# Supplementary material for: Complete mapping of viral escape from neutralizing antibodies
Source: PLoS Pathog. 2017 Mar 13;13(3):e1006271. doi: 10.1371/journal.ppat.1006271 (PMC5363992; doi:10.1371/journal.ppat.1006271)
Supplement: S1 File — This text file shows the sequence and sequential A/WSN/1933 HA numbering scheme used in this study. It also gives the corresponding numbers in the 1RVX PBD HA structure and in an H3 numbering system. (TXT) [file ppat.1006271.s007.txt]

WSN_aa	WSN_sequential_number	1RVX_PDB_number	H3_number
M	1		-9
K	2		-8
A	3		-7
K	4		-6
L	5		-5
L	6		-4
V	7		-3
L	8		-2
L	9		-1
Y	10		1
A	11		2
F	12		3
V	13		4
A	14		5
T	15		6
D	16		7
A	17		10
D	18	5	11
T	19	6	12
I	20	7	13
C	21	8	14
I	22	9	15
G	23	10	16
Y	24	11	17
H	25	12	18
A	26	13	19
N	27	14	20
N	28	15	21
S	29	16	22
T	30	17	23
D	31	18	24
T	32	19	25
V	33	20	26
D	34	21	27
T	35	22	28
I	36	23	29
L	37	24	30
E	38	25	31
K	39	26	32
N	40	27	33
V	41	28	34
A	42	29	35
V	43	30	36
T	44	31	37
H	45	32	38
S	46	33	39
V	47	34	40
N	48	35	41
L	49	36	42
L	50	37	43
E	51	38	44
D	52	39	45
S	53	40	46
H	54	41	47
N	55	42	48
G	56	43	49
K	57	44	50
L	58	45	51
C	59	46	52
K	60	47	53
L	61	48	54
K	62	49	55
G	63	50	56
I	64	51	56A
A	65	52	57
P	66	53	58
L	67	54	59
Q	68	55	60
L	69	56	61
G	70	57	62
K	71	58	63
C	72	59	64
N	73	60	65
I	74	61	66
T	75	62	67
G	76	63	68
W	77	64	69
L	78	65	70
L	79	66	71
G	80	67	72
N	81	68	73
P	82	69	74
E	83	70	75
C	84	71	76
D	85	72	77
S	86	73	78
L	87	74	78A
L	88	75	79
P	89	76	80
A	90	77	81
R	91	78	82
S	92	79	83
W	93	80	84
S	94	81	85
Y	95	82	86
I	96	83	87
V	97	84	88
E	98	85	89
T	99	86	90
P	100	87	91
N	101	88	92
S	102	89	93
E	103	90	93A
N	104	91	94
G	105	92	95
A	106	93	96
C	107	94	97
Y	108	95	98
P	109	96	99
G	110	97	100
D	111	98	101
L	112	99	102
I	113	100	103
D	114	101	104
Y	115	102	105
E	116	103	106
E	117	104	107
L	118	105	108
R	119	106	109
E	120	107	110
Q	121	108	111
L	122	109	112
S	123	110	113
S	124	111	114
V	125	112	115
S	126	113	116
S	127	114	117
L	128	115	118
E	129	116	119
R	130	117	119A
F	131	118	119B
E	132	119	119C
I	133	120	120
F	134	121	121
P	135	122	122
K	136	123	123
E	137	124	124
S	138	125	125
S	139	126	126
W	140	127	127
P	141	128	128
N	142	129	129
H	143	130	130
T	144	131	131
F	145	132	132
N	146	133	133
G	147	134	134
V	148	135	135
T	149	136	136
V	150	137	137
S	151	138	138
C	152	139	139
S	153	140	140
H	154	141	141
R	155	142	142
G	156	143	143
K	157	144	144
S	158	145	145
S	159	146	146
F	160	147	147
Y	161	148	148
R	162	149	149
N	163	150	150
L	164	151	151
L	165	152	152
W	166	153	153
L	167	154	154
T	168	155	155
K	169	156	156
K	170	157	157
G	171	158	158
D	172	159	159
S	173	160	160
Y	174	161	161
P	175	162	162
K	176	163	163
L	177	164	164
T	178	165	165
N	179	166	166
S	180	167	167
Y	181	168	168
V	182	169	169
N	183	170	170
N	184	171	171
K	185	172	172
G	186	173	173
K	187	174	174
E	188	175	175
V	189	176	176
L	190	177	177
V	191	178	178
L	192	179	179
W	193	180	180
G	194	181	181
V	195	182	182
H	196	183	183
H	197	184	184
P	198	185	185
S	199	186	186
S	200	187	187
S	201	188	188
D	202	189	189
E	203	190	190
Q	204	191	191
Q	205	192	192
S	206	193	193
L	207	194	194
Y	208	195	195
S	209	196	196
N	210	197	197
G	211	198	198
N	212	199	199
A	213	200	200
Y	214	201	201
V	215	202	202
S	216	203	203
V	217	204	204
A	218	205	205
S	219	206	206
S	220	207	207
N	221	208	208
Y	222	209	209
N	223	210	210
R	224	211	211
R	225	212	212
F	226	213	213
T	227	214	214
P	228	215	215
E	229	216	216
I	230	217	217
A	231	218	218
A	232	219	219
R	233	220	220
P	234	221	221
K	235	222	222
V	236	223	223
R	237	224	224
D	238	225	225
Q	239	226	226
H	240	227	227
G	241	228	228
R	242	229	229
M	243	230	230
N	244	231	231
Y	245	232	232
Y	246	233	233
W	247	234	234
T	248	235	235
L	249	236	236
L	250	237	237
E	251	238	238
P	252	239	239
G	253	240	240
D	254	241	241
T	255	242	242
I	256	243	243
I	257	244	244
F	258	245	245
E	259	246	246
A	260	247	247
T	261	248	248
G	262	249	249
N	263	250	250
L	264	251	251
I	265	252	252
A	266	253	253
P	267	254	254
W	268	255	255
Y	269	256	256
A	270	257	257
F	271	258	258
A	272	259	259
L	273	260	260
S	274	261	261
R	275	262	262
G	276	263	263
F	277	264	263A
E	278	265	264
S	279	266	265
G	280	267	266
I	281	268	267
I	282	269	268
T	283	270	269
S	284	271	270
N	285	272	271
A	286	273	272
S	287	274	273
M	288	275	274
H	289	276	275
E	290	277	276
C	291	278	277
N	292	279	278
T	293	280	279
K	294	281	280
C	295	282	281
Q	296	283	282
T	297	284	283
P	298	285	284
Q	299	286	285
G	300	287	286
A	301	288	287
I	302	289	288
N	303	290	289
S	304	291	290
N	305	292	291
L	306	293	292
P	307	294	293
F	308	295	294
Q	309	296	295
N	310	297	296
I	311	298	297
H	312	299	298
P	313	300	299
V	314	301	300
T	315	302	301
I	316	303	302
G	317	304	303
E	318	305	304
C	319	306	305
P	320	307	306
K	321	308	307
Y	322	309	308
V	323	310	309
R	324	311	310
S	325	312	311
T	326	313	312
K	327	314	313
L	328	315	314
R	329	316	315
M	330	317	316
V	331	318	317
T	332	319	318
G	333	320	319
L	334	321	320
R	335	322	321
N	336	323	322
I	337	324	323
P	338	325	324
S	339	326	325
I	340	327	326
Q	341		327
Y	342		328
R	343		329
G	344	501	1(HA2)
L	345	502	2(HA2)
F	346	503	3(HA2)
G	347	504	4(HA2)
A	348	505	5(HA2)
I	349	506	6(HA2)
A	350	507	7(HA2)
G	351	508	8(HA2)
F	352	509	9(HA2)
I	353	510	10(HA2)
E	354	511	11(HA2)
G	355	512	12(HA2)
G	356	513	13(HA2)
W	357	514	14(HA2)
T	358	515	15(HA2)
G	359	516	16(HA2)
M	360	517	17(HA2)
I	361	518	18(HA2)
D	362	519	19(HA2)
G	363	520	20(HA2)
W	364	521	21(HA2)
Y	365	522	22(HA2)
G	366	523	23(HA2)
Y	367	524	24(HA2)
H	368	525	25(HA2)
H	369	526	26(HA2)
Q	370	527	27(HA2)
N	371	528	28(HA2)
E	372	529	29(HA2)
Q	373	530	30(HA2)
G	374	531	31(HA2)
S	375	532	32(HA2)
G	376	533	33(HA2)
Y	377	534	34(HA2)
A	378	535	35(HA2)
A	379	536	36(HA2)
D	380	537	37(HA2)
Q	381	538	38(HA2)
K	382	539	39(HA2)
S	383	540	40(HA2)
T	384	541	41(HA2)
Q	385	542	42(HA2)
N	386	543	43(HA2)
A	387	544	44(HA2)
I	388	545	45(HA2)
N	389	546	46(HA2)
G	390	547	47(HA2)
I	391	548	48(HA2)
T	392	549	49(HA2)
N	393	550	50(HA2)
K	394	551	51(HA2)
V	395	552	52(HA2)
N	396	553	53(HA2)
S	397	554	54(HA2)
V	398	555	55(HA2)
I	399	556	56(HA2)
E	400	557	57(HA2)
K	401	558	58(HA2)
M	402	559	59(HA2)
N	403	560	60(HA2)
T	404	561	61(HA2)
Q	405	562	62(HA2)
F	406	563	63(HA2)
T	407	564	64(HA2)
A	408	565	65(HA2)
V	409	566	66(HA2)
G	410	567	67(HA2)
K	411	568	68(HA2)
E	412	569	69(HA2)
F	413	570	70(HA2)
N	414	571	71(HA2)
N	415	572	72(HA2)
L	416	573	73(HA2)
E	417	574	74(HA2)
K	418	575	75(HA2)
R	419	576	76(HA2)
M	420	577	77(HA2)
E	421	578	78(HA2)
N	422	579	79(HA2)
L	423	580	80(HA2)
N	424	581	81(HA2)
K	425	582	82(HA2)
K	426	583	83(HA2)
V	427	584	84(HA2)
D	428	585	85(HA2)
D	429	586	86(HA2)
G	430	587	87(HA2)
F	431	588	88(HA2)
L	432	589	89(HA2)
D	433	590	90(HA2)
I	434	591	91(HA2)
W	435	592	92(HA2)
T	436	593	93(HA2)
Y	437	594	94(HA2)
N	438	595	95(HA2)
A	439	596	96(HA2)
E	440	597	97(HA2)
L	441	598	98(HA2)
L	442	599	99(HA2)
V	443	600	100(HA2)
L	444	601	101(HA2)
L	445	602	102(HA2)
E	446	603	103(HA2)
N	447	604	104(HA2)
E	448	605	105(HA2)
R	449	606	106(HA2)
T	450	607	107(HA2)
L	451	608	108(HA2)
D	452	609	109(HA2)
F	453	610	110(HA2)
H	454	611	111(HA2)
D	455	612	112(HA2)
L	456	613	113(HA2)
N	457	614	114(HA2)
V	458	615	115(HA2)
K	459	616	116(HA2)
N	460	617	117(HA2)
L	461	618	118(HA2)
Y	462	619	119(HA2)
E	463	620	120(HA2)
K	464	621	121(HA2)
V	465	622	122(HA2)
K	466	623	123(HA2)
S	467	624	124(HA2)
Q	468	625	125(HA2)
L	469	626	126(HA2)
K	470	627	127(HA2)
N	471	628	128(HA2)
N	472	629	129(HA2)
A	473	630	130(HA2)
K	474	631	131(HA2)
E	475	632	132(HA2)
I	476	633	133(HA2)
G	477	634	134(HA2)
N	478	635	135(HA2)
G	479	636	136(HA2)
C	480	637	137(HA2)
F	481	638	138(HA2)
E	482	639	139(HA2)
F	483	640	140(HA2)
Y	484	641	141(HA2)
H	485	642	142(HA2)
K	486	643	143(HA2)
C	487	644	144(HA2)
D	488	645	145(HA2)
N	489	646	146(HA2)
E	490	647	147(HA2)
C	491	648	148(HA2)
M	492	649	149(HA2)
E	493	650	150(HA2)
S	494	651	151(HA2)
V	495	652	152(HA2)
R	496	653	153(HA2)
N	497	654	154(HA2)
G	498	655	155(HA2)
T	499	656	156(HA2)
Y	500	657	157(HA2)
D	501	658	158(HA2)
Y	502	659	159(HA2)
P	503	660	160(HA2)
K	504		161(HA2)
Y	505		162(HA2)
S	506		163(HA2)
E	507		164(HA2)
E	508		165(HA2)
S	509		166(HA2)
K	510		167(HA2)
L	511		168(HA2)
N	512		169(HA2)
R	513		170(HA2)
E	514		171(HA2)
K	515		172(HA2)
I	516		173(HA2)
D	517		174(HA2)
G	518		175(HA2)
V	519		176(HA2)
K	520		177(HA2)
L	521		178(HA2)
E	522		179(HA2)
S	523		180(HA2)
M	524		181(HA2)
G	525		182(HA2)
V	526		183(HA2)
Y	527		184(HA2)
Q	528		185(HA2)
I	529		186(HA2)
L	530		187(HA2)
A	531		188(HA2)
I	532		189(HA2)
Y	533		190(HA2)
S	534		191(HA2)
T	535		192(HA2)
V	536		193(HA2)
A	537		194(HA2)
S	538		195(HA2)
S	539		196(HA2)
L	540		197(HA2)
V	541		198(HA2)
L	542		199(HA2)
L	543		200(HA2)
V	544		201(HA2)
S	545		202(HA2)
L	546		203(HA2)
G	547		204(HA2)
A	548		205(HA2)
I	549		206(HA2)
S	550		207(HA2)
F	551		208(HA2)
W	552		209(HA2)
M	553		210(HA2)
C	554		211(HA2)
S	555		212(HA2)
N	556		213(HA2)
G	557		214(HA2)
S	558		215(HA2)
L	559		216(HA2)
Q	560		217(HA2)
C	561		218(HA2)
R	562		219(HA2)
I	563		220(HA2)
C	564		221(HA2)
I	565		222(HA2)
