# Supplementary material for: Complete mapping of viral escape from neutralizing antibodies
Source: PLoS Pathog. 2017 Mar 13;13(3):e1006271. doi: 10.1371/journal.ppat.1006271 (PMC5363992; doi:10.1371/journal.ppat.1006271)
Supplement: S2 File — This ZIP archive contains the computer code to perform the data analysis described in this manuscript. The analysis is performed by the iPython notebook found in the ZIP archive. (ZIP) [file ppat.1006271.s008.zip]

Archive with 150 entries (147 files):
- S2_File/
- S2_File/1RVX_trimer_sequentialnumbering.pdb
- S2_File/counts_and_alignments/
- S2_File/counts_and_alignments/L1_H17L10_.log
- S2_File/counts_and_alignments/L1_H17L10_counts.txt
- S2_File/counts_and_alignments/L1_H17L10_summarystats.txt
- S2_File/counts_and_alignments/L1_H17L19_c1_r1_.log
- S2_File/counts_and_alignments/L1_H17L19_c1_r1_counts.txt
- S2_File/counts_and_alignments/L1_H17L19_c1_r1_summarystats.txt
- S2_File/counts_and_alignments/L1_H17L19_c1_r2_.log
- S2_File/counts_and_alignments/L1_H17L19_c1_r2_counts.txt
- S2_File/counts_and_alignments/L1_H17L19_c1_r2_summarystats.txt
- S2_File/counts_and_alignments/L1_H17L19_c2_r1_.log
- S2_File/counts_and_alignments/L1_H17L19_c2_r1_counts.txt
- S2_File/counts_and_alignments/L1_H17L19_c2_r1_summarystats.txt
- S2_File/counts_and_alignments/L1_H17L19_c2_r2_.log
- S2_File/counts_and_alignments/L1_H17L19_c2_r2_counts.txt
- S2_File/counts_and_alignments/L1_H17L19_c2_r2_summarystats.txt
- S2_File/counts_and_alignments/L1_H17L19_c3_r1_.log
- S2_File/counts_and_alignments/L1_H17L19_c3_r1_counts.txt
- S2_File/counts_and_alignments/L1_H17L19_c3_r1_summarystats.txt
- S2_File/counts_and_alignments/L1_H17L19_c3_r2_.log
- S2_File/counts_and_alignments/L1_H17L19_c3_r2_counts.txt
- S2_File/counts_and_alignments/L1_H17L19_c3_r2_summarystats.txt
- S2_File/counts_and_alignments/L1_H17L7_.log
- S2_File/counts_and_alignments/L1_H17L7_counts.txt
- S2_File/counts_and_alignments/L1_H17L7_summarystats.txt
- S2_File/counts_and_alignments/L1_H18S415_.log
- S2_File/counts_and_alignments/L1_H18S415_counts.txt
- S2_File/counts_and_alignments/L1_H18S415_summarystats.txt
- S2_File/counts_and_alignments/L1_mock_r1_.log
- S2_File/counts_and_alignments/L1_mock_r1_counts.txt
- S2_File/counts_and_alignments/L1_mock_r1_summarystats.txt
- S2_File/counts_and_alignments/L1_mock_r2_.log
- S2_File/counts_and_alignments/L1_mock_r2_counts.txt
- S2_File/counts_and_alignments/L1_mock_r2_summarystats.txt
- S2_File/counts_and_alignments/L2_H17L10_.log
- S2_File/counts_and_alignments/L2_H17L10_counts.txt
- S2_File/counts_and_alignments/L2_H17L10_summarystats.txt
- S2_File/counts_and_alignments/L2_H17L19_c1_.log
- S2_File/counts_and_alignments/L2_H17L19_c1_counts.txt
- S2_File/counts_and_alignments/L2_H17L19_c1_summarystats.txt
- S2_File/counts_and_alignments/L2_H17L19_c2_.log
- S2_File/counts_and_alignments/L2_H17L19_c2_counts.txt
- S2_File/counts_and_alignments/L2_H17L19_c2_summarystats.txt
- S2_File/counts_and_alignments/L2_H17L19_c3_.log
- S2_File/counts_and_alignments/L2_H17L19_c3_counts.txt
- S2_File/counts_and_alignments/L2_H17L19_c3_summarystats.txt
- S2_File/counts_and_alignments/L2_H17L7_.log
- S2_File/counts_and_alignments/L2_H17L7_counts.txt
- S2_File/counts_and_alignments/L2_H17L7_summarystats.txt
- S2_File/counts_and_alignments/L2_H18S415_.log
- S2_File/counts_and_alignments/L2_H18S415_counts.txt
- S2_File/counts_and_alignments/L2_H18S415_summarystats.txt
- S2_File/counts_and_alignments/L2_mock_.log
- S2_File/counts_and_alignments/L2_mock_counts.txt
- S2_File/counts_and_alignments/L2_mock_summarystats.txt
- S2_File/counts_and_alignments/L3_H17L10_.log
- S2_File/counts_and_alignments/L3_H17L10_counts.txt
- S2_File/counts_and_alignments/L3_H17L10_summarystats.txt
- S2_File/counts_and_alignments/L3_H17L19_c1_.log
- S2_File/counts_and_alignments/L3_H17L19_c1_counts.txt
- S2_File/counts_and_alignments/L3_H17L19_c1_summarystats.txt
- S2_File/counts_and_alignments/L3_H17L19_c2_.log
- S2_File/counts_and_alignments/L3_H17L19_c2_counts.txt
- S2_File/counts_and_alignments/L3_H17L19_c2_summarystats.txt
- S2_File/counts_and_alignments/L3_H17L19_c3_.log
- S2_File/counts_and_alignments/L3_H17L19_c3_counts.txt
- S2_File/counts_and_alignments/L3_H17L19_c3_summarystats.txt
- S2_File/counts_and_alignments/L3_H17L7_.log
- S2_File/counts_and_alignments/L3_H17L7_counts.txt
- S2_File/counts_and_alignments/L3_H17L7_summarystats.txt
- S2_File/counts_and_alignments/L3_H18S415_.log
- S2_File/counts_and_alignments/L3_H18S415_counts.txt
- S2_File/counts_and_alignments/L3_H18S415_summarystats.txt
- S2_File/counts_and_alignments/L3_mock_.log
- S2_File/counts_and_alignments/L3_mock_counts.txt
- S2_File/counts_and_alignments/L3_mock_summarystats.txt
- S2_File/differential_selections/
- S2_File/differential_selections/biorep_avg_H17L10_mutdiffsel.txt
- S2_File/differential_selections/biorep_avg_H17L10_mutdiffsel_max_pos_mutdiffsel_colormapping.py
- S2_File/differential_selections/biorep_avg_H17L10_sitediffsel.txt
- S2_File/differential_selections/biorep_avg_H17L19_c1_mutdiffsel.txt
- S2_File/differential_selections/biorep_avg_H17L19_c1_sitediffsel.txt
- S2_File/differential_selections/biorep_avg_H17L19_c2_mutdiffsel.txt
- S2_File/differential_selections/biorep_avg_H17L19_c2_sitediffsel.txt
- S2_File/differential_selections/biorep_avg_H17L19_c3_mutdiffsel.txt
- S2_File/differential_selections/biorep_avg_H17L19_c3_mutdiffsel_max_pos_mutdiffsel_colormapping.py
- S2_File/differential_selections/biorep_avg_H17L19_c3_sitediffsel.txt
- S2_File/differential_selections/biorep_avg_H17L7_mutdiffsel.txt
- S2_File/differential_selections/biorep_avg_H17L7_mutdiffsel_max_pos_mutdiffsel_colormapping.py
- S2_File/differential_selections/biorep_avg_H17L7_sitediffsel.txt
- S2_File/differential_selections/biorep_avg_H18S415_mutdiffsel.txt
- S2_File/differential_selections/biorep_avg_H18S415_mutdiffsel_max_pos_mutdiffsel_colormapping.py
- S2_File/differential_selections/biorep_avg_H18S415_sitediffsel.txt
- S2_File/differential_selections/L1_avg_H17L19_c1_mutdiffsel.txt
- S2_File/differential_selections/L1_avg_H17L19_c1_sitediffsel.txt
- S2_File/differential_selections/L1_avg_H17L19_c2_mutdiffsel.txt
- S2_File/differential_selections/L1_avg_H17L19_c2_sitediffsel.txt
- S2_File/differential_selections/L1_avg_H17L19_c3_mutdiffsel.txt
- S2_File/differential_selections/L1_avg_H17L19_c3_sitediffsel.txt
- S2_File/differential_selections/L1_H17L10_vs_L1_mock_r1_mutdiffsel.txt
- S2_File/differential_selections/L1_H17L10_vs_L1_mock_r1_sitediffsel.txt
- S2_File/differential_selections/L1_H17L19_c1_r1_vs_L1_mock_r1_mutdiffsel.txt
- S2_File/differential_selections/L1_H17L19_c1_r1_vs_L1_mock_r1_sitediffsel.txt
- S2_File/differential_selections/L1_H17L19_c1_r2_vs_L1_mock_r2_mutdiffsel.txt
- S2_File/differential_selections/L1_H17L19_c1_r2_vs_L1_mock_r2_sitediffsel.txt
- S2_File/differential_selections/L1_H17L19_c2_r1_vs_L1_mock_r1_mutdiffsel.txt
- S2_File/differential_selections/L1_H17L19_c2_r1_vs_L1_mock_r1_sitediffsel.txt
- S2_File/differential_selections/L1_H17L19_c2_r2_vs_L1_mock_r2_mutdiffsel.txt
- S2_File/differential_selections/L1_H17L19_c2_r2_vs_L1_mock_r2_sitediffsel.txt
- S2_File/differential_selections/L1_H17L19_c3_r1_vs_L1_mock_r1_mutdiffsel.txt
- S2_File/differential_selections/L1_H17L19_c3_r1_vs_L1_mock_r1_sitediffsel.txt
- S2_File/differential_selections/L1_H17L19_c3_r2_vs_L1_mock_r2_mutdiffsel.txt
- S2_File/differential_selections/L1_H17L19_c3_r2_vs_L1_mock_r2_sitediffsel.txt
- S2_File/differential_selections/L1_H17L7_vs_L1_mock_r1_mutdiffsel.txt
- S2_File/differential_selections/L1_H17L7_vs_L1_mock_r1_sitediffsel.txt
- S2_File/differential_selections/L1_H18S415_vs_L1_mock_r1_mutdiffsel.txt
- S2_File/differential_selections/L1_H18S415_vs_L1_mock_r1_sitediffsel.txt
- S2_File/differential_selections/L1_mockr1_vs_mockr2_mutdiffsel.txt
- S2_File/differential_selections/L1_mockr1_vs_mockr2_sitediffsel.txt
- S2_File/differential_selections/L2_H17L10_vs_L2_mock_mutdiffsel.txt
- S2_File/differential_selections/L2_H17L10_vs_L2_mock_sitediffsel.txt
- S2_File/differential_selections/L2_H17L19_c1_vs_L2_mock_mutdiffsel.txt
- S2_File/differential_selections/L2_H17L19_c1_vs_L2_mock_sitediffsel.txt
- S2_File/differential_selections/L2_H17L19_c2_vs_L2_mock_mutdiffsel.txt
- S2_File/differential_selections/L2_H17L19_c2_vs_L2_mock_sitediffsel.txt
- S2_File/differential_selections/L2_H17L19_c3_vs_L2_mock_mutdiffsel.txt
- S2_File/differential_selections/L2_H17L19_c3_vs_L2_mock_sitediffsel.txt
- S2_File/differential_selections/L2_H17L7_vs_L2_mock_mutdiffsel.txt
- S2_File/differential_selections/L2_H17L7_vs_L2_mock_sitediffsel.txt
- S2_File/differential_selections/L2_H18S415_vs_L2_mock_mutdiffsel.txt
- S2_File/differential_selections/L2_H18S415_vs_L2_mock_sitediffsel.txt
- S2_File/differential_selections/L3_H17L10_vs_L3_mock_mutdiffsel.txt
- S2_File/differential_selections/L3_H17L10_vs_L3_mock_sitediffsel.txt
- S2_File/differential_selections/L3_H17L19_c1_vs_L3_mock_mutdiffsel.txt
- S2_File/differential_selections/L3_H17L19_c1_vs_L3_mock_sitediffsel.txt
- S2_File/differential_selections/L3_H17L19_c2_vs_L3_mock_mutdiffsel.txt
- S2_File/differential_selections/L3_H17L19_c2_vs_L3_mock_sitediffsel.txt
- S2_File/differential_selections/L3_H17L19_c3_vs_L3_mock_mutdiffsel.txt
- S2_File/differential_selections/L3_H17L19_c3_vs_L3_mock_sitediffsel.txt
- S2_File/differential_selections/L3_H17L7_vs_L3_mock_mutdiffsel.txt
- S2_File/differential_selections/L3_H17L7_vs_L3_mock_sitediffsel.txt
- S2_File/differential_selections/L3_H18S415_vs_L3_mock_mutdiffsel.txt
- S2_File/differential_selections/L3_H18S415_vs_L3_mock_sitediffsel.txt
- S2_File/err_counts.txt
- S2_File/README.rst
- S2_File/SequencingAnalysisAndFigures.html
- S2_File/SequencingAnalysisAndFigures.ipynb
- S2_File/WSN_HA_reference.fa
