# Supplementary material for: Complete mapping of viral escape from neutralizing antibodies
Source: PLoS Pathog. 2017 Mar 13;13(3):e1006271. doi: 10.1371/journal.ppat.1006271 (PMC5363992; doi:10.1371/journal.ppat.1006271)
Supplement: S2 File — This ZIP archive contains the computer code to perform the data analysis described in this manuscript. The analysis is performed by the iPython notebook found in the ZIP archive. (ZIP) [file ppat.1006271.s008.zip › S2_File/1RVX_trimer_sequentialnumbering.pdb]

ATOM      1  N   ASP A  18      62.072  16.411  78.033  1.00 78.97           N
ATOM      2  CA  ASP A  18      62.838  16.972  76.882  1.00 79.09           C
ATOM      3  C   ASP A  18      63.279  15.863  75.931  1.00 78.84           C
ATOM      4  O   ASP A  18      64.026  14.959  76.314  1.00 78.72           O
ATOM      5  CB  ASP A  18      64.055  17.745  77.394  1.00 79.09           C
ATOM      6  CG  ASP A  18      63.668  18.898  78.305  1.00 79.37           C
ATOM      7  OD1 ASP A  18      64.567  19.663  78.716  1.00 78.45           O
ATOM      8  OD2 ASP A  18      62.463  19.036  78.610  1.00 79.51           O
ATOM      9  N   THR A  19      62.812  15.942  74.688  1.00 77.90           N
ATOM     10  CA  THR A  19      63.134  14.936  73.683  1.00 76.58           C
ATOM     11  C   THR A  19      63.581  15.545  72.356  1.00 76.02           C
ATOM     12  O   THR A  19      63.035  16.553  71.913  1.00 76.46           O
ATOM     13  CB  THR A  19      61.912  14.034  73.410  1.00 76.06           C
ATOM     14  OG1 THR A  19      61.517  13.384  74.624  1.00 75.61           O
ATOM     15  CG2 THR A  19      62.246  12.983  72.362  1.00 76.45           C
ATOM     16  N   ILE A  20      64.579  14.926  71.729  1.00 74.42           N
ATOM     17  CA  ILE A  20      65.085  15.383  70.437  1.00 72.05           C
ATOM     18  C   ILE A  20      65.103  14.194  69.489  1.00 71.08           C
ATOM     19  O   ILE A  20      65.699  13.161  69.792  1.00 70.57           O
ATOM     20  CB  ILE A  20      66.516  15.955  70.540  1.00 71.27           C
ATOM     21  CG1 ILE A  20      66.921  16.570  69.198  1.00 70.11           C
ATOM     22  CG2 ILE A  20      67.497  14.857  70.922  1.00 70.55           C
ATOM     23  CD1 ILE A  20      68.255  17.284  69.221  1.00 69.74           C
ATOM     24  N   CYS A  21      64.440  14.336  68.346  1.00 69.88           N
ATOM     25  CA  CYS A  21      64.382  13.250  67.376  1.00 68.29           C
ATOM     26  C   CYS A  21      65.047  13.583  66.046  1.00 66.16           C
ATOM     27  O   CYS A  21      65.037  14.729  65.596  1.00 66.21           O
ATOM     28  CB  CYS A  21      62.931  12.860  67.093  1.00 70.17           C
ATOM     29  SG  CYS A  21      61.850  12.528  68.524  1.00 72.69           S
ATOM     30  N   ILE A  22      65.620  12.558  65.424  1.00 63.58           N
ATOM     31  CA  ILE A  22      66.264  12.683  64.126  1.00 60.49           C
ATOM     32  C   ILE A  22      65.272  12.125  63.109  1.00 58.34           C
ATOM     33  O   ILE A  22      64.815  10.989  63.236  1.00 57.90           O
ATOM     34  CB  ILE A  22      67.588  11.872  64.068  1.00 61.04           C
ATOM     35  CG1 ILE A  22      68.699  12.625  64.806  1.00 61.34           C
ATOM     36  CG2 ILE A  22      68.006  11.639  62.622  1.00 60.57           C
ATOM     37  CD1 ILE A  22      68.418  12.881  66.266  1.00 62.86           C
ATOM     38  N   GLY A  23      64.925  12.930  62.112  1.00 56.26           N
ATOM     39  CA  GLY A  23      63.976  12.476  61.113  1.00 54.05           C
ATOM     40  C   GLY A  23      64.250  13.034  59.735  1.00 52.18           C
ATOM     41  O   GLY A  23      65.188  13.811  59.541  1.00 50.96           O
ATOM     42  N   TYR A  24      63.414  12.650  58.777  1.00 50.52           N
ATOM     43  CA  TYR A  24      63.581  13.093  57.401  1.00 49.22           C
ATOM     44  C   TYR A  24      62.320  13.694  56.784  1.00 50.39           C
ATOM     45  O   TYR A  24      61.194  13.398  57.201  1.00 50.05           O
ATOM     46  CB  TYR A  24      64.072  11.918  56.558  1.00 44.39           C
ATOM     47  CG  TYR A  24      63.250  10.665  56.751  1.00 40.89           C
ATOM     48  CD1 TYR A  24      62.099  10.436  56.000  1.00 38.63           C
ATOM     49  CD2 TYR A  24      63.614   9.715  57.703  1.00 39.68           C
ATOM     50  CE1 TYR A  24      61.331   9.286  56.193  1.00 38.24           C
ATOM     51  CE2 TYR A  24      62.855   8.569  57.905  1.00 36.86           C
ATOM     52  CZ  TYR A  24      61.721   8.359  57.149  1.00 36.90           C
ATOM     53  OH  TYR A  24      60.990   7.211  57.340  1.00 36.15           O
ATOM     54  N   HIS A  25      62.536  14.537  55.778  1.00 50.95           N
ATOM     55  CA  HIS A  25      61.471  15.226  55.062  1.00 51.29           C
ATOM     56  C   HIS A  25      60.445  14.296  54.420  1.00 51.09           C
ATOM     57  O   HIS A  25      60.735  13.145  54.089  1.00 49.10           O
ATOM     58  CB  HIS A  25      62.083  16.119  53.979  1.00 53.97           C
ATOM     59  CG  HIS A  25      61.076  16.890  53.183  1.00 57.82           C
ATOM     60  ND1 HIS A  25      60.481  18.042  53.649  1.00 59.11           N
ATOM     61  CD2 HIS A  25      60.545  16.663  51.958  1.00 59.06           C
ATOM     62  CE1 HIS A  25      59.627  18.493  52.746  1.00 60.04           C
ATOM     63  NE2 HIS A  25      59.647  17.674  51.710  1.00 60.87           N
ATOM     64  N   ALA A  26      59.238  14.827  54.251  1.00 51.91           N
ATOM     65  CA  ALA A  26      58.121  14.124  53.629  1.00 53.19           C
ATOM     66  C   ALA A  26      57.220  15.215  53.055  1.00 54.32           C
ATOM     67  O   ALA A  26      57.374  16.386  53.403  1.00 55.35           O
ATOM     68  CB  ALA A  26      57.364  13.304  54.663  1.00 51.78           C
ATOM     69  N   ASN A  27      56.298  14.848  52.169  1.00 54.53           N
ATOM     70  CA  ASN A  27      55.393  15.835  51.589  1.00 54.28           C
ATOM     71  C   ASN A  27      54.164  15.230  50.915  1.00 55.63           C
ATOM     72  O   ASN A  27      53.807  14.077  51.158  1.00 55.48           O
ATOM     73  CB  ASN A  27      56.132  16.736  50.592  1.00 52.73           C
ATOM     74  CG  ASN A  27      56.670  15.975  49.391  1.00 52.69           C
ATOM     75  OD1 ASN A  27      56.152  14.920  49.019  1.00 50.39           O
ATOM     76  ND2 ASN A  27      57.705  16.525  48.764  1.00 50.01           N
ATOM     77  N   ASN A  28      53.518  16.023  50.065  1.00 57.30           N
ATOM     78  CA  ASN A  28      52.313  15.587  49.370  1.00 59.21           C
ATOM     79  C   ASN A  28      52.591  14.964  48.008  1.00 58.71           C
ATOM     80  O   ASN A  28      51.756  14.230  47.477  1.00 59.16           O
ATOM     81  CB  ASN A  28      51.360  16.774  49.203  1.00 61.67           C
ATOM     82  CG  ASN A  28      52.032  17.972  48.558  1.00 64.06           C
ATOM     83  OD1 ASN A  28      52.552  17.880  47.444  1.00 65.94           O
ATOM     84  ND2 ASN A  28      52.029  19.105  49.257  1.00 64.44           N
ATOM     85  N   SER A  29      53.763  15.262  47.453  1.00 57.56           N
ATOM     86  CA  SER A  29      54.173  14.751  46.145  1.00 56.07           C
ATOM     87  C   SER A  29      53.719  13.324  45.862  1.00 54.69           C
ATOM     88  O   SER A  29      53.796  12.458  46.732  1.00 55.23           O
ATOM     89  CB  SER A  29      55.695  14.824  46.009  1.00 56.58           C
ATOM     90  OG  SER A  29      56.129  14.199  44.814  1.00 57.30           O
ATOM     91  N   THR A  30      53.241  13.093  44.641  1.00 53.35           N
ATOM     92  CA  THR A  30      52.795  11.765  44.223  1.00 52.85           C
ATOM     93  C   THR A  30      53.692  11.225  43.107  1.00 51.65           C
ATOM     94  O   THR A  30      53.343  10.255  42.433  1.00 50.07           O
ATOM     95  CB  THR A  30      51.332  11.780  43.722  1.00 53.87           C
ATOM     96  OG1 THR A  30      51.186  12.758  42.686  1.00 53.50           O
ATOM     97  CG2 THR A  30      50.381  12.106  44.865  1.00 54.86           C
ATOM     98  N   ASP A  31      54.844  11.869  42.918  1.00 51.43           N
ATOM     99  CA  ASP A  31      55.821  11.462  41.906  1.00 51.42           C
ATOM    100  C   ASP A  31      56.286  10.037  42.166  1.00 50.45           C
ATOM    101  O   ASP A  31      56.518   9.652  43.310  1.00 51.83           O
ATOM    102  CB  ASP A  31      57.049  12.377  41.942  1.00 52.97           C
ATOM    103  CG  ASP A  31      56.775  13.754  41.379  1.00 56.27           C
ATOM    104  OD1 ASP A  31      57.675  14.622  41.463  1.00 57.52           O
ATOM    105  OD2 ASP A  31      55.664  13.967  40.848  1.00 58.19           O
ATOM    106  N   THR A  32      56.429   9.252  41.106  1.00 49.04           N
ATOM    107  CA  THR A  32      56.888   7.880  41.263  1.00 48.01           C
ATOM    108  C   THR A  32      58.044   7.592  40.322  1.00 46.46           C
ATOM    109  O   THR A  32      58.183   8.230  39.276  1.00 46.68           O
ATOM    110  CB  THR A  32      55.768   6.862  40.979  1.00 47.87           C
ATOM    111  OG1 THR A  32      55.221   7.105  39.679  1.00 50.40           O
ATOM    112  CG2 THR A  32      54.665   6.972  42.021  1.00 48.11           C
ATOM    113  N   VAL A  33      58.878   6.636  40.716  1.00 43.44           N
ATOM    114  CA  VAL A  33      60.023   6.226  39.918  1.00 40.42           C
ATOM    115  C   VAL A  33      60.233   4.735  40.110  1.00 39.21           C
ATOM    116  O   VAL A  33      59.715   4.137  41.054  1.00 38.32           O
ATOM    117  CB  VAL A  33      61.324   6.952  40.348  1.00 40.08           C
ATOM    118  CG1 VAL A  33      61.100   8.451  40.369  1.00 37.62           C
ATOM    119  CG2 VAL A  33      61.796   6.437  41.706  1.00 36.19           C
ATOM    120  N   ASP A  34      60.986   4.133  39.204  1.00 38.75           N
ATOM    121  CA  ASP A  34      61.284   2.720  39.311  1.00 38.33           C
ATOM    122  C   ASP A  34      62.734   2.568  39.735  1.00 36.81           C
ATOM    123  O   ASP A  34      63.560   3.446  39.484  1.00 33.08           O
ATOM    124  CB  ASP A  34      61.088   2.007  37.970  1.00 42.23           C
ATOM    125  CG  ASP A  34      59.643   1.982  37.519  1.00 44.65           C
ATOM    126  OD1 ASP A  34      58.745   1.812  38.371  1.00 46.95           O
ATOM    127  OD2 ASP A  34      59.413   2.112  36.300  1.00 50.68           O
ATOM    128  N   THR A  35      63.022   1.452  40.395  1.00 37.02           N
ATOM    129  CA  THR A  35      64.371   1.112  40.830  1.00 37.91           C
ATOM    130  C   THR A  35      64.507  -0.356  40.456  1.00 38.49           C
ATOM    131  O   THR A  35      63.556  -0.964  39.964  1.00 38.97           O
ATOM    132  CB  THR A  35      64.566   1.260  42.362  1.00 37.41           C
ATOM    133  OG1 THR A  35      63.665   0.383  43.047  1.00 40.00           O
ATOM    134  CG2 THR A  35      64.315   2.689  42.804  1.00 37.14           C
ATOM    135  N   VAL A  36      65.676  -0.928  40.689  1.00 39.03           N
ATOM    136  CA  VAL A  36      65.906  -2.324  40.358  1.00 40.67           C
ATOM    137  C   VAL A  36      65.117  -3.273  41.251  1.00 39.84           C
ATOM    138  O   VAL A  36      64.632  -4.300  40.792  1.00 40.64           O
ATOM    139  CB  VAL A  36      67.394  -2.684  40.498  1.00 42.15           C
ATOM    140  CG1 VAL A  36      67.694  -3.974  39.753  1.00 43.01           C
ATOM    141  CG2 VAL A  36      68.238  -1.550  39.986  1.00 44.71           C
ATOM    142  N   LEU A  37      64.991  -2.928  42.527  1.00 40.48           N
ATOM    143  CA  LEU A  37      64.291  -3.786  43.479  1.00 41.26           C
ATOM    144  C   LEU A  37      62.798  -3.536  43.590  1.00 42.65           C
ATOM    145  O   LEU A  37      62.027  -4.462  43.832  1.00 45.23           O
ATOM    146  CB  LEU A  37      64.911  -3.637  44.870  1.00 40.36           C
ATOM    147  CG  LEU A  37      66.419  -3.855  45.010  1.00 40.22           C
ATOM    148  CD1 LEU A  37      66.830  -3.640  46.470  1.00 41.38           C
ATOM    149  CD2 LEU A  37      66.782  -5.258  44.549  1.00 39.33           C
ATOM    150  N   GLU A  38      62.386  -2.291  43.402  1.00 43.70           N
ATOM    151  CA  GLU A  38      60.983  -1.945  43.538  1.00 45.39           C
ATOM    152  C   GLU A  38      60.496  -0.993  42.447  1.00 46.44           C
ATOM    153  O   GLU A  38      61.245  -0.138  41.977  1.00 46.97           O
ATOM    154  CB  GLU A  38      60.782  -1.314  44.916  1.00 44.98           C
ATOM    155  CG  GLU A  38      59.352  -0.998  45.289  1.00 50.84           C
ATOM    156  CD  GLU A  38      59.245  -0.327  46.654  1.00 52.53           C
ATOM    157  OE1 GLU A  38      58.120   0.066  47.031  1.00 53.01           O
ATOM    158  OE2 GLU A  38      60.282  -0.191  47.347  1.00 53.37           O
ATOM    159  N   LYS A  39      59.235  -1.150  42.053  1.00 47.04           N
ATOM    160  CA  LYS A  39      58.623  -0.303  41.034  1.00 48.63           C
ATOM    161  C   LYS A  39      57.631   0.671  41.667  1.00 48.45           C
ATOM    162  O   LYS A  39      57.058   0.391  42.718  1.00 48.44           O
ATOM    163  CB  LYS A  39      57.907  -1.162  39.989  1.00 49.86           C
ATOM    164  CG  LYS A  39      58.839  -2.059  39.200  1.00 53.43           C
ATOM    165  CD  LYS A  39      58.115  -2.749  38.065  1.00 55.47           C
ATOM    166  CE  LYS A  39      59.084  -3.562  37.223  1.00 57.53           C
ATOM    167  NZ  LYS A  39      58.399  -4.279  36.112  1.00 59.48           N
ATOM    168  N   ASN A  40      57.438   1.814  41.017  1.00 48.54           N
ATOM    169  CA  ASN A  40      56.524   2.847  41.500  1.00 49.07           C
ATOM    170  C   ASN A  40      56.789   3.288  42.924  1.00 47.86           C
ATOM    171  O   ASN A  40      55.907   3.203  43.773  1.00 48.60           O
ATOM    172  CB  ASN A  40      55.074   2.383  41.424  1.00 50.75           C
ATOM    173  CG  ASN A  40      54.630   2.098  40.021  1.00 53.56           C
ATOM    174  OD1 ASN A  40      54.890   2.874  39.096  1.00 53.54           O
ATOM    175  ND2 ASN A  40      53.940   0.982  39.849  1.00 55.17           N
ATOM    176  N   VAL A  41      57.998   3.759  43.189  1.00 47.17           N
ATOM    177  CA  VAL A  41      58.331   4.230  44.522  1.00 45.13           C
ATOM    178  C   VAL A  41      57.965   5.707  44.589  1.00 43.66           C
ATOM    179  O   VAL A  41      58.543   6.525  43.878  1.00 43.28           O
ATOM    180  CB  VAL A  41      59.842   4.058  44.821  1.00 45.65           C
ATOM    181  CG1 VAL A  41      60.187   4.688  46.162  1.00 44.53           C
ATOM    182  CG2 VAL A  41      60.203   2.579  44.824  1.00 45.85           C
ATOM    183  N   THR A  42      56.991   6.043  45.429  1.00 42.76           N
ATOM    184  CA  THR A  42      56.569   7.429  45.580  1.00 40.65           C
ATOM    185  C   THR A  42      57.719   8.167  46.246  1.00 40.76           C
ATOM    186  O   THR A  42      58.235   7.720  47.270  1.00 41.26           O
ATOM    187  CB  THR A  42      55.302   7.538  46.458  1.00 40.28           C
ATOM    188  OG1 THR A  42      54.266   6.715  45.908  1.00 39.12           O
ATOM    189  CG2 THR A  42      54.816   8.974  46.510  1.00 37.65           C
ATOM    190  N   VAL A  43      58.124   9.293  45.669  1.00 39.95           N
ATOM    191  CA  VAL A  43      59.240  10.052  46.215  1.00 42.04           C
ATOM    192  C   VAL A  43      58.893  11.526  46.408  1.00 43.59           C
ATOM    193  O   VAL A  43      57.963  12.033  45.785  1.00 45.99           O
ATOM    194  CB  VAL A  43      60.476   9.910  45.294  1.00 41.94           C
ATOM    195  CG1 VAL A  43      60.803   8.430  45.105  1.00 39.79           C
ATOM    196  CG2 VAL A  43      60.206  10.565  43.941  1.00 41.49           C
ATOM    197  N   THR A  44      59.644  12.214  47.265  1.00 44.05           N
ATOM    198  CA  THR A  44      59.371  13.619  47.545  1.00 46.10           C
ATOM    199  C   THR A  44      59.737  14.560  46.405  1.00 47.80           C
ATOM    200  O   THR A  44      58.993  15.494  46.106  1.00 48.59           O
ATOM    201  CB  THR A  44      60.099  14.094  48.826  1.00 46.81           C
ATOM    202  OG1 THR A  44      61.506  14.209  48.577  1.00 47.96           O
ATOM    203  CG2 THR A  44      59.868  13.103  49.960  1.00 47.52           C
ATOM    204  N   HIS A  45      60.888  14.320  45.783  1.00 48.02           N
ATOM    205  CA  HIS A  45      61.350  15.146  44.675  1.00 48.13           C
ATOM    206  C   HIS A  45      61.923  14.265  43.569  1.00 48.39           C
ATOM    207  O   HIS A  45      62.393  13.155  43.831  1.00 48.26           O
ATOM    208  CB  HIS A  45      62.430  16.123  45.145  1.00 48.83           C
ATOM    209  CG  HIS A  45      61.996  17.020  46.261  1.00 52.69           C
ATOM    210  ND1 HIS A  45      61.693  16.549  47.522  1.00 53.14           N
ATOM    211  CD2 HIS A  45      61.831  18.363  46.311  1.00 52.31           C
ATOM    212  CE1 HIS A  45      61.362  17.565  48.300  1.00 53.27           C
ATOM    213  NE2 HIS A  45      61.439  18.677  47.590  1.00 52.64           N
ATOM    214  N   SER A  46      61.879  14.770  42.336  1.00 47.38           N
ATOM    215  CA  SER A  46      62.395  14.047  41.176  1.00 45.61           C
ATOM    216  C   SER A  46      62.471  14.957  39.958  1.00 45.34           C
ATOM    217  O   SER A  46      61.967  16.080  39.971  1.00 45.53           O
ATOM    218  CB  SER A  46      61.511  12.843  40.849  1.00 43.28           C
ATOM    219  OG  SER A  46      60.209  13.257  40.482  1.00 44.42           O
ATOM    220  N   VAL A  47      63.110  14.461  38.905  1.00 44.96           N
ATOM    221  CA  VAL A  47      63.259  15.217  37.672  1.00 43.91           C
ATOM    222  C   VAL A  47      63.021  14.316  36.469  1.00 43.54           C
ATOM    223  O   VAL A  47      63.516  13.184  36.415  1.00 41.91           O
ATOM    224  CB  VAL A  47      64.672  15.832  37.557  1.00 42.57           C
ATOM    225  CG1 VAL A  47      64.891  16.839  38.664  1.00 44.48           C
ATOM    226  CG2 VAL A  47      65.720  14.745  37.637  1.00 41.43           C
ATOM    227  N   ASN A  48      62.243  14.816  35.515  1.00 41.88           N
ATOM    228  CA  ASN A  48      61.961  14.067  34.299  1.00 40.36           C
ATOM    229  C   ASN A  48      63.120  14.319  33.343  1.00 38.43           C
ATOM    230  O   ASN A  48      63.598  15.448  33.224  1.00 37.93           O
ATOM    231  CB  ASN A  48      60.659  14.551  33.657  1.00 42.07           C
ATOM    232  CG  ASN A  48      60.314  13.783  32.396  1.00 42.41           C
ATOM    233  OD1 ASN A  48      59.508  14.234  31.583  1.00 45.94           O
ATOM    234  ND2 ASN A  48      60.915  12.615  32.232  1.00 41.69           N
ATOM    235  N   LEU A  49      63.575  13.272  32.668  1.00 35.77           N
ATOM    236  CA  LEU A  49      64.683  13.405  31.731  1.00 33.90           C
ATOM    237  C   LEU A  49      64.239  13.115  30.301  1.00 31.60           C
ATOM    238  O   LEU A  49      65.032  13.219  29.364  1.00 30.44           O
ATOM    239  CB  LEU A  49      65.805  12.441  32.120  1.00 32.71           C
ATOM    240  CG  LEU A  49      66.412  12.625  33.512  1.00 34.79           C
ATOM    241  CD1 LEU A  49      67.358  11.469  33.811  1.00 32.63           C
ATOM    242  CD2 LEU A  49      67.136  13.958  33.586  1.00 33.19           C
ATOM    243  N   LEU A  50      62.966  12.763  30.149  1.00 30.86           N
ATOM    244  CA  LEU A  50      62.394  12.407  28.856  1.00 30.14           C
ATOM    245  C   LEU A  50      61.417  13.444  28.303  1.00 30.38           C
ATOM    246  O   LEU A  50      60.304  13.608  28.810  1.00 30.93           O
ATOM    247  CB  LEU A  50      61.684  11.055  28.978  1.00 28.96           C
ATOM    248  CG  LEU A  50      61.090  10.427  27.717  1.00 30.04           C
ATOM    249  CD1 LEU A  50      62.200  10.049  26.744  1.00 27.05           C
ATOM    250  CD2 LEU A  50      60.297   9.198  28.102  1.00 32.73           C
ATOM    251  N   GLU A  51      61.831  14.135  27.251  1.00 31.56           N
ATOM    252  CA  GLU A  51      60.978  15.137  26.630  1.00 30.54           C
ATOM    253  C   GLU A  51      59.924  14.466  25.759  1.00 30.37           C
ATOM    254  O   GLU A  51      60.256  13.739  24.827  1.00 29.00           O
ATOM    255  CB  GLU A  51      61.812  16.091  25.777  1.00 29.62           C
ATOM    256  CG  GLU A  51      60.986  17.216  25.192  1.00 32.84           C
ATOM    257  CD  GLU A  51      60.287  18.006  26.274  1.00 36.26           C
ATOM    258  OE1 GLU A  51      60.985  18.725  27.023  1.00 39.56           O
ATOM    259  OE2 GLU A  51      59.047  17.894  26.388  1.00 37.03           O
ATOM    260  N   ASP A  52      58.654  14.709  26.072  1.00 32.13           N
ATOM    261  CA  ASP A  52      57.545  14.133  25.316  1.00 34.06           C
ATOM    262  C   ASP A  52      56.635  15.199  24.705  1.00 34.31           C
ATOM    263  O   ASP A  52      55.594  14.879  24.138  1.00 33.21           O
ATOM    264  CB  ASP A  52      56.712  13.200  26.208  1.00 35.77           C
ATOM    265  CG  ASP A  52      56.174  13.894  27.457  1.00 40.67           C
ATOM    266  OD1 ASP A  52      56.358  15.125  27.606  1.00 42.60           O
ATOM    267  OD2 ASP A  52      55.558  13.201  28.296  1.00 43.44           O
ATOM    268  N   SER A  53      57.039  16.462  24.811  1.00 34.76           N
ATOM    269  CA  SER A  53      56.249  17.564  24.273  1.00 36.23           C
ATOM    270  C   SER A  53      56.882  18.263  23.075  1.00 34.65           C
ATOM    271  O   SER A  53      58.084  18.499  23.042  1.00 35.18           O
ATOM    272  CB  SER A  53      55.996  18.616  25.359  1.00 39.09           C
ATOM    273  OG  SER A  53      55.319  18.053  26.471  1.00 46.70           O
ATOM    274  N   HIS A  54      56.050  18.594  22.096  1.00 33.13           N
ATOM    275  CA  HIS A  54      56.485  19.313  20.906  1.00 32.33           C
ATOM    276  C   HIS A  54      55.316  20.245  20.554  1.00 33.70           C
ATOM    277  O   HIS A  54      54.197  20.039  21.032  1.00 32.61           O
ATOM    278  CB  HIS A  54      56.807  18.337  19.771  1.00 30.74           C
ATOM    279  CG  HIS A  54      55.637  17.534  19.308  1.00 30.49           C
ATOM    280  ND1 HIS A  54      54.694  18.029  18.432  1.00 32.28           N
ATOM    281  CD2 HIS A  54      55.252  16.271  19.602  1.00 31.05           C
ATOM    282  CE1 HIS A  54      53.780  17.102  18.204  1.00 31.56           C
ATOM    283  NE2 HIS A  54      54.096  16.026  18.903  1.00 32.03           N
ATOM    284  N   ASN A  55      55.559  21.264  19.734  1.00 33.48           N
ATOM    285  CA  ASN A  55      54.496  22.212  19.420  1.00 33.14           C
ATOM    286  C   ASN A  55      53.630  21.898  18.207  1.00 32.95           C
ATOM    287  O   ASN A  55      52.842  22.740  17.783  1.00 35.89           O
ATOM    288  CB  ASN A  55      55.080  23.626  19.296  1.00 31.19           C
ATOM    289  CG  ASN A  55      55.953  23.801  18.069  1.00 32.10           C
ATOM    290  OD1 ASN A  55      56.616  24.829  17.920  1.00 34.98           O
ATOM    291  ND2 ASN A  55      55.956  22.809  17.180  1.00 27.89           N
ATOM    292  N   GLY A  56      53.781  20.696  17.653  1.00 32.35           N
ATOM    293  CA  GLY A  56      52.988  20.276  16.505  1.00 28.96           C
ATOM    294  C   GLY A  56      53.094  21.107  15.235  1.00 29.84           C
ATOM    295  O   GLY A  56      52.261  20.970  14.339  1.00 28.71           O
ATOM    296  N   LYS A  57      54.124  21.942  15.134  1.00 28.38           N
ATOM    297  CA  LYS A  57      54.294  22.801  13.962  1.00 30.81           C
ATOM    298  C   LYS A  57      55.677  22.680  13.331  1.00 30.01           C
ATOM    299  O   LYS A  57      56.614  22.177  13.947  1.00 30.50           O
ATOM    300  CB  LYS A  57      54.096  24.272  14.356  1.00 31.50           C
ATOM    301  CG  LYS A  57      52.939  24.538  15.297  1.00 37.18           C
ATOM    302  CD  LYS A  57      53.118  25.876  16.022  1.00 41.41           C
ATOM    303  CE  LYS A  57      52.370  25.876  17.350  1.00 45.23           C
ATOM    304  NZ  LYS A  57      52.700  27.058  18.197  1.00 49.84           N
ATOM    305  N   LEU A  58      55.791  23.136  12.089  1.00 28.92           N
ATOM    306  CA  LEU A  58      57.076  23.165  11.404  1.00 29.37           C
ATOM    307  C   LEU A  58      57.533  24.601  11.625  1.00 30.71           C
ATOM    308  O   LEU A  58      56.773  25.541  11.387  1.00 30.79           O
ATOM    309  CB  LEU A  58      56.925  22.895   9.911  1.00 28.76           C
ATOM    310  CG  LEU A  58      56.568  21.464   9.507  1.00 31.23           C
ATOM    311  CD1 LEU A  58      56.479  21.381   7.981  1.00 29.35           C
ATOM    312  CD2 LEU A  58      57.622  20.496  10.044  1.00 26.87           C
ATOM    313  N   CYS A  59      58.762  24.773  12.089  1.00 31.71           N
ATOM    314  CA  CYS A  59      59.272  26.103  12.371  1.00 30.80           C
ATOM    315  C   CYS A  59      60.531  26.451  11.620  1.00 30.15           C
ATOM    316  O   CYS A  59      61.087  25.641  10.883  1.00 29.80           O
ATOM    317  CB  CYS A  59      59.564  26.237  13.868  1.00 31.19           C
ATOM    318  SG  CYS A  59      58.135  25.884  14.927  1.00 37.05           S
ATOM    319  N   ARG A  60      60.968  27.685  11.814  1.00 30.06           N
ATOM    320  CA  ARG A  60      62.207  28.134  11.223  1.00 31.77           C
ATOM    321  C   ARG A  60      63.264  27.518  12.128  1.00 31.75           C
ATOM    322  O   ARG A  60      62.986  27.184  13.281  1.00 27.89           O
ATOM    323  CB  ARG A  60      62.303  29.655  11.265  1.00 32.65           C
ATOM    324  CG  ARG A  60      61.186  30.313  10.512  1.00 37.87           C
ATOM    325  CD  ARG A  60      61.402  31.790  10.303  1.00 42.44           C
ATOM    326  NE  ARG A  60      60.499  32.252   9.256  1.00 50.09           N
ATOM    327  CZ  ARG A  60      60.721  33.305   8.483  1.00 51.84           C
ATOM    328  NH1 ARG A  60      61.824  34.025   8.639  1.00 55.76           N
ATOM    329  NH2 ARG A  60      59.851  33.618   7.534  1.00 53.50           N
ATOM    330  N   LEU A  61      64.459  27.335  11.592  1.00 33.59           N
ATOM    331  CA  LEU A  61      65.547  26.765  12.357  1.00 36.18           C
ATOM    332  C   LEU A  61      66.528  27.905  12.537  1.00 37.62           C
ATOM    333  O   LEU A  61      67.191  28.321  11.589  1.00 36.69           O
ATOM    334  CB  LEU A  61      66.191  25.610  11.587  1.00 35.77           C
ATOM    335  CG  LEU A  61      67.293  24.839  12.317  1.00 37.92           C
ATOM    336  CD1 LEU A  61      66.721  24.167  13.571  1.00 35.70           C
ATOM    337  CD2 LEU A  61      67.892  23.803  11.376  1.00 37.40           C
ATOM    338  N   LYS A  62      66.600  28.423  13.757  1.00 39.84           N
ATOM    339  CA  LYS A  62      67.479  29.546  14.049  1.00 41.92           C
ATOM    340  C   LYS A  62      67.224  30.693  13.068  1.00 39.75           C
ATOM    341  O   LYS A  62      68.154  31.263  12.504  1.00 40.66           O
ATOM    342  CB  LYS A  62      68.944  29.113  13.985  1.00 44.78           C
ATOM    343  CG  LYS A  62      69.362  28.198  15.123  1.00 51.38           C
ATOM    344  CD  LYS A  62      70.831  27.812  15.011  1.00 56.91           C
ATOM    345  CE  LYS A  62      71.277  26.978  16.206  1.00 61.38           C
ATOM    346  NZ  LYS A  62      72.717  26.581  16.105  1.00 66.08           N
ATOM    347  N   GLY A  63      65.952  31.010  12.856  1.00 37.83           N
ATOM    348  CA  GLY A  63      65.602  32.101  11.970  1.00 37.27           C
ATOM    349  C   GLY A  63      65.398  31.814  10.494  1.00 38.33           C
ATOM    350  O   GLY A  63      64.772  32.627   9.810  1.00 39.06           O
ATOM    351  N   ILE A  64      65.914  30.690   9.991  1.00 36.53           N
ATOM    352  CA  ILE A  64      65.769  30.358   8.575  1.00 33.21           C
ATOM    353  C   ILE A  64      64.603  29.411   8.313  1.00 32.57           C
ATOM    354  O   ILE A  64      64.445  28.387   8.978  1.00 31.98           O
ATOM    355  CB  ILE A  64      67.063  29.727   7.989  1.00 34.37           C
ATOM    356  CG1 ILE A  64      68.209  30.741   8.015  1.00 36.51           C
ATOM    357  CG2 ILE A  64      66.836  29.299   6.548  1.00 29.94           C
ATOM    358  CD1 ILE A  64      68.795  30.972   9.388  1.00 40.63           C
ATOM    359  N   ALA A  65      63.790  29.757   7.325  1.00 31.11           N
ATOM    360  CA  ALA A  65      62.632  28.950   6.980  1.00 31.75           C
ATOM    361  C   ALA A  65      63.005  27.733   6.140  1.00 30.63           C
ATOM    362  O   ALA A  65      63.961  27.760   5.360  1.00 30.82           O
ATOM    363  CB  ALA A  65      61.616  29.803   6.227  1.00 30.12           C
ATOM    364  N   PRO A  66      62.254  26.639   6.298  1.00 29.32           N
ATOM    365  CA  PRO A  66      62.552  25.439   5.515  1.00 30.08           C
ATOM    366  C   PRO A  66      61.960  25.570   4.123  1.00 31.92           C
ATOM    367  O   PRO A  66      61.165  26.470   3.858  1.00 31.75           O
ATOM    368  CB  PRO A  66      61.872  24.331   6.308  1.00 28.33           C
ATOM    369  CG  PRO A  66      60.654  25.035   6.855  1.00 28.77           C
ATOM    370  CD  PRO A  66      61.241  26.358   7.331  1.00 28.53           C
ATOM    371  N   LEU A  67      62.358  24.667   3.236  1.00 32.27           N
ATOM    372  CA  LEU A  67      61.843  24.658   1.884  1.00 32.17           C
ATOM    373  C   LEU A  67      60.703  23.652   1.887  1.00 33.44           C
ATOM    374  O   LEU A  67      60.914  22.466   2.153  1.00 33.94           O
ATOM    375  CB  LEU A  67      62.941  24.226   0.914  1.00 33.28           C
ATOM    376  CG  LEU A  67      62.556  23.947  -0.539  1.00 35.40           C
ATOM    377  CD1 LEU A  67      61.940  25.185  -1.181  1.00 36.53           C
ATOM    378  CD2 LEU A  67      63.799  23.516  -1.296  1.00 35.63           C
ATOM    379  N   GLN A  68      59.490  24.125   1.623  1.00 33.05           N
ATOM    380  CA  GLN A  68      58.336  23.235   1.599  1.00 34.54           C
ATOM    381  C   GLN A  68      58.007  22.864   0.164  1.00 34.28           C
ATOM    382  O   GLN A  68      57.488  23.679  -0.596  1.00 35.20           O
ATOM    383  CB  GLN A  68      57.124  23.901   2.259  1.00 34.18           C
ATOM    384  CG  GLN A  68      57.366  24.300   3.703  1.00 37.50           C
ATOM    385  CD  GLN A  68      56.181  25.022   4.324  1.00 41.06           C
ATOM    386  OE1 GLN A  68      55.173  24.402   4.694  1.00 38.66           O
ATOM    387  NE2 GLN A  68      56.292  26.346   4.432  1.00 38.75           N
ATOM    388  N   LEU A  69      58.328  21.630  -0.206  1.00 34.23           N
ATOM    389  CA  LEU A  69      58.064  21.152  -1.556  1.00 34.27           C
ATOM    390  C   LEU A  69      56.570  20.918  -1.756  1.00 33.69           C
ATOM    391  O   LEU A  69      56.076  20.941  -2.882  1.00 32.38           O
ATOM    392  CB  LEU A  69      58.847  19.861  -1.822  1.00 32.99           C
ATOM    393  CG  LEU A  69      60.371  19.989  -1.687  1.00 33.67           C
ATOM    394  CD1 LEU A  69      61.040  18.695  -2.141  1.00 32.78           C
ATOM    395  CD2 LEU A  69      60.871  21.168  -2.528  1.00 31.75           C
ATOM    396  N   GLY A  70      55.862  20.702  -0.651  1.00 33.04           N
ATOM    397  CA  GLY A  70      54.429  20.470  -0.706  1.00 34.88           C
ATOM    398  C   GLY A  70      53.981  19.274  -1.532  1.00 36.04           C
ATOM    399  O   GLY A  70      54.230  18.121  -1.181  1.00 35.33           O
ATOM    400  N   LYS A  71      53.303  19.570  -2.634  1.00 37.20           N
ATOM    401  CA  LYS A  71      52.774  18.573  -3.561  1.00 37.93           C
ATOM    402  C   LYS A  71      53.858  18.063  -4.510  1.00 36.02           C
ATOM    403  O   LYS A  71      53.635  17.141  -5.293  1.00 35.03           O
ATOM    404  CB  LYS A  71      51.638  19.198  -4.374  1.00 39.65           C
ATOM    405  CG  LYS A  71      52.036  20.518  -5.041  1.00 45.97           C
ATOM    406  CD  LYS A  71      52.374  21.608  -4.001  1.00 49.83           C
ATOM    407  CE  LYS A  71      53.080  22.812  -4.624  1.00 52.65           C
ATOM    408  NZ  LYS A  71      53.620  23.729  -3.577  1.00 52.66           N
ATOM    409  N   CYS A  72      55.031  18.675  -4.436  1.00 35.63           N
ATOM    410  CA  CYS A  72      56.146  18.291  -5.288  1.00 35.47           C
ATOM    411  C   CYS A  72      57.213  17.544  -4.496  1.00 34.38           C
ATOM    412  O   CYS A  72      57.207  17.556  -3.265  1.00 35.00           O
ATOM    413  CB  CYS A  72      56.749  19.545  -5.928  1.00 36.46           C
ATOM    414  SG  CYS A  72      55.618  20.309  -7.136  1.00 41.43           S
ATOM    415  N   ASN A  73      58.109  16.867  -5.205  1.00 31.69           N
ATOM    416  CA  ASN A  73      59.207  16.168  -4.557  1.00 30.77           C
ATOM    417  C   ASN A  73      60.483  16.739  -5.169  1.00 29.38           C
ATOM    418  O   ASN A  73      60.414  17.587  -6.061  1.00 29.30           O
ATOM    419  CB  ASN A  73      59.120  14.649  -4.772  1.00 30.16           C
ATOM    420  CG  ASN A  73      59.072  14.259  -6.238  1.00 31.32           C
ATOM    421  OD1 ASN A  73      59.834  14.768  -7.061  1.00 30.97           O
ATOM    422  ND2 ASN A  73      58.179  13.337  -6.567  1.00 32.52           N
ATOM    423  N   ILE A  74      61.638  16.283  -4.696  1.00 28.66           N
ATOM    424  CA  ILE A  74      62.914  16.783  -5.197  1.00 27.07           C
ATOM    425  C   ILE A  74      62.986  16.812  -6.719  1.00 26.61           C
ATOM    426  O   ILE A  74      63.400  17.810  -7.304  1.00 27.19           O
ATOM    427  CB  ILE A  74      64.091  15.939  -4.664  1.00 26.71           C
ATOM    428  CG1 ILE A  74      64.119  15.986  -3.136  1.00 29.40           C
ATOM    429  CG2 ILE A  74      65.411  16.460  -5.237  1.00 24.83           C
ATOM    430  CD1 ILE A  74      64.486  17.339  -2.561  1.00 31.49           C
ATOM    431  N   ALA A  75      62.592  15.711  -7.354  1.00 26.70           N
ATOM    432  CA  ALA A  75      62.616  15.605  -8.809  1.00 24.69           C
ATOM    433  C   ALA A  75      61.769  16.691  -9.475  1.00 25.26           C
ATOM    434  O   ALA A  75      62.233  17.379 -10.386  1.00 24.60           O
ATOM    435  CB  ALA A  75      62.124  14.226  -9.236  1.00 24.81           C
ATOM    436  N   GLY A  76      60.526  16.839  -9.027  1.00 25.59           N
ATOM    437  CA  GLY A  76      59.658  17.855  -9.609  1.00 26.45           C
ATOM    438  C   GLY A  76      60.269  19.235  -9.448  1.00 26.19           C
ATOM    439  O   GLY A  76      60.269  20.054 -10.364  1.00 26.83           O
ATOM    440  N   TRP A  77      60.817  19.482  -8.269  1.00 26.90           N
ATOM    441  CA  TRP A  77      61.444  20.751  -7.966  1.00 26.02           C
ATOM    442  C   TRP A  77      62.657  21.050  -8.854  1.00 27.78           C
ATOM    443  O   TRP A  77      62.690  22.076  -9.539  1.00 26.43           O
ATOM    444  CB  TRP A  77      61.835  20.762  -6.487  1.00 26.11           C
ATOM    445  CG  TRP A  77      62.739  21.866  -6.068  1.00 28.41           C
ATOM    446  CD1 TRP A  77      62.622  23.197  -6.373  1.00 29.55           C
ATOM    447  CD2 TRP A  77      63.862  21.753  -5.187  1.00 29.75           C
ATOM    448  NE1 TRP A  77      63.602  23.917  -5.731  1.00 30.69           N
ATOM    449  CE2 TRP A  77      64.377  23.056  -4.996  1.00 30.56           C
ATOM    450  CE3 TRP A  77      64.482  20.675  -4.535  1.00 30.31           C
ATOM    451  CZ2 TRP A  77      65.486  23.311  -4.180  1.00 29.89           C
ATOM    452  CZ3 TRP A  77      65.583  20.928  -3.724  1.00 29.49           C
ATOM    453  CH2 TRP A  77      66.073  22.236  -3.554  1.00 30.21           C
ATOM    454  N   LEU A  78      63.648  20.160  -8.859  1.00 25.67           N
ATOM    455  CA  LEU A  78      64.849  20.396  -9.659  1.00 27.02           C
ATOM    456  C   LEU A  78      64.662  20.386 -11.184  1.00 27.50           C
ATOM    457  O   LEU A  78      65.376  21.086 -11.904  1.00 27.15           O
ATOM    458  CB  LEU A  78      65.946  19.405  -9.260  1.00 27.14           C
ATOM    459  CG  LEU A  78      66.416  19.515  -7.801  1.00 30.45           C
ATOM    460  CD1 LEU A  78      67.434  18.416  -7.497  1.00 27.18           C
ATOM    461  CD2 LEU A  78      67.026  20.904  -7.557  1.00 28.42           C
ATOM    462  N   LEU A  79      63.717  19.600 -11.685  1.00 28.27           N
ATOM    463  CA  LEU A  79      63.489  19.556 -13.128  1.00 28.55           C
ATOM    464  C   LEU A  79      62.657  20.750 -13.575  1.00 28.58           C
ATOM    465  O   LEU A  79      62.819  21.259 -14.686  1.00 28.59           O
ATOM    466  CB  LEU A  79      62.778  18.256 -13.525  1.00 29.70           C
ATOM    467  CG  LEU A  79      63.596  16.966 -13.388  1.00 30.54           C
ATOM    468  CD1 LEU A  79      62.745  15.778 -13.766  1.00 29.30           C
ATOM    469  CD2 LEU A  79      64.822  17.035 -14.288  1.00 30.10           C
ATOM    470  N   GLY A  80      61.769  21.201 -12.700  1.00 29.17           N
ATOM    471  CA  GLY A  80      60.926  22.326 -13.037  1.00 29.78           C
ATOM    472  C   GLY A  80      59.554  21.891 -13.513  1.00 30.43           C
ATOM    473  O   GLY A  80      59.006  22.457 -14.464  1.00 30.97           O
ATOM    474  N   ASN A  81      59.012  20.867 -12.866  1.00 31.31           N
ATOM    475  CA  ASN A  81      57.680  20.369 -13.190  1.00 33.38           C
ATOM    476  C   ASN A  81      56.790  21.618 -13.092  1.00 33.88           C
ATOM    477  O   ASN A  81      56.845  22.343 -12.101  1.00 31.58           O
ATOM    478  CB  ASN A  81      57.267  19.317 -12.150  1.00 31.35           C
ATOM    479  CG  ASN A  81      55.873  18.758 -12.389  1.00 35.92           C
ATOM    480  OD1 ASN A  81      54.953  19.488 -12.759  1.00 38.14           O
ATOM    481  ND2 ASN A  81      55.704  17.456 -12.150  1.00 33.15           N
ATOM    482  N   PRO A  82      55.977  21.896 -14.127  1.00 35.90           N
ATOM    483  CA  PRO A  82      55.095  23.073 -14.122  1.00 36.30           C
ATOM    484  C   PRO A  82      54.252  23.206 -12.855  1.00 36.65           C
ATOM    485  O   PRO A  82      53.891  24.310 -12.454  1.00 37.41           O
ATOM    486  CB  PRO A  82      54.244  22.870 -15.375  1.00 38.37           C
ATOM    487  CG  PRO A  82      55.198  22.173 -16.307  1.00 37.62           C
ATOM    488  CD  PRO A  82      55.825  21.137 -15.381  1.00 36.05           C
ATOM    489  N   GLU A  83      53.950  22.077 -12.224  1.00 36.93           N
ATOM    490  CA  GLU A  83      53.161  22.063 -10.993  1.00 37.98           C
ATOM    491  C   GLU A  83      53.933  22.572  -9.771  1.00 36.68           C
ATOM    492  O   GLU A  83      53.366  22.690  -8.685  1.00 37.20           O
ATOM    493  CB  GLU A  83      52.669  20.639 -10.715  1.00 40.54           C
ATOM    494  CG  GLU A  83      51.744  20.098 -11.789  1.00 46.12           C
ATOM    495  CD  GLU A  83      50.378  20.751 -11.754  1.00 49.33           C
ATOM    496  OE1 GLU A  83      49.605  20.426 -10.826  1.00 50.27           O
ATOM    497  OE2 GLU A  83      50.084  21.592 -12.642  1.00 50.92           O
ATOM    498  N   CYS A  84      55.216  22.876  -9.948  1.00 35.31           N
ATOM    499  CA  CYS A  84      56.052  23.344  -8.843  1.00 35.04           C
ATOM    500  C   CYS A  84      56.580  24.758  -9.053  1.00 34.72           C
ATOM    501  O   CYS A  84      57.568  25.142  -8.434  1.00 33.84           O
ATOM    502  CB  CYS A  84      57.242  22.387  -8.648  1.00 36.99           C
ATOM    503  SG  CYS A  84      56.767  20.634  -8.786  1.00 40.47           S
ATOM    504  N   ASP A  85      55.928  25.536  -9.915  1.00 34.20           N
ATOM    505  CA  ASP A  85      56.377  26.902 -10.187  1.00 33.87           C
ATOM    506  C   ASP A  85      56.587  27.774  -8.943  1.00 32.00           C
ATOM    507  O   ASP A  85      57.539  28.547  -8.886  1.00 31.58           O
ATOM    508  CB  ASP A  85      55.416  27.600 -11.162  1.00 35.57           C
ATOM    509  CG  ASP A  85      55.589  27.121 -12.601  1.00 39.37           C
ATOM    510  OD1 ASP A  85      56.552  26.373 -12.880  1.00 40.16           O
ATOM    511  OD2 ASP A  85      54.765  27.501 -13.462  1.00 42.04           O
ATOM    512  N   PRO A  86      55.706  27.664  -7.933  1.00 32.64           N
ATOM    513  CA  PRO A  86      55.851  28.467  -6.710  1.00 35.05           C
ATOM    514  C   PRO A  86      57.223  28.317  -6.038  1.00 36.84           C
ATOM    515  O   PRO A  86      57.666  29.201  -5.305  1.00 39.28           O
ATOM    516  CB  PRO A  86      54.727  27.943  -5.819  1.00 35.45           C
ATOM    517  CG  PRO A  86      53.678  27.546  -6.812  1.00 34.20           C
ATOM    518  CD  PRO A  86      54.476  26.854  -7.881  1.00 32.75           C
ATOM    519  N   LEU A  87      57.892  27.198  -6.296  1.00 36.26           N
ATOM    520  CA  LEU A  87      59.202  26.931  -5.711  1.00 36.18           C
ATOM    521  C   LEU A  87      60.353  27.602  -6.455  1.00 35.91           C
ATOM    522  O   LEU A  87      61.420  27.826  -5.885  1.00 35.59           O
ATOM    523  CB  LEU A  87      59.450  25.420  -5.670  1.00 35.22           C
ATOM    524  CG  LEU A  87      58.345  24.589  -5.013  1.00 36.23           C
ATOM    525  CD1 LEU A  87      58.661  23.101  -5.142  1.00 33.30           C
ATOM    526  CD2 LEU A  87      58.208  25.006  -3.553  1.00 34.72           C
ATOM    527  N   LEU A  88      60.135  27.923  -7.726  1.00 35.40           N
ATOM    528  CA  LEU A  88      61.168  28.544  -8.551  1.00 37.33           C
ATOM    529  C   LEU A  88      61.960  29.696  -7.921  1.00 38.71           C
ATOM    530  O   LEU A  88      63.178  29.783  -8.095  1.00 40.06           O
ATOM    531  CB  LEU A  88      60.562  29.017  -9.883  1.00 36.96           C
ATOM    532  CG  LEU A  88      60.056  27.921 -10.833  1.00 37.56           C
ATOM    533  CD1 LEU A  88      59.305  28.537 -12.005  1.00 33.58           C
ATOM    534  CD2 LEU A  88      61.239  27.087 -11.319  1.00 35.00           C
ATOM    535  N   PRO A  89      61.287  30.596  -7.185  1.00 39.44           N
ATOM    536  CA  PRO A  89      61.973  31.734  -6.556  1.00 39.43           C
ATOM    537  C   PRO A  89      62.772  31.474  -5.271  1.00 39.11           C
ATOM    538  O   PRO A  89      63.601  32.302  -4.879  1.00 38.09           O
ATOM    539  CB  PRO A  89      60.837  32.722  -6.322  1.00 38.77           C
ATOM    540  CG  PRO A  89      59.701  31.809  -5.977  1.00 40.93           C
ATOM    541  CD  PRO A  89      59.825  30.719  -7.027  1.00 39.58           C
ATOM    542  N   VAL A  90      62.529  30.345  -4.613  1.00 37.93           N
ATOM    543  CA  VAL A  90      63.240  30.034  -3.375  1.00 37.11           C
ATOM    544  C   VAL A  90      64.737  29.815  -3.605  1.00 36.20           C
ATOM    545  O   VAL A  90      65.138  29.049  -4.478  1.00 34.33           O
ATOM    546  CB  VAL A  90      62.625  28.804  -2.693  1.00 39.11           C
ATOM    547  CG1 VAL A  90      63.267  28.588  -1.325  1.00 39.52           C
ATOM    548  CG2 VAL A  90      61.122  29.014  -2.534  1.00 37.21           C
ATOM    549  N   ARG A  91      65.561  30.507  -2.819  1.00 35.93           N
ATOM    550  CA  ARG A  91      67.013  30.413  -2.954  1.00 35.65           C
ATOM    551  C   ARG A  91      67.764  29.881  -1.739  1.00 33.79           C
ATOM    552  O   ARG A  91      68.907  29.443  -1.864  1.00 34.84           O
ATOM    553  CB  ARG A  91      67.600  31.777  -3.316  1.00 39.46           C
ATOM    554  CG  ARG A  91      67.160  32.319  -4.661  1.00 44.68           C
ATOM    555  CD  ARG A  91      68.025  33.507  -5.053  1.00 51.81           C
ATOM    556  NE  ARG A  91      69.434  33.132  -5.182  1.00 56.10           N
ATOM    557  CZ  ARG A  91      70.412  33.979  -5.492  1.00 58.14           C
ATOM    558  NH1 ARG A  91      70.141  35.261  -5.705  1.00 59.48           N
ATOM    559  NH2 ARG A  91      71.661  33.543  -5.601  1.00 58.75           N
ATOM    560  N   SER A  92      67.144  29.934  -0.568  1.00 31.09           N
ATOM    561  CA  SER A  92      67.798  29.452   0.637  1.00 31.14           C
ATOM    562  C   SER A  92      66.774  28.794   1.545  1.00 29.39           C
ATOM    563  O   SER A  92      65.586  29.085   1.460  1.00 28.72           O
ATOM    564  CB  SER A  92      68.485  30.609   1.369  1.00 31.66           C
ATOM    565  OG  SER A  92      67.530  31.472   1.960  1.00 36.35           O
ATOM    566  N   TRP A  93      67.240  27.909   2.420  1.00 29.30           N
ATOM    567  CA  TRP A  93      66.359  27.192   3.332  1.00 27.32           C
ATOM    568  C   TRP A  93      67.201  26.522   4.408  1.00 28.08           C
ATOM    569  O   TRP A  93      68.404  26.342   4.231  1.00 27.50           O
ATOM    570  CB  TRP A  93      65.570  26.143   2.551  1.00 28.42           C
ATOM    571  CG  TRP A  93      66.452  25.186   1.818  1.00 28.78           C
ATOM    572  CD1 TRP A  93      66.990  24.027   2.303  1.00 28.14           C
ATOM    573  CD2 TRP A  93      66.918  25.312   0.470  1.00 29.89           C
ATOM    574  NE1 TRP A  93      67.760  23.421   1.339  1.00 31.49           N
ATOM    575  CE2 TRP A  93      67.735  24.187   0.203  1.00 30.00           C
ATOM    576  CE3 TRP A  93      66.726  26.265  -0.540  1.00 28.13           C
ATOM    577  CZ2 TRP A  93      68.359  23.989  -1.035  1.00 31.98           C
ATOM    578  CZ3 TRP A  93      67.349  26.069  -1.776  1.00 29.76           C
ATOM    579  CH2 TRP A  93      68.156  24.939  -2.011  1.00 30.39           C
ATOM    580  N   SER A  94      66.563  26.154   5.516  1.00 27.47           N
ATOM    581  CA  SER A  94      67.249  25.527   6.641  1.00 29.63           C
ATOM    582  C   SER A  94      67.165  23.997   6.605  1.00 29.80           C
ATOM    583  O   SER A  94      68.005  23.311   7.173  1.00 31.58           O
ATOM    584  CB  SER A  94      66.661  26.054   7.947  1.00 27.31           C
ATOM    585  OG  SER A  94      65.259  25.852   7.971  1.00 29.00           O
ATOM    586  N   TYR A  95      66.123  23.486   5.957  1.00 30.01           N
ATOM    587  CA  TYR A  95      65.894  22.056   5.779  1.00 28.27           C
ATOM    588  C   TYR A  95      64.794  21.887   4.732  1.00 28.30           C
ATOM    589  O   TYR A  95      64.032  22.813   4.472  1.00 29.28           O
ATOM    590  CB  TYR A  95      65.526  21.361   7.108  1.00 26.53           C
ATOM    591  CG  TYR A  95      64.283  21.848   7.823  1.00 26.45           C
ATOM    592  CD1 TYR A  95      63.057  21.208   7.654  1.00 24.28           C
ATOM    593  CD2 TYR A  95      64.341  22.932   8.701  1.00 25.00           C
ATOM    594  CE1 TYR A  95      61.923  21.632   8.342  1.00 24.10           C
ATOM    595  CE2 TYR A  95      63.215  23.363   9.391  1.00 23.32           C
ATOM    596  CZ  TYR A  95      62.009  22.712   9.207  1.00 25.01           C
ATOM    597  OH  TYR A  95      60.884  23.165   9.863  1.00 23.26           O
ATOM    598  N   ILE A  96      64.736  20.715   4.114  1.00 28.30           N
ATOM    599  CA  ILE A  96      63.752  20.442   3.077  1.00 27.17           C
ATOM    600  C   ILE A  96      62.615  19.594   3.620  1.00 28.12           C
ATOM    601  O   ILE A  96      62.836  18.644   4.372  1.00 30.16           O
ATOM    602  CB  ILE A  96      64.424  19.732   1.880  1.00 26.87           C
ATOM    603  CG1 ILE A  96      65.586  20.594   1.378  1.00 23.00           C
ATOM    604  CG2 ILE A  96      63.409  19.472   0.770  1.00 25.30           C
ATOM    605  CD1 ILE A  96      66.235  20.109   0.100  1.00 25.46           C
ATOM    606  N   VAL A  97      61.391  19.946   3.243  1.00 27.45           N
ATOM    607  CA  VAL A  97      60.219  19.222   3.712  1.00 26.18           C
ATOM    608  C   VAL A  97      59.405  18.668   2.558  1.00 29.36           C
ATOM    609  O   VAL A  97      59.067  19.390   1.620  1.00 30.76           O
ATOM    610  CB  VAL A  97      59.293  20.140   4.555  1.00 25.19           C
ATOM    611  CG1 VAL A  97      58.095  19.359   5.069  1.00 21.15           C
ATOM    612  CG2 VAL A  97      60.072  20.754   5.706  1.00 20.66           C
ATOM    613  N   GLU A  98      59.117  17.372   2.623  1.00 31.24           N
ATOM    614  CA  GLU A  98      58.295  16.704   1.626  1.00 32.70           C
ATOM    615  C   GLU A  98      57.066  16.269   2.406  1.00 34.37           C
ATOM    616  O   GLU A  98      57.110  16.177   3.634  1.00 35.74           O
ATOM    617  CB  GLU A  98      59.013  15.491   1.022  1.00 32.20           C
ATOM    618  CG  GLU A  98      59.833  15.826  -0.225  1.00 35.76           C
ATOM    619  CD  GLU A  98      60.467  14.602  -0.893  1.00 37.12           C
ATOM    620  OE1 GLU A  98      61.045  14.756  -1.989  1.00 37.57           O
ATOM    621  OE2 GLU A  98      60.395  13.493  -0.328  1.00 39.38           O
ATOM    622  N   THR A  99      55.965  16.028   1.709  1.00 35.51           N
ATOM    623  CA  THR A  99      54.734  15.625   2.375  1.00 37.14           C
ATOM    624  C   THR A  99      54.279  14.275   1.841  1.00 38.83           C
ATOM    625  O   THR A  99      54.776  13.802   0.819  1.00 38.53           O
ATOM    626  CB  THR A  99      53.595  16.641   2.116  1.00 37.08           C
ATOM    627  OG1 THR A  99      53.185  16.553   0.745  1.00 36.48           O
ATOM    628  CG2 THR A  99      54.060  18.067   2.404  1.00 34.34           C
ATOM    629  N   PRO A 100      53.332  13.631   2.537  1.00 41.20           N
ATOM    630  CA  PRO A 100      52.821  12.331   2.097  1.00 43.33           C
ATOM    631  C   PRO A 100      52.239  12.471   0.692  1.00 45.50           C
ATOM    632  O   PRO A 100      52.090  11.491  -0.036  1.00 46.82           O
ATOM    633  CB  PRO A 100      51.745  12.019   3.131  1.00 42.64           C
ATOM    634  CG  PRO A 100      52.280  12.651   4.358  1.00 42.58           C
ATOM    635  CD  PRO A 100      52.775  13.989   3.852  1.00 41.03           C
ATOM    636  N   ASN A 101      51.923  13.707   0.318  1.00 47.72           N
ATOM    637  CA  ASN A 101      51.354  13.988  -0.989  1.00 51.16           C
ATOM    638  C   ASN A 101      52.331  14.592  -1.997  1.00 51.67           C
ATOM    639  O   ASN A 101      51.914  15.238  -2.960  1.00 53.52           O
ATOM    640  CB  ASN A 101      50.141  14.903  -0.835  1.00 55.09           C
ATOM    641  CG  ASN A 101      49.050  14.276   0.012  1.00 59.29           C
ATOM    642  OD1 ASN A 101      49.226  14.061   1.214  1.00 62.63           O
ATOM    643  ND2 ASN A 101      47.920  13.968  -0.611  1.00 60.17           N
ATOM    644  N   SER A 102      53.627  14.391  -1.779  1.00 50.84           N
ATOM    645  CA  SER A 102      54.632  14.899  -2.712  1.00 50.42           C
ATOM    646  C   SER A 102      54.693  13.931  -3.893  1.00 50.56           C
ATOM    647  O   SER A 102      55.645  13.163  -4.031  1.00 50.37           O
ATOM    648  CB  SER A 102      56.000  14.987  -2.033  1.00 48.83           C
ATOM    649  OG  SER A 102      56.006  15.982  -1.023  1.00 47.98           O
ATOM    650  N   GLU A 103      53.668  13.983  -4.741  1.00 51.21           N
ATOM    651  CA  GLU A 103      53.562  13.096  -5.895  1.00 52.90           C
ATOM    652  C   GLU A 103      54.040  13.683  -7.229  1.00 51.81           C
ATOM    653  O   GLU A 103      54.266  12.947  -8.193  1.00 53.30           O
ATOM    654  CB  GLU A 103      52.111  12.639  -6.041  1.00 56.70           C
ATOM    655  CG  GLU A 103      51.538  11.959  -4.803  1.00 63.80           C
ATOM    656  CD  GLU A 103      52.248  10.656  -4.456  1.00 68.39           C
ATOM    657  OE1 GLU A 103      53.438  10.704  -4.065  1.00 70.51           O
ATOM    658  OE2 GLU A 103      51.614   9.582  -4.578  1.00 69.57           O
ATOM    659  N   ASN A 104      54.188  15.002  -7.289  1.00 48.62           N
ATOM    660  CA  ASN A 104      54.631  15.663  -8.510  1.00 44.42           C
ATOM    661  C   ASN A 104      56.147  15.700  -8.659  1.00 43.19           C
ATOM    662  O   ASN A 104      56.821  16.591  -8.128  1.00 40.56           O
ATOM    663  CB  ASN A 104      54.089  17.087  -8.564  1.00 46.10           C
ATOM    664  CG  ASN A 104      52.583  17.130  -8.664  1.00 48.89           C
ATOM    665  OD1 ASN A 104      51.973  18.186  -8.511  1.00 52.71           O
ATOM    666  ND2 ASN A 104      51.972  15.981  -8.927  1.00 50.28           N
ATOM    667  N   GLY A 105      56.674  14.720  -9.385  1.00 39.81           N
ATOM    668  CA  GLY A 105      58.101  14.650  -9.630  1.00 36.91           C
ATOM    669  C   GLY A 105      58.249  14.738 -11.129  1.00 35.76           C
ATOM    670  O   GLY A 105      57.907  15.760 -11.719  1.00 35.91           O
ATOM    671  N   ILE A 106      58.750  13.682 -11.761  1.00 35.14           N
ATOM    672  CA  ILE A 106      58.869  13.702 -13.213  1.00 35.88           C
ATOM    673  C   ILE A 106      57.443  13.623 -13.744  1.00 35.03           C
ATOM    674  O   ILE A 106      56.597  12.963 -13.145  1.00 36.11           O
ATOM    675  CB  ILE A 106      59.676  12.495 -13.754  1.00 33.38           C
ATOM    676  CG1 ILE A 106      59.028  11.184 -13.313  1.00 34.15           C
ATOM    677  CG2 ILE A 106      61.109  12.570 -13.269  1.00 33.60           C
ATOM    678  CD1 ILE A 106      59.596   9.960 -14.010  1.00 33.88           C
ATOM    679  N   CYS A 107      57.159  14.314 -14.840  1.00 36.36           N
ATOM    680  CA  CYS A 107      55.813  14.264 -15.402  1.00 36.18           C
ATOM    681  C   CYS A 107      55.814  13.424 -16.676  1.00 34.78           C
ATOM    682  O   CYS A 107      54.820  12.787 -17.006  1.00 33.99           O
ATOM    683  CB  CYS A 107      55.256  15.679 -15.639  1.00 38.99           C
ATOM    684  SG  CYS A 107      56.452  16.912 -16.223  1.00 43.27           S
ATOM    685  N   TYR A 108      56.934  13.412 -17.386  1.00 32.93           N
ATOM    686  CA  TYR A 108      57.040  12.584 -18.575  1.00 32.68           C
ATOM    687  C   TYR A 108      57.670  11.281 -18.068  1.00 33.37           C
ATOM    688  O   TYR A 108      58.763  11.300 -17.492  1.00 33.80           O
ATOM    689  CB  TYR A 108      57.944  13.227 -19.626  1.00 30.80           C
ATOM    690  CG  TYR A 108      57.768  12.603 -20.992  1.00 33.54           C
ATOM    691  CD1 TYR A 108      56.879  13.148 -21.924  1.00 34.39           C
ATOM    692  CD2 TYR A 108      58.454  11.441 -21.338  1.00 33.65           C
ATOM    693  CE1 TYR A 108      56.678  12.545 -23.168  1.00 33.36           C
ATOM    694  CE2 TYR A 108      58.263  10.830 -22.571  1.00 32.97           C
ATOM    695  CZ  TYR A 108      57.375  11.386 -23.486  1.00 35.91           C
ATOM    696  OH  TYR A 108      57.203  10.783 -24.714  1.00 33.23           O
ATOM    697  N   PRO A 109      56.991  10.136 -18.276  1.00 33.23           N
ATOM    698  CA  PRO A 109      57.495   8.833 -17.821  1.00 32.15           C
ATOM    699  C   PRO A 109      58.948   8.555 -18.185  1.00 31.01           C
ATOM    700  O   PRO A 109      59.421   8.921 -19.264  1.00 30.69           O
ATOM    701  CB  PRO A 109      56.528   7.837 -18.472  1.00 32.33           C
ATOM    702  CG  PRO A 109      56.142   8.532 -19.741  1.00 30.07           C
ATOM    703  CD  PRO A 109      55.891   9.950 -19.240  1.00 32.70           C
ATOM    704  N   GLY A 110      59.649   7.905 -17.264  1.00 30.82           N
ATOM    705  CA  GLY A 110      61.045   7.584 -17.486  1.00 30.44           C
ATOM    706  C   GLY A 110      61.767   7.286 -16.185  1.00 30.39           C
ATOM    707  O   GLY A 110      61.150   7.147 -15.132  1.00 29.88           O
ATOM    708  N   ASP A 111      63.087   7.206 -16.251  1.00 31.42           N
ATOM    709  CA  ASP A 111      63.867   6.905 -15.064  1.00 32.82           C
ATOM    710  C   ASP A 111      64.813   8.051 -14.716  1.00 30.34           C
ATOM    711  O   ASP A 111      65.469   8.616 -15.588  1.00 30.58           O
ATOM    712  CB  ASP A 111      64.640   5.601 -15.299  1.00 36.86           C
ATOM    713  CG  ASP A 111      65.302   5.076 -14.044  1.00 43.70           C
ATOM    714  OD1 ASP A 111      64.701   5.195 -12.952  1.00 48.42           O
ATOM    715  OD2 ASP A 111      66.418   4.524 -14.155  1.00 47.06           O
ATOM    716  N   PHE A 112      64.852   8.411 -13.438  1.00 27.92           N
ATOM    717  CA  PHE A 112      65.729   9.479 -12.966  1.00 26.35           C
ATOM    718  C   PHE A 112      66.963   8.763 -12.399  1.00 25.42           C
ATOM    719  O   PHE A 112      66.918   8.199 -11.307  1.00 26.73           O
ATOM    720  CB  PHE A 112      65.005  10.293 -11.886  1.00 24.76           C
ATOM    721  CG  PHE A 112      65.579  11.666 -11.664  1.00 26.30           C
ATOM    722  CD1 PHE A 112      64.749  12.784 -11.652  1.00 24.54           C
ATOM    723  CD2 PHE A 112      66.944  11.845 -11.442  1.00 27.53           C
ATOM    724  CE1 PHE A 112      65.266  14.063 -11.421  1.00 24.03           C
ATOM    725  CE2 PHE A 112      67.472  13.128 -11.208  1.00 28.29           C
ATOM    726  CZ  PHE A 112      66.626  14.236 -11.199  1.00 26.22           C
ATOM    727  N   ILE A 113      68.052   8.772 -13.159  1.00 25.16           N
ATOM    728  CA  ILE A 113      69.274   8.085 -12.766  1.00 24.62           C
ATOM    729  C   ILE A 113      70.001   8.696 -11.571  1.00 26.76           C
ATOM    730  O   ILE A 113      70.264   9.903 -11.530  1.00 25.59           O
ATOM    731  CB  ILE A 113      70.248   7.968 -13.970  1.00 25.10           C
ATOM    732  CG1 ILE A 113      69.727   6.920 -14.962  1.00 24.56           C
ATOM    733  CG2 ILE A 113      71.639   7.553 -13.496  1.00 22.17           C
ATOM    734  CD1 ILE A 113      68.388   7.257 -15.576  1.00 25.43           C
ATOM    735  N   ASP A 114      70.320   7.832 -10.606  1.00 26.69           N
ATOM    736  CA  ASP A 114      71.009   8.214  -9.377  1.00 25.89           C
ATOM    737  C   ASP A 114      70.226   9.282  -8.643  1.00 25.59           C
ATOM    738  O   ASP A 114      70.794  10.219  -8.086  1.00 24.80           O
ATOM    739  CB  ASP A 114      72.432   8.702  -9.678  1.00 24.96           C
ATOM    740  CG  ASP A 114      73.336   7.577 -10.176  1.00 27.45           C
ATOM    741  OD1 ASP A 114      73.305   6.485  -9.572  1.00 28.69           O
ATOM    742  OD2 ASP A 114      74.082   7.776 -11.161  1.00 28.95           O
ATOM    743  N   TYR A 115      68.907   9.121  -8.638  1.00 24.88           N
ATOM    744  CA  TYR A 115      68.031  10.068  -7.980  1.00 24.25           C
ATOM    745  C   TYR A 115      68.255  10.151  -6.471  1.00 24.77           C
ATOM    746  O   TYR A 115      68.282  11.251  -5.905  1.00 23.74           O
ATOM    747  CB  TYR A 115      66.575   9.716  -8.275  1.00 24.25           C
ATOM    748  CG  TYR A 115      65.581  10.598  -7.567  1.00 24.76           C
ATOM    749  CD1 TYR A 115      65.556  11.980  -7.790  1.00 26.87           C
ATOM    750  CD2 TYR A 115      64.667  10.059  -6.669  1.00 25.91           C
ATOM    751  CE1 TYR A 115      64.641  12.802  -7.130  1.00 26.99           C
ATOM    752  CE2 TYR A 115      63.743  10.872  -6.000  1.00 27.86           C
ATOM    753  CZ  TYR A 115      63.737  12.239  -6.236  1.00 28.11           C
ATOM    754  OH  TYR A 115      62.826  13.034  -5.581  1.00 30.39           O
ATOM    755  N   GLU A 116      68.407   9.000  -5.817  1.00 23.35           N
ATOM    756  CA  GLU A 116      68.621   8.986  -4.375  1.00 22.73           C
ATOM    757  C   GLU A 116      69.903   9.731  -4.020  1.00 22.07           C
ATOM    758  O   GLU A 116      69.966  10.416  -3.000  1.00 23.99           O
ATOM    759  CB  GLU A 116      68.689   7.550  -3.838  1.00 23.34           C
ATOM    760  CG  GLU A 116      67.383   6.757  -3.919  1.00 23.52           C
ATOM    761  CD  GLU A 116      66.995   6.392  -5.341  1.00 27.95           C
ATOM    762  OE1 GLU A 116      67.901   6.206  -6.191  1.00 28.35           O
ATOM    763  OE2 GLU A 116      65.781   6.275  -5.609  1.00 31.29           O
ATOM    764  N   GLU A 117      70.925   9.598  -4.859  1.00 21.24           N
ATOM    765  CA  GLU A 117      72.186  10.292  -4.624  1.00 22.30           C
ATOM    766  C   GLU A 117      72.009  11.811  -4.819  1.00 24.19           C
ATOM    767  O   GLU A 117      72.631  12.612  -4.115  1.00 21.16           O
ATOM    768  CB  GLU A 117      73.276   9.750  -5.559  1.00 21.03           C
ATOM    769  CG  GLU A 117      73.915   8.434  -5.093  1.00 24.13           C
ATOM    770  CD  GLU A 117      74.783   8.601  -3.844  1.00 24.88           C
ATOM    771  OE1 GLU A 117      75.675   9.479  -3.845  1.00 24.46           O
ATOM    772  OE2 GLU A 117      74.578   7.852  -2.861  1.00 27.47           O
ATOM    773  N   LEU A 118      71.159  12.210  -5.767  1.00 23.48           N
ATOM    774  CA  LEU A 118      70.926  13.633  -5.985  1.00 22.21           C
ATOM    775  C   LEU A 118      70.257  14.190  -4.730  1.00 21.99           C
ATOM    776  O   LEU A 118      70.615  15.271  -4.247  1.00 21.19           O
ATOM    777  CB  LEU A 118      70.036  13.860  -7.209  1.00 24.61           C
ATOM    778  CG  LEU A 118      69.711  15.321  -7.552  1.00 25.05           C
ATOM    779  CD1 LEU A 118      70.988  16.157  -7.589  1.00 21.24           C
ATOM    780  CD2 LEU A 118      68.989  15.374  -8.898  1.00 23.18           C
ATOM    781  N   ARG A 119      69.298  13.443  -4.193  1.00 20.75           N
ATOM    782  CA  ARG A 119      68.613  13.865  -2.976  1.00 25.10           C
ATOM    783  C   ARG A 119      69.623  14.014  -1.838  1.00 27.56           C
ATOM    784  O   ARG A 119      69.550  14.960  -1.053  1.00 27.19           O
ATOM    785  CB  ARG A 119      67.545  12.846  -2.567  1.00 24.57           C
ATOM    786  CG  ARG A 119      66.391  12.706  -3.554  1.00 26.77           C
ATOM    787  CD  ARG A 119      65.438  11.602  -3.110  1.00 27.18           C
ATOM    788  NE  ARG A 119      64.864  11.856  -1.788  1.00 31.14           N
ATOM    789  CZ  ARG A 119      63.718  12.496  -1.583  1.00 32.59           C
ATOM    790  NH1 ARG A 119      63.015  12.947  -2.617  1.00 32.86           N
ATOM    791  NH2 ARG A 119      63.270  12.682  -0.348  1.00 32.20           N
ATOM    792  N   GLU A 120      70.569  13.078  -1.752  1.00 27.93           N
ATOM    793  CA  GLU A 120      71.574  13.141  -0.704  1.00 26.75           C
ATOM    794  C   GLU A 120      72.414  14.402  -0.892  1.00 25.80           C
ATOM    795  O   GLU A 120      72.780  15.063   0.083  1.00 25.19           O
ATOM    796  CB  GLU A 120      72.477  11.906  -0.739  1.00 28.64           C
ATOM    797  CG  GLU A 120      73.366  11.779   0.489  1.00 31.39           C
ATOM    798  CD  GLU A 120      72.600  11.320   1.722  1.00 36.28           C
ATOM    799  OE1 GLU A 120      71.393  11.617   1.835  1.00 38.84           O
ATOM    800  OE2 GLU A 120      73.212  10.665   2.593  1.00 40.37           O
ATOM    801  N   GLN A 121      72.725  14.717  -2.148  1.00 24.33           N
ATOM    802  CA  GLN A 121      73.505  15.909  -2.483  1.00 26.06           C
ATOM    803  C   GLN A 121      72.778  17.185  -2.036  1.00 26.06           C
ATOM    804  O   GLN A 121      73.389  18.087  -1.465  1.00 28.59           O
ATOM    805  CB  GLN A 121      73.751  15.995  -3.995  1.00 22.75           C
ATOM    806  CG  GLN A 121      74.827  15.075  -4.560  1.00 25.49           C
ATOM    807  CD  GLN A 121      76.195  15.283  -3.924  1.00 25.35           C
ATOM    808  OE1 GLN A 121      76.570  16.400  -3.567  1.00 26.26           O
ATOM    809  NE2 GLN A 121      76.949  14.206  -3.792  1.00 24.22           N
ATOM    810  N   LEU A 122      71.477  17.259  -2.301  1.00 25.64           N
ATOM    811  CA  LEU A 122      70.695  18.433  -1.923  1.00 25.90           C
ATOM    812  C   LEU A 122      70.542  18.581  -0.416  1.00 26.99           C
ATOM    813  O   LEU A 122      70.228  19.671   0.074  1.00 26.28           O
ATOM    814  CB  LEU A 122      69.306  18.392  -2.571  1.00 25.05           C
ATOM    815  CG  LEU A 122      69.146  19.104  -3.919  1.00 27.33           C
ATOM    816  CD1 LEU A 122      69.296  20.605  -3.729  1.00 28.32           C
ATOM    817  CD2 LEU A 122      70.182  18.591  -4.912  1.00 27.60           C
ATOM    818  N   SER A 123      70.773  17.490   0.315  1.00 24.64           N
ATOM    819  CA  SER A 123      70.651  17.498   1.768  1.00 25.32           C
ATOM    820  C   SER A 123      71.696  18.357   2.481  1.00 24.93           C
ATOM    821  O   SER A 123      71.511  18.725   3.638  1.00 26.78           O
ATOM    822  CB  SER A 123      70.709  16.066   2.304  1.00 26.67           C
ATOM    823  OG  SER A 123      69.568  15.341   1.879  1.00 31.56           O
ATOM    824  N   SER A 124      72.796  18.669   1.805  1.00 25.51           N
ATOM    825  CA  SER A 124      73.827  19.499   2.414  1.00 26.57           C
ATOM    826  C   SER A 124      73.974  20.825   1.679  1.00 27.32           C
ATOM    827  O   SER A 124      75.014  21.475   1.752  1.00 28.64           O
ATOM    828  CB  SER A 124      75.176  18.769   2.444  1.00 25.14           C
ATOM    829  OG  SER A 124      75.679  18.539   1.143  1.00 27.14           O
ATOM    830  N   VAL A 125      72.930  21.217   0.955  1.00 28.79           N
ATOM    831  CA  VAL A 125      72.938  22.481   0.224  1.00 25.88           C
ATOM    832  C   VAL A 125      72.154  23.471   1.067  1.00 25.57           C
ATOM    833  O   VAL A 125      71.021  23.202   1.452  1.00 26.30           O
ATOM    834  CB  VAL A 125      72.267  22.347  -1.168  1.00 27.35           C
ATOM    835  CG1 VAL A 125      72.048  23.728  -1.791  1.00 26.88           C
ATOM    836  CG2 VAL A 125      73.143  21.510  -2.089  1.00 25.54           C
ATOM    837  N   SER A 126      72.767  24.603   1.387  1.00 26.12           N
ATOM    838  CA  SER A 126      72.087  25.616   2.188  1.00 26.53           C
ATOM    839  C   SER A 126      71.410  26.628   1.271  1.00 27.23           C
ATOM    840  O   SER A 126      70.438  27.273   1.662  1.00 28.54           O
ATOM    841  CB  SER A 126      73.077  26.326   3.114  1.00 24.34           C
ATOM    842  OG  SER A 126      74.251  26.684   2.406  1.00 30.23           O
ATOM    843  N   SER A 127      71.924  26.760   0.049  1.00 27.71           N
ATOM    844  CA  SER A 127      71.340  27.692  -0.913  1.00 28.66           C
ATOM    845  C   SER A 127      71.947  27.540  -2.301  1.00 29.60           C
ATOM    846  O   SER A 127      73.037  26.982  -2.460  1.00 31.30           O
ATOM    847  CB  SER A 127      71.537  29.142  -0.439  1.00 30.02           C
ATOM    848  OG  SER A 127      72.883  29.567  -0.609  1.00 29.39           O
ATOM    849  N   PHE A 128      71.235  28.032  -3.309  1.00 28.73           N
ATOM    850  CA  PHE A 128      71.743  27.990  -4.672  1.00 29.58           C
ATOM    851  C   PHE A 128      71.143  29.098  -5.518  1.00 30.73           C
ATOM    852  O   PHE A 128      70.190  29.758  -5.106  1.00 29.25           O
ATOM    853  CB  PHE A 128      71.470  26.627  -5.340  1.00 28.54           C
ATOM    854  CG  PHE A 128      70.001  26.258  -5.473  1.00 26.56           C
ATOM    855  CD1 PHE A 128      69.023  27.220  -5.730  1.00 27.82           C
ATOM    856  CD2 PHE A 128      69.617  24.919  -5.442  1.00 26.23           C
ATOM    857  CE1 PHE A 128      67.689  26.853  -5.959  1.00 27.27           C
ATOM    858  CE2 PHE A 128      68.293  24.541  -5.670  1.00 25.39           C
ATOM    859  CZ  PHE A 128      67.328  25.511  -5.931  1.00 28.21           C
ATOM    860  N   GLU A 129      71.711  29.320  -6.694  1.00 32.67           N
ATOM    861  CA  GLU A 129      71.142  30.318  -7.576  1.00 35.45           C
ATOM    862  C   GLU A 129      70.741  29.642  -8.878  1.00 33.19           C
ATOM    863  O   GLU A 129      71.562  29.012  -9.545  1.00 31.95           O
ATOM    864  CB  GLU A 129      72.121  31.466  -7.847  1.00 39.88           C
ATOM    865  CG  GLU A 129      73.372  31.074  -8.586  1.00 48.87           C
ATOM    866  CD  GLU A 129      74.109  32.278  -9.148  1.00 54.08           C
ATOM    867  OE1 GLU A 129      73.551  32.942 -10.054  1.00 53.54           O
ATOM    868  OE2 GLU A 129      75.241  32.557  -8.679  1.00 55.98           O
ATOM    869  N   ARG A 130      69.456  29.744  -9.206  1.00 33.29           N
ATOM    870  CA  ARG A 130      68.926  29.179 -10.438  1.00 31.91           C
ATOM    871  C   ARG A 130      69.264  30.191 -11.519  1.00 32.77           C
ATOM    872  O   ARG A 130      68.878  31.354 -11.429  1.00 34.75           O
ATOM    873  CB  ARG A 130      67.408  28.992 -10.331  1.00 29.82           C
ATOM    874  CG  ARG A 130      66.752  28.453 -11.598  1.00 30.04           C
ATOM    875  CD  ARG A 130      65.320  28.015 -11.330  1.00 30.81           C
ATOM    876  NE  ARG A 130      64.582  27.721 -12.556  1.00 32.34           N
ATOM    877  CZ  ARG A 130      64.036  28.643 -13.348  1.00 33.57           C
ATOM    878  NH1 ARG A 130      64.139  29.931 -13.046  1.00 32.54           N
ATOM    879  NH2 ARG A 130      63.386  28.277 -14.445  1.00 31.52           N
ATOM    880  N   PHE A 131      70.002  29.753 -12.532  1.00 33.99           N
ATOM    881  CA  PHE A 131      70.404  30.644 -13.607  1.00 34.79           C
ATOM    882  C   PHE A 131      70.346  29.930 -14.949  1.00 35.96           C
ATOM    883  O   PHE A 131      70.453  28.703 -15.013  1.00 35.89           O
ATOM    884  CB  PHE A 131      71.829  31.148 -13.351  1.00 33.80           C
ATOM    885  CG  PHE A 131      72.888  30.087 -13.517  1.00 33.79           C
ATOM    886  CD1 PHE A 131      73.623  30.000 -14.697  1.00 32.61           C
ATOM    887  CD2 PHE A 131      73.135  29.163 -12.500  1.00 33.69           C
ATOM    888  CE1 PHE A 131      74.590  29.011 -14.870  1.00 32.38           C
ATOM    889  CE2 PHE A 131      74.099  28.167 -12.660  1.00 33.29           C
ATOM    890  CZ  PHE A 131      74.830  28.091 -13.848  1.00 33.97           C
ATOM    891  N   GLU A 132      70.173  30.709 -16.013  1.00 36.16           N
ATOM    892  CA  GLU A 132      70.112  30.177 -17.368  1.00 37.89           C
ATOM    893  C   GLU A 132      71.498  29.765 -17.817  1.00 38.20           C
ATOM    894  O   GLU A 132      72.386  30.605 -17.962  1.00 39.76           O
ATOM    895  CB  GLU A 132      69.583  31.225 -18.347  1.00 38.04           C
ATOM    896  CG  GLU A 132      68.094  31.175 -18.593  1.00 40.70           C
ATOM    897  CD  GLU A 132      67.687  31.989 -19.814  1.00 43.41           C
ATOM    898  OE1 GLU A 132      68.051  33.185 -19.869  1.00 42.49           O
ATOM    899  OE2 GLU A 132      67.009  31.432 -20.712  1.00 41.14           O
ATOM    900  N   ILE A 133      71.686  28.472 -18.037  1.00 37.07           N
ATOM    901  CA  ILE A 133      72.977  27.972 -18.478  1.00 37.34           C
ATOM    902  C   ILE A 133      72.987  27.997 -20.008  1.00 36.95           C
ATOM    903  O   ILE A 133      74.013  28.263 -20.634  1.00 36.82           O
ATOM    904  CB  ILE A 133      73.226  26.538 -17.928  1.00 36.66           C
ATOM    905  CG1 ILE A 133      74.512  25.963 -18.519  1.00 36.49           C
ATOM    906  CG2 ILE A 133      72.016  25.651 -18.198  1.00 32.89           C
ATOM    907  CD1 ILE A 133      74.934  24.643 -17.887  1.00 41.06           C
ATOM    908  N   PHE A 134      71.824  27.739 -20.597  1.00 36.77           N
ATOM    909  CA  PHE A 134      71.663  27.758 -22.043  1.00 37.66           C
ATOM    910  C   PHE A 134      70.384  28.507 -22.416  1.00 39.12           C
ATOM    911  O   PHE A 134      69.329  27.897 -22.591  1.00 38.23           O
ATOM    912  CB  PHE A 134      71.594  26.334 -22.594  1.00 37.36           C
ATOM    913  CG  PHE A 134      72.914  25.627 -22.608  1.00 38.51           C
ATOM    914  CD1 PHE A 134      73.052  24.370 -22.018  1.00 35.78           C
ATOM    915  CD2 PHE A 134      74.020  26.205 -23.225  1.00 35.08           C
ATOM    916  CE1 PHE A 134      74.270  23.701 -22.045  1.00 34.45           C
ATOM    917  CE2 PHE A 134      75.242  25.543 -23.256  1.00 35.21           C
ATOM    918  CZ  PHE A 134      75.365  24.284 -22.663  1.00 35.43           C
ATOM    919  N   PRO A 135      70.463  29.842 -22.542  1.00 41.09           N
ATOM    920  CA  PRO A 135      69.298  30.667 -22.898  1.00 42.64           C
ATOM    921  C   PRO A 135      68.473  30.089 -24.047  1.00 44.15           C
ATOM    922  O   PRO A 135      68.990  29.859 -25.140  1.00 45.20           O
ATOM    923  CB  PRO A 135      69.928  32.008 -23.243  1.00 40.73           C
ATOM    924  CG  PRO A 135      71.068  32.078 -22.278  1.00 40.32           C
ATOM    925  CD  PRO A 135      71.663  30.682 -22.368  1.00 40.39           C
ATOM    926  N   LYS A 136      67.190  29.859 -23.776  1.00 47.64           N
ATOM    927  CA  LYS A 136      66.238  29.295 -24.735  1.00 52.14           C
ATOM    928  C   LYS A 136      66.455  29.786 -26.161  1.00 55.24           C
ATOM    929  O   LYS A 136      66.389  29.010 -27.117  1.00 55.14           O
ATOM    930  CB  LYS A 136      64.810  29.626 -24.284  1.00 53.94           C
ATOM    931  CG  LYS A 136      63.698  29.113 -25.189  1.00 55.40           C
ATOM    932  CD  LYS A 136      62.338  29.547 -24.648  1.00 57.60           C
ATOM    933  CE  LYS A 136      61.192  29.133 -25.564  1.00 59.50           C
ATOM    934  NZ  LYS A 136      60.925  27.667 -25.544  1.00 62.48           N
ATOM    935  N   GLU A 137      66.713  31.081 -26.298  1.00 57.69           N
ATOM    936  CA  GLU A 137      66.941  31.675 -27.604  1.00 61.25           C
ATOM    937  C   GLU A 137      68.340  32.269 -27.698  1.00 60.64           C
ATOM    938  O   GLU A 137      68.659  33.238 -27.009  1.00 62.58           O
ATOM    939  CB  GLU A 137      65.882  32.745 -27.869  1.00 64.44           C
ATOM    940  CG  GLU A 137      65.546  33.577 -26.645  1.00 70.96           C
ATOM    941  CD  GLU A 137      64.252  34.352 -26.803  1.00 74.82           C
ATOM    942  OE1 GLU A 137      63.206  33.714 -27.070  1.00 76.04           O
ATOM    943  OE2 GLU A 137      64.280  35.595 -26.655  1.00 77.46           O
ATOM    944  N   SER A 138      69.158  31.656 -28.552  1.00 59.10           N
ATOM    945  CA  SER A 138      70.548  32.040 -28.819  1.00 57.31           C
ATOM    946  C   SER A 138      71.428  30.815 -28.645  1.00 56.00           C
ATOM    947  O   SER A 138      72.542  30.760 -29.166  1.00 57.09           O
ATOM    948  CB  SER A 138      71.044  33.145 -27.876  1.00 56.56           C
ATOM    949  OG  SER A 138      71.232  32.657 -26.561  1.00 57.79           O
ATOM    950  N   SER A 139      70.923  29.831 -27.908  1.00 53.55           N
ATOM    951  CA  SER A 139      71.672  28.605 -27.672  1.00 51.42           C
ATOM    952  C   SER A 139      71.453  27.601 -28.794  1.00 51.01           C
ATOM    953  O   SER A 139      72.395  26.944 -29.236  1.00 50.75           O
ATOM    954  CB  SER A 139      71.260  27.963 -26.339  1.00 49.64           C
ATOM    955  OG  SER A 139      71.631  28.765 -25.232  1.00 45.87           O
ATOM    956  N   TRP A 140      70.214  27.489 -29.263  1.00 50.60           N
ATOM    957  CA  TRP A 140      69.895  26.524 -30.312  1.00 52.02           C
ATOM    958  C   TRP A 140      69.262  27.166 -31.551  1.00 52.81           C
ATOM    959  O   TRP A 140      68.067  27.002 -31.812  1.00 53.36           O
ATOM    960  CB  TRP A 140      68.971  25.445 -29.739  1.00 50.67           C
ATOM    961  CG  TRP A 140      69.208  25.212 -28.270  1.00 50.78           C
ATOM    962  CD1 TRP A 140      68.550  25.805 -27.226  1.00 50.51           C
ATOM    963  CD2 TRP A 140      70.231  24.397 -27.685  1.00 49.38           C
ATOM    964  NE1 TRP A 140      69.103  25.412 -26.031  1.00 50.42           N
ATOM    965  CE2 TRP A 140      70.137  24.549 -26.284  1.00 50.03           C
ATOM    966  CE3 TRP A 140      71.221  23.557 -28.210  1.00 49.15           C
ATOM    967  CZ2 TRP A 140      70.995  23.889 -25.399  1.00 49.22           C
ATOM    968  CZ3 TRP A 140      72.074  22.902 -27.331  1.00 49.60           C
ATOM    969  CH2 TRP A 140      71.954  23.073 -25.940  1.00 48.61           C
ATOM    970  N   PRO A 141      70.070  27.894 -32.338  1.00 53.10           N
ATOM    971  CA  PRO A 141      69.642  28.583 -33.561  1.00 53.37           C
ATOM    972  C   PRO A 141      69.050  27.673 -34.641  1.00 53.28           C
ATOM    973  O   PRO A 141      68.111  28.059 -35.345  1.00 53.35           O
ATOM    974  CB  PRO A 141      70.926  29.258 -34.047  1.00 53.97           C
ATOM    975  CG  PRO A 141      71.715  29.455 -32.789  1.00 54.58           C
ATOM    976  CD  PRO A 141      71.496  28.153 -32.071  1.00 52.96           C
ATOM    977  N   ASN A 142      69.592  26.465 -34.765  1.00 51.00           N
ATOM    978  CA  ASN A 142      69.136  25.542 -35.796  1.00 49.22           C
ATOM    979  C   ASN A 142      68.234  24.400 -35.346  1.00 46.96           C
ATOM    980  O   ASN A 142      68.193  23.358 -35.992  1.00 48.01           O
ATOM    981  CB  ASN A 142      70.355  24.980 -36.521  1.00 50.60           C
ATOM    982  CG  ASN A 142      71.276  26.074 -37.029  1.00 54.04           C
ATOM    983  OD1 ASN A 142      70.880  26.901 -37.856  1.00 53.79           O
ATOM    984  ND2 ASN A 142      72.509  26.094 -36.528  1.00 53.75           N
ATOM    985  N   HIS A 143      67.497  24.594 -34.258  1.00 44.52           N
ATOM    986  CA  HIS A 143      66.609  23.549 -33.756  1.00 41.11           C
ATOM    987  C   HIS A 143      65.326  24.135 -33.189  1.00 40.78           C
ATOM    988  O   HIS A 143      65.317  25.273 -32.728  1.00 40.60           O
ATOM    989  CB  HIS A 143      67.314  22.762 -32.646  1.00 39.31           C
ATOM    990  CG  HIS A 143      68.571  22.085 -33.090  1.00 36.76           C
ATOM    991  ND1 HIS A 143      68.591  20.788 -33.557  1.00 34.70           N
ATOM    992  CD2 HIS A 143      69.842  22.539 -33.182  1.00 34.71           C
ATOM    993  CE1 HIS A 143      69.820  20.473 -33.920  1.00 33.68           C
ATOM    994  NE2 HIS A 143      70.599  21.519 -33.704  1.00 36.61           N
ATOM    995  N   ASN A 144      64.243  23.363 -33.226  1.00 40.99           N
ATOM    996  CA  ASN A 144      62.987  23.826 -32.642  1.00 42.71           C
ATOM    997  C   ASN A 144      63.084  23.561 -31.144  1.00 42.58           C
ATOM    998  O   ASN A 144      63.654  22.549 -30.731  1.00 41.11           O
ATOM    999  CB  ASN A 144      61.783  23.075 -33.224  1.00 45.30           C
ATOM   1000  CG  ASN A 144      61.258  23.716 -34.499  1.00 49.39           C
ATOM   1001  OD1 ASN A 144      61.128  24.939 -34.582  1.00 49.94           O
ATOM   1002  ND2 ASN A 144      60.946  22.893 -35.492  1.00 50.94           N
ATOM   1003  N   THR A 145      62.529  24.464 -30.336  1.00 41.54           N
ATOM   1004  CA  THR A 145      62.583  24.329 -28.884  1.00 41.47           C
ATOM   1005  C   THR A 145      61.214  24.465 -28.239  1.00 41.44           C
ATOM   1006  O   THR A 145      61.107  24.634 -27.028  1.00 41.79           O
ATOM   1007  CB  THR A 145      63.502  25.400 -28.264  1.00 41.84           C
ATOM   1008  OG1 THR A 145      62.928  26.695 -28.476  1.00 43.15           O
ATOM   1009  CG2 THR A 145      64.887  25.365 -28.908  1.00 41.42           C
ATOM   1010  N   ASN A 146      60.167  24.386 -29.049  1.00 42.12           N
ATOM   1011  CA  ASN A 146      58.803  24.523 -28.551  1.00 42.53           C
ATOM   1012  C   ASN A 146      58.166  23.200 -28.137  1.00 41.16           C
ATOM   1013  O   ASN A 146      56.981  23.155 -27.796  1.00 39.69           O
ATOM   1014  CB  ASN A 146      57.938  25.203 -29.616  1.00 45.94           C
ATOM   1015  CG  ASN A 146      58.321  24.788 -31.031  1.00 50.11           C
ATOM   1016  OD1 ASN A 146      58.418  23.597 -31.341  1.00 51.10           O
ATOM   1017  ND2 ASN A 146      58.545  25.774 -31.896  1.00 53.78           N
ATOM   1018  N   GLY A 147      58.949  22.126 -28.173  1.00 39.41           N
ATOM   1019  CA  GLY A 147      58.435  20.823 -27.786  1.00 36.95           C
ATOM   1020  C   GLY A 147      57.703  20.873 -26.459  1.00 35.42           C
ATOM   1021  O   GLY A 147      58.219  21.412 -25.478  1.00 36.16           O
ATOM   1022  N   VAL A 148      56.507  20.294 -26.426  1.00 33.31           N
ATOM   1023  CA  VAL A 148      55.672  20.293 -25.234  1.00 31.48           C
ATOM   1024  C   VAL A 148      54.937  18.951 -25.108  1.00 31.13           C
ATOM   1025  O   VAL A 148      54.914  18.173 -26.055  1.00 32.58           O
ATOM   1026  CB  VAL A 148      54.683  21.493 -25.313  1.00 34.27           C
ATOM   1027  CG1 VAL A 148      53.413  21.189 -24.590  1.00 37.27           C
ATOM   1028  CG2 VAL A 148      55.335  22.739 -24.720  1.00 30.64           C
ATOM   1029  N   THR A 149      54.356  18.671 -23.944  1.00 29.84           N
ATOM   1030  CA  THR A 149      53.657  17.404 -23.729  1.00 28.97           C
ATOM   1031  C   THR A 149      52.495  17.527 -22.751  1.00 29.65           C
ATOM   1032  O   THR A 149      52.564  18.289 -21.785  1.00 30.84           O
ATOM   1033  CB  THR A 149      54.626  16.314 -23.183  1.00 29.29           C
ATOM   1034  OG1 THR A 149      53.880  15.151 -22.804  1.00 28.02           O
ATOM   1035  CG2 THR A 149      55.377  16.825 -21.953  1.00 26.95           C
ATOM   1036  N   ALA A 150      51.435  16.764 -22.996  1.00 29.02           N
ATOM   1037  CA  ALA A 150      50.264  16.783 -22.125  1.00 31.64           C
ATOM   1038  C   ALA A 150      50.600  16.124 -20.796  1.00 32.65           C
ATOM   1039  O   ALA A 150      49.881  16.295 -19.806  1.00 33.44           O
ATOM   1040  CB  ALA A 150      49.096  16.049 -22.784  1.00 31.20           C
ATOM   1041  N   ALA A 151      51.689  15.358 -20.785  1.00 33.90           N
ATOM   1042  CA  ALA A 151      52.129  14.671 -19.577  1.00 34.30           C
ATOM   1043  C   ALA A 151      52.607  15.712 -18.567  1.00 35.16           C
ATOM   1044  O   ALA A 151      52.573  15.482 -17.355  1.00 35.34           O
ATOM   1045  CB  ALA A 151      53.251  13.697 -19.910  1.00 33.90           C
ATOM   1046  N   CYS A 152      53.060  16.853 -19.079  1.00 34.84           N
ATOM   1047  CA  CYS A 152      53.534  17.950 -18.237  1.00 37.98           C
ATOM   1048  C   CYS A 152      52.682  19.165 -18.552  1.00 38.47           C
ATOM   1049  O   CYS A 152      53.184  20.181 -19.040  1.00 38.83           O
ATOM   1050  CB  CYS A 152      54.999  18.280 -18.539  1.00 39.99           C
ATOM   1051  SG  CYS A 152      56.190  16.928 -18.251  1.00 48.56           S
ATOM   1052  N   SER A 153      51.389  19.057 -18.277  1.00 39.00           N
ATOM   1053  CA  SER A 153      50.478  20.154 -18.561  1.00 40.26           C
ATOM   1054  C   SER A 153      50.386  21.170 -17.433  1.00 39.92           C
ATOM   1055  O   SER A 153      50.688  20.883 -16.271  1.00 37.83           O
ATOM   1056  CB  SER A 153      49.079  19.618 -18.861  1.00 40.42           C
ATOM   1057  OG  SER A 153      48.500  19.082 -17.690  1.00 45.60           O
ATOM   1058  N   HIS A 154      49.974  22.373 -17.807  1.00 40.21           N
ATOM   1059  CA  HIS A 154      49.803  23.457 -16.864  1.00 40.91           C
ATOM   1060  C   HIS A 154      48.656  24.327 -17.354  1.00 41.65           C
ATOM   1061  O   HIS A 154      48.619  24.710 -18.525  1.00 40.71           O
ATOM   1062  CB  HIS A 154      51.075  24.288 -16.756  1.00 39.63           C
ATOM   1063  CG  HIS A 154      51.080  25.189 -15.567  1.00 40.68           C
ATOM   1064  ND1 HIS A 154      51.282  26.549 -15.659  1.00 39.36           N
ATOM   1065  CD2 HIS A 154      50.851  24.927 -14.260  1.00 40.03           C
ATOM   1066  CE1 HIS A 154      51.172  27.084 -14.458  1.00 39.50           C
ATOM   1067  NE2 HIS A 154      50.912  26.124 -13.592  1.00 41.26           N
ATOM   1068  N   GLU A 155      47.733  24.646 -16.452  1.00 43.20           N
ATOM   1069  CA  GLU A 155      46.562  25.444 -16.797  1.00 45.57           C
ATOM   1070  C   GLU A 155      45.781  24.682 -17.868  1.00 46.01           C
ATOM   1071  O   GLU A 155      45.310  25.267 -18.844  1.00 45.17           O
ATOM   1072  CB  GLU A 155      46.966  26.827 -17.329  1.00 45.28           C
ATOM   1073  CG  GLU A 155      47.724  27.693 -16.332  1.00 50.28           C
ATOM   1074  CD  GLU A 155      47.944  29.117 -16.832  1.00 53.25           C
ATOM   1075  OE1 GLU A 155      46.969  29.908 -16.857  1.00 54.54           O
ATOM   1076  OE2 GLU A 155      49.092  29.445 -17.207  1.00 52.38           O
ATOM   1077  N   GLY A 156      45.670  23.369 -17.677  1.00 46.47           N
ATOM   1078  CA  GLY A 156      44.951  22.524 -18.616  1.00 47.46           C
ATOM   1079  C   GLY A 156      45.516  22.534 -20.024  1.00 47.89           C
ATOM   1080  O   GLY A 156      44.860  22.093 -20.968  1.00 49.51           O
ATOM   1081  N   LYS A 157      46.740  23.026 -20.171  1.00 47.37           N
ATOM   1082  CA  LYS A 157      47.370  23.104 -21.481  1.00 46.98           C
ATOM   1083  C   LYS A 157      48.751  22.440 -21.472  1.00 45.80           C
ATOM   1084  O   LYS A 157      49.533  22.628 -20.539  1.00 45.41           O
ATOM   1085  CB  LYS A 157      47.484  24.577 -21.891  1.00 49.02           C
ATOM   1086  CG  LYS A 157      48.064  24.808 -23.270  1.00 54.56           C
ATOM   1087  CD  LYS A 157      47.953  26.276 -23.682  1.00 57.96           C
ATOM   1088  CE  LYS A 157      48.489  26.495 -25.098  1.00 60.65           C
ATOM   1089  NZ  LYS A 157      48.397  27.921 -25.542  1.00 63.11           N
ATOM   1090  N   SER A 158      49.042  21.664 -22.512  1.00 42.80           N
ATOM   1091  CA  SER A 158      50.325  20.974 -22.627  1.00 41.16           C
ATOM   1092  C   SER A 158      51.498  21.924 -22.411  1.00 39.53           C
ATOM   1093  O   SER A 158      51.535  23.016 -22.967  1.00 38.31           O
ATOM   1094  CB  SER A 158      50.449  20.309 -24.001  1.00 39.68           C
ATOM   1095  OG  SER A 158      49.502  19.267 -24.146  1.00 43.14           O
ATOM   1096  N   SER A 159      52.469  21.492 -21.614  1.00 39.66           N
ATOM   1097  CA  SER A 159      53.627  22.325 -21.321  1.00 39.54           C
ATOM   1098  C   SER A 159      54.902  21.485 -21.172  1.00 38.93           C
ATOM   1099  O   SER A 159      54.983  20.373 -21.695  1.00 40.12           O
ATOM   1100  CB  SER A 159      53.357  23.128 -20.045  1.00 37.95           C
ATOM   1101  OG  SER A 159      54.302  24.168 -19.882  1.00 40.78           O
ATOM   1102  N   PHE A 160      55.896  22.014 -20.464  1.00 37.04           N
ATOM   1103  CA  PHE A 160      57.148  21.289 -20.284  1.00 36.03           C
ATOM   1104  C   PHE A 160      57.928  21.779 -19.060  1.00 35.71           C
ATOM   1105  O   PHE A 160      57.612  22.823 -18.487  1.00 34.41           O
ATOM   1106  CB  PHE A 160      58.008  21.435 -21.546  1.00 34.06           C
ATOM   1107  CG  PHE A 160      59.084  20.389 -21.681  1.00 33.60           C
ATOM   1108  CD1 PHE A 160      58.756  19.033 -21.708  1.00 32.07           C
ATOM   1109  CD2 PHE A 160      60.425  20.759 -21.793  1.00 32.89           C
ATOM   1110  CE1 PHE A 160      59.750  18.054 -21.846  1.00 30.42           C
ATOM   1111  CE2 PHE A 160      61.425  19.794 -21.931  1.00 32.76           C
ATOM   1112  CZ  PHE A 160      61.084  18.435 -21.958  1.00 30.06           C
ATOM   1113  N   TYR A 161      58.942  21.010 -18.668  1.00 34.29           N
ATOM   1114  CA  TYR A 161      59.790  21.351 -17.529  1.00 31.90           C
ATOM   1115  C   TYR A 161      60.347  22.761 -17.696  1.00 31.18           C
ATOM   1116  O   TYR A 161      60.792  23.129 -18.776  1.00 30.78           O
ATOM   1117  CB  TYR A 161      60.954  20.363 -17.431  1.00 29.53           C
ATOM   1118  CG  TYR A 161      60.539  18.945 -17.114  1.00 29.45           C
ATOM   1119  CD1 TYR A 161      60.046  18.613 -15.860  1.00 27.20           C
ATOM   1120  CD2 TYR A 161      60.647  17.931 -18.068  1.00 28.29           C
ATOM   1121  CE1 TYR A 161      59.673  17.307 -15.550  1.00 27.92           C
ATOM   1122  CE2 TYR A 161      60.273  16.621 -17.768  1.00 29.59           C
ATOM   1123  CZ  TYR A 161      59.789  16.317 -16.503  1.00 29.23           C
ATOM   1124  OH  TYR A 161      59.427  15.023 -16.177  1.00 31.14           O
ATOM   1125  N   ARG A 162      60.332  23.540 -16.622  1.00 30.84           N
ATOM   1126  CA  ARG A 162      60.838  24.908 -16.668  1.00 29.62           C
ATOM   1127  C   ARG A 162      62.345  24.992 -16.825  1.00 29.61           C
ATOM   1128  O   ARG A 162      62.864  25.966 -17.372  1.00 29.64           O
ATOM   1129  CB  ARG A 162      60.463  25.666 -15.391  1.00 31.47           C
ATOM   1130  CG  ARG A 162      58.995  25.645 -15.027  1.00 33.31           C
ATOM   1131  CD  ARG A 162      58.107  25.947 -16.220  1.00 32.36           C
ATOM   1132  NE  ARG A 162      56.737  26.222 -15.795  1.00 34.96           N
ATOM   1133  CZ  ARG A 162      55.681  26.213 -16.604  1.00 33.80           C
ATOM   1134  NH1 ARG A 162      55.827  25.933 -17.896  1.00 30.95           N
ATOM   1135  NH2 ARG A 162      54.482  26.498 -16.117  1.00 33.43           N
ATOM   1136  N   ASN A 163      63.061  23.979 -16.348  1.00 29.83           N
ATOM   1137  CA  ASN A 163      64.514  24.026 -16.421  1.00 29.55           C
ATOM   1138  C   ASN A 163      65.160  23.304 -17.593  1.00 30.00           C
ATOM   1139  O   ASN A 163      66.379  23.371 -17.772  1.00 30.95           O
ATOM   1140  CB  ASN A 163      65.094  23.529 -15.100  1.00 30.11           C
ATOM   1141  CG  ASN A 163      64.597  24.337 -13.928  1.00 29.95           C
ATOM   1142  OD1 ASN A 163      64.428  25.551 -14.042  1.00 29.67           O
ATOM   1143  ND2 ASN A 163      64.365  23.682 -12.795  1.00 28.09           N
ATOM   1144  N   LEU A 164      64.345  22.633 -18.398  1.00 30.57           N
ATOM   1145  CA  LEU A 164      64.849  21.898 -19.554  1.00 31.74           C
ATOM   1146  C   LEU A 164      64.160  22.357 -20.839  1.00 32.65           C
ATOM   1147  O   LEU A 164      63.133  23.026 -20.789  1.00 32.65           O
ATOM   1148  CB  LEU A 164      64.607  20.402 -19.354  1.00 31.18           C
ATOM   1149  CG  LEU A 164      65.178  19.783 -18.075  1.00 32.12           C
ATOM   1150  CD1 LEU A 164      64.693  18.347 -17.947  1.00 31.60           C
ATOM   1151  CD2 LEU A 164      66.702  19.843 -18.105  1.00 30.68           C
ATOM   1152  N   LEU A 165      64.737  21.990 -21.981  1.00 33.20           N
ATOM   1153  CA  LEU A 165      64.190  22.325 -23.298  1.00 33.08           C
ATOM   1154  C   LEU A 165      64.144  21.100 -24.203  1.00 31.81           C
ATOM   1155  O   LEU A 165      65.143  20.401 -24.371  1.00 29.83           O
ATOM   1156  CB  LEU A 165      65.038  23.386 -24.000  1.00 35.74           C
ATOM   1157  CG  LEU A 165      64.591  24.844 -23.923  1.00 40.25           C
ATOM   1158  CD1 LEU A 165      65.449  25.660 -24.880  1.00 38.70           C
ATOM   1159  CD2 LEU A 165      63.110  24.971 -24.289  1.00 39.68           C
ATOM   1160  N   TRP A 166      62.985  20.849 -24.798  1.00 30.63           N
ATOM   1161  CA  TRP A 166      62.833  19.719 -25.697  1.00 30.18           C
ATOM   1162  C   TRP A 166      63.247  20.176 -27.089  1.00 34.01           C
ATOM   1163  O   TRP A 166      62.536  20.953 -27.729  1.00 34.87           O
ATOM   1164  CB  TRP A 166      61.380  19.262 -25.730  1.00 28.56           C
ATOM   1165  CG  TRP A 166      61.194  17.903 -26.321  1.00 26.06           C
ATOM   1166  CD1 TRP A 166      61.988  17.294 -27.250  1.00 25.90           C
ATOM   1167  CD2 TRP A 166      60.124  16.993 -26.050  1.00 24.70           C
ATOM   1168  NE1 TRP A 166      61.477  16.063 -27.576  1.00 25.02           N
ATOM   1169  CE2 TRP A 166      60.331  15.853 -26.857  1.00 22.41           C
ATOM   1170  CE3 TRP A 166      59.004  17.035 -25.209  1.00 25.42           C
ATOM   1171  CZ2 TRP A 166      59.466  14.759 -26.844  1.00 23.82           C
ATOM   1172  CZ3 TRP A 166      58.140  15.945 -25.196  1.00 25.43           C
ATOM   1173  CH2 TRP A 166      58.377  14.823 -26.012  1.00 25.41           C
ATOM   1174  N   LEU A 167      64.403  19.713 -27.554  1.00 34.33           N
ATOM   1175  CA  LEU A 167      64.877  20.089 -28.875  1.00 36.53           C
ATOM   1176  C   LEU A 167      64.341  19.111 -29.914  1.00 38.33           C
ATOM   1177  O   LEU A 167      64.306  17.902 -29.677  1.00 39.17           O
ATOM   1178  CB  LEU A 167      66.409  20.101 -28.915  1.00 35.93           C
ATOM   1179  CG  LEU A 167      67.102  21.026 -27.907  1.00 37.46           C
ATOM   1180  CD1 LEU A 167      68.606  21.021 -28.151  1.00 36.51           C
ATOM   1181  CD2 LEU A 167      66.554  22.441 -28.039  1.00 37.67           C
ATOM   1182  N   THR A 168      63.903  19.640 -31.053  1.00 38.32           N
ATOM   1183  CA  THR A 168      63.391  18.805 -32.131  1.00 38.94           C
ATOM   1184  C   THR A 168      63.848  19.304 -33.490  1.00 40.38           C
ATOM   1185  O   THR A 168      64.468  20.366 -33.612  1.00 38.14           O
ATOM   1186  CB  THR A 168      61.841  18.739 -32.153  1.00 38.38           C
ATOM   1187  OG1 THR A 168      61.299  20.064 -32.102  1.00 40.93           O
ATOM   1188  CG2 THR A 168      61.318  17.916 -30.996  1.00 36.26           C
ATOM   1189  N   GLU A 169      63.530  18.513 -34.508  1.00 42.50           N
ATOM   1190  CA  GLU A 169      63.872  18.825 -35.885  1.00 45.53           C
ATOM   1191  C   GLU A 169      63.320  20.188 -36.306  1.00 46.81           C
ATOM   1192  O   GLU A 169      62.187  20.548 -35.975  1.00 45.58           O
ATOM   1193  CB  GLU A 169      63.341  17.707 -36.796  1.00 46.28           C
ATOM   1194  CG  GLU A 169      62.898  18.131 -38.187  1.00 52.33           C
ATOM   1195  CD  GLU A 169      61.522  18.782 -38.191  1.00 53.55           C
ATOM   1196  OE1 GLU A 169      60.569  18.160 -37.671  1.00 54.58           O
ATOM   1197  OE2 GLU A 169      61.398  19.910 -38.713  1.00 53.51           O
ATOM   1198  N   LYS A 170      64.140  20.951 -37.019  1.00 48.52           N
ATOM   1199  CA  LYS A 170      63.732  22.261 -37.503  1.00 51.56           C
ATOM   1200  C   LYS A 170      63.722  22.263 -39.033  1.00 52.93           C
ATOM   1201  O   LYS A 170      64.777  22.254 -39.673  1.00 50.80           O
ATOM   1202  CB  LYS A 170      64.679  23.347 -36.990  1.00 51.27           C
ATOM   1203  CG  LYS A 170      64.256  24.756 -37.387  1.00 53.50           C
ATOM   1204  CD  LYS A 170      65.238  25.799 -36.885  1.00 55.63           C
ATOM   1205  CE  LYS A 170      64.842  27.195 -37.343  1.00 57.51           C
ATOM   1206  NZ  LYS A 170      65.829  28.223 -36.898  1.00 58.71           N
ATOM   1207  N   GLU A 171      62.520  22.263 -39.604  1.00 56.20           N
ATOM   1208  CA  GLU A 171      62.337  22.272 -41.055  1.00 59.53           C
ATOM   1209  C   GLU A 171      62.853  20.986 -41.700  1.00 59.72           C
ATOM   1210  O   GLU A 171      63.533  21.022 -42.729  1.00 59.70           O
ATOM   1211  CB  GLU A 171      63.049  23.488 -41.661  1.00 61.58           C
ATOM   1212  CG  GLU A 171      62.804  24.770 -40.877  1.00 66.07           C
ATOM   1213  CD  GLU A 171      63.474  25.982 -41.490  1.00 68.73           C
ATOM   1214  OE1 GLU A 171      64.620  25.852 -41.975  1.00 69.89           O
ATOM   1215  OE2 GLU A 171      62.857  27.068 -41.470  1.00 69.83           O
ATOM   1216  N   GLY A 172      62.519  19.853 -41.084  1.00 59.84           N
ATOM   1217  CA  GLY A 172      62.940  18.558 -41.594  1.00 58.64           C
ATOM   1218  C   GLY A 172      64.427  18.298 -41.436  1.00 58.02           C
ATOM   1219  O   GLY A 172      64.983  17.410 -42.086  1.00 58.34           O
ATOM   1220  N   SER A 173      65.074  19.062 -40.563  1.00 56.26           N
ATOM   1221  CA  SER A 173      66.505  18.910 -40.348  1.00 54.93           C
ATOM   1222  C   SER A 173      66.929  19.032 -38.881  1.00 53.20           C
ATOM   1223  O   SER A 173      66.484  19.933 -38.168  1.00 51.71           O
ATOM   1224  CB  SER A 173      67.252  19.952 -41.186  1.00 55.15           C
ATOM   1225  OG  SER A 173      68.645  19.923 -40.931  1.00 56.80           O
ATOM   1226  N   TYR A 174      67.787  18.117 -38.437  1.00 51.25           N
ATOM   1227  CA  TYR A 174      68.295  18.152 -37.069  1.00 49.67           C
ATOM   1228  C   TYR A 174      69.820  18.140 -37.123  1.00 49.13           C
ATOM   1229  O   TYR A 174      70.451  17.081 -37.074  1.00 50.32           O
ATOM   1230  CB  TYR A 174      67.795  16.952 -36.259  1.00 47.00           C
ATOM   1231  CG  TYR A 174      68.008  17.097 -34.761  1.00 45.00           C
ATOM   1232  CD1 TYR A 174      66.922  17.184 -33.886  1.00 42.70           C
ATOM   1233  CD2 TYR A 174      69.294  17.128 -34.214  1.00 42.87           C
ATOM   1234  CE1 TYR A 174      67.111  17.290 -32.505  1.00 38.88           C
ATOM   1235  CE2 TYR A 174      69.492  17.234 -32.837  1.00 40.12           C
ATOM   1236  CZ  TYR A 174      68.396  17.310 -31.990  1.00 39.34           C
ATOM   1237  OH  TYR A 174      68.591  17.366 -30.628  1.00 37.99           O
ATOM   1238  N   PRO A 175      70.431  19.328 -37.239  1.00 48.01           N
ATOM   1239  CA  PRO A 175      71.887  19.481 -37.303  1.00 48.35           C
ATOM   1240  C   PRO A 175      72.567  18.938 -36.049  1.00 48.00           C
ATOM   1241  O   PRO A 175      71.980  18.939 -34.970  1.00 48.06           O
ATOM   1242  CB  PRO A 175      72.071  20.995 -37.422  1.00 47.14           C
ATOM   1243  CG  PRO A 175      70.816  21.441 -38.083  1.00 48.52           C
ATOM   1244  CD  PRO A 175      69.768  20.634 -37.371  1.00 47.56           C
ATOM   1245  N   LYS A 176      73.801  18.470 -36.196  1.00 48.74           N
ATOM   1246  CA  LYS A 176      74.549  17.966 -35.055  1.00 48.28           C
ATOM   1247  C   LYS A 176      74.915  19.190 -34.231  1.00 47.23           C
ATOM   1248  O   LYS A 176      75.644  20.066 -34.699  1.00 47.44           O
ATOM   1249  CB  LYS A 176      75.818  17.240 -35.511  1.00 49.69           C
ATOM   1250  CG  LYS A 176      76.752  16.870 -34.364  1.00 54.21           C
ATOM   1251  CD  LYS A 176      77.937  16.032 -34.830  1.00 57.40           C
ATOM   1252  CE  LYS A 176      77.501  14.635 -35.262  1.00 59.43           C
ATOM   1253  NZ  LYS A 176      78.665  13.768 -35.611  1.00 61.36           N
ATOM   1254  N   LEU A 177      74.399  19.252 -33.009  1.00 46.49           N
ATOM   1255  CA  LEU A 177      74.657  20.380 -32.125  1.00 44.95           C
ATOM   1256  C   LEU A 177      75.795  20.131 -31.145  1.00 45.77           C
ATOM   1257  O   LEU A 177      76.099  18.986 -30.801  1.00 45.48           O
ATOM   1258  CB  LEU A 177      73.386  20.721 -31.342  1.00 43.63           C
ATOM   1259  CG  LEU A 177      72.870  19.682 -30.339  1.00 42.56           C
ATOM   1260  CD1 LEU A 177      73.657  19.770 -29.042  1.00 40.10           C
ATOM   1261  CD2 LEU A 177      71.397  19.935 -30.065  1.00 42.88           C
ATOM   1262  N   LYS A 178      76.419  21.219 -30.704  1.00 45.51           N
ATOM   1263  CA  LYS A 178      77.498  21.154 -29.733  1.00 47.32           C
ATOM   1264  C   LYS A 178      77.562  22.480 -28.990  1.00 47.42           C
ATOM   1265  O   LYS A 178      77.963  23.499 -29.554  1.00 48.30           O
ATOM   1266  CB  LYS A 178      78.848  20.896 -30.400  1.00 48.85           C
ATOM   1267  CG  LYS A 178      79.932  20.537 -29.387  1.00 53.61           C
ATOM   1268  CD  LYS A 178      81.334  20.718 -29.931  1.00 57.59           C
ATOM   1269  CE  LYS A 178      81.653  22.196 -30.124  1.00 62.54           C
ATOM   1270  NZ  LYS A 178      81.468  22.987 -28.862  1.00 64.65           N
ATOM   1271  N   ASN A 179      77.164  22.463 -27.724  1.00 46.70           N
ATOM   1272  CA  ASN A 179      77.183  23.666 -26.910  1.00 45.63           C
ATOM   1273  C   ASN A 179      77.982  23.426 -25.641  1.00 43.86           C
ATOM   1274  O   ASN A 179      77.950  22.340 -25.071  1.00 43.85           O
ATOM   1275  CB  ASN A 179      75.760  24.093 -26.551  1.00 48.01           C
ATOM   1276  CG  ASN A 179      75.483  25.547 -26.900  1.00 51.74           C
ATOM   1277  OD1 ASN A 179      76.318  26.430 -26.664  1.00 52.21           O
ATOM   1278  ND2 ASN A 179      74.303  25.806 -27.455  1.00 51.46           N
ATOM   1279  N   SER A 180      78.691  24.456 -25.202  1.00 42.21           N
ATOM   1280  CA  SER A 180      79.520  24.374 -24.014  1.00 41.58           C
ATOM   1281  C   SER A 180      79.181  25.457 -23.012  1.00 39.82           C
ATOM   1282  O   SER A 180      78.644  26.506 -23.358  1.00 39.23           O
ATOM   1283  CB  SER A 180      80.992  24.516 -24.391  1.00 41.42           C
ATOM   1284  OG  SER A 180      81.368  23.520 -25.319  1.00 49.82           O
ATOM   1285  N   TYR A 181      79.504  25.181 -21.760  1.00 38.23           N
ATOM   1286  CA  TYR A 181      79.287  26.118 -20.681  1.00 37.63           C
ATOM   1287  C   TYR A 181      80.483  26.027 -19.751  1.00 37.37           C
ATOM   1288  O   TYR A 181      80.843  24.943 -19.293  1.00 35.33           O
ATOM   1289  CB  TYR A 181      78.016  25.789 -19.900  1.00 38.65           C
ATOM   1290  CG  TYR A 181      77.943  26.565 -18.604  1.00 38.88           C
ATOM   1291  CD1 TYR A 181      77.725  27.944 -18.605  1.00 39.35           C
ATOM   1292  CD2 TYR A 181      78.174  25.934 -17.382  1.00 38.26           C
ATOM   1293  CE1 TYR A 181      77.744  28.676 -17.415  1.00 38.57           C
ATOM   1294  CE2 TYR A 181      78.198  26.653 -16.194  1.00 37.96           C
ATOM   1295  CZ  TYR A 181      77.984  28.023 -16.215  1.00 38.96           C
ATOM   1296  OH  TYR A 181      78.023  28.735 -15.036  1.00 40.79           O
ATOM   1297  N   VAL A 182      81.101  27.169 -19.487  1.00 37.70           N
ATOM   1298  CA  VAL A 182      82.254  27.223 -18.606  1.00 37.60           C
ATOM   1299  C   VAL A 182      81.757  27.722 -17.262  1.00 38.19           C
ATOM   1300  O   VAL A 182      81.120  28.775 -17.180  1.00 38.77           O
ATOM   1301  CB  VAL A 182      83.332  28.188 -19.159  1.00 38.65           C
ATOM   1302  CG1 VAL A 182      84.535  28.228 -18.226  1.00 35.89           C
ATOM   1303  CG2 VAL A 182      83.752  27.744 -20.551  1.00 36.11           C
ATOM   1304  N   ASN A 183      82.037  26.954 -16.213  1.00 36.78           N
ATOM   1305  CA  ASN A 183      81.603  27.314 -14.876  1.00 37.09           C
ATOM   1306  C   ASN A 183      82.451  28.434 -14.288  1.00 38.65           C
ATOM   1307  O   ASN A 183      83.579  28.213 -13.850  1.00 37.87           O
ATOM   1308  CB  ASN A 183      81.663  26.096 -13.952  1.00 35.86           C
ATOM   1309  CG  ASN A 183      81.073  26.379 -12.587  1.00 35.48           C
ATOM   1310  OD1 ASN A 183      80.756  27.523 -12.267  1.00 33.22           O
ATOM   1311  ND2 ASN A 183      80.924  25.339 -11.773  1.00 35.50           N
ATOM   1312  N   LYS A 184      81.899  29.639 -14.269  1.00 41.54           N
ATOM   1313  CA  LYS A 184      82.616  30.776 -13.717  1.00 44.21           C
ATOM   1314  C   LYS A 184      81.885  31.337 -12.509  1.00 43.15           C
ATOM   1315  O   LYS A 184      82.019  32.514 -12.184  1.00 45.29           O
ATOM   1316  CB  LYS A 184      82.810  31.850 -14.797  1.00 48.06           C
ATOM   1317  CG  LYS A 184      83.872  31.458 -15.819  1.00 53.01           C
ATOM   1318  CD  LYS A 184      83.980  32.433 -16.981  1.00 57.71           C
ATOM   1319  CE  LYS A 184      82.790  32.307 -17.919  1.00 62.79           C
ATOM   1320  NZ  LYS A 184      82.975  33.088 -19.183  1.00 64.01           N
ATOM   1321  N   LYS A 185      81.125  30.473 -11.838  1.00 42.07           N
ATOM   1322  CA  LYS A 185      80.356  30.853 -10.652  1.00 39.73           C
ATOM   1323  C   LYS A 185      81.162  30.791  -9.356  1.00 38.84           C
ATOM   1324  O   LYS A 185      80.765  31.369  -8.347  1.00 38.40           O
ATOM   1325  CB  LYS A 185      79.136  29.944 -10.499  1.00 39.75           C
ATOM   1326  CG  LYS A 185      78.117  30.054 -11.612  1.00 41.58           C
ATOM   1327  CD  LYS A 185      77.375  31.372 -11.558  1.00 41.09           C
ATOM   1328  CE  LYS A 185      76.319  31.437 -12.652  1.00 42.73           C
ATOM   1329  NZ  LYS A 185      75.509  32.686 -12.587  1.00 44.93           N
ATOM   1330  N   GLY A 186      82.286  30.085  -9.375  1.00 39.09           N
ATOM   1331  CA  GLY A 186      83.087  29.967  -8.169  1.00 38.53           C
ATOM   1332  C   GLY A 186      82.434  28.988  -7.203  1.00 39.29           C
ATOM   1333  O   GLY A 186      82.717  28.992  -6.006  1.00 38.92           O
ATOM   1334  N   LYS A 187      81.552  28.147  -7.738  1.00 39.27           N
ATOM   1335  CA  LYS A 187      80.832  27.148  -6.951  1.00 39.55           C
ATOM   1336  C   LYS A 187      80.417  25.975  -7.830  1.00 37.44           C
ATOM   1337  O   LYS A 187      80.429  26.075  -9.060  1.00 37.83           O
ATOM   1338  CB  LYS A 187      79.579  27.769  -6.328  1.00 41.97           C
ATOM   1339  CG  LYS A 187      79.860  28.667  -5.144  1.00 47.42           C
ATOM   1340  CD  LYS A 187      78.636  29.481  -4.764  1.00 51.71           C
ATOM   1341  CE  LYS A 187      78.938  30.409  -3.593  1.00 53.73           C
ATOM   1342  NZ  LYS A 187      77.873  31.446  -3.441  1.00 57.61           N
ATOM   1343  N   GLU A 188      80.046  24.867  -7.199  1.00 33.78           N
ATOM   1344  CA  GLU A 188      79.608  23.690  -7.939  1.00 34.00           C
ATOM   1345  C   GLU A 188      78.325  24.032  -8.666  1.00 29.81           C
ATOM   1346  O   GLU A 188      77.458  24.708  -8.123  1.00 30.03           O
ATOM   1347  CB  GLU A 188      79.297  22.532  -7.000  1.00 35.30           C
ATOM   1348  CG  GLU A 188      80.447  22.019  -6.189  1.00 40.68           C
ATOM   1349  CD  GLU A 188      79.969  21.071  -5.105  1.00 43.08           C
ATOM   1350  OE1 GLU A 188      79.347  21.551  -4.126  1.00 42.76           O
ATOM   1351  OE2 GLU A 188      80.202  19.851  -5.247  1.00 44.61           O
ATOM   1352  N   VAL A 189      78.194  23.557  -9.891  1.00 28.67           N
ATOM   1353  CA  VAL A 189      76.981  23.810 -10.644  1.00 27.19           C
ATOM   1354  C   VAL A 189      76.306  22.493 -11.005  1.00 26.63           C
ATOM   1355  O   VAL A 189      76.865  21.673 -11.735  1.00 26.77           O
ATOM   1356  CB  VAL A 189      77.267  24.604 -11.936  1.00 26.40           C
ATOM   1357  CG1 VAL A 189      76.048  24.579 -12.836  1.00 26.08           C
ATOM   1358  CG2 VAL A 189      77.629  26.034 -11.596  1.00 26.66           C
ATOM   1359  N   LEU A 190      75.111  22.290 -10.466  1.00 25.73           N
ATOM   1360  CA  LEU A 190      74.341  21.094 -10.747  1.00 24.17           C
ATOM   1361  C   LEU A 190      73.686  21.277 -12.113  1.00 25.98           C
ATOM   1362  O   LEU A 190      72.906  22.207 -12.316  1.00 25.42           O
ATOM   1363  CB  LEU A 190      73.260  20.898  -9.684  1.00 22.94           C
ATOM   1364  CG  LEU A 190      72.139  19.910 -10.031  1.00 23.33           C
ATOM   1365  CD1 LEU A 190      72.681  18.483 -10.032  1.00 20.83           C
ATOM   1366  CD2 LEU A 190      71.001  20.055  -9.018  1.00 20.69           C
ATOM   1367  N   VAL A 191      74.020  20.399 -13.052  1.00 24.72           N
ATOM   1368  CA  VAL A 191      73.444  20.460 -14.383  1.00 24.28           C
ATOM   1369  C   VAL A 191      72.570  19.227 -14.586  1.00 26.18           C
ATOM   1370  O   VAL A 191      72.992  18.104 -14.307  1.00 25.36           O
ATOM   1371  CB  VAL A 191      74.535  20.483 -15.472  1.00 24.41           C
ATOM   1372  CG1 VAL A 191      73.891  20.558 -16.842  1.00 24.30           C
ATOM   1373  CG2 VAL A 191      75.464  21.672 -15.259  1.00 22.74           C
ATOM   1374  N   LEU A 192      71.349  19.443 -15.062  1.00 23.71           N
ATOM   1375  CA  LEU A 192      70.418  18.356 -15.311  1.00 23.30           C
ATOM   1376  C   LEU A 192      70.008  18.346 -16.776  1.00 25.07           C
ATOM   1377  O   LEU A 192      70.031  19.382 -17.447  1.00 27.77           O
ATOM   1378  CB  LEU A 192      69.176  18.512 -14.435  1.00 25.77           C
ATOM   1379  CG  LEU A 192      69.424  18.559 -12.925  1.00 26.99           C
ATOM   1380  CD1 LEU A 192      69.025  19.924 -12.383  1.00 26.73           C
ATOM   1381  CD2 LEU A 192      68.630  17.461 -12.248  1.00 27.47           C
ATOM   1382  N   TRP A 193      69.640  17.175 -17.275  1.00 25.24           N
ATOM   1383  CA  TRP A 193      69.215  17.034 -18.662  1.00 25.15           C
ATOM   1384  C   TRP A 193      68.476  15.724 -18.838  1.00 25.36           C
ATOM   1385  O   TRP A 193      68.379  14.926 -17.904  1.00 23.78           O
ATOM   1386  CB  TRP A 193      70.416  17.086 -19.616  1.00 27.31           C
ATOM   1387  CG  TRP A 193      71.343  15.898 -19.539  1.00 27.75           C
ATOM   1388  CD1 TRP A 193      71.265  14.746 -20.267  1.00 29.00           C
ATOM   1389  CD2 TRP A 193      72.491  15.761 -18.692  1.00 27.09           C
ATOM   1390  NE1 TRP A 193      72.297  13.900 -19.930  1.00 29.30           N
ATOM   1391  CE2 TRP A 193      73.064  14.498 -18.965  1.00 27.05           C
ATOM   1392  CE3 TRP A 193      73.091  16.586 -17.728  1.00 27.27           C
ATOM   1393  CZ2 TRP A 193      74.213  14.036 -18.309  1.00 28.70           C
ATOM   1394  CZ3 TRP A 193      74.239  16.126 -17.069  1.00 28.12           C
ATOM   1395  CH2 TRP A 193      74.785  14.860 -17.366  1.00 28.75           C
ATOM   1396  N   GLY A 194      67.951  15.511 -20.040  1.00 25.19           N
ATOM   1397  CA  GLY A 194      67.217  14.298 -20.312  1.00 24.98           C
ATOM   1398  C   GLY A 194      67.524  13.716 -21.675  1.00 27.05           C
ATOM   1399  O   GLY A 194      68.145  14.363 -22.526  1.00 25.14           O
ATOM   1400  N   ILE A 195      67.091  12.475 -21.870  1.00 25.84           N
ATOM   1401  CA  ILE A 195      67.285  11.773 -23.129  1.00 25.89           C
ATOM   1402  C   ILE A 195      65.907  11.228 -23.462  1.00 26.29           C
ATOM   1403  O   ILE A 195      65.331  10.491 -22.670  1.00 29.63           O
ATOM   1404  CB  ILE A 195      68.273  10.587 -22.974  1.00 24.88           C
ATOM   1405  CG1 ILE A 195      69.614  11.082 -22.421  1.00 22.08           C
ATOM   1406  CG2 ILE A 195      68.479   9.891 -24.322  1.00 25.98           C
ATOM   1407  CD1 ILE A 195      70.419  11.932 -23.372  1.00 19.63           C
ATOM   1408  N   HIS A 196      65.359  11.599 -24.609  1.00 25.75           N
ATOM   1409  CA  HIS A 196      64.037  11.101 -24.969  1.00 26.62           C
ATOM   1410  C   HIS A 196      64.119   9.811 -25.783  1.00 26.44           C
ATOM   1411  O   HIS A 196      64.997   9.661 -26.628  1.00 28.31           O
ATOM   1412  CB  HIS A 196      63.255  12.158 -25.752  1.00 26.58           C
ATOM   1413  CG  HIS A 196      61.919  11.679 -26.215  1.00 26.82           C
ATOM   1414  ND1 HIS A 196      61.662  11.358 -27.529  1.00 28.42           N
ATOM   1415  CD2 HIS A 196      60.795  11.374 -25.525  1.00 27.47           C
ATOM   1416  CE1 HIS A 196      60.439  10.869 -27.629  1.00 27.31           C
ATOM   1417  NE2 HIS A 196      59.891  10.867 -26.428  1.00 27.86           N
ATOM   1418  N   HIS A 197      63.190   8.893 -25.534  1.00 26.47           N
ATOM   1419  CA  HIS A 197      63.176   7.604 -26.219  1.00 28.30           C
ATOM   1420  C   HIS A 197      61.844   7.306 -26.906  1.00 29.35           C
ATOM   1421  O   HIS A 197      60.895   6.827 -26.276  1.00 27.71           O
ATOM   1422  CB  HIS A 197      63.491   6.479 -25.221  1.00 30.06           C
ATOM   1423  CG  HIS A 197      64.860   6.567 -24.615  1.00 31.26           C
ATOM   1424  ND1 HIS A 197      65.975   6.004 -25.200  1.00 31.97           N
ATOM   1425  CD2 HIS A 197      65.296   7.175 -23.486  1.00 31.88           C
ATOM   1426  CE1 HIS A 197      67.037   6.261 -24.458  1.00 31.97           C
ATOM   1427  NE2 HIS A 197      66.653   6.971 -23.412  1.00 32.86           N
ATOM   1428  N   PRO A 198      61.758   7.593 -28.212  1.00 30.15           N
ATOM   1429  CA  PRO A 198      60.534   7.345 -28.983  1.00 32.36           C
ATOM   1430  C   PRO A 198      60.130   5.867 -28.899  1.00 34.09           C
ATOM   1431  O   PRO A 198      60.975   4.993 -28.689  1.00 34.04           O
ATOM   1432  CB  PRO A 198      60.936   7.739 -30.404  1.00 31.39           C
ATOM   1433  CG  PRO A 198      61.965   8.804 -30.186  1.00 32.16           C
ATOM   1434  CD  PRO A 198      62.783   8.255 -29.044  1.00 29.49           C
ATOM   1435  N   PRO A 199      58.828   5.572 -29.033  1.00 34.90           N
ATOM   1436  CA  PRO A 199      58.390   4.173 -28.970  1.00 34.62           C
ATOM   1437  C   PRO A 199      58.567   3.429 -30.309  1.00 36.07           C
ATOM   1438  O   PRO A 199      58.514   2.197 -30.355  1.00 35.49           O
ATOM   1439  CB  PRO A 199      56.931   4.292 -28.544  1.00 33.16           C
ATOM   1440  CG  PRO A 199      56.507   5.584 -29.188  1.00 35.09           C
ATOM   1441  CD  PRO A 199      57.681   6.490 -28.906  1.00 34.18           C
ATOM   1442  N   ASN A 200      58.778   4.181 -31.391  1.00 35.28           N
ATOM   1443  CA  ASN A 200      58.973   3.589 -32.714  1.00 36.21           C
ATOM   1444  C   ASN A 200      59.845   4.434 -33.636  1.00 37.95           C
ATOM   1445  O   ASN A 200      60.024   5.639 -33.426  1.00 37.16           O
ATOM   1446  CB  ASN A 200      57.626   3.315 -33.403  1.00 36.48           C
ATOM   1447  CG  ASN A 200      56.725   4.537 -33.445  1.00 35.78           C
ATOM   1448  OD1 ASN A 200      55.705   4.588 -32.759  1.00 38.11           O
ATOM   1449  ND2 ASN A 200      57.099   5.527 -34.247  1.00 32.52           N
ATOM   1450  N   SER A 201      60.378   3.780 -34.662  1.00 38.59           N
ATOM   1451  CA  SER A 201      61.247   4.409 -35.641  1.00 41.97           C
ATOM   1452  C   SER A 201      60.624   5.608 -36.367  1.00 43.56           C
ATOM   1453  O   SER A 201      61.323   6.577 -36.684  1.00 41.66           O
ATOM   1454  CB  SER A 201      61.692   3.359 -36.661  1.00 44.91           C
ATOM   1455  OG  SER A 201      60.573   2.651 -37.181  1.00 49.07           O
ATOM   1456  N   LYS A 202      59.324   5.539 -36.642  1.00 43.90           N
ATOM   1457  CA  LYS A 202      58.640   6.632 -37.322  1.00 46.26           C
ATOM   1458  C   LYS A 202      58.789   7.923 -36.523  1.00 45.45           C
ATOM   1459  O   LYS A 202      59.205   8.960 -37.049  1.00 44.53           O
ATOM   1460  CB  LYS A 202      57.151   6.323 -37.484  1.00 50.99           C
ATOM   1461  CG  LYS A 202      56.821   5.281 -38.532  1.00 58.13           C
ATOM   1462  CD  LYS A 202      55.326   5.317 -38.854  1.00 63.47           C
ATOM   1463  CE  LYS A 202      54.981   4.446 -40.062  1.00 66.19           C
ATOM   1464  NZ  LYS A 202      53.589   4.691 -40.549  1.00 67.06           N
ATOM   1465  N   GLU A 203      58.439   7.849 -35.245  1.00 43.61           N
ATOM   1466  CA  GLU A 203      58.529   9.004 -34.364  1.00 41.66           C
ATOM   1467  C   GLU A 203      59.949   9.554 -34.310  1.00 40.00           C
ATOM   1468  O   GLU A 203      60.157  10.750 -34.492  1.00 40.50           O
ATOM   1469  CB  GLU A 203      58.056   8.626 -32.967  1.00 41.61           C
ATOM   1470  CG  GLU A 203      58.127   9.760 -31.966  1.00 41.90           C
ATOM   1471  CD  GLU A 203      57.431   9.406 -30.677  1.00 42.38           C
ATOM   1472  OE1 GLU A 203      56.182   9.326 -30.675  1.00 41.66           O
ATOM   1473  OE2 GLU A 203      58.136   9.191 -29.670  1.00 45.39           O
ATOM   1474  N   GLN A 204      60.922   8.681 -34.064  1.00 39.74           N
ATOM   1475  CA  GLN A 204      62.324   9.094 -34.008  1.00 39.49           C
ATOM   1476  C   GLN A 204      62.659   9.933 -35.236  1.00 40.20           C
ATOM   1477  O   GLN A 204      63.281  10.989 -35.141  1.00 40.97           O
ATOM   1478  CB  GLN A 204      63.241   7.864 -33.970  1.00 36.61           C
ATOM   1479  CG  GLN A 204      64.731   8.193 -34.083  1.00 33.99           C
ATOM   1480  CD  GLN A 204      65.291   8.835 -32.821  1.00 33.53           C
ATOM   1481  OE1 GLN A 204      66.292   9.559 -32.867  1.00 32.38           O
ATOM   1482  NE2 GLN A 204      64.659   8.560 -31.686  1.00 29.31           N
ATOM   1483  N   GLN A 205      62.227   9.451 -36.393  1.00 44.24           N
ATOM   1484  CA  GLN A 205      62.478  10.134 -37.651  1.00 46.31           C
ATOM   1485  C   GLN A 205      61.777  11.484 -37.711  1.00 45.27           C
ATOM   1486  O   GLN A 205      62.382  12.483 -38.092  1.00 43.64           O
ATOM   1487  CB  GLN A 205      62.013   9.263 -38.815  1.00 50.51           C
ATOM   1488  CG  GLN A 205      62.434   9.788 -40.182  1.00 59.33           C
ATOM   1489  CD  GLN A 205      62.000   8.874 -41.320  1.00 64.15           C
ATOM   1490  OE1 GLN A 205      62.349   7.687 -41.352  1.00 64.50           O
ATOM   1491  NE2 GLN A 205      61.237   9.424 -42.262  1.00 66.13           N
ATOM   1492  N   ASN A 206      60.504  11.511 -37.326  1.00 44.64           N
ATOM   1493  CA  ASN A 206      59.735  12.748 -37.348  1.00 44.97           C
ATOM   1494  C   ASN A 206      60.233  13.805 -36.371  1.00 43.57           C
ATOM   1495  O   ASN A 206      60.149  15.001 -36.650  1.00 42.79           O
ATOM   1496  CB  ASN A 206      58.254  12.476 -37.061  1.00 46.69           C
ATOM   1497  CG  ASN A 206      57.575  11.707 -38.176  1.00 49.56           C
ATOM   1498  OD1 ASN A 206      57.845  11.937 -39.358  1.00 50.35           O
ATOM   1499  ND2 ASN A 206      56.675  10.798 -37.808  1.00 49.66           N
ATOM   1500  N   LEU A 207      60.751  13.372 -35.229  1.00 42.38           N
ATOM   1501  CA  LEU A 207      61.220  14.323 -34.233  1.00 41.48           C
ATOM   1502  C   LEU A 207      62.677  14.727 -34.360  1.00 40.87           C
ATOM   1503  O   LEU A 207      63.012  15.892 -34.142  1.00 38.68           O
ATOM   1504  CB  LEU A 207      60.981  13.783 -32.821  1.00 42.10           C
ATOM   1505  CG  LEU A 207      59.542  13.513 -32.372  1.00 44.01           C
ATOM   1506  CD1 LEU A 207      59.543  13.102 -30.903  1.00 40.75           C
ATOM   1507  CD2 LEU A 207      58.689  14.760 -32.574  1.00 43.73           C
ATOM   1508  N   TYR A 208      63.543  13.785 -34.727  1.00 40.95           N
ATOM   1509  CA  TYR A 208      64.965  14.101 -34.809  1.00 42.05           C
ATOM   1510  C   TYR A 208      65.682  13.847 -36.135  1.00 44.22           C
ATOM   1511  O   TYR A 208      66.904  14.002 -36.218  1.00 43.29           O
ATOM   1512  CB  TYR A 208      65.693  13.372 -33.679  1.00 39.13           C
ATOM   1513  CG  TYR A 208      64.923  13.393 -32.377  1.00 36.50           C
ATOM   1514  CD1 TYR A 208      64.280  12.246 -31.902  1.00 31.85           C
ATOM   1515  CD2 TYR A 208      64.812  14.570 -31.633  1.00 34.00           C
ATOM   1516  CE1 TYR A 208      63.549  12.271 -30.723  1.00 29.94           C
ATOM   1517  CE2 TYR A 208      64.081  14.607 -30.454  1.00 34.20           C
ATOM   1518  CZ  TYR A 208      63.451  13.459 -30.002  1.00 32.20           C
ATOM   1519  OH  TYR A 208      62.723  13.510 -28.837  1.00 29.57           O
ATOM   1520  N   GLN A 209      64.931  13.462 -37.164  1.00 47.92           N
ATOM   1521  CA  GLN A 209      65.506  13.213 -38.488  1.00 51.55           C
ATOM   1522  C   GLN A 209      66.453  12.016 -38.548  1.00 52.12           C
ATOM   1523  O   GLN A 209      66.152  11.019 -39.195  1.00 53.03           O
ATOM   1524  CB  GLN A 209      66.245  14.462 -38.993  1.00 52.91           C
ATOM   1525  CG  GLN A 209      67.092  14.211 -40.244  1.00 57.80           C
ATOM   1526  CD  GLN A 209      67.955  15.405 -40.650  1.00 59.63           C
ATOM   1527  OE1 GLN A 209      68.765  15.908 -39.862  1.00 57.41           O
ATOM   1528  NE2 GLN A 209      67.789  15.854 -41.894  1.00 59.85           N
ATOM   1529  N   ASN A 210      67.601  12.120 -37.883  1.00 53.62           N
ATOM   1530  CA  ASN A 210      68.584  11.039 -37.886  1.00 54.08           C
ATOM   1531  C   ASN A 210      68.045   9.783 -37.210  1.00 54.54           C
ATOM   1532  O   ASN A 210      67.569   9.832 -36.075  1.00 52.78           O
ATOM   1533  CB  ASN A 210      69.862  11.491 -37.186  1.00 54.68           C
ATOM   1534  CG  ASN A 210      70.307  12.867 -37.628  1.00 56.95           C
ATOM   1535  OD1 ASN A 210      69.797  13.884 -37.153  1.00 57.75           O
ATOM   1536  ND2 ASN A 210      71.254  12.909 -38.554  1.00 59.53           N
ATOM   1537  N   GLU A 211      68.126   8.656 -37.913  1.00 55.34           N
ATOM   1538  CA  GLU A 211      67.632   7.392 -37.378  1.00 56.67           C
ATOM   1539  C   GLU A 211      68.502   6.863 -36.242  1.00 54.95           C
ATOM   1540  O   GLU A 211      67.990   6.368 -35.235  1.00 54.66           O
ATOM   1541  CB  GLU A 211      67.538   6.344 -38.489  1.00 59.42           C
ATOM   1542  CG  GLU A 211      66.911   5.039 -38.029  1.00 64.47           C
ATOM   1543  CD  GLU A 211      66.483   4.149 -39.182  1.00 68.01           C
ATOM   1544  OE1 GLU A 211      67.364   3.610 -39.893  1.00 69.30           O
ATOM   1545  OE2 GLU A 211      65.257   3.996 -39.378  1.00 69.98           O
ATOM   1546  N   ASN A 212      69.817   6.965 -36.409  1.00 52.80           N
ATOM   1547  CA  ASN A 212      70.748   6.501 -35.389  1.00 51.24           C
ATOM   1548  C   ASN A 212      71.427   7.684 -34.730  1.00 48.25           C
ATOM   1549  O   ASN A 212      72.530   8.085 -35.101  1.00 49.54           O
ATOM   1550  CB  ASN A 212      71.778   5.561 -36.008  1.00 53.11           C
ATOM   1551  CG  ASN A 212      71.166   4.245 -36.434  1.00 56.27           C
ATOM   1552  OD1 ASN A 212      70.714   3.458 -35.599  1.00 57.71           O
ATOM   1553  ND2 ASN A 212      71.132   4.003 -37.739  1.00 58.59           N
ATOM   1554  N   ALA A 213      70.746   8.239 -33.739  1.00 44.77           N
ATOM   1555  CA  ALA A 213      71.246   9.397 -33.018  1.00 41.17           C
ATOM   1556  C   ALA A 213      71.983   8.999 -31.745  1.00 38.31           C
ATOM   1557  O   ALA A 213      71.989   7.837 -31.349  1.00 36.54           O
ATOM   1558  CB  ALA A 213      70.086  10.330 -32.686  1.00 39.33           C
ATOM   1559  N   TYR A 214      72.603   9.983 -31.112  1.00 36.68           N
ATOM   1560  CA  TYR A 214      73.339   9.764 -29.880  1.00 36.10           C
ATOM   1561  C   TYR A 214      73.481  11.113 -29.187  1.00 34.81           C
ATOM   1562  O   TYR A 214      73.334  12.166 -29.811  1.00 33.01           O
ATOM   1563  CB  TYR A 214      74.734   9.225 -30.190  1.00 36.70           C
ATOM   1564  CG  TYR A 214      75.635  10.283 -30.775  1.00 38.67           C
ATOM   1565  CD1 TYR A 214      76.397  11.114 -29.950  1.00 38.92           C
ATOM   1566  CD2 TYR A 214      75.663  10.512 -32.149  1.00 40.01           C
ATOM   1567  CE1 TYR A 214      77.160  12.150 -30.482  1.00 41.34           C
ATOM   1568  CE2 TYR A 214      76.420  11.541 -32.692  1.00 41.18           C
ATOM   1569  CZ  TYR A 214      77.165  12.359 -31.858  1.00 43.09           C
ATOM   1570  OH  TYR A 214      77.907  13.388 -32.403  1.00 44.00           O
ATOM   1571  N   VAL A 215      73.763  11.070 -27.893  1.00 32.64           N
ATOM   1572  CA  VAL A 215      73.980  12.280 -27.121  1.00 31.02           C
ATOM   1573  C   VAL A 215      75.242  12.040 -26.312  1.00 30.93           C
ATOM   1574  O   VAL A 215      75.450  10.955 -25.762  1.00 29.76           O
ATOM   1575  CB  VAL A 215      72.820  12.582 -26.145  1.00 30.07           C
ATOM   1576  CG1 VAL A 215      73.169  13.802 -25.300  1.00 27.64           C
ATOM   1577  CG2 VAL A 215      71.534  12.836 -26.916  1.00 29.19           C
ATOM   1578  N   SER A 216      76.095  13.049 -26.260  1.00 30.29           N
ATOM   1579  CA  SER A 216      77.324  12.944 -25.506  1.00 31.05           C
ATOM   1580  C   SER A 216      77.401  14.114 -24.536  1.00 31.81           C
ATOM   1581  O   SER A 216      77.124  15.259 -24.903  1.00 30.87           O
ATOM   1582  CB  SER A 216      78.523  12.964 -26.454  1.00 31.43           C
ATOM   1583  OG  SER A 216      79.734  13.082 -25.732  1.00 32.13           O
ATOM   1584  N   VAL A 217      77.749  13.816 -23.290  1.00 30.35           N
ATOM   1585  CA  VAL A 217      77.886  14.845 -22.268  1.00 29.33           C
ATOM   1586  C   VAL A 217      79.221  14.591 -21.581  1.00 31.47           C
ATOM   1587  O   VAL A 217      79.471  13.490 -21.078  1.00 32.63           O
ATOM   1588  CB  VAL A 217      76.750  14.771 -21.221  1.00 28.06           C
ATOM   1589  CG1 VAL A 217      76.877  15.924 -20.229  1.00 24.50           C
ATOM   1590  CG2 VAL A 217      75.391  14.795 -21.913  1.00 24.50           C
ATOM   1591  N   VAL A 218      80.089  15.594 -21.565  1.00 30.68           N
ATOM   1592  CA  VAL A 218      81.386  15.411 -20.940  1.00 30.77           C
ATOM   1593  C   VAL A 218      81.893  16.655 -20.219  1.00 31.65           C
ATOM   1594  O   VAL A 218      81.564  17.784 -20.584  1.00 31.90           O
ATOM   1595  CB  VAL A 218      82.455  14.988 -21.996  1.00 31.06           C
ATOM   1596  CG1 VAL A 218      81.993  13.761 -22.760  1.00 31.11           C
ATOM   1597  CG2 VAL A 218      82.705  16.123 -22.966  1.00 34.36           C
ATOM   1598  N   THR A 219      82.682  16.425 -19.174  1.00 30.73           N
ATOM   1599  CA  THR A 219      83.311  17.487 -18.402  1.00 29.90           C
ATOM   1600  C   THR A 219      84.721  16.962 -18.123  1.00 30.52           C
ATOM   1601  O   THR A 219      85.188  16.062 -18.816  1.00 29.80           O
ATOM   1602  CB  THR A 219      82.580  17.764 -17.062  1.00 29.64           C
ATOM   1603  OG1 THR A 219      82.726  16.637 -16.186  1.00 30.27           O
ATOM   1604  CG2 THR A 219      81.102  18.042 -17.309  1.00 24.70           C
ATOM   1605  N   SER A 220      85.402  17.510 -17.125  1.00 32.25           N
ATOM   1606  CA  SER A 220      86.747  17.040 -16.808  1.00 34.98           C
ATOM   1607  C   SER A 220      86.730  15.714 -16.056  1.00 34.06           C
ATOM   1608  O   SER A 220      87.691  14.958 -16.111  1.00 33.77           O
ATOM   1609  CB  SER A 220      87.509  18.077 -15.976  1.00 33.88           C
ATOM   1610  OG  SER A 220      88.046  19.086 -16.809  1.00 39.32           O
ATOM   1611  N   ASN A 221      85.634  15.436 -15.361  1.00 34.12           N
ATOM   1612  CA  ASN A 221      85.527  14.202 -14.600  1.00 35.67           C
ATOM   1613  C   ASN A 221      84.263  13.399 -14.889  1.00 35.24           C
ATOM   1614  O   ASN A 221      84.003  12.396 -14.228  1.00 37.56           O
ATOM   1615  CB  ASN A 221      85.632  14.501 -13.096  1.00 38.58           C
ATOM   1616  CG  ASN A 221      84.608  15.529 -12.616  1.00 41.14           C
ATOM   1617  OD1 ASN A 221      84.590  15.893 -11.438  1.00 43.35           O
ATOM   1618  ND2 ASN A 221      83.755  15.994 -13.518  1.00 38.57           N
ATOM   1619  N   TYR A 222      83.482  13.841 -15.872  1.00 32.55           N
ATOM   1620  CA  TYR A 222      82.256  13.148 -16.254  1.00 31.40           C
ATOM   1621  C   TYR A 222      82.376  12.823 -17.742  1.00 32.39           C
ATOM   1622  O   TYR A 222      82.917  13.616 -18.520  1.00 31.51           O
ATOM   1623  CB  TYR A 222      81.028  14.032 -16.000  1.00 31.85           C
ATOM   1624  CG  TYR A 222      79.704  13.344 -16.268  1.00 28.71           C
ATOM   1625  CD1 TYR A 222      79.088  12.556 -15.291  1.00 28.25           C
ATOM   1626  CD2 TYR A 222      79.084  13.456 -17.512  1.00 28.84           C
ATOM   1627  CE1 TYR A 222      77.881  11.898 -15.553  1.00 26.90           C
ATOM   1628  CE2 TYR A 222      77.884  12.801 -17.787  1.00 24.99           C
ATOM   1629  CZ  TYR A 222      77.287  12.026 -16.808  1.00 28.04           C
ATOM   1630  OH  TYR A 222      76.100  11.385 -17.093  1.00 24.57           O
ATOM   1631  N   ASN A 223      81.876  11.657 -18.138  1.00 31.71           N
ATOM   1632  CA  ASN A 223      81.977  11.226 -19.525  1.00 32.37           C
ATOM   1633  C   ASN A 223      80.949  10.144 -19.816  1.00 32.84           C
ATOM   1634  O   ASN A 223      81.145   8.980 -19.464  1.00 34.40           O
ATOM   1635  CB  ASN A 223      83.396  10.691 -19.788  1.00 33.30           C
ATOM   1636  CG  ASN A 223      83.603  10.231 -21.227  1.00 37.11           C
ATOM   1637  OD1 ASN A 223      82.749  10.442 -22.098  1.00 39.38           O
ATOM   1638  ND2 ASN A 223      84.747   9.605 -21.485  1.00 36.24           N
ATOM   1639  N   ARG A 224      79.855  10.519 -20.464  1.00 30.74           N
ATOM   1640  CA  ARG A 224      78.821   9.545 -20.772  1.00 31.67           C
ATOM   1641  C   ARG A 224      78.189   9.778 -22.139  1.00 32.59           C
ATOM   1642  O   ARG A 224      78.031  10.916 -22.584  1.00 34.35           O
ATOM   1643  CB  ARG A 224      77.742   9.567 -19.683  1.00 28.29           C
ATOM   1644  CG  ARG A 224      76.744   8.431 -19.799  1.00 28.72           C
ATOM   1645  CD  ARG A 224      75.957   8.224 -18.511  1.00 28.52           C
ATOM   1646  NE  ARG A 224      75.112   7.036 -18.607  1.00 29.86           N
ATOM   1647  CZ  ARG A 224      74.511   6.446 -17.577  1.00 28.92           C
ATOM   1648  NH1 ARG A 224      74.644   6.927 -16.351  1.00 27.39           N
ATOM   1649  NH2 ARG A 224      73.794   5.349 -17.772  1.00 30.70           N
ATOM   1650  N   ARG A 225      77.830   8.685 -22.799  1.00 32.77           N
ATOM   1651  CA  ARG A 225      77.210   8.732 -24.113  1.00 32.91           C
ATOM   1652  C   ARG A 225      75.872   8.021 -24.007  1.00 33.70           C
ATOM   1653  O   ARG A 225      75.755   6.997 -23.332  1.00 33.00           O
ATOM   1654  CB  ARG A 225      78.100   8.027 -25.132  1.00 35.06           C
ATOM   1655  CG  ARG A 225      77.517   7.884 -26.527  1.00 35.63           C
ATOM   1656  CD  ARG A 225      78.302   6.815 -27.272  1.00 40.31           C
ATOM   1657  NE  ARG A 225      77.740   6.480 -28.575  1.00 40.85           N
ATOM   1658  CZ  ARG A 225      77.850   7.243 -29.654  1.00 40.55           C
ATOM   1659  NH1 ARG A 225      78.503   8.394 -29.593  1.00 41.01           N
ATOM   1660  NH2 ARG A 225      77.316   6.845 -30.797  1.00 42.20           N
ATOM   1661  N   PHE A 226      74.864   8.562 -24.678  1.00 33.14           N
ATOM   1662  CA  PHE A 226      73.536   7.978 -24.630  1.00 34.30           C
ATOM   1663  C   PHE A 226      73.007   7.634 -26.017  1.00 35.36           C
ATOM   1664  O   PHE A 226      73.133   8.413 -26.966  1.00 35.60           O
ATOM   1665  CB  PHE A 226      72.567   8.938 -23.933  1.00 32.23           C
ATOM   1666  CG  PHE A 226      73.123   9.563 -22.682  1.00 30.47           C
ATOM   1667  CD1 PHE A 226      74.042  10.607 -22.759  1.00 28.39           C
ATOM   1668  CD2 PHE A 226      72.729   9.109 -21.425  1.00 30.43           C
ATOM   1669  CE1 PHE A 226      74.559  11.193 -21.606  1.00 27.82           C
ATOM   1670  CE2 PHE A 226      73.241   9.689 -20.260  1.00 28.99           C
ATOM   1671  CZ  PHE A 226      74.157  10.733 -20.351  1.00 27.66           C
ATOM   1672  N   THR A 227      72.404   6.459 -26.117  1.00 36.55           N
ATOM   1673  CA  THR A 227      71.841   5.984 -27.369  1.00 36.61           C
ATOM   1674  C   THR A 227      70.353   5.710 -27.199  1.00 35.57           C
ATOM   1675  O   THR A 227      69.938   5.058 -26.242  1.00 35.97           O
ATOM   1676  CB  THR A 227      72.545   4.691 -27.822  1.00 37.10           C
ATOM   1677  OG1 THR A 227      73.867   5.008 -28.268  1.00 40.10           O
ATOM   1678  CG2 THR A 227      71.782   4.024 -28.943  1.00 38.98           C
ATOM   1679  N   PRO A 228      69.525   6.217 -28.124  1.00 34.91           N
ATOM   1680  CA  PRO A 228      68.083   5.983 -28.021  1.00 33.49           C
ATOM   1681  C   PRO A 228      67.793   4.489 -28.110  1.00 32.86           C
ATOM   1682  O   PRO A 228      68.395   3.782 -28.920  1.00 33.46           O
ATOM   1683  CB  PRO A 228      67.519   6.730 -29.232  1.00 32.31           C
ATOM   1684  CG  PRO A 228      68.539   7.807 -29.485  1.00 33.60           C
ATOM   1685  CD  PRO A 228      69.839   7.076 -29.280  1.00 34.62           C
ATOM   1686  N   GLU A 229      66.886   4.012 -27.271  1.00 31.44           N
ATOM   1687  CA  GLU A 229      66.499   2.612 -27.289  1.00 34.44           C
ATOM   1688  C   GLU A 229      65.017   2.663 -27.626  1.00 34.11           C
ATOM   1689  O   GLU A 229      64.188   3.037 -26.797  1.00 34.32           O
ATOM   1690  CB  GLU A 229      66.749   1.962 -25.921  1.00 35.75           C
ATOM   1691  CG  GLU A 229      68.193   2.117 -25.447  1.00 37.85           C
ATOM   1692  CD  GLU A 229      68.530   1.248 -24.242  1.00 40.44           C
ATOM   1693  OE1 GLU A 229      67.683   1.118 -23.335  1.00 40.55           O
ATOM   1694  OE2 GLU A 229      69.655   0.706 -24.197  1.00 42.38           O
ATOM   1695  N   ILE A 230      64.704   2.304 -28.865  1.00 35.05           N
ATOM   1696  CA  ILE A 230      63.342   2.355 -29.382  1.00 35.66           C
ATOM   1697  C   ILE A 230      62.582   1.039 -29.300  1.00 36.92           C
ATOM   1698  O   ILE A 230      63.020   0.021 -29.831  1.00 39.82           O
ATOM   1699  CB  ILE A 230      63.371   2.852 -30.843  1.00 36.22           C
ATOM   1700  CG1 ILE A 230      63.987   4.251 -30.876  1.00 36.09           C
ATOM   1701  CG2 ILE A 230      61.967   2.874 -31.436  1.00 36.74           C
ATOM   1702  CD1 ILE A 230      64.342   4.734 -32.259  1.00 41.35           C
ATOM   1703  N   ALA A 231      61.436   1.071 -28.627  1.00 36.48           N
ATOM   1704  CA  ALA A 231      60.605  -0.109 -28.468  1.00 37.43           C
ATOM   1705  C   ALA A 231      59.214   0.302 -28.020  1.00 38.52           C
ATOM   1706  O   ALA A 231      59.029   1.360 -27.424  1.00 39.11           O
ATOM   1707  CB  ALA A 231      61.225  -1.060 -27.441  1.00 37.50           C
ATOM   1708  N   GLU A 232      58.236  -0.540 -28.317  1.00 39.44           N
ATOM   1709  CA  GLU A 232      56.860  -0.275 -27.935  1.00 42.11           C
ATOM   1710  C   GLU A 232      56.786  -0.475 -26.426  1.00 41.66           C
ATOM   1711  O   GLU A 232      57.343  -1.443 -25.900  1.00 42.47           O
ATOM   1712  CB  GLU A 232      55.931  -1.259 -28.649  1.00 46.18           C
ATOM   1713  CG  GLU A 232      54.453  -0.938 -28.527  1.00 53.47           C
ATOM   1714  CD  GLU A 232      53.581  -2.004 -29.174  1.00 58.44           C
ATOM   1715  OE1 GLU A 232      53.859  -2.376 -30.340  1.00 59.08           O
ATOM   1716  OE2 GLU A 232      52.618  -2.467 -28.517  1.00 60.64           O
ATOM   1717  N   ARG A 233      56.105   0.428 -25.725  1.00 40.02           N
ATOM   1718  CA  ARG A 233      56.014   0.313 -24.275  1.00 38.16           C
ATOM   1719  C   ARG A 233      54.635   0.662 -23.754  1.00 38.05           C
ATOM   1720  O   ARG A 233      53.875   1.365 -24.413  1.00 38.27           O
ATOM   1721  CB  ARG A 233      57.023   1.249 -23.609  1.00 35.11           C
ATOM   1722  CG  ARG A 233      58.273   1.495 -24.417  1.00 33.22           C
ATOM   1723  CD  ARG A 233      59.292   2.288 -23.617  1.00 30.98           C
ATOM   1724  NE  ARG A 233      60.470   2.595 -24.416  1.00 30.81           N
ATOM   1725  CZ  ARG A 233      60.523   3.544 -25.345  1.00 29.20           C
ATOM   1726  NH1 ARG A 233      59.456   4.296 -25.595  1.00 27.98           N
ATOM   1727  NH2 ARG A 233      61.644   3.733 -26.030  1.00 28.48           N
ATOM   1728  N   PRO A 234      54.295   0.170 -22.552  1.00 38.43           N
ATOM   1729  CA  PRO A 234      52.990   0.460 -21.955  1.00 39.05           C
ATOM   1730  C   PRO A 234      52.932   1.964 -21.749  1.00 40.25           C
ATOM   1731  O   PRO A 234      53.961   2.599 -21.503  1.00 38.36           O
ATOM   1732  CB  PRO A 234      53.043  -0.283 -20.620  1.00 38.02           C
ATOM   1733  CG  PRO A 234      53.957  -1.422 -20.901  1.00 38.10           C
ATOM   1734  CD  PRO A 234      55.051  -0.781 -21.719  1.00 37.81           C
ATOM   1735  N   LYS A 235      51.742   2.539 -21.853  1.00 41.67           N
ATOM   1736  CA  LYS A 235      51.608   3.974 -21.666  1.00 42.35           C
ATOM   1737  C   LYS A 235      51.597   4.319 -20.187  1.00 39.79           C
ATOM   1738  O   LYS A 235      50.930   3.662 -19.392  1.00 39.90           O
ATOM   1739  CB  LYS A 235      50.319   4.490 -22.311  1.00 46.16           C
ATOM   1740  CG  LYS A 235      50.294   4.419 -23.829  1.00 49.50           C
ATOM   1741  CD  LYS A 235      49.050   5.104 -24.379  1.00 52.28           C
ATOM   1742  CE  LYS A 235      49.032   5.080 -25.897  1.00 55.56           C
ATOM   1743  NZ  LYS A 235      47.922   5.906 -26.448  1.00 57.87           N
ATOM   1744  N   VAL A 236      52.363   5.342 -19.829  1.00 36.43           N
ATOM   1745  CA  VAL A 236      52.428   5.822 -18.454  1.00 35.42           C
ATOM   1746  C   VAL A 236      52.128   7.300 -18.606  1.00 34.17           C
ATOM   1747  O   VAL A 236      52.783   7.984 -19.382  1.00 31.10           O
ATOM   1748  CB  VAL A 236      53.833   5.647 -17.840  1.00 34.26           C
ATOM   1749  CG1 VAL A 236      53.861   6.243 -16.441  1.00 32.46           C
ATOM   1750  CG2 VAL A 236      54.207   4.175 -17.800  1.00 32.18           C
ATOM   1751  N   ARG A 237      51.134   7.784 -17.871  1.00 36.39           N
ATOM   1752  CA  ARG A 237      50.723   9.178 -17.978  1.00 39.13           C
ATOM   1753  C   ARG A 237      50.338   9.461 -19.423  1.00 40.10           C
ATOM   1754  O   ARG A 237      50.599  10.539 -19.964  1.00 38.00           O
ATOM   1755  CB  ARG A 237      51.836  10.121 -17.516  1.00 40.29           C
ATOM   1756  CG  ARG A 237      51.904  10.236 -16.005  1.00 41.77           C
ATOM   1757  CD  ARG A 237      52.799  11.371 -15.556  1.00 43.93           C
ATOM   1758  NE  ARG A 237      52.206  12.046 -14.411  1.00 50.01           N
ATOM   1759  CZ  ARG A 237      51.574  13.213 -14.471  1.00 49.59           C
ATOM   1760  NH1 ARG A 237      51.460  13.854 -15.622  1.00 49.58           N
ATOM   1761  NH2 ARG A 237      51.029  13.723 -13.377  1.00 54.00           N
ATOM   1762  N   ASP A 238      49.735   8.445 -20.037  1.00 41.92           N
ATOM   1763  CA  ASP A 238      49.244   8.503 -21.408  1.00 44.07           C
ATOM   1764  C   ASP A 238      50.316   8.603 -22.493  1.00 42.28           C
ATOM   1765  O   ASP A 238      50.036   9.045 -23.609  1.00 42.08           O
ATOM   1766  CB  ASP A 238      48.245   9.660 -21.531  1.00 47.50           C
ATOM   1767  CG  ASP A 238      47.268   9.466 -22.668  1.00 53.41           C
ATOM   1768  OD1 ASP A 238      46.825   8.312 -22.877  1.00 54.88           O
ATOM   1769  OD2 ASP A 238      46.931  10.467 -23.343  1.00 56.79           O
ATOM   1770  N   GLN A 239      51.537   8.184 -22.172  1.00 40.51           N
ATOM   1771  CA  GLN A 239      52.636   8.227 -23.134  1.00 38.83           C
ATOM   1772  C   GLN A 239      53.385   6.902 -23.206  1.00 37.72           C
ATOM   1773  O   GLN A 239      53.629   6.261 -22.188  1.00 39.68           O
ATOM   1774  CB  GLN A 239      53.627   9.332 -22.770  1.00 40.89           C
ATOM   1775  CG  GLN A 239      53.057  10.743 -22.793  1.00 43.53           C
ATOM   1776  CD  GLN A 239      52.469  11.114 -24.136  1.00 45.43           C
ATOM   1777  OE1 GLN A 239      53.087  10.899 -25.183  1.00 47.16           O
ATOM   1778  NE2 GLN A 239      51.269  11.681 -24.116  1.00 46.14           N
ATOM   1779  N   ALA A 240      53.746   6.496 -24.417  1.00 36.78           N
ATOM   1780  CA  ALA A 240      54.486   5.257 -24.625  1.00 36.18           C
ATOM   1781  C   ALA A 240      55.964   5.621 -24.707  1.00 35.09           C
ATOM   1782  O   ALA A 240      56.846   4.765 -24.600  1.00 34.69           O
ATOM   1783  CB  ALA A 240      54.029   4.571 -25.920  1.00 34.34           C
ATOM   1784  N   GLY A 241      56.226   6.908 -24.911  1.00 34.54           N
ATOM   1785  CA  GLY A 241      57.595   7.376 -24.972  1.00 33.15           C
ATOM   1786  C   GLY A 241      58.171   7.347 -23.565  1.00 32.94           C
ATOM   1787  O   GLY A 241      57.464   7.061 -22.592  1.00 29.74           O
ATOM   1788  N   ARG A 242      59.462   7.628 -23.454  1.00 31.94           N
ATOM   1789  CA  ARG A 242      60.123   7.633 -22.161  1.00 30.52           C
ATOM   1790  C   ARG A 242      61.214   8.682 -22.168  1.00 30.31           C
ATOM   1791  O   ARG A 242      61.806   8.974 -23.205  1.00 30.65           O
ATOM   1792  CB  ARG A 242      60.755   6.264 -21.867  1.00 30.40           C
ATOM   1793  CG  ARG A 242      59.777   5.113 -21.656  1.00 29.96           C
ATOM   1794  CD  ARG A 242      59.114   5.189 -20.292  1.00 29.74           C
ATOM   1795  NE  ARG A 242      58.322   3.994 -20.002  1.00 29.54           N
ATOM   1796  CZ  ARG A 242      57.089   3.773 -20.448  1.00 30.19           C
ATOM   1797  NH1 ARG A 242      56.482   4.676 -21.211  1.00 29.15           N
ATOM   1798  NH2 ARG A 242      56.466   2.642 -20.136  1.00 28.73           N
ATOM   1799  N   MET A 243      61.474   9.247 -21.001  1.00 30.26           N
ATOM   1800  CA  MET A 243      62.521  10.238 -20.862  1.00 30.56           C
ATOM   1801  C   MET A 243      63.368   9.851 -19.657  1.00 29.50           C
ATOM   1802  O   MET A 243      62.841   9.669 -18.558  1.00 28.40           O
ATOM   1803  CB  MET A 243      61.909  11.624 -20.651  1.00 34.20           C
ATOM   1804  CG  MET A 243      62.167  12.600 -21.787  1.00 34.81           C
ATOM   1805  SD  MET A 243      61.306  14.164 -21.545  1.00 37.71           S
ATOM   1806  CE  MET A 243      60.479  14.347 -23.172  1.00 37.08           C
ATOM   1807  N   ASN A 244      64.671   9.690 -19.865  1.00 28.17           N
ATOM   1808  CA  ASN A 244      65.560   9.353 -18.757  1.00 27.74           C
ATOM   1809  C   ASN A 244      66.292  10.621 -18.354  1.00 27.59           C
ATOM   1810  O   ASN A 244      66.809  11.346 -19.210  1.00 27.97           O
ATOM   1811  CB  ASN A 244      66.551   8.256 -19.151  1.00 24.28           C
ATOM   1812  CG  ASN A 244      65.890   6.894 -19.261  1.00 26.07           C
ATOM   1813  OD1 ASN A 244      64.884   6.628 -18.600  1.00 26.85           O
ATOM   1814  ND2 ASN A 244      66.459   6.021 -20.084  1.00 27.67           N
ATOM   1815  N   TYR A 245      66.324  10.885 -17.051  1.00 26.91           N
ATOM   1816  CA  TYR A 245      66.961  12.091 -16.533  1.00 26.26           C
ATOM   1817  C   TYR A 245      68.300  11.838 -15.867  1.00 25.80           C
ATOM   1818  O   TYR A 245      68.451  10.907 -15.074  1.00 27.93           O
ATOM   1819  CB  TYR A 245      66.015  12.787 -15.552  1.00 26.19           C
ATOM   1820  CG  TYR A 245      64.606  12.918 -16.086  1.00 27.98           C
ATOM   1821  CD1 TYR A 245      63.680  11.887 -15.921  1.00 28.45           C
ATOM   1822  CD2 TYR A 245      64.213  14.047 -16.799  1.00 27.22           C
ATOM   1823  CE1 TYR A 245      62.397  11.976 -16.457  1.00 29.82           C
ATOM   1824  CE2 TYR A 245      62.930  14.147 -17.342  1.00 30.49           C
ATOM   1825  CZ  TYR A 245      62.028  13.108 -17.167  1.00 30.69           C
ATOM   1826  OH  TYR A 245      60.761  13.189 -17.703  1.00 31.17           O
ATOM   1827  N   TYR A 246      69.267  12.688 -16.192  1.00 24.17           N
ATOM   1828  CA  TYR A 246      70.610  12.584 -15.655  1.00 23.74           C
ATOM   1829  C   TYR A 246      71.075  13.915 -15.073  1.00 25.59           C
ATOM   1830  O   TYR A 246      70.480  14.962 -15.327  1.00 25.79           O
ATOM   1831  CB  TYR A 246      71.571  12.143 -16.760  1.00 24.75           C
ATOM   1832  CG  TYR A 246      71.145  10.873 -17.468  1.00 27.64           C
ATOM   1833  CD1 TYR A 246      70.165  10.896 -18.467  1.00 27.35           C
ATOM   1834  CD2 TYR A 246      71.707   9.639 -17.124  1.00 28.17           C
ATOM   1835  CE1 TYR A 246      69.757   9.720 -19.107  1.00 28.62           C
ATOM   1836  CE2 TYR A 246      71.306   8.464 -17.754  1.00 28.36           C
ATOM   1837  CZ  TYR A 246      70.332   8.510 -18.745  1.00 30.20           C
ATOM   1838  OH  TYR A 246      69.953   7.346 -19.373  1.00 27.91           O
ATOM   1839  N   TRP A 247      72.149  13.869 -14.294  1.00 26.14           N
ATOM   1840  CA  TRP A 247      72.697  15.067 -13.681  1.00 25.60           C
ATOM   1841  C   TRP A 247      74.167  14.866 -13.372  1.00 26.70           C
ATOM   1842  O   TRP A 247      74.665  13.740 -13.356  1.00 27.60           O
ATOM   1843  CB  TRP A 247      71.968  15.380 -12.371  1.00 26.38           C
ATOM   1844  CG  TRP A 247      72.069  14.264 -11.362  1.00 27.56           C
ATOM   1845  CD1 TRP A 247      71.294  13.140 -11.301  1.00 25.97           C
ATOM   1846  CD2 TRP A 247      73.022  14.152 -10.291  1.00 26.00           C
ATOM   1847  NE1 TRP A 247      71.700  12.337 -10.260  1.00 24.85           N
ATOM   1848  CE2 TRP A 247      72.758  12.931  -9.624  1.00 24.98           C
ATOM   1849  CE3 TRP A 247      74.073  14.962  -9.832  1.00 21.79           C
ATOM   1850  CZ2 TRP A 247      73.507  12.499  -8.519  1.00 24.22           C
ATOM   1851  CZ3 TRP A 247      74.817  14.534  -8.735  1.00 23.58           C
ATOM   1852  CH2 TRP A 247      74.529  13.312  -8.090  1.00 22.98           C
ATOM   1853  N   THR A 248      74.862  15.966 -13.132  1.00 26.41           N
ATOM   1854  CA  THR A 248      76.264  15.900 -12.770  1.00 26.92           C
ATOM   1855  C   THR A 248      76.625  17.212 -12.095  1.00 29.22           C
ATOM   1856  O   THR A 248      75.910  18.208 -12.243  1.00 28.65           O
ATOM   1857  CB  THR A 248      77.175  15.701 -13.989  1.00 28.68           C
ATOM   1858  OG1 THR A 248      78.498  15.381 -13.536  1.00 30.34           O
ATOM   1859  CG2 THR A 248      77.233  16.970 -14.833  1.00 25.44           C
ATOM   1860  N   LEU A 249      77.716  17.205 -11.338  1.00 28.29           N
ATOM   1861  CA  LEU A 249      78.173  18.414 -10.662  1.00 29.05           C
ATOM   1862  C   LEU A 249      79.381  18.938 -11.416  1.00 29.46           C
ATOM   1863  O   LEU A 249      80.369  18.228 -11.593  1.00 29.16           O
ATOM   1864  CB  LEU A 249      78.552  18.123  -9.207  1.00 25.72           C
ATOM   1865  CG  LEU A 249      77.411  17.654  -8.301  1.00 27.77           C
ATOM   1866  CD1 LEU A 249      77.938  17.466  -6.888  1.00 25.84           C
ATOM   1867  CD2 LEU A 249      76.269  18.672  -8.317  1.00 25.85           C
ATOM   1868  N   LEU A 250      79.283  20.177 -11.882  1.00 30.51           N
ATOM   1869  CA  LEU A 250      80.369  20.806 -12.621  1.00 31.91           C
ATOM   1870  C   LEU A 250      81.157  21.638 -11.613  1.00 32.13           C
ATOM   1871  O   LEU A 250      80.616  22.547 -10.982  1.00 33.51           O
ATOM   1872  CB  LEU A 250      79.790  21.684 -13.740  1.00 33.13           C
ATOM   1873  CG  LEU A 250      80.750  22.389 -14.703  1.00 33.08           C
ATOM   1874  CD1 LEU A 250      81.575  21.375 -15.475  1.00 29.70           C
ATOM   1875  CD2 LEU A 250      79.942  23.252 -15.653  1.00 31.96           C
ATOM   1876  N   LYS A 251      82.431  21.299 -11.452  1.00 33.55           N
ATOM   1877  CA  LYS A 251      83.319  21.969 -10.508  1.00 34.63           C
ATOM   1878  C   LYS A 251      83.664  23.366 -10.983  1.00 34.14           C
ATOM   1879  O   LYS A 251      83.685  23.634 -12.184  1.00 34.06           O
ATOM   1880  CB  LYS A 251      84.631  21.190 -10.342  1.00 36.15           C
ATOM   1881  CG  LYS A 251      84.496  19.680 -10.199  1.00 39.36           C
ATOM   1882  CD  LYS A 251      84.628  18.964 -11.555  1.00 42.77           C
ATOM   1883  CE  LYS A 251      83.470  19.302 -12.500  1.00 38.43           C
ATOM   1884  NZ  LYS A 251      83.501  18.607 -13.796  1.00 34.23           N
ATOM   1885  N   PRO A 252      83.960  24.271 -10.040  1.00 33.41           N
ATOM   1886  CA  PRO A 252      84.314  25.649 -10.379  1.00 32.48           C
ATOM   1887  C   PRO A 252      85.405  25.650 -11.448  1.00 33.98           C
ATOM   1888  O   PRO A 252      86.401  24.933 -11.325  1.00 34.92           O
ATOM   1889  CB  PRO A 252      84.823  26.209  -9.054  1.00 31.28           C
ATOM   1890  CG  PRO A 252      84.046  25.438  -8.032  1.00 34.01           C
ATOM   1891  CD  PRO A 252      84.070  24.034  -8.589  1.00 31.32           C
ATOM   1892  N   GLY A 253      85.205  26.434 -12.501  1.00 33.73           N
ATOM   1893  CA  GLY A 253      86.195  26.521 -13.557  1.00 34.31           C
ATOM   1894  C   GLY A 253      86.164  25.463 -14.648  1.00 36.99           C
ATOM   1895  O   GLY A 253      86.776  25.655 -15.700  1.00 38.00           O
ATOM   1896  N   ASP A 254      85.469  24.350 -14.433  1.00 36.00           N
ATOM   1897  CA  ASP A 254      85.439  23.312 -15.460  1.00 35.38           C
ATOM   1898  C   ASP A 254      84.425  23.639 -16.554  1.00 34.42           C
ATOM   1899  O   ASP A 254      83.608  24.548 -16.407  1.00 34.94           O
ATOM   1900  CB  ASP A 254      85.117  21.948 -14.845  1.00 35.77           C
ATOM   1901  CG  ASP A 254      85.444  20.793 -15.783  1.00 39.13           C
ATOM   1902  OD1 ASP A 254      84.987  19.663 -15.516  1.00 41.00           O
ATOM   1903  OD2 ASP A 254      86.164  21.009 -16.786  1.00 38.19           O
ATOM   1904  N   THR A 255      84.479  22.885 -17.647  1.00 32.69           N
ATOM   1905  CA  THR A 255      83.586  23.093 -18.780  1.00 33.74           C
ATOM   1906  C   THR A 255      82.762  21.846 -19.103  1.00 33.58           C
ATOM   1907  O   THR A 255      83.289  20.730 -19.124  1.00 34.64           O
ATOM   1908  CB  THR A 255      84.397  23.480 -20.050  1.00 35.11           C
ATOM   1909  OG1 THR A 255      85.109  24.700 -19.809  1.00 35.73           O
ATOM   1910  CG2 THR A 255      83.478  23.654 -21.255  1.00 32.98           C
ATOM   1911  N   ILE A 256      81.468  22.036 -19.338  1.00 30.70           N
ATOM   1912  CA  ILE A 256      80.602  20.924 -19.700  1.00 30.80           C
ATOM   1913  C   ILE A 256      80.224  21.079 -21.179  1.00 32.21           C
ATOM   1914  O   ILE A 256      79.863  22.167 -21.637  1.00 31.11           O
ATOM   1915  CB  ILE A 256      79.333  20.867 -18.813  1.00 30.36           C
ATOM   1916  CG1 ILE A 256      78.534  19.599 -19.135  1.00 28.67           C
ATOM   1917  CG2 ILE A 256      78.488  22.117 -19.010  1.00 29.10           C
ATOM   1918  CD1 ILE A 256      77.564  19.187 -18.029  1.00 26.45           C
ATOM   1919  N   ILE A 257      80.333  19.987 -21.925  1.00 32.51           N
ATOM   1920  CA  ILE A 257      80.034  20.002 -23.348  1.00 32.31           C
ATOM   1921  C   ILE A 257      78.918  19.042 -23.722  1.00 33.69           C
ATOM   1922  O   ILE A 257      78.962  17.857 -23.375  1.00 33.04           O
ATOM   1923  CB  ILE A 257      81.272  19.606 -24.176  1.00 32.23           C
ATOM   1924  CG1 ILE A 257      82.459  20.484 -23.793  1.00 32.21           C
ATOM   1925  CG2 ILE A 257      80.967  19.729 -25.666  1.00 31.70           C
ATOM   1926  CD1 ILE A 257      83.743  20.130 -24.533  1.00 33.09           C
ATOM   1927  N   PHE A 258      77.920  19.559 -24.434  1.00 33.14           N
ATOM   1928  CA  PHE A 258      76.806  18.745 -24.903  1.00 31.64           C
ATOM   1929  C   PHE A 258      76.929  18.595 -26.414  1.00 34.00           C
ATOM   1930  O   PHE A 258      77.121  19.579 -27.136  1.00 35.26           O
ATOM   1931  CB  PHE A 258      75.460  19.394 -24.574  1.00 29.65           C
ATOM   1932  CG  PHE A 258      75.048  19.254 -23.138  1.00 27.73           C
ATOM   1933  CD1 PHE A 258      75.608  20.059 -22.157  1.00 26.09           C
ATOM   1934  CD2 PHE A 258      74.105  18.300 -22.765  1.00 25.59           C
ATOM   1935  CE1 PHE A 258      75.237  19.916 -20.818  1.00 26.72           C
ATOM   1936  CE2 PHE A 258      73.728  18.150 -21.424  1.00 26.34           C
ATOM   1937  CZ  PHE A 258      74.296  18.959 -20.454  1.00 24.67           C
ATOM   1938  N   GLU A 259      76.824  17.361 -26.888  1.00 34.25           N
ATOM   1939  CA  GLU A 259      76.911  17.073 -28.312  1.00 35.74           C
ATOM   1940  C   GLU A 259      75.801  16.091 -28.656  1.00 35.22           C
ATOM   1941  O   GLU A 259      75.608  15.094 -27.961  1.00 35.44           O
ATOM   1942  CB  GLU A 259      78.281  16.477 -28.648  1.00 38.35           C
ATOM   1943  CG  GLU A 259      78.387  15.900 -30.050  1.00 44.34           C
ATOM   1944  CD  GLU A 259      79.802  15.454 -30.406  1.00 47.40           C
ATOM   1945  OE1 GLU A 259      79.961  14.760 -31.438  1.00 49.12           O
ATOM   1946  OE2 GLU A 259      80.748  15.802 -29.663  1.00 46.59           O
ATOM   1947  N   ALA A 260      75.058  16.376 -29.720  1.00 34.35           N
ATOM   1948  CA  ALA A 260      73.967  15.493 -30.102  1.00 32.89           C
ATOM   1949  C   ALA A 260      73.463  15.706 -31.519  1.00 33.41           C
ATOM   1950  O   ALA A 260      73.741  16.722 -32.159  1.00 33.90           O
ATOM   1951  CB  ALA A 260      72.811  15.660 -29.130  1.00 30.41           C
ATOM   1952  N   ASN A 261      72.725  14.720 -32.004  1.00 31.39           N
ATOM   1953  CA  ASN A 261      72.119  14.797 -33.315  1.00 33.89           C
ATOM   1954  C   ASN A 261      70.720  14.212 -33.135  1.00 33.29           C
ATOM   1955  O   ASN A 261      70.151  13.595 -34.033  1.00 33.98           O
ATOM   1956  CB  ASN A 261      72.963  14.049 -34.366  1.00 35.21           C
ATOM   1957  CG  ASN A 261      72.991  12.544 -34.162  1.00 37.69           C
ATOM   1958  OD1 ASN A 261      72.833  12.041 -33.050  1.00 38.15           O
ATOM   1959  ND2 ASN A 261      73.216  11.817 -35.250  1.00 36.96           N
ATOM   1960  N   GLY A 262      70.184  14.431 -31.933  1.00 33.45           N
ATOM   1961  CA  GLY A 262      68.849  13.968 -31.599  1.00 32.76           C
ATOM   1962  C   GLY A 262      68.639  13.549 -30.155  1.00 31.98           C
ATOM   1963  O   GLY A 262      69.586  13.405 -29.387  1.00 34.27           O
ATOM   1964  N   ASN A 263      67.374  13.402 -29.780  1.00 31.10           N
ATOM   1965  CA  ASN A 263      66.981  12.929 -28.458  1.00 28.00           C
ATOM   1966  C   ASN A 263      67.409  13.686 -27.200  1.00 27.74           C
ATOM   1967  O   ASN A 263      67.071  13.274 -26.091  1.00 27.55           O
ATOM   1968  CB  ASN A 263      67.404  11.473 -28.351  1.00 28.43           C
ATOM   1969  CG  ASN A 263      66.863  10.640 -29.495  1.00 28.80           C
ATOM   1970  OD1 ASN A 263      65.811  10.017 -29.386  1.00 31.04           O
ATOM   1971  ND2 ASN A 263      67.570  10.651 -30.608  1.00 29.04           N
ATOM   1972  N   LEU A 264      68.141  14.781 -27.353  1.00 26.88           N
ATOM   1973  CA  LEU A 264      68.563  15.547 -26.191  1.00 26.99           C
ATOM   1974  C   LEU A 264      67.478  16.453 -25.625  1.00 28.58           C
ATOM   1975  O   LEU A 264      66.855  17.223 -26.361  1.00 30.80           O
ATOM   1976  CB  LEU A 264      69.777  16.409 -26.529  1.00 23.31           C
ATOM   1977  CG  LEU A 264      70.214  17.399 -25.445  1.00 24.77           C
ATOM   1978  CD1 LEU A 264      70.640  16.644 -24.188  1.00 23.46           C
ATOM   1979  CD2 LEU A 264      71.375  18.243 -25.964  1.00 24.15           C
ATOM   1980  N   ILE A 265      67.241  16.332 -24.320  1.00 27.16           N
ATOM   1981  CA  ILE A 265      66.301  17.188 -23.610  1.00 26.87           C
ATOM   1982  C   ILE A 265      67.296  18.072 -22.866  1.00 28.17           C
ATOM   1983  O   ILE A 265      67.681  17.794 -21.736  1.00 29.65           O
ATOM   1984  CB  ILE A 265      65.453  16.408 -22.605  1.00 28.55           C
ATOM   1985  CG1 ILE A 265      64.634  15.347 -23.339  1.00 30.19           C
ATOM   1986  CG2 ILE A 265      64.543  17.368 -21.835  1.00 26.52           C
ATOM   1987  CD1 ILE A 265      63.711  15.916 -24.403  1.00 31.30           C
ATOM   1988  N   ALA A 266      67.726  19.125 -23.542  1.00 27.40           N
ATOM   1989  CA  ALA A 266      68.735  20.041 -23.046  1.00 28.09           C
ATOM   1990  C   ALA A 266      68.483  20.860 -21.783  1.00 28.49           C
ATOM   1991  O   ALA A 266      67.350  21.155 -21.411  1.00 28.73           O
ATOM   1992  CB  ALA A 266      69.143  20.981 -24.188  1.00 28.31           C
ATOM   1993  N   PRO A 267      69.571  21.240 -21.103  1.00 28.67           N
ATOM   1994  CA  PRO A 267      69.494  22.040 -19.882  1.00 30.13           C
ATOM   1995  C   PRO A 267      69.221  23.490 -20.302  1.00 31.07           C
ATOM   1996  O   PRO A 267      69.780  23.962 -21.295  1.00 31.98           O
ATOM   1997  CB  PRO A 267      70.899  21.905 -19.279  1.00 28.40           C
ATOM   1998  CG  PRO A 267      71.489  20.709 -19.962  1.00 29.03           C
ATOM   1999  CD  PRO A 267      70.954  20.800 -21.347  1.00 27.04           C
ATOM   2000  N   MET A 268      68.354  24.178 -19.569  1.00 30.54           N
ATOM   2001  CA  MET A 268      68.070  25.577 -19.852  1.00 31.06           C
ATOM   2002  C   MET A 268      68.503  26.335 -18.598  1.00 30.87           C
ATOM   2003  O   MET A 268      69.221  27.329 -18.677  1.00 31.68           O
ATOM   2004  CB  MET A 268      66.585  25.792 -20.152  1.00 29.85           C
ATOM   2005  CG  MET A 268      66.239  27.249 -20.394  1.00 33.62           C
ATOM   2006  SD  MET A 268      64.711  27.472 -21.320  1.00 37.21           S
ATOM   2007  CE  MET A 268      63.507  26.722 -20.250  1.00 31.11           C
ATOM   2008  N   TYR A 269      68.076  25.836 -17.442  1.00 30.07           N
ATOM   2009  CA  TYR A 269      68.463  26.410 -16.161  1.00 31.47           C
ATOM   2010  C   TYR A 269      69.286  25.388 -15.372  1.00 31.94           C
ATOM   2011  O   TYR A 269      69.005  24.181 -15.414  1.00 30.27           O
ATOM   2012  CB  TYR A 269      67.235  26.814 -15.340  1.00 32.80           C
ATOM   2013  CG  TYR A 269      66.562  28.069 -15.842  1.00 37.49           C
ATOM   2014  CD1 TYR A 269      65.764  28.050 -16.985  1.00 37.21           C
ATOM   2015  CD2 TYR A 269      66.765  29.289 -15.200  1.00 38.26           C
ATOM   2016  CE1 TYR A 269      65.187  29.218 -17.477  1.00 39.66           C
ATOM   2017  CE2 TYR A 269      66.196  30.459 -15.680  1.00 40.00           C
ATOM   2018  CZ  TYR A 269      65.411  30.418 -16.819  1.00 40.18           C
ATOM   2019  OH  TYR A 269      64.871  31.585 -17.305  1.00 41.02           O
ATOM   2020  N   ALA A 270      70.306  25.885 -14.671  1.00 30.43           N
ATOM   2021  CA  ALA A 270      71.182  25.062 -13.840  1.00 29.36           C
ATOM   2022  C   ALA A 270      71.252  25.684 -12.437  1.00 29.95           C
ATOM   2023  O   ALA A 270      70.688  26.755 -12.199  1.00 28.14           O
ATOM   2024  CB  ALA A 270      72.572  24.983 -14.465  1.00 29.46           C
ATOM   2025  N   PHE A 271      71.939  25.024 -11.506  1.00 29.11           N
ATOM   2026  CA  PHE A 271      72.017  25.540 -10.144  1.00 26.65           C
ATOM   2027  C   PHE A 271      73.426  25.652  -9.578  1.00 27.68           C
ATOM   2028  O   PHE A 271      74.166  24.667  -9.534  1.00 27.75           O
ATOM   2029  CB  PHE A 271      71.188  24.667  -9.196  1.00 25.28           C
ATOM   2030  CG  PHE A 271      69.791  24.399  -9.668  1.00 24.05           C
ATOM   2031  CD1 PHE A 271      69.533  23.387 -10.584  1.00 26.07           C
ATOM   2032  CD2 PHE A 271      68.724  25.153  -9.186  1.00 25.33           C
ATOM   2033  CE1 PHE A 271      68.227  23.125 -11.016  1.00 27.32           C
ATOM   2034  CE2 PHE A 271      67.419  24.900  -9.611  1.00 24.90           C
ATOM   2035  CZ  PHE A 271      67.173  23.882 -10.527  1.00 23.99           C
ATOM   2036  N   ALA A 272      73.786  26.855  -9.141  1.00 27.46           N
ATOM   2037  CA  ALA A 272      75.090  27.108  -8.526  1.00 29.07           C
ATOM   2038  C   ALA A 272      74.857  26.845  -7.038  1.00 29.58           C
ATOM   2039  O   ALA A 272      74.155  27.608  -6.371  1.00 29.32           O
ATOM   2040  CB  ALA A 272      75.516  28.556  -8.753  1.00 29.32           C
ATOM   2041  N   LEU A 273      75.448  25.765  -6.531  1.00 29.45           N
ATOM   2042  CA  LEU A 273      75.251  25.343  -5.144  1.00 29.80           C
ATOM   2043  C   LEU A 273      76.174  25.895  -4.069  1.00 30.13           C
ATOM   2044  O   LEU A 273      77.375  26.051  -4.273  1.00 30.17           O
ATOM   2045  CB  LEU A 273      75.320  23.820  -5.069  1.00 29.70           C
ATOM   2046  CG  LEU A 273      74.567  23.040  -6.144  1.00 29.59           C
ATOM   2047  CD1 LEU A 273      74.910  21.570  -5.998  1.00 28.90           C
ATOM   2048  CD2 LEU A 273      73.060  23.270  -6.018  1.00 26.36           C
ATOM   2049  N   ARG A 274      75.587  26.173  -2.912  1.00 30.70           N
ATOM   2050  CA  ARG A 274      76.332  26.646  -1.755  1.00 34.63           C
ATOM   2051  C   ARG A 274      76.087  25.558  -0.706  1.00 33.84           C
ATOM   2052  O   ARG A 274      74.942  25.187  -0.452  1.00 34.82           O
ATOM   2053  CB  ARG A 274      75.791  27.992  -1.261  1.00 37.08           C
ATOM   2054  CG  ARG A 274      75.921  29.150  -2.252  1.00 43.44           C
ATOM   2055  CD  ARG A 274      75.162  28.879  -3.563  1.00 51.19           C
ATOM   2056  NE  ARG A 274      74.863  30.096  -4.312  1.00 55.19           N
ATOM   2057  CZ  ARG A 274      73.996  31.025  -3.911  1.00 59.17           C
ATOM   2058  NH1 ARG A 274      73.339  30.876  -2.766  1.00 57.96           N
ATOM   2059  NH2 ARG A 274      73.788  32.107  -4.651  1.00 61.53           N
ATOM   2060  N   ARG A 275      77.157  25.036  -0.117  1.00 34.61           N
ATOM   2061  CA  ARG A 275      77.037  23.980   0.883  1.00 35.15           C
ATOM   2062  C   ARG A 275      76.906  24.510   2.303  1.00 37.32           C
ATOM   2063  O   ARG A 275      77.440  25.569   2.636  1.00 35.56           O
ATOM   2064  CB  ARG A 275      78.247  23.048   0.816  1.00 33.80           C
ATOM   2065  CG  ARG A 275      78.470  22.392  -0.538  1.00 32.68           C
ATOM   2066  CD  ARG A 275      77.414  21.339  -0.836  1.00 30.40           C
ATOM   2067  NE  ARG A 275      77.688  20.667  -2.108  1.00 28.24           N
ATOM   2068  CZ  ARG A 275      77.068  19.569  -2.530  1.00 27.34           C
ATOM   2069  NH1 ARG A 275      76.128  19.002  -1.782  1.00 26.28           N
ATOM   2070  NH2 ARG A 275      77.387  19.038  -3.706  1.00 26.28           N
ATOM   2071  N   GLY A 276      76.187  23.752   3.130  1.00 39.27           N
ATOM   2072  CA  GLY A 276      75.984  24.113   4.522  1.00 39.61           C
ATOM   2073  C   GLY A 276      75.990  22.859   5.376  1.00 41.39           C
ATOM   2074  O   GLY A 276      76.231  21.764   4.871  1.00 42.50           O
ATOM   2075  N   PHE A 277      75.726  23.006   6.668  1.00 42.88           N
ATOM   2076  CA  PHE A 277      75.712  21.858   7.567  1.00 43.41           C
ATOM   2077  C   PHE A 277      74.399  21.807   8.327  1.00 41.13           C
ATOM   2078  O   PHE A 277      73.726  22.824   8.479  1.00 42.58           O
ATOM   2079  CB  PHE A 277      76.851  21.952   8.587  1.00 48.11           C
ATOM   2080  CG  PHE A 277      78.190  22.253   7.981  1.00 53.45           C
ATOM   2081  CD1 PHE A 277      78.564  23.568   7.706  1.00 55.86           C
ATOM   2082  CD2 PHE A 277      79.084  21.221   7.687  1.00 55.41           C
ATOM   2083  CE1 PHE A 277      79.814  23.854   7.146  1.00 58.17           C
ATOM   2084  CE2 PHE A 277      80.336  21.493   7.128  1.00 56.84           C
ATOM   2085  CZ  PHE A 277      80.703  22.811   6.857  1.00 58.12           C
ATOM   2086  N   GLY A 278      74.035  20.619   8.794  1.00 38.26           N
ATOM   2087  CA  GLY A 278      72.818  20.471   9.570  1.00 34.98           C
ATOM   2088  C   GLY A 278      71.496  20.360   8.838  1.00 33.61           C
ATOM   2089  O   GLY A 278      70.461  20.203   9.479  1.00 33.41           O
ATOM   2090  N   SER A 279      71.500  20.438   7.514  1.00 32.66           N
ATOM   2091  CA  SER A 279      70.244  20.335   6.783  1.00 32.37           C
ATOM   2092  C   SER A 279      69.878  18.876   6.540  1.00 32.27           C
ATOM   2093  O   SER A 279      70.628  17.969   6.883  1.00 30.52           O
ATOM   2094  CB  SER A 279      70.332  21.072   5.444  1.00 33.76           C
ATOM   2095  OG  SER A 279      69.098  21.003   4.741  1.00 34.86           O
ATOM   2096  N   GLY A 280      68.709  18.665   5.951  1.00 31.60           N
ATOM   2097  CA  GLY A 280      68.253  17.320   5.668  1.00 31.80           C
ATOM   2098  C   GLY A 280      66.865  17.359   5.068  1.00 30.89           C
ATOM   2099  O   GLY A 280      66.242  18.418   5.005  1.00 31.78           O
ATOM   2100  N   ILE A 281      66.384  16.211   4.611  1.00 29.00           N
ATOM   2101  CA  ILE A 281      65.056  16.126   4.029  1.00 26.44           C
ATOM   2102  C   ILE A 281      64.184  15.321   4.970  1.00 27.78           C
ATOM   2103  O   ILE A 281      64.558  14.216   5.374  1.00 30.13           O
ATOM   2104  CB  ILE A 281      65.074  15.403   2.668  1.00 26.66           C
ATOM   2105  CG1 ILE A 281      66.085  16.072   1.738  1.00 26.26           C
ATOM   2106  CG2 ILE A 281      63.680  15.445   2.038  1.00 24.38           C
ATOM   2107  CD1 ILE A 281      66.335  15.301   0.460  1.00 22.72           C
ATOM   2108  N   ILE A 282      63.039  15.877   5.344  1.00 25.68           N
ATOM   2109  CA  ILE A 282      62.116  15.164   6.213  1.00 25.65           C
ATOM   2110  C   ILE A 282      60.759  15.092   5.525  1.00 27.19           C
ATOM   2111  O   ILE A 282      60.495  15.824   4.568  1.00 26.88           O
ATOM   2112  CB  ILE A 282      61.939  15.868   7.572  1.00 27.51           C
ATOM   2113  CG1 ILE A 282      61.182  17.189   7.391  1.00 25.44           C
ATOM   2114  CG2 ILE A 282      63.304  16.107   8.206  1.00 25.84           C
ATOM   2115  CD1 ILE A 282      60.729  17.813   8.687  1.00 25.10           C
ATOM   2116  N   THR A 283      59.909  14.201   6.008  1.00 27.47           N
ATOM   2117  CA  THR A 283      58.571  14.038   5.469  1.00 29.46           C
ATOM   2118  C   THR A 283      57.627  14.376   6.608  1.00 29.92           C
ATOM   2119  O   THR A 283      57.717  13.794   7.689  1.00 31.62           O
ATOM   2120  CB  THR A 283      58.326  12.592   5.007  1.00 31.03           C
ATOM   2121  OG1 THR A 283      59.286  12.255   3.997  1.00 33.23           O
ATOM   2122  CG2 THR A 283      56.912  12.437   4.436  1.00 28.83           C
ATOM   2123  N   SER A 284      56.717  15.311   6.374  1.00 30.56           N
ATOM   2124  CA  SER A 284      55.805  15.721   7.429  1.00 31.48           C
ATOM   2125  C   SER A 284      54.463  16.178   6.897  1.00 33.47           C
ATOM   2126  O   SER A 284      54.365  16.655   5.765  1.00 35.77           O
ATOM   2127  CB  SER A 284      56.450  16.864   8.228  1.00 31.61           C
ATOM   2128  OG  SER A 284      55.530  17.477   9.117  1.00 31.16           O
ATOM   2129  N   ASN A 285      53.422  16.025   7.708  1.00 34.26           N
ATOM   2130  CA  ASN A 285      52.112  16.499   7.297  1.00 37.29           C
ATOM   2131  C   ASN A 285      51.721  17.656   8.219  1.00 35.73           C
ATOM   2132  O   ASN A 285      50.564  18.068   8.263  1.00 35.80           O
ATOM   2133  CB  ASN A 285      51.058  15.379   7.333  1.00 42.07           C
ATOM   2134  CG  ASN A 285      50.828  14.831   8.718  1.00 47.36           C
ATOM   2135  OD1 ASN A 285      50.808  15.576   9.695  1.00 53.14           O
ATOM   2136  ND2 ASN A 285      50.629  13.518   8.812  1.00 51.12           N
ATOM   2137  N   ALA A 286      52.706  18.173   8.954  1.00 33.52           N
ATOM   2138  CA  ALA A 286      52.487  19.298   9.860  1.00 32.12           C
ATOM   2139  C   ALA A 286      52.633  20.595   9.055  1.00 31.38           C
ATOM   2140  O   ALA A 286      53.263  20.606   8.003  1.00 30.41           O
ATOM   2141  CB  ALA A 286      53.496  19.263  10.998  1.00 29.56           C
ATOM   2142  N   SER A 287      52.061  21.687   9.547  1.00 31.02           N
ATOM   2143  CA  SER A 287      52.133  22.947   8.824  1.00 33.45           C
ATOM   2144  C   SER A 287      53.213  23.912   9.281  1.00 33.10           C
ATOM   2145  O   SER A 287      53.641  23.888  10.429  1.00 31.73           O
ATOM   2146  CB  SER A 287      50.783  23.656   8.883  1.00 34.31           C
ATOM   2147  OG  SER A 287      49.767  22.842   8.323  1.00 40.50           O
ATOM   2148  N   MET A 288      53.640  24.760   8.350  1.00 33.43           N
ATOM   2149  CA  MET A 288      54.639  25.785   8.607  1.00 35.78           C
ATOM   2150  C   MET A 288      53.962  26.907   9.389  1.00 37.06           C
ATOM   2151  O   MET A 288      52.817  27.274   9.112  1.00 37.70           O
ATOM   2152  CB  MET A 288      55.175  26.340   7.285  1.00 39.39           C
ATOM   2153  CG  MET A 288      56.169  27.485   7.425  1.00 42.89           C
ATOM   2154  SD  MET A 288      57.635  26.947   8.320  1.00 51.36           S
ATOM   2155  CE  MET A 288      58.385  28.527   8.761  1.00 49.98           C
ATOM   2156  N   HIS A 289      54.660  27.436  10.381  1.00 35.17           N
ATOM   2157  CA  HIS A 289      54.133  28.523  11.183  1.00 34.56           C
ATOM   2158  C   HIS A 289      55.273  29.482  11.425  1.00 35.83           C
ATOM   2159  O   HIS A 289      56.434  29.158  11.169  1.00 35.36           O
ATOM   2160  CB  HIS A 289      53.598  28.010  12.527  1.00 32.77           C
ATOM   2161  CG  HIS A 289      52.242  27.378  12.442  1.00 32.18           C
ATOM   2162  ND1 HIS A 289      51.092  28.026  12.835  1.00 33.40           N
ATOM   2163  CD2 HIS A 289      51.851  26.162  11.992  1.00 34.08           C
ATOM   2164  CE1 HIS A 289      50.051  27.240  12.632  1.00 34.55           C
ATOM   2165  NE2 HIS A 289      50.483  26.102  12.120  1.00 32.39           N
ATOM   2166  N   GLU A 290      54.944  30.676  11.894  1.00 37.85           N
ATOM   2167  CA  GLU A 290      55.969  31.654  12.198  1.00 38.98           C
ATOM   2168  C   GLU A 290      56.423  31.402  13.624  1.00 39.15           C
ATOM   2169  O   GLU A 290      55.997  32.084  14.551  1.00 41.00           O
ATOM   2170  CB  GLU A 290      55.422  33.070  12.053  1.00 40.02           C
ATOM   2171  CG  GLU A 290      55.272  33.518  10.602  1.00 42.52           C
ATOM   2172  CD  GLU A 290      56.597  33.536   9.855  1.00 44.44           C
ATOM   2173  OE1 GLU A 290      57.603  34.008  10.434  1.00 45.45           O
ATOM   2174  OE2 GLU A 290      56.628  33.090   8.687  1.00 43.61           O
ATOM   2175  N   CYS A 291      57.266  30.386  13.780  1.00 39.04           N
ATOM   2176  CA  CYS A 291      57.835  29.991  15.064  1.00 38.21           C
ATOM   2177  C   CYS A 291      59.301  29.699  14.814  1.00 37.91           C
ATOM   2178  O   CYS A 291      59.704  29.432  13.679  1.00 37.07           O
ATOM   2179  CB  CYS A 291      57.136  28.739  15.626  1.00 39.46           C
ATOM   2180  SG  CYS A 291      56.829  27.375  14.436  1.00 47.08           S
ATOM   2181  N   ASN A 292      60.108  29.776  15.862  1.00 36.68           N
ATOM   2182  CA  ASN A 292      61.526  29.516  15.717  1.00 37.59           C
ATOM   2183  C   ASN A 292      61.925  28.419  16.700  1.00 37.09           C
ATOM   2184  O   ASN A 292      61.384  28.333  17.804  1.00 37.56           O
ATOM   2185  CB  ASN A 292      62.316  30.803  15.971  1.00 38.96           C
ATOM   2186  CG  ASN A 292      63.753  30.714  15.480  1.00 42.26           C
ATOM   2187  OD1 ASN A 292      64.019  30.226  14.380  1.00 43.33           O
ATOM   2188  ND2 ASN A 292      64.685  31.204  16.288  1.00 43.68           N
ATOM   2189  N   THR A 293      62.865  27.574  16.295  1.00 34.51           N
ATOM   2190  CA  THR A 293      63.303  26.487  17.151  1.00 32.36           C
ATOM   2191  C   THR A 293      64.738  26.107  16.841  1.00 31.48           C
ATOM   2192  O   THR A 293      65.304  26.546  15.845  1.00 31.05           O
ATOM   2193  CB  THR A 293      62.399  25.235  16.950  1.00 32.18           C
ATOM   2194  OG1 THR A 293      62.645  24.279  17.990  1.00 33.87           O
ATOM   2195  CG2 THR A 293      62.679  24.585  15.595  1.00 31.36           C
ATOM   2196  N   LYS A 294      65.329  25.300  17.716  1.00 32.72           N
ATOM   2197  CA  LYS A 294      66.681  24.813  17.504  1.00 34.67           C
ATOM   2198  C   LYS A 294      66.557  23.327  17.192  1.00 33.60           C
ATOM   2199  O   LYS A 294      67.510  22.693  16.738  1.00 33.11           O
ATOM   2200  CB  LYS A 294      67.548  25.001  18.751  1.00 39.60           C
ATOM   2201  CG  LYS A 294      67.927  26.450  19.060  1.00 44.36           C
ATOM   2202  CD  LYS A 294      69.018  26.502  20.125  1.00 50.00           C
ATOM   2203  CE  LYS A 294      68.632  25.669  21.346  1.00 54.60           C
ATOM   2204  NZ  LYS A 294      69.756  25.501  22.323  1.00 59.72           N
ATOM   2205  N   CYS A 295      65.369  22.781  17.434  1.00 31.31           N
ATOM   2206  CA  CYS A 295      65.124  21.370  17.185  1.00 32.85           C
ATOM   2207  C   CYS A 295      63.769  21.093  16.521  1.00 31.56           C
ATOM   2208  O   CYS A 295      62.713  21.374  17.084  1.00 32.55           O
ATOM   2209  CB  CYS A 295      65.221  20.560  18.487  1.00 32.51           C
ATOM   2210  SG  CYS A 295      64.721  18.855  18.124  1.00 38.89           S
ATOM   2211  N   GLN A 296      63.809  20.504  15.332  1.00 31.46           N
ATOM   2212  CA  GLN A 296      62.593  20.205  14.578  1.00 28.45           C
ATOM   2213  C   GLN A 296      62.412  18.725  14.247  1.00 27.40           C
ATOM   2214  O   GLN A 296      63.347  18.068  13.784  1.00 26.62           O
ATOM   2215  CB  GLN A 296      62.613  20.988  13.260  1.00 29.07           C
ATOM   2216  CG  GLN A 296      61.371  20.806  12.409  1.00 28.23           C
ATOM   2217  CD  GLN A 296      60.170  21.487  13.022  1.00 28.15           C
ATOM   2218  OE1 GLN A 296      60.217  22.681  13.317  1.00 28.29           O
ATOM   2219  NE2 GLN A 296      59.089  20.738  13.220  1.00 26.24           N
ATOM   2220  N   THR A 297      61.209  18.207  14.476  1.00 25.77           N
ATOM   2221  CA  THR A 297      60.903  16.817  14.140  1.00 27.53           C
ATOM   2222  C   THR A 297      59.730  16.866  13.174  1.00 29.50           C
ATOM   2223  O   THR A 297      59.047  17.880  13.087  1.00 32.05           O
ATOM   2224  CB  THR A 297      60.482  15.974  15.370  1.00 26.22           C
ATOM   2225  OG1 THR A 297      59.116  16.251  15.708  1.00 27.98           O
ATOM   2226  CG2 THR A 297      61.374  16.278  16.559  1.00 23.16           C
ATOM   2227  N   PRO A 298      59.490  15.781  12.420  1.00 30.98           N
ATOM   2228  CA  PRO A 298      58.371  15.763  11.473  1.00 30.03           C
ATOM   2229  C   PRO A 298      57.021  16.025  12.138  1.00 30.88           C
ATOM   2230  O   PRO A 298      56.066  16.424  11.472  1.00 32.35           O
ATOM   2231  CB  PRO A 298      58.451  14.361  10.880  1.00 29.83           C
ATOM   2232  CG  PRO A 298      59.921  14.108  10.862  1.00 30.83           C
ATOM   2233  CD  PRO A 298      60.348  14.596  12.231  1.00 29.60           C
ATOM   2234  N   LEU A 299      56.946  15.800  13.449  1.00 29.65           N
ATOM   2235  CA  LEU A 299      55.705  16.001  14.197  1.00 30.22           C
ATOM   2236  C   LEU A 299      55.555  17.408  14.784  1.00 29.95           C
ATOM   2237  O   LEU A 299      54.437  17.884  14.983  1.00 29.76           O
ATOM   2238  CB  LEU A 299      55.597  14.988  15.342  1.00 29.52           C
ATOM   2239  CG  LEU A 299      55.602  13.485  15.043  1.00 31.61           C
ATOM   2240  CD1 LEU A 299      55.496  12.701  16.357  1.00 28.06           C
ATOM   2241  CD2 LEU A 299      54.446  13.140  14.125  1.00 30.64           C
ATOM   2242  N   GLY A 300      56.677  18.061  15.069  1.00 29.03           N
ATOM   2243  CA  GLY A 300      56.632  19.391  15.649  1.00 28.35           C
ATOM   2244  C   GLY A 300      57.988  19.772  16.209  1.00 29.66           C
ATOM   2245  O   GLY A 300      58.872  18.927  16.326  1.00 30.55           O
ATOM   2246  N   ALA A 301      58.170  21.041  16.551  1.00 27.68           N
ATOM   2247  CA  ALA A 301      59.445  21.480  17.091  1.00 29.48           C
ATOM   2248  C   ALA A 301      59.530  21.186  18.584  1.00 30.02           C
ATOM   2249  O   ALA A 301      58.510  21.048  19.262  1.00 29.70           O
ATOM   2250  CB  ALA A 301      59.640  22.962  16.841  1.00 28.79           C
ATOM   2251  N   ILE A 302      60.758  21.087  19.081  1.00 31.12           N
ATOM   2252  CA  ILE A 302      61.010  20.810  20.488  1.00 32.79           C
ATOM   2253  C   ILE A 302      61.866  21.916  21.105  1.00 33.12           C
ATOM   2254  O   ILE A 302      62.840  22.372  20.509  1.00 32.29           O
ATOM   2255  CB  ILE A 302      61.763  19.465  20.666  1.00 32.97           C
ATOM   2256  CG1 ILE A 302      60.908  18.304  20.164  1.00 31.36           C
ATOM   2257  CG2 ILE A 302      62.118  19.251  22.119  1.00 34.11           C
ATOM   2258  CD1 ILE A 302      61.615  16.954  20.256  1.00 30.12           C
ATOM   2259  N   ASN A 303      61.483  22.348  22.299  1.00 34.18           N
ATOM   2260  CA  ASN A 303      62.224  23.366  23.039  1.00 36.93           C
ATOM   2261  C   ASN A 303      62.486  22.710  24.397  1.00 36.20           C
ATOM   2262  O   ASN A 303      61.630  22.721  25.283  1.00 36.41           O
ATOM   2263  CB  ASN A 303      61.384  24.631  23.198  1.00 39.50           C
ATOM   2264  CG  ASN A 303      62.047  25.656  24.090  1.00 45.16           C
ATOM   2265  OD1 ASN A 303      63.193  26.061  23.855  1.00 48.47           O
ATOM   2266  ND2 ASN A 303      61.332  26.085  25.125  1.00 49.16           N
ATOM   2267  N   SER A 304      63.669  22.131  24.555  1.00 36.10           N
ATOM   2268  CA  SER A 304      63.975  21.419  25.783  1.00 37.75           C
ATOM   2269  C   SER A 304      65.466  21.240  26.068  1.00 38.60           C
ATOM   2270  O   SER A 304      66.305  21.317  25.168  1.00 38.87           O
ATOM   2271  CB  SER A 304      63.295  20.046  25.720  1.00 37.13           C
ATOM   2272  OG  SER A 304      63.672  19.220  26.797  1.00 39.68           O
ATOM   2273  N   SER A 305      65.782  20.994  27.336  1.00 38.30           N
ATOM   2274  CA  SER A 305      67.160  20.779  27.765  1.00 37.80           C
ATOM   2275  C   SER A 305      67.342  19.352  28.270  1.00 34.92           C
ATOM   2276  O   SER A 305      68.432  18.968  28.682  1.00 34.67           O
ATOM   2277  CB  SER A 305      67.526  21.755  28.881  1.00 39.33           C
ATOM   2278  OG  SER A 305      67.537  23.079  28.393  1.00 45.09           O
ATOM   2279  N   LEU A 306      66.267  18.574  28.251  1.00 33.46           N
ATOM   2280  CA  LEU A 306      66.343  17.191  28.706  1.00 32.94           C
ATOM   2281  C   LEU A 306      67.233  16.400  27.749  1.00 32.18           C
ATOM   2282  O   LEU A 306      67.342  16.727  26.570  1.00 31.68           O
ATOM   2283  CB  LEU A 306      64.944  16.573  28.779  1.00 29.92           C
ATOM   2284  CG  LEU A 306      63.909  17.421  29.531  1.00 32.31           C
ATOM   2285  CD1 LEU A 306      62.671  16.587  29.821  1.00 30.95           C
ATOM   2286  CD2 LEU A 306      64.504  17.946  30.826  1.00 32.62           C
ATOM   2287  N   PRO A 307      67.889  15.347  28.254  1.00 32.37           N
ATOM   2288  CA  PRO A 307      68.776  14.513  27.439  1.00 29.80           C
ATOM   2289  C   PRO A 307      68.082  13.558  26.477  1.00 28.84           C
ATOM   2290  O   PRO A 307      68.671  13.155  25.476  1.00 29.72           O
ATOM   2291  CB  PRO A 307      69.609  13.780  28.487  1.00 29.94           C
ATOM   2292  CG  PRO A 307      68.627  13.593  29.611  1.00 31.46           C
ATOM   2293  CD  PRO A 307      67.938  14.944  29.673  1.00 32.21           C
ATOM   2294  N   TYR A 308      66.837  13.197  26.771  1.00 28.52           N
ATOM   2295  CA  TYR A 308      66.100  12.277  25.908  1.00 29.79           C
ATOM   2296  C   TYR A 308      64.737  12.807  25.475  1.00 30.42           C
ATOM   2297  O   TYR A 308      64.194  13.733  26.070  1.00 29.88           O
ATOM   2298  CB  TYR A 308      65.863  10.935  26.606  1.00 30.28           C
ATOM   2299  CG  TYR A 308      67.063  10.355  27.306  1.00 32.72           C
ATOM   2300  CD1 TYR A 308      67.198  10.460  28.687  1.00 33.92           C
ATOM   2301  CD2 TYR A 308      68.059   9.689  26.594  1.00 32.19           C
ATOM   2302  CE1 TYR A 308      68.291   9.915  29.349  1.00 36.77           C
ATOM   2303  CE2 TYR A 308      69.161   9.140  27.246  1.00 35.21           C
ATOM   2304  CZ  TYR A 308      69.268   9.256  28.625  1.00 35.10           C
ATOM   2305  OH  TYR A 308      70.338   8.704  29.287  1.00 39.39           O
ATOM   2306  N   GLN A 309      64.196  12.188  24.431  1.00 29.75           N
ATOM   2307  CA  GLN A 309      62.883  12.524  23.908  1.00 30.10           C
ATOM   2308  C   GLN A 309      62.332  11.273  23.233  1.00 30.23           C
ATOM   2309  O   GLN A 309      63.081  10.508  22.633  1.00 31.04           O
ATOM   2310  CB  GLN A 309      62.970  13.685  22.904  1.00 28.37           C
ATOM   2311  CG  GLN A 309      63.931  13.463  21.744  1.00 28.97           C
ATOM   2312  CD  GLN A 309      63.253  12.957  20.481  1.00 26.72           C
ATOM   2313  OE1 GLN A 309      62.070  12.607  20.480  1.00 28.98           O
ATOM   2314  NE2 GLN A 309      64.011  12.907  19.396  1.00 27.64           N
ATOM   2315  N   ASN A 310      61.028  11.053  23.357  1.00 30.09           N
ATOM   2316  CA  ASN A 310      60.390   9.903  22.736  1.00 31.17           C
ATOM   2317  C   ASN A 310      59.409  10.396  21.681  1.00 31.20           C
ATOM   2318  O   ASN A 310      58.458   9.704  21.338  1.00 31.62           O
ATOM   2319  CB  ASN A 310      59.637   9.080  23.780  1.00 31.26           C
ATOM   2320  CG  ASN A 310      58.543   9.874  24.471  1.00 33.32           C
ATOM   2321  OD1 ASN A 310      58.225  10.998  24.076  1.00 36.77           O
ATOM   2322  ND2 ASN A 310      57.956   9.288  25.505  1.00 31.81           N
ATOM   2323  N   ILE A 311      59.651  11.598  21.172  1.00 31.86           N
ATOM   2324  CA  ILE A 311      58.775  12.202  20.173  1.00 29.94           C
ATOM   2325  C   ILE A 311      58.964  11.629  18.778  1.00 28.44           C
ATOM   2326  O   ILE A 311      58.017  11.128  18.180  1.00 28.45           O
ATOM   2327  CB  ILE A 311      58.969  13.732  20.150  1.00 32.77           C
ATOM   2328  CG1 ILE A 311      58.465  14.310  21.478  1.00 30.72           C
ATOM   2329  CG2 ILE A 311      58.240  14.349  18.952  1.00 30.21           C
ATOM   2330  CD1 ILE A 311      58.781  15.767  21.682  1.00 36.33           C
ATOM   2331  N   HIS A 312      60.182  11.685  18.258  1.00 27.48           N
ATOM   2332  CA  HIS A 312      60.423  11.150  16.927  1.00 26.76           C
ATOM   2333  C   HIS A 312      61.917  10.934  16.682  1.00 26.34           C
ATOM   2334  O   HIS A 312      62.751  11.696  17.172  1.00 26.02           O
ATOM   2335  CB  HIS A 312      59.835  12.105  15.875  1.00 24.89           C
ATOM   2336  CG  HIS A 312      59.629  11.474  14.534  1.00 27.81           C
ATOM   2337  ND1 HIS A 312      60.673  11.145  13.695  1.00 30.00           N
ATOM   2338  CD2 HIS A 312      58.498  11.085  13.897  1.00 26.28           C
ATOM   2339  CE1 HIS A 312      60.195  10.582  12.600  1.00 27.77           C
ATOM   2340  NE2 HIS A 312      58.878  10.532  12.698  1.00 28.58           N
ATOM   2341  N   PRO A 313      62.271   9.877  15.929  1.00 25.80           N
ATOM   2342  CA  PRO A 313      63.670   9.557  15.616  1.00 25.01           C
ATOM   2343  C   PRO A 313      64.329  10.492  14.601  1.00 25.68           C
ATOM   2344  O   PRO A 313      65.558  10.569  14.527  1.00 26.98           O
ATOM   2345  CB  PRO A 313      63.592   8.114  15.106  1.00 24.96           C
ATOM   2346  CG  PRO A 313      62.242   8.060  14.458  1.00 25.12           C
ATOM   2347  CD  PRO A 313      61.374   8.801  15.468  1.00 25.38           C
ATOM   2348  N   VAL A 314      63.517  11.184  13.806  1.00 24.60           N
ATOM   2349  CA  VAL A 314      64.042  12.109  12.802  1.00 23.06           C
ATOM   2350  C   VAL A 314      64.143  13.497  13.425  1.00 26.48           C
ATOM   2351  O   VAL A 314      63.163  14.024  13.958  1.00 26.32           O
ATOM   2352  CB  VAL A 314      63.135  12.159  11.543  1.00 23.59           C
ATOM   2353  CG1 VAL A 314      63.598  13.251  10.595  1.00 18.09           C
ATOM   2354  CG2 VAL A 314      63.177  10.818  10.825  1.00 21.34           C
ATOM   2355  N   THR A 315      65.338  14.076  13.368  1.00 27.06           N
ATOM   2356  CA  THR A 315      65.565  15.386  13.946  1.00 28.54           C
ATOM   2357  C   THR A 315      66.465  16.261  13.089  1.00 29.33           C
ATOM   2358  O   THR A 315      67.342  15.776  12.373  1.00 30.44           O
ATOM   2359  CB  THR A 315      66.238  15.288  15.342  1.00 30.37           C
ATOM   2360  OG1 THR A 315      67.552  14.734  15.190  1.00 33.56           O
ATOM   2361  CG2 THR A 315      65.425  14.405  16.294  1.00 29.81           C
ATOM   2362  N   ILE A 316      66.231  17.564  13.180  1.00 29.50           N
ATOM   2363  CA  ILE A 316      67.029  18.550  12.488  1.00 29.03           C
ATOM   2364  C   ILE A 316      67.443  19.570  13.543  1.00 29.75           C
ATOM   2365  O   ILE A 316      66.601  20.074  14.291  1.00 29.63           O
ATOM   2366  CB  ILE A 316      66.227  19.233  11.391  1.00 31.83           C
ATOM   2367  CG1 ILE A 316      65.900  18.215  10.297  1.00 33.49           C
ATOM   2368  CG2 ILE A 316      67.017  20.399  10.822  1.00 31.49           C
ATOM   2369  CD1 ILE A 316      64.968  18.738   9.258  1.00 39.45           C
ATOM   2370  N   GLY A 317      68.742  19.842  13.623  1.00 29.63           N
ATOM   2371  CA  GLY A 317      69.244  20.800  14.590  1.00 30.94           C
ATOM   2372  C   GLY A 317      69.934  20.163  15.783  1.00 32.80           C
ATOM   2373  O   GLY A 317      70.688  19.203  15.637  1.00 34.11           O
ATOM   2374  N   GLU A 318      69.682  20.715  16.966  1.00 33.26           N
ATOM   2375  CA  GLU A 318      70.259  20.212  18.209  1.00 35.24           C
ATOM   2376  C   GLU A 318      69.092  19.731  19.049  1.00 34.00           C
ATOM   2377  O   GLU A 318      68.309  20.520  19.574  1.00 34.23           O
ATOM   2378  CB  GLU A 318      71.032  21.322  18.921  1.00 37.07           C
ATOM   2379  CG  GLU A 318      72.170  21.863  18.070  1.00 42.95           C
ATOM   2380  CD  GLU A 318      73.075  22.814  18.820  1.00 47.67           C
ATOM   2381  OE1 GLU A 318      74.072  23.263  18.215  1.00 49.94           O
ATOM   2382  OE2 GLU A 318      72.794  23.109  20.005  1.00 49.71           O
ATOM   2383  N   CYS A 319      68.996  18.417  19.179  1.00 33.95           N
ATOM   2384  CA  CYS A 319      67.886  17.806  19.873  1.00 34.15           C
ATOM   2385  C   CYS A 319      68.284  16.797  20.930  1.00 32.83           C
ATOM   2386  O   CYS A 319      69.454  16.442  21.065  1.00 33.94           O
ATOM   2387  CB  CYS A 319      67.020  17.067  18.852  1.00 34.64           C
ATOM   2388  SG  CYS A 319      66.417  18.002  17.405  1.00 39.99           S
ATOM   2389  N   PRO A 320      67.294  16.332  21.706  1.00 32.13           N
ATOM   2390  CA  PRO A 320      67.530  15.334  22.748  1.00 32.10           C
ATOM   2391  C   PRO A 320      67.660  14.009  21.987  1.00 32.42           C
ATOM   2392  O   PRO A 320      67.224  13.903  20.829  1.00 29.72           O
ATOM   2393  CB  PRO A 320      66.250  15.385  23.584  1.00 32.32           C
ATOM   2394  CG  PRO A 320      65.736  16.793  23.354  1.00 32.56           C
ATOM   2395  CD  PRO A 320      65.976  16.968  21.880  1.00 31.70           C
ATOM   2396  N   LYS A 321      68.259  13.016  22.634  1.00 31.79           N
ATOM   2397  CA  LYS A 321      68.465  11.694  22.046  1.00 29.48           C
ATOM   2398  C   LYS A 321      67.148  10.926  22.016  1.00 27.01           C
ATOM   2399  O   LYS A 321      66.468  10.817  23.031  1.00 28.24           O
ATOM   2400  CB  LYS A 321      69.475  10.904  22.890  1.00 31.58           C
ATOM   2401  CG  LYS A 321      69.960   9.609  22.258  1.00 35.05           C
ATOM   2402  CD  LYS A 321      70.980   9.905  21.168  1.00 35.46           C
ATOM   2403  CE  LYS A 321      71.495   8.641  20.538  1.00 35.64           C
ATOM   2404  NZ  LYS A 321      72.487   8.948  19.471  1.00 37.37           N
ATOM   2405  N   TYR A 322      66.791  10.387  20.859  1.00 24.87           N
ATOM   2406  CA  TYR A 322      65.560   9.625  20.758  1.00 25.25           C
ATOM   2407  C   TYR A 322      65.694   8.228  21.372  1.00 25.75           C
ATOM   2408  O   TYR A 322      66.676   7.528  21.128  1.00 24.05           O
ATOM   2409  CB  TYR A 322      65.136   9.472  19.296  1.00 25.53           C
ATOM   2410  CG  TYR A 322      63.855   8.685  19.146  1.00 24.01           C
ATOM   2411  CD1 TYR A 322      62.630   9.231  19.526  1.00 25.10           C
ATOM   2412  CD2 TYR A 322      63.872   7.376  18.673  1.00 25.17           C
ATOM   2413  CE1 TYR A 322      61.456   8.490  19.442  1.00 25.38           C
ATOM   2414  CE2 TYR A 322      62.706   6.627  18.584  1.00 25.01           C
ATOM   2415  CZ  TYR A 322      61.504   7.187  18.971  1.00 26.22           C
ATOM   2416  OH  TYR A 322      60.352   6.440  18.894  1.00 29.16           O
ATOM   2417  N   VAL A 323      64.698   7.846  22.169  1.00 25.11           N
ATOM   2418  CA  VAL A 323      64.627   6.531  22.801  1.00 27.61           C
ATOM   2419  C   VAL A 323      63.164   6.109  22.763  1.00 28.48           C
ATOM   2420  O   VAL A 323      62.282   6.954  22.633  1.00 28.83           O
ATOM   2421  CB  VAL A 323      65.120   6.540  24.275  1.00 27.79           C
ATOM   2422  CG1 VAL A 323      66.629   6.749  24.321  1.00 28.12           C
ATOM   2423  CG2 VAL A 323      64.407   7.623  25.068  1.00 30.34           C
ATOM   2424  N   ARG A 324      62.906   4.809  22.860  1.00 30.48           N
ATOM   2425  CA  ARG A 324      61.538   4.301  22.820  1.00 31.79           C
ATOM   2426  C   ARG A 324      60.857   4.345  24.183  1.00 32.75           C
ATOM   2427  O   ARG A 324      59.716   3.914  24.320  1.00 34.98           O
ATOM   2428  CB  ARG A 324      61.507   2.851  22.326  1.00 32.64           C
ATOM   2429  CG  ARG A 324      62.141   2.592  20.975  1.00 32.92           C
ATOM   2430  CD  ARG A 324      61.689   1.237  20.429  1.00 33.64           C
ATOM   2431  NE  ARG A 324      62.402   0.872  19.205  1.00 36.33           N
ATOM   2432  CZ  ARG A 324      63.588   0.270  19.188  1.00 36.28           C
ATOM   2433  NH1 ARG A 324      64.187  -0.041  20.329  1.00 36.81           N
ATOM   2434  NH2 ARG A 324      64.183  -0.012  18.035  1.00 34.70           N
ATOM   2435  N   SER A 325      61.546   4.865  25.188  1.00 32.54           N
ATOM   2436  CA  SER A 325      60.989   4.918  26.532  1.00 32.56           C
ATOM   2437  C   SER A 325      59.721   5.751  26.674  1.00 33.41           C
ATOM   2438  O   SER A 325      59.545   6.775  26.005  1.00 32.17           O
ATOM   2439  CB  SER A 325      62.036   5.450  27.508  1.00 31.51           C
ATOM   2440  OG  SER A 325      63.261   4.772  27.342  1.00 33.33           O
ATOM   2441  N   ALA A 326      58.849   5.301  27.571  1.00 31.92           N
ATOM   2442  CA  ALA A 326      57.607   6.000  27.858  1.00 32.53           C
ATOM   2443  C   ALA A 326      57.862   6.848  29.091  1.00 33.19           C
ATOM   2444  O   ALA A 326      57.182   7.844  29.323  1.00 35.31           O
ATOM   2445  CB  ALA A 326      56.489   5.006  28.134  1.00 29.32           C
ATOM   2446  N   LYS A 327      58.856   6.448  29.881  1.00 34.48           N
ATOM   2447  CA  LYS A 327      59.194   7.172  31.101  1.00 34.24           C
ATOM   2448  C   LYS A 327      60.641   7.035  31.570  1.00 33.46           C
ATOM   2449  O   LYS A 327      61.197   5.941  31.613  1.00 34.84           O
ATOM   2450  CB  LYS A 327      58.269   6.731  32.238  1.00 35.41           C
ATOM   2451  CG  LYS A 327      58.591   7.378  33.581  1.00 37.84           C
ATOM   2452  CD  LYS A 327      57.635   6.910  34.671  1.00 37.47           C
ATOM   2453  CE  LYS A 327      57.925   7.604  35.987  1.00 38.70           C
ATOM   2454  NZ  LYS A 327      56.934   7.233  37.034  1.00 40.27           N
ATOM   2455  N   LEU A 328      61.234   8.166  31.926  1.00 32.91           N
ATOM   2456  CA  LEU A 328      62.591   8.221  32.442  1.00 32.91           C
ATOM   2457  C   LEU A 328      62.627   9.340  33.473  1.00 34.57           C
ATOM   2458  O   LEU A 328      62.843  10.504  33.132  1.00 34.18           O
ATOM   2459  CB  LEU A 328      63.595   8.509  31.325  1.00 34.21           C
ATOM   2460  CG  LEU A 328      63.827   7.393  30.303  1.00 35.16           C
ATOM   2461  CD1 LEU A 328      64.752   7.900  29.205  1.00 34.45           C
ATOM   2462  CD2 LEU A 328      64.418   6.167  30.999  1.00 35.67           C
ATOM   2463  N   ARG A 329      62.389   8.981  34.732  1.00 34.97           N
ATOM   2464  CA  ARG A 329      62.380   9.945  35.825  1.00 35.52           C
ATOM   2465  C   ARG A 329      63.419   9.573  36.881  1.00 36.86           C
ATOM   2466  O   ARG A 329      63.431   8.458  37.409  1.00 36.11           O
ATOM   2467  CB  ARG A 329      60.983  10.012  36.451  1.00 36.75           C
ATOM   2468  CG  ARG A 329      60.830  11.049  37.557  1.00 38.02           C
ATOM   2469  CD  ARG A 329      59.372  11.168  37.995  1.00 41.25           C
ATOM   2470  NE  ARG A 329      58.549  11.890  37.024  1.00 41.72           N
ATOM   2471  CZ  ARG A 329      58.516  13.215  36.901  1.00 40.77           C
ATOM   2472  NH1 ARG A 329      59.256  13.984  37.689  1.00 39.28           N
ATOM   2473  NH2 ARG A 329      57.742  13.774  35.982  1.00 42.70           N
ATOM   2474  N   MET A 330      64.285  10.528  37.186  1.00 36.87           N
ATOM   2475  CA  MET A 330      65.354  10.331  38.149  1.00 39.07           C
ATOM   2476  C   MET A 330      64.998  10.936  39.507  1.00 39.89           C
ATOM   2477  O   MET A 330      64.852  12.152  39.629  1.00 40.44           O
ATOM   2478  CB  MET A 330      66.617  10.984  37.595  1.00 41.14           C
ATOM   2479  CG  MET A 330      67.916  10.513  38.186  1.00 46.47           C
ATOM   2480  SD  MET A 330      69.277  11.010  37.107  1.00 45.00           S
ATOM   2481  CE  MET A 330      69.278   9.648  35.969  1.00 51.32           C
ATOM   2482  N   VAL A 331      64.862  10.088  40.525  1.00 38.92           N
ATOM   2483  CA  VAL A 331      64.535  10.561  41.864  1.00 38.66           C
ATOM   2484  C   VAL A 331      65.684  11.391  42.436  1.00 38.33           C
ATOM   2485  O   VAL A 331      66.853  11.064  42.246  1.00 38.09           O
ATOM   2486  CB  VAL A 331      64.224   9.371  42.836  1.00 39.36           C
ATOM   2487  CG1 VAL A 331      65.428   8.446  42.946  1.00 37.96           C
ATOM   2488  CG2 VAL A 331      63.847   9.902  44.215  1.00 35.92           C
ATOM   2489  N   THR A 332      65.339  12.478  43.119  1.00 38.73           N
ATOM   2490  CA  THR A 332      66.330  13.353  43.745  1.00 39.52           C
ATOM   2491  C   THR A 332      66.085  13.359  45.251  1.00 40.51           C
ATOM   2492  O   THR A 332      67.018  13.250  46.049  1.00 39.71           O
ATOM   2493  CB  THR A 332      66.221  14.800  43.236  1.00 39.28           C
ATOM   2494  OG1 THR A 332      64.841  15.181  43.189  1.00 42.24           O
ATOM   2495  CG2 THR A 332      66.848  14.937  41.853  1.00 37.54           C
ATOM   2496  N   GLY A 333      64.817  13.486  45.627  1.00 40.28           N
ATOM   2497  CA  GLY A 333      64.460  13.498  47.031  1.00 41.22           C
ATOM   2498  C   GLY A 333      64.531  12.091  47.575  1.00 42.93           C
ATOM   2499  O   GLY A 333      65.279  11.259  47.062  1.00 43.71           O
ATOM   2500  N   LEU A 334      63.751  11.813  48.609  1.00 44.19           N
ATOM   2501  CA  LEU A 334      63.749  10.487  49.200  1.00 45.78           C
ATOM   2502  C   LEU A 334      62.380   9.831  49.189  1.00 46.33           C
ATOM   2503  O   LEU A 334      61.379  10.441  48.809  1.00 46.03           O
ATOM   2504  CB  LEU A 334      64.277  10.540  50.634  1.00 46.94           C
ATOM   2505  CG  LEU A 334      63.872  11.728  51.501  1.00 46.80           C
ATOM   2506  CD1 LEU A 334      63.828  11.309  52.960  1.00 48.72           C
ATOM   2507  CD2 LEU A 334      64.867  12.862  51.292  1.00 47.64           C
ATOM   2508  N   ARG A 335      62.354   8.570  49.600  1.00 47.66           N
ATOM   2509  CA  ARG A 335      61.123   7.805  49.662  1.00 50.53           C
ATOM   2510  C   ARG A 335      60.135   8.630  50.477  1.00 52.30           C
ATOM   2511  O   ARG A 335      60.400   8.964  51.628  1.00 51.80           O
ATOM   2512  CB  ARG A 335      61.402   6.468  50.336  1.00 50.56           C
ATOM   2513  CG  ARG A 335      60.288   5.464  50.247  1.00 51.96           C
ATOM   2514  CD  ARG A 335      60.751   4.161  50.861  1.00 53.51           C
ATOM   2515  NE  ARG A 335      61.850   3.555  50.113  1.00 52.20           N
ATOM   2516  CZ  ARG A 335      61.683   2.652  49.153  1.00 51.66           C
ATOM   2517  NH1 ARG A 335      60.460   2.253  48.827  1.00 52.19           N
ATOM   2518  NH2 ARG A 335      62.734   2.140  48.526  1.00 50.64           N
ATOM   2519  N   ASN A 336      59.002   8.966  49.873  1.00 55.07           N
ATOM   2520  CA  ASN A 336      57.997   9.784  50.541  1.00 57.72           C
ATOM   2521  C   ASN A 336      57.035   8.995  51.418  1.00 59.53           C
ATOM   2522  O   ASN A 336      56.284   8.151  50.934  1.00 59.40           O
ATOM   2523  CB  ASN A 336      57.210  10.584  49.504  1.00 56.55           C
ATOM   2524  CG  ASN A 336      56.259  11.565  50.136  1.00 56.38           C
ATOM   2525  OD1 ASN A 336      56.648  12.353  50.998  1.00 54.77           O
ATOM   2526  ND2 ASN A 336      55.003  11.530  49.710  1.00 56.71           N
ATOM   2527  N   ILE A 337      57.055   9.286  52.714  1.00 62.28           N
ATOM   2528  CA  ILE A 337      56.181   8.600  53.658  1.00 67.08           C
ATOM   2529  C   ILE A 337      55.493   9.590  54.603  1.00 70.14           C
ATOM   2530  O   ILE A 337      55.991   9.869  55.695  1.00 70.12           O
ATOM   2531  CB  ILE A 337      56.975   7.569  54.493  1.00 65.88           C
ATOM   2532  CG1 ILE A 337      57.781   6.663  53.557  1.00 65.98           C
ATOM   2533  CG2 ILE A 337      56.020   6.735  55.338  1.00 65.55           C
ATOM   2534  CD1 ILE A 337      58.685   5.676  54.263  1.00 65.05           C
ATOM   2535  N   PRO A 338      54.333  10.133  54.189  1.00 73.40           N
ATOM   2536  CA  PRO A 338      53.568  11.095  54.992  1.00 75.86           C
ATOM   2537  C   PRO A 338      53.293  10.552  56.391  1.00 78.10           C
ATOM   2538  O   PRO A 338      53.186  11.310  57.357  1.00 76.99           O
ATOM   2539  CB  PRO A 338      52.286  11.274  54.184  1.00 75.79           C
ATOM   2540  CG  PRO A 338      52.745  11.058  52.780  1.00 75.40           C
ATOM   2541  CD  PRO A 338      53.637   9.851  52.922  1.00 74.49           C
ATOM   2542  N   ALA A 342      53.175   9.230  56.479  1.00 81.85           N
ATOM   2543  CA  ALA A 342      52.924   8.546  57.743  1.00 86.08           C
ATOM   2544  C   ALA A 342      51.565   8.908  58.343  1.00 88.91           C
ATOM   2545  O   ALA A 342      51.394   8.887  59.566  1.00 89.86           O
ATOM   2546  CB  ALA A 342      54.043   8.867  58.740  1.00 85.25           C
ATOM   2547  N   ARG A 343      50.600   9.229  57.484  1.00 91.10           N
ATOM   2548  CA  ARG A 343      49.261   9.592  57.941  1.00 92.81           C
ATOM   2549  C   ARG A 343      48.530   8.400  58.561  1.00 93.33           C
ATOM   2550  O   ARG A 343      48.973   7.254  58.445  1.00 93.48           O
ATOM   2551  CB  ARG A 343      48.440  10.170  56.778  1.00 93.40           C
ATOM   2552  CG  ARG A 343      48.322   9.265  55.553  1.00 95.15           C
ATOM   2553  CD  ARG A 343      47.441   8.050  55.818  1.00 96.66           C
ATOM   2554  NE  ARG A 343      47.360   7.158  54.664  1.00 97.96           N
ATOM   2555  CZ  ARG A 343      46.723   5.989  54.663  1.00 98.46           C
ATOM   2556  NH1 ARG A 343      46.107   5.567  55.760  1.00 98.48           N
ATOM   2557  NH2 ARG A 343      46.702   5.242  53.566  1.00 97.96           N
ATOM   2559  N   GLY A 344      65.261  -0.345  53.649  1.00 45.59           N
ATOM   2560  CA  GLY A 344      66.400   0.326  53.049  1.00 43.06           C
ATOM   2561  C   GLY A 344      67.705  -0.360  53.393  1.00 42.54           C
ATOM   2562  O   GLY A 344      67.793  -1.093  54.379  1.00 42.01           O
ATOM   2563  N   LEU A 345      68.726  -0.112  52.582  1.00 41.40           N
ATOM   2564  CA  LEU A 345      70.037  -0.718  52.775  1.00 40.96           C
ATOM   2565  C   LEU A 345      70.666  -0.387  54.136  1.00 41.28           C
ATOM   2566  O   LEU A 345      71.356  -1.216  54.731  1.00 40.96           O
ATOM   2567  CB  LEU A 345      70.962  -0.270  51.636  1.00 39.15           C
ATOM   2568  CG  LEU A 345      71.769  -1.304  50.841  1.00 38.92           C
ATOM   2569  CD1 LEU A 345      70.928  -2.533  50.496  1.00 35.19           C
ATOM   2570  CD2 LEU A 345      72.285  -0.635  49.578  1.00 35.02           C
ATOM   2571  N   PHE A 346      70.411   0.812  54.645  1.00 41.95           N
ATOM   2572  CA  PHE A 346      70.997   1.211  55.917  1.00 42.13           C
ATOM   2573  C   PHE A 346      70.097   1.187  57.153  1.00 43.34           C
ATOM   2574  O   PHE A 346      70.501   1.654  58.216  1.00 44.84           O
ATOM   2575  CB  PHE A 346      71.652   2.584  55.762  1.00 39.84           C
ATOM   2576  CG  PHE A 346      72.791   2.592  54.780  1.00 38.76           C
ATOM   2577  CD1 PHE A 346      72.546   2.594  53.409  1.00 38.39           C
ATOM   2578  CD2 PHE A 346      74.111   2.539  55.225  1.00 37.74           C
ATOM   2579  CE1 PHE A 346      73.593   2.541  52.499  1.00 35.25           C
ATOM   2580  CE2 PHE A 346      75.168   2.485  54.321  1.00 36.18           C
ATOM   2581  CZ  PHE A 346      74.908   2.485  52.956  1.00 37.51           C
ATOM   2582  N   GLY A 347      68.886   0.649  57.012  1.00 43.29           N
ATOM   2583  CA  GLY A 347      67.966   0.527  58.136  1.00 41.57           C
ATOM   2584  C   GLY A 347      67.220   1.720  58.717  1.00 42.24           C
ATOM   2585  O   GLY A 347      66.282   1.528  59.492  1.00 41.56           O
ATOM   2586  N   ALA A 348      67.603   2.941  58.361  1.00 42.54           N
ATOM   2587  CA  ALA A 348      66.938   4.123  58.905  1.00 43.03           C
ATOM   2588  C   ALA A 348      65.598   4.484  58.251  1.00 45.00           C
ATOM   2589  O   ALA A 348      64.533   4.276  58.843  1.00 45.30           O
ATOM   2590  CB  ALA A 348      67.881   5.316  58.844  1.00 43.88           C
ATOM   2591  N   ILE A 349      65.650   5.040  57.041  1.00 45.05           N
ATOM   2592  CA  ILE A 349      64.438   5.438  56.326  1.00 44.12           C
ATOM   2593  C   ILE A 349      63.489   4.257  56.131  1.00 44.21           C
ATOM   2594  O   ILE A 349      63.881   3.206  55.623  1.00 44.33           O
ATOM   2595  CB  ILE A 349      64.788   6.074  54.959  1.00 43.98           C
ATOM   2596  CG1 ILE A 349      65.511   7.404  55.188  1.00 43.29           C
ATOM   2597  CG2 ILE A 349      63.524   6.290  54.132  1.00 43.96           C
ATOM   2598  CD1 ILE A 349      65.904   8.126  53.918  1.00 43.81           C
ATOM   2599  N   ALA A 350      62.237   4.445  56.540  1.00 44.54           N
ATOM   2600  CA  ALA A 350      61.220   3.400  56.456  1.00 45.75           C
ATOM   2601  C   ALA A 350      61.698   2.204  57.267  1.00 47.22           C
ATOM   2602  O   ALA A 350      61.207   1.084  57.098  1.00 47.42           O
ATOM   2603  CB  ALA A 350      60.981   2.998  55.009  1.00 45.71           C
ATOM   2604  N   GLY A 351      62.665   2.464  58.148  1.00 48.48           N
ATOM   2605  CA  GLY A 351      63.227   1.430  59.001  1.00 49.91           C
ATOM   2606  C   GLY A 351      62.935   1.731  60.459  1.00 51.21           C
ATOM   2607  O   GLY A 351      61.770   1.878  60.837  1.00 51.16           O
ATOM   2608  N   PHE A 352      63.970   1.839  61.289  1.00 51.84           N
ATOM   2609  CA  PHE A 352      63.728   2.121  62.698  1.00 51.59           C
ATOM   2610  C   PHE A 352      63.117   3.508  62.887  1.00 53.26           C
ATOM   2611  O   PHE A 352      62.605   3.830  63.959  1.00 54.98           O
ATOM   2612  CB  PHE A 352      65.004   1.918  63.538  1.00 48.37           C
ATOM   2613  CG  PHE A 352      66.116   2.884  63.249  1.00 45.66           C
ATOM   2614  CD1 PHE A 352      66.166   4.120  63.886  1.00 45.53           C
ATOM   2615  CD2 PHE A 352      67.151   2.534  62.387  1.00 43.62           C
ATOM   2616  CE1 PHE A 352      67.237   4.994  63.673  1.00 44.40           C
ATOM   2617  CE2 PHE A 352      68.221   3.399  62.168  1.00 42.96           C
ATOM   2618  CZ  PHE A 352      68.265   4.630  62.813  1.00 43.52           C
ATOM   2619  N   ILE A 353      63.157   4.319  61.833  1.00 52.80           N
ATOM   2620  CA  ILE A 353      62.544   5.641  61.858  1.00 53.34           C
ATOM   2621  C   ILE A 353      61.401   5.525  60.851  1.00 54.75           C
ATOM   2622  O   ILE A 353      61.508   5.967  59.712  1.00 55.68           O
ATOM   2623  CB  ILE A 353      63.518   6.748  61.415  1.00 52.60           C
ATOM   2624  CG1 ILE A 353      64.703   6.818  62.380  1.00 52.04           C
ATOM   2625  CG2 ILE A 353      62.798   8.091  61.385  1.00 51.96           C
ATOM   2626  CD1 ILE A 353      65.710   7.914  62.052  1.00 49.43           C
ATOM   2627  N   GLU A 354      60.319   4.892  61.295  1.00 57.04           N
ATOM   2628  CA  GLU A 354      59.122   4.631  60.492  1.00 57.45           C
ATOM   2629  C   GLU A 354      58.703   5.596  59.386  1.00 55.93           C
ATOM   2630  O   GLU A 354      58.540   5.177  58.240  1.00 56.80           O
ATOM   2631  CB  GLU A 354      57.920   4.414  61.415  1.00 60.93           C
ATOM   2632  CG  GLU A 354      57.888   3.060  62.110  1.00 65.24           C
ATOM   2633  CD  GLU A 354      56.675   2.904  63.016  1.00 68.30           C
ATOM   2634  OE1 GLU A 354      56.446   1.780  63.520  1.00 69.94           O
ATOM   2635  OE2 GLU A 354      55.955   3.907  63.226  1.00 68.24           O
ATOM   2636  N   GLY A 355      58.509   6.871  59.710  1.00 53.20           N
ATOM   2637  CA  GLY A 355      58.068   7.800  58.684  1.00 50.82           C
ATOM   2638  C   GLY A 355      58.764   9.140  58.552  1.00 50.28           C
ATOM   2639  O   GLY A 355      59.728   9.446  59.257  1.00 49.15           O
ATOM   2640  N   GLY A 356      58.258   9.941  57.620  1.00 50.11           N
ATOM   2641  CA  GLY A 356      58.816  11.257  57.374  1.00 50.27           C
ATOM   2642  C   GLY A 356      57.990  12.335  58.043  1.00 50.91           C
ATOM   2643  O   GLY A 356      56.878  12.080  58.514  1.00 49.95           O
ATOM   2644  N   TRP A 357      58.535  13.544  58.087  1.00 50.98           N
ATOM   2645  CA  TRP A 357      57.845  14.661  58.711  1.00 52.89           C
ATOM   2646  C   TRP A 357      57.382  15.704  57.697  1.00 53.52           C
ATOM   2647  O   TRP A 357      58.179  16.516  57.226  1.00 52.52           O
ATOM   2648  CB  TRP A 357      58.753  15.348  59.742  1.00 52.37           C
ATOM   2649  CG  TRP A 357      59.247  14.464  60.860  1.00 52.56           C
ATOM   2650  CD1 TRP A 357      58.577  13.427  61.452  1.00 53.64           C
ATOM   2651  CD2 TRP A 357      60.478  14.604  61.579  1.00 51.16           C
ATOM   2652  NE1 TRP A 357      59.314  12.920  62.498  1.00 53.48           N
ATOM   2653  CE2 TRP A 357      60.484  13.625  62.596  1.00 51.97           C
ATOM   2654  CE3 TRP A 357      61.576  15.466  61.463  1.00 50.79           C
ATOM   2655  CZ2 TRP A 357      61.545  13.486  63.494  1.00 52.45           C
ATOM   2656  CZ3 TRP A 357      62.630  15.328  62.357  1.00 51.47           C
ATOM   2657  CH2 TRP A 357      62.606  14.346  63.359  1.00 51.23           C
ATOM   2658  N   THR A 358      56.096  15.691  57.364  1.00 54.99           N
ATOM   2659  CA  THR A 358      55.572  16.679  56.427  1.00 57.47           C
ATOM   2660  C   THR A 358      55.739  18.045  57.090  1.00 58.81           C
ATOM   2661  O   THR A 358      55.679  19.086  56.435  1.00 58.64           O
ATOM   2662  CB  THR A 358      54.081  16.443  56.121  1.00 57.07           C
ATOM   2663  OG1 THR A 358      53.341  16.425  57.346  1.00 59.74           O
ATOM   2664  CG2 THR A 358      53.887  15.119  55.399  1.00 56.32           C
ATOM   2665  N   GLY A 359      55.962  18.016  58.402  1.00 60.29           N
ATOM   2666  CA  GLY A 359      56.149  19.236  59.161  1.00 61.34           C
ATOM   2667  C   GLY A 359      57.491  19.891  58.901  1.00 62.49           C
ATOM   2668  O   GLY A 359      57.601  21.113  58.948  1.00 63.30           O
ATOM   2669  N   MET A 360      58.519  19.089  58.636  1.00 63.63           N
ATOM   2670  CA  MET A 360      59.847  19.634  58.363  1.00 64.42           C
ATOM   2671  C   MET A 360      59.921  20.001  56.889  1.00 65.34           C
ATOM   2672  O   MET A 360      59.728  19.151  56.024  1.00 65.72           O
ATOM   2673  CB  MET A 360      60.934  18.613  58.703  1.00 64.69           C
ATOM   2674  CG  MET A 360      62.350  19.156  58.560  1.00 65.22           C
ATOM   2675  SD  MET A 360      63.608  18.033  59.199  1.00 66.62           S
ATOM   2676  CE  MET A 360      63.795  16.901  57.811  1.00 67.27           C
ATOM   2677  N   ILE A 361      60.207  21.266  56.605  1.00 66.06           N
ATOM   2678  CA  ILE A 361      60.265  21.737  55.227  1.00 67.35           C
ATOM   2679  C   ILE A 361      61.556  22.475  54.874  1.00 68.24           C
ATOM   2680  O   ILE A 361      61.696  22.985  53.763  1.00 68.57           O
ATOM   2681  CB  ILE A 361      59.078  22.679  54.936  1.00 67.38           C
ATOM   2682  CG1 ILE A 361      59.183  23.928  55.815  1.00 67.13           C
ATOM   2683  CG2 ILE A 361      57.764  21.962  55.221  1.00 66.98           C
ATOM   2684  CD1 ILE A 361      58.134  24.974  55.529  1.00 67.85           C
ATOM   2685  N   ASP A 362      62.495  22.526  55.814  1.00 69.06           N
ATOM   2686  CA  ASP A 362      63.764  23.217  55.598  1.00 69.44           C
ATOM   2687  C   ASP A 362      64.827  22.376  54.895  1.00 67.33           C
ATOM   2688  O   ASP A 362      65.813  22.914  54.392  1.00 68.23           O
ATOM   2689  CB  ASP A 362      64.328  23.702  56.933  1.00 73.49           C
ATOM   2690  CG  ASP A 362      63.433  24.711  57.609  1.00 77.19           C
ATOM   2691  OD1 ASP A 362      63.273  25.821  57.056  1.00 78.68           O
ATOM   2692  OD2 ASP A 362      62.888  24.391  58.689  1.00 79.47           O
ATOM   2693  N   GLY A 363      64.638  21.062  54.870  1.00 64.05           N
ATOM   2694  CA  GLY A 363      65.612  20.203  54.226  1.00 61.11           C
ATOM   2695  C   GLY A 363      65.167  18.758  54.182  1.00 58.92           C
ATOM   2696  O   GLY A 363      64.022  18.446  54.506  1.00 58.95           O
ATOM   2697  N   TRP A 364      66.071  17.870  53.782  1.00 56.63           N
ATOM   2698  CA  TRP A 364      65.747  16.452  53.698  1.00 54.05           C
ATOM   2699  C   TRP A 364      65.902  15.739  55.032  1.00 51.39           C
ATOM   2700  O   TRP A 364      65.116  14.855  55.361  1.00 49.04           O
ATOM   2701  CB  TRP A 364      66.628  15.760  52.652  1.00 53.49           C
ATOM   2702  CG  TRP A 364      66.256  16.070  51.232  1.00 54.02           C
ATOM   2703  CD1 TRP A 364      64.991  16.192  50.719  1.00 54.54           C
ATOM   2704  CD2 TRP A 364      67.151  16.203  50.123  1.00 52.52           C
ATOM   2705  NE1 TRP A 364      65.046  16.386  49.359  1.00 53.35           N
ATOM   2706  CE2 TRP A 364      66.360  16.396  48.967  1.00 53.79           C
ATOM   2707  CE3 TRP A 364      68.546  16.172  49.992  1.00 51.59           C
ATOM   2708  CZ2 TRP A 364      66.919  16.556  47.694  1.00 53.12           C
ATOM   2709  CZ3 TRP A 364      69.102  16.332  48.728  1.00 52.77           C
ATOM   2710  CH2 TRP A 364      68.287  16.521  47.595  1.00 52.77           C
ATOM   2711  N   TYR A 365      66.921  16.127  55.792  1.00 51.47           N
ATOM   2712  CA  TYR A 365      67.196  15.519  57.091  1.00 52.94           C
ATOM   2713  C   TYR A 365      67.206  16.599  58.169  1.00 54.55           C
ATOM   2714  O   TYR A 365      67.732  17.694  57.958  1.00 53.89           O
ATOM   2715  CB  TYR A 365      68.561  14.821  57.076  1.00 50.60           C
ATOM   2716  CG  TYR A 365      68.981  14.289  55.723  1.00 48.58           C
ATOM   2717  CD1 TYR A 365      70.188  14.684  55.150  1.00 48.74           C
ATOM   2718  CD2 TYR A 365      68.181  13.391  55.019  1.00 47.06           C
ATOM   2719  CE1 TYR A 365      70.591  14.200  53.912  1.00 48.79           C
ATOM   2720  CE2 TYR A 365      68.575  12.900  53.779  1.00 48.75           C
ATOM   2721  CZ  TYR A 365      69.782  13.308  53.231  1.00 48.20           C
ATOM   2722  OH  TYR A 365      70.186  12.826  52.008  1.00 49.05           O
ATOM   2723  N   GLY A 366      66.633  16.288  59.326  1.00 56.42           N
ATOM   2724  CA  GLY A 366      66.604  17.259  60.402  1.00 59.64           C
ATOM   2725  C   GLY A 366      66.243  16.686  61.758  1.00 61.86           C
ATOM   2726  O   GLY A 366      66.104  15.473  61.928  1.00 62.37           O
ATOM   2727  N   TYR A 367      66.087  17.576  62.731  1.00 63.97           N
ATOM   2728  CA  TYR A 367      65.747  17.175  64.086  1.00 66.28           C
ATOM   2729  C   TYR A 367      64.364  17.706  64.442  1.00 69.71           C
ATOM   2730  O   TYR A 367      63.875  18.646  63.817  1.00 69.67           O
ATOM   2731  CB  TYR A 367      66.770  17.738  65.076  1.00 62.89           C
ATOM   2732  CG  TYR A 367      68.198  17.759  64.574  1.00 59.67           C
ATOM   2733  CD1 TYR A 367      68.622  18.719  63.657  1.00 57.54           C
ATOM   2734  CD2 TYR A 367      69.130  16.824  65.026  1.00 58.97           C
ATOM   2735  CE1 TYR A 367      69.941  18.751  63.204  1.00 56.37           C
ATOM   2736  CE2 TYR A 367      70.452  16.845  64.576  1.00 56.96           C
ATOM   2737  CZ  TYR A 367      70.850  17.811  63.669  1.00 56.52           C
ATOM   2738  OH  TYR A 367      72.156  17.841  63.235  1.00 56.34           O
ATOM   2739  N   HIS A 368      63.733  17.108  65.445  1.00 74.40           N
ATOM   2740  CA  HIS A 368      62.417  17.562  65.869  1.00 79.64           C
ATOM   2741  C   HIS A 368      62.534  18.450  67.107  1.00 82.67           C
ATOM   2742  O   HIS A 368      62.271  19.653  67.046  1.00 83.53           O
ATOM   2743  CB  HIS A 368      61.509  16.372  66.173  1.00 80.54           C
ATOM   2744  CG  HIS A 368      60.163  16.766  66.693  1.00 81.82           C
ATOM   2745  ND1 HIS A 368      59.980  17.310  67.946  1.00 82.14           N
ATOM   2746  CD2 HIS A 368      58.939  16.731  66.116  1.00 82.33           C
ATOM   2747  CE1 HIS A 368      58.702  17.595  68.117  1.00 82.90           C
ATOM   2748  NE2 HIS A 368      58.048  17.253  67.022  1.00 82.47           N
ATOM   2749  N   HIS A 369      62.935  17.846  68.224  1.00 84.72           N
ATOM   2750  CA  HIS A 369      63.101  18.559  69.495  1.00 87.35           C
ATOM   2751  C   HIS A 369      61.765  18.996  70.113  1.00 88.95           C
ATOM   2752  O   HIS A 369      60.977  19.713  69.494  1.00 88.89           O
ATOM   2753  CB  HIS A 369      64.057  19.761  69.309  1.00 87.29           C
ATOM   2754  CG  HIS A 369      63.449  21.097  69.621  1.00 87.73           C
ATOM   2755  ND1 HIS A 369      62.487  21.684  68.828  1.00 88.11           N
ATOM   2756  CD2 HIS A 369      63.678  21.966  70.635  1.00 87.91           C
ATOM   2757  CE1 HIS A 369      62.150  22.855  69.337  1.00 88.21           C
ATOM   2758  NE2 HIS A 369      62.858  23.051  70.434  1.00 87.97           N
ATOM   2759  N   GLN A 370      61.523  18.532  71.336  1.00 90.97           N
ATOM   2760  CA  GLN A 370      60.305  18.838  72.079  1.00 92.99           C
ATOM   2761  C   GLN A 370      60.709  19.234  73.500  1.00 93.70           C
ATOM   2762  O   GLN A 370      60.399  18.544  74.473  1.00 93.87           O
ATOM   2763  CB  GLN A 370      59.391  17.609  72.106  1.00 93.56           C
ATOM   2764  CG  GLN A 370      57.958  17.877  72.528  1.00 95.03           C
ATOM   2765  CD  GLN A 370      57.077  16.665  72.303  1.00 96.15           C
ATOM   2766  OE1 GLN A 370      57.322  15.591  72.860  1.00 96.44           O
ATOM   2767  NE2 GLN A 370      56.036  16.832  71.494  1.00 96.88           N
ATOM   2768  N   ASN A 371      61.414  20.356  73.596  1.00 94.84           N
ATOM   2769  CA  ASN A 371      61.918  20.892  74.858  1.00 95.44           C
ATOM   2770  C   ASN A 371      60.869  21.723  75.593  1.00 95.80           C
ATOM   2771  O   ASN A 371      59.783  21.970  75.073  1.00 95.85           O
ATOM   2772  CB  ASN A 371      63.155  21.737  74.559  1.00 96.34           C
ATOM   2773  CG  ASN A 371      63.728  22.407  75.787  1.00 97.20           C
ATOM   2774  OD1 ASN A 371      63.962  21.769  76.814  1.00 99.03           O
ATOM   2775  ND2 ASN A 371      63.968  23.706  75.682  1.00 97.28           N
ATOM   2776  N   GLU A 372      61.197  22.148  76.810  1.00 96.05           N
ATOM   2777  CA  GLU A 372      60.274  22.936  77.622  1.00 95.72           C
ATOM   2778  C   GLU A 372      59.857  24.292  77.054  1.00 94.43           C
ATOM   2779  O   GLU A 372      58.683  24.666  77.141  1.00 94.45           O
ATOM   2780  CB  GLU A 372      60.825  23.094  79.050  1.00 97.60           C
ATOM   2781  CG  GLU A 372      62.328  23.332  79.171  1.00 99.18           C
ATOM   2782  CD  GLU A 372      62.745  24.737  78.782  1.00100.02           C
ATOM   2783  OE1 GLU A 372      62.878  25.004  77.569  1.00 99.89           O
ATOM   2784  OE2 GLU A 372      62.953  25.572  79.693  1.00100.02           O
ATOM   2785  N   GLN A 373      60.795  25.026  76.463  1.00 92.56           N
ATOM   2786  CA  GLN A 373      60.471  26.332  75.886  1.00 90.73           C
ATOM   2787  C   GLN A 373      59.530  26.155  74.700  1.00 89.68           C
ATOM   2788  O   GLN A 373      59.056  27.130  74.116  1.00 88.94           O
ATOM   2789  CB  GLN A 373      61.745  27.048  75.426  1.00 90.52           C
ATOM   2790  CG  GLN A 373      62.611  27.566  76.557  1.00 90.70           C
ATOM   2791  CD  GLN A 373      63.902  28.197  76.072  1.00 91.20           C
ATOM   2792  OE1 GLN A 373      63.889  29.195  75.350  1.00 92.39           O
ATOM   2793  NE2 GLN A 373      65.027  27.616  76.468  1.00 90.71           N
ATOM   2794  N   GLY A 374      59.266  24.899  74.359  1.00 88.91           N
ATOM   2795  CA  GLY A 374      58.393  24.600  73.244  1.00 87.85           C
ATOM   2796  C   GLY A 374      59.001  23.543  72.345  1.00 86.70           C
ATOM   2797  O   GLY A 374      60.050  22.982  72.661  1.00 86.81           O
ATOM   2798  N   SER A 375      58.344  23.271  71.222  1.00 85.75           N
ATOM   2799  CA  SER A 375      58.825  22.272  70.272  1.00 84.61           C
ATOM   2800  C   SER A 375      58.832  22.809  68.841  1.00 83.60           C
ATOM   2801  O   SER A 375      58.646  24.006  68.615  1.00 83.75           O
ATOM   2802  CB  SER A 375      57.953  21.014  70.355  1.00 84.54           C
ATOM   2803  OG  SER A 375      56.583  21.326  70.179  1.00 84.87           O
ATOM   2804  N   GLY A 376      59.056  21.917  67.879  1.00 82.41           N
ATOM   2805  CA  GLY A 376      59.081  22.323  66.484  1.00 79.91           C
ATOM   2806  C   GLY A 376      59.950  21.439  65.607  1.00 77.87           C
ATOM   2807  O   GLY A 376      60.213  20.281  65.940  1.00 77.63           O
ATOM   2808  N   TYR A 377      60.386  21.985  64.475  1.00 75.11           N
ATOM   2809  CA  TYR A 377      61.239  21.255  63.542  1.00 72.23           C
ATOM   2810  C   TYR A 377      62.405  22.119  63.089  1.00 71.62           C
ATOM   2811  O   TYR A 377      62.314  23.345  63.075  1.00 72.19           O
ATOM   2812  CB  TYR A 377      60.453  20.816  62.305  1.00 69.56           C
ATOM   2813  CG  TYR A 377      59.409  19.753  62.546  1.00 67.11           C
ATOM   2814  CD1 TYR A 377      58.110  20.092  62.911  1.00 65.43           C
ATOM   2815  CD2 TYR A 377      59.717  18.404  62.390  1.00 66.79           C
ATOM   2816  CE1 TYR A 377      57.142  19.111  63.110  1.00 64.77           C
ATOM   2817  CE2 TYR A 377      58.758  17.417  62.588  1.00 65.78           C
ATOM   2818  CZ  TYR A 377      57.473  17.777  62.946  1.00 64.79           C
ATOM   2819  OH  TYR A 377      56.525  16.798  63.131  1.00 64.08           O
ATOM   2820  N   ALA A 378      63.500  21.469  62.710  1.00 70.84           N
ATOM   2821  CA  ALA A 378      64.690  22.166  62.235  1.00 70.40           C
ATOM   2822  C   ALA A 378      65.527  21.210  61.386  1.00 70.22           C
ATOM   2823  O   ALA A 378      65.900  20.128  61.841  1.00 69.82           O
ATOM   2824  CB  ALA A 378      65.508  22.677  63.416  1.00 70.33           C
ATOM   2825  N   ALA A 379      65.816  21.610  60.152  1.00 69.36           N
ATOM   2826  CA  ALA A 379      66.597  20.772  59.253  1.00 69.03           C
ATOM   2827  C   ALA A 379      68.091  21.021  59.404  1.00 68.70           C
ATOM   2828  O   ALA A 379      68.526  22.150  59.628  1.00 68.77           O
ATOM   2829  CB  ALA A 379      66.171  21.015  57.815  1.00 69.13           C
ATOM   2830  N   ASP A 380      68.868  19.951  59.283  1.00 68.00           N
ATOM   2831  CA  ASP A 380      70.317  20.030  59.395  1.00 68.00           C
ATOM   2832  C   ASP A 380      70.888  20.507  58.062  1.00 68.41           C
ATOM   2833  O   ASP A 380      70.885  19.767  57.081  1.00 68.46           O
ATOM   2834  CB  ASP A 380      70.890  18.651  59.734  1.00 67.93           C
ATOM   2835  CG  ASP A 380      72.372  18.695  60.045  1.00 68.07           C
ATOM   2836  OD1 ASP A 380      73.028  17.636  59.968  1.00 68.04           O
ATOM   2837  OD2 ASP A 380      72.879  19.786  60.378  1.00 68.63           O
ATOM   2838  N   GLN A 381      71.373  21.743  58.027  1.00 69.26           N
ATOM   2839  CA  GLN A 381      71.940  22.295  56.802  1.00 70.13           C
ATOM   2840  C   GLN A 381      73.125  21.483  56.293  1.00 69.03           C
ATOM   2841  O   GLN A 381      73.231  21.210  55.100  1.00 69.45           O
ATOM   2842  CB  GLN A 381      72.376  23.745  57.023  1.00 72.21           C
ATOM   2843  CG  GLN A 381      71.226  24.710  57.256  1.00 76.14           C
ATOM   2844  CD  GLN A 381      70.239  24.739  56.099  1.00 77.86           C
ATOM   2845  OE1 GLN A 381      69.567  23.745  55.813  1.00 78.92           O
ATOM   2846  NE2 GLN A 381      70.150  25.883  55.426  1.00 78.69           N
ATOM   2847  N   LYS A 382      74.011  21.102  57.206  1.00 66.93           N
ATOM   2848  CA  LYS A 382      75.199  20.325  56.865  1.00 65.54           C
ATOM   2849  C   LYS A 382      74.888  19.129  55.955  1.00 64.12           C
ATOM   2850  O   LYS A 382      75.239  19.122  54.775  1.00 63.22           O
ATOM   2851  CB  LYS A 382      75.863  19.825  58.149  1.00 67.33           C
ATOM   2852  CG  LYS A 382      77.280  19.304  57.980  1.00 69.18           C
ATOM   2853  CD  LYS A 382      78.267  20.444  57.783  1.00 70.82           C
ATOM   2854  CE  LYS A 382      79.706  19.944  57.830  1.00 71.35           C
ATOM   2855  NZ  LYS A 382      80.689  21.051  57.651  1.00 72.27           N
ATOM   2856  N   SER A 383      74.230  18.119  56.514  1.00 61.50           N
ATOM   2857  CA  SER A 383      73.893  16.920  55.763  1.00 59.83           C
ATOM   2858  C   SER A 383      73.001  17.195  54.554  1.00 58.65           C
ATOM   2859  O   SER A 383      73.283  16.723  53.452  1.00 58.35           O
ATOM   2860  CB  SER A 383      73.219  15.896  56.682  1.00 59.72           C
ATOM   2861  OG  SER A 383      72.002  16.395  57.209  1.00 59.86           O
ATOM   2862  N   THR A 384      71.929  17.955  54.757  1.00 56.87           N
ATOM   2863  CA  THR A 384      71.005  18.273  53.673  1.00 54.96           C
ATOM   2864  C   THR A 384      71.704  18.918  52.482  1.00 54.40           C
ATOM   2865  O   THR A 384      71.576  18.448  51.352  1.00 54.19           O
ATOM   2866  CB  THR A 384      69.873  19.212  54.150  1.00 54.34           C
ATOM   2867  OG1 THR A 384      69.045  18.519  55.091  1.00 54.35           O
ATOM   2868  CG2 THR A 384      69.008  19.660  52.974  1.00 54.68           C
ATOM   2869  N   GLN A 385      72.442  19.991  52.735  1.00 53.12           N
ATOM   2870  CA  GLN A 385      73.145  20.687  51.666  1.00 53.69           C
ATOM   2871  C   GLN A 385      74.155  19.773  50.986  1.00 53.29           C
ATOM   2872  O   GLN A 385      74.330  19.820  49.769  1.00 53.91           O
ATOM   2873  CB  GLN A 385      73.855  21.923  52.218  1.00 54.57           C
ATOM   2874  CG  GLN A 385      74.570  22.755  51.165  1.00 55.43           C
ATOM   2875  CD  GLN A 385      73.661  23.132  50.015  1.00 56.58           C
ATOM   2876  OE1 GLN A 385      72.531  23.581  50.220  1.00 56.52           O
ATOM   2877  NE2 GLN A 385      74.152  22.959  48.791  1.00 57.12           N
ATOM   2878  N   ASN A 386      74.819  18.942  51.779  1.00 53.09           N
ATOM   2879  CA  ASN A 386      75.811  18.013  51.257  1.00 51.72           C
ATOM   2880  C   ASN A 386      75.142  17.015  50.319  1.00 49.49           C
ATOM   2881  O   ASN A 386      75.695  16.658  49.280  1.00 47.87           O
ATOM   2882  CB  ASN A 386      76.487  17.270  52.408  1.00 55.07           C
ATOM   2883  CG  ASN A 386      77.487  16.243  51.927  1.00 59.14           C
ATOM   2884  OD1 ASN A 386      78.497  16.586  51.308  1.00 63.34           O
ATOM   2885  ND2 ASN A 386      77.211  14.971  52.204  1.00 61.36           N
ATOM   2886  N   ALA A 387      73.949  16.566  50.694  1.00 46.36           N
ATOM   2887  CA  ALA A 387      73.209  15.617  49.881  1.00 45.79           C
ATOM   2888  C   ALA A 387      72.803  16.288  48.572  1.00 46.02           C
ATOM   2889  O   ALA A 387      72.857  15.676  47.506  1.00 46.84           O
ATOM   2890  CB  ALA A 387      71.974  15.133  50.632  1.00 42.92           C
ATOM   2891  N   ILE A 388      72.402  17.551  48.656  1.00 45.31           N
ATOM   2892  CA  ILE A 388      71.994  18.295  47.474  1.00 45.24           C
ATOM   2893  C   ILE A 388      73.133  18.410  46.466  1.00 45.06           C
ATOM   2894  O   ILE A 388      72.912  18.298  45.261  1.00 45.73           O
ATOM   2895  CB  ILE A 388      71.518  19.715  47.838  1.00 45.22           C
ATOM   2896  CG1 ILE A 388      70.280  19.634  48.726  1.00 45.86           C
ATOM   2897  CG2 ILE A 388      71.210  20.500  46.574  1.00 44.32           C
ATOM   2898  CD1 ILE A 388      69.784  20.977  49.197  1.00 46.43           C
ATOM   2899  N   ASN A 389      74.348  18.634  46.951  1.00 43.84           N
ATOM   2900  CA  ASN A 389      75.482  18.758  46.048  1.00 44.65           C
ATOM   2901  C   ASN A 389      75.797  17.435  45.352  1.00 43.60           C
ATOM   2902  O   ASN A 389      76.212  17.419  44.192  1.00 42.90           O
ATOM   2903  CB  ASN A 389      76.718  19.258  46.799  1.00 46.27           C
ATOM   2904  CG  ASN A 389      76.489  20.608  47.463  1.00 49.12           C
ATOM   2905  OD1 ASN A 389      75.812  21.476  46.911  1.00 50.81           O
ATOM   2906  ND2 ASN A 389      77.067  20.794  48.647  1.00 47.72           N
ATOM   2907  N   GLY A 390      75.599  16.329  46.061  1.00 41.30           N
ATOM   2908  CA  GLY A 390      75.867  15.029  45.478  1.00 40.82           C
ATOM   2909  C   GLY A 390      74.846  14.690  44.408  1.00 40.30           C
ATOM   2910  O   GLY A 390      75.199  14.408  43.262  1.00 39.24           O
ATOM   2911  N   ILE A 391      73.574  14.729  44.786  1.00 39.29           N
ATOM   2912  CA  ILE A 391      72.487  14.422  43.868  1.00 40.33           C
ATOM   2913  C   ILE A 391      72.459  15.359  42.661  1.00 40.15           C
ATOM   2914  O   ILE A 391      72.112  14.947  41.554  1.00 39.30           O
ATOM   2915  CB  ILE A 391      71.128  14.491  44.593  1.00 40.87           C
ATOM   2916  CG1 ILE A 391      71.115  13.484  45.742  1.00 41.28           C
ATOM   2917  CG2 ILE A 391      69.991  14.193  43.621  1.00 40.17           C
ATOM   2918  CD1 ILE A 391      71.380  12.053  45.300  1.00 43.73           C
ATOM   2919  N   THR A 392      72.820  16.617  42.876  1.00 39.72           N
ATOM   2920  CA  THR A 392      72.829  17.584  41.787  1.00 41.45           C
ATOM   2921  C   THR A 392      73.944  17.227  40.814  1.00 41.67           C
ATOM   2922  O   THR A 392      73.814  17.406  39.596  1.00 41.85           O
ATOM   2923  CB  THR A 392      73.036  19.024  42.316  1.00 42.55           C
ATOM   2924  OG1 THR A 392      71.883  19.423  43.069  1.00 42.65           O
ATOM   2925  CG2 THR A 392      73.243  19.997  41.165  1.00 42.21           C
ATOM   2926  N   ASN A 393      75.042  16.714  41.355  1.00 40.29           N
ATOM   2927  CA  ASN A 393      76.159  16.321  40.518  1.00 39.19           C
ATOM   2928  C   ASN A 393      75.777  15.064  39.747  1.00 38.38           C
ATOM   2929  O   ASN A 393      76.109  14.925  38.574  1.00 39.52           O
ATOM   2930  CB  ASN A 393      77.399  16.046  41.361  1.00 40.47           C
ATOM   2931  CG  ASN A 393      78.638  15.877  40.511  1.00 43.32           C
ATOM   2932  OD1 ASN A 393      79.044  16.799  39.803  1.00 44.56           O
ATOM   2933  ND2 ASN A 393      79.239  14.696  40.565  1.00 44.20           N
ATOM   2934  N   LYS A 394      75.074  14.151  40.408  1.00 36.31           N
ATOM   2935  CA  LYS A 394      74.647  12.917  39.761  1.00 35.40           C
ATOM   2936  C   LYS A 394      73.761  13.228  38.554  1.00 34.99           C
ATOM   2937  O   LYS A 394      74.029  12.770  37.446  1.00 34.19           O
ATOM   2938  CB  LYS A 394      73.884  12.023  40.749  1.00 34.39           C
ATOM   2939  CG  LYS A 394      73.281  10.788  40.096  1.00 33.57           C
ATOM   2940  CD  LYS A 394      72.425   9.961  41.048  1.00 36.34           C
ATOM   2941  CE  LYS A 394      73.247   9.218  42.092  1.00 33.46           C
ATOM   2942  NZ  LYS A 394      72.471   8.067  42.642  1.00 32.83           N
ATOM   2943  N   VAL A 395      72.707  14.007  38.776  1.00 35.00           N
ATOM   2944  CA  VAL A 395      71.792  14.375  37.703  1.00 36.10           C
ATOM   2945  C   VAL A 395      72.505  15.072  36.547  1.00 35.46           C
ATOM   2946  O   VAL A 395      72.238  14.783  35.385  1.00 34.93           O
ATOM   2947  CB  VAL A 395      70.662  15.291  38.215  1.00 37.06           C
ATOM   2948  CG1 VAL A 395      69.838  15.807  37.040  1.00 36.52           C
ATOM   2949  CG2 VAL A 395      69.768  14.518  39.177  1.00 37.11           C
ATOM   2950  N   ASN A 396      73.412  15.987  36.861  1.00 36.24           N
ATOM   2951  CA  ASN A 396      74.136  16.685  35.813  1.00 37.16           C
ATOM   2952  C   ASN A 396      75.090  15.764  35.067  1.00 37.59           C
ATOM   2953  O   ASN A 396      75.405  16.012  33.905  1.00 37.79           O
ATOM   2954  CB  ASN A 396      74.917  17.868  36.382  1.00 38.73           C
ATOM   2955  CG  ASN A 396      74.013  18.980  36.871  1.00 41.35           C
ATOM   2956  OD1 ASN A 396      72.891  19.142  36.391  1.00 42.08           O
ATOM   2957  ND2 ASN A 396      74.505  19.762  37.823  1.00 42.81           N
ATOM   2958  N   SER A 397      75.562  14.713  35.732  1.00 37.18           N
ATOM   2959  CA  SER A 397      76.467  13.771  35.085  1.00 37.86           C
ATOM   2960  C   SER A 397      75.677  12.994  34.043  1.00 37.14           C
ATOM   2961  O   SER A 397      76.069  12.913  32.884  1.00 39.20           O
ATOM   2962  CB  SER A 397      77.064  12.797  36.106  1.00 39.07           C
ATOM   2963  OG  SER A 397      77.994  13.453  36.954  1.00 42.70           O
ATOM   2964  N   VAL A 398      74.555  12.432  34.471  1.00 35.37           N
ATOM   2965  CA  VAL A 398      73.702  11.659  33.589  1.00 36.20           C
ATOM   2966  C   VAL A 398      73.353  12.477  32.349  1.00 38.24           C
ATOM   2967  O   VAL A 398      73.404  11.971  31.226  1.00 37.16           O
ATOM   2968  CB  VAL A 398      72.414  11.240  34.319  1.00 35.58           C
ATOM   2969  CG1 VAL A 398      71.493  10.496  33.376  1.00 37.04           C
ATOM   2970  CG2 VAL A 398      72.765  10.368  35.521  1.00 36.33           C
ATOM   2971  N   ILE A 399      73.018  13.747  32.559  1.00 38.59           N
ATOM   2972  CA  ILE A 399      72.663  14.638  31.466  1.00 39.89           C
ATOM   2973  C   ILE A 399      73.870  14.973  30.604  1.00 42.08           C
ATOM   2974  O   ILE A 399      73.786  14.968  29.375  1.00 43.20           O
ATOM   2975  CB  ILE A 399      72.059  15.947  31.991  1.00 39.65           C
ATOM   2976  CG1 ILE A 399      70.758  15.650  32.737  1.00 39.41           C
ATOM   2977  CG2 ILE A 399      71.795  16.897  30.834  1.00 38.31           C
ATOM   2978  CD1 ILE A 399      70.152  16.860  33.408  1.00 40.09           C
ATOM   2979  N   GLU A 400      74.995  15.251  31.251  1.00 43.31           N
ATOM   2980  CA  GLU A 400      76.219  15.599  30.537  1.00 45.07           C
ATOM   2981  C   GLU A 400      76.677  14.492  29.598  1.00 42.79           C
ATOM   2982  O   GLU A 400      77.077  14.757  28.465  1.00 41.43           O
ATOM   2983  CB  GLU A 400      77.343  15.921  31.535  1.00 49.80           C
ATOM   2984  CG  GLU A 400      78.672  16.356  30.892  1.00 58.90           C
ATOM   2985  CD  GLU A 400      79.651  15.202  30.643  1.00 64.25           C
ATOM   2986  OE1 GLU A 400      80.225  14.673  31.626  1.00 67.21           O
ATOM   2987  OE2 GLU A 400      79.850  14.824  29.463  1.00 67.09           O
ATOM   2988  N   LYS A 401      76.617  13.252  30.071  1.00 40.88           N
ATOM   2989  CA  LYS A 401      77.058  12.124  29.266  1.00 40.22           C
ATOM   2990  C   LYS A 401      76.228  11.921  28.005  1.00 40.95           C
ATOM   2991  O   LYS A 401      76.724  11.400  27.015  1.00 38.90           O
ATOM   2992  CB  LYS A 401      77.072  10.853  30.114  1.00 37.96           C
ATOM   2993  CG  LYS A 401      78.065  10.921  31.265  1.00 37.02           C
ATOM   2994  CD  LYS A 401      79.445  11.372  30.789  1.00 35.43           C
ATOM   2995  CE  LYS A 401      80.443  11.418  31.945  1.00 36.18           C
ATOM   2996  NZ  LYS A 401      81.723  12.088  31.577  1.00 34.89           N
ATOM   2997  N   MET A 402      74.967  12.335  28.046  1.00 43.28           N
ATOM   2998  CA  MET A 402      74.088  12.216  26.895  1.00 47.26           C
ATOM   2999  C   MET A 402      74.105  13.495  26.075  1.00 51.38           C
ATOM   3000  O   MET A 402      73.091  14.180  25.967  1.00 54.02           O
ATOM   3001  CB  MET A 402      72.655  11.931  27.336  1.00 46.47           C
ATOM   3002  CG  MET A 402      72.389  10.478  27.626  1.00 48.04           C
ATOM   3003  SD  MET A 402      73.064   9.442  26.318  1.00 49.84           S
ATOM   3004  CE  MET A 402      72.226  10.057  24.867  1.00 46.19           C
ATOM   3005  N   ASN A 403      75.261  13.825  25.513  1.00 54.92           N
ATOM   3006  CA  ASN A 403      75.393  15.020  24.694  1.00 59.02           C
ATOM   3007  C   ASN A 403      74.292  15.045  23.626  1.00 59.73           C
ATOM   3008  O   ASN A 403      73.679  14.014  23.320  1.00 60.92           O
ATOM   3009  CB  ASN A 403      76.787  15.060  24.058  1.00 62.70           C
ATOM   3010  CG  ASN A 403      77.243  13.697  23.562  1.00 66.25           C
ATOM   3011  OD1 ASN A 403      78.405  13.512  23.193  1.00 68.15           O
ATOM   3012  ND2 ASN A 403      76.325  12.734  23.550  1.00 67.49           N
ATOM   3013  N   ILE A 404      74.047  16.228  23.069  1.00 57.74           N
ATOM   3014  CA  ILE A 404      72.997  16.433  22.074  1.00 55.79           C
ATOM   3015  C   ILE A 404      73.055  15.636  20.773  1.00 53.37           C
ATOM   3016  O   ILE A 404      74.130  15.374  20.228  1.00 51.46           O
ATOM   3017  CB  ILE A 404      72.895  17.922  21.708  1.00 58.53           C
ATOM   3018  CG1 ILE A 404      74.264  18.439  21.260  1.00 60.14           C
ATOM   3019  CG2 ILE A 404      72.380  18.718  22.905  1.00 59.20           C
ATOM   3020  CD1 ILE A 404      74.309  19.943  21.034  1.00 63.16           C
ATOM   3021  N   GLN A 405      71.871  15.261  20.288  1.00 49.61           N
ATOM   3022  CA  GLN A 405      71.732  14.524  19.039  1.00 46.42           C
ATOM   3023  C   GLN A 405      71.625  15.537  17.905  1.00 44.37           C
ATOM   3024  O   GLN A 405      70.687  16.332  17.865  1.00 43.35           O
ATOM   3025  CB  GLN A 405      70.466  13.657  19.054  1.00 46.76           C
ATOM   3026  CG  GLN A 405      70.177  12.961  17.721  1.00 51.35           C
ATOM   3027  CD  GLN A 405      68.896  12.121  17.726  1.00 56.51           C
ATOM   3028  OE1 GLN A 405      68.806  11.092  18.408  1.00 57.58           O
ATOM   3029  NE2 GLN A 405      67.901  12.558  16.955  1.00 56.05           N
ATOM   3030  N   PHE A 406      72.588  15.524  16.992  1.00 41.77           N
ATOM   3031  CA  PHE A 406      72.541  16.448  15.872  1.00 41.22           C
ATOM   3032  C   PHE A 406      71.663  15.868  14.765  1.00 39.51           C
ATOM   3033  O   PHE A 406      71.151  14.755  14.894  1.00 39.10           O
ATOM   3034  CB  PHE A 406      73.950  16.752  15.359  1.00 42.18           C
ATOM   3035  CG  PHE A 406      74.804  17.482  16.357  1.00 45.24           C
ATOM   3036  CD1 PHE A 406      75.575  16.782  17.279  1.00 46.07           C
ATOM   3037  CD2 PHE A 406      74.806  18.874  16.402  1.00 45.79           C
ATOM   3038  CE1 PHE A 406      76.336  17.457  18.234  1.00 47.84           C
ATOM   3039  CE2 PHE A 406      75.561  19.561  17.353  1.00 46.33           C
ATOM   3040  CZ  PHE A 406      76.327  18.852  18.270  1.00 46.75           C
ATOM   3041  N   THR A 407      71.485  16.626  13.688  1.00 35.97           N
ATOM   3042  CA  THR A 407      70.634  16.197  12.584  1.00 34.59           C
ATOM   3043  C   THR A 407      70.783  14.740  12.168  1.00 33.17           C
ATOM   3044  O   THR A 407      71.867  14.284  11.803  1.00 31.82           O
ATOM   3045  CB  THR A 407      70.841  17.090  11.341  1.00 34.66           C
ATOM   3046  OG1 THR A 407      70.462  18.434  11.662  1.00 34.24           O
ATOM   3047  CG2 THR A 407      69.990  16.594  10.169  1.00 33.54           C
ATOM   3048  N   ALA A 408      69.662  14.026  12.228  1.00 32.14           N
ATOM   3049  CA  ALA A 408      69.581  12.619  11.855  1.00 31.60           C
ATOM   3050  C   ALA A 408      68.258  12.430  11.110  1.00 31.45           C
ATOM   3051  O   ALA A 408      67.186  12.647  11.681  1.00 31.72           O
ATOM   3052  CB  ALA A 408      69.613  11.741  13.103  1.00 29.01           C
ATOM   3053  N   VAL A 409      68.330  12.036   9.839  1.00 30.96           N
ATOM   3054  CA  VAL A 409      67.119  11.847   9.042  1.00 33.15           C
ATOM   3055  C   VAL A 409      67.115  10.556   8.227  1.00 34.07           C
ATOM   3056  O   VAL A 409      68.145   9.901   8.072  1.00 34.59           O
ATOM   3057  CB  VAL A 409      66.899  13.035   8.068  1.00 30.78           C
ATOM   3058  CG1 VAL A 409      66.829  14.337   8.850  1.00 29.57           C
ATOM   3059  CG2 VAL A 409      68.021  13.090   7.042  1.00 28.87           C
ATOM   3060  N   GLY A 410      65.944  10.200   7.710  1.00 34.84           N
ATOM   3061  CA  GLY A 410      65.818   8.994   6.910  1.00 36.80           C
ATOM   3062  C   GLY A 410      66.571   9.106   5.598  1.00 37.53           C
ATOM   3063  O   GLY A 410      67.147  10.148   5.285  1.00 39.09           O
ATOM   3064  N   LYS A 411      66.576   8.028   4.830  1.00 38.45           N
ATOM   3065  CA  LYS A 411      67.257   8.025   3.544  1.00 40.19           C
ATOM   3066  C   LYS A 411      66.428   7.229   2.552  1.00 38.50           C
ATOM   3067  O   LYS A 411      65.652   6.358   2.945  1.00 37.69           O
ATOM   3068  CB  LYS A 411      68.638   7.382   3.673  1.00 43.96           C
ATOM   3069  CG  LYS A 411      69.419   7.835   4.889  1.00 47.08           C
ATOM   3070  CD  LYS A 411      70.802   7.206   4.914  1.00 53.63           C
ATOM   3071  CE  LYS A 411      71.683   7.789   3.823  1.00 54.50           C
ATOM   3072  NZ  LYS A 411      71.741   9.272   3.964  1.00 58.86           N
ATOM   3073  N   GLU A 412      66.579   7.541   1.270  1.00 37.35           N
ATOM   3074  CA  GLU A 412      65.856   6.815   0.242  1.00 35.99           C
ATOM   3075  C   GLU A 412      66.780   5.800  -0.432  1.00 32.59           C
ATOM   3076  O   GLU A 412      67.991   5.987  -0.504  1.00 31.14           O
ATOM   3077  CB  GLU A 412      65.262   7.772  -0.809  1.00 39.13           C
ATOM   3078  CG  GLU A 412      64.094   8.646  -0.301  1.00 45.41           C
ATOM   3079  CD  GLU A 412      63.122   9.076  -1.420  1.00 50.16           C
ATOM   3080  OE1 GLU A 412      63.563   9.274  -2.575  1.00 50.61           O
ATOM   3081  OE2 GLU A 412      61.910   9.229  -1.140  1.00 51.70           O
ATOM   3082  N   PHE A 413      66.189   4.714  -0.911  1.00 29.83           N
ATOM   3083  CA  PHE A 413      66.925   3.654  -1.590  1.00 27.70           C
ATOM   3084  C   PHE A 413      66.061   3.229  -2.770  1.00 27.13           C
ATOM   3085  O   PHE A 413      64.838   3.143  -2.634  1.00 26.66           O
ATOM   3086  CB  PHE A 413      67.130   2.477  -0.625  1.00 23.66           C
ATOM   3087  CG  PHE A 413      67.947   2.830   0.589  1.00 23.32           C
ATOM   3088  CD1 PHE A 413      69.330   2.897   0.517  1.00 23.11           C
ATOM   3089  CD2 PHE A 413      67.327   3.124   1.798  1.00 24.35           C
ATOM   3090  CE1 PHE A 413      70.090   3.253   1.637  1.00 24.22           C
ATOM   3091  CE2 PHE A 413      68.074   3.479   2.915  1.00 24.31           C
ATOM   3092  CZ  PHE A 413      69.458   3.543   2.833  1.00 21.93           C
ATOM   3093  N   ASN A 414      66.653   2.977  -3.933  1.00 28.54           N
ATOM   3094  CA  ASN A 414      65.798   2.562  -5.031  1.00 29.31           C
ATOM   3095  C   ASN A 414      65.412   1.099  -4.875  1.00 28.09           C
ATOM   3096  O   ASN A 414      65.852   0.436  -3.935  1.00 26.44           O
ATOM   3097  CB  ASN A 414      66.424   2.845  -6.404  1.00 31.79           C
ATOM   3098  CG  ASN A 414      67.742   2.158  -6.613  1.00 33.26           C
ATOM   3099  OD1 ASN A 414      67.901   0.974  -6.328  1.00 33.32           O
ATOM   3100  ND2 ASN A 414      68.707   2.900  -7.146  1.00 36.26           N
ATOM   3101  N   LYS A 415      64.570   0.607  -5.781  1.00 28.05           N
ATOM   3102  CA  LYS A 415      64.072  -0.763  -5.714  1.00 26.53           C
ATOM   3103  C   LYS A 415      65.141  -1.849  -5.789  1.00 26.19           C
ATOM   3104  O   LYS A 415      64.903  -2.990  -5.405  1.00 26.91           O
ATOM   3105  CB  LYS A 415      63.017  -0.980  -6.805  1.00 27.99           C
ATOM   3106  CG  LYS A 415      63.528  -0.806  -8.224  1.00 32.60           C
ATOM   3107  CD  LYS A 415      62.379  -0.768  -9.224  1.00 39.08           C
ATOM   3108  CE  LYS A 415      62.903  -0.820 -10.649  1.00 39.88           C
ATOM   3109  NZ  LYS A 415      61.827  -0.714 -11.712  1.00 45.01           N
ATOM   3110  N   LEU A 416      66.324  -1.492  -6.266  1.00 26.28           N
ATOM   3111  CA  LEU A 416      67.405  -2.460  -6.367  1.00 25.86           C
ATOM   3112  C   LEU A 416      68.460  -2.278  -5.280  1.00 26.67           C
ATOM   3113  O   LEU A 416      69.588  -2.765  -5.399  1.00 25.87           O
ATOM   3114  CB  LEU A 416      68.040  -2.388  -7.760  1.00 25.45           C
ATOM   3115  CG  LEU A 416      67.130  -2.957  -8.861  1.00 24.86           C
ATOM   3116  CD1 LEU A 416      67.746  -2.745 -10.235  1.00 23.36           C
ATOM   3117  CD2 LEU A 416      66.912  -4.451  -8.589  1.00 24.21           C
ATOM   3118  N   GLU A 417      68.090  -1.582  -4.210  1.00 25.32           N
ATOM   3119  CA  GLU A 417      69.015  -1.368  -3.098  1.00 25.58           C
ATOM   3120  C   GLU A 417      68.353  -1.791  -1.802  1.00 24.35           C
ATOM   3121  O   GLU A 417      68.453  -1.101  -0.785  1.00 25.76           O
ATOM   3122  CB  GLU A 417      69.428   0.103  -3.010  1.00 24.54           C
ATOM   3123  CG  GLU A 417      70.179   0.604  -4.232  1.00 24.87           C
ATOM   3124  CD  GLU A 417      70.502   2.082  -4.133  1.00 27.31           C
ATOM   3125  OE1 GLU A 417      69.632   2.845  -3.659  1.00 25.94           O
ATOM   3126  OE2 GLU A 417      71.615   2.483  -4.537  1.00 28.74           O
ATOM   3127  N   LYS A 418      67.671  -2.930  -1.852  1.00 24.81           N
ATOM   3128  CA  LYS A 418      66.965  -3.476  -0.699  1.00 24.76           C
ATOM   3129  C   LYS A 418      67.923  -3.892   0.420  1.00 22.64           C
ATOM   3130  O   LYS A 418      67.640  -3.676   1.598  1.00 22.73           O
ATOM   3131  CB  LYS A 418      66.115  -4.679  -1.132  1.00 27.24           C
ATOM   3132  CG  LYS A 418      65.092  -5.124  -0.103  1.00 31.34           C
ATOM   3133  CD  LYS A 418      64.052  -4.041   0.107  1.00 38.18           C
ATOM   3134  CE  LYS A 418      63.047  -4.432   1.175  1.00 44.47           C
ATOM   3135  NZ  LYS A 418      62.013  -3.364   1.352  1.00 48.77           N
ATOM   3136  N   ARG A 419      69.051  -4.490   0.053  1.00 23.12           N
ATOM   3137  CA  ARG A 419      70.033  -4.914   1.051  1.00 23.03           C
ATOM   3138  C   ARG A 419      70.586  -3.690   1.784  1.00 23.38           C
ATOM   3139  O   ARG A 419      70.716  -3.697   3.011  1.00 22.39           O
ATOM   3140  CB  ARG A 419      71.181  -5.686   0.388  1.00 18.60           C
ATOM   3141  CG  ARG A 419      70.780  -7.063  -0.139  1.00 21.95           C
ATOM   3142  CD  ARG A 419      71.869  -7.648  -1.033  1.00 18.58           C
ATOM   3143  NE  ARG A 419      72.142  -6.750  -2.147  1.00 16.00           N
ATOM   3144  CZ  ARG A 419      73.335  -6.594  -2.703  1.00 18.72           C
ATOM   3145  NH1 ARG A 419      74.369  -7.285  -2.249  1.00 15.31           N
ATOM   3146  NH2 ARG A 419      73.502  -5.724  -3.692  1.00 18.45           N
ATOM   3147  N   MET A 420      70.902  -2.643   1.026  1.00 24.29           N
ATOM   3148  CA  MET A 420      71.429  -1.417   1.605  1.00 25.60           C
ATOM   3149  C   MET A 420      70.385  -0.757   2.505  1.00 24.41           C
ATOM   3150  O   MET A 420      70.718  -0.213   3.556  1.00 23.56           O
ATOM   3151  CB  MET A 420      71.863  -0.445   0.502  1.00 30.67           C
ATOM   3152  CG  MET A 420      72.417   0.877   1.040  1.00 39.23           C
ATOM   3153  SD  MET A 420      72.972   2.070  -0.215  1.00 47.25           S
ATOM   3154  CE  MET A 420      74.334   2.847   0.674  1.00 47.27           C
ATOM   3155  N   GLU A 421      69.123  -0.814   2.092  1.00 24.14           N
ATOM   3156  CA  GLU A 421      68.040  -0.232   2.871  1.00 23.62           C
ATOM   3157  C   GLU A 421      67.852  -1.008   4.171  1.00 24.33           C
ATOM   3158  O   GLU A 421      67.536  -0.423   5.221  1.00 21.75           O
ATOM   3159  CB  GLU A 421      66.735  -0.252   2.079  1.00 24.62           C
ATOM   3160  CG  GLU A 421      65.535   0.255   2.856  1.00 29.13           C
ATOM   3161  CD  GLU A 421      64.245   0.161   2.065  1.00 36.12           C
ATOM   3162  OE1 GLU A 421      64.171   0.743   0.962  1.00 40.37           O
ATOM   3163  OE2 GLU A 421      63.298  -0.495   2.544  1.00 41.70           O
ATOM   3164  N   ASN A 422      68.032  -2.325   4.102  1.00 23.77           N
ATOM   3165  CA  ASN A 422      67.889  -3.152   5.294  1.00 23.15           C
ATOM   3166  C   ASN A 422      69.077  -2.981   6.232  1.00 22.60           C
ATOM   3167  O   ASN A 422      68.928  -3.088   7.447  1.00 22.84           O
ATOM   3168  CB  ASN A 422      67.726  -4.629   4.924  1.00 24.65           C
ATOM   3169  CG  ASN A 422      66.294  -4.974   4.522  1.00 29.79           C
ATOM   3170  OD1 ASN A 422      65.340  -4.402   5.044  1.00 31.79           O
ATOM   3171  ND2 ASN A 422      66.143  -5.926   3.606  1.00 30.52           N
ATOM   3172  N   LEU A 423      70.250  -2.712   5.663  1.00 21.73           N
ATOM   3173  CA  LEU A 423      71.459  -2.512   6.450  1.00 20.64           C
ATOM   3174  C   LEU A 423      71.272  -1.226   7.250  1.00 23.13           C
ATOM   3175  O   LEU A 423      71.529  -1.186   8.456  1.00 24.28           O
ATOM   3176  CB  LEU A 423      72.674  -2.361   5.531  1.00 19.36           C
ATOM   3177  CG  LEU A 423      74.075  -2.731   6.036  1.00 22.67           C
ATOM   3178  CD1 LEU A 423      75.100  -1.873   5.300  1.00 19.65           C
ATOM   3179  CD2 LEU A 423      74.195  -2.552   7.537  1.00 21.02           C
ATOM   3180  N   ASN A 424      70.816  -0.177   6.563  1.00 24.16           N
ATOM   3181  CA  ASN A 424      70.577   1.125   7.183  1.00 24.10           C
ATOM   3182  C   ASN A 424      69.569   0.958   8.309  1.00 24.91           C
ATOM   3183  O   ASN A 424      69.686   1.568   9.367  1.00 25.23           O
ATOM   3184  CB  ASN A 424      70.036   2.115   6.141  1.00 24.50           C
ATOM   3185  CG  ASN A 424      69.820   3.501   6.709  1.00 26.57           C
ATOM   3186  OD1 ASN A 424      70.776   4.197   7.062  1.00 28.47           O
ATOM   3187  ND2 ASN A 424      68.560   3.912   6.807  1.00 24.08           N
ATOM   3188  N   ASN A 425      68.579   0.112   8.067  1.00 26.30           N
ATOM   3189  CA  ASN A 425      67.540  -0.161   9.041  1.00 28.37           C
ATOM   3190  C   ASN A 425      68.102  -0.910  10.257  1.00 27.95           C
ATOM   3191  O   ASN A 425      67.721  -0.642  11.399  1.00 24.67           O
ATOM   3192  CB  ASN A 425      66.437  -0.988   8.388  1.00 33.09           C
ATOM   3193  CG  ASN A 425      65.203  -1.080   9.244  1.00 40.83           C
ATOM   3194  OD1 ASN A 425      64.689  -0.064   9.713  1.00 50.02           O
ATOM   3195  ND2 ASN A 425      64.706  -2.295   9.450  1.00 46.03           N
ATOM   3196  N   LYS A 426      69.005  -1.850  10.005  1.00 26.17           N
ATOM   3197  CA  LYS A 426      69.601  -2.621  11.087  1.00 25.88           C
ATOM   3198  C   LYS A 426      70.414  -1.679  11.977  1.00 24.69           C
ATOM   3199  O   LYS A 426      70.370  -1.761  13.203  1.00 24.41           O
ATOM   3200  CB  LYS A 426      70.495  -3.727  10.505  1.00 25.46           C
ATOM   3201  CG  LYS A 426      71.141  -4.643  11.547  1.00 27.65           C
ATOM   3202  CD  LYS A 426      71.735  -5.900  10.897  1.00 28.18           C
ATOM   3203  CE  LYS A 426      72.865  -5.563   9.930  1.00 27.71           C
ATOM   3204  NZ  LYS A 426      73.429  -6.765   9.255  1.00 28.00           N
ATOM   3205  N   VAL A 427      71.150  -0.778  11.341  1.00 25.51           N
ATOM   3206  CA  VAL A 427      71.971   0.183  12.058  1.00 25.16           C
ATOM   3207  C   VAL A 427      71.112   1.072  12.956  1.00 26.00           C
ATOM   3208  O   VAL A 427      71.355   1.170  14.165  1.00 25.19           O
ATOM   3209  CB  VAL A 427      72.774   1.054  11.067  1.00 22.48           C
ATOM   3210  CG1 VAL A 427      73.442   2.212  11.799  1.00 23.63           C
ATOM   3211  CG2 VAL A 427      73.821   0.194  10.369  1.00 23.19           C
ATOM   3212  N   ASP A 428      70.102   1.707  12.368  1.00 25.42           N
ATOM   3213  CA  ASP A 428      69.225   2.582  13.129  1.00 27.59           C
ATOM   3214  C   ASP A 428      68.507   1.886  14.289  1.00 28.40           C
ATOM   3215  O   ASP A 428      68.430   2.443  15.388  1.00 28.40           O
ATOM   3216  CB  ASP A 428      68.198   3.254  12.208  1.00 26.39           C
ATOM   3217  CG  ASP A 428      68.838   4.240  11.240  1.00 30.29           C
ATOM   3218  OD1 ASP A 428      69.964   4.710  11.517  1.00 32.07           O
ATOM   3219  OD2 ASP A 428      68.211   4.555  10.207  1.00 31.34           O
ATOM   3220  N   ASP A 429      67.978   0.686  14.059  1.00 27.15           N
ATOM   3221  CA  ASP A 429      67.280  -0.030  15.126  1.00 28.27           C
ATOM   3222  C   ASP A 429      68.233  -0.528  16.211  1.00 27.53           C
ATOM   3223  O   ASP A 429      67.872  -0.592  17.389  1.00 28.68           O
ATOM   3224  CB  ASP A 429      66.502  -1.225  14.571  1.00 32.02           C
ATOM   3225  CG  ASP A 429      65.320  -0.812  13.717  1.00 37.23           C
ATOM   3226  OD1 ASP A 429      64.858   0.349  13.834  1.00 40.48           O
ATOM   3227  OD2 ASP A 429      64.846  -1.662  12.935  1.00 38.48           O
ATOM   3228  N   GLY A 430      69.447  -0.886  15.802  1.00 26.51           N
ATOM   3229  CA  GLY A 430      70.435  -1.379  16.743  1.00 23.55           C
ATOM   3230  C   GLY A 430      70.890  -0.294  17.694  1.00 22.98           C
ATOM   3231  O   GLY A 430      70.997  -0.526  18.898  1.00 22.71           O
ATOM   3232  N   PHE A 431      71.168   0.890  17.159  1.00 21.70           N
ATOM   3233  CA  PHE A 431      71.596   2.001  17.996  1.00 22.25           C
ATOM   3234  C   PHE A 431      70.439   2.407  18.901  1.00 24.41           C
ATOM   3235  O   PHE A 431      70.641   2.707  20.077  1.00 27.26           O
ATOM   3236  CB  PHE A 431      72.043   3.180  17.132  1.00 21.31           C
ATOM   3237  CG  PHE A 431      73.428   3.019  16.555  1.00 23.44           C
ATOM   3238  CD1 PHE A 431      73.731   3.510  15.289  1.00 22.38           C
ATOM   3239  CD2 PHE A 431      74.443   2.405  17.292  1.00 23.49           C
ATOM   3240  CE1 PHE A 431      75.024   3.394  14.767  1.00 26.02           C
ATOM   3241  CE2 PHE A 431      75.740   2.285  16.778  1.00 19.71           C
ATOM   3242  CZ  PHE A 431      76.029   2.778  15.519  1.00 24.83           C
ATOM   3243  N   LEU A 432      69.220   2.379  18.367  1.00 25.21           N
ATOM   3244  CA  LEU A 432      68.056   2.750  19.162  1.00 23.85           C
ATOM   3245  C   LEU A 432      67.836   1.749  20.299  1.00 25.27           C
ATOM   3246  O   LEU A 432      67.514   2.145  21.424  1.00 24.12           O
ATOM   3247  CB  LEU A 432      66.810   2.845  18.276  1.00 21.82           C
ATOM   3248  CG  LEU A 432      65.499   3.213  18.980  1.00 23.72           C
ATOM   3249  CD1 LEU A 432      65.670   4.534  19.759  1.00 22.87           C
ATOM   3250  CD2 LEU A 432      64.382   3.333  17.939  1.00 23.93           C
ATOM   3251  N   ASP A 433      68.015   0.456  20.017  1.00 25.96           N
ATOM   3252  CA  ASP A 433      67.859  -0.559  21.066  1.00 25.31           C
ATOM   3253  C   ASP A 433      68.821  -0.294  22.224  1.00 21.53           C
ATOM   3254  O   ASP A 433      68.428  -0.293  23.386  1.00 24.41           O
ATOM   3255  CB  ASP A 433      68.153  -1.968  20.540  1.00 25.23           C
ATOM   3256  CG  ASP A 433      67.094  -2.477  19.582  1.00 29.24           C
ATOM   3257  OD1 ASP A 433      65.965  -1.945  19.578  1.00 30.97           O
ATOM   3258  OD2 ASP A 433      67.397  -3.433  18.843  1.00 31.33           O
ATOM   3259  N   ILE A 434      70.085  -0.078  21.886  1.00 20.85           N
ATOM   3260  CA  ILE A 434      71.131   0.152  22.872  1.00 21.45           C
ATOM   3261  C   ILE A 434      70.906   1.408  23.702  1.00 22.17           C
ATOM   3262  O   ILE A 434      70.983   1.359  24.928  1.00 23.62           O
ATOM   3263  CB  ILE A 434      72.520   0.225  22.188  1.00 21.49           C
ATOM   3264  CG1 ILE A 434      72.881  -1.147  21.602  1.00 22.60           C
ATOM   3265  CG2 ILE A 434      73.583   0.667  23.196  1.00 24.41           C
ATOM   3266  CD1 ILE A 434      73.966  -1.105  20.523  1.00 20.26           C
ATOM   3267  N   TRP A 435      70.627   2.533  23.051  1.00 23.25           N
ATOM   3268  CA  TRP A 435      70.401   3.763  23.801  1.00 23.19           C
ATOM   3269  C   TRP A 435      69.174   3.694  24.696  1.00 23.37           C
ATOM   3270  O   TRP A 435      69.171   4.246  25.793  1.00 23.51           O
ATOM   3271  CB  TRP A 435      70.313   4.960  22.855  1.00 23.83           C
ATOM   3272  CG  TRP A 435      71.668   5.411  22.442  1.00 25.19           C
ATOM   3273  CD1 TRP A 435      72.187   5.418  21.182  1.00 23.15           C
ATOM   3274  CD2 TRP A 435      72.716   5.858  23.316  1.00 23.86           C
ATOM   3275  NE1 TRP A 435      73.501   5.840  21.214  1.00 24.33           N
ATOM   3276  CE2 TRP A 435      73.848   6.116  22.512  1.00 24.25           C
ATOM   3277  CE3 TRP A 435      72.805   6.065  24.704  1.00 23.97           C
ATOM   3278  CZ2 TRP A 435      75.064   6.574  23.049  1.00 25.42           C
ATOM   3279  CZ3 TRP A 435      74.014   6.519  25.240  1.00 24.01           C
ATOM   3280  CH2 TRP A 435      75.127   6.768  24.411  1.00 23.43           C
ATOM   3281  N   THR A 436      68.135   3.009  24.238  1.00 24.16           N
ATOM   3282  CA  THR A 436      66.926   2.882  25.035  1.00 23.97           C
ATOM   3283  C   THR A 436      67.266   2.042  26.256  1.00 25.33           C
ATOM   3284  O   THR A 436      66.874   2.360  27.372  1.00 26.43           O
ATOM   3285  CB  THR A 436      65.801   2.194  24.243  1.00 23.00           C
ATOM   3286  OG1 THR A 436      65.502   2.965  23.076  1.00 26.29           O
ATOM   3287  CG2 THR A 436      64.547   2.081  25.089  1.00 23.03           C
ATOM   3288  N   TYR A 437      68.009   0.967  26.026  1.00 26.39           N
ATOM   3289  CA  TYR A 437      68.436   0.067  27.088  1.00 25.71           C
ATOM   3290  C   TYR A 437      69.311   0.817  28.094  1.00 25.50           C
ATOM   3291  O   TYR A 437      69.080   0.751  29.303  1.00 26.37           O
ATOM   3292  CB  TYR A 437      69.225  -1.079  26.467  1.00 25.04           C
ATOM   3293  CG  TYR A 437      69.894  -2.013  27.439  1.00 25.67           C
ATOM   3294  CD1 TYR A 437      69.229  -3.132  27.932  1.00 27.58           C
ATOM   3295  CD2 TYR A 437      71.220  -1.811  27.820  1.00 27.35           C
ATOM   3296  CE1 TYR A 437      69.870  -4.032  28.773  1.00 28.67           C
ATOM   3297  CE2 TYR A 437      71.869  -2.702  28.655  1.00 27.95           C
ATOM   3298  CZ  TYR A 437      71.191  -3.812  29.127  1.00 31.07           C
ATOM   3299  OH  TYR A 437      71.848  -4.717  29.931  1.00 35.04           O
ATOM   3300  N   ASN A 438      70.314   1.527  27.582  1.00 27.18           N
ATOM   3301  CA  ASN A 438      71.244   2.288  28.419  1.00 27.72           C
ATOM   3302  C   ASN A 438      70.526   3.315  29.287  1.00 29.22           C
ATOM   3303  O   ASN A 438      70.760   3.396  30.496  1.00 29.43           O
ATOM   3304  CB  ASN A 438      72.288   3.009  27.551  1.00 27.63           C
ATOM   3305  CG  ASN A 438      73.384   2.078  27.031  1.00 31.05           C
ATOM   3306  OD1 ASN A 438      73.359   0.862  27.248  1.00 32.96           O
ATOM   3307  ND2 ASN A 438      74.353   2.654  26.335  1.00 33.36           N
ATOM   3308  N   ALA A 439      69.646   4.097  28.670  1.00 28.52           N
ATOM   3309  CA  ALA A 439      68.916   5.117  29.403  1.00 27.01           C
ATOM   3310  C   ALA A 439      68.075   4.523  30.529  1.00 26.30           C
ATOM   3311  O   ALA A 439      68.172   4.953  31.673  1.00 24.63           O
ATOM   3312  CB  ALA A 439      68.028   5.924  28.451  1.00 25.62           C
ATOM   3313  N   GLU A 440      67.252   3.535  30.204  1.00 26.41           N
ATOM   3314  CA  GLU A 440      66.386   2.920  31.202  1.00 29.06           C
ATOM   3315  C   GLU A 440      67.140   2.227  32.341  1.00 30.48           C
ATOM   3316  O   GLU A 440      66.740   2.331  33.502  1.00 30.17           O
ATOM   3317  CB  GLU A 440      65.413   1.953  30.517  1.00 29.94           C
ATOM   3318  CG  GLU A 440      64.284   2.681  29.787  1.00 31.19           C
ATOM   3319  CD  GLU A 440      63.422   1.768  28.935  1.00 32.25           C
ATOM   3320  OE1 GLU A 440      63.316   0.560  29.240  1.00 31.43           O
ATOM   3321  OE2 GLU A 440      62.830   2.270  27.960  1.00 33.18           O
ATOM   3322  N   LEU A 441      68.231   1.538  32.017  1.00 31.62           N
ATOM   3323  CA  LEU A 441      69.019   0.867  33.042  1.00 31.54           C
ATOM   3324  C   LEU A 441      69.713   1.868  33.951  1.00 31.55           C
ATOM   3325  O   LEU A 441      69.664   1.739  35.169  1.00 32.38           O
ATOM   3326  CB  LEU A 441      70.077  -0.042  32.416  1.00 33.57           C
ATOM   3327  CG  LEU A 441      69.701  -1.514  32.301  1.00 35.41           C
ATOM   3328  CD1 LEU A 441      69.383  -2.071  33.685  1.00 35.99           C
ATOM   3329  CD2 LEU A 441      68.501  -1.647  31.383  1.00 39.78           C
ATOM   3330  N   LEU A 442      70.361   2.866  33.362  1.00 32.05           N
ATOM   3331  CA  LEU A 442      71.068   3.857  34.163  1.00 33.39           C
ATOM   3332  C   LEU A 442      70.134   4.501  35.182  1.00 33.55           C
ATOM   3333  O   LEU A 442      70.474   4.619  36.360  1.00 33.35           O
ATOM   3334  CB  LEU A 442      71.687   4.935  33.271  1.00 33.31           C
ATOM   3335  CG  LEU A 442      72.515   5.997  34.003  1.00 35.15           C
ATOM   3336  CD1 LEU A 442      73.643   5.330  34.782  1.00 36.57           C
ATOM   3337  CD2 LEU A 442      73.081   6.988  33.002  1.00 35.02           C
ATOM   3338  N   VAL A 443      68.953   4.906  34.729  1.00 32.09           N
ATOM   3339  CA  VAL A 443      67.983   5.533  35.616  1.00 32.36           C
ATOM   3340  C   VAL A 443      67.496   4.584  36.714  1.00 32.30           C
ATOM   3341  O   VAL A 443      67.381   4.981  37.870  1.00 31.38           O
ATOM   3342  CB  VAL A 443      66.777   6.064  34.822  1.00 30.94           C
ATOM   3343  CG1 VAL A 443      65.685   6.532  35.773  1.00 32.41           C
ATOM   3344  CG2 VAL A 443      67.227   7.209  33.929  1.00 30.65           C
ATOM   3345  N   LEU A 444      67.206   3.339  36.353  1.00 33.36           N
ATOM   3346  CA  LEU A 444      66.752   2.349  37.323  1.00 34.72           C
ATOM   3347  C   LEU A 444      67.829   2.099  38.369  1.00 35.34           C
ATOM   3348  O   LEU A 444      67.566   2.108  39.570  1.00 36.64           O
ATOM   3349  CB  LEU A 444      66.433   1.027  36.632  1.00 37.36           C
ATOM   3350  CG  LEU A 444      65.131   0.965  35.844  1.00 40.78           C
ATOM   3351  CD1 LEU A 444      65.039  -0.364  35.112  1.00 41.02           C
ATOM   3352  CD2 LEU A 444      63.965   1.138  36.799  1.00 42.30           C
ATOM   3353  N   LEU A 445      69.045   1.870  37.894  1.00 35.62           N
ATOM   3354  CA  LEU A 445      70.172   1.607  38.766  1.00 35.39           C
ATOM   3355  C   LEU A 445      70.510   2.785  39.675  1.00 35.34           C
ATOM   3356  O   LEU A 445      70.755   2.600  40.867  1.00 35.30           O
ATOM   3357  CB  LEU A 445      71.392   1.226  37.924  1.00 35.99           C
ATOM   3358  CG  LEU A 445      71.690  -0.258  37.656  1.00 38.38           C
ATOM   3359  CD1 LEU A 445      70.441  -1.101  37.752  1.00 39.42           C
ATOM   3360  CD2 LEU A 445      72.335  -0.393  36.282  1.00 37.69           C
ATOM   3361  N   GLU A 446      70.515   3.994  39.126  1.00 33.94           N
ATOM   3362  CA  GLU A 446      70.853   5.158  39.928  1.00 33.08           C
ATOM   3363  C   GLU A 446      69.754   5.608  40.879  1.00 32.67           C
ATOM   3364  O   GLU A 446      70.043   6.237  41.898  1.00 32.87           O
ATOM   3365  CB  GLU A 446      71.295   6.312  39.029  1.00 35.48           C
ATOM   3366  CG  GLU A 446      72.670   6.080  38.417  1.00 40.03           C
ATOM   3367  CD  GLU A 446      73.719   5.730  39.470  1.00 44.94           C
ATOM   3368  OE1 GLU A 446      73.928   6.545  40.395  1.00 46.90           O
ATOM   3369  OE2 GLU A 446      74.330   4.640  39.377  1.00 46.69           O
ATOM   3370  N   ASN A 447      68.503   5.287  40.558  1.00 30.50           N
ATOM   3371  CA  ASN A 447      67.396   5.649  41.431  1.00 31.01           C
ATOM   3372  C   ASN A 447      67.537   4.834  42.716  1.00 33.22           C
ATOM   3373  O   ASN A 447      67.276   5.329  43.813  1.00 31.87           O
ATOM   3374  CB  ASN A 447      66.044   5.351  40.767  1.00 29.08           C
ATOM   3375  CG  ASN A 447      65.598   6.458  39.803  1.00 30.96           C
ATOM   3376  OD1 ASN A 447      66.194   7.535  39.746  1.00 27.79           O
ATOM   3377  ND2 ASN A 447      64.536   6.192  39.055  1.00 28.97           N
ATOM   3378  N   GLU A 448      67.949   3.578  42.567  1.00 34.70           N
ATOM   3379  CA  GLU A 448      68.147   2.697  43.706  1.00 35.81           C
ATOM   3380  C   GLU A 448      69.254   3.287  44.569  1.00 36.08           C
ATOM   3381  O   GLU A 448      69.110   3.433  45.784  1.00 37.47           O
ATOM   3382  CB  GLU A 448      68.575   1.311  43.233  1.00 38.33           C
ATOM   3383  CG  GLU A 448      68.662   0.284  44.347  1.00 41.77           C
ATOM   3384  CD  GLU A 448      67.299  -0.068  44.907  1.00 46.86           C
ATOM   3385  OE1 GLU A 448      66.450  -0.537  44.115  1.00 51.03           O
ATOM   3386  OE2 GLU A 448      67.072   0.120  46.128  1.00 47.74           O
ATOM   3387  N   ARG A 449      70.361   3.627  43.923  1.00 34.71           N
ATOM   3388  CA  ARG A 449      71.511   4.200  44.605  1.00 35.13           C
ATOM   3389  C   ARG A 449      71.163   5.486  45.350  1.00 35.38           C
ATOM   3390  O   ARG A 449      71.647   5.721  46.457  1.00 34.53           O
ATOM   3391  CB  ARG A 449      72.621   4.474  43.590  1.00 34.84           C
ATOM   3392  CG  ARG A 449      73.208   3.213  42.979  1.00 38.11           C
ATOM   3393  CD  ARG A 449      74.210   2.579  43.924  1.00 41.00           C
ATOM   3394  NE  ARG A 449      75.439   3.368  44.003  1.00 41.98           N
ATOM   3395  CZ  ARG A 449      76.387   3.184  44.916  1.00 41.70           C
ATOM   3396  NH1 ARG A 449      76.245   2.241  45.835  1.00 44.03           N
ATOM   3397  NH2 ARG A 449      77.483   3.931  44.902  1.00 39.74           N
ATOM   3398  N   THR A 450      70.327   6.318  44.737  1.00 34.61           N
ATOM   3399  CA  THR A 450      69.931   7.577  45.346  1.00 33.74           C
ATOM   3400  C   THR A 450      69.147   7.345  46.633  1.00 34.09           C
ATOM   3401  O   THR A 450      69.407   7.995  47.646  1.00 33.28           O
ATOM   3402  CB  THR A 450      69.080   8.426  44.367  1.00 34.07           C
ATOM   3403  OG1 THR A 450      69.896   8.828  43.259  1.00 31.78           O
ATOM   3404  CG2 THR A 450      68.522   9.672  45.068  1.00 31.23           C
ATOM   3405  N   LEU A 451      68.194   6.420  46.595  1.00 33.43           N
ATOM   3406  CA  LEU A 451      67.397   6.130  47.777  1.00 35.58           C
ATOM   3407  C   LEU A 451      68.285   5.628  48.914  1.00 37.26           C
ATOM   3408  O   LEU A 451      68.106   6.033  50.065  1.00 38.02           O
ATOM   3409  CB  LEU A 451      66.315   5.097  47.460  1.00 36.36           C
ATOM   3410  CG  LEU A 451      65.251   5.514  46.439  1.00 37.63           C
ATOM   3411  CD1 LEU A 451      64.198   4.418  46.350  1.00 37.09           C
ATOM   3412  CD2 LEU A 451      64.608   6.836  46.848  1.00 34.78           C
ATOM   3413  N   ASP A 452      69.243   4.754  48.598  1.00 36.40           N
ATOM   3414  CA  ASP A 452      70.149   4.236  49.622  1.00 37.11           C
ATOM   3415  C   ASP A 452      71.037   5.365  50.149  1.00 36.75           C
ATOM   3416  O   ASP A 452      71.435   5.358  51.307  1.00 36.47           O
ATOM   3417  CB  ASP A 452      71.046   3.121  49.070  1.00 39.36           C
ATOM   3418  CG  ASP A 452      70.264   1.902  48.606  1.00 40.99           C
ATOM   3419  OD1 ASP A 452      69.289   1.511  49.285  1.00 42.76           O
ATOM   3420  OD2 ASP A 452      70.645   1.323  47.565  1.00 42.91           O
ATOM   3421  N   PHE A 453      71.356   6.322  49.283  1.00 36.07           N
ATOM   3422  CA  PHE A 453      72.184   7.461  49.661  1.00 36.92           C
ATOM   3423  C   PHE A 453      71.501   8.207  50.808  1.00 38.00           C
ATOM   3424  O   PHE A 453      72.114   8.487  51.838  1.00 37.83           O
ATOM   3425  CB  PHE A 453      72.366   8.390  48.456  1.00 35.50           C
ATOM   3426  CG  PHE A 453      73.137   9.652  48.757  1.00 36.28           C
ATOM   3427  CD1 PHE A 453      74.425   9.597  49.271  1.00 33.12           C
ATOM   3428  CD2 PHE A 453      72.585  10.896  48.478  1.00 32.52           C
ATOM   3429  CE1 PHE A 453      75.159  10.767  49.497  1.00 33.33           C
ATOM   3430  CE2 PHE A 453      73.304  12.072  48.699  1.00 33.36           C
ATOM   3431  CZ  PHE A 453      74.594  12.008  49.207  1.00 32.93           C
ATOM   3432  N   HIS A 454      70.227   8.526  50.620  1.00 37.92           N
ATOM   3433  CA  HIS A 454      69.473   9.219  51.649  1.00 40.38           C
ATOM   3434  C   HIS A 454      69.401   8.365  52.908  1.00 40.54           C
ATOM   3435  O   HIS A 454      69.647   8.855  54.009  1.00 42.65           O
ATOM   3436  CB  HIS A 454      68.054   9.532  51.164  1.00 37.97           C
ATOM   3437  CG  HIS A 454      68.001  10.578  50.097  1.00 39.05           C
ATOM   3438  ND1 HIS A 454      68.591  11.816  50.238  1.00 39.60           N
ATOM   3439  CD2 HIS A 454      67.403  10.584  48.883  1.00 38.27           C
ATOM   3440  CE1 HIS A 454      68.356  12.541  49.159  1.00 37.98           C
ATOM   3441  NE2 HIS A 454      67.637  11.816  48.321  1.00 38.88           N
ATOM   3442  N   ASP A 455      69.057   7.090  52.737  1.00 41.10           N
ATOM   3443  CA  ASP A 455      68.948   6.167  53.861  1.00 40.69           C
ATOM   3444  C   ASP A 455      70.221   6.254  54.691  1.00 41.23           C
ATOM   3445  O   ASP A 455      70.182   6.291  55.921  1.00 42.25           O
ATOM   3446  CB  ASP A 455      68.772   4.738  53.356  1.00 39.73           C
ATOM   3447  CG  ASP A 455      68.312   3.790  54.442  1.00 40.01           C
ATOM   3448  OD1 ASP A 455      68.295   2.564  54.198  1.00 40.54           O
ATOM   3449  OD2 ASP A 455      67.955   4.272  55.537  1.00 40.18           O
ATOM   3450  N   SER A 456      71.347   6.300  53.992  1.00 39.84           N
ATOM   3451  CA  SER A 456      72.652   6.381  54.616  1.00 39.55           C
ATOM   3452  C   SER A 456      72.863   7.703  55.353  1.00 41.59           C
ATOM   3453  O   SER A 456      73.412   7.726  56.456  1.00 41.30           O
ATOM   3454  CB  SER A 456      73.730   6.206  53.549  1.00 37.08           C
ATOM   3455  OG  SER A 456      75.023   6.326  54.102  1.00 35.89           O
ATOM   3456  N   ASN A 457      72.432   8.805  54.745  1.00 41.55           N
ATOM   3457  CA  ASN A 457      72.600  10.112  55.366  1.00 41.37           C
ATOM   3458  C   ASN A 457      71.816  10.250  56.665  1.00 41.68           C
ATOM   3459  O   ASN A 457      72.289  10.868  57.612  1.00 40.66           O
ATOM   3460  CB  ASN A 457      72.198  11.218  54.394  1.00 41.04           C
ATOM   3461  CG  ASN A 457      73.155  11.334  53.226  1.00 42.86           C
ATOM   3462  OD1 ASN A 457      74.367  11.211  53.393  1.00 43.11           O
ATOM   3463  ND2 ASN A 457      72.617  11.587  52.039  1.00 42.59           N
ATOM   3464  N   VAL A 458      70.618   9.675  56.702  1.00 41.53           N
ATOM   3465  CA  VAL A 458      69.787   9.724  57.896  1.00 42.14           C
ATOM   3466  C   VAL A 458      70.473   8.888  58.974  1.00 42.68           C
ATOM   3467  O   VAL A 458      70.615   9.316  60.118  1.00 43.54           O
ATOM   3468  CB  VAL A 458      68.381   9.148  57.617  1.00 42.05           C
ATOM   3469  CG1 VAL A 458      67.556   9.135  58.888  1.00 42.13           C
ATOM   3470  CG2 VAL A 458      67.685   9.981  56.555  1.00 43.32           C
ATOM   3471  N   LYS A 459      70.904   7.697  58.579  1.00 42.10           N
ATOM   3472  CA  LYS A 459      71.591   6.762  59.459  1.00 42.80           C
ATOM   3473  C   LYS A 459      72.811   7.377  60.144  1.00 43.29           C
ATOM   3474  O   LYS A 459      72.956   7.281  61.359  1.00 44.06           O
ATOM   3475  CB  LYS A 459      72.025   5.541  58.649  1.00 41.69           C
ATOM   3476  CG  LYS A 459      72.945   4.583  59.374  1.00 43.04           C
ATOM   3477  CD  LYS A 459      72.238   3.930  60.528  1.00 41.66           C
ATOM   3478  CE  LYS A 459      73.023   2.721  61.048  1.00 46.24           C
ATOM   3479  NZ  LYS A 459      72.507   2.300  62.389  1.00 47.24           N
ATOM   3480  N   ASN A 460      73.690   7.999  59.363  1.00 44.67           N
ATOM   3481  CA  ASN A 460      74.895   8.606  59.914  1.00 45.96           C
ATOM   3482  C   ASN A 460      74.583   9.825  60.777  1.00 48.45           C
ATOM   3483  O   ASN A 460      75.267  10.071  61.767  1.00 49.25           O
ATOM   3484  CB  ASN A 460      75.870   9.004  58.798  1.00 45.40           C
ATOM   3485  CG  ASN A 460      76.358   7.811  57.984  1.00 45.95           C
ATOM   3486  OD1 ASN A 460      76.607   6.735  58.525  1.00 44.83           O
ATOM   3487  ND2 ASN A 460      76.511   8.007  56.676  1.00 46.19           N
ATOM   3488  N   LEU A 461      73.560  10.591  60.403  1.00 49.66           N
ATOM   3489  CA  LEU A 461      73.183  11.770  61.180  1.00 51.03           C
ATOM   3490  C   LEU A 461      72.739  11.297  62.554  1.00 52.09           C
ATOM   3491  O   LEU A 461      73.063  11.907  63.571  1.00 52.41           O
ATOM   3492  CB  LEU A 461      72.034  12.529  60.505  1.00 50.95           C
ATOM   3493  CG  LEU A 461      71.468  13.738  61.265  1.00 50.46           C
ATOM   3494  CD1 LEU A 461      72.568  14.759  61.504  1.00 50.03           C
ATOM   3495  CD2 LEU A 461      70.326  14.362  60.473  1.00 49.03           C
ATOM   3496  N   TYR A 462      71.996  10.196  62.567  1.00 52.72           N
ATOM   3497  CA  TYR A 462      71.504   9.618  63.804  1.00 54.30           C
ATOM   3498  C   TYR A 462      72.663   9.193  64.708  1.00 55.43           C
ATOM   3499  O   TYR A 462      72.793   9.678  65.830  1.00 56.08           O
ATOM   3500  CB  TYR A 462      70.628   8.407  63.500  1.00 53.60           C
ATOM   3501  CG  TYR A 462      70.071   7.744  64.736  1.00 55.13           C
ATOM   3502  CD1 TYR A 462      69.013   8.317  65.439  1.00 55.19           C
ATOM   3503  CD2 TYR A 462      70.609   6.548  65.211  1.00 55.19           C
ATOM   3504  CE1 TYR A 462      68.501   7.715  66.586  1.00 56.65           C
ATOM   3505  CE2 TYR A 462      70.108   5.937  66.358  1.00 56.00           C
ATOM   3506  CZ  TYR A 462      69.053   6.525  67.040  1.00 57.18           C
ATOM   3507  OH  TYR A 462      68.548   5.928  68.172  1.00 57.05           O
ATOM   3508  N   GLU A 463      73.503   8.289  64.216  1.00 56.00           N
ATOM   3509  CA  GLU A 463      74.632   7.803  64.998  1.00 57.01           C
ATOM   3510  C   GLU A 463      75.542   8.944  65.428  1.00 57.23           C
ATOM   3511  O   GLU A 463      76.247   8.840  66.431  1.00 56.55           O
ATOM   3512  CB  GLU A 463      75.443   6.778  64.196  1.00 57.81           C
ATOM   3513  CG  GLU A 463      74.733   5.451  63.915  1.00 61.20           C
ATOM   3514  CD  GLU A 463      74.512   4.601  65.165  1.00 63.49           C
ATOM   3515  OE1 GLU A 463      75.442   4.493  65.994  1.00 65.46           O
ATOM   3516  OE2 GLU A 463      73.413   4.020  65.310  1.00 64.29           O
ATOM   3517  N   LYS A 464      75.523  10.033  64.670  1.00 57.69           N
ATOM   3518  CA  LYS A 464      76.359  11.189  64.977  1.00 59.19           C
ATOM   3519  C   LYS A 464      75.867  11.910  66.229  1.00 59.41           C
ATOM   3520  O   LYS A 464      76.664  12.406  67.030  1.00 59.09           O
ATOM   3521  CB  LYS A 464      76.377  12.159  63.789  1.00 60.88           C
ATOM   3522  CG  LYS A 464      77.280  13.360  63.988  1.00 63.30           C
ATOM   3523  CD  LYS A 464      77.361  14.220  62.736  1.00 66.69           C
ATOM   3524  CE  LYS A 464      78.257  15.436  62.964  1.00 68.73           C
ATOM   3525  NZ  LYS A 464      78.363  16.299  61.752  1.00 70.46           N
ATOM   3526  N   VAL A 465      74.550  11.972  66.388  1.00 59.25           N
ATOM   3527  CA  VAL A 465      73.953  12.619  67.549  1.00 59.07           C
ATOM   3528  C   VAL A 465      74.090  11.669  68.729  1.00 58.98           C
ATOM   3529  O   VAL A 465      74.400  12.082  69.843  1.00 58.64           O
ATOM   3530  CB  VAL A 465      72.459  12.925  67.308  1.00 58.33           C
ATOM   3531  CG1 VAL A 465      71.824  13.484  68.570  1.00 58.00           C
ATOM   3532  CG2 VAL A 465      72.319  13.915  66.169  1.00 58.74           C
ATOM   3533  N   LYS A 466      73.869  10.388  68.466  1.00 58.96           N
ATOM   3534  CA  LYS A 466      73.969   9.368  69.496  1.00 59.77           C
ATOM   3535  C   LYS A 466      75.350   9.354  70.155  1.00 61.14           C
ATOM   3536  O   LYS A 466      75.455   9.290  71.380  1.00 61.53           O
ATOM   3537  CB  LYS A 466      73.669   7.996  68.896  1.00 57.91           C
ATOM   3538  CG  LYS A 466      73.779   6.851  69.878  1.00 55.92           C
ATOM   3539  CD  LYS A 466      73.462   5.530  69.205  1.00 54.94           C
ATOM   3540  CE  LYS A 466      73.581   4.379  70.181  1.00 53.79           C
ATOM   3541  NZ  LYS A 466      73.193   3.094  69.548  1.00 54.14           N
ATOM   3542  N   SER A 467      76.406   9.420  69.350  1.00 61.88           N
ATOM   3543  CA  SER A 467      77.760   9.401  69.894  1.00 64.07           C
ATOM   3544  C   SER A 467      78.065  10.652  70.719  1.00 65.04           C
ATOM   3545  O   SER A 467      79.078  10.711  71.415  1.00 64.94           O
ATOM   3546  CB  SER A 467      78.791   9.262  68.771  1.00 62.99           C
ATOM   3547  OG  SER A 467      78.842  10.437  67.986  1.00 66.63           O
ATOM   3548  N   GLN A 468      77.194  11.653  70.632  1.00 66.38           N
ATOM   3549  CA  GLN A 468      77.378  12.882  71.394  1.00 67.65           C
ATOM   3550  C   GLN A 468      76.680  12.771  72.740  1.00 68.77           C
ATOM   3551  O   GLN A 468      77.306  12.925  73.789  1.00 69.62           O
ATOM   3552  CB  GLN A 468      76.807  14.086  70.648  1.00 67.03           C
ATOM   3553  CG  GLN A 468      77.654  14.590  69.508  1.00 67.33           C
ATOM   3554  CD  GLN A 468      77.258  15.991  69.097  1.00 68.02           C
ATOM   3555  OE1 GLN A 468      76.108  16.246  68.737  1.00 67.74           O
ATOM   3556  NE2 GLN A 468      78.210  16.914  69.155  1.00 68.18           N
ATOM   3557  N   LEU A 469      75.378  12.508  72.700  1.00 69.41           N
ATOM   3558  CA  LEU A 469      74.584  12.378  73.913  1.00 70.69           C
ATOM   3559  C   LEU A 469      75.170  11.304  74.824  1.00 72.14           C
ATOM   3560  O   LEU A 469      75.275  11.490  76.036  1.00 72.46           O
ATOM   3561  CB  LEU A 469      73.135  12.035  73.556  1.00 69.09           C
ATOM   3562  CG  LEU A 469      72.434  13.012  72.605  1.00 67.94           C
ATOM   3563  CD1 LEU A 469      70.981  12.610  72.443  1.00 66.53           C
ATOM   3564  CD2 LEU A 469      72.532  14.429  73.147  1.00 67.83           C
ATOM   3565  N   LYS A 470      75.552  10.183  74.226  1.00 73.93           N
ATOM   3566  CA  LYS A 470      76.140   9.075  74.962  1.00 75.83           C
ATOM   3567  C   LYS A 470      75.296   8.605  76.140  1.00 76.94           C
ATOM   3568  O   LYS A 470      74.507   7.668  76.013  1.00 77.52           O
ATOM   3569  CB  LYS A 470      77.535   9.457  75.464  1.00 76.65           C
ATOM   3570  CG  LYS A 470      78.542   9.737  74.364  1.00 78.25           C
ATOM   3571  CD  LYS A 470      79.907  10.073  74.940  1.00 79.00           C
ATOM   3572  CE  LYS A 470      80.912  10.402  73.845  1.00 80.41           C
ATOM   3573  NZ  LYS A 470      82.237  10.809  74.395  1.00 80.40           N
ATOM   3574  N   ASN A 471      75.461   9.262  77.285  1.00 78.18           N
ATOM   3575  CA  ASN A 471      74.743   8.878  78.495  1.00 79.27           C
ATOM   3576  C   ASN A 471      73.757   9.913  79.032  1.00 78.89           C
ATOM   3577  O   ASN A 471      73.075   9.663  80.026  1.00 79.40           O
ATOM   3578  CB  ASN A 471      75.755   8.533  79.590  1.00 80.90           C
ATOM   3579  CG  ASN A 471      76.764   7.495  79.139  1.00 82.98           C
ATOM   3580  OD1 ASN A 471      76.420   6.333  78.914  1.00 83.68           O
ATOM   3581  ND2 ASN A 471      78.019   7.913  78.993  1.00 83.48           N
ATOM   3582  N   ASN A 472      73.670  11.066  78.380  1.00 77.78           N
ATOM   3583  CA  ASN A 472      72.762  12.107  78.841  1.00 76.97           C
ATOM   3584  C   ASN A 472      71.360  11.980  78.268  1.00 77.06           C
ATOM   3585  O   ASN A 472      70.616  12.960  78.210  1.00 77.85           O
ATOM   3586  CB  ASN A 472      73.331  13.474  78.499  1.00 76.58           C
ATOM   3587  CG  ASN A 472      74.757  13.629  78.958  1.00 76.81           C
ATOM   3588  OD1 ASN A 472      75.085  13.337  80.108  1.00 76.50           O
ATOM   3589  ND2 ASN A 472      75.617  14.090  78.062  1.00 77.43           N
ATOM   3590  N   ALA A 473      71.003  10.768  77.854  1.00 76.50           N
ATOM   3591  CA  ALA A 473      69.689  10.497  77.285  1.00 75.57           C
ATOM   3592  C   ALA A 473      69.648   9.055  76.808  1.00 75.45           C
ATOM   3593  O   ALA A 473      70.690   8.421  76.644  1.00 75.38           O
ATOM   3594  CB  ALA A 473      69.414  11.440  76.117  1.00 75.71           C
ATOM   3595  N   LYS A 474      68.444   8.538  76.588  1.00 75.43           N
ATOM   3596  CA  LYS A 474      68.290   7.167  76.120  1.00 75.93           C
ATOM   3597  C   LYS A 474      67.597   7.135  74.760  1.00 76.61           C
ATOM   3598  O   LYS A 474      67.051   8.141  74.310  1.00 76.31           O
ATOM   3599  CB  LYS A 474      67.482   6.350  77.129  1.00 75.12           C
ATOM   3600  CG  LYS A 474      66.062   6.841  77.339  1.00 74.23           C
ATOM   3601  CD  LYS A 474      65.223   5.771  78.012  1.00 73.42           C
ATOM   3602  CE  LYS A 474      63.770   6.186  78.103  1.00 74.03           C
ATOM   3603  NZ  LYS A 474      62.925   5.072  78.612  1.00 75.73           N
ATOM   3604  N   GLU A 475      67.626   5.973  74.112  1.00 77.47           N
ATOM   3605  CA  GLU A 475      67.002   5.792  72.805  1.00 78.28           C
ATOM   3606  C   GLU A 475      65.605   5.201  72.978  1.00 78.55           C
ATOM   3607  O   GLU A 475      65.459   4.069  73.433  1.00 78.27           O
ATOM   3608  CB  GLU A 475      67.860   4.862  71.946  1.00 79.08           C
ATOM   3609  CG  GLU A 475      69.259   5.395  71.660  1.00 80.08           C
ATOM   3610  CD  GLU A 475      70.097   4.433  70.836  1.00 81.08           C
ATOM   3611  OE1 GLU A 475      70.409   3.332  71.336  1.00 80.99           O
ATOM   3612  OE2 GLU A 475      70.441   4.775  69.684  1.00 81.67           O
ATOM   3613  N   ILE A 476      64.580   5.961  72.603  1.00 79.30           N
ATOM   3614  CA  ILE A 476      63.204   5.501  72.761  1.00 80.31           C
ATOM   3615  C   ILE A 476      62.538   5.047  71.468  1.00 81.29           C
ATOM   3616  O   ILE A 476      62.861   3.983  70.937  1.00 81.54           O
ATOM   3617  CB  ILE A 476      62.316   6.596  73.408  1.00 80.45           C
ATOM   3618  CG1 ILE A 476      62.944   7.080  74.716  1.00 81.06           C
ATOM   3619  CG2 ILE A 476      60.927   6.039  73.705  1.00 80.46           C
ATOM   3620  CD1 ILE A 476      64.216   7.876  74.537  1.00 81.14           C
ATOM   3621  N   GLY A 477      61.607   5.864  70.973  1.00 82.22           N
ATOM   3622  CA  GLY A 477      60.868   5.546  69.759  1.00 81.56           C
ATOM   3623  C   GLY A 477      61.666   5.517  68.470  1.00 80.38           C
ATOM   3624  O   GLY A 477      61.127   5.774  67.390  1.00 79.83           O
ATOM   3625  N   ASN A 478      62.948   5.193  68.582  1.00 79.36           N
ATOM   3626  CA  ASN A 478      63.826   5.125  67.427  1.00 77.51           C
ATOM   3627  C   ASN A 478      63.836   6.435  66.647  1.00 75.48           C
ATOM   3628  O   ASN A 478      62.828   6.871  66.083  1.00 73.03           O
ATOM   3629  CB  ASN A 478      63.416   3.958  66.531  1.00 78.67           C
ATOM   3630  CG  ASN A 478      63.793   2.613  67.122  1.00 79.31           C
ATOM   3631  OD1 ASN A 478      63.477   1.564  66.560  1.00 80.65           O
ATOM   3632  ND2 ASN A 478      64.477   2.637  68.260  1.00 79.80           N
ATOM   3633  N   GLY A 479      65.008   7.053  66.621  1.00 74.23           N
ATOM   3634  CA  GLY A 479      65.162   8.321  65.952  1.00 72.39           C
ATOM   3635  C   GLY A 479      65.085   9.369  67.036  1.00 71.04           C
ATOM   3636  O   GLY A 479      65.595  10.475  66.883  1.00 70.58           O
ATOM   3637  N   CYS A 480      64.462   9.001  68.153  1.00 70.78           N
ATOM   3638  CA  CYS A 480      64.299   9.915  69.278  1.00 70.33           C
ATOM   3639  C   CYS A 480      65.199   9.630  70.479  1.00 69.68           C
ATOM   3640  O   CYS A 480      65.566   8.484  70.750  1.00 67.78           O
ATOM   3641  CB  CYS A 480      62.846   9.912  69.746  1.00 70.74           C
ATOM   3642  SG  CYS A 480      61.610  10.506  68.544  1.00 71.80           S
ATOM   3643  N   PHE A 481      65.539  10.698  71.194  1.00 70.29           N
ATOM   3644  CA  PHE A 481      66.374  10.621  72.387  1.00 71.25           C
ATOM   3645  C   PHE A 481      65.710  11.389  73.534  1.00 72.48           C
ATOM   3646  O   PHE A 481      65.370  12.562  73.382  1.00 72.45           O
ATOM   3647  CB  PHE A 481      67.757  11.232  72.129  1.00 69.91           C
ATOM   3648  CG  PHE A 481      68.581  10.495  71.109  1.00 69.77           C
ATOM   3649  CD1 PHE A 481      68.500  10.821  69.760  1.00 69.43           C
ATOM   3650  CD2 PHE A 481      69.460   9.490  71.501  1.00 69.46           C
ATOM   3651  CE1 PHE A 481      69.285  10.160  68.819  1.00 68.73           C
ATOM   3652  CE2 PHE A 481      70.249   8.823  70.566  1.00 68.98           C
ATOM   3653  CZ  PHE A 481      70.161   9.161  69.224  1.00 69.11           C
ATOM   3654  N   GLU A 482      65.527  10.726  74.675  1.00 74.27           N
ATOM   3655  CA  GLU A 482      64.922  11.357  75.852  1.00 75.55           C
ATOM   3656  C   GLU A 482      66.014  11.886  76.769  1.00 75.14           C
ATOM   3657  O   GLU A 482      66.638  11.118  77.497  1.00 74.79           O
ATOM   3658  CB  GLU A 482      64.076  10.354  76.641  1.00 77.07           C
ATOM   3659  CG  GLU A 482      62.571  10.563  76.548  1.00 80.17           C
ATOM   3660  CD  GLU A 482      61.802   9.676  77.521  1.00 81.80           C
ATOM   3661  OE1 GLU A 482      61.975   9.847  78.747  1.00 81.90           O
ATOM   3662  OE2 GLU A 482      61.029   8.807  77.063  1.00 82.82           O
ATOM   3663  N   PHE A 483      66.243  13.193  76.737  1.00 76.28           N
ATOM   3664  CA  PHE A 483      67.268  13.786  77.583  1.00 78.29           C
ATOM   3665  C   PHE A 483      67.053  13.472  79.056  1.00 79.94           C
ATOM   3666  O   PHE A 483      65.925  13.257  79.505  1.00 80.36           O
ATOM   3667  CB  PHE A 483      67.316  15.302  77.397  1.00 77.82           C
ATOM   3668  CG  PHE A 483      68.076  15.738  76.184  1.00 77.52           C
ATOM   3669  CD1 PHE A 483      67.552  15.552  74.913  1.00 76.81           C
ATOM   3670  CD2 PHE A 483      69.330  16.326  76.313  1.00 77.46           C
ATOM   3671  CE1 PHE A 483      68.265  15.945  73.788  1.00 76.78           C
ATOM   3672  CE2 PHE A 483      70.053  16.722  75.194  1.00 77.41           C
ATOM   3673  CZ  PHE A 483      69.518  16.532  73.928  1.00 76.68           C
ATOM   3674  N   TYR A 484      68.153  13.447  79.800  1.00 81.28           N
ATOM   3675  CA  TYR A 484      68.119  13.173  81.229  1.00 82.54           C
ATOM   3676  C   TYR A 484      68.186  14.481  82.006  1.00 83.96           C
ATOM   3677  O   TYR A 484      67.340  14.753  82.856  1.00 83.74           O
ATOM   3678  CB  TYR A 484      69.304  12.282  81.621  1.00 81.46           C
ATOM   3679  CG  TYR A 484      69.145  10.812  81.272  1.00 80.52           C
ATOM   3680  CD1 TYR A 484      70.262   9.983  81.143  1.00 79.66           C
ATOM   3681  CD2 TYR A 484      67.882  10.240  81.108  1.00 79.69           C
ATOM   3682  CE1 TYR A 484      70.127   8.625  80.862  1.00 77.92           C
ATOM   3683  CE2 TYR A 484      67.737   8.881  80.829  1.00 78.68           C
ATOM   3684  CZ  TYR A 484      68.863   8.082  80.708  1.00 77.92           C
ATOM   3685  OH  TYR A 484      68.723   6.740  80.442  1.00 76.61           O
ATOM   3686  N   HIS A 485      69.191  15.292  81.694  1.00 86.23           N
ATOM   3687  CA  HIS A 485      69.392  16.565  82.373  1.00 88.65           C
ATOM   3688  C   HIS A 485      68.425  17.665  81.950  1.00 90.13           C
ATOM   3689  O   HIS A 485      68.435  18.754  82.529  1.00 90.78           O
ATOM   3690  CB  HIS A 485      70.830  17.048  82.166  1.00 89.47           C
ATOM   3691  CG  HIS A 485      71.169  17.358  80.741  1.00 90.63           C
ATOM   3692  ND1 HIS A 485      70.482  18.294  79.999  1.00 90.71           N
ATOM   3693  CD2 HIS A 485      72.137  16.872  79.929  1.00 91.10           C
ATOM   3694  CE1 HIS A 485      71.013  18.372  78.792  1.00 90.69           C
ATOM   3695  NE2 HIS A 485      72.019  17.519  78.724  1.00 90.99           N
ATOM   3696  N   LYS A 486      67.593  17.392  80.950  1.00 91.13           N
ATOM   3697  CA  LYS A 486      66.635  18.388  80.481  1.00 92.91           C
ATOM   3698  C   LYS A 486      67.384  19.621  79.973  1.00 93.62           C
ATOM   3699  O   LYS A 486      67.954  20.379  80.762  1.00 93.64           O
ATOM   3700  CB  LYS A 486      65.699  18.796  81.625  1.00 93.50           C
ATOM   3701  CG  LYS A 486      65.046  17.630  82.363  1.00 94.47           C
ATOM   3702  CD  LYS A 486      64.110  16.838  81.461  1.00 94.76           C
ATOM   3703  CE  LYS A 486      63.394  15.745  82.239  1.00 94.13           C
ATOM   3704  NZ  LYS A 486      62.409  15.013  81.395  1.00 94.12           N
ATOM   3705  N   CYS A 487      67.379  19.829  78.659  1.00 94.19           N
ATOM   3706  CA  CYS A 487      68.081  20.970  78.083  1.00 94.40           C
ATOM   3707  C   CYS A 487      67.173  21.924  77.315  1.00 94.69           C
ATOM   3708  O   CYS A 487      66.361  21.506  76.490  1.00 94.42           O
ATOM   3709  CB  CYS A 487      69.204  20.484  77.169  1.00 94.57           C
ATOM   3710  SG  CYS A 487      68.689  19.706  75.623  1.00 94.15           S
ATOM   3711  N   ASP A 488      67.335  23.214  77.591  1.00 95.35           N
ATOM   3712  CA  ASP A 488      66.542  24.262  76.959  1.00 95.62           C
ATOM   3713  C   ASP A 488      66.715  24.335  75.442  1.00 95.22           C
ATOM   3714  O   ASP A 488      67.551  23.637  74.863  1.00 94.92           O
ATOM   3715  CB  ASP A 488      66.885  25.624  77.582  1.00 96.22           C
ATOM   3716  CG  ASP A 488      68.379  25.931  77.549  1.00 96.75           C
ATOM   3717  OD1 ASP A 488      68.772  27.042  77.969  1.00 96.55           O
ATOM   3718  OD2 ASP A 488      69.162  25.067  77.107  1.00 97.12           O
ATOM   3719  N   ASN A 489      65.906  25.184  74.808  1.00 94.57           N
ATOM   3720  CA  ASN A 489      65.953  25.382  73.362  1.00 93.87           C
ATOM   3721  C   ASN A 489      67.321  25.915  72.966  1.00 93.47           C
ATOM   3722  O   ASN A 489      67.631  26.051  71.784  1.00 93.83           O
ATOM   3723  CB  ASN A 489      64.880  26.382  72.913  1.00 93.07           C
ATOM   3724  CG  ASN A 489      63.479  25.790  72.913  1.00 92.84           C
ATOM   3725  OD1 ASN A 489      62.511  26.465  72.557  1.00 92.42           O
ATOM   3726  ND2 ASN A 489      63.364  24.529  73.310  1.00 92.15           N
ATOM   3727  N   GLU A 490      68.135  26.228  73.965  1.00 93.05           N
ATOM   3728  CA  GLU A 490      69.467  26.747  73.715  1.00 92.64           C
ATOM   3729  C   GLU A 490      70.429  25.571  73.603  1.00 91.62           C
ATOM   3730  O   GLU A 490      71.369  25.594  72.807  1.00 91.82           O
ATOM   3731  CB  GLU A 490      69.893  27.669  74.859  1.00 94.23           C
ATOM   3732  CG  GLU A 490      70.707  28.861  74.403  1.00 95.38           C
ATOM   3733  CD  GLU A 490      71.874  28.456  73.534  1.00 96.67           C
ATOM   3734  OE1 GLU A 490      72.840  27.867  74.063  1.00 97.05           O
ATOM   3735  OE2 GLU A 490      71.813  28.719  72.316  1.00 97.59           O
ATOM   3736  N   CYS A 491      70.179  24.539  74.403  1.00 89.99           N
ATOM   3737  CA  CYS A 491      71.012  23.345  74.405  1.00 88.52           C
ATOM   3738  C   CYS A 491      70.598  22.391  73.292  1.00 87.64           C
ATOM   3739  O   CYS A 491      71.427  21.657  72.756  1.00 87.39           O
ATOM   3740  CB  CYS A 491      70.917  22.639  75.755  1.00 88.29           C
ATOM   3741  SG  CYS A 491      71.860  21.103  75.867  1.00 89.25           S
ATOM   3742  N   MET A 492      69.312  22.393  72.951  1.00 86.36           N
ATOM   3743  CA  MET A 492      68.825  21.537  71.876  1.00 84.93           C
ATOM   3744  C   MET A 492      69.567  21.939  70.612  1.00 84.30           C
ATOM   3745  O   MET A 492      69.725  21.143  69.687  1.00 84.27           O
ATOM   3746  CB  MET A 492      67.320  21.724  71.671  1.00 84.55           C
ATOM   3747  CG  MET A 492      66.470  21.126  72.772  1.00 84.69           C
ATOM   3748  SD  MET A 492      66.616  19.333  72.840  1.00 85.49           S
ATOM   3749  CE  MET A 492      64.938  18.831  72.473  1.00 85.52           C
ATOM   3750  N   GLU A 493      70.028  23.186  70.590  1.00 83.25           N
ATOM   3751  CA  GLU A 493      70.761  23.717  69.453  1.00 82.40           C
ATOM   3752  C   GLU A 493      72.190  23.189  69.406  1.00 81.98           C
ATOM   3753  O   GLU A 493      72.712  22.904  68.329  1.00 81.93           O
ATOM   3754  CB  GLU A 493      70.778  25.247  69.502  1.00 82.47           C
ATOM   3755  CG  GLU A 493      71.587  25.896  68.385  1.00 82.36           C
ATOM   3756  CD  GLU A 493      71.064  25.554  66.997  1.00 82.65           C
ATOM   3757  OE1 GLU A 493      71.708  25.960  66.005  1.00 82.01           O
ATOM   3758  OE2 GLU A 493      70.011  24.885  66.894  1.00 81.57           O
ATOM   3759  N   SER A 494      72.822  23.060  70.570  1.00 81.32           N
ATOM   3760  CA  SER A 494      74.195  22.563  70.635  1.00 80.51           C
ATOM   3761  C   SER A 494      74.286  21.187  69.978  1.00 79.90           C
ATOM   3762  O   SER A 494      75.333  20.802  69.456  1.00 79.44           O
ATOM   3763  CB  SER A 494      74.670  22.478  72.090  1.00 80.03           C
ATOM   3764  OG  SER A 494      73.938  21.510  72.820  1.00 80.10           O
ATOM   3765  N   VAL A 495      73.176  20.457  70.008  1.00 79.55           N
ATOM   3766  CA  VAL A 495      73.104  19.130  69.413  1.00 78.77           C
ATOM   3767  C   VAL A 495      73.055  19.251  67.891  1.00 79.23           C
ATOM   3768  O   VAL A 495      73.793  18.568  67.181  1.00 79.33           O
ATOM   3769  CB  VAL A 495      71.846  18.381  69.895  1.00 78.09           C
ATOM   3770  CG1 VAL A 495      71.809  16.987  69.305  1.00 77.65           C
ATOM   3771  CG2 VAL A 495      71.832  18.319  71.409  1.00 77.57           C
ATOM   3772  N   ARG A 496      72.186  20.131  67.399  1.00 79.59           N
ATOM   3773  CA  ARG A 496      72.029  20.354  65.964  1.00 80.09           C
ATOM   3774  C   ARG A 496      73.345  20.724  65.290  1.00 80.41           C
ATOM   3775  O   ARG A 496      73.673  20.209  64.222  1.00 80.56           O
ATOM   3776  CB  ARG A 496      71.025  21.479  65.696  1.00 80.21           C
ATOM   3777  CG  ARG A 496      69.647  21.292  66.300  1.00 80.61           C
ATOM   3778  CD  ARG A 496      68.692  22.337  65.733  1.00 82.53           C
ATOM   3779  NE  ARG A 496      67.387  22.335  66.390  1.00 83.85           N
ATOM   3780  CZ  ARG A 496      67.123  22.946  67.541  1.00 83.70           C
ATOM   3781  NH1 ARG A 496      68.075  23.619  68.175  1.00 82.81           N
ATOM   3782  NH2 ARG A 496      65.905  22.880  68.061  1.00 84.34           N
ATOM   3783  N   ASN A 497      74.090  21.627  65.919  1.00 81.14           N
ATOM   3784  CA  ASN A 497      75.362  22.092  65.379  1.00 82.42           C
ATOM   3785  C   ASN A 497      76.515  21.172  65.754  1.00 83.01           C
ATOM   3786  O   ASN A 497      77.653  21.386  65.332  1.00 82.71           O
ATOM   3787  CB  ASN A 497      75.650  23.505  65.882  1.00 83.66           C
ATOM   3788  CG  ASN A 497      76.004  23.535  67.354  1.00 84.71           C
ATOM   3789  OD1 ASN A 497      77.122  23.202  67.739  1.00 86.07           O
ATOM   3790  ND2 ASN A 497      75.048  23.924  68.187  1.00 85.42           N
ATOM   3791  N   GLY A 498      76.218  20.158  66.561  1.00 83.70           N
ATOM   3792  CA  GLY A 498      77.240  19.213  66.968  1.00 85.37           C
ATOM   3793  C   GLY A 498      78.329  19.749  67.883  1.00 86.95           C
ATOM   3794  O   GLY A 498      79.506  19.749  67.516  1.00 86.62           O
ATOM   3795  N   THR A 499      77.941  20.210  69.070  1.00 88.35           N
ATOM   3796  CA  THR A 499      78.896  20.717  70.055  1.00 90.08           C
ATOM   3797  C   THR A 499      78.564  20.169  71.440  1.00 91.41           C
ATOM   3798  O   THR A 499      79.453  19.954  72.258  1.00 91.65           O
ATOM   3799  CB  THR A 499      78.907  22.262  70.125  1.00 89.62           C
ATOM   3800  OG1 THR A 499      77.562  22.754  70.170  1.00 89.74           O
ATOM   3801  CG2 THR A 499      79.644  22.847  68.930  1.00 88.69           C
ATOM   3802  N   TYR A 500      77.276  19.946  71.682  1.00 93.09           N
ATOM   3803  CA  TYR A 500      76.769  19.412  72.944  1.00 95.25           C
ATOM   3804  C   TYR A 500      77.805  19.282  74.064  1.00 97.71           C
ATOM   3805  O   TYR A 500      77.931  20.170  74.909  1.00 98.15           O
ATOM   3806  CB  TYR A 500      76.125  18.052  72.692  1.00 93.89           C
ATOM   3807  CG  TYR A 500      75.404  17.499  73.891  1.00 93.28           C
ATOM   3808  CD1 TYR A 500      74.304  18.163  74.429  1.00 93.41           C
ATOM   3809  CD2 TYR A 500      75.818  16.314  74.491  1.00 92.95           C
ATOM   3810  CE1 TYR A 500      73.631  17.658  75.535  1.00 93.33           C
ATOM   3811  CE2 TYR A 500      75.153  15.801  75.597  1.00 92.88           C
ATOM   3812  CZ  TYR A 500      74.061  16.477  76.113  1.00 92.94           C
ATOM   3813  OH  TYR A 500      73.393  15.971  77.202  1.00 92.60           O
ATOM   3814  N   ASP A 501      78.528  18.163  74.072  1.00100.60           N
ATOM   3815  CA  ASP A 501      79.562  17.894  75.076  1.00103.37           C
ATOM   3816  C   ASP A 501      79.054  17.744  76.510  1.00104.64           C
ATOM   3817  O   ASP A 501      78.650  18.720  77.144  1.00104.28           O
ATOM   3818  CB  ASP A 501      80.644  18.981  75.033  1.00104.42           C
ATOM   3819  CG  ASP A 501      81.712  18.705  73.986  1.00105.66           C
ATOM   3820  OD1 ASP A 501      81.356  18.449  72.815  1.00106.28           O
ATOM   3821  OD2 ASP A 501      82.912  18.750  74.336  1.00106.11           O
ATOM   3822  N   TYR A 502      79.097  16.506  77.003  1.00106.38           N
ATOM   3823  CA  TYR A 502      78.670  16.143  78.358  1.00108.02           C
ATOM   3824  C   TYR A 502      78.509  14.624  78.526  1.00108.87           C
ATOM   3825  O   TYR A 502      77.685  14.175  79.322  1.00109.23           O
ATOM   3826  CB  TYR A 502      77.337  16.821  78.705  1.00108.27           C
ATOM   3827  CG  TYR A 502      77.450  17.967  79.689  1.00108.69           C
ATOM   3828  CD1 TYR A 502      76.328  18.719  80.041  1.00108.77           C
ATOM   3829  CD2 TYR A 502      78.676  18.302  80.269  1.00108.71           C
ATOM   3830  CE1 TYR A 502      76.423  19.775  80.942  1.00108.88           C
ATOM   3831  CE2 TYR A 502      78.782  19.354  81.170  1.00108.57           C
ATOM   3832  CZ  TYR A 502      77.653  20.086  81.501  1.00108.66           C
ATOM   3833  OH  TYR A 502      77.759  21.134  82.384  1.00109.11           O
ATOM   3834  N   PRO A 503      79.311  13.818  77.800  1.00109.55           N
ATOM   3835  CA  PRO A 503      79.253  12.350  77.863  1.00109.89           C
ATOM   3836  C   PRO A 503      78.816  11.741  79.197  1.00110.16           C
ATOM   3837  O   PRO A 503      77.807  11.001  79.204  1.00110.02           O
ATOM   3838  CB  PRO A 503      80.669  11.944  77.478  1.00109.88           C
ATOM   3839  CG  PRO A 503      81.004  12.955  76.437  1.00109.84           C
ATOM   3840  CD  PRO A 503      80.524  14.246  77.076  1.00109.56           C
ATOM   3841  OXT PRO A 503      79.490  11.999  80.215  1.00110.86           O
ATOM   3843  N   ASP B  18      68.998 -19.685  78.267  1.00 61.97           N
ATOM   3844  CA  ASP B  18      68.074 -19.333  77.150  1.00 62.13           C
ATOM   3845  C   ASP B  18      68.730 -18.367  76.163  1.00 61.45           C
ATOM   3846  O   ASP B  18      69.052 -17.227  76.509  1.00 60.65           O
ATOM   3847  CB  ASP B  18      66.785 -18.722  77.710  1.00 62.06           C
ATOM   3848  CG  ASP B  18      65.971 -19.718  78.520  1.00 62.84           C
ATOM   3849  OD1 ASP B  18      64.850 -19.365  78.951  1.00 62.73           O
ATOM   3850  OD2 ASP B  18      66.454 -20.855  78.725  1.00 62.52           O
ATOM   3851  N   THR B  19      68.914 -18.833  74.931  1.00 61.23           N
ATOM   3852  CA  THR B  19      69.551 -18.033  73.890  1.00 60.79           C
ATOM   3853  C   THR B  19      68.776 -18.002  72.574  1.00 60.27           C
ATOM   3854  O   THR B  19      68.120 -18.976  72.204  1.00 60.60           O
ATOM   3855  CB  THR B  19      70.971 -18.565  73.588  1.00 60.76           C
ATOM   3856  OG1 THR B  19      71.766 -18.524  74.779  1.00 61.53           O
ATOM   3857  CG2 THR B  19      71.642 -17.720  72.516  1.00 62.03           C
ATOM   3858  N   ILE B  20      68.856 -16.870  71.878  1.00 58.85           N
ATOM   3859  CA  ILE B  20      68.213 -16.700  70.578  1.00 56.71           C
ATOM   3860  C   ILE B  20      69.264 -16.094  69.659  1.00 56.08           C
ATOM   3861  O   ILE B  20      69.905 -15.103  70.008  1.00 55.93           O
ATOM   3862  CB  ILE B  20      66.987 -15.753  70.632  1.00 56.08           C
ATOM   3863  CG1 ILE B  20      66.296 -15.738  69.265  1.00 55.42           C
ATOM   3864  CG2 ILE B  20      67.416 -14.339  71.007  1.00 54.89           C
ATOM   3865  CD1 ILE B  20      65.023 -14.920  69.218  1.00 55.60           C
ATOM   3866  N   CYS B  21      69.454 -16.701  68.493  1.00 55.41           N
ATOM   3867  CA  CYS B  21      70.446 -16.209  67.549  1.00 54.81           C
ATOM   3868  C   CYS B  21      69.835 -15.806  66.212  1.00 53.37           C
ATOM   3869  O   CYS B  21      68.821 -16.358  65.782  1.00 52.18           O
ATOM   3870  CB  CYS B  21      71.509 -17.274  67.273  1.00 56.75           C
ATOM   3871  SG  CYS B  21      72.357 -18.044  68.692  1.00 61.13           S
ATOM   3872  N   ILE B  22      70.473 -14.839  65.562  1.00 51.47           N
ATOM   3873  CA  ILE B  22      70.051 -14.371  64.253  1.00 49.96           C
ATOM   3874  C   ILE B  22      71.086 -14.914  63.275  1.00 48.64           C
ATOM   3875  O   ILE B  22      72.288 -14.727  63.473  1.00 47.92           O
ATOM   3876  CB  ILE B  22      70.035 -12.826  64.171  1.00 50.39           C
ATOM   3877  CG1 ILE B  22      68.810 -12.272  64.899  1.00 51.49           C
ATOM   3878  CG2 ILE B  22      70.012 -12.378  62.719  1.00 50.19           C
ATOM   3879  CD1 ILE B  22      68.849 -12.442  66.392  1.00 54.00           C
ATOM   3880  N   GLY B  23      70.623 -15.595  62.232  1.00 46.27           N
ATOM   3881  CA  GLY B  23      71.542 -16.154  61.258  1.00 44.81           C
ATOM   3882  C   GLY B  23      70.970 -16.191  59.857  1.00 43.87           C
ATOM   3883  O   GLY B  23      69.908 -15.625  59.595  1.00 43.10           O
ATOM   3884  N   TYR B  24      71.671 -16.863  58.952  1.00 42.88           N
ATOM   3885  CA  TYR B  24      71.216 -16.952  57.574  1.00 44.14           C
ATOM   3886  C   TYR B  24      71.245 -18.361  56.999  1.00 44.57           C
ATOM   3887  O   TYR B  24      71.969 -19.238  57.478  1.00 46.15           O
ATOM   3888  CB  TYR B  24      72.031 -15.996  56.688  1.00 42.20           C
ATOM   3889  CG  TYR B  24      73.527 -16.052  56.911  1.00 40.55           C
ATOM   3890  CD1 TYR B  24      74.335 -16.939  56.195  1.00 40.31           C
ATOM   3891  CD2 TYR B  24      74.136 -15.217  57.848  1.00 39.82           C
ATOM   3892  CE1 TYR B  24      75.719 -16.988  56.412  1.00 37.95           C
ATOM   3893  CE2 TYR B  24      75.506 -15.261  58.070  1.00 36.78           C
ATOM   3894  CZ  TYR B  24      76.292 -16.143  57.352  1.00 36.09           C
ATOM   3895  OH  TYR B  24      77.651 -16.164  57.579  1.00 35.05           O
ATOM   3896  N   HIS B  25      70.436 -18.555  55.964  1.00 44.33           N
ATOM   3897  CA  HIS B  25      70.300 -19.827  55.268  1.00 43.41           C
ATOM   3898  C   HIS B  25      71.600 -20.286  54.635  1.00 42.45           C
ATOM   3899  O   HIS B  25      72.454 -19.479  54.277  1.00 42.47           O
ATOM   3900  CB  HIS B  25      69.226 -19.698  54.182  1.00 45.22           C
ATOM   3901  CG  HIS B  25      69.071 -20.918  53.327  1.00 46.79           C
ATOM   3902  ND1 HIS B  25      68.466 -22.072  53.776  1.00 48.98           N
ATOM   3903  CD2 HIS B  25      69.453 -21.166  52.052  1.00 47.36           C
ATOM   3904  CE1 HIS B  25      68.481 -22.979  52.815  1.00 47.82           C
ATOM   3905  NE2 HIS B  25      69.074 -22.455  51.758  1.00 49.51           N
ATOM   3906  N   ALA B  26      71.736 -21.599  54.503  1.00 42.89           N
ATOM   3907  CA  ALA B  26      72.903 -22.210  53.885  1.00 42.43           C
ATOM   3908  C   ALA B  26      72.471 -23.592  53.425  1.00 43.22           C
ATOM   3909  O   ALA B  26      71.546 -24.171  53.991  1.00 44.14           O
ATOM   3910  CB  ALA B  26      74.039 -22.317  54.882  1.00 42.16           C
ATOM   3911  N   ASN B  27      73.121 -24.109  52.387  1.00 44.46           N
ATOM   3912  CA  ASN B  27      72.797 -25.430  51.860  1.00 44.15           C
ATOM   3913  C   ASN B  27      74.013 -26.038  51.183  1.00 44.89           C
ATOM   3914  O   ASN B  27      75.137 -25.603  51.412  1.00 45.90           O
ATOM   3915  CB  ASN B  27      71.634 -25.349  50.870  1.00 44.74           C
ATOM   3916  CG  ASN B  27      71.926 -24.440  49.688  1.00 45.91           C
ATOM   3917  OD1 ASN B  27      73.022 -24.458  49.127  1.00 44.09           O
ATOM   3918  ND2 ASN B  27      70.933 -23.653  49.292  1.00 46.13           N
ATOM   3919  N   ASN B  28      73.800 -27.039  50.341  1.00 47.08           N
ATOM   3920  CA  ASN B  28      74.925 -27.678  49.670  1.00 50.31           C
ATOM   3921  C   ASN B  28      75.017 -27.370  48.189  1.00 49.58           C
ATOM   3922  O   ASN B  28      75.696 -28.078  47.448  1.00 49.75           O
ATOM   3923  CB  ASN B  28      74.852 -29.183  49.858  1.00 54.73           C
ATOM   3924  CG  ASN B  28      73.502 -29.732  49.496  1.00 58.63           C
ATOM   3925  OD1 ASN B  28      73.057 -29.621  48.352  1.00 60.29           O
ATOM   3926  ND2 ASN B  28      72.829 -30.321  50.476  1.00 62.66           N
ATOM   3927  N   SER B  29      74.321 -26.326  47.755  1.00 49.36           N
ATOM   3928  CA  SER B  29      74.359 -25.925  46.358  1.00 47.84           C
ATOM   3929  C   SER B  29      75.804 -25.639  46.002  1.00 46.17           C
ATOM   3930  O   SER B  29      76.556 -25.141  46.830  1.00 47.20           O
ATOM   3931  CB  SER B  29      73.530 -24.658  46.146  1.00 49.46           C
ATOM   3932  OG  SER B  29      73.856 -24.039  44.913  1.00 52.11           O
ATOM   3933  N   THR B  30      76.197 -25.962  44.777  1.00 45.66           N
ATOM   3934  CA  THR B  30      77.558 -25.699  44.337  1.00 44.85           C
ATOM   3935  C   THR B  30      77.552 -24.650  43.225  1.00 44.08           C
ATOM   3936  O   THR B  30      78.565 -24.428  42.563  1.00 42.30           O
ATOM   3937  CB  THR B  30      78.241 -26.979  43.832  1.00 45.79           C
ATOM   3938  OG1 THR B  30      77.438 -27.574  42.807  1.00 45.16           O
ATOM   3939  CG2 THR B  30      78.427 -27.970  44.981  1.00 46.60           C
ATOM   3940  N   ASP B  31      76.398 -24.016  43.025  1.00 43.94           N
ATOM   3941  CA  ASP B  31      76.248 -22.966  42.019  1.00 43.82           C
ATOM   3942  C   ASP B  31      77.262 -21.864  42.300  1.00 43.53           C
ATOM   3943  O   ASP B  31      77.444 -21.458  43.451  1.00 43.61           O
ATOM   3944  CB  ASP B  31      74.852 -22.339  42.088  1.00 46.93           C
ATOM   3945  CG  ASP B  31      73.750 -23.306  41.724  1.00 50.36           C
ATOM   3946  OD1 ASP B  31      72.569 -22.886  41.765  1.00 50.49           O
ATOM   3947  OD2 ASP B  31      74.061 -24.474  41.400  1.00 51.67           O
ATOM   3948  N   THR B  32      77.916 -21.373  41.255  1.00 42.14           N
ATOM   3949  CA  THR B  32      78.886 -20.301  41.425  1.00 41.87           C
ATOM   3950  C   THR B  32      78.577 -19.145  40.483  1.00 41.44           C
ATOM   3951  O   THR B  32      77.970 -19.332  39.425  1.00 41.05           O
ATOM   3952  CB  THR B  32      80.323 -20.783  41.158  1.00 42.68           C
ATOM   3953  OG1 THR B  32      80.398 -21.361  39.851  1.00 42.67           O
ATOM   3954  CG2 THR B  32      80.740 -21.819  42.201  1.00 42.04           C
ATOM   3955  N   VAL B  33      78.990 -17.949  40.884  1.00 39.18           N
ATOM   3956  CA  VAL B  33      78.777 -16.756  40.084  1.00 37.75           C
ATOM   3957  C   VAL B  33      79.974 -15.837  40.268  1.00 37.06           C
ATOM   3958  O   VAL B  33      80.747 -15.992  41.216  1.00 35.75           O
ATOM   3959  CB  VAL B  33      77.499 -15.989  40.521  1.00 37.11           C
ATOM   3960  CG1 VAL B  33      76.287 -16.899  40.449  1.00 35.72           C
ATOM   3961  CG2 VAL B  33      77.674 -15.441  41.927  1.00 37.68           C
ATOM   3962  N   ASP B  34      80.132 -14.889  39.353  1.00 35.57           N
ATOM   3963  CA  ASP B  34      81.219 -13.931  39.445  1.00 35.68           C
ATOM   3964  C   ASP B  34      80.658 -12.588  39.872  1.00 33.84           C
ATOM   3965  O   ASP B  34      79.485 -12.293  39.638  1.00 31.82           O
ATOM   3966  CB  ASP B  34      81.924 -13.763  38.098  1.00 38.96           C
ATOM   3967  CG  ASP B  34      82.858 -14.907  37.778  1.00 42.63           C
ATOM   3968  OD1 ASP B  34      83.110 -15.744  38.670  1.00 46.21           O
ATOM   3969  OD2 ASP B  34      83.351 -14.961  36.631  1.00 46.22           O
ATOM   3970  N   THR B  35      81.499 -11.789  40.518  1.00 32.54           N
ATOM   3971  CA  THR B  35      81.124 -10.451  40.944  1.00 33.89           C
ATOM   3972  C   THR B  35      82.279  -9.557  40.522  1.00 34.67           C
ATOM   3973  O   THR B  35      83.272 -10.035  39.983  1.00 35.23           O
ATOM   3974  CB  THR B  35      80.938 -10.349  42.478  1.00 34.29           C
ATOM   3975  OG1 THR B  35      82.176 -10.641  43.135  1.00 37.17           O
ATOM   3976  CG2 THR B  35      79.870 -11.324  42.955  1.00 33.82           C
ATOM   3977  N   VAL B  36      82.154  -8.261  40.760  1.00 36.64           N
ATOM   3978  CA  VAL B  36      83.212  -7.326  40.401  1.00 37.15           C
ATOM   3979  C   VAL B  36      84.451  -7.548  41.274  1.00 37.18           C
ATOM   3980  O   VAL B  36      85.581  -7.491  40.789  1.00 36.90           O
ATOM   3981  CB  VAL B  36      82.750  -5.870  40.598  1.00 37.79           C
ATOM   3982  CG1 VAL B  36      83.690  -4.923  39.879  1.00 38.78           C
ATOM   3983  CG2 VAL B  36      81.334  -5.710  40.098  1.00 39.93           C
ATOM   3984  N   LEU B  37      84.229  -7.813  42.558  1.00 37.30           N
ATOM   3985  CA  LEU B  37      85.325  -8.006  43.503  1.00 39.64           C
ATOM   3986  C   LEU B  37      85.840  -9.435  43.649  1.00 40.42           C
ATOM   3987  O   LEU B  37      86.998  -9.640  44.002  1.00 41.50           O
ATOM   3988  CB  LEU B  37      84.919  -7.505  44.892  1.00 38.41           C
ATOM   3989  CG  LEU B  37      84.448  -6.062  45.080  1.00 38.50           C
ATOM   3990  CD1 LEU B  37      84.110  -5.858  46.552  1.00 39.96           C
ATOM   3991  CD2 LEU B  37      85.521  -5.082  44.638  1.00 37.48           C
ATOM   3992  N   GLU B  38      84.997 -10.421  43.373  1.00 41.27           N
ATOM   3993  CA  GLU B  38      85.414 -11.805  43.544  1.00 42.79           C
ATOM   3994  C   GLU B  38      84.784 -12.768  42.540  1.00 43.28           C
ATOM   3995  O   GLU B  38      83.580 -12.736  42.295  1.00 42.88           O
ATOM   3996  CB  GLU B  38      85.076 -12.235  44.974  1.00 43.41           C
ATOM   3997  CG  GLU B  38      85.463 -13.646  45.358  1.00 45.63           C
ATOM   3998  CD  GLU B  38      85.001 -13.993  46.771  1.00 48.69           C
ATOM   3999  OE1 GLU B  38      85.192 -15.152  47.199  1.00 50.63           O
ATOM   4000  OE2 GLU B  38      84.443 -13.103  47.456  1.00 49.08           O
ATOM   4001  N   LYS B  39      85.615 -13.635  41.975  1.00 43.48           N
ATOM   4002  CA  LYS B  39      85.160 -14.614  40.999  1.00 45.25           C
ATOM   4003  C   LYS B  39      84.853 -15.953  41.663  1.00 44.93           C
ATOM   4004  O   LYS B  39      85.300 -16.222  42.777  1.00 44.32           O
ATOM   4005  CB  LYS B  39      86.237 -14.823  39.927  1.00 46.22           C
ATOM   4006  CG  LYS B  39      86.699 -13.548  39.243  1.00 48.51           C
ATOM   4007  CD  LYS B  39      87.658 -13.842  38.105  1.00 50.90           C
ATOM   4008  CE  LYS B  39      88.108 -12.552  37.440  1.00 53.84           C
ATOM   4009  NZ  LYS B  39      89.040 -12.791  36.303  1.00 57.96           N
ATOM   4010  N   ASN B  40      84.073 -16.776  40.972  1.00 44.80           N
ATOM   4011  CA  ASN B  40      83.729 -18.109  41.447  1.00 45.94           C
ATOM   4012  C   ASN B  40      83.240 -18.117  42.893  1.00 44.14           C
ATOM   4013  O   ASN B  40      83.836 -18.759  43.758  1.00 44.76           O
ATOM   4014  CB  ASN B  40      84.957 -19.017  41.294  1.00 51.53           C
ATOM   4015  CG  ASN B  40      84.607 -20.496  41.290  1.00 56.84           C
ATOM   4016  OD1 ASN B  40      84.149 -21.044  42.292  1.00 61.27           O
ATOM   4017  ND2 ASN B  40      84.829 -21.151  40.155  1.00 60.67           N
ATOM   4018  N   VAL B  41      82.149 -17.406  43.150  1.00 41.73           N
ATOM   4019  CA  VAL B  41      81.571 -17.335  44.486  1.00 38.82           C
ATOM   4020  C   VAL B  41      80.400 -18.304  44.605  1.00 39.46           C
ATOM   4021  O   VAL B  41      79.398 -18.163  43.906  1.00 38.07           O
ATOM   4022  CB  VAL B  41      81.069 -15.909  44.800  1.00 37.41           C
ATOM   4023  CG1 VAL B  41      80.391 -15.880  46.156  1.00 35.60           C
ATOM   4024  CG2 VAL B  41      82.230 -14.934  44.762  1.00 37.50           C
ATOM   4025  N   THR B  42      80.530 -19.280  45.503  1.00 38.28           N
ATOM   4026  CA  THR B  42      79.492 -20.283  45.718  1.00 36.15           C
ATOM   4027  C   THR B  42      78.284 -19.681  46.421  1.00 36.30           C
ATOM   4028  O   THR B  42      78.413 -19.064  47.476  1.00 35.76           O
ATOM   4029  CB  THR B  42      80.033 -21.448  46.557  1.00 37.20           C
ATOM   4030  OG1 THR B  42      81.233 -21.951  45.950  1.00 35.58           O
ATOM   4031  CG2 THR B  42      79.000 -22.561  46.640  1.00 34.95           C
ATOM   4032  N   VAL B  43      77.105 -19.879  45.843  1.00 37.10           N
ATOM   4033  CA  VAL B  43      75.884 -19.318  46.403  1.00 38.04           C
ATOM   4034  C   VAL B  43      74.775 -20.339  46.591  1.00 39.57           C
ATOM   4035  O   VAL B  43      74.765 -21.387  45.947  1.00 42.18           O
ATOM   4036  CB  VAL B  43      75.359 -18.168  45.513  1.00 38.46           C
ATOM   4037  CG1 VAL B  43      76.418 -17.087  45.398  1.00 37.69           C
ATOM   4038  CG2 VAL B  43      74.992 -18.698  44.133  1.00 38.10           C
ATOM   4039  N   THR B  44      73.836 -20.011  47.472  1.00 40.75           N
ATOM   4040  CA  THR B  44      72.715 -20.885  47.791  1.00 43.54           C
ATOM   4041  C   THR B  44      71.724 -21.046  46.644  1.00 45.77           C
ATOM   4042  O   THR B  44      71.237 -22.144  46.389  1.00 47.02           O
ATOM   4043  CB  THR B  44      71.945 -20.362  49.019  1.00 43.10           C
ATOM   4044  OG1 THR B  44      71.355 -19.094  48.710  1.00 43.09           O
ATOM   4045  CG2 THR B  44      72.886 -20.196  50.205  1.00 44.68           C
ATOM   4046  N   HIS B  45      71.412 -19.942  45.970  1.00 46.79           N
ATOM   4047  CA  HIS B  45      70.476 -19.958  44.853  1.00 46.14           C
ATOM   4048  C   HIS B  45      70.938 -19.006  43.748  1.00 45.23           C
ATOM   4049  O   HIS B  45      71.486 -17.938  44.019  1.00 44.81           O
ATOM   4050  CB  HIS B  45      69.077 -19.547  45.325  1.00 47.77           C
ATOM   4051  CG  HIS B  45      68.588 -20.313  46.516  1.00 52.30           C
ATOM   4052  ND1 HIS B  45      69.127 -20.157  47.776  1.00 52.43           N
ATOM   4053  CD2 HIS B  45      67.602 -21.234  46.641  1.00 51.90           C
ATOM   4054  CE1 HIS B  45      68.493 -20.948  48.625  1.00 52.60           C
ATOM   4055  NE2 HIS B  45      67.563 -21.611  47.962  1.00 52.32           N
ATOM   4056  N   SER B  46      70.718 -19.403  42.500  1.00 43.31           N
ATOM   4057  CA  SER B  46      71.103 -18.584  41.359  1.00 42.00           C
ATOM   4058  C   SER B  46      70.231 -18.943  40.164  1.00 41.79           C
ATOM   4059  O   SER B  46      69.554 -19.971  40.167  1.00 41.96           O
ATOM   4060  CB  SER B  46      72.575 -18.808  41.016  1.00 39.85           C
ATOM   4061  OG  SER B  46      72.806 -20.158  40.673  1.00 41.33           O
ATOM   4062  N   VAL B  47      70.258 -18.095  39.142  1.00 40.23           N
ATOM   4063  CA  VAL B  47      69.456 -18.303  37.944  1.00 39.59           C
ATOM   4064  C   VAL B  47      70.287 -18.118  36.683  1.00 38.53           C
ATOM   4065  O   VAL B  47      71.000 -17.122  36.539  1.00 37.27           O
ATOM   4066  CB  VAL B  47      68.281 -17.297  37.883  1.00 40.72           C
ATOM   4067  CG1 VAL B  47      67.439 -17.554  36.641  1.00 43.09           C
ATOM   4068  CG2 VAL B  47      67.428 -17.412  39.132  1.00 42.46           C
ATOM   4069  N   ASN B  48      70.194 -19.072  35.768  1.00 36.88           N
ATOM   4070  CA  ASN B  48      70.930 -18.962  34.522  1.00 37.19           C
ATOM   4071  C   ASN B  48      70.123 -18.087  33.561  1.00 34.97           C
ATOM   4072  O   ASN B  48      68.909 -18.238  33.440  1.00 33.79           O
ATOM   4073  CB  ASN B  48      71.157 -20.340  33.901  1.00 41.04           C
ATOM   4074  CG  ASN B  48      72.062 -20.281  32.685  1.00 44.28           C
ATOM   4075  OD1 ASN B  48      72.199 -21.254  31.948  1.00 48.98           O
ATOM   4076  ND2 ASN B  48      72.693 -19.135  32.476  1.00 45.64           N
ATOM   4077  N   LEU B  49      70.802 -17.162  32.893  1.00 33.13           N
ATOM   4078  CA  LEU B  49      70.149 -16.269  31.945  1.00 32.97           C
ATOM   4079  C   LEU B  49      70.647 -16.524  30.524  1.00 31.40           C
ATOM   4080  O   LEU B  49      70.199 -15.880  29.576  1.00 32.38           O
ATOM   4081  CB  LEU B  49      70.435 -14.810  32.319  1.00 30.82           C
ATOM   4082  CG  LEU B  49      69.975 -14.324  33.694  1.00 30.99           C
ATOM   4083  CD1 LEU B  49      70.343 -12.853  33.872  1.00 29.76           C
ATOM   4084  CD2 LEU B  49      68.484 -14.515  33.828  1.00 29.92           C
ATOM   4085  N   LEU B  50      71.573 -17.468  30.386  1.00 30.01           N
ATOM   4086  CA  LEU B  50      72.170 -17.777  29.092  1.00 29.79           C
ATOM   4087  C   LEU B  50      71.789 -19.149  28.541  1.00 30.16           C
ATOM   4088  O   LEU B  50      72.193 -20.174  29.080  1.00 30.80           O
ATOM   4089  CB  LEU B  50      73.691 -17.685  29.212  1.00 27.08           C
ATOM   4090  CG  LEU B  50      74.526 -17.972  27.967  1.00 28.66           C
ATOM   4091  CD1 LEU B  50      74.292 -16.881  26.919  1.00 24.45           C
ATOM   4092  CD2 LEU B  50      75.996 -18.037  28.352  1.00 27.56           C
ATOM   4093  N   GLU B  51      71.030 -19.164  27.452  1.00 30.68           N
ATOM   4094  CA  GLU B  51      70.606 -20.420  26.840  1.00 29.73           C
ATOM   4095  C   GLU B  51      71.687 -21.066  25.985  1.00 29.50           C
ATOM   4096  O   GLU B  51      72.160 -20.471  25.025  1.00 28.61           O
ATOM   4097  CB  GLU B  51      69.367 -20.199  25.979  1.00 29.50           C
ATOM   4098  CG  GLU B  51      68.819 -21.485  25.384  1.00 32.37           C
ATOM   4099  CD  GLU B  51      68.461 -22.494  26.458  1.00 34.00           C
ATOM   4100  OE1 GLU B  51      67.520 -22.224  27.231  1.00 36.04           O
ATOM   4101  OE2 GLU B  51      69.123 -23.549  26.536  1.00 37.02           O
ATOM   4102  N   ASP B  52      72.085 -22.287  26.332  1.00 31.11           N
ATOM   4103  CA  ASP B  52      73.098 -22.989  25.545  1.00 32.75           C
ATOM   4104  C   ASP B  52      72.574 -24.308  24.974  1.00 32.36           C
ATOM   4105  O   ASP B  52      73.339 -25.093  24.421  1.00 33.46           O
ATOM   4106  CB  ASP B  52      74.358 -23.261  26.382  1.00 35.41           C
ATOM   4107  CG  ASP B  52      74.056 -23.960  27.704  1.00 40.00           C
ATOM   4108  OD1 ASP B  52      73.144 -24.812  27.762  1.00 43.02           O
ATOM   4109  OD2 ASP B  52      74.749 -23.666  28.696  1.00 45.33           O
ATOM   4110  N   SER B  53      71.271 -24.543  25.091  1.00 32.01           N
ATOM   4111  CA  SER B  53      70.680 -25.786  24.598  1.00 35.62           C
ATOM   4112  C   SER B  53      69.771 -25.619  23.387  1.00 35.85           C
ATOM   4113  O   SER B  53      68.988 -24.671  23.306  1.00 33.56           O
ATOM   4114  CB  SER B  53      69.865 -26.457  25.708  1.00 36.59           C
ATOM   4115  OG  SER B  53      70.623 -26.565  26.899  1.00 44.36           O
ATOM   4116  N   HIS B  54      69.867 -26.572  22.464  1.00 35.45           N
ATOM   4117  CA  HIS B  54      69.044 -26.587  21.262  1.00 36.47           C
ATOM   4118  C   HIS B  54      68.878 -28.047  20.825  1.00 38.13           C
ATOM   4119  O   HIS B  54      69.632 -28.914  21.271  1.00 38.79           O
ATOM   4120  CB  HIS B  54      69.720 -25.773  20.149  1.00 32.04           C
ATOM   4121  CG  HIS B  54      71.001 -26.367  19.647  1.00 32.65           C
ATOM   4122  ND1 HIS B  54      71.038 -27.383  18.716  1.00 34.11           N
ATOM   4123  CD2 HIS B  54      72.292 -26.075  19.933  1.00 31.54           C
ATOM   4124  CE1 HIS B  54      72.296 -27.687  18.445  1.00 30.77           C
ATOM   4125  NE2 HIS B  54      73.077 -26.907  19.171  1.00 30.05           N
ATOM   4126  N   ASN B  55      67.880 -28.325  19.986  1.00 38.22           N
ATOM   4127  CA  ASN B  55      67.687 -29.683  19.480  1.00 38.40           C
ATOM   4128  C   ASN B  55      68.187 -29.685  18.044  1.00 39.21           C
ATOM   4129  O   ASN B  55      67.463 -29.302  17.134  1.00 44.48           O
ATOM   4130  CB  ASN B  55      66.208 -30.115  19.562  1.00 37.59           C
ATOM   4131  CG  ASN B  55      65.233 -29.119  18.921  1.00 37.61           C
ATOM   4132  OD1 ASN B  55      64.235 -28.750  19.535  1.00 45.49           O
ATOM   4133  ND2 ASN B  55      65.500 -28.708  17.695  1.00 29.93           N
ATOM   4134  N   GLY B  56      69.442 -30.080  17.858  1.00 36.27           N
ATOM   4135  CA  GLY B  56      70.067 -30.095  16.544  1.00 33.84           C
ATOM   4136  C   GLY B  56      69.223 -30.469  15.343  1.00 32.82           C
ATOM   4137  O   GLY B  56      69.648 -31.260  14.509  1.00 34.82           O
ATOM   4138  N   LYS B  57      68.045 -29.871  15.233  1.00 31.51           N
ATOM   4139  CA  LYS B  57      67.125 -30.158  14.149  1.00 33.76           C
ATOM   4140  C   LYS B  57      66.515 -28.881  13.583  1.00 32.63           C
ATOM   4141  O   LYS B  57      66.483 -27.839  14.245  1.00 32.82           O
ATOM   4142  CB  LYS B  57      65.978 -31.038  14.661  1.00 33.89           C
ATOM   4143  CG  LYS B  57      66.399 -32.233  15.493  1.00 38.11           C
ATOM   4144  CD  LYS B  57      65.224 -32.761  16.312  1.00 42.42           C
ATOM   4145  CE  LYS B  57      65.717 -33.303  17.652  1.00 48.02           C
ATOM   4146  NZ  LYS B  57      64.620 -33.618  18.607  1.00 50.40           N
ATOM   4147  N   LEU B  58      66.035 -28.974  12.348  1.00 31.36           N
ATOM   4148  CA  LEU B  58      65.351 -27.858  11.710  1.00 30.14           C
ATOM   4149  C   LEU B  58      63.893 -28.201  11.962  1.00 30.04           C
ATOM   4150  O   LEU B  58      63.481 -29.342  11.750  1.00 30.53           O
ATOM   4151  CB  LEU B  58      65.627 -27.831  10.213  1.00 29.16           C
ATOM   4152  CG  LEU B  58      67.055 -27.519   9.779  1.00 32.07           C
ATOM   4153  CD1 LEU B  58      67.115 -27.561   8.266  1.00 31.98           C
ATOM   4154  CD2 LEU B  58      67.481 -26.144  10.296  1.00 31.38           C
ATOM   4155  N   CYS B  59      63.118 -27.232  12.429  1.00 31.12           N
ATOM   4156  CA  CYS B  59      61.717 -27.474  12.731  1.00 30.26           C
ATOM   4157  C   CYS B  59      60.785 -26.547  11.990  1.00 31.36           C
ATOM   4158  O   CYS B  59      61.215 -25.633  11.289  1.00 31.13           O
ATOM   4159  CB  CYS B  59      61.463 -27.304  14.233  1.00 33.22           C
ATOM   4160  SG  CYS B  59      62.447 -28.405  15.292  1.00 35.49           S
ATOM   4161  N   ARG B  60      59.495 -26.809  12.149  1.00 32.05           N
ATOM   4162  CA  ARG B  60      58.473 -25.974  11.556  1.00 33.91           C
ATOM   4163  C   ARG B  60      58.478 -24.735  12.433  1.00 34.94           C
ATOM   4164  O   ARG B  60      58.760 -24.817  13.632  1.00 32.70           O
ATOM   4165  CB  ARG B  60      57.094 -26.633  11.663  1.00 35.18           C
ATOM   4166  CG  ARG B  60      56.879 -27.849  10.792  1.00 35.04           C
ATOM   4167  CD  ARG B  60      55.545 -28.522  11.121  1.00 37.25           C
ATOM   4168  NE  ARG B  60      55.297 -29.641  10.220  1.00 41.48           N
ATOM   4169  CZ  ARG B  60      54.908 -29.509   8.957  1.00 42.64           C
ATOM   4170  NH1 ARG B  60      54.703 -28.299   8.446  1.00 42.35           N
ATOM   4171  NH2 ARG B  60      54.761 -30.584   8.191  1.00 44.52           N
ATOM   4172  N   LEU B  61      58.175 -23.591  11.838  1.00 36.28           N
ATOM   4173  CA  LEU B  61      58.115 -22.354  12.595  1.00 39.09           C
ATOM   4174  C   LEU B  61      56.633 -22.079  12.755  1.00 40.94           C
ATOM   4175  O   LEU B  61      55.958 -21.677  11.804  1.00 40.22           O
ATOM   4176  CB  LEU B  61      58.787 -21.213  11.830  1.00 39.40           C
ATOM   4177  CG  LEU B  61      58.803 -19.863  12.549  1.00 40.57           C
ATOM   4178  CD1 LEU B  61      59.710 -19.939  13.778  1.00 39.39           C
ATOM   4179  CD2 LEU B  61      59.283 -18.782  11.589  1.00 40.81           C
ATOM   4180  N   LYS B  62      56.127 -22.326  13.958  1.00 44.11           N
ATOM   4181  CA  LYS B  62      54.716 -22.131  14.249  1.00 46.36           C
ATOM   4182  C   LYS B  62      53.842 -22.934  13.294  1.00 45.04           C
ATOM   4183  O   LYS B  62      52.884 -22.410  12.721  1.00 44.68           O
ATOM   4184  CB  LYS B  62      54.355 -20.647  14.162  1.00 51.69           C
ATOM   4185  CG  LYS B  62      54.847 -19.829  15.346  1.00 56.87           C
ATOM   4186  CD  LYS B  62      54.365 -18.391  15.249  1.00 61.61           C
ATOM   4187  CE  LYS B  62      54.719 -17.608  16.499  1.00 64.15           C
ATOM   4188  NZ  LYS B  62      54.246 -16.198  16.407  1.00 67.89           N
ATOM   4189  N   GLY B  63      54.189 -24.206  13.119  1.00 42.78           N
ATOM   4190  CA  GLY B  63      53.421 -25.077  12.247  1.00 41.16           C
ATOM   4191  C   GLY B  63      53.774 -25.060  10.771  1.00 40.14           C
ATOM   4192  O   GLY B  63      53.450 -26.001  10.048  1.00 40.95           O
ATOM   4193  N   ILE B  64      54.435 -24.004  10.309  1.00 39.41           N
ATOM   4194  CA  ILE B  64      54.799 -23.914   8.898  1.00 36.05           C
ATOM   4195  C   ILE B  64      56.217 -24.408   8.634  1.00 35.06           C
ATOM   4196  O   ILE B  64      57.173 -23.939   9.247  1.00 34.59           O
ATOM   4197  CB  ILE B  64      54.663 -22.474   8.398  1.00 38.06           C
ATOM   4198  CG1 ILE B  64      53.227 -21.996   8.635  1.00 39.47           C
ATOM   4199  CG2 ILE B  64      55.040 -22.396   6.920  1.00 35.32           C
ATOM   4200  CD1 ILE B  64      52.990 -20.554   8.257  1.00 43.49           C
ATOM   4201  N   ALA B  65      56.342 -25.353   7.708  1.00 32.55           N
ATOM   4202  CA  ALA B  65      57.624 -25.945   7.356  1.00 32.75           C
ATOM   4203  C   ALA B  65      58.491 -25.040   6.485  1.00 33.35           C
ATOM   4204  O   ALA B  65      57.987 -24.251   5.680  1.00 34.70           O
ATOM   4205  CB  ALA B  65      57.390 -27.266   6.640  1.00 31.56           C
ATOM   4206  N   PRO B  66      59.819 -25.142   6.633  1.00 31.58           N
ATOM   4207  CA  PRO B  66      60.724 -24.314   5.829  1.00 32.51           C
ATOM   4208  C   PRO B  66      60.865 -24.931   4.466  1.00 32.31           C
ATOM   4209  O   PRO B  66      60.468 -26.072   4.265  1.00 33.55           O
ATOM   4210  CB  PRO B  66      62.051 -24.388   6.584  1.00 30.25           C
ATOM   4211  CG  PRO B  66      62.019 -25.825   7.119  1.00 30.09           C
ATOM   4212  CD  PRO B  66      60.564 -25.906   7.647  1.00 29.59           C
ATOM   4213  N   LEU B  67      61.423 -24.165   3.538  1.00 33.19           N
ATOM   4214  CA  LEU B  67      61.675 -24.634   2.192  1.00 32.38           C
ATOM   4215  C   LEU B  67      63.134 -25.095   2.185  1.00 32.92           C
ATOM   4216  O   LEU B  67      64.040 -24.284   2.379  1.00 32.84           O
ATOM   4217  CB  LEU B  67      61.496 -23.488   1.194  1.00 32.95           C
ATOM   4218  CG  LEU B  67      62.038 -23.724  -0.220  1.00 34.42           C
ATOM   4219  CD1 LEU B  67      61.207 -24.790  -0.918  1.00 35.90           C
ATOM   4220  CD2 LEU B  67      62.000 -22.426  -1.009  1.00 33.68           C
ATOM   4221  N   GLN B  68      63.359 -26.389   1.976  1.00 32.69           N
ATOM   4222  CA  GLN B  68      64.719 -26.934   1.937  1.00 33.38           C
ATOM   4223  C   GLN B  68      65.209 -27.044   0.500  1.00 33.60           C
ATOM   4224  O   GLN B  68      64.738 -27.891  -0.258  1.00 33.61           O
ATOM   4225  CB  GLN B  68      64.768 -28.325   2.577  1.00 33.75           C
ATOM   4226  CG  GLN B  68      64.341 -28.362   4.021  1.00 35.47           C
ATOM   4227  CD  GLN B  68      64.437 -29.758   4.614  1.00 37.48           C
ATOM   4228  OE1 GLN B  68      65.532 -30.253   4.904  1.00 35.10           O
ATOM   4229  NE2 GLN B  68      63.286 -30.406   4.788  1.00 34.22           N
ATOM   4230  N   LEU B  69      66.166 -26.201   0.131  1.00 32.81           N
ATOM   4231  CA  LEU B  69      66.694 -26.214  -1.223  1.00 32.90           C
ATOM   4232  C   LEU B  69      67.631 -27.390  -1.472  1.00 33.44           C
ATOM   4233  O   LEU B  69      67.948 -27.705  -2.616  1.00 34.17           O
ATOM   4234  CB  LEU B  69      67.411 -24.894  -1.514  1.00 33.57           C
ATOM   4235  CG  LEU B  69      66.568 -23.643  -1.233  1.00 34.84           C
ATOM   4236  CD1 LEU B  69      67.366 -22.393  -1.593  1.00 33.26           C
ATOM   4237  CD2 LEU B  69      65.264 -23.707  -2.026  1.00 33.73           C
ATOM   4238  N   GLY B  70      68.064 -28.044  -0.400  1.00 34.32           N
ATOM   4239  CA  GLY B  70      68.958 -29.179  -0.539  1.00 34.85           C
ATOM   4240  C   GLY B  70      70.219 -28.864  -1.319  1.00 36.27           C
ATOM   4241  O   GLY B  70      70.994 -27.987  -0.936  1.00 36.08           O
ATOM   4242  N   LYS B  71      70.418 -29.580  -2.421  1.00 37.24           N
ATOM   4243  CA  LYS B  71      71.588 -29.404  -3.273  1.00 38.43           C
ATOM   4244  C   LYS B  71      71.426 -28.230  -4.239  1.00 37.15           C
ATOM   4245  O   LYS B  71      72.272 -27.996  -5.102  1.00 37.64           O
ATOM   4246  CB  LYS B  71      71.856 -30.691  -4.064  1.00 41.54           C
ATOM   4247  CG  LYS B  71      70.794 -31.020  -5.114  1.00 49.36           C
ATOM   4248  CD  LYS B  71      69.416 -31.239  -4.487  1.00 55.10           C
ATOM   4249  CE  LYS B  71      68.346 -31.581  -5.532  1.00 57.50           C
ATOM   4250  NZ  LYS B  71      66.963 -31.619  -4.948  1.00 57.10           N
ATOM   4251  N   CYS B  72      70.340 -27.487  -4.088  1.00 35.07           N
ATOM   4252  CA  CYS B  72      70.081 -26.341  -4.950  1.00 34.47           C
ATOM   4253  C   CYS B  72      70.201 -25.016  -4.203  1.00 33.04           C
ATOM   4254  O   CYS B  72      70.114 -24.975  -2.980  1.00 31.08           O
ATOM   4255  CB  CYS B  72      68.677 -26.469  -5.546  1.00 37.08           C
ATOM   4256  SG  CYS B  72      68.570 -27.813  -6.768  1.00 41.73           S
ATOM   4257  N   ASN B  73      70.435 -23.933  -4.935  1.00 32.84           N
ATOM   4258  CA  ASN B  73      70.484 -22.622  -4.301  1.00 33.28           C
ATOM   4259  C   ASN B  73      69.323 -21.819  -4.875  1.00 31.98           C
ATOM   4260  O   ASN B  73      68.621 -22.300  -5.761  1.00 33.34           O
ATOM   4261  CB  ASN B  73      71.818 -21.911  -4.549  1.00 32.24           C
ATOM   4262  CG  ASN B  73      72.116 -21.711  -6.006  1.00 33.78           C
ATOM   4263  OD1 ASN B  73      71.263 -21.287  -6.781  1.00 34.86           O
ATOM   4264  ND2 ASN B  73      73.348 -22.000  -6.389  1.00 37.91           N
ATOM   4265  N   ILE B  74      69.111 -20.611  -4.370  1.00 30.80           N
ATOM   4266  CA  ILE B  74      68.012 -19.778  -4.844  1.00 28.12           C
ATOM   4267  C   ILE B  74      67.928 -19.677  -6.363  1.00 26.54           C
ATOM   4268  O   ILE B  74      66.847 -19.749  -6.927  1.00 26.01           O
ATOM   4269  CB  ILE B  74      68.109 -18.354  -4.267  1.00 28.08           C
ATOM   4270  CG1 ILE B  74      68.006 -18.407  -2.743  1.00 30.57           C
ATOM   4271  CG2 ILE B  74      66.988 -17.483  -4.830  1.00 26.60           C
ATOM   4272  CD1 ILE B  74      66.661 -18.901  -2.228  1.00 34.40           C
ATOM   4273  N   ALA B  75      69.072 -19.500  -7.015  1.00 25.78           N
ATOM   4274  CA  ALA B  75      69.127 -19.373  -8.464  1.00 25.66           C
ATOM   4275  C   ALA B  75      68.605 -20.621  -9.171  1.00 25.98           C
ATOM   4276  O   ALA B  75      67.818 -20.525 -10.115  1.00 25.54           O
ATOM   4277  CB  ALA B  75      70.566 -19.082  -8.909  1.00 25.88           C
ATOM   4278  N   GLY B  76      69.055 -21.788  -8.717  1.00 25.84           N
ATOM   4279  CA  GLY B  76      68.616 -23.035  -9.317  1.00 25.84           C
ATOM   4280  C   GLY B  76      67.125 -23.230  -9.145  1.00 25.65           C
ATOM   4281  O   GLY B  76      66.443 -23.742 -10.030  1.00 28.27           O
ATOM   4282  N   TRP B  77      66.620 -22.799  -7.998  1.00 25.35           N
ATOM   4283  CA  TRP B  77      65.208 -22.913  -7.674  1.00 24.60           C
ATOM   4284  C   TRP B  77      64.301 -22.036  -8.548  1.00 27.71           C
ATOM   4285  O   TRP B  77      63.363 -22.539  -9.172  1.00 27.85           O
ATOM   4286  CB  TRP B  77      65.024 -22.570  -6.195  1.00 24.52           C
ATOM   4287  CG  TRP B  77      63.607 -22.364  -5.732  1.00 25.85           C
ATOM   4288  CD1 TRP B  77      62.524 -23.154  -6.004  1.00 26.73           C
ATOM   4289  CD2 TRP B  77      63.145 -21.346  -4.832  1.00 25.45           C
ATOM   4290  NE1 TRP B  77      61.418 -22.694  -5.323  1.00 26.24           N
ATOM   4291  CE2 TRP B  77      61.772 -21.587  -4.597  1.00 25.24           C
ATOM   4292  CE3 TRP B  77      63.761 -20.256  -4.196  1.00 27.24           C
ATOM   4293  CZ2 TRP B  77      61.001 -20.776  -3.751  1.00 27.39           C
ATOM   4294  CZ3 TRP B  77      62.994 -19.449  -3.350  1.00 25.62           C
ATOM   4295  CH2 TRP B  77      61.629 -19.715  -3.137  1.00 27.95           C
ATOM   4296  N   LEU B  78      64.579 -20.733  -8.598  1.00 26.34           N
ATOM   4297  CA  LEU B  78      63.763 -19.806  -9.384  1.00 27.00           C
ATOM   4298  C   LEU B  78      63.856 -19.984 -10.898  1.00 26.01           C
ATOM   4299  O   LEU B  78      62.867 -19.793 -11.598  1.00 27.13           O
ATOM   4300  CB  LEU B  78      64.107 -18.355  -9.024  1.00 26.42           C
ATOM   4301  CG  LEU B  78      63.942 -17.992  -7.541  1.00 28.45           C
ATOM   4302  CD1 LEU B  78      64.303 -16.533  -7.316  1.00 25.75           C
ATOM   4303  CD2 LEU B  78      62.508 -18.259  -7.101  1.00 27.69           C
ATOM   4304  N   LEU B  79      65.034 -20.335 -11.406  1.00 25.61           N
ATOM   4305  CA  LEU B  79      65.209 -20.523 -12.844  1.00 25.84           C
ATOM   4306  C   LEU B  79      64.626 -21.856 -13.306  1.00 27.06           C
ATOM   4307  O   LEU B  79      64.180 -21.987 -14.443  1.00 24.68           O
ATOM   4308  CB  LEU B  79      66.694 -20.478 -13.223  1.00 26.32           C
ATOM   4309  CG  LEU B  79      67.494 -19.203 -12.947  1.00 26.03           C
ATOM   4310  CD1 LEU B  79      68.942 -19.441 -13.318  1.00 23.46           C
ATOM   4311  CD2 LEU B  79      66.926 -18.040 -13.753  1.00 26.83           C
ATOM   4312  N   GLY B  80      64.644 -22.845 -12.419  1.00 28.55           N
ATOM   4313  CA  GLY B  80      64.115 -24.150 -12.760  1.00 28.26           C
ATOM   4314  C   GLY B  80      65.183 -25.158 -13.141  1.00 29.17           C
ATOM   4315  O   GLY B  80      64.977 -25.988 -14.028  1.00 29.46           O
ATOM   4316  N   ASN B  81      66.337 -25.081 -12.487  1.00 30.55           N
ATOM   4317  CA  ASN B  81      67.416 -26.027 -12.756  1.00 32.32           C
ATOM   4318  C   ASN B  81      66.788 -27.431 -12.664  1.00 32.81           C
ATOM   4319  O   ASN B  81      66.098 -27.745 -11.691  1.00 31.12           O
ATOM   4320  CB  ASN B  81      68.516 -25.864 -11.701  1.00 32.04           C
ATOM   4321  CG  ASN B  81      69.717 -26.748 -11.961  1.00 35.17           C
ATOM   4322  OD1 ASN B  81      69.578 -27.929 -12.289  1.00 36.47           O
ATOM   4323  ND2 ASN B  81      70.912 -26.184 -11.797  1.00 33.83           N
ATOM   4324  N   PRO B  82      66.999 -28.280 -13.683  1.00 33.51           N
ATOM   4325  CA  PRO B  82      66.440 -29.639 -13.687  1.00 35.06           C
ATOM   4326  C   PRO B  82      66.724 -30.414 -12.405  1.00 35.90           C
ATOM   4327  O   PRO B  82      65.914 -31.230 -11.969  1.00 37.50           O
ATOM   4328  CB  PRO B  82      67.099 -30.276 -14.906  1.00 33.67           C
ATOM   4329  CG  PRO B  82      67.213 -29.118 -15.844  1.00 32.45           C
ATOM   4330  CD  PRO B  82      67.735 -28.021 -14.933  1.00 33.10           C
ATOM   4331  N   GLU B  83      67.874 -30.149 -11.800  1.00 37.38           N
ATOM   4332  CA  GLU B  83      68.262 -30.823 -10.566  1.00 38.73           C
ATOM   4333  C   GLU B  83      67.447 -30.353  -9.362  1.00 37.28           C
ATOM   4334  O   GLU B  83      67.630 -30.860  -8.255  1.00 39.23           O
ATOM   4335  CB  GLU B  83      69.750 -30.591 -10.293  1.00 43.29           C
ATOM   4336  CG  GLU B  83      70.690 -31.256 -11.296  1.00 49.22           C
ATOM   4337  CD  GLU B  83      70.943 -32.728 -10.989  1.00 53.80           C
ATOM   4338  OE1 GLU B  83      69.970 -33.516 -10.951  1.00 56.68           O
ATOM   4339  OE2 GLU B  83      72.124 -33.094 -10.788  1.00 55.77           O
ATOM   4340  N   CYS B  84      66.549 -29.393  -9.571  1.00 34.61           N
ATOM   4341  CA  CYS B  84      65.738 -28.882  -8.469  1.00 35.03           C
ATOM   4342  C   CYS B  84      64.248 -29.139  -8.663  1.00 33.90           C
ATOM   4343  O   CYS B  84      63.422 -28.492  -8.021  1.00 32.24           O
ATOM   4344  CB  CYS B  84      65.979 -27.376  -8.287  1.00 37.08           C
ATOM   4345  SG  CYS B  84      67.741 -26.935  -8.405  1.00 42.91           S
ATOM   4346  N   ASP B  85      63.909 -30.087  -9.537  1.00 33.25           N
ATOM   4347  CA  ASP B  85      62.508 -30.416  -9.809  1.00 32.44           C
ATOM   4348  C   ASP B  85      61.653 -30.668  -8.565  1.00 31.88           C
ATOM   4349  O   ASP B  85      60.509 -30.216  -8.501  1.00 32.27           O
ATOM   4350  CB  ASP B  85      62.405 -31.626 -10.758  1.00 34.27           C
ATOM   4351  CG  ASP B  85      62.567 -31.241 -12.222  1.00 36.23           C
ATOM   4352  OD1 ASP B  85      62.640 -30.030 -12.513  1.00 35.78           O
ATOM   4353  OD2 ASP B  85      62.615 -32.148 -13.085  1.00 37.31           O
ATOM   4354  N   PRO B  86      62.186 -31.397  -7.563  1.00 32.51           N
ATOM   4355  CA  PRO B  86      61.401 -31.662  -6.347  1.00 33.96           C
ATOM   4356  C   PRO B  86      60.835 -30.386  -5.703  1.00 35.84           C
ATOM   4357  O   PRO B  86      59.830 -30.429  -4.988  1.00 36.95           O
ATOM   4358  CB  PRO B  86      62.403 -32.364  -5.429  1.00 32.13           C
ATOM   4359  CG  PRO B  86      63.308 -33.074  -6.395  1.00 32.11           C
ATOM   4360  CD  PRO B  86      63.512 -32.041  -7.485  1.00 32.86           C
ATOM   4361  N   LEU B  87      61.476 -29.252  -5.973  1.00 35.07           N
ATOM   4362  CA  LEU B  87      61.056 -27.970  -5.407  1.00 34.76           C
ATOM   4363  C   LEU B  87      59.866 -27.329  -6.120  1.00 34.82           C
ATOM   4364  O   LEU B  87      59.125 -26.552  -5.521  1.00 35.47           O
ATOM   4365  CB  LEU B  87      62.235 -26.990  -5.433  1.00 33.50           C
ATOM   4366  CG  LEU B  87      63.538 -27.508  -4.820  1.00 33.43           C
ATOM   4367  CD1 LEU B  87      64.658 -26.506  -5.060  1.00 32.21           C
ATOM   4368  CD2 LEU B  87      63.329 -27.766  -3.338  1.00 32.93           C
ATOM   4369  N   LEU B  88      59.691 -27.659  -7.395  1.00 34.40           N
ATOM   4370  CA  LEU B  88      58.619 -27.096  -8.218  1.00 34.31           C
ATOM   4371  C   LEU B  88      57.225 -26.907  -7.614  1.00 34.32           C
ATOM   4372  O   LEU B  88      56.585 -25.877  -7.848  1.00 34.28           O
ATOM   4373  CB  LEU B  88      58.492 -27.897  -9.516  1.00 33.94           C
ATOM   4374  CG  LEU B  88      59.717 -27.822 -10.425  1.00 34.39           C
ATOM   4375  CD1 LEU B  88      59.491 -28.662 -11.680  1.00 34.89           C
ATOM   4376  CD2 LEU B  88      59.980 -26.369 -10.792  1.00 35.92           C
ATOM   4377  N   PRO B  89      56.727 -27.891  -6.845  1.00 33.44           N
ATOM   4378  CA  PRO B  89      55.394 -27.783  -6.240  1.00 34.34           C
ATOM   4379  C   PRO B  89      55.246 -26.996  -4.928  1.00 35.12           C
ATOM   4380  O   PRO B  89      54.133 -26.621  -4.555  1.00 34.92           O
ATOM   4381  CB  PRO B  89      54.990 -29.243  -6.065  1.00 33.53           C
ATOM   4382  CG  PRO B  89      56.291 -29.885  -5.705  1.00 33.12           C
ATOM   4383  CD  PRO B  89      57.256 -29.260  -6.697  1.00 33.30           C
ATOM   4384  N   VAL B  90      56.341 -26.745  -4.223  1.00 35.02           N
ATOM   4385  CA  VAL B  90      56.236 -26.025  -2.953  1.00 35.44           C
ATOM   4386  C   VAL B  90      55.739 -24.592  -3.137  1.00 35.36           C
ATOM   4387  O   VAL B  90      56.332 -23.813  -3.877  1.00 36.43           O
ATOM   4388  CB  VAL B  90      57.585 -26.020  -2.217  1.00 36.32           C
ATOM   4389  CG1 VAL B  90      57.457 -25.266  -0.899  1.00 34.13           C
ATOM   4390  CG2 VAL B  90      58.037 -27.461  -1.975  1.00 32.68           C
ATOM   4391  N   ARG B  91      54.651 -24.253  -2.451  1.00 36.25           N
ATOM   4392  CA  ARG B  91      54.051 -22.927  -2.563  1.00 36.93           C
ATOM   4393  C   ARG B  91      54.245 -21.977  -1.379  1.00 35.24           C
ATOM   4394  O   ARG B  91      54.194 -20.760  -1.560  1.00 36.28           O
ATOM   4395  CB  ARG B  91      52.554 -23.055  -2.848  1.00 41.68           C
ATOM   4396  CG  ARG B  91      52.223 -23.768  -4.152  1.00 49.02           C
ATOM   4397  CD  ARG B  91      50.763 -23.556  -4.522  1.00 55.29           C
ATOM   4398  NE  ARG B  91      50.453 -22.132  -4.653  1.00 61.28           N
ATOM   4399  CZ  ARG B  91      49.249 -21.645  -4.941  1.00 63.27           C
ATOM   4400  NH1 ARG B  91      48.225 -22.468  -5.133  1.00 65.17           N
ATOM   4401  NH2 ARG B  91      49.068 -20.333  -5.035  1.00 63.05           N
ATOM   4402  N   SER B  92      54.436 -22.513  -0.176  1.00 32.37           N
ATOM   4403  CA  SER B  92      54.640 -21.663   0.998  1.00 33.98           C
ATOM   4404  C   SER B  92      55.661 -22.259   1.963  1.00 33.42           C
ATOM   4405  O   SER B  92      55.897 -23.471   1.973  1.00 33.13           O
ATOM   4406  CB  SER B  92      53.320 -21.412   1.733  1.00 34.68           C
ATOM   4407  OG  SER B  92      52.861 -22.584   2.375  1.00 38.21           O
ATOM   4408  N   TRP B  93      56.259 -21.396   2.778  1.00 31.66           N
ATOM   4409  CA  TRP B  93      57.284 -21.812   3.726  1.00 29.49           C
ATOM   4410  C   TRP B  93      57.447 -20.739   4.796  1.00 30.70           C
ATOM   4411  O   TRP B  93      57.011 -19.603   4.613  1.00 30.55           O
ATOM   4412  CB  TRP B  93      58.602 -22.008   2.979  1.00 27.92           C
ATOM   4413  CG  TRP B  93      58.990 -20.799   2.212  1.00 28.73           C
ATOM   4414  CD1 TRP B  93      59.710 -19.728   2.672  1.00 28.26           C
ATOM   4415  CD2 TRP B  93      58.612 -20.481   0.867  1.00 29.42           C
ATOM   4416  NE1 TRP B  93      59.799 -18.764   1.698  1.00 29.83           N
ATOM   4417  CE2 TRP B  93      59.134 -19.198   0.578  1.00 30.31           C
ATOM   4418  CE3 TRP B  93      57.880 -21.150  -0.121  1.00 28.40           C
ATOM   4419  CZ2 TRP B  93      58.946 -18.571  -0.663  1.00 31.05           C
ATOM   4420  CZ3 TRP B  93      57.691 -20.526  -1.358  1.00 30.14           C
ATOM   4421  CH2 TRP B  93      58.224 -19.249  -1.615  1.00 30.86           C
ATOM   4422  N   SER B  94      58.076 -21.104   5.909  1.00 28.99           N
ATOM   4423  CA  SER B  94      58.281 -20.177   7.013  1.00 29.02           C
ATOM   4424  C   SER B  94      59.668 -19.547   6.934  1.00 28.54           C
ATOM   4425  O   SER B  94      59.906 -18.464   7.461  1.00 30.48           O
ATOM   4426  CB  SER B  94      58.109 -20.913   8.340  1.00 28.40           C
ATOM   4427  OG  SER B  94      58.973 -22.033   8.407  1.00 29.96           O
ATOM   4428  N   TYR B  95      60.584 -20.257   6.292  1.00 28.05           N
ATOM   4429  CA  TYR B  95      61.938 -19.776   6.099  1.00 26.53           C
ATOM   4430  C   TYR B  95      62.600 -20.650   5.050  1.00 27.55           C
ATOM   4431  O   TYR B  95      62.119 -21.748   4.757  1.00 28.37           O
ATOM   4432  CB  TYR B  95      62.726 -19.755   7.427  1.00 26.40           C
ATOM   4433  CG  TYR B  95      62.929 -21.076   8.149  1.00 23.97           C
ATOM   4434  CD1 TYR B  95      64.105 -21.802   7.992  1.00 24.95           C
ATOM   4435  CD2 TYR B  95      61.971 -21.562   9.035  1.00 24.57           C
ATOM   4436  CE1 TYR B  95      64.328 -22.978   8.705  1.00 26.02           C
ATOM   4437  CE2 TYR B  95      62.179 -22.737   9.751  1.00 25.97           C
ATOM   4438  CZ  TYR B  95      63.363 -23.440   9.581  1.00 27.07           C
ATOM   4439  OH  TYR B  95      63.579 -24.605  10.281  1.00 28.12           O
ATOM   4440  N   ILE B  96      63.675 -20.139   4.460  1.00 27.99           N
ATOM   4441  CA  ILE B  96      64.409 -20.847   3.416  1.00 26.56           C
ATOM   4442  C   ILE B  96      65.739 -21.369   3.943  1.00 27.42           C
ATOM   4443  O   ILE B  96      66.472 -20.655   4.641  1.00 27.89           O
ATOM   4444  CB  ILE B  96      64.674 -19.919   2.219  1.00 25.92           C
ATOM   4445  CG1 ILE B  96      63.359 -19.269   1.779  1.00 25.68           C
ATOM   4446  CG2 ILE B  96      65.296 -20.700   1.078  1.00 24.51           C
ATOM   4447  CD1 ILE B  96      63.480 -18.362   0.570  1.00 25.78           C
ATOM   4448  N   VAL B  97      66.049 -22.614   3.597  1.00 26.33           N
ATOM   4449  CA  VAL B  97      67.277 -23.249   4.055  1.00 25.64           C
ATOM   4450  C   VAL B  97      68.180 -23.702   2.919  1.00 27.08           C
ATOM   4451  O   VAL B  97      67.764 -24.472   2.056  1.00 27.85           O
ATOM   4452  CB  VAL B  97      66.974 -24.502   4.921  1.00 26.04           C
ATOM   4453  CG1 VAL B  97      68.279 -25.150   5.385  1.00 23.53           C
ATOM   4454  CG2 VAL B  97      66.104 -24.128   6.106  1.00 23.59           C
ATOM   4455  N   GLU B  98      69.414 -23.212   2.919  1.00 27.85           N
ATOM   4456  CA  GLU B  98      70.401 -23.617   1.930  1.00 29.26           C
ATOM   4457  C   GLU B  98      71.413 -24.442   2.718  1.00 31.52           C
ATOM   4458  O   GLU B  98      71.545 -24.269   3.933  1.00 31.93           O
ATOM   4459  CB  GLU B  98      71.078 -22.403   1.280  1.00 28.21           C
ATOM   4460  CG  GLU B  98      70.360 -21.908   0.018  1.00 30.61           C
ATOM   4461  CD  GLU B  98      71.045 -20.722  -0.657  1.00 33.41           C
ATOM   4462  OE1 GLU B  98      70.706 -20.417  -1.823  1.00 34.80           O
ATOM   4463  OE2 GLU B  98      71.914 -20.084  -0.027  1.00 34.95           O
ATOM   4464  N   THR B  99      72.113 -25.347   2.045  1.00 33.08           N
ATOM   4465  CA  THR B  99      73.085 -26.190   2.731  1.00 34.95           C
ATOM   4466  C   THR B  99      74.477 -25.962   2.171  1.00 36.14           C
ATOM   4467  O   THR B  99      74.644 -25.303   1.145  1.00 35.88           O
ATOM   4468  CB  THR B  99      72.763 -27.700   2.553  1.00 34.88           C
ATOM   4469  OG1 THR B  99      72.998 -28.078   1.191  1.00 35.89           O
ATOM   4470  CG2 THR B  99      71.319 -27.998   2.909  1.00 33.78           C
ATOM   4471  N   PRO B 100      75.503 -26.500   2.850  1.00 37.72           N
ATOM   4472  CA  PRO B 100      76.875 -26.337   2.367  1.00 38.58           C
ATOM   4473  C   PRO B 100      76.984 -26.896   0.947  1.00 40.92           C
ATOM   4474  O   PRO B 100      77.790 -26.428   0.149  1.00 42.14           O
ATOM   4475  CB  PRO B 100      77.691 -27.153   3.369  1.00 37.73           C
ATOM   4476  CG  PRO B 100      76.921 -26.976   4.638  1.00 38.32           C
ATOM   4477  CD  PRO B 100      75.485 -27.137   4.182  1.00 36.70           C
ATOM   4478  N   ASN B 101      76.155 -27.894   0.640  1.00 42.64           N
ATOM   4479  CA  ASN B 101      76.160 -28.524  -0.679  1.00 47.19           C
ATOM   4480  C   ASN B 101      75.170 -27.923  -1.685  1.00 47.49           C
ATOM   4481  O   ASN B 101      74.848 -28.558  -2.692  1.00 46.97           O
ATOM   4482  CB  ASN B 101      75.876 -30.026  -0.554  1.00 50.24           C
ATOM   4483  CG  ASN B 101      76.877 -30.741   0.330  1.00 55.00           C
ATOM   4484  OD1 ASN B 101      76.805 -30.665   1.559  1.00 58.89           O
ATOM   4485  ND2 ASN B 101      77.826 -31.432  -0.292  1.00 56.67           N
ATOM   4486  N   SER B 102      74.678 -26.717  -1.419  1.00 47.58           N
ATOM   4487  CA  SER B 102      73.740 -26.075  -2.338  1.00 47.77           C
ATOM   4488  C   SER B 102      74.544 -25.529  -3.510  1.00 48.42           C
ATOM   4489  O   SER B 102      74.788 -24.327  -3.600  1.00 47.75           O
ATOM   4490  CB  SER B 102      72.991 -24.938  -1.635  1.00 46.91           C
ATOM   4491  OG  SER B 102      72.155 -25.433  -0.600  1.00 45.59           O
ATOM   4492  N   GLU B 103      74.947 -26.428  -4.406  1.00 50.20           N
ATOM   4493  CA  GLU B 103      75.758 -26.071  -5.568  1.00 51.59           C
ATOM   4494  C   GLU B 103      74.995 -25.894  -6.887  1.00 49.46           C
ATOM   4495  O   GLU B 103      75.496 -25.244  -7.802  1.00 50.74           O
ATOM   4496  CB  GLU B 103      76.847 -27.127  -5.769  1.00 56.35           C
ATOM   4497  CG  GLU B 103      77.613 -27.500  -4.500  1.00 65.85           C
ATOM   4498  CD  GLU B 103      78.402 -26.340  -3.905  1.00 71.07           C
ATOM   4499  OE1 GLU B 103      77.781 -25.332  -3.491  1.00 73.54           O
ATOM   4500  OE2 GLU B 103      79.649 -26.441  -3.850  1.00 73.53           O
ATOM   4501  N   ASN B 104      73.800 -26.471  -6.991  1.00 45.67           N
ATOM   4502  CA  ASN B 104      73.008 -26.370  -8.216  1.00 42.80           C
ATOM   4503  C   ASN B 104      72.283 -25.039  -8.380  1.00 40.58           C
ATOM   4504  O   ASN B 104      71.178 -24.857  -7.871  1.00 36.96           O
ATOM   4505  CB  ASN B 104      71.981 -27.498  -8.277  1.00 45.56           C
ATOM   4506  CG  ASN B 104      72.619 -28.859  -8.399  1.00 48.32           C
ATOM   4507  OD1 ASN B 104      71.948 -29.880  -8.280  1.00 51.46           O
ATOM   4508  ND2 ASN B 104      73.922 -28.883  -8.644  1.00 49.96           N
ATOM   4509  N   GLY B 105      72.914 -24.112  -9.093  1.00 37.17           N
ATOM   4510  CA  GLY B 105      72.301 -22.820  -9.331  1.00 35.92           C
ATOM   4511  C   GLY B 105      72.068 -22.744 -10.819  1.00 34.10           C
ATOM   4512  O   GLY B 105      71.286 -23.519 -11.367  1.00 33.16           O
ATOM   4513  N   ILE B 106      72.744 -21.818 -11.484  1.00 33.70           N
ATOM   4514  CA  ILE B 106      72.608 -21.725 -12.927  1.00 34.53           C
ATOM   4515  C   ILE B 106      73.418 -22.891 -13.493  1.00 33.48           C
ATOM   4516  O   ILE B 106      74.515 -23.172 -13.021  1.00 33.29           O
ATOM   4517  CB  ILE B 106      73.176 -20.391 -13.478  1.00 34.86           C
ATOM   4518  CG1 ILE B 106      74.669 -20.286 -13.166  1.00 36.18           C
ATOM   4519  CG2 ILE B 106      72.425 -19.212 -12.871  1.00 35.74           C
ATOM   4520  CD1 ILE B 106      75.350 -19.116 -13.849  1.00 38.14           C
ATOM   4521  N   CYS B 107      72.875 -23.592 -14.481  1.00 33.94           N
ATOM   4522  CA  CYS B 107      73.608 -24.706 -15.067  1.00 33.79           C
ATOM   4523  C   CYS B 107      74.292 -24.292 -16.371  1.00 31.70           C
ATOM   4524  O   CYS B 107      75.327 -24.844 -16.725  1.00 30.71           O
ATOM   4525  CB  CYS B 107      72.693 -25.930 -15.248  1.00 37.22           C
ATOM   4526  SG  CYS B 107      70.992 -25.557 -15.764  1.00 41.14           S
ATOM   4527  N   TYR B 108      73.729 -23.318 -17.085  1.00 30.84           N
ATOM   4528  CA  TYR B 108      74.389 -22.830 -18.294  1.00 28.98           C
ATOM   4529  C   TYR B 108      75.217 -21.646 -17.763  1.00 29.23           C
ATOM   4530  O   TYR B 108      74.679 -20.714 -17.160  1.00 28.29           O
ATOM   4531  CB  TYR B 108      73.378 -22.369 -19.339  1.00 29.73           C
ATOM   4532  CG  TYR B 108      74.006 -22.181 -20.702  1.00 32.09           C
ATOM   4533  CD1 TYR B 108      74.127 -23.254 -21.598  1.00 32.98           C
ATOM   4534  CD2 TYR B 108      74.525 -20.942 -21.082  1.00 32.02           C
ATOM   4535  CE1 TYR B 108      74.753 -23.091 -22.844  1.00 31.59           C
ATOM   4536  CE2 TYR B 108      75.151 -20.768 -22.317  1.00 33.64           C
ATOM   4537  CZ  TYR B 108      75.262 -21.841 -23.194  1.00 34.56           C
ATOM   4538  OH  TYR B 108      75.871 -21.644 -24.415  1.00 32.94           O
ATOM   4539  N   PRO B 109      76.539 -21.666 -17.982  1.00 27.93           N
ATOM   4540  CA  PRO B 109      77.412 -20.594 -17.490  1.00 27.05           C
ATOM   4541  C   PRO B 109      77.014 -19.170 -17.848  1.00 28.41           C
ATOM   4542  O   PRO B 109      76.575 -18.893 -18.961  1.00 27.03           O
ATOM   4543  CB  PRO B 109      78.783 -20.988 -18.036  1.00 26.84           C
ATOM   4544  CG  PRO B 109      78.441 -21.660 -19.326  1.00 24.43           C
ATOM   4545  CD  PRO B 109      77.246 -22.515 -18.955  1.00 25.43           C
ATOM   4546  N   GLY B 110      77.174 -18.270 -16.880  1.00 28.77           N
ATOM   4547  CA  GLY B 110      76.833 -16.882 -17.099  1.00 28.42           C
ATOM   4548  C   GLY B 110      76.786 -16.057 -15.828  1.00 30.11           C
ATOM   4549  O   GLY B 110      77.262 -16.467 -14.769  1.00 28.20           O
ATOM   4550  N   ASP B 111      76.190 -14.877 -15.937  1.00 30.37           N
ATOM   4551  CA  ASP B 111      76.095 -13.975 -14.806  1.00 32.38           C
ATOM   4552  C   ASP B 111      74.627 -13.746 -14.458  1.00 29.46           C
ATOM   4553  O   ASP B 111      73.808 -13.480 -15.333  1.00 30.42           O
ATOM   4554  CB  ASP B 111      76.809 -12.660 -15.166  1.00 37.64           C
ATOM   4555  CG  ASP B 111      76.936 -11.703 -13.985  1.00 46.02           C
ATOM   4556  OD1 ASP B 111      77.153 -12.165 -12.839  1.00 48.60           O
ATOM   4557  OD2 ASP B 111      76.840 -10.476 -14.212  1.00 49.43           O
ATOM   4558  N   PHE B 112      74.294 -13.896 -13.182  1.00 27.30           N
ATOM   4559  CA  PHE B 112      72.924 -13.685 -12.721  1.00 25.72           C
ATOM   4560  C   PHE B 112      72.914 -12.258 -12.170  1.00 25.65           C
ATOM   4561  O   PHE B 112      73.376 -12.012 -11.054  1.00 24.41           O
ATOM   4562  CB  PHE B 112      72.578 -14.708 -11.625  1.00 23.68           C
ATOM   4563  CG  PHE B 112      71.101 -14.854 -11.371  1.00 24.10           C
ATOM   4564  CD1 PHE B 112      70.501 -16.111 -11.395  1.00 22.72           C
ATOM   4565  CD2 PHE B 112      70.302 -13.737 -11.128  1.00 24.57           C
ATOM   4566  CE1 PHE B 112      69.126 -16.260 -11.186  1.00 21.83           C
ATOM   4567  CE2 PHE B 112      68.931 -13.872 -10.918  1.00 25.99           C
ATOM   4568  CZ  PHE B 112      68.340 -15.141 -10.949  1.00 24.12           C
ATOM   4569  N   ILE B 113      72.399 -11.323 -12.968  1.00 25.77           N
ATOM   4570  CA  ILE B 113      72.365  -9.909 -12.598  1.00 24.73           C
ATOM   4571  C   ILE B 113      71.466  -9.581 -11.400  1.00 25.60           C
ATOM   4572  O   ILE B 113      70.308  -9.996 -11.341  1.00 23.87           O
ATOM   4573  CB  ILE B 113      71.978  -9.032 -13.843  1.00 26.35           C
ATOM   4574  CG1 ILE B 113      73.146  -9.006 -14.836  1.00 25.92           C
ATOM   4575  CG2 ILE B 113      71.652  -7.605 -13.435  1.00 18.80           C
ATOM   4576  CD1 ILE B 113      73.402 -10.321 -15.527  1.00 28.90           C
ATOM   4577  N   ASP B 114      72.033  -8.837 -10.449  1.00 23.72           N
ATOM   4578  CA  ASP B 114      71.352  -8.423  -9.220  1.00 24.07           C
ATOM   4579  C   ASP B 114      70.810  -9.610  -8.446  1.00 23.69           C
ATOM   4580  O   ASP B 114      69.732  -9.551  -7.847  1.00 22.60           O
ATOM   4581  CB  ASP B 114      70.223  -7.430  -9.523  1.00 24.60           C
ATOM   4582  CG  ASP B 114      70.749  -6.086 -10.000  1.00 27.27           C
ATOM   4583  OD1 ASP B 114      71.730  -5.590  -9.406  1.00 28.61           O
ATOM   4584  OD2 ASP B 114      70.184  -5.521 -10.961  1.00 31.37           O
ATOM   4585  N   TYR B 115      71.592 -10.682  -8.452  1.00 24.32           N
ATOM   4586  CA  TYR B 115      71.238 -11.919  -7.775  1.00 23.62           C
ATOM   4587  C   TYR B 115      71.043 -11.751  -6.282  1.00 22.20           C
ATOM   4588  O   TYR B 115      70.062 -12.246  -5.723  1.00 21.72           O
ATOM   4589  CB  TYR B 115      72.311 -12.980  -8.037  1.00 24.38           C
ATOM   4590  CG  TYR B 115      72.065 -14.278  -7.314  1.00 23.96           C
ATOM   4591  CD1 TYR B 115      70.836 -14.937  -7.428  1.00 24.58           C
ATOM   4592  CD2 TYR B 115      73.066 -14.866  -6.540  1.00 25.79           C
ATOM   4593  CE1 TYR B 115      70.610 -16.150  -6.795  1.00 27.44           C
ATOM   4594  CE2 TYR B 115      72.853 -16.094  -5.892  1.00 26.77           C
ATOM   4595  CZ  TYR B 115      71.623 -16.725  -6.028  1.00 29.25           C
ATOM   4596  OH  TYR B 115      71.396 -17.921  -5.403  1.00 30.89           O
ATOM   4597  N   GLU B 116      71.977 -11.065  -5.627  1.00 22.98           N
ATOM   4598  CA  GLU B 116      71.863 -10.859  -4.188  1.00 19.85           C
ATOM   4599  C   GLU B 116      70.577 -10.110  -3.852  1.00 19.72           C
ATOM   4600  O   GLU B 116      69.905 -10.434  -2.878  1.00 20.90           O
ATOM   4601  CB  GLU B 116      73.081 -10.107  -3.647  1.00 24.43           C
ATOM   4602  CG  GLU B 116      74.403 -10.874  -3.740  1.00 24.10           C
ATOM   4603  CD  GLU B 116      74.918 -10.986  -5.164  1.00 28.18           C
ATOM   4604  OE1 GLU B 116      74.605 -10.100  -5.989  1.00 30.32           O
ATOM   4605  OE2 GLU B 116      75.653 -11.949  -5.460  1.00 32.15           O
ATOM   4606  N   GLU B 117      70.229  -9.108  -4.656  1.00 20.13           N
ATOM   4607  CA  GLU B 117      68.991  -8.364  -4.426  1.00 20.83           C
ATOM   4608  C   GLU B 117      67.774  -9.302  -4.576  1.00 21.52           C
ATOM   4609  O   GLU B 117      66.787  -9.183  -3.843  1.00 20.49           O
ATOM   4610  CB  GLU B 117      68.875  -7.192  -5.420  1.00 20.76           C
ATOM   4611  CG  GLU B 117      69.686  -5.949  -5.035  1.00 20.51           C
ATOM   4612  CD  GLU B 117      69.156  -5.269  -3.776  1.00 22.50           C
ATOM   4613  OE1 GLU B 117      67.958  -4.920  -3.753  1.00 24.99           O
ATOM   4614  OE2 GLU B 117      69.931  -5.079  -2.809  1.00 24.84           O
ATOM   4615  N   LEU B 118      67.838 -10.229  -5.527  1.00 20.55           N
ATOM   4616  CA  LEU B 118      66.730 -11.160  -5.716  1.00 20.80           C
ATOM   4617  C   LEU B 118      66.579 -12.021  -4.458  1.00 21.85           C
ATOM   4618  O   LEU B 118      65.456 -12.303  -4.021  1.00 21.83           O
ATOM   4619  CB  LEU B 118      66.970 -12.053  -6.938  1.00 20.96           C
ATOM   4620  CG  LEU B 118      65.865 -13.091  -7.187  1.00 21.62           C
ATOM   4621  CD1 LEU B 118      64.496 -12.403  -7.233  1.00 19.72           C
ATOM   4622  CD2 LEU B 118      66.141 -13.825  -8.492  1.00 22.58           C
ATOM   4623  N   ARG B 119      67.710 -12.421  -3.876  1.00 20.96           N
ATOM   4624  CA  ARG B 119      67.703 -13.228  -2.655  1.00 22.36           C
ATOM   4625  C   ARG B 119      67.049 -12.455  -1.524  1.00 23.85           C
ATOM   4626  O   ARG B 119      66.284 -13.018  -0.737  1.00 24.76           O
ATOM   4627  CB  ARG B 119      69.133 -13.604  -2.243  1.00 21.41           C
ATOM   4628  CG  ARG B 119      69.834 -14.551  -3.209  1.00 22.12           C
ATOM   4629  CD  ARG B 119      71.251 -14.857  -2.741  1.00 25.64           C
ATOM   4630  NE  ARG B 119      71.266 -15.544  -1.449  1.00 26.03           N
ATOM   4631  CZ  ARG B 119      71.318 -16.865  -1.294  1.00 27.08           C
ATOM   4632  NH1 ARG B 119      71.368 -17.669  -2.354  1.00 26.62           N
ATOM   4633  NH2 ARG B 119      71.318 -17.383  -0.073  1.00 25.41           N
ATOM   4634  N   GLU B 120      67.364 -11.161  -1.442  1.00 25.12           N
ATOM   4635  CA  GLU B 120      66.812 -10.290  -0.412  1.00 23.06           C
ATOM   4636  C   GLU B 120      65.301 -10.114  -0.627  1.00 23.21           C
ATOM   4637  O   GLU B 120      64.536  -9.986   0.331  1.00 22.02           O
ATOM   4638  CB  GLU B 120      67.520  -8.927  -0.443  1.00 27.09           C
ATOM   4639  CG  GLU B 120      67.268  -8.046   0.779  1.00 30.58           C
ATOM   4640  CD  GLU B 120      68.041  -8.497   2.032  1.00 34.95           C
ATOM   4641  OE1 GLU B 120      68.539  -9.642   2.059  1.00 37.75           O
ATOM   4642  OE2 GLU B 120      68.142  -7.701   3.000  1.00 35.17           O
ATOM   4643  N   GLN B 121      64.867 -10.106  -1.883  1.00 23.42           N
ATOM   4644  CA  GLN B 121      63.440  -9.971  -2.182  1.00 22.99           C
ATOM   4645  C   GLN B 121      62.705 -11.232  -1.709  1.00 22.85           C
ATOM   4646  O   GLN B 121      61.681 -11.151  -1.040  1.00 24.07           O
ATOM   4647  CB  GLN B 121      63.210  -9.791  -3.687  1.00 21.40           C
ATOM   4648  CG  GLN B 121      63.571  -8.430  -4.267  1.00 24.77           C
ATOM   4649  CD  GLN B 121      62.730  -7.290  -3.700  1.00 24.93           C
ATOM   4650  OE1 GLN B 121      61.608  -7.491  -3.229  1.00 26.31           O
ATOM   4651  NE2 GLN B 121      63.269  -6.084  -3.760  1.00 25.75           N
ATOM   4652  N   LEU B 122      63.235 -12.398  -2.070  1.00 24.19           N
ATOM   4653  CA  LEU B 122      62.633 -13.667  -1.682  1.00 24.52           C
ATOM   4654  C   LEU B 122      62.575 -13.845  -0.168  1.00 26.49           C
ATOM   4655  O   LEU B 122      61.760 -14.616   0.335  1.00 27.63           O
ATOM   4656  CB  LEU B 122      63.405 -14.836  -2.307  1.00 23.89           C
ATOM   4657  CG  LEU B 122      62.951 -15.327  -3.686  1.00 24.92           C
ATOM   4658  CD1 LEU B 122      61.609 -16.031  -3.561  1.00 27.04           C
ATOM   4659  CD2 LEU B 122      62.848 -14.153  -4.656  1.00 25.34           C
ATOM   4660  N   SER B 123      63.424 -13.115   0.554  1.00 27.61           N
ATOM   4661  CA  SER B 123      63.475 -13.209   2.014  1.00 28.17           C
ATOM   4662  C   SER B 123      62.222 -12.710   2.727  1.00 27.12           C
ATOM   4663  O   SER B 123      61.985 -13.052   3.888  1.00 27.08           O
ATOM   4664  CB  SER B 123      64.703 -12.463   2.542  1.00 30.41           C
ATOM   4665  OG  SER B 123      65.885 -13.036   2.004  1.00 35.23           O
ATOM   4666  N   SER B 124      61.422 -11.897   2.044  1.00 26.73           N
ATOM   4667  CA  SER B 124      60.190 -11.403   2.647  1.00 26.83           C
ATOM   4668  C   SER B 124      58.979 -11.996   1.920  1.00 29.18           C
ATOM   4669  O   SER B 124      57.866 -11.475   2.006  1.00 31.07           O
ATOM   4670  CB  SER B 124      60.142  -9.870   2.623  1.00 24.79           C
ATOM   4671  OG  SER B 124      60.222  -9.353   1.309  1.00 29.30           O
ATOM   4672  N   VAL B 125      59.208 -13.091   1.198  1.00 29.64           N
ATOM   4673  CA  VAL B 125      58.134 -13.767   0.483  1.00 29.21           C
ATOM   4674  C   VAL B 125      57.670 -14.930   1.344  1.00 29.02           C
ATOM   4675  O   VAL B 125      58.467 -15.792   1.711  1.00 31.35           O
ATOM   4676  CB  VAL B 125      58.608 -14.319  -0.883  1.00 30.04           C
ATOM   4677  CG1 VAL B 125      57.503 -15.164  -1.513  1.00 31.29           C
ATOM   4678  CG2 VAL B 125      58.975 -13.173  -1.810  1.00 27.99           C
ATOM   4679  N   SER B 126      56.385 -14.945   1.676  1.00 29.82           N
ATOM   4680  CA  SER B 126      55.817 -16.012   2.498  1.00 31.36           C
ATOM   4681  C   SER B 126      55.243 -17.140   1.633  1.00 33.06           C
ATOM   4682  O   SER B 126      55.071 -18.266   2.105  1.00 34.99           O
ATOM   4683  CB  SER B 126      54.712 -15.449   3.388  1.00 30.24           C
ATOM   4684  OG  SER B 126      53.708 -14.838   2.596  1.00 34.14           O
ATOM   4685  N   SER B 127      54.934 -16.832   0.374  1.00 32.21           N
ATOM   4686  CA  SER B 127      54.393 -17.835  -0.541  1.00 32.29           C
ATOM   4687  C   SER B 127      54.174 -17.242  -1.917  1.00 32.49           C
ATOM   4688  O   SER B 127      54.069 -16.029  -2.069  1.00 33.08           O
ATOM   4689  CB  SER B 127      53.054 -18.383  -0.024  1.00 33.11           C
ATOM   4690  OG  SER B 127      52.026 -17.405  -0.111  1.00 30.06           O
ATOM   4691  N   PHE B 128      54.110 -18.104  -2.923  1.00 32.91           N
ATOM   4692  CA  PHE B 128      53.863 -17.644  -4.278  1.00 32.83           C
ATOM   4693  C   PHE B 128      53.179 -18.696  -5.129  1.00 33.68           C
ATOM   4694  O   PHE B 128      53.055 -19.852  -4.728  1.00 34.04           O
ATOM   4695  CB  PHE B 128      55.167 -17.196  -4.967  1.00 31.23           C
ATOM   4696  CG  PHE B 128      56.218 -18.281  -5.124  1.00 28.78           C
ATOM   4697  CD1 PHE B 128      55.869 -19.617  -5.330  1.00 30.71           C
ATOM   4698  CD2 PHE B 128      57.566 -17.938  -5.174  1.00 26.92           C
ATOM   4699  CE1 PHE B 128      56.841 -20.587  -5.590  1.00 27.96           C
ATOM   4700  CE2 PHE B 128      58.544 -18.896  -5.434  1.00 27.30           C
ATOM   4701  CZ  PHE B 128      58.178 -20.226  -5.644  1.00 28.66           C
ATOM   4702  N   GLU B 129      52.710 -18.285  -6.298  1.00 35.43           N
ATOM   4703  CA  GLU B 129      52.104 -19.239  -7.201  1.00 36.60           C
ATOM   4704  C   GLU B 129      52.909 -19.221  -8.492  1.00 33.69           C
ATOM   4705  O   GLU B 129      53.062 -18.183  -9.136  1.00 34.23           O
ATOM   4706  CB  GLU B 129      50.630 -18.915  -7.477  1.00 40.52           C
ATOM   4707  CG  GLU B 129      50.376 -17.909  -8.583  1.00 47.80           C
ATOM   4708  CD  GLU B 129      48.971 -18.027  -9.158  1.00 50.98           C
ATOM   4709  OE1 GLU B 129      48.680 -19.056  -9.809  1.00 50.24           O
ATOM   4710  OE2 GLU B 129      48.160 -17.093  -8.952  1.00 53.54           O
ATOM   4711  N   ARG B 130      53.464 -20.375  -8.833  1.00 33.16           N
ATOM   4712  CA  ARG B 130      54.238 -20.534 -10.052  1.00 32.05           C
ATOM   4713  C   ARG B 130      53.199 -20.767 -11.141  1.00 31.99           C
ATOM   4714  O   ARG B 130      52.428 -21.717 -11.060  1.00 31.63           O
ATOM   4715  CB  ARG B 130      55.164 -21.748  -9.917  1.00 31.84           C
ATOM   4716  CG  ARG B 130      55.880 -22.166 -11.194  1.00 31.35           C
ATOM   4717  CD  ARG B 130      56.965 -23.200 -10.889  1.00 30.63           C
ATOM   4718  NE  ARG B 130      57.616 -23.685 -12.097  1.00 31.37           N
ATOM   4719  CZ  ARG B 130      57.134 -24.660 -12.865  1.00 34.74           C
ATOM   4720  NH1 ARG B 130      55.995 -25.260 -12.544  1.00 33.92           N
ATOM   4721  NH2 ARG B 130      57.782 -25.027 -13.962  1.00 30.28           N
ATOM   4722  N   PHE B 131      53.163 -19.892 -12.142  1.00 33.22           N
ATOM   4723  CA  PHE B 131      52.193 -20.017 -13.228  1.00 33.19           C
ATOM   4724  C   PHE B 131      52.834 -19.782 -14.588  1.00 34.46           C
ATOM   4725  O   PHE B 131      53.940 -19.249 -14.678  1.00 35.33           O
ATOM   4726  CB  PHE B 131      51.042 -19.029 -13.015  1.00 32.59           C
ATOM   4727  CG  PHE B 131      51.429 -17.588 -13.213  1.00 32.66           C
ATOM   4728  CD1 PHE B 131      51.249 -16.966 -14.442  1.00 31.87           C
ATOM   4729  CD2 PHE B 131      51.987 -16.854 -12.167  1.00 32.82           C
ATOM   4730  CE1 PHE B 131      51.619 -15.631 -14.632  1.00 31.51           C
ATOM   4731  CE2 PHE B 131      52.359 -15.524 -12.345  1.00 31.16           C
ATOM   4732  CZ  PHE B 131      52.175 -14.911 -13.579  1.00 31.77           C
ATOM   4733  N   GLU B 132      52.141 -20.194 -15.645  1.00 35.05           N
ATOM   4734  CA  GLU B 132      52.644 -20.019 -17.000  1.00 37.61           C
ATOM   4735  C   GLU B 132      52.348 -18.623 -17.501  1.00 37.48           C
ATOM   4736  O   GLU B 132      51.195 -18.282 -17.742  1.00 38.25           O
ATOM   4737  CB  GLU B 132      51.993 -21.012 -17.960  1.00 38.75           C
ATOM   4738  CG  GLU B 132      52.728 -22.314 -18.127  1.00 45.27           C
ATOM   4739  CD  GLU B 132      52.166 -23.142 -19.274  1.00 48.41           C
ATOM   4740  OE1 GLU B 132      50.951 -23.443 -19.247  1.00 48.89           O
ATOM   4741  OE2 GLU B 132      52.939 -23.486 -20.199  1.00 48.76           O
ATOM   4742  N   ILE B 133      53.384 -17.813 -17.659  1.00 37.26           N
ATOM   4743  CA  ILE B 133      53.189 -16.463 -18.157  1.00 36.66           C
ATOM   4744  C   ILE B 133      53.153 -16.514 -19.685  1.00 36.39           C
ATOM   4745  O   ILE B 133      52.438 -15.744 -20.326  1.00 36.55           O
ATOM   4746  CB  ILE B 133      54.311 -15.528 -17.670  1.00 36.32           C
ATOM   4747  CG1 ILE B 133      54.083 -14.120 -18.215  1.00 34.71           C
ATOM   4748  CG2 ILE B 133      55.670 -16.085 -18.072  1.00 34.97           C
ATOM   4749  CD1 ILE B 133      55.030 -13.086 -17.636  1.00 38.75           C
ATOM   4750  N   PHE B 134      53.924 -17.434 -20.257  1.00 35.69           N
ATOM   4751  CA  PHE B 134      53.969 -17.622 -21.703  1.00 36.57           C
ATOM   4752  C   PHE B 134      53.964 -19.118 -22.045  1.00 36.57           C
ATOM   4753  O   PHE B 134      55.024 -19.727 -22.207  1.00 34.22           O
ATOM   4754  CB  PHE B 134      55.224 -16.974 -22.291  1.00 37.30           C
ATOM   4755  CG  PHE B 134      55.187 -15.476 -22.299  1.00 40.06           C
ATOM   4756  CD1 PHE B 134      56.148 -14.739 -21.612  1.00 38.03           C
ATOM   4757  CD2 PHE B 134      54.195 -14.795 -23.003  1.00 39.28           C
ATOM   4758  CE1 PHE B 134      56.119 -13.345 -21.628  1.00 39.12           C
ATOM   4759  CE2 PHE B 134      54.157 -13.401 -23.025  1.00 37.61           C
ATOM   4760  CZ  PHE B 134      55.121 -12.675 -22.336  1.00 38.29           C
ATOM   4761  N   PRO B 135      52.769 -19.727 -22.156  1.00 37.72           N
ATOM   4762  CA  PRO B 135      52.655 -21.157 -22.480  1.00 39.39           C
ATOM   4763  C   PRO B 135      53.542 -21.568 -23.647  1.00 40.32           C
ATOM   4764  O   PRO B 135      53.568 -20.899 -24.680  1.00 39.67           O
ATOM   4765  CB  PRO B 135      51.174 -21.320 -22.790  1.00 37.68           C
ATOM   4766  CG  PRO B 135      50.549 -20.363 -21.835  1.00 38.10           C
ATOM   4767  CD  PRO B 135      51.433 -19.130 -21.981  1.00 37.38           C
ATOM   4768  N   LYS B 136      54.270 -22.665 -23.472  1.00 42.89           N
ATOM   4769  CA  LYS B 136      55.169 -23.166 -24.508  1.00 47.71           C
ATOM   4770  C   LYS B 136      54.463 -23.339 -25.850  1.00 50.74           C
ATOM   4771  O   LYS B 136      54.979 -22.924 -26.891  1.00 50.54           O
ATOM   4772  CB  LYS B 136      55.776 -24.503 -24.075  1.00 49.84           C
ATOM   4773  CG  LYS B 136      56.697 -25.131 -25.104  1.00 52.22           C
ATOM   4774  CD  LYS B 136      57.413 -26.342 -24.528  1.00 55.54           C
ATOM   4775  CE  LYS B 136      58.458 -26.870 -25.503  1.00 59.06           C
ATOM   4776  NZ  LYS B 136      59.432 -27.784 -24.830  1.00 60.90           N
ATOM   4777  N   GLU B 137      53.286 -23.958 -25.820  1.00 52.88           N
ATOM   4778  CA  GLU B 137      52.506 -24.184 -27.033  1.00 56.96           C
ATOM   4779  C   GLU B 137      51.469 -23.079 -27.187  1.00 57.03           C
ATOM   4780  O   GLU B 137      50.446 -23.100 -26.499  1.00 59.51           O
ATOM   4781  CB  GLU B 137      51.781 -25.534 -26.963  1.00 59.58           C
ATOM   4782  CG  GLU B 137      52.672 -26.750 -26.711  1.00 64.50           C
ATOM   4783  CD  GLU B 137      53.657 -27.004 -27.838  1.00 68.00           C
ATOM   4784  OE1 GLU B 137      53.230 -26.975 -29.015  1.00 70.98           O
ATOM   4785  OE2 GLU B 137      54.853 -27.244 -27.549  1.00 69.20           O
ATOM   4786  N   SER B 138      51.745 -22.122 -28.073  1.00 55.55           N
ATOM   4787  CA  SER B 138      50.852 -20.992 -28.371  1.00 54.26           C
ATOM   4788  C   SER B 138      51.509 -19.632 -28.214  1.00 53.14           C
ATOM   4789  O   SER B 138      50.992 -18.639 -28.719  1.00 54.40           O
ATOM   4790  CB  SER B 138      49.592 -21.006 -27.500  1.00 54.92           C
ATOM   4791  OG  SER B 138      49.890 -20.658 -26.159  1.00 55.88           O
ATOM   4792  N   SER B 139      52.635 -19.574 -27.511  1.00 50.23           N
ATOM   4793  CA  SER B 139      53.313 -18.299 -27.313  1.00 46.99           C
ATOM   4794  C   SER B 139      54.303 -17.951 -28.422  1.00 46.39           C
ATOM   4795  O   SER B 139      54.443 -16.784 -28.788  1.00 44.92           O
ATOM   4796  CB  SER B 139      54.038 -18.282 -25.961  1.00 45.84           C
ATOM   4797  OG  SER B 139      53.122 -18.245 -24.883  1.00 41.29           O
ATOM   4798  N   TRP B 140      54.980 -18.954 -28.970  1.00 45.62           N
ATOM   4799  CA  TRP B 140      55.969 -18.694 -30.009  1.00 47.14           C
ATOM   4800  C   TRP B 140      55.714 -19.498 -31.286  1.00 48.01           C
ATOM   4801  O   TRP B 140      56.518 -20.347 -31.673  1.00 48.37           O
ATOM   4802  CB  TRP B 140      57.368 -18.987 -29.452  1.00 46.55           C
ATOM   4803  CG  TRP B 140      57.492 -18.599 -28.001  1.00 47.13           C
ATOM   4804  CD1 TRP B 140      57.385 -19.428 -26.916  1.00 47.06           C
ATOM   4805  CD2 TRP B 140      57.646 -17.275 -27.476  1.00 45.31           C
ATOM   4806  NE1 TRP B 140      57.458 -18.703 -25.754  1.00 45.80           N
ATOM   4807  CE2 TRP B 140      57.618 -17.379 -26.066  1.00 45.29           C
ATOM   4808  CE3 TRP B 140      57.800 -16.011 -28.059  1.00 43.92           C
ATOM   4809  CZ2 TRP B 140      57.740 -16.267 -25.229  1.00 43.88           C
ATOM   4810  CZ3 TRP B 140      57.920 -14.903 -27.227  1.00 45.11           C
ATOM   4811  CH2 TRP B 140      57.890 -15.041 -25.825  1.00 44.25           C
ATOM   4812  N   PRO B 141      54.591 -19.215 -31.966  1.00 48.11           N
ATOM   4813  CA  PRO B 141      54.166 -19.875 -33.206  1.00 47.59           C
ATOM   4814  C   PRO B 141      55.226 -19.939 -34.302  1.00 46.64           C
ATOM   4815  O   PRO B 141      55.338 -20.943 -35.013  1.00 47.92           O
ATOM   4816  CB  PRO B 141      52.961 -19.041 -33.645  1.00 48.09           C
ATOM   4817  CG  PRO B 141      52.401 -18.547 -32.352  1.00 49.49           C
ATOM   4818  CD  PRO B 141      53.646 -18.143 -31.604  1.00 47.80           C
ATOM   4819  N   ASN B 142      56.008 -18.874 -34.435  1.00 44.11           N
ATOM   4820  CA  ASN B 142      57.020 -18.809 -35.478  1.00 42.56           C
ATOM   4821  C   ASN B 142      58.457 -19.059 -35.035  1.00 41.04           C
ATOM   4822  O   ASN B 142      59.391 -18.600 -35.684  1.00 39.09           O
ATOM   4823  CB  ASN B 142      56.928 -17.454 -36.171  1.00 45.26           C
ATOM   4824  CG  ASN B 142      55.510 -17.123 -36.597  1.00 49.38           C
ATOM   4825  OD1 ASN B 142      54.935 -17.799 -37.452  1.00 49.63           O
ATOM   4826  ND2 ASN B 142      54.933 -16.086 -35.991  1.00 49.17           N
ATOM   4827  N   HIS B 143      58.641 -19.795 -33.946  1.00 40.02           N
ATOM   4828  CA  HIS B 143      59.991 -20.076 -33.455  1.00 39.69           C
ATOM   4829  C   HIS B 143      60.065 -21.462 -32.831  1.00 38.25           C
ATOM   4830  O   HIS B 143      59.061 -21.983 -32.356  1.00 37.62           O
ATOM   4831  CB  HIS B 143      60.392 -19.054 -32.378  1.00 38.68           C
ATOM   4832  CG  HIS B 143      60.397 -17.633 -32.849  1.00 35.89           C
ATOM   4833  ND1 HIS B 143      61.517 -17.029 -33.377  1.00 35.98           N
ATOM   4834  CD2 HIS B 143      59.419 -16.697 -32.869  1.00 35.81           C
ATOM   4835  CE1 HIS B 143      61.229 -15.780 -33.701  1.00 36.12           C
ATOM   4836  NE2 HIS B 143      59.963 -15.554 -33.404  1.00 35.58           N
ATOM   4837  N   ASN B 144      61.255 -22.053 -32.828  1.00 38.95           N
ATOM   4838  CA  ASN B 144      61.435 -23.354 -32.195  1.00 40.17           C
ATOM   4839  C   ASN B 144      61.644 -23.117 -30.699  1.00 40.80           C
ATOM   4840  O   ASN B 144      62.255 -22.123 -30.294  1.00 40.08           O
ATOM   4841  CB  ASN B 144      62.634 -24.094 -32.791  1.00 40.53           C
ATOM   4842  CG  ASN B 144      62.274 -24.850 -34.062  1.00 45.81           C
ATOM   4843  OD1 ASN B 144      61.301 -25.608 -34.090  1.00 46.09           O
ATOM   4844  ND2 ASN B 144      63.057 -24.652 -35.117  1.00 44.03           N
ATOM   4845  N   THR B 145      61.138 -24.029 -29.878  1.00 41.39           N
ATOM   4846  CA  THR B 145      61.251 -23.891 -28.434  1.00 42.04           C
ATOM   4847  C   THR B 145      61.825 -25.133 -27.763  1.00 42.51           C
ATOM   4848  O   THR B 145      61.654 -25.322 -26.557  1.00 42.42           O
ATOM   4849  CB  THR B 145      59.875 -23.626 -27.815  1.00 42.56           C
ATOM   4850  OG1 THR B 145      59.062 -24.796 -27.968  1.00 44.06           O
ATOM   4851  CG2 THR B 145      59.192 -22.451 -28.508  1.00 43.18           C
ATOM   4852  N   ASN B 146      62.510 -25.973 -28.533  1.00 42.72           N
ATOM   4853  CA  ASN B 146      63.068 -27.202 -27.984  1.00 43.43           C
ATOM   4854  C   ASN B 146      64.569 -27.200 -27.730  1.00 41.58           C
ATOM   4855  O   ASN B 146      65.153 -28.251 -27.464  1.00 43.14           O
ATOM   4856  CB  ASN B 146      62.710 -28.395 -28.881  1.00 46.76           C
ATOM   4857  CG  ASN B 146      62.869 -28.088 -30.359  1.00 51.54           C
ATOM   4858  OD1 ASN B 146      63.803 -27.395 -30.775  1.00 52.81           O
ATOM   4859  ND2 ASN B 146      61.955 -28.619 -31.168  1.00 56.50           N
ATOM   4860  N   GLY B 147      65.197 -26.033 -27.811  1.00 39.03           N
ATOM   4861  CA  GLY B 147      66.623 -25.968 -27.556  1.00 35.47           C
ATOM   4862  C   GLY B 147      66.958 -26.477 -26.162  1.00 34.81           C
ATOM   4863  O   GLY B 147      66.263 -26.160 -25.193  1.00 34.42           O
ATOM   4864  N   VAL B 148      68.014 -27.283 -26.065  1.00 33.27           N
ATOM   4865  CA  VAL B 148      68.460 -27.845 -24.792  1.00 29.79           C
ATOM   4866  C   VAL B 148      69.979 -27.768 -24.721  1.00 29.59           C
ATOM   4867  O   VAL B 148      70.631 -27.353 -25.680  1.00 27.25           O
ATOM   4868  CB  VAL B 148      68.020 -29.324 -24.627  1.00 29.22           C
ATOM   4869  CG1 VAL B 148      66.505 -29.405 -24.510  1.00 28.02           C
ATOM   4870  CG2 VAL B 148      68.494 -30.152 -25.818  1.00 29.20           C
ATOM   4871  N   THR B 149      70.543 -28.154 -23.583  1.00 28.22           N
ATOM   4872  CA  THR B 149      71.984 -28.102 -23.419  1.00 27.13           C
ATOM   4873  C   THR B 149      72.469 -29.200 -22.484  1.00 28.55           C
ATOM   4874  O   THR B 149      71.762 -29.600 -21.561  1.00 28.50           O
ATOM   4875  CB  THR B 149      72.427 -26.718 -22.862  1.00 26.77           C
ATOM   4876  OG1 THR B 149      73.845 -26.709 -22.664  1.00 26.37           O
ATOM   4877  CG2 THR B 149      71.736 -26.415 -21.537  1.00 22.73           C
ATOM   4878  N   ALA B 150      73.678 -29.692 -22.737  1.00 29.23           N
ATOM   4879  CA  ALA B 150      74.264 -30.731 -21.904  1.00 30.94           C
ATOM   4880  C   ALA B 150      74.656 -30.119 -20.559  1.00 32.59           C
ATOM   4881  O   ALA B 150      74.871 -30.837 -19.578  1.00 33.01           O
ATOM   4882  CB  ALA B 150      75.494 -31.329 -22.593  1.00 28.16           C
ATOM   4883  N   ALA B 151      74.745 -28.788 -20.522  1.00 32.27           N
ATOM   4884  CA  ALA B 151      75.110 -28.075 -19.302  1.00 33.13           C
ATOM   4885  C   ALA B 151      73.998 -28.165 -18.263  1.00 33.68           C
ATOM   4886  O   ALA B 151      74.247 -27.989 -17.075  1.00 33.61           O
ATOM   4887  CB  ALA B 151      75.414 -26.615 -19.613  1.00 32.10           C
ATOM   4888  N   CYS B 152      72.774 -28.419 -18.722  1.00 33.57           N
ATOM   4889  CA  CYS B 152      71.620 -28.550 -17.837  1.00 34.54           C
ATOM   4890  C   CYS B 152      70.989 -29.902 -18.138  1.00 36.38           C
ATOM   4891  O   CYS B 152      69.795 -29.993 -18.442  1.00 35.24           O
ATOM   4892  CB  CYS B 152      70.579 -27.458 -18.110  1.00 37.81           C
ATOM   4893  SG  CYS B 152      71.070 -25.728 -17.797  1.00 45.70           S
ATOM   4894  N   SER B 153      71.790 -30.957 -18.065  1.00 36.41           N
ATOM   4895  CA  SER B 153      71.273 -32.282 -18.359  1.00 38.21           C
ATOM   4896  C   SER B 153      70.420 -32.816 -17.219  1.00 38.50           C
ATOM   4897  O   SER B 153      70.493 -32.348 -16.080  1.00 37.59           O
ATOM   4898  CB  SER B 153      72.417 -33.258 -18.646  1.00 38.55           C
ATOM   4899  OG  SER B 153      73.148 -33.535 -17.466  1.00 42.94           O
ATOM   4900  N   HIS B 154      69.594 -33.796 -17.547  1.00 38.11           N
ATOM   4901  CA  HIS B 154      68.723 -34.418 -16.572  1.00 39.08           C
ATOM   4902  C   HIS B 154      68.517 -35.854 -17.041  1.00 40.20           C
ATOM   4903  O   HIS B 154      68.118 -36.093 -18.185  1.00 39.59           O
ATOM   4904  CB  HIS B 154      67.399 -33.661 -16.497  1.00 36.84           C
ATOM   4905  CG  HIS B 154      66.465 -34.191 -15.459  1.00 37.46           C
ATOM   4906  ND1 HIS B 154      65.292 -34.836 -15.782  1.00 38.64           N
ATOM   4907  CD2 HIS B 154      66.533 -34.185 -14.105  1.00 36.38           C
ATOM   4908  CE1 HIS B 154      64.678 -35.205 -14.673  1.00 36.10           C
ATOM   4909  NE2 HIS B 154      65.406 -34.821 -13.641  1.00 35.24           N
ATOM   4910  N   GLU B 155      68.806 -36.799 -16.150  1.00 41.41           N
ATOM   4911  CA  GLU B 155      68.709 -38.222 -16.455  1.00 43.13           C
ATOM   4912  C   GLU B 155      69.726 -38.532 -17.542  1.00 42.34           C
ATOM   4913  O   GLU B 155      69.440 -39.268 -18.481  1.00 43.09           O
ATOM   4914  CB  GLU B 155      67.304 -38.597 -16.939  1.00 46.25           C
ATOM   4915  CG  GLU B 155      66.199 -38.318 -15.932  1.00 51.38           C
ATOM   4916  CD  GLU B 155      64.867 -38.918 -16.353  1.00 56.90           C
ATOM   4917  OE1 GLU B 155      64.676 -40.148 -16.183  1.00 59.22           O
ATOM   4918  OE2 GLU B 155      64.015 -38.158 -16.866  1.00 57.96           O
ATOM   4919  N   GLY B 156      70.913 -37.949 -17.409  1.00 42.17           N
ATOM   4920  CA  GLY B 156      71.969 -38.164 -18.380  1.00 42.91           C
ATOM   4921  C   GLY B 156      71.606 -37.721 -19.786  1.00 43.63           C
ATOM   4922  O   GLY B 156      72.232 -38.147 -20.754  1.00 45.86           O
ATOM   4923  N   LYS B 157      70.609 -36.850 -19.904  1.00 43.42           N
ATOM   4924  CA  LYS B 157      70.167 -36.373 -21.210  1.00 43.46           C
ATOM   4925  C   LYS B 157      70.030 -34.839 -21.252  1.00 41.18           C
ATOM   4926  O   LYS B 157      69.477 -34.235 -20.331  1.00 40.07           O
ATOM   4927  CB  LYS B 157      68.832 -37.047 -21.544  1.00 45.68           C
ATOM   4928  CG  LYS B 157      68.346 -36.845 -22.957  1.00 51.63           C
ATOM   4929  CD  LYS B 157      67.081 -37.669 -23.216  1.00 56.81           C
ATOM   4930  CE  LYS B 157      66.563 -37.479 -24.646  1.00 58.97           C
ATOM   4931  NZ  LYS B 157      65.331 -38.281 -24.909  1.00 60.97           N
ATOM   4932  N   SER B 158      70.542 -34.218 -22.316  1.00 38.38           N
ATOM   4933  CA  SER B 158      70.471 -32.765 -22.479  1.00 36.73           C
ATOM   4934  C   SER B 158      69.077 -32.228 -22.168  1.00 35.01           C
ATOM   4935  O   SER B 158      68.078 -32.760 -22.649  1.00 35.34           O
ATOM   4936  CB  SER B 158      70.850 -32.363 -23.909  1.00 38.13           C
ATOM   4937  OG  SER B 158      72.235 -32.547 -24.148  1.00 40.85           O
ATOM   4938  N   SER B 159      69.005 -31.167 -21.372  1.00 31.44           N
ATOM   4939  CA  SER B 159      67.707 -30.603 -21.021  1.00 29.85           C
ATOM   4940  C   SER B 159      67.808 -29.078 -20.860  1.00 29.55           C
ATOM   4941  O   SER B 159      68.728 -28.451 -21.393  1.00 27.90           O
ATOM   4942  CB  SER B 159      67.203 -31.272 -19.732  1.00 27.24           C
ATOM   4943  OG  SER B 159      65.838 -30.987 -19.483  1.00 28.93           O
ATOM   4944  N   PHE B 160      66.861 -28.482 -20.139  1.00 29.54           N
ATOM   4945  CA  PHE B 160      66.878 -27.039 -19.928  1.00 30.05           C
ATOM   4946  C   PHE B 160      66.077 -26.634 -18.694  1.00 30.70           C
ATOM   4947  O   PHE B 160      65.373 -27.455 -18.099  1.00 29.14           O
ATOM   4948  CB  PHE B 160      66.318 -26.323 -21.157  1.00 28.74           C
ATOM   4949  CG  PHE B 160      66.735 -24.885 -21.263  1.00 28.82           C
ATOM   4950  CD1 PHE B 160      68.079 -24.545 -21.363  1.00 26.46           C
ATOM   4951  CD2 PHE B 160      65.783 -23.868 -21.278  1.00 27.81           C
ATOM   4952  CE1 PHE B 160      68.469 -23.215 -21.481  1.00 28.11           C
ATOM   4953  CE2 PHE B 160      66.161 -22.542 -21.394  1.00 26.45           C
ATOM   4954  CZ  PHE B 160      67.504 -22.212 -21.496  1.00 26.27           C
ATOM   4955  N   TYR B 161      66.209 -25.365 -18.314  1.00 30.42           N
ATOM   4956  CA  TYR B 161      65.500 -24.809 -17.171  1.00 29.43           C
ATOM   4957  C   TYR B 161      64.006 -25.037 -17.345  1.00 29.98           C
ATOM   4958  O   TYR B 161      63.479 -24.910 -18.444  1.00 29.96           O
ATOM   4959  CB  TYR B 161      65.782 -23.311 -17.068  1.00 29.23           C
ATOM   4960  CG  TYR B 161      67.237 -22.977 -16.819  1.00 28.47           C
ATOM   4961  CD1 TYR B 161      67.823 -23.220 -15.581  1.00 26.47           C
ATOM   4962  CD2 TYR B 161      68.021 -22.401 -17.817  1.00 29.45           C
ATOM   4963  CE1 TYR B 161      69.152 -22.892 -15.338  1.00 27.74           C
ATOM   4964  CE2 TYR B 161      69.355 -22.073 -17.586  1.00 29.40           C
ATOM   4965  CZ  TYR B 161      69.911 -22.320 -16.341  1.00 29.35           C
ATOM   4966  OH  TYR B 161      71.223 -21.983 -16.093  1.00 30.98           O
ATOM   4967  N   ARG B 162      63.322 -25.360 -16.256  1.00 30.59           N
ATOM   4968  CA  ARG B 162      61.891 -25.617 -16.319  1.00 31.43           C
ATOM   4969  C   ARG B 162      61.060 -24.348 -16.399  1.00 32.07           C
ATOM   4970  O   ARG B 162      59.889 -24.396 -16.774  1.00 32.07           O
ATOM   4971  CB  ARG B 162      61.426 -26.409 -15.090  1.00 31.83           C
ATOM   4972  CG  ARG B 162      62.288 -27.608 -14.712  1.00 33.62           C
ATOM   4973  CD  ARG B 162      62.565 -28.520 -15.893  1.00 36.60           C
ATOM   4974  NE  ARG B 162      62.858 -29.881 -15.454  1.00 38.66           N
ATOM   4975  CZ  ARG B 162      63.334 -30.839 -16.244  1.00 38.04           C
ATOM   4976  NH1 ARG B 162      63.584 -30.585 -17.522  1.00 38.52           N
ATOM   4977  NH2 ARG B 162      63.534 -32.058 -15.760  1.00 37.67           N
ATOM   4978  N   ASN B 163      61.647 -23.209 -16.046  1.00 30.44           N
ATOM   4979  CA  ASN B 163      60.878 -21.978 -16.062  1.00 29.38           C
ATOM   4980  C   ASN B 163      61.190 -21.044 -17.213  1.00 29.21           C
ATOM   4981  O   ASN B 163      60.571 -19.988 -17.347  1.00 29.70           O
ATOM   4982  CB  ASN B 163      61.044 -21.254 -14.725  1.00 28.96           C
ATOM   4983  CG  ASN B 163      60.552 -22.083 -13.562  1.00 28.91           C
ATOM   4984  OD1 ASN B 163      59.568 -22.813 -13.682  1.00 28.94           O
ATOM   4985  ND2 ASN B 163      61.223 -21.971 -12.426  1.00 28.75           N
ATOM   4986  N   LEU B 164      62.144 -21.443 -18.046  1.00 29.63           N
ATOM   4987  CA  LEU B 164      62.545 -20.649 -19.194  1.00 30.63           C
ATOM   4988  C   LEU B 164      62.489 -21.496 -20.464  1.00 32.14           C
ATOM   4989  O   LEU B 164      62.490 -22.725 -20.406  1.00 31.53           O
ATOM   4990  CB  LEU B 164      63.975 -20.126 -19.001  1.00 29.65           C
ATOM   4991  CG  LEU B 164      64.287 -19.331 -17.727  1.00 32.03           C
ATOM   4992  CD1 LEU B 164      65.775 -19.025 -17.678  1.00 29.92           C
ATOM   4993  CD2 LEU B 164      63.470 -18.043 -17.696  1.00 31.99           C
ATOM   4994  N   LEU B 165      62.451 -20.822 -21.609  1.00 32.85           N
ATOM   4995  CA  LEU B 165      62.422 -21.479 -22.909  1.00 34.11           C
ATOM   4996  C   LEU B 165      63.511 -20.926 -23.809  1.00 33.84           C
ATOM   4997  O   LEU B 165      63.706 -19.711 -23.905  1.00 35.13           O
ATOM   4998  CB  LEU B 165      61.076 -21.267 -23.600  1.00 36.86           C
ATOM   4999  CG  LEU B 165      60.008 -22.346 -23.452  1.00 40.37           C
ATOM   5000  CD1 LEU B 165      58.791 -21.951 -24.280  1.00 39.49           C
ATOM   5001  CD2 LEU B 165      60.558 -23.687 -23.922  1.00 39.76           C
ATOM   5002  N   TRP B 166      64.220 -21.820 -24.479  1.00 33.43           N
ATOM   5003  CA  TRP B 166      65.270 -21.398 -25.389  1.00 31.77           C
ATOM   5004  C   TRP B 166      64.646 -21.256 -26.773  1.00 34.66           C
ATOM   5005  O   TRP B 166      64.296 -22.253 -27.399  1.00 36.45           O
ATOM   5006  CB  TRP B 166      66.371 -22.444 -25.438  1.00 29.57           C
ATOM   5007  CG  TRP B 166      67.646 -21.930 -25.987  1.00 26.59           C
ATOM   5008  CD1 TRP B 166      67.816 -20.862 -26.819  1.00 25.17           C
ATOM   5009  CD2 TRP B 166      68.946 -22.465 -25.746  1.00 25.96           C
ATOM   5010  NE1 TRP B 166      69.149 -20.696 -27.110  1.00 25.81           N
ATOM   5011  CE2 TRP B 166      69.866 -21.668 -26.462  1.00 24.30           C
ATOM   5012  CE3 TRP B 166      69.426 -23.544 -24.991  1.00 26.91           C
ATOM   5013  CZ2 TRP B 166      71.242 -21.912 -26.444  1.00 26.94           C
ATOM   5014  CZ3 TRP B 166      70.795 -23.789 -24.974  1.00 27.93           C
ATOM   5015  CH2 TRP B 166      71.686 -22.974 -25.696  1.00 25.94           C
ATOM   5016  N   LEU B 167      64.496 -20.025 -27.249  1.00 34.17           N
ATOM   5017  CA  LEU B 167      63.906 -19.804 -28.562  1.00 34.80           C
ATOM   5018  C   LEU B 167      64.984 -19.737 -29.624  1.00 35.32           C
ATOM   5019  O   LEU B 167      65.997 -19.056 -29.458  1.00 33.93           O
ATOM   5020  CB  LEU B 167      63.095 -18.507 -28.586  1.00 33.78           C
ATOM   5021  CG  LEU B 167      61.971 -18.369 -27.558  1.00 33.65           C
ATOM   5022  CD1 LEU B 167      61.240 -17.059 -27.795  1.00 34.07           C
ATOM   5023  CD2 LEU B 167      61.012 -19.549 -27.666  1.00 35.44           C
ATOM   5024  N   THR B 168      64.761 -20.450 -30.721  1.00 35.28           N
ATOM   5025  CA  THR B 168      65.717 -20.458 -31.810  1.00 35.86           C
ATOM   5026  C   THR B 168      65.015 -20.372 -33.153  1.00 37.30           C
ATOM   5027  O   THR B 168      63.784 -20.414 -33.239  1.00 35.69           O
ATOM   5028  CB  THR B 168      66.599 -21.725 -31.781  1.00 35.17           C
ATOM   5029  OG1 THR B 168      65.763 -22.885 -31.750  1.00 36.66           O
ATOM   5030  CG2 THR B 168      67.497 -21.728 -30.546  1.00 35.91           C
ATOM   5031  N   GLU B 169      65.826 -20.240 -34.195  1.00 39.32           N
ATOM   5032  CA  GLU B 169      65.358 -20.135 -35.564  1.00 41.53           C
ATOM   5033  C   GLU B 169      64.465 -21.306 -35.970  1.00 42.78           C
ATOM   5034  O   GLU B 169      64.671 -22.441 -35.535  1.00 40.98           O
ATOM   5035  CB  GLU B 169      66.579 -20.031 -36.491  1.00 42.04           C
ATOM   5036  CG  GLU B 169      66.403 -20.562 -37.907  1.00 49.11           C
ATOM   5037  CD  GLU B 169      66.486 -22.080 -37.985  1.00 51.50           C
ATOM   5038  OE1 GLU B 169      67.504 -22.654 -37.536  1.00 51.30           O
ATOM   5039  OE2 GLU B 169      65.530 -22.698 -38.503  1.00 53.88           O
ATOM   5040  N   LYS B 170      63.462 -21.014 -36.792  1.00 43.08           N
ATOM   5041  CA  LYS B 170      62.558 -22.041 -37.291  1.00 46.48           C
ATOM   5042  C   LYS B 170      62.465 -21.948 -38.813  1.00 47.11           C
ATOM   5043  O   LYS B 170      62.079 -20.913 -39.357  1.00 44.99           O
ATOM   5044  CB  LYS B 170      61.164 -21.887 -36.685  1.00 47.42           C
ATOM   5045  CG  LYS B 170      60.201 -22.967 -37.140  1.00 49.32           C
ATOM   5046  CD  LYS B 170      58.827 -22.784 -36.533  1.00 51.99           C
ATOM   5047  CE  LYS B 170      57.867 -23.856 -37.026  1.00 54.06           C
ATOM   5048  NZ  LYS B 170      56.489 -23.658 -36.487  1.00 56.87           N
ATOM   5049  N   GLU B 171      62.831 -23.037 -39.486  1.00 50.34           N
ATOM   5050  CA  GLU B 171      62.800 -23.118 -40.948  1.00 52.99           C
ATOM   5051  C   GLU B 171      63.720 -22.100 -41.622  1.00 52.96           C
ATOM   5052  O   GLU B 171      63.380 -21.522 -42.654  1.00 53.29           O
ATOM   5053  CB  GLU B 171      61.362 -22.953 -41.454  1.00 55.53           C
ATOM   5054  CG  GLU B 171      60.437 -24.083 -41.011  1.00 61.26           C
ATOM   5055  CD  GLU B 171      58.993 -23.860 -41.417  1.00 65.49           C
ATOM   5056  OE1 GLU B 171      58.404 -22.834 -41.005  1.00 68.85           O
ATOM   5057  OE2 GLU B 171      58.443 -24.713 -42.146  1.00 68.19           O
ATOM   5058  N   GLY B 172      64.888 -21.893 -41.022  1.00 53.02           N
ATOM   5059  CA  GLY B 172      65.855 -20.962 -41.566  1.00 52.15           C
ATOM   5060  C   GLY B 172      65.644 -19.501 -41.211  1.00 52.02           C
ATOM   5061  O   GLY B 172      66.364 -18.639 -41.713  1.00 52.00           O
ATOM   5062  N   SER B 173      64.678 -19.200 -40.350  1.00 50.32           N
ATOM   5063  CA  SER B 173      64.448 -17.806 -39.996  1.00 50.30           C
ATOM   5064  C   SER B 173      64.015 -17.537 -38.552  1.00 48.42           C
ATOM   5065  O   SER B 173      63.305 -18.333 -37.932  1.00 46.30           O
[truncated: 509,472 more chars]
