# Supplementary material for: Complete mapping of viral escape from neutralizing antibodies
Source: PLoS Pathog. 2017 Mar 13;13(3):e1006271. doi: 10.1371/journal.ppat.1006271 (PMC5363992; doi:10.1371/journal.ppat.1006271)
Supplement: S2 File — This ZIP archive contains the computer code to perform the data analysis described in this manuscript. The analysis is performed by the iPython notebook found in the ZIP archive. (ZIP) [file ppat.1006271.s008.zip › S2_File/counts_and_alignments/L1_H17L10_.log]

2016-11-08 11:54:13,040 - INFO - Beginning execution of dms_barcodedsubamplicons in directory /home/jbloom/flu_mutational_antigenic_profiling_paper/supplementalfiles/SupplementaryFile2

2016-11-08 11:54:13,040 - INFO - Progress will be logged to ./counts_and_alignments//L1_H17L10_.log
2016-11-08 11:54:16,436 - INFO - Version information for dms_tools and associated packages.
	Time and date: Tue Nov  8 11:54:13 2016
	Platform: Linux-3.13.0-49-generic-x86_64-with-Ubuntu-14.04-trusty
	Python version: 2.7.6 (default, Mar 22 2014, 22:59:56)  [GCC 4.8.2]
	dms_tools version: 1.1.20
	Bio version: 1.68
	numpy version: 1.11.2
	scipy version: 0.18.1
	matplotlib version: 1.5.3
	cython version: 0.25.1
	pystan version: 2.12.0.0
	weblogolib version: 3.4
	PyPDF2 version: 1.26.0
	pandas version: 0.19.1

2016-11-08 11:54:16,436 - INFO - Parsed the following arguments:
	minreadconcurrence = 0.75
	maxmuts = 4
	maxlowqfrac = 0.075
	r1files = ['./FASTQ_files/L1_H17L10_1.fastq']
	minreadidentity = 0.9
	purgefrac = 0
	R1trimlength = 200
	R1_is_antisense = False
	r2files = ['./FASTQ_files/L1_H17L10_2.fastq']
	alignspecs = [(1, 285, 36, 37), (286, 570, 31, 32), (571, 855, 37, 32), (856, 1140, 31, 36), (1141, 1425, 29, 33), (1426, 1698, 40, 43)]
	R2trimlength = 170
	maxreadtrim = 3
	barcodeinfo = False
	chartype = codon
	barcodelength = 8
	minreadsperbarcode = 2
	minq = 15
	outprefix = ./counts_and_alignments//L1_H17L10_
	refseq = WSN_HA_reference.fa
	purgereadfrac = 0
	seed = 1

2016-11-08 11:54:16,451 - INFO - Read a reference sequence of 566 codons from WSN_HA_reference.fa

2016-11-08 11:54:16,451 - INFO - Now parsing reads from the following:
	r1files: ./FASTQ_files/L1_H17L10_1.fastq
	r2files: ./FASTQ_files/L1_H17L10_2.fastq
2016-11-08 11:54:20,630 - INFO - Reads parsed so far: 100000
2016-11-08 11:54:24,884 - INFO - Reads parsed so far: 200000
2016-11-08 11:54:28,415 - INFO - Reads parsed so far: 300000
2016-11-08 11:54:32,680 - INFO - Reads parsed so far: 400000
2016-11-08 11:54:36,530 - INFO - Reads parsed so far: 500000
2016-11-08 11:54:40,154 - INFO - Reads parsed so far: 600000
2016-11-08 11:54:43,915 - INFO - Reads parsed so far: 700000
2016-11-08 11:54:47,631 - INFO - Reads parsed so far: 800000
2016-11-08 11:54:50,932 - INFO - Reads parsed so far: 900000
2016-11-08 11:54:55,309 - INFO - Reads parsed so far: 1000000
2016-11-08 11:54:59,058 - INFO - Reads parsed so far: 1100000
2016-11-08 11:55:02,613 - INFO - Reads parsed so far: 1200000
2016-11-08 11:55:07,611 - INFO - Reads parsed so far: 1300000
2016-11-08 11:55:11,995 - INFO - Reads parsed so far: 1400000
2016-11-08 11:55:15,371 - INFO - Reads parsed so far: 1500000
2016-11-08 11:55:19,291 - INFO - Reads parsed so far: 1600000
2016-11-08 11:55:22,899 - INFO - Reads parsed so far: 1700000
2016-11-08 11:55:26,164 - INFO - Reads parsed so far: 1800000
2016-11-08 11:55:30,508 - INFO - Reads parsed so far: 1900000
2016-11-08 11:55:35,350 - INFO - Reads parsed so far: 2000000
2016-11-08 11:55:38,725 - INFO - Reads parsed so far: 2100000
2016-11-08 11:55:43,590 - INFO - Reads parsed so far: 2200000
2016-11-08 11:55:47,472 - INFO - Reads parsed so far: 2300000
2016-11-08 11:55:50,363 - INFO - Reads parsed so far: 2400000
2016-11-08 11:55:54,026 - INFO - Reads parsed so far: 2500000
2016-11-08 11:55:58,977 - INFO - Reads parsed so far: 2600000
2016-11-08 11:56:01,152 - INFO - Reads parsed so far: 2700000
2016-11-08 11:56:04,859 - INFO - Reads parsed so far: 2800000
2016-11-08 11:56:08,852 - INFO - Reads parsed so far: 2900000
2016-11-08 11:56:13,015 - INFO - Reads parsed so far: 3000000
2016-11-08 11:56:16,526 - INFO - Reads parsed so far: 3100000
2016-11-08 11:56:20,773 - INFO - Reads parsed so far: 3200000
2016-11-08 11:56:24,509 - INFO - Reads parsed so far: 3300000
2016-11-08 11:56:27,953 - INFO - Reads parsed so far: 3400000
2016-11-08 11:56:32,016 - INFO - Reads parsed so far: 3500000
2016-11-08 11:56:35,854 - INFO - Reads parsed so far: 3600000
2016-11-08 11:56:39,110 - INFO - Reads parsed so far: 3700000
2016-11-08 11:56:42,794 - INFO - Reads parsed so far: 3800000
2016-11-08 11:56:46,661 - INFO - Reads parsed so far: 3900000
2016-11-08 11:56:49,727 - INFO - Reads parsed so far: 4000000
2016-11-08 11:56:51,009 - INFO - Finished parsing all 4041487 reads; ended up with 505910 unique barcodes.

2016-11-08 11:56:51,012 - INFO - Now examining the 505910 barcodes to see if reads meet criteria for retention
2016-11-08 11:56:56,704 - INFO - Barcodes examined so far: 100000
2016-11-08 11:57:02,490 - INFO - Barcodes examined so far: 200000
2016-11-08 11:57:08,436 - INFO - Barcodes examined so far: 300000
2016-11-08 11:57:14,461 - INFO - Barcodes examined so far: 400000
2016-11-08 11:57:21,864 - INFO - Barcodes examined so far: 500000
2016-11-08 11:57:22,730 - INFO - Finished examining all 505910 barcodes

2016-11-08 11:57:22,730 - INFO - Writing the codon counts to ./counts_and_alignments//L1_H17L10_counts.txt
2016-11-08 11:57:22,755 - INFO - Here are the summary statistics (these are also being written to ./counts_and_alignments//L1_H17L10_summarystats.txt):
	total read pairs = 4041487
	read pairs that fail Illumina filter = 0
	low quality read pairs = 366165
	barcodes randomly purged = 0
	discarded barcodes with 1 reads = 39353
	aligned barcodes with 2 reads = 16059
	discarded barcodes with 2 reads = 192
	un-alignable barcodes with 2 reads = 2160
	aligned barcodes with 3 reads = 22919
	discarded barcodes with 3 reads = 452
	un-alignable barcodes with 3 reads = 2789
	aligned barcodes with 4 reads = 31095
	discarded barcodes with 4 reads = 769
	un-alignable barcodes with 4 reads = 3403
	aligned barcodes with 5 reads = 39314
	discarded barcodes with 5 reads = 1232
	un-alignable barcodes with 5 reads = 4010
	aligned barcodes with 6 reads = 45251
	discarded barcodes with 6 reads = 1663
	un-alignable barcodes with 6 reads = 4529
	aligned barcodes with 7 reads = 47450
	discarded barcodes with 7 reads = 2010
	un-alignable barcodes with 7 reads = 4577
	aligned barcodes with 8 reads = 46494
	discarded barcodes with 8 reads = 2130
	un-alignable barcodes with 8 reads = 4510
	aligned barcodes with 9 reads = 41670
	discarded barcodes with 9 reads = 2260
	un-alignable barcodes with 9 reads = 3941
	aligned barcodes with 10 reads = 35278
	discarded barcodes with 10 reads = 2134
	un-alignable barcodes with 10 reads = 3117
	aligned barcodes with 11 reads = 27180
	discarded barcodes with 11 reads = 1744
	un-alignable barcodes with 11 reads = 2536
	aligned barcodes with 12 reads = 19543
	discarded barcodes with 12 reads = 1377
	un-alignable barcodes with 12 reads = 1806
	aligned barcodes with 13 reads = 13731
	discarded barcodes with 13 reads = 1035
	un-alignable barcodes with 13 reads = 1249
	aligned barcodes with 14 reads = 8832
	discarded barcodes with 14 reads = 667
	un-alignable barcodes with 14 reads = 853
	aligned barcodes with 15 reads = 5392
	discarded barcodes with 15 reads = 491
	un-alignable barcodes with 15 reads = 493
	aligned barcodes with 16 reads = 3127
	discarded barcodes with 16 reads = 289
	un-alignable barcodes with 16 reads = 275
	aligned barcodes with 17 reads = 1773
	discarded barcodes with 17 reads = 188
	un-alignable barcodes with 17 reads = 162
	aligned barcodes with 18 reads = 969
	discarded barcodes with 18 reads = 106
	un-alignable barcodes with 18 reads = 83
	aligned barcodes with 19 reads = 507
	discarded barcodes with 19 reads = 58
	un-alignable barcodes with 19 reads = 33
	aligned barcodes with 20 reads = 248
	discarded barcodes with 20 reads = 29
	un-alignable barcodes with 20 reads = 21
	aligned barcodes with 21 reads = 127
	discarded barcodes with 21 reads = 23
	un-alignable barcodes with 21 reads = 11
	aligned barcodes with 22 reads = 63
	discarded barcodes with 22 reads = 18
	un-alignable barcodes with 22 reads = 5
	aligned barcodes with 23 reads = 36
	discarded barcodes with 23 reads = 2
	un-alignable barcodes with 23 reads = 3
	aligned barcodes with 24 reads = 19
	un-alignable barcodes with 24 reads = 1
	aligned barcodes with 25 reads = 15
	discarded barcodes with 25 reads = 3
	aligned barcodes with 26 reads = 9
	discarded barcodes with 26 reads = 2
	un-alignable barcodes with 26 reads = 1
	aligned barcodes with 27 reads = 4
	discarded barcodes with 27 reads = 1
	un-alignable barcodes with 27 reads = 1
	aligned barcodes with 28 reads = 3
	discarded barcodes with 28 reads = 1
	aligned barcodes with 29 reads = 1
	discarded barcodes with 29 reads = 1
	aligned barcodes with 31 reads = 1
	discarded barcodes with 32 reads = 1
2016-11-08 11:57:22,756 - INFO - Successful completion of dms_barcodedsubamplicons at Tue Nov  8 11:57:22 2016
