# Supplementary material for: Complete mapping of viral escape from neutralizing antibodies
Source: PLoS Pathog. 2017 Mar 13;13(3):e1006271. doi: 10.1371/journal.ppat.1006271 (PMC5363992; doi:10.1371/journal.ppat.1006271)
Supplement: S2 File — This ZIP archive contains the computer code to perform the data analysis described in this manuscript. The analysis is performed by the iPython notebook found in the ZIP archive. (ZIP) [file ppat.1006271.s008.zip › S2_File/counts_and_alignments/L1_H17L10_summarystats.txt]

total read pairs = 4041487
read pairs that fail Illumina filter = 0
low quality read pairs = 366165
barcodes randomly purged = 0
discarded barcodes with 1 reads = 39353
aligned barcodes with 2 reads = 16059
discarded barcodes with 2 reads = 192
un-alignable barcodes with 2 reads = 2160
aligned barcodes with 3 reads = 22919
discarded barcodes with 3 reads = 452
un-alignable barcodes with 3 reads = 2789
aligned barcodes with 4 reads = 31095
discarded barcodes with 4 reads = 769
un-alignable barcodes with 4 reads = 3403
aligned barcodes with 5 reads = 39314
discarded barcodes with 5 reads = 1232
un-alignable barcodes with 5 reads = 4010
aligned barcodes with 6 reads = 45251
discarded barcodes with 6 reads = 1663
un-alignable barcodes with 6 reads = 4529
aligned barcodes with 7 reads = 47450
discarded barcodes with 7 reads = 2010
un-alignable barcodes with 7 reads = 4577
aligned barcodes with 8 reads = 46494
discarded barcodes with 8 reads = 2130
un-alignable barcodes with 8 reads = 4510
aligned barcodes with 9 reads = 41670
discarded barcodes with 9 reads = 2260
un-alignable barcodes with 9 reads = 3941
aligned barcodes with 10 reads = 35278
discarded barcodes with 10 reads = 2134
un-alignable barcodes with 10 reads = 3117
aligned barcodes with 11 reads = 27180
discarded barcodes with 11 reads = 1744
un-alignable barcodes with 11 reads = 2536
aligned barcodes with 12 reads = 19543
discarded barcodes with 12 reads = 1377
un-alignable barcodes with 12 reads = 1806
aligned barcodes with 13 reads = 13731
discarded barcodes with 13 reads = 1035
un-alignable barcodes with 13 reads = 1249
aligned barcodes with 14 reads = 8832
discarded barcodes with 14 reads = 667
un-alignable barcodes with 14 reads = 853
aligned barcodes with 15 reads = 5392
discarded barcodes with 15 reads = 491
un-alignable barcodes with 15 reads = 493
aligned barcodes with 16 reads = 3127
discarded barcodes with 16 reads = 289
un-alignable barcodes with 16 reads = 275
aligned barcodes with 17 reads = 1773
discarded barcodes with 17 reads = 188
un-alignable barcodes with 17 reads = 162
aligned barcodes with 18 reads = 969
discarded barcodes with 18 reads = 106
un-alignable barcodes with 18 reads = 83
aligned barcodes with 19 reads = 507
discarded barcodes with 19 reads = 58
un-alignable barcodes with 19 reads = 33
aligned barcodes with 20 reads = 248
discarded barcodes with 20 reads = 29
un-alignable barcodes with 20 reads = 21
aligned barcodes with 21 reads = 127
discarded barcodes with 21 reads = 23
un-alignable barcodes with 21 reads = 11
aligned barcodes with 22 reads = 63
discarded barcodes with 22 reads = 18
un-alignable barcodes with 22 reads = 5
aligned barcodes with 23 reads = 36
discarded barcodes with 23 reads = 2
un-alignable barcodes with 23 reads = 3
aligned barcodes with 24 reads = 19
un-alignable barcodes with 24 reads = 1
aligned barcodes with 25 reads = 15
discarded barcodes with 25 reads = 3
aligned barcodes with 26 reads = 9
discarded barcodes with 26 reads = 2
un-alignable barcodes with 26 reads = 1
aligned barcodes with 27 reads = 4
discarded barcodes with 27 reads = 1
un-alignable barcodes with 27 reads = 1
aligned barcodes with 28 reads = 3
discarded barcodes with 28 reads = 1
aligned barcodes with 29 reads = 1
discarded barcodes with 29 reads = 1
aligned barcodes with 31 reads = 1
discarded barcodes with 32 reads = 1
