# Supplementary material for: Complete mapping of viral escape from neutralizing antibodies
Source: PLoS Pathog. 2017 Mar 13;13(3):e1006271. doi: 10.1371/journal.ppat.1006271 (PMC5363992; doi:10.1371/journal.ppat.1006271)
Supplement: S2 File — This ZIP archive contains the computer code to perform the data analysis described in this manuscript. The analysis is performed by the iPython notebook found in the ZIP archive. (ZIP) [file ppat.1006271.s008.zip › S2_File/counts_and_alignments/L1_H17L19_c1_r1_.log]

2016-11-08 13:38:49,571 - INFO - Beginning execution of dms_barcodedsubamplicons in directory /home/jbloom/flu_mutational_antigenic_profiling_paper/supplementalfiles/SupplementaryFile2

2016-11-08 13:38:49,571 - INFO - Progress will be logged to ./counts_and_alignments//L1_H17L19_c1_r1_.log
2016-11-08 13:38:53,533 - INFO - Version information for dms_tools and associated packages.
	Time and date: Tue Nov  8 13:38:49 2016
	Platform: Linux-3.13.0-49-generic-x86_64-with-Ubuntu-14.04-trusty
	Python version: 2.7.6 (default, Mar 22 2014, 22:59:56)  [GCC 4.8.2]
	dms_tools version: 1.1.20
	Bio version: 1.68
	numpy version: 1.11.2
	scipy version: 0.18.1
	matplotlib version: 1.5.3
	cython version: 0.25.1
	pystan version: 2.12.0.0
	weblogolib version: 3.4
	PyPDF2 version: 1.26.0
	pandas version: 0.19.1

2016-11-08 13:38:53,533 - INFO - Parsed the following arguments:
	minreadconcurrence = 0.75
	maxmuts = 4
	maxlowqfrac = 0.075
	r1files = ['./FASTQ_files/L1_H17L19_c1_r1_1.fastq']
	minreadidentity = 0.9
	purgefrac = 0
	R1trimlength = 200
	R1_is_antisense = False
	r2files = ['./FASTQ_files/L1_H17L19_c1_r1_2.fastq']
	alignspecs = [(1, 285, 36, 37), (286, 570, 31, 32), (571, 855, 37, 32), (856, 1140, 31, 36), (1141, 1425, 29, 33), (1426, 1698, 40, 43)]
	R2trimlength = 170
	maxreadtrim = 3
	barcodeinfo = False
	chartype = codon
	barcodelength = 8
	minreadsperbarcode = 2
	minq = 15
	outprefix = ./counts_and_alignments//L1_H17L19_c1_r1_
	refseq = WSN_HA_reference.fa
	purgereadfrac = 0
	seed = 1

2016-11-08 13:38:53,579 - INFO - Read a reference sequence of 566 codons from WSN_HA_reference.fa

2016-11-08 13:38:53,580 - INFO - Now parsing reads from the following:
	r1files: ./FASTQ_files/L1_H17L19_c1_r1_1.fastq
	r2files: ./FASTQ_files/L1_H17L19_c1_r1_2.fastq
2016-11-08 13:38:58,562 - INFO - Reads parsed so far: 100000
2016-11-08 13:39:02,293 - INFO - Reads parsed so far: 200000
2016-11-08 13:39:06,374 - INFO - Reads parsed so far: 300000
2016-11-08 13:39:09,505 - INFO - Reads parsed so far: 400000
2016-11-08 13:39:13,285 - INFO - Reads parsed so far: 500000
2016-11-08 13:39:17,372 - INFO - Reads parsed so far: 600000
2016-11-08 13:39:20,681 - INFO - Reads parsed so far: 700000
2016-11-08 13:39:23,957 - INFO - Reads parsed so far: 800000
2016-11-08 13:39:27,461 - INFO - Reads parsed so far: 900000
2016-11-08 13:39:31,012 - INFO - Reads parsed so far: 1000000
2016-11-08 13:39:34,804 - INFO - Reads parsed so far: 1100000
2016-11-08 13:39:38,496 - INFO - Reads parsed so far: 1200000
2016-11-08 13:39:41,219 - INFO - Reads parsed so far: 1300000
2016-11-08 13:39:44,616 - INFO - Reads parsed so far: 1400000
2016-11-08 13:39:48,033 - INFO - Reads parsed so far: 1500000
2016-11-08 13:39:51,066 - INFO - Reads parsed so far: 1600000
2016-11-08 13:39:54,537 - INFO - Reads parsed so far: 1700000
2016-11-08 13:39:58,009 - INFO - Reads parsed so far: 1800000
2016-11-08 13:40:00,929 - INFO - Reads parsed so far: 1900000
2016-11-08 13:40:04,389 - INFO - Reads parsed so far: 2000000
2016-11-08 13:40:07,832 - INFO - Reads parsed so far: 2100000
2016-11-08 13:40:11,449 - INFO - Reads parsed so far: 2200000
2016-11-08 13:40:14,625 - INFO - Reads parsed so far: 2300000
2016-11-08 13:40:17,827 - INFO - Reads parsed so far: 2400000
2016-11-08 13:40:21,533 - INFO - Reads parsed so far: 2500000
2016-11-08 13:40:24,956 - INFO - Reads parsed so far: 2600000
2016-11-08 13:40:28,071 - INFO - Reads parsed so far: 2700000
2016-11-08 13:40:31,517 - INFO - Reads parsed so far: 2800000
2016-11-08 13:40:35,323 - INFO - Reads parsed so far: 2900000
2016-11-08 13:40:39,620 - INFO - Reads parsed so far: 3000000
2016-11-08 13:40:42,609 - INFO - Reads parsed so far: 3100000
2016-11-08 13:40:45,617 - INFO - Reads parsed so far: 3200000
2016-11-08 13:40:49,382 - INFO - Reads parsed so far: 3300000
2016-11-08 13:40:52,989 - INFO - Reads parsed so far: 3400000
2016-11-08 13:40:56,230 - INFO - Reads parsed so far: 3500000
2016-11-08 13:40:59,616 - INFO - Reads parsed so far: 3600000
2016-11-08 13:41:03,164 - INFO - Reads parsed so far: 3700000
2016-11-08 13:41:06,677 - INFO - Reads parsed so far: 3800000
2016-11-08 13:41:09,810 - INFO - Reads parsed so far: 3900000
2016-11-08 13:41:13,466 - INFO - Reads parsed so far: 4000000
2016-11-08 13:41:16,370 - INFO - Reads parsed so far: 4100000
2016-11-08 13:41:19,816 - INFO - Reads parsed so far: 4200000
2016-11-08 13:41:23,080 - INFO - Reads parsed so far: 4300000
2016-11-08 13:41:26,159 - INFO - Reads parsed so far: 4400000
2016-11-08 13:41:29,673 - INFO - Reads parsed so far: 4500000
2016-11-08 13:41:33,032 - INFO - Reads parsed so far: 4600000
2016-11-08 13:41:37,183 - INFO - Reads parsed so far: 4700000
2016-11-08 13:41:40,576 - INFO - Reads parsed so far: 4800000
2016-11-08 13:41:43,454 - INFO - Reads parsed so far: 4900000
2016-11-08 13:41:46,984 - INFO - Reads parsed so far: 5000000
2016-11-08 13:41:50,486 - INFO - Reads parsed so far: 5100000
2016-11-08 13:41:53,253 - INFO - Reads parsed so far: 5200000
2016-11-08 13:41:57,013 - INFO - Reads parsed so far: 5300000
2016-11-08 13:42:00,541 - INFO - Reads parsed so far: 5400000
2016-11-08 13:42:03,830 - INFO - Reads parsed so far: 5500000
2016-11-08 13:42:06,853 - INFO - Reads parsed so far: 5600000
2016-11-08 13:42:10,433 - INFO - Reads parsed so far: 5700000
2016-11-08 13:42:13,922 - INFO - Reads parsed so far: 5800000
2016-11-08 13:42:16,862 - INFO - Reads parsed so far: 5900000
2016-11-08 13:42:20,316 - INFO - Reads parsed so far: 6000000
2016-11-08 13:42:23,777 - INFO - Reads parsed so far: 6100000
2016-11-08 13:42:27,530 - INFO - Reads parsed so far: 6200000
2016-11-08 13:42:30,631 - INFO - Reads parsed so far: 6300000
2016-11-08 13:42:34,253 - INFO - Reads parsed so far: 6400000
2016-11-08 13:42:38,297 - INFO - Reads parsed so far: 6500000
2016-11-08 13:42:41,932 - INFO - Reads parsed so far: 6600000
2016-11-08 13:42:45,132 - INFO - Reads parsed so far: 6700000
2016-11-08 13:42:48,423 - INFO - Reads parsed so far: 6800000
2016-11-08 13:42:53,405 - INFO - Reads parsed so far: 6900000
2016-11-08 13:43:00,259 - INFO - Reads parsed so far: 7000000
2016-11-08 13:43:03,966 - INFO - Reads parsed so far: 7100000
2016-11-08 13:43:07,848 - INFO - Reads parsed so far: 7200000
2016-11-08 13:43:11,496 - INFO - Reads parsed so far: 7300000
2016-11-08 13:43:15,459 - INFO - Reads parsed so far: 7400000
2016-11-08 13:43:19,054 - INFO - Reads parsed so far: 7500000
2016-11-08 13:43:22,320 - INFO - Reads parsed so far: 7600000
2016-11-08 13:43:25,762 - INFO - Reads parsed so far: 7700000
2016-11-08 13:43:29,373 - INFO - Reads parsed so far: 7800000
2016-11-08 13:43:32,736 - INFO - Reads parsed so far: 7900000
2016-11-08 13:43:35,607 - INFO - Reads parsed so far: 8000000
2016-11-08 13:43:39,036 - INFO - Reads parsed so far: 8100000
2016-11-08 13:43:42,322 - INFO - Reads parsed so far: 8200000
2016-11-08 13:43:46,157 - INFO - Reads parsed so far: 8300000
2016-11-08 13:43:49,050 - INFO - Reads parsed so far: 8400000
2016-11-08 13:43:52,538 - INFO - Reads parsed so far: 8500000
2016-11-08 13:43:56,174 - INFO - Reads parsed so far: 8600000
2016-11-08 13:43:59,329 - INFO - Finished parsing all 8695632 reads; ended up with 919146 unique barcodes.

2016-11-08 13:43:59,333 - INFO - Now examining the 919146 barcodes to see if reads meet criteria for retention
2016-11-08 13:44:05,437 - INFO - Barcodes examined so far: 100000
2016-11-08 13:44:11,681 - INFO - Barcodes examined so far: 200000
2016-11-08 13:44:18,033 - INFO - Barcodes examined so far: 300000
2016-11-08 13:44:24,385 - INFO - Barcodes examined so far: 400000
2016-11-08 13:44:30,800 - INFO - Barcodes examined so far: 500000
2016-11-08 13:44:37,158 - INFO - Barcodes examined so far: 600000
2016-11-08 13:44:43,813 - INFO - Barcodes examined so far: 700000
2016-11-08 13:44:54,005 - INFO - Barcodes examined so far: 800000
2016-11-08 13:45:08,658 - INFO - Barcodes examined so far: 900000
2016-11-08 13:45:14,168 - INFO - Finished examining all 919146 barcodes

2016-11-08 13:45:14,169 - INFO - Writing the codon counts to ./counts_and_alignments//L1_H17L19_c1_r1_counts.txt
2016-11-08 13:45:14,193 - INFO - Here are the summary statistics (these are also being written to ./counts_and_alignments//L1_H17L19_c1_r1_summarystats.txt):
	total read pairs = 8695632
	read pairs that fail Illumina filter = 0
	low quality read pairs = 1160053
	barcodes randomly purged = 0
	discarded barcodes with 1 reads = 97449
	aligned barcodes with 2 reads = 14408
	discarded barcodes with 2 reads = 230
	un-alignable barcodes with 2 reads = 2282
	aligned barcodes with 3 reads = 20851
	discarded barcodes with 3 reads = 415
	un-alignable barcodes with 3 reads = 2957
	aligned barcodes with 4 reads = 32386
	discarded barcodes with 4 reads = 929
	un-alignable barcodes with 4 reads = 3515
	aligned barcodes with 5 reads = 46582
	discarded barcodes with 5 reads = 1471
	un-alignable barcodes with 5 reads = 4936
	aligned barcodes with 6 reads = 60443
	discarded barcodes with 6 reads = 2263
	un-alignable barcodes with 6 reads = 6209
	aligned barcodes with 7 reads = 72734
	discarded barcodes with 7 reads = 3100
	un-alignable barcodes with 7 reads = 7364
	aligned barcodes with 8 reads = 79761
	discarded barcodes with 8 reads = 3952
	un-alignable barcodes with 8 reads = 7846
	aligned barcodes with 9 reads = 79879
	discarded barcodes with 9 reads = 4473
	un-alignable barcodes with 9 reads = 7920
	aligned barcodes with 10 reads = 75003
	discarded barcodes with 10 reads = 4625
	un-alignable barcodes with 10 reads = 7153
	aligned barcodes with 11 reads = 64063
	discarded barcodes with 11 reads = 4385
	un-alignable barcodes with 11 reads = 6301
	aligned barcodes with 12 reads = 51747
	discarded barcodes with 12 reads = 3852
	un-alignable barcodes with 12 reads = 4877
	aligned barcodes with 13 reads = 38792
	discarded barcodes with 13 reads = 3045
	un-alignable barcodes with 13 reads = 3628
	aligned barcodes with 14 reads = 27509
	discarded barcodes with 14 reads = 2323
	un-alignable barcodes with 14 reads = 2544
	aligned barcodes with 15 reads = 18412
	discarded barcodes with 15 reads = 1705
	un-alignable barcodes with 15 reads = 1712
	aligned barcodes with 16 reads = 11694
	discarded barcodes with 16 reads = 1130
	un-alignable barcodes with 16 reads = 1105
	aligned barcodes with 17 reads = 7038
	discarded barcodes with 17 reads = 742
	un-alignable barcodes with 17 reads = 634
	aligned barcodes with 18 reads = 4026
	discarded barcodes with 18 reads = 454
	un-alignable barcodes with 18 reads = 370
	aligned barcodes with 19 reads = 2287
	discarded barcodes with 19 reads = 258
	un-alignable barcodes with 19 reads = 181
	aligned barcodes with 20 reads = 1208
	discarded barcodes with 20 reads = 143
	un-alignable barcodes with 20 reads = 115
	aligned barcodes with 21 reads = 623
	discarded barcodes with 21 reads = 94
	un-alignable barcodes with 21 reads = 60
	aligned barcodes with 22 reads = 325
	discarded barcodes with 22 reads = 54
	un-alignable barcodes with 22 reads = 25
	aligned barcodes with 23 reads = 159
	discarded barcodes with 23 reads = 34
	un-alignable barcodes with 23 reads = 17
	aligned barcodes with 24 reads = 108
	discarded barcodes with 24 reads = 16
	un-alignable barcodes with 24 reads = 3
	aligned barcodes with 25 reads = 65
	discarded barcodes with 25 reads = 7
	un-alignable barcodes with 25 reads = 4
	aligned barcodes with 26 reads = 40
	discarded barcodes with 26 reads = 9
	un-alignable barcodes with 26 reads = 3
	aligned barcodes with 27 reads = 30
	discarded barcodes with 27 reads = 4
	un-alignable barcodes with 27 reads = 2
	aligned barcodes with 28 reads = 6
	discarded barcodes with 28 reads = 3
	un-alignable barcodes with 28 reads = 1
	aligned barcodes with 29 reads = 9
	discarded barcodes with 29 reads = 5
	aligned barcodes with 30 reads = 7
	discarded barcodes with 30 reads = 3
	un-alignable barcodes with 30 reads = 1
	aligned barcodes with 31 reads = 4
	discarded barcodes with 31 reads = 3
	aligned barcodes with 32 reads = 3
	aligned barcodes with 34 reads = 2
	discarded barcodes with 35 reads = 1
2016-11-08 13:45:14,194 - INFO - Successful completion of dms_barcodedsubamplicons at Tue Nov  8 13:45:14 2016
