# Supplementary material for: Complete mapping of viral escape from neutralizing antibodies
Source: PLoS Pathog. 2017 Mar 13;13(3):e1006271. doi: 10.1371/journal.ppat.1006271 (PMC5363992; doi:10.1371/journal.ppat.1006271)
Supplement: S2 File — This ZIP archive contains the computer code to perform the data analysis described in this manuscript. The analysis is performed by the iPython notebook found in the ZIP archive. (ZIP) [file ppat.1006271.s008.zip › S2_File/counts_and_alignments/L1_H17L19_c1_r1_counts.txt]

# POSITION WT AAA AAC AAG AAT ACA ACC ACG ACT AGA AGC AGG AGT ATA ATC ATG ATT CAA CAC CAG CAT CCA CCC CCG CCT CGA CGC CGG CGT CTA CTC CTG CTT GAA GAC GAG GAT GCA GCC GCG GCT GGA GGC GGG GGT GTA GTC GTG GTT TAA TAC TAG TAT TCA TCC TCG TCT TGA TGC TGG TGT TTA TTC TTG TTT
1 ATG 0 0 1 0 0 0 2 0 0 0 0 0 6 0 100676 9 0 0 0 0 0 0 0 0 0 0 0 0 0 0 6 0 0 0 0 0 0 0 0 0 0 0 0 0 0 0 7 0 0 0 0 0 0 0 0 0 0 0 0 0 0 0 3 0
2 AAG 3 0 100427 8 0 0 6 17 45 0 26 0 0 0 20 10 0 32 1 2 0 0 0 6 0 0 0 0 0 6 0 0 2 0 17 7 2 0 0 0 2 0 0 0 4 0 0 0 0 14 2 21 1 0 15 10 0 0 0 3 0 0 0 0
3 GCA 0 0 0 0 16 0 0 0 0 3 0 0 0 0 0 0 0 0 0 0 0 0 0 0 0 22 0 0 0 0 0 3 13 9 8 0 100578 2 5 6 0 0 4 0 16 1 0 0 0 0 0 0 9 5 0 4 0 0 0 0 0 0 0 0
4 AAA 100661 16 4 0 3 0 0 0 2 0 0 0 0 0 11 0 0 2 0 0 0 0 2 0 0 5 1 1 0 3 0 0 1 0 0 0 1 0 2 0 0 0 0 1 0 0 0 0 0 0 0 0 0 0 0 0 0 0 0 2 0 0 0 0
5 CTA 0 0 0 0 0 0 0 0 0 0 0 0 13 0 0 0 0 0 6 0 7 0 0 0 0 0 0 0 100665 1 3 0 0 0 13 0 0 0 1 0 0 0 0 0 0 0 0 0 0 2 0 0 0 0 0 0 0 0 0 0 13 0 0 0
6 CTG 0 0 0 0 4 0 0 0 0 0 0 0 1 0 29 0 0 0 2 0 0 0 1 0 0 0 0 0 7 1 100652 3 0 0 0 0 0 0 0 0 0 0 0 0 0 0 0 0 12 0 0 0 0 0 0 0 0 0 0 0 0 0 4 0
7 GTC 0 0 0 0 0 0 0 4 0 0 0 0 0 29 0 0 0 0 0 0 0 0 0 0 0 0 0 0 0 4 0 0 0 0 0 0 0 7 0 0 0 1 0 0 9 100614 4 7 0 0 0 0 0 0 0 0 0 0 0 4 0 30 0 0
8 CTG 0 0 0 0 0 0 0 0 0 0 0 0 0 6 7 0 0 0 0 0 0 0 24 0 0 0 3 0 14 0 100629 15 0 0 0 0 0 0 0 0 0 1 0 0 0 0 1 0 0 0 0 0 0 0 0 0 0 0 0 0 0 0 6 0
9 TTA 0 0 0 0 0 0 0 0 0 0 0 0 7 0 0 0 0 0 0 0 0 0 0 0 0 0 0 0 11 0 0 0 0 0 0 0 0 0 0 0 0 0 0 0 0 8 0 2 1 0 0 0 4 0 0 0 0 0 0 5 100673 1 5 2
10 TAT 0 0 0 1 0 0 0 0 0 0 0 0 7 2 0 0 0 0 0 12 0 0 0 0 0 0 0 0 0 0 0 0 0 0 0 0 0 0 0 0 0 0 0 0 0 0 0 0 11 8 3 100612 0 0 0 0 0 0 0 59 0 0 0 1
11 GCA 0 0 0 0 26 0 0 0 0 34 0 0 3 0 0 1 0 0 0 0 6 0 0 0 0 0 0 0 0 0 0 0 15 0 0 0 100551 7 9 1 0 0 0 0 17 0 1 0 0 0 0 0 7 0 0 0 0 0 0 16 14 4 0 0
12 TTT 0 0 0 0 0 0 0 0 0 0 0 0 2 0 0 5 0 0 0 0 0 8 0 0 0 0 0 0 5 0 0 2 0 0 0 0 0 0 0 0 0 0 0 0 2 0 0 3 0 0 0 2 0 1 0 6 0 0 0 1 0 10 2 100669
13 GTA 0 0 0 0 0 1 0 2 0 0 0 0 9 0 10 0 0 0 0 0 0 0 0 0 0 0 0 0 1 0 0 0 0 0 0 0 17 0 0 0 1 0 0 0 100621 0 28 0 0 0 0 13 0 0 0 0 0 0 0 0 2 0 0 0
14 GCT 0 0 0 0 0 2 0 7 0 0 0 0 0 0 0 0 0 0 0 0 0 1 0 1 0 0 0 0 0 0 0 1 0 0 0 18 54 29 1 100569 0 0 0 9 0 0 0 3 0 0 0 0 0 0 0 15 0 0 0 0 0 0 0 0
15 ACA 7 0 0 0 100631 6 39 4 1 0 0 0 7 0 0 0 0 0 0 0 0 0 0 0 0 0 0 0 0 0 0 0 0 0 0 0 5 0 0 0 0 0 0 0 0 0 0 0 0 0 0 0 0 0 0 0 0 0 0 0 0 0 0 0
16 GAT 0 0 0 16 0 0 0 0 0 0 0 0 0 0 0 0 0 0 0 1 0 0 0 0 0 0 0 0 0 0 0 0 1 2 0 100667 0 0 0 0 0 0 3 4 0 0 0 2 0 0 0 9 0 0 0 0 0 0 0 0 0 0 0 0
17 GCA 0 0 0 0 24 0 0 0 0 0 0 0 0 0 0 0 0 0 0 0 0 0 0 0 0 0 0 0 0 0 0 0 7 0 0 0 100578 2 43 1 1 0 0 0 12 0 0 0 0 0 0 0 10 0 0 0 0 0 0 0 0 0 0 0
18 GAC 0 4 0 0 0 0 0 0 0 0 0 0 0 0 0 0 0 1 0 0 0 0 0 0 0 0 0 0 0 0 0 0 9 100650 3 5 0 1 0 0 0 8 0 0 0 1 0 0 0 16 0 0 0 0 0 0 0 0 0 0 0 0 0 0
19 ACA 20 0 1 2 100561 3 26 1 0 0 7 57 4 0 0 0 16 0 2 5 2 0 0 0 0 0 0 0 0 0 0 0 0 0 0 0 2 0 0 0 0 0 0 0 0 0 0 2 0 0 0 4 0 0 0 0 0 0 0 0 0 3 0 0
20 ATA 3 0 0 0 0 0 0 0 0 0 0 0 100696 0 6 5 0 0 0 0 0 0 0 0 0 0 0 0 0 0 0 0 0 0 0 0 0 0 0 0 0 0 0 0 3 0 0 0 0 0 0 0 0 0 0 0 0 0 0 0 1 0 0 0
21 TGT 0 0 0 0 0 0 0 0 0 0 0 0 0 0 0 0 0 0 0 0 0 0 0 0 0 0 0 0 0 0 0 0 0 0 0 0 0 0 0 0 0 0 0 2 0 0 0 0 0 0 0 17 0 0 0 0 0 276 0 100409 0 0 0 6
22 ATA 0 0 0 0 4 0 0 0 5 0 0 0 100626 11 28 1 0 0 0 0 0 0 0 0 0 0 0 0 2 0 0 0 0 0 0 0 0 0 0 0 0 0 0 0 9 0 0 1 0 0 0 0 0 0 0 0 0 0 0 0 0 0 0 0
23 GGC 0 0 0 0 0 0 0 0 0 10 0 0 0 0 0 0 0 0 0 0 0 0 0 0 0 1 0 0 0 0 0 0 0 8 0 0 0 0 0 0 20 100538 9 10 0 18 0 0 0 0 0 0 0 0 0 0 0 17 0 0 0 0 0 0
24 TAC 0 0 0 0 0 0 0 0 0 0 0 0 0 0 1 0 0 7 0 0 0 0 0 0 0 0 0 0 0 0 0 0 0 0 0 0 0 0 0 0 0 0 0 0 0 0 0 0 18 100648 1 19 0 0 0 0 0 5 0 0 0 0 0 0
25 CAT 0 0 0 10 0 0 0 0 0 0 0 0 0 0 0 0 1 1 1 100645 0 0 0 3 0 0 0 10 0 2 0 1 0 0 0 0 7 0 0 0 0 0 0 0 0 0 0 0 0 0 0 12 0 2 0 0 0 0 0 0 0 0 0 0
26 GCG 0 0 0 0 0 0 8 0 0 0 0 0 0 0 0 0 0 0 0 0 0 0 3 0 0 0 0 0 0 0 0 0 0 0 133 0 90 15 100323 32 0 0 1 0 0 0 18 0 0 0 0 0 0 0 6 0 0 0 0 0 0 0 0 0
27 AAC 40 100640 2 15 0 4 0 0 0 3 0 0 0 1 0 0 0 0 0 0 0 0 0 0 0 0 0 0 0 0 0 0 0 3 0 0 0 0 0 0 0 0 0 0 0 0 0 0 0 2 0 0 0 0 0 0 0 0 0 0 0 0 0 0
28 AAC 17 100635 2 4 0 0 0 0 0 3 0 0 0 1 0 0 0 0 0 0 0 0 0 0 0 0 0 0 0 0 0 0 0 4 0 0 0 0 0 0 0 0 0 0 0 0 0 0 0 0 0 0 0 0 0 0 0 0 0 0 0 0 0 0
29 TCA 0 0 0 3 1 0 0 0 0 0 0 0 0 0 0 0 0 0 0 0 4 0 0 0 0 0 0 0 0 0 0 0 0 0 0 0 0 0 0 11 0 0 4 0 0 0 0 0 20 0 0 0 100637 8 4 2 2 0 0 0 4 0 0 0
30 ACC 0 15 0 0 16 100634 0 25 0 0 0 0 0 10 0 0 0 0 0 0 0 0 0 0 0 0 0 0 0 1 0 0 0 0 0 0 0 15 0 0 0 0 0 0 0 0 0 0 0 0 0 0 0 0 0 0 0 0 0 0 0 0 0 0
31 GAC 0 25 0 0 0 0 0 0 0 0 0 0 0 0 0 0 0 2 0 0 0 0 0 0 0 0 0 0 0 0 0 0 26 100570 2 7 0 3 0 0 0 6 0 0 0 0 0 0 0 6 0 0 0 0 0 0 0 0 0 0 0 0 0 0
32 ACT 0 0 0 3 1 6 0 100669 0 0 0 0 0 0 0 6 0 0 0 0 0 0 0 2 0 0 1 0 0 0 0 0 0 0 0 0 0 0 0 3 0 0 0 0 0 0 0 0 0 0 0 0 0 0 0 0 0 0 0 0 0 0 0 0
33 GTT 0 0 0 0 0 0 0 0 0 0 0 0 0 0 0 15 0 0 0 0 0 0 0 0 0 0 0 0 0 0 0 1 0 0 0 1 0 0 0 5 0 0 0 0 13 10 1 100628 0 0 0 0 0 0 0 0 0 0 0 0 0 0 0 8
34 GAC 0 6 0 0 0 0 0 0 0 0 0 0 0 0 0 0 0 1 0 0 0 0 0 0 0 0 0 0 0 0 0 0 10 100609 0 9 0 0 0 0 0 6 0 0 0 0 0 0 0 9 0 0 0 0 0 0 0 0 0 0 0 0 0 0
35 ACA 11 0 0 0 100678 0 5 3 1 0 0 0 5 0 0 0 0 0 0 0 0 0 0 0 0 0 0 0 0 0 0 0 0 0 0 0 4 0 0 0 0 0 0 0 0 0 0 0 0 0 0 0 1 0 0 0 0 0 0 0 0 0 0 0
36 ATA 2 0 0 0 2 0 0 0 0 0 0 0 100677 0 5 0 0 0 0 0 0 0 0 0 0 0 0 0 1 0 0 0 0 0 0 0 0 0 0 0 0 0 0 0 8 0 0 0 0 0 0 0 0 0 0 0 0 0 0 0 1 0 0 0
37 CTC 0 0 0 0 0 7 10 0 0 13 6 0 0 17 0 0 0 1 0 0 0 9 0 0 0 1 0 0 13 100566 1 16 0 0 0 0 0 0 0 0 0 0 0 0 0 1 1 0 0 0 0 0 0 0 0 0 0 0 0 0 0 9 3 0
38 GAG 0 0 9 0 0 0 0 0 0 0 0 0 0 0 0 0 0 0 0 0 0 0 0 0 0 0 0 0 0 0 0 0 12 2 100495 17 0 0 0 0 0 0 2 0 0 0 0 0 0 0 16 0 0 0 0 0 0 0 0 0 0 0 0 0
39 AAG 6 0 100275 4 0 2 0 0 0 0 5 0 0 0 0 0 0 0 0 0 0 0 0 0 0 0 0 0 0 0 0 0 0 0 9 0 0 0 0 0 0 0 0 0 0 0 0 0 0 0 0 0 0 0 0 0 0 0 0 0 0 0 0 0
40 AAT 1 2 0 100642 0 0 0 0 0 0 0 5 0 0 0 1 0 0 0 0 0 0 0 0 0 0 0 0 0 0 0 0 0 0 0 5 0 0 0 0 0 0 0 0 0 0 0 0 0 0 0 1 1 0 0 0 0 0 0 0 0 0 0 0
41 GTG 0 0 0 0 0 0 0 0 0 0 0 0 0 0 6 0 0 0 0 0 0 0 0 0 0 0 0 0 0 0 0 0 0 0 1 0 0 0 0 0 0 0 4 0 8 2 99151 2 0 0 0 0 0 0 0 0 0 0 0 0 0 0 0 0
42 GCA 0 0 0 0 11 0 0 0 0 0 0 0 0 0 0 0 0 0 0 0 2 0 0 0 0 0 0 0 0 0 0 0 15 0 9 0 98360 0 10 0 0 0 0 0 33 0 0 0 0 0 0 0 30 0 0 0 0 0 0 0 0 0 0 0
43 GTG 0 0 0 0 0 0 0 0 0 0 0 0 0 0 12 0 0 0 0 0 0 0 0 0 0 0 0 0 0 0 0 0 0 0 0 0 0 0 1 0 0 0 0 0 25 1 100314 11 0 0 0 0 0 0 0 0 0 0 0 0 0 0 9 0
44 ACA 2 0 0 0 100515 4 7 2 0 0 0 0 9 0 0 0 0 0 0 0 2 0 0 0 0 0 0 0 0 0 0 0 0 0 0 0 6 0 0 0 0 0 0 0 0 0 0 0 0 0 0 0 0 0 0 0 0 0 0 0 0 0 0 0
45 CAT 0 0 0 3 0 0 0 0 0 0 0 0 0 0 0 0 1 13 0 100613 0 0 0 4 0 0 0 5 0 0 0 0 0 0 0 0 0 0 0 0 0 0 0 0 0 0 0 0 0 0 0 2 0 0 0 0 0 0 0 0 0 0 0 0
46 TCT 0 0 0 0 0 0 0 1 0 0 0 2 0 0 0 0 0 0 0 0 0 0 0 3 0 0 0 0 0 0 0 0 0 0 0 0 0 0 0 2 0 0 0 0 0 0 0 0 0 0 0 8 2 47 0 100529 0 0 0 1 0 0 0 3
47 GTT 0 0 0 0 0 0 0 0 0 0 0 0 0 0 0 75 0 0 0 0 0 0 0 0 0 0 0 0 0 0 0 2 0 0 0 0 0 0 0 3 0 0 0 0 4 5 0 100156 0 0 0 0 0 0 0 0 0 0 0 0 0 0 0 63
48 AAC 27 100376 0 15 0 6 0 0 0 3 0 0 0 2 0 0 0 1 0 0 0 0 0 0 0 0 0 0 0 0 0 0 0 1 0 0 0 0 0 0 0 0 0 0 0 0 0 0 0 3 0 0 0 0 0 0 0 0 0 0 0 0 0 0
49 CTG 0 0 0 0 0 0 0 0 0 0 0 0 0 0 6 0 0 0 2 0 0 0 9 0 0 0 0 0 25 1 98945 11 0 0 0 0 0 0 0 0 0 0 0 0 0 0 0 0 0 0 0 0 0 0 0 0 0 3 0 0 0 0 9 1
50 CTC 0 0 0 0 0 0 0 0 0 0 0 0 0 14 0 0 0 3 0 0 0 5 0 0 0 0 0 0 15 100255 1 19 0 0 0 0 0 0 0 0 0 0 0 0 0 1 0 0 0 0 0 0 0 0 3 0 0 0 0 0 0 6 0 0
51 GAA 7 0 0 0 0 0 1 6 0 0 0 0 0 1 0 0 0 0 0 0 0 0 0 0 0 0 0 0 0 0 0 0 99689 0 7 1 0 13 0 0 12 0 0 0 0 0 0 0 6 0 0 0 0 0 0 0 0 0 0 5 0 0 0 0
52 GAC 0 10 0 0 2 0 0 2 0 0 0 0 0 2 1 0 5 12 0 0 0 0 0 0 0 0 0 0 0 0 0 0 16 99119 0 29 0 0 4 0 0 8 0 0 1 0 0 0 0 7 0 0 0 8 0 0 0 0 0 0 0 0 0 0
53 AGC 0 20 0 1 11 0 0 0 14 98369 1 29 0 12 0 0 0 0 0 0 0 0 0 0 0 7 1 0 2 0 8 0 11 0 0 0 0 2 0 0 0 21 0 0 0 0 0 2 0 1 0 0 0 1 0 0 0 0 0 0 0 0 4 1
54 CAC 0 9 0 0 0 0 0 1 0 0 0 2 0 0 0 0 24 99825 4 7 0 2 0 0 0 1 0 0 0 0 0 0 0 0 0 0 1 0 0 0 0 0 0 0 0 0 0 0 0 5 0 0 0 0 0 0 0 0 0 0 0 0 0 0
55 AAC 22 99530 2 32 0 3 0 0 0 6 0 0 0 0 0 0 0 0 0 0 0 0 0 0 0 0 0 0 0 0 0 0 0 14 0 0 0 0 0 0 0 0 0 0 0 0 0 0 0 1 0 0 0 0 0 0 0 0 0 0 0 0 0 0
56 GGG 0 0 0 0 0 0 0 0 0 0 13 0 0 0 0 0 0 7 0 0 0 0 0 0 0 0 10 0 0 0 0 0 0 0 16 0 0 0 0 0 148 8 99830 210 0 0 3 0 0 0 0 0 0 0 0 0 0 0 14 0 0 0 0 0
57 AAA 100323 0 5 0 1 0 0 0 2 0 0 0 0 0 0 0 1 10 0 0 0 0 0 0 0 0 0 0 0 0 0 0 14 0 0 0 0 0 10 0 0 0 0 0 1 0 5 0 2 1 0 0 0 0 0 0 0 0 0 0 0 0 0 0
58 CTA 0 0 0 0 0 0 0 0 0 0 0 0 16 0 0 0 1 0 0 0 6 0 0 0 0 0 0 0 96527 0 4 0 0 0 0 0 0 0 0 0 0 0 0 0 0 0 0 0 0 0 0 0 0 0 0 0 0 0 0 0 9 0 0 0
59 TGT 0 0 0 0 0 0 0 0 0 0 0 0 0 0 0 0 0 0 0 0 0 0 0 0 0 0 0 1 0 0 0 0 0 0 0 0 0 0 0 0 0 0 0 1 0 0 0 0 0 0 0 7 0 0 0 0 0 7 0 100521 0 0 0 5
60 AAA 100568 5 2 0 2 0 0 0 29 6 5 2 0 0 0 0 1 0 1 5 0 0 0 0 0 9 3 5 0 0 0 0 5 0 0 0 0 0 1 0 0 0 0 0 0 0 0 0 2 18 0 0 0 0 0 0 0 0 0 0 6 0 6 1
61 TTA 0 0 0 0 0 0 0 0 0 0 0 0 14 0 1 3 0 0 0 0 0 0 0 0 0 0 0 0 3 0 1 45 0 0 0 0 0 0 0 0 0 0 0 0 1 0 4 1 1 0 0 0 5 0 0 0 0 0 0 0 100194 7 15 9
62 AAA 99976 9 156 4 1 0 0 0 19 0 0 0 0 0 0 0 1 0 0 1 0 0 0 0 4 0 0 0 0 0 0 0 5 3 0 0 0 0 0 0 0 0 0 1 0 0 0 0 1 13 0 0 0 0 0 0 0 0 0 0 0 4 0 4
63 GGA 0 4 0 0 0 0 0 0 10 0 0 0 0 0 0 0 0 0 0 0 0 0 0 0 1 0 0 0 0 0 0 0 27 0 0 0 0 0 0 0 100527 0 12 12 12 0 0 0 0 0 0 0 0 0 0 0 5 0 0 0 0 0 0 0
64 ATA 1 0 0 0 5 0 0 0 0 0 0 0 100404 15 45 21 0 0 0 5 0 0 0 0 2 0 0 2 0 2 0 0 0 0 0 0 0 0 0 0 0 0 0 0 32 6 0 0 0 0 0 0 0 0 0 0 0 0 0 0 1 0 0 0
65 GCC 0 0 0 0 0 5 0 0 0 0 0 0 0 0 0 0 0 0 1 0 2 9 1 0 0 4 11 0 0 0 0 0 1 7 0 0 4 100320 0 9 0 0 0 0 0 6 0 0 0 0 0 0 0 22 0 0 0 0 0 0 2 0 0 0
66 CCA 0 0 0 0 13 0 0 0 0 0 0 0 0 0 0 0 3 0 0 0 99807 5 0 0 0 0 0 0 4 0 0 0 0 0 0 0 0 0 0 0 0 0 0 0 0 0 0 0 0 0 1 0 7 0 0 0 0 0 0 0 0 0 0 0
67 CTA 0 0 0 0 0 0 0 0 0 0 0 0 16 0 0 0 3 0 0 0 15 0 0 0 1 0 0 0 100416 0 2 1 0 0 0 0 0 0 0 0 0 0 0 0 0 3 0 0 0 0 0 0 0 0 0 0 0 0 0 0 5 0 6 0
68 CAA 34 0 0 4 0 2 3 0 0 0 0 0 6 0 0 6 100423 7 2 1 0 0 1 7 1 2 0 0 1 10 9 3 7 0 0 1 0 0 1 8 0 0 0 0 5 0 0 4 7 0 0 0 2 0 0 10 0 0 0 0 0 1 0 6
69 TTG 0 0 0 0 0 0 0 0 0 0 0 0 0 0 0 0 0 0 0 0 0 0 0 0 0 0 0 0 0 1 2 0 0 0 0 0 0 0 0 0 0 0 0 0 0 0 0 0 0 0 2 0 0 0 4 0 0 0 0 0 22 0 100303 6
70 GGG 0 0 1 1 0 0 0 0 0 2 5 0 0 0 4 0 5 1 0 0 0 0 0 0 0 0 0 0 0 0 0 0 1 0 21 18 0 4 6 0 36 1 100252 48 0 0 4 0 0 0 0 0 0 0 0 0 0 0 4 0 0 3 4 0
71 AAA 100639 0 2 4 2 0 0 0 5 0 0 0 0 0 0 0 0 3 0 0 17 1 0 3 0 0 0 0 0 0 0 0 7 0 0 0 0 0 0 0 0 0 0 0 0 0 0 0 1 4 0 4 0 0 0 0 0 0 0 0 0 0 0 0
72 TGT 0 0 0 0 0 0 0 0 0 0 0 0 0 0 0 0 0 0 0 0 0 0 0 0 0 0 0 6 0 0 0 0 0 0 0 0 0 0 0 0 0 0 0 0 0 0 0 0 0 0 0 14 0 0 0 1 2 17 1 100634 0 0 0 14
73 AAC 14 100517 0 22 1 0 0 2 0 41 0 0 0 0 0 0 9 0 0 0 0 0 0 0 0 3 0 0 0 0 0 0 0 17 0 0 0 0 0 0 7 0 0 0 0 0 0 0 0 0 0 0 0 0 0 1 0 0 0 0 0 0 0 0
74 ATC 0 0 0 0 0 6 0 0 0 0 0 0 39 100464 3 14 0 0 0 0 0 0 0 0 0 0 0 0 0 2 0 0 0 0 0 0 0 0 0 0 0 0 0 0 0 17 0 0 0 0 0 0 0 0 0 0 0 0 0 0 0 14 5 0
75 ACC 0 19 0 0 7 100452 1 40 0 1 0 0 15 35 0 4 0 0 0 0 0 0 8 0 0 0 0 0 2 0 5 1 0 0 0 0 0 13 0 13 0 0 16 0 0 0 0 0 0 0 0 0 0 10 4 0 0 5 0 0 3 0 0 0
76 GGA 0 0 0 0 0 0 0 0 13 0 0 0 0 0 0 0 0 0 0 0 0 0 0 0 0 0 0 0 0 0 0 0 7 0 0 0 0 0 0 0 100604 2 24 1 33 0 0 0 0 0 0 0 0 0 0 0 6 0 0 0 0 0 0 0
77 TGG 0 0 0 0 0 0 0 0 0 0 2 0 0 0 0 0 0 0 0 0 0 0 0 0 0 0 0 0 0 0 0 0 0 0 0 0 0 0 0 0 0 0 8 0 0 0 0 0 0 0 8 0 0 0 0 0 14 7 100527 115 0 0 4 0
78 CTC 0 0 0 0 0 0 0 0 0 0 0 0 0 29 0 0 0 1 0 0 0 7 0 0 0 2 0 0 80 100481 0 2 0 0 0 0 0 0 0 0 0 0 0 0 0 9 0 0 0 0 0 0 0 0 0 0 0 0 0 0 0 3 3 0
79 TTG 0 0 0 0 0 0 0 0 0 0 0 0 0 2 3 2 0 0 0 0 0 0 7 0 0 0 0 0 0 0 35 1 0 0 0 0 0 0 0 0 0 0 0 0 0 0 0 0 0 0 0 0 0 0 8 0 0 0 1 0 21 0 100535 5
80 GGA 0 0 0 0 0 0 0 0 4 0 0 0 0 0 0 0 0 0 0 0 0 0 0 0 0 0 0 0 0 0 0 0 9 0 0 0 10 0 0 0 100604 7 3 3 22 0 0 0 0 0 0 0 0 0 0 0 10 0 0 0 0 0 0 0
81 AAT 2 6 1 100601 0 0 0 0 0 0 0 4 0 0 0 2 0 0 0 3 0 0 0 0 0 0 0 0 0 0 0 0 0 0 0 3 0 0 0 0 0 0 0 0 0 0 0 0 0 0 0 0 0 0 0 0 0 0 0 0 0 0 0 0
82 CCA 0 0 0 0 58 0 0 0 0 0 0 0 0 0 0 0 5 0 0 0 100544 7 59 2 0 0 0 0 11 0 0 0 0 0 0 0 0 0 0 0 0 0 0 0 0 0 0 0 0 0 0 0 7 0 0 0 0 0 0 0 0 0 0 0
83 GAA 9 0 0 4 0 0 0 0 0 4 0 0 0 0 0 0 7 0 0 0 0 0 0 0 0 0 0 0 0 0 0 0 100598 0 11 1 0 0 0 0 2 5 0 11 0 0 1 0 9 0 0 0 0 0 0 0 0 0 35 0 4 0 0 4
84 TGC 0 0 0 0 0 0 0 0 0 0 0 0 0 0 0 0 0 0 0 0 0 0 0 0 0 2 0 0 0 0 0 0 0 0 0 0 0 0 0 0 0 0 0 0 0 0 0 0 0 8 0 0 0 0 0 0 39 100545 1 49 0 10 0 0
85 GAC 0 33 0 0 0 0 0 0 0 0 0 0 0 0 0 0 0 3 0 0 0 0 0 0 0 0 0 0 0 0 0 0 10 100620 1 19 0 0 0 0 0 9 0 0 0 1 0 0 0 9 0 0 0 0 0 0 0 0 0 0 0 0 0 0
86 TCA 0 0 0 11 0 0 0 1 0 0 0 3 5 0 0 0 4 2 1 62 9 0 0 1 0 0 0 0 0 0 3 1 1 4 0 7 0 0 0 6 0 0 0 0 0 0 0 1 14 0 0 9 100483 1 12 1 5 0 0 0 1 0 13 0
87 CTG 0 0 0 0 0 0 0 0 0 0 0 0 0 0 75 12 0 0 3 0 0 0 5 0 0 0 1 0 20 6 100545 13 0 0 0 0 0 0 0 0 0 0 0 0 0 0 3 0 0 0 0 0 0 0 0 0 0 0 0 0 0 0 16 0
88 CTT 0 0 0 0 0 0 0 0 0 0 0 0 0 0 8 24 0 0 0 2 0 0 0 0 0 0 0 9 2 32 0 100580 1 0 0 0 0 0 0 0 0 0 0 0 0 0 0 2 0 0 0 2 0 0 0 0 0 0 0 0 0 0 16 18
89 CCA 1 3 0 0 15 3 0 20 0 0 0 0 0 7 9 1 10 1 0 0 100457 3 12 2 4 0 48 0 24 0 3 0 0 6 0 0 0 0 2 5 0 16 0 1 0 17 0 0 0 2 0 1 9 0 6 1 0 0 0 0 0 1 15 0
90 GCG 0 0 0 0 0 1 1 0 0 15 0 16 0 0 0 0 21 6 0 0 0 18 1 9 0 8 0 0 0 11 8 2 0 4 45 1 20 2 100348 16 0 0 0 0 2 0 63 0 0 0 0 1 0 0 27 0 0 0 0 0 1 22 4 0
91 AGA 18 0 2 11 0 3 6 0 100611 0 3 0 19 1 0 4 1 0 0 5 0 0 0 0 0 0 0 0 0 0 0 0 7 0 2 0 0 0 0 0 6 0 0 0 0 0 0 0 0 0 0 0 0 0 0 0 2 0 0 0 0 0 0 0
92 TCA 0 0 1 1 6 6 0 0 0 0 3 0 0 0 0 0 18 0 3 0 8 0 0 0 0 0 0 0 0 0 0 0 14 2 0 0 3 0 0 0 0 0 0 0 0 0 0 0 10 4 0 0 100589 1 30 1 0 0 0 0 4 0 0 0
93 TGG 0 0 0 0 0 0 0 0 0 0 1 0 0 0 0 0 0 0 0 0 0 0 0 1 0 0 5 1 0 0 0 0 0 0 0 0 0 0 0 0 0 0 1 0 0 0 0 0 0 0 8 0 0 0 0 0 10 0 100653 16 0 0 10 0
94 TCC 0 0 0 0 0 0 0 0 0 0 0 16 0 0 0 0 0 0 0 0 0 4 0 0 0 0 0 0 0 0 0 0 0 0 0 0 0 0 0 0 0 0 0 1 0 0 0 0 0 6 0 0 10 100634 2 5 0 0 0 0 0 3 0 0
95 TAC 0 1 0 0 0 0 0 0 0 0 0 0 0 0 0 0 0 15 0 0 0 0 0 0 0 0 0 0 0 0 0 0 0 3 0 0 0 0 0 0 0 0 0 0 0 0 0 0 14 100654 2 14 0 0 0 1 0 5 0 0 0 0 0 0
96 ATT 0 0 0 2 0 0 0 5 0 0 0 6 1 7 1 144285 0 0 0 0 0 0 0 0 0 1 0 0 0 0 0 14 0 0 0 0 0 0 0 0 0 0 0 0 0 0 2 4 0 0 0 0 0 0 0 0 0 0 0 0 14 0 0 0
97 GTA 0 0 0 0 0 0 0 0 0 0 0 0 5 0 0 0 0 0 0 0 0 0 0 0 0 0 0 0 1 0 0 0 0 0 0 0 6 0 0 0 0 0 0 0 144256 0 17 1 0 0 0 0 0 0 0 0 0 0 0 0 8 0 0 0
98 GAA 29 0 0 0 0 0 0 0 0 0 0 0 0 0 0 0 1 0 0 0 0 0 0 0 0 0 0 0 0 0 0 0 144280 8 2 0 3 0 0 0 6 0 0 0 1 0 0 0 10 0 0 0 0 0 0 0 0 0 0 0 0 0 0 0
99 ACA 22 1 0 0 144190 8 4 0 2 0 20 0 20 0 0 0 0 0 0 0 2 0 0 0 0 0 0 0 14 0 0 0 0 0 0 0 11 0 13 0 0 0 11 0 0 0 0 0 0 0 0 0 9 0 0 1 0 0 0 0 1 0 2 0
100 CCA 0 0 4 0 22 0 3 0 0 0 7 0 0 0 3 0 2 6 0 0 144208 1 16 6 1 0 0 0 4 0 0 0 0 0 0 0 7 0 0 0 0 0 0 0 0 0 4 0 0 0 0 0 4 13 0 0 0 0 9 0 0 0 7 0
101 AAC 21 144237 0 6 0 4 0 0 4 4 0 0 0 2 0 0 0 2 3 0 0 0 0 0 0 0 0 0 1 0 0 0 1 4 13 0 0 0 0 0 0 0 1 28 0 0 0 0 0 3 0 0 0 0 0 0 0 0 0 0 0 0 0 0
102 TCT 0 50 0 0 0 4 1 11 0 3 0 4 0 0 0 0 0 0 4 0 0 0 0 3 0 0 0 0 0 0 0 0 0 0 0 0 0 0 0 1 1 0 0 0 0 0 4 0 0 0 0 24 0 47 1 144167 0 0 0 0 0 0 0 1
103 GAG 0 0 10 0 11 0 0 0 0 0 0 0 0 0 0 0 39 0 1 0 0 0 3 0 0 0 0 0 0 0 0 4 17 0 144107 22 24 7 14 0 0 0 26 0 0 17 8 0 0 4 5 0 1 0 2 0 0 0 0 0 0 0 0 0
104 AAT 6 11 1 144186 0 0 0 9 0 0 0 11 5 0 0 13 0 12 0 7 0 0 0 0 5 0 1 0 0 2 0 0 23 7 3 13 0 0 0 0 0 0 0 0 0 1 0 2 0 0 0 9 0 0 0 0 0 7 0 0 0 0 0 1
105 GGA 0 0 0 0 0 0 0 0 12 0 0 0 0 0 0 0 0 0 0 0 0 0 0 0 1 0 0 0 0 0 0 0 7 0 0 0 0 0 0 0 144191 0 25 1 55 0 0 0 0 0 0 0 0 0 0 0 15 0 0 0 0 0 0 0
106 GCA 0 0 1 0 38 0 13 0 0 0 0 0 0 0 0 0 0 0 4 0 1 0 0 0 0 0 0 0 0 0 0 0 30 0 0 0 144151 1 5 0 6 0 0 0 12 0 0 0 0 0 0 0 38 0 15 0 0 0 0 0 0 0 0 0
107 TGT 0 0 0 0 0 0 0 0 0 0 0 1 0 0 0 0 0 0 0 0 0 0 0 0 0 0 0 5 0 0 0 0 0 0 0 0 0 0 0 0 0 0 0 2 0 0 0 0 1 0 0 24 0 0 0 2 3 9 0 144268 0 0 0 10
108 TAT 0 0 0 1 0 0 0 0 0 0 0 0 0 0 0 0 0 0 0 6 0 0 0 0 0 0 0 0 0 0 0 0 0 0 0 0 0 0 0 0 0 0 0 0 0 0 0 0 1 24 2 144283 0 0 0 0 0 0 0 7 0 0 0 2
109 CCA 0 0 0 0 22 0 0 0 0 0 0 0 0 0 0 0 4 0 0 0 144230 4 48 12 1 0 0 0 3 0 0 0 0 0 0 0 1 0 0 0 0 0 0 0 0 0 0 0 0 0 0 0 8 0 0 0 0 0 0 0 0 0 0 0
110 GGA 0 0 0 0 0 0 0 0 4 0 0 0 0 0 0 0 0 0 0 0 0 0 0 0 5 0 0 0 0 0 0 0 5 0 0 0 1 0 0 0 144249 2 12 12 11 0 0 0 0 0 0 0 0 0 0 0 23 0 0 0 0 0 0 0
111 GAT 0 0 14 13 1 0 0 0 0 0 0 3 0 0 0 0 0 0 0 0 0 0 0 5 0 0 0 0 0 0 0 0 16 6 1 144192 0 0 1 3 0 0 0 5 17 0 0 9 0 0 0 19 0 0 0 7 0 0 0 0 0 0 0 0
112 CTC 0 0 0 0 0 0 0 0 0 0 0 0 3 13 0 0 0 3 0 0 0 27 0 0 0 3 0 0 10 144211 1 10 0 0 0 0 0 0 0 0 0 0 0 0 0 1 3 0 0 0 0 0 0 0 0 0 0 0 2 0 4 15 1 5
113 ATC 0 4 0 0 0 13 8 0 0 0 0 0 110 144074 0 24 0 0 2 0 0 0 0 0 10 0 0 0 0 1 0 0 0 0 0 0 6 0 0 0 40 3 0 0 2 9 0 0 0 0 0 0 0 3 0 0 0 0 0 0 0 5 0 6
114 GAC 0 12 0 0 9 0 0 0 0 0 0 0 0 0 0 0 0 2 0 0 0 0 0 0 0 0 0 0 0 0 0 0 19 144182 2 14 0 0 15 0 1 4 0 0 0 1 0 0 0 14 0 0 0 0 0 0 0 0 0 0 0 2 0 0
115 TAT 0 0 0 3 0 1 0 3 0 7 0 2 0 0 6 0 0 1 0 6 0 0 0 0 2 0 0 0 0 0 0 0 0 0 0 3 0 0 0 0 0 0 0 0 0 0 0 0 0 4 1 144246 6 0 0 0 0 0 0 7 0 0 1 0
116 GAG 0 0 6 0 0 0 0 0 0 0 0 0 0 0 0 0 0 0 2 0 1 0 0 6 0 0 0 0 0 0 0 0 12 1 144187 16 0 0 3 0 0 0 33 0 0 0 2 0 0 0 23 0 0 0 0 0 0 0 0 0 0 0 0 0
117 GAA 10 0 0 0 0 0 0 0 0 0 0 0 0 0 0 0 0 0 0 0 0 0 0 0 0 0 0 0 0 0 0 0 144196 1 51 0 4 0 0 0 3 0 0 0 1 0 0 0 23 0 0 0 0 0 0 0 0 0 0 0 0 0 0 0
118 CTG 0 0 0 0 0 0 0 0 0 0 0 0 0 0 27 0 0 0 0 0 0 0 15 0 0 0 0 0 15 13 144178 18 0 0 0 0 0 0 0 0 0 0 0 0 0 0 1 0 0 0 0 0 0 0 0 0 0 0 0 0 0 0 4 0
119 AGG 0 0 17 0 0 0 1 0 22 1 144093 18 0 0 19 0 0 0 0 0 0 0 0 0 0 0 0 0 0 0 0 0 0 0 0 0 0 0 0 0 0 0 18 0 0 0 0 0 0 0 0 1 0 0 0 0 0 0 5 0 0 0 0 0
120 GAG 0 0 6 0 0 0 0 0 0 0 0 0 0 0 0 0 0 0 1 0 0 0 0 0 0 0 0 0 0 0 0 0 19 2 144000 23 0 0 2 0 0 0 12 0 0 0 0 0 0 0 38 0 0 0 0 0 0 0 0 0 0 0 0 0
121 CAA 16 0 0 0 0 0 0 0 0 0 0 0 0 0 0 0 144163 1 25 2 0 0 0 0 18 0 0 0 1 0 0 0 2 0 0 0 0 0 0 0 0 0 0 0 0 0 0 0 70 0 0 0 0 0 0 0 0 0 0 0 0 0 0 0
122 TTG 0 0 0 0 0 0 0 0 0 0 0 0 3 0 6 0 0 0 0 0 0 0 0 0 0 0 0 0 0 0 21 0 0 0 0 0 0 0 0 0 0 0 0 0 0 0 11 0 0 0 0 0 0 0 4 0 0 0 0 0 13 0 144182 16
123 AGC 0 24 0 0 0 0 1 0 15 144103 1 9 0 60 0 8 3 0 0 0 0 0 0 0 0 0 0 0 0 0 0 1 0 0 0 0 0 0 0 0 0 17 0 0 0 4 0 0 0 0 0 0 0 0 0 0 0 2 0 0 0 0 0 2
124 TCA 0 0 0 0 0 1 5 0 0 0 0 0 0 0 0 0 0 0 1 0 9 0 0 0 0 0 0 0 0 0 0 0 0 0 0 0 0 0 0 2 0 0 0 0 0 0 0 4 16 0 3 0 144181 1 15 2 5 0 0 0 6 0 0 0
125 GTA 0 0 0 0 6 0 0 20 0 0 0 0 20 3 0 2 0 0 0 0 0 0 0 0 0 0 0 0 0 0 1 0 0 0 0 0 36 0 0 10 0 0 0 0 144176 0 7 0 0 0 0 0 1 0 4 0 0 0 0 0 8 0 0 0
126 TCA 3 0 0 0 4 0 0 2 0 0 0 0 0 0 6 0 0 0 0 0 13 0 0 0 0 1 0 0 0 0 0 0 11 0 0 0 0 0 0 0 9 0 0 19 0 0 0 0 8 0 0 0 144215 0 11 1 2 0 0 0 10 0 0 0
127 TCA 2 0 0 0 0 9 0 0 0 12 0 0 0 0 0 0 0 0 0 0 17 0 0 0 0 0 0 0 0 0 0 0 15 0 0 0 0 0 0 0 0 0 0 0 0 0 0 0 6 0 0 22 144234 2 5 0 0 0 0 0 1 0 8 0
128 TTA 0 0 0 0 0 0 0 0 0 0 0 0 1 0 9 0 0 0 0 0 0 0 0 0 0 0 0 0 30 0 0 0 0 0 0 0 0 1 0 0 0 0 0 0 0 0 0 0 0 0 0 0 2 0 0 0 0 0 0 0 144224 11 13 1
129 GAA 3 0 0 0 0 0 0 0 0 0 0 0 4 0 0 0 1 0 0 0 0 0 0 0 0 0 0 0 0 0 0 0 144083 0 21 0 1 0 0 0 15 0 0 0 2 0 0 0 5 0 0 0 0 0 0 1 0 0 0 0 0 0 0 0
130 AGA 22 0 0 0 0 0 0 0 144218 0 8 0 20 0 0 0 0 0 0 0 0 0 0 0 4 0 0 0 0 0 0 0 0 0 0 0 0 0 0 0 6 0 0 0 0 0 0 0 0 0 0 0 0 0 0 0 7 0 0 0 0 0 0 0
131 TTC 0 0 0 0 0 0 0 0 0 0 0 0 0 0 0 0 0 0 0 0 0 0 0 0 0 0 0 0 0 10 0 0 0 0 0 0 0 0 0 0 0 0 0 0 0 0 0 0 0 0 0 0 0 10 0 0 0 0 0 0 13 144181 0 18
132 GAA 18 0 0 0 0 0 0 0 0 0 0 0 0 0 0 0 9 0 0 0 0 0 0 12 0 0 0 0 0 0 0 0 144255 1 4 0 0 0 0 0 3 0 0 0 0 0 0 0 11 0 0 0 0 6 0 0 0 0 0 0 0 0 0 0
133 ATA 1 0 0 0 3 0 0 0 1 0 0 0 144250 0 33 3 0 0 0 0 0 0 0 0 0 0 0 0 3 0 0 0 0 0 0 0 0 0 0 0 0 0 0 0 3 0 0 0 0 0 0 0 0 0 0 0 0 0 0 0 0 0 0 0
134 TTT 0 0 0 0 0 0 0 0 0 0 0 0 0 0 0 0 0 0 0 0 0 0 0 0 0 0 0 0 0 0 0 4 0 0 0 0 0 0 0 0 0 0 0 0 0 0 0 0 0 0 0 0 0 0 0 5 0 0 0 0 2 11 1 144293
135 CCC 0 2 0 0 0 26 0 0 0 0 0 3 15 0 0 0 0 29 0 0 29 143938 0 16 0 0 0 0 0 5 0 0 0 4 5 0 0 3 0 0 0 0 0 0 0 0 0 0 0 8 0 0 1 21 0 0 0 0 0 0 0 0 0 0
136 AAG 16 85 140139 80 0 22 44 15 0 29 10 77 3 3 88 9 12 45 8 7 50 0 22 24 0 0 3 0 69 25 576 18 16 0 77 159 4 214 40 94 13 0 39 43 85 3 84 123 0 4 1 59 80 24 6 25 0 0 34 0 74 30 18 535
137 GAA 31 6 0 5 3 0 0 0 0 0 0 0 0 0 0 0 0 0 4 0 0 0 0 5 0 0 0 0 0 2 0 0 142881 3 7 0 3 0 0 0 13 0 0 0 9 2 0 0 8 0 0 0 33 0 1 2 0 0 0 0 0 0 0 4
138 AGT 0 0 0 35 9 18 15 2 14 3 0 143794 0 1 10 148 1 0 0 0 2 0 2 0 0 0 0 0 0 0 0 0 0 0 0 0 13 2 5 1 0 0 0 11 4 0 0 0 0 7 0 2 0 0 2 0 0 0 1 2 0 1 14 4
139 TCA 2 1 0 0 13 13 5 0 0 0 0 11 0 0 0 0 0 0 0 0 8 0 0 0 0 4 0 0 0 0 0 0 0 0 0 0 0 5 5 0 0 0 0 0 0 35 2 3 37 3 0 0 143974 1 24 27 2 0 0 0 8 0 0 0
140 TGG 0 0 0 0 0 0 0 0 0 0 5 0 0 0 0 0 0 0 0 0 0 0 0 0 0 0 5 0 0 0 0 0 0 0 0 0 0 0 0 0 0 0 0 0 0 0 0 0 0 0 11 3 0 0 0 0 25 0 131541 31 0 0 13 0
141 CCC 0 0 0 0 6 106 5 0 0 0 0 0 0 23 10 0 2 21 0 0 32 143744 2 24 0 1 0 0 0 7 0 3 0 0 0 0 0 16 0 0 1 0 0 0 2 0 0 0 0 0 0 0 0 26 5 0 0 0 0 0 0 0 0 0
142 AAC 33 144062 1 22 3 4 0 0 0 10 0 0 0 0 0 0 1 4 0 0 0 0 0 0 0 0 0 0 0 0 0 0 0 14 0 0 0 0 0 0 0 0 0 0 0 0 0 0 0 0 0 0 0 0 0 0 0 0 0 0 0 0 0 0
143 CAC 0 5 0 0 6 0 0 0 0 0 0 0 6 0 0 0 13 144054 3 21 1 0 0 0 0 5 0 0 2 14 0 24 0 0 0 0 0 0 0 0 0 0 0 0 4 0 12 0 0 11 0 1 0 0 0 0 0 0 0 0 0 0 0 0
144 ACA 19 0 0 0 143185 3 7 8 0 0 0 0 14 0 0 0 0 0 0 0 2 0 0 0 0 0 0 0 0 0 0 0 2 0 0 0 27 0 0 0 0 3 27 0 0 0 0 0 0 0 0 0 5 0 0 12 0 0 0 0 0 0 0 0
145 TTC 0 0 0 0 0 2 0 0 0 16 0 2 3 0 0 0 2 0 2 0 0 0 0 0 0 6 0 0 0 3 0 0 10 0 3 10 0 24 5 14 2 0 0 0 2 0 0 3 0 0 0 2 0 16 0 0 0 1 2 0 12 141177 1 10
146 AAC 8 137170 5 75 0 11 0 14 0 22 0 8 0 1 0 0 0 0 4 0 0 0 0 0 0 0 0 0 0 0 0 0 0 20 3 2686 15 0 12 0 9 0 3 12 3 16 0 0 0 1 0 0 0 1 0 0 0 0 0 0 0 0 0 0
147 GGA 0 0 1 0 0 0 0 0 32 0 0 0 0 0 0 0 0 0 0 0 0 0 0 0 0 0 0 0 0 0 0 0 8 0 0 0 0 0 0 0 140747 0 16 2 16 0 0 0 0 0 0 0 0 0 0 0 9 0 0 0 0 0 0 0
148 GTA 0 18 0 4 225 609 83 658 0 131 0 506 388 66 0 45 4 2 0 0 0 7 0 0 0 0 0 0 2 16 13 0 4 0 0 0 21 0 0 0 0 0 0 0 137140 1 14 0 0 0 0 0 44 306 41 71 0 0 0 0 21 0 0 0
149 ACA 12 0 0 0 142398 4 15 2 0 0 0 0 12 0 0 0 0 0 0 0 0 0 0 0 0 0 0 0 0 0 0 0 0 0 0 0 3 0 0 0 0 0 0 0 0 0 0 5 0 0 0 0 3 0 0 0 0 0 0 0 0 0 0 0
150 GTA 0 0 0 0 0 8 13 0 0 0 0 3 21 0 7 2 3 0 0 0 0 0 0 0 0 0 0 0 0 1 3 0 0 0 0 0 9 0 0 0 1 0 0 0 141356 12 31 0 0 0 0 38 0 0 0 7 0 0 4 0 19 18 0 39
151 TCA 0 0 0 0 2 0 0 0 0 1 0 0 0 0 0 0 0 0 0 0 8 0 0 0 0 0 0 0 0 0 0 0 0 0 0 0 1 0 0 0 0 0 0 0 0 0 0 0 14 0 0 0 140900 1 40 0 2 0 0 0 13 0 0 0
152 TGC 0 0 0 0 0 0 0 0 0 1 0 0 0 0 0 0 0 0 0 0 0 0 0 0 0 2 0 0 0 0 0 0 0 0 0 0 0 0 0 0 0 5 0 0 0 0 0 0 0 13 0 0 0 2 0 0 32 141526 0 20 0 26 0 1
153 TCC 257 0 32 104 534 81 185 91 52 0 0 5 626 468 52 23 138 241 61 263 83 2263 421 77 1 8 19 1 144 262 8 103 5 0 0 1 91 1 0 12 218 477 333 85 276 16 245 592 0 403 1 45 9 115732 0 4 0 13 144 17 59 1147 71 283
154 CAT 6 16 0 22 104 9 61 0 7 0 7 0 249 0 2 0 32 10 90 139322 183 0 0 1 2 0 0 2 23 98 95 64 397 668 73 752 1 0 0 9 0 0 8 0 3 0 0 0 0 0 2 2 11 2 0 0 0 7 13 30 0 11 0 7
155 AGG 1 1 15 0 3 0 1 0 14 1 142324 37 13 0 40 0 35 0 11 0 0 0 0 0 94 0 10 0 0 8 33 0 72 58 7 0 0 22 0 4 11 0 558 84 0 0 1 16 0 37 217 14 5 1 34 2 0 0 57 0 0 0 95 29
156 GGA 18 130 1 16 44 0 0 44 21 0 0 39 0 0 5 0 20 83 1 38 0 4 0 0 4 0 0 0 1 4 0 0 442 24 80 1 6 70 0 52 137403 3 167 1 5 0 0 0 0 0 0 0 410 2771 10 92 7 0 0 0 0 0 0 0
157 AAA 139398 5 9 167 267 44 0 0 59 0 0 84 610 4 93 549 297 62 0 17 0 2 0 0 1 0 0 0 28 45 18 313 240 295 21 1 0 23 29 26 0 7 0 41 102 112 67 0 0 63 0 24 692 22 0 0 0 0 2 0 0 66 191 129
158 AGC 0 119 0 6 0 50 5 0 8 140748 36 88 0 17 143 0 45 174 0 0 20 140 38 48 4 2 0 0 432 185 26 27 0 0 6 0 729 198 32 132 16 75 0 12 0 0 0 0 0 0 0 0 0 4 0 0 0 0 0 0 0 0 0 0
159 AGT 0 0 1 6 0 28 0 0 0 2 7 143836 0 0 0 29 1 0 1 0 0 0 0 0 0 0 0 0 0 0 0 3 69 9 68 65 0 0 0 0 18 0 6 8 0 0 0 0 0 0 0 0 0 0 0 0 0 0 0 11 0 0 0 0
160 TTT 0 0 0 0 0 0 0 0 0 0 0 0 0 0 0 0 0 0 0 0 0 0 0 0 0 0 0 0 0 0 0 1 0 0 0 0 0 0 0 0 0 0 0 0 0 0 0 0 0 0 0 0 0 0 0 4 0 0 0 4 1 11 0 144117
161 TAC 0 0 0 0 0 0 0 0 0 0 0 0 0 0 0 0 0 9 0 0 0 0 0 0 0 0 0 0 0 0 0 0 0 0 0 0 0 0 0 0 0 0 0 0 0 0 0 0 6 143870 2 24 0 0 0 0 0 11 0 0 0 4 0 0
162 AGA 9 12 0 1 1 0 2 0 144096 3 5 10 11 0 0 0 0 0 0 9 0 0 0 0 4 0 0 0 0 0 0 0 0 0 0 0 0 0 0 0 44 0 0 1 1 0 0 0 0 0 0 0 7 10 0 0 0 0 0 0 0 0 0 0
163 AAT 1 6 0 144091 0 0 0 0 0 0 0 0 0 0 0 1 0 0 0 2 0 0 0 0 0 0 0 0 0 0 0 0 0 0 0 19 0 0 0 0 0 0 0 0 0 0 0 0 0 0 0 1 0 0 0 0 0 0 0 0 0 0 0 0
164 TTG 0 0 0 0 0 0 0 0 0 0 0 0 2 10 0 0 0 0 0 0 0 0 0 0 0 0 0 0 0 0 1 0 0 0 0 0 0 0 0 0 0 0 0 0 0 0 1 0 14 0 0 0 0 0 5 0 0 0 1 0 66 1 143914 8
165 CTA 0 1 0 0 0 0 0 0 0 0 0 4 28 0 0 0 5 0 0 1 16 0 0 0 3 0 0 0 143855 4 12 0 0 0 0 0 0 0 0 0 0 0 0 0 0 0 41 0 0 0 0 0 0 0 0 0 0 0 0 0 20 0 0 0
166 TGG 0 0 0 0 0 0 0 0 0 0 0 0 0 0 0 0 0 0 0 0 0 0 0 0 0 0 8 0 0 0 0 0 0 0 0 0 0 0 0 0 0 0 2 0 0 0 0 0 0 0 34 0 0 0 1 0 16 1 144108 9 0 0 11 0
167 CTG 0 0 0 0 0 0 0 0 0 0 0 0 0 0 50 0 0 0 4 0 0 0 16 0 0 0 2 0 24 17 143259 31 0 0 0 0 0 0 0 0 0 0 0 0 0 0 15 0 0 0 0 0 0 0 0 0 0 0 0 0 1 0 31 0
168 ACG 0 0 25 0 7 3 143966 15 0 0 2 0 0 0 50 0 0 0 0 0 0 0 0 0 0 0 0 0 0 0 0 0 0 0 0 0 0 0 7 0 0 0 0 0 0 0 0 0 0 0 0 0 0 0 2 0 0 0 0 0 0 0 0 0
169 AAG 40 0 144131 24 0 0 0 3 0 0 11 0 0 0 0 0 0 1 2 0 0 0 0 0 0 1 0 0 0 0 0 0 0 0 17 0 3 2 30 0 0 0 0 0 0 0 0 0 0 0 1 0 0 0 0 5 0 0 0 0 0 0 0 0
170 AAG 14 0 144111 9 0 0 1 0 0 0 33 0 0 0 36 0 0 0 1 0 0 0 0 0 6 0 0 13 0 0 0 0 0 0 18 0 0 12 4 0 0 0 0 0 3 0 0 0 0 1 6 0 0 0 0 9 0 0 0 0 0 0 0 0
171 GGG 47 0 5 0 0 4 0 0 0 0 7 5 0 0 0 2 17 2 0 0 0 1 0 0 0 0 489 0 0 2 20 3 0 9 11 6 2 9 0 4 24 7 143236 59 0 0 21 0 0 0 0 0 0 6 1 0 0 0 10 0 0 44 0 0
172 GAT 0 0 0 18 0 3 0 0 0 0 0 0 0 0 0 0 0 7 2 2 0 0 0 0 0 0 0 0 0 0 0 0 2 3 13 143989 0 11 0 1 0 0 0 20 0 0 0 4 0 0 0 182 0 10 0 0 0 0 0 0 0 0 0 0
173 TCA 0 0 0 0 4 0 9 0 0 1 0 0 0 0 0 0 5 121 0 4 9 0 0 0 14 18 0 0 16 7 10 0 8 0 0 11 2 0 0 0 0 0 0 0 0 22 10 0 20 4 0 5 143903 13 15 7 2 0 0 0 14 0 0 4
174 TAC 0 0 0 0 0 0 0 0 0 0 0 0 0 0 0 0 0 10 0 0 0 0 0 0 0 0 0 0 0 0 0 0 0 2 0 0 0 0 0 0 0 0 0 0 0 0 0 0 37 144179 0 4 0 0 0 0 0 23 0 0 0 8 0 6
175 CCA 14 0 1 5 23 5 0 0 0 0 0 2 0 0 0 0 7 4 13 0 143824 0 16 0 1 1 0 0 6 0 0 0 0 0 0 0 3 0 2 0 3 0 0 0 8 0 0 0 0 3 0 5 3 0 0 0 0 0 0 1 0 0 0 0
176 AAG 29 0 144210 16 3 0 6 0 0 0 23 0 0 0 1 0 0 0 0 3 2 0 0 0 4 0 0 8 0 4 0 0 0 0 5 0 0 0 0 0 0 0 0 0 0 0 0 0 0 0 1 0 0 0 0 0 0 0 0 0 0 0 0 0
177 CTG 0 0 0 0 0 9 0 0 0 0 0 0 0 0 36 33 0 11 0 0 0 0 5 0 0 0 0 0 18 0 144092 38 0 0 0 0 0 0 0 0 0 0 0 0 0 10 1 20 0 0 0 0 0 0 0 0 0 0 1 0 0 16 5 1
178 ACC 0 34 0 0 8 144149 1 7 0 3 0 0 0 2 0 0 0 0 0 0 0 9 0 0 0 0 0 0 0 0 3 0 0 0 0 0 20 23 0 16 0 0 3 0 0 0 0 0 0 0 0 0 0 0 3 0 0 0 0 0 0 0 0 0
179 AAT 1 94 0 144145 16 0 0 0 0 0 0 9 0 0 0 2 8 0 0 3 0 4 0 0 0 0 0 0 0 12 2 0 0 0 0 3 0 0 0 0 1 0 0 0 0 0 0 0 0 0 0 5 0 0 0 0 0 0 0 0 1 2 0 0
180 TCC 8 4 0 0 2 0 0 0 0 0 0 0 0 0 0 0 4 0 0 0 0 10 4 0 0 0 0 0 0 0 0 0 6 0 12 0 0 1 0 1 0 0 0 0 0 2 0 0 0 40 0 12 24 144047 0 26 0 0 15 0 2 4 9 0
181 TAT 0 0 0 4 0 0 0 0 0 0 0 0 0 0 0 0 0 0 0 33 0 0 0 0 0 0 0 0 0 0 0 0 0 0 0 1 0 0 0 0 0 0 0 0 0 0 0 0 0 9 6 144232 0 0 0 0 0 0 0 3 0 0 0 5
182 GTG 7 0 0 0 0 4 14 0 0 4 0 0 0 0 20 0 26 0 0 3 0 0 0 0 0 0 0 0 0 0 1 0 0 0 0 0 0 0 1 0 0 0 6 0 10 3 144071 11 0 1 0 35 0 0 0 0 0 0 0 0 3 0 17 21
183 AAC 19 144249 0 11 0 3 0 0 0 11 0 0 0 1 0 0 0 1 0 0 0 0 0 0 0 0 0 0 0 0 0 0 0 9 0 0 0 0 0 0 0 0 0 0 0 0 0 0 0 0 0 0 0 0 0 0 0 0 0 0 0 0 0 0
184 AAT 3 8 0 144119 0 5 0 4 1 12 0 33 0 0 0 0 0 0 4 24 0 0 0 0 3 0 0 0 0 0 0 0 26 0 0 5 0 0 0 9 0 0 0 0 0 0 0 0 0 0 0 1 0 0 0 12 0 0 0 0 0 0 11 0
185 AAA 144167 5 31 2 1 0 0 0 15 0 1 0 1 0 0 0 0 0 8 0 0 0 0 0 0 12 0 33 0 0 0 0 14 0 0 0 0 0 0 0 0 0 0 0 0 0 0 0 0 0 0 0 0 0 0 0 0 0 3 0 5 0 0 0
186 GGG 0 0 0 0 0 0 0 1 0 0 47 0 0 0 0 0 0 0 0 2 0 8 0 0 0 0 2 0 0 0 0 0 0 10 10 0 0 0 0 0 57 1 144089 10 0 0 11 0 0 0 0 0 3 0 9 2 0 0 16 0 0 0 0 0
187 AAA 144215 11 11 4 0 0 0 0 4 0 0 0 0 0 0 0 0 0 0 0 0 0 0 0 0 0 0 0 15 0 0 0 11 0 3 0 0 0 0 0 0 0 0 0 0 28 0 0 12 0 0 0 0 0 0 0 0 0 0 0 0 0 0 0
188 GAA 25 0 0 0 16 0 0 0 0 3 0 0 0 0 0 0 0 0 312 0 0 0 0 0 0 0 0 0 0 0 0 0 143895 1 13 4 2 0 0 0 13 0 0 0 6 0 0 0 24 0 0 0 1 0 0 0 0 0 0 0 0 0 0 0
189 GTC 0 0 0 0 0 0 0 0 0 0 0 0 0 50 0 14 0 0 0 0 0 0 0 0 0 0 0 0 0 0 0 0 0 0 0 0 0 15 0 0 0 4 0 0 8 144194 0 3 0 0 0 0 0 0 0 0 0 0 0 0 0 20 0 0
190 CTT 0 0 0 0 0 0 0 0 0 0 0 0 0 0 0 17 0 0 0 7 0 0 0 21 0 0 0 1 3 8 4 144208 0 0 0 14 0 0 0 0 0 0 0 0 0 0 0 1 0 0 0 0 0 0 0 0 0 0 0 0 0 0 0 8
191 GTA 0 0 0 0 0 0 0 0 0 0 0 0 7 2 6 7 0 0 0 0 0 0 0 0 0 0 0 0 0 0 10 1 1 0 0 0 4 0 0 0 1 0 0 0 108319 3 16 2 0 0 0 0 0 0 0 0 0 0 0 0 7 0 1 0
192 CTA 0 0 0 0 0 0 0 0 0 0 0 0 10 0 0 0 1 0 0 0 7 0 0 0 1 0 0 0 108346 3 5 2 0 0 0 0 0 0 0 0 0 0 0 0 0 0 0 0 0 0 0 0 0 0 0 0 0 0 0 0 6 0 3 4
193 TGG 0 0 0 0 0 0 0 0 0 0 2 0 0 0 0 0 0 0 0 0 0 0 0 0 0 0 8 0 0 0 0 0 0 0 0 0 0 0 0 0 0 0 1 0 0 0 0 0 0 0 3 0 0 0 0 0 9 1 108325 8 0 0 8 0
194 GGT 0 0 0 0 0 0 0 0 0 0 0 9 0 0 0 0 0 0 0 0 0 0 0 0 0 0 0 2 0 0 0 0 0 0 0 4 0 1 0 2 1 8 3 108216 0 0 0 111 0 0 0 0 0 0 0 0 0 0 0 9 0 0 0 0
195 GTT 0 0 0 0 0 0 0 0 0 0 0 0 15 0 2 22 0 0 0 0 0 0 0 0 0 0 0 0 0 0 0 6 0 0 0 0 0 0 0 9 0 0 0 0 1 29 5 108272 0 0 0 0 0 0 0 0 0 0 0 0 0 0 0 8
196 CAT 0 0 0 13 0 0 0 0 0 0 0 0 0 0 0 0 1 40 1 108321 0 0 0 0 0 0 0 4 0 0 0 0 0 0 0 1 0 0 0 0 0 0 0 0 0 0 0 0 0 0 0 8 0 0 0 0 0 0 0 0 0 0 0 0
197 CAC 5 244 0 0 0 0 0 0 0 0 0 0 0 0 0 0 77 108007 1 17 0 1 0 0 0 3 0 0 0 1 0 0 0 6 11 0 0 0 0 0 0 0 0 0 0 0 0 0 0 18 0 0 0 0 0 0 0 0 1 0 0 0 0 0
198 CCG 0 0 0 0 0 0 42 0 0 0 0 0 0 0 0 0 0 0 9 0 41 0 108245 11 0 0 1 0 0 0 9 0 0 0 0 0 0 0 1 0 0 0 0 0 0 0 0 0 0 0 0 0 0 0 14 0 0 0 0 0 0 0 0 0
199 TCT 0 0 0 0 0 0 0 2 0 0 0 5 0 0 0 0 0 0 0 0 0 0 0 10 0 0 0 0 0 0 0 0 0 0 0 0 0 0 0 0 0 0 1 0 0 0 0 0 0 0 0 17 0 21 0 108329 0 0 0 0 0 0 0 2
200 AGC 0 15 0 0 0 0 0 0 19 108300 2 12 0 8 0 0 0 0 0 0 0 0 0 0 0 0 0 0 0 0 0 0 0 0 0 0 0 0 0 0 0 20 0 0 0 0 0 0 0 0 0 0 0 0 0 1 0 0 0 0 0 0 0 0
201 AGT 0 0 0 16 0 0 0 0 1 3 4 108305 0 0 0 13 0 3 0 0 0 0 0 0 0 0 0 6 0 0 0 2 0 0 0 0 3 0 0 0 0 0 0 5 0 0 0 0 0 10 0 0 0 0 0 0 0 0 0 1 0 0 0 0
202 GAT 0 0 0 7 0 7 0 0 0 0 0 0 0 0 0 0 0 0 0 1 1 0 0 0 0 0 0 0 0 0 0 0 0 5 3 108303 0 0 0 0 0 0 4 9 0 0 35 0 0 0 0 14 0 0 0 0 0 0 0 0 0 0 0 0
203 GAG 0 0 8 0 0 0 0 0 0 0 1 0 0 0 0 0 0 0 2 0 0 0 0 0 0 0 0 0 0 0 0 0 22 13 108275 9 0 0 1 0 0 0 14 0 0 0 1 0 0 0 4 0 0 0 0 0 0 0 0 0 0 0 0 0
204 CAA 16 0 0 0 0 0 0 0 0 0 0 0 0 0 0 0 108335 0 13 1 5 0 0 0 2 0 0 0 0 0 0 0 0 0 0 0 0 0 0 0 0 0 0 0 0 0 0 0 8 0 0 0 0 0 0 0 0 0 0 0 0 0 0 0
205 CAG 0 2 27 4 0 0 0 0 0 0 0 4 0 0 1 0 5 0 108263 14 0 0 2 0 0 1 44 0 0 0 7 0 0 0 1 0 0 0 0 0 0 0 0 0 0 0 9 0 0 0 6 0 0 0 0 0 0 0 0 0 0 0 0 0
206 AGT 0 0 0 9 0 1 0 3 0 6 3 108282 0 0 0 6 1 0 0 0 0 0 0 0 0 0 0 0 0 0 0 0 0 4 0 0 0 0 0 0 0 0 16 6 0 0 8 0 0 0 0 0 0 0 0 28 0 0 0 0 0 0 0 1
207 CTC 0 0 0 0 0 0 0 0 0 0 0 0 0 40 0 0 0 0 0 0 0 1 0 0 0 1 0 0 21 108260 4 3 0 0 0 0 0 0 0 0 0 0 0 0 0 1 0 0 0 0 0 0 0 0 0 0 0 0 0 0 0 2 0 0
208 TAT 0 0 0 1 0 0 0 0 0 0 0 0 0 0 0 0 0 0 0 18 0 0 0 0 0 0 0 0 0 0 0 0 0 0 0 0 0 0 0 0 0 0 0 0 0 0 0 0 0 10 5 108295 0 0 0 0 0 0 0 2 0 0 0 0
209 AGT 0 1 0 31 0 0 0 0 1 22 0 108247 0 0 0 7 0 2 0 0 0 0 0 0 0 0 0 0 2 0 0 0 0 0 15 0 0 0 0 0 0 0 0 32 0 0 0 0 0 0 0 0 0 0 0 0 0 0 0 1 0 0 0 6
210 AAT 1 1 0 108328 0 0 0 2 0 1 0 7 0 0 0 0 0 0 0 0 1 0 0 0 0 1 0 0 0 1 0 0 0 0 0 3 0 0 0 0 0 2 2 0 0 0 0 0 0 0 0 2 0 0 0 0 0 0 0 0 0 0 0 0
211 GGA 3 4 0 0 0 0 0 0 18 4 0 8 0 1 1 0 0 0 0 0 0 10 0 0 0 0 0 0 0 7 0 0 17 0 0 0 1 1 0 0 108150 1 15 22 11 0 4 0 0 0 0 0 37 12 0 3 8 0 1 0 0 0 0 0
212 AAT 13 1 1 108285 0 0 0 0 0 0 0 1 6 0 0 0 0 0 0 4 0 1 0 5 0 0 0 0 0 0 11 0 0 0 1 5 0 0 1 0 0 0 0 0 0 0 0 0 0 0 0 0 0 0 0 0 0 0 0 0 0 0 2 14
213 GCT 0 0 0 0 13 0 0 10 0 0 0 0 0 0 0 0 0 0 2 0 18 5 3 1 0 0 0 0 0 0 0 0 0 0 0 16 0 5 0 108066 3 0 0 0 0 0 1 14 0 0 0 0 0 5 0 10 0 0 0 0 0 0 0 0
214 TAT 0 0 0 1 0 0 0 0 0 0 0 0 0 1 0 0 0 0 0 13 0 0 0 0 0 0 0 0 0 0 0 0 0 0 0 0 0 0 0 0 0 0 0 4 0 0 0 0 0 1 0 108338 0 0 0 0 0 0 0 3 0 0 0 0
215 GTC 0 0 0 0 0 0 0 0 0 0 0 0 0 25 0 0 0 0 0 0 0 0 0 0 0 0 0 0 2 0 0 0 0 0 0 0 0 5 0 0 0 0 0 0 7 108302 9 14 0 0 0 0 0 0 0 0 0 0 0 0 0 3 0 0
216 TCT 2 0 0 0 0 0 3 2 8 2 0 0 0 0 3 0 0 0 0 0 0 0 0 9 0 0 0 0 0 0 0 6 0 0 0 1 0 1 0 0 0 0 0 0 4 0 0 0 0 3 0 14 3 26 1 108245 0 0 0 1 0 10 0 3
217 GTA 0 0 0 0 0 0 0 0 0 0 0 0 20 0 0 0 0 0 0 0 0 0 0 0 0 0 0 0 3 0 0 0 0 0 0 0 8 0 0 0 2 0 0 0 108216 0 11 0 0 0 0 0 0 0 0 0 0 0 0 0 12 0 0 0
218 GCG 0 0 0 0 0 0 14 0 0 1 0 0 0 0 0 0 0 0 0 0 0 0 0 0 0 0 0 0 0 0 0 0 0 0 22 0 27 0 107767 17 0 0 1 0 0 0 37 0 0 0 0 0 0 14 20 0 0 21 0 0 0 0 0 0
219 TCT 0 0 0 0 0 0 0 0 0 0 0 0 0 0 0 0 0 0 0 0 0 2 0 7 0 0 0 0 0 0 0 0 0 0 0 0 0 0 5 0 1 0 0 0 0 0 0 0 0 0 0 8 8 30 6 108280 0 0 0 0 0 0 0 11
220 TCA 0 0 0 0 2 2 0 0 2 0 0 0 1 0 9 0 4 3 7 0 47 8 11 2 0 0 0 0 0 0 4 0 12 0 0 0 0 0 0 0 0 1 0 0 0 9 1 10 5 0 0 15 108204 5 8 1 0 0 0 0 2 0 0 0
221 AAT 4 4 1 108121 0 0 0 0 1 7 0 10 0 3 0 0 3 0 0 30 6 0 0 0 0 0 0 4 6 8 0 0 0 0 0 1 0 14 1 15 1 0 0 0 0 0 0 0 0 0 0 118 0 0 0 0 0 0 0 0 0 0 0 0
222 TAT 0 0 0 0 0 3 1 0 0 0 0 0 0 0 8 0 0 1 0 8 0 0 0 0 0 0 0 0 2 0 0 0 0 0 0 1 0 0 0 0 0 0 0 0 0 0 0 4 2 5 0 108313 0 0 0 2 0 0 0 5 5 0 2 0
223 AAC 9 108111 0 52 0 0 1 0 0 25 0 0 5 5 0 0 0 5 2 0 0 0 0 0 1 0 0 0 0 7 0 0 3 10 0 0 1 0 0 12 5 0 0 0 4 0 4 0 0 9 0 0 0 0 0 0 0 6 0 4 10 28 0 17
224 AGG 0 0 14 0 5 2 1 0 7 0 107294 22 0 0 8 0 0 10 0 4 0 0 0 0 0 26 1 0 0 0 0 0 0 0 0 0 0 0 0 0 0 0 9 0 0 0 0 0 0 0 0 0 7 0 0 0 0 0 3 0 0 0 0 0
225 AGA 8 0 0 0 1 0 0 0 107879 0 6 0 27 0 0 0 0 0 2 0 0 0 0 0 1 0 0 5 0 0 0 0 0 0 0 0 0 0 10 0 14 0 0 0 0 0 0 0 0 0 0 0 0 0 0 0 0 0 0 0 0 0 0 0
226 TTC 0 0 0 0 0 0 0 0 0 0 0 0 0 7 0 10 0 0 0 0 0 0 0 0 0 0 0 0 0 4 0 0 1 0 0 0 0 0 0 0 0 0 0 0 6 8 0 0 0 18 0 0 0 6 0 0 0 5 0 0 20 108044 1 21
227 ACC 0 14 0 0 7 108002 30 30 0 2 2 17 0 23 0 0 0 0 0 0 0 0 0 0 3 6 0 0 0 0 0 1 0 0 0 0 0 23 0 4 0 0 0 0 0 0 0 2 0 4 0 0 13 10 0 0 0 0 0 0 2 0 3 5
228 CCG 0 0 0 0 0 0 5 0 0 0 0 0 0 0 0 0 0 0 9 0 32 8 108149 8 0 0 20 0 0 0 14 0 0 0 0 0 0 0 1 0 0 0 0 0 0 0 8 0 0 0 0 0 0 0 9 0 0 0 0 0 0 0 0 0
229 GAA 13 0 0 0 9 2 11 15 0 1 0 3 0 0 0 2 0 0 0 0 0 0 0 0 0 11 0 0 0 0 0 0 106330 5 17 3 1 2 1 18 9 0 4 0 10 0 0 0 18 2 0 0 0 3 33 9 0 0 0 0 0 1 5 5
230 ATA 2 0 0 0 11 2 0 0 0 0 0 0 108267 1 10 17 0 0 0 0 2 0 0 0 0 0 0 0 2 0 0 0 0 0 0 0 0 2 0 2 0 0 0 0 6 3 9 4 0 0 0 0 0 0 0 0 0 1 0 0 0 0 6 0
231 GCT 0 4 0 1 1 3 0 25 0 1 0 0 2 0 0 0 9 10 11 0 0 0 0 1 0 0 1 0 1 6 10 1 0 0 1 13 4 23 2 105299 0 0 0 0 17 0 0 27 0 0 0 1 23 1 5 20 0 0 3 13 0 0 0 0
232 GCA 0 4 2 0 83 0 0 5 0 0 0 0 0 1 24 13 5 0 0 3 6 1 3 0 0 0 14 4 0 15 21 0 10 0 0 1 107904 2 31 1 1 6 0 3 4 2 0 3 0 0 0 8 19 0 2 1 0 0 0 0 0 0 2 31
233 AGG 0 0 5 0 0 0 0 0 6 0 102771 8 0 0 9 0 0 0 0 0 0 0 0 0 0 0 17 0 0 0 0 0 0 0 0 0 0 0 0 0 0 0 29 0 0 0 0 0 0 0 0 0 0 0 0 0 0 0 0 0 0 0 0 0
234 CCC 0 0 0 0 0 7 9 0 0 0 0 0 0 0 4 0 0 4 0 0 2 108095 0 3 0 0 0 0 0 3 0 0 0 0 0 0 0 16 0 0 0 0 0 0 0 0 0 0 0 0 0 0 2 9 0 0 0 0 0 0 0 1 0 0
235 AAA 107136 1 54 1 0 0 2 1 7 0 0 0 0 3 0 0 1 0 0 0 0 0 0 0 5 14 4 0 0 0 0 15 12 0 0 0 0 0 0 0 0 0 0 0 0 0 0 0 1 0 0 0 0 0 0 0 0 0 0 0 0 0 0 14
236 GTA 0 0 0 0 0 4 0 0 0 3 10 1 7 13 4 0 8 0 0 0 0 0 0 0 1 2 0 2 0 8 0 1 5 0 0 3 4 0 3 0 0 0 0 0 108137 6 3 23 2 19 0 0 3 0 0 0 0 0 0 4 20 0 5 0
237 AGA 8 0 1 0 0 0 2 0 107666 0 14 3 12 0 0 0 0 7 3 0 0 0 0 0 1 3 2 0 0 0 3 7 0 0 2 0 0 0 0 0 7 0 0 0 0 0 0 0 0 0 0 4 0 0 0 0 3 0 0 0 0 0 0 0
238 GAT 0 13 0 17 0 18 0 0 1 0 0 0 0 2 0 0 0 0 0 0 0 0 0 0 0 0 0 0 0 0 0 0 868 2 4 106283 0 0 0 0 0 0 0 0 0 0 0 4 0 1 0 7 0 0 0 6 0 0 0 0 0 0 0 8
239 CAA 13 0 0 0 0 0 0 8 0 0 0 0 0 0 9 0 107551 1 17 0 0 0 0 0 18 0 0 0 0 0 0 0 1 0 0 0 0 0 0 1 0 0 0 0 0 0 0 0 11 0 0 0 1 0 0 0 0 0 0 0 0 0 0 0
240 CAT 0 0 0 46 0 1 0 0 0 0 0 0 0 0 0 0 2 16 3 105621 0 0 0 0 0 0 0 6 0 0 0 0 0 0 1 0 0 0 0 0 0 0 0 0 0 0 2 0 0 0 0 4 0 0 0 0 0 0 0 0 0 0 0 0
241 GGG 0 0 0 0 0 0 0 0 0 0 4 0 0 0 0 0 0 0 0 0 0 0 0 0 0 0 1 0 0 0 0 0 0 0 24 0 0 0 0 0 25 2 102730 57 0 0 7 0 0 0 0 0 0 0 0 0 0 0 8 0 0 0 0 0
242 AGG 0 0 26 0 0 0 2 0 8 4 103552 20 0 0 8 0 0 0 0 0 0 0 0 0 0 0 28 1 0 0 0 0 0 0 0 0 0 0 0 0 0 0 18 0 0 0 0 0 0 0 0 0 0 0 0 0 0 0 3 0 0 0 0 0
243 ATG 0 0 0 0 0 0 2 0 0 0 0 0 10 4 106089 13 0 0 0 0 0 0 0 0 0 0 0 0 0 0 1 0 0 0 0 0 0 0 0 0 0 0 0 0 0 0 11 0 0 0 0 0 0 0 0 0 0 0 0 0 0 0 0 1
244 AAC 10 106401 0 11 0 0 0 0 0 2 16 6 0 0 7 0 0 3 0 4 0 0 0 0 1 0 0 0 0 0 0 1 0 8 0 0 2 0 0 0 0 0 2 1 25 0 0 0 0 1 0 0 0 0 0 4 0 0 0 0 0 1 3 2
245 TAT 0 0 0 1 0 0 0 0 0 0 0 0 0 0 0 0 0 0 0 5 0 0 0 0 0 0 0 0 0 0 0 0 0 0 0 8 0 0 0 0 0 0 0 0 0 0 0 0 5 1 1 106054 0 0 0 1 0 0 0 4 0 0 0 0
246 TAC 0 4 0 0 0 0 0 0 0 0 0 0 0 0 0 0 0 4 0 0 0 0 0 0 0 0 0 0 0 0 0 0 0 0 0 0 6 0 0 0 0 0 0 0 0 0 0 0 4 107437 0 16 0 1 0 0 0 9 0 0 1 4 0 0
247 TGG 0 0 0 0 0 0 0 0 0 0 0 0 0 0 0 0 0 0 0 0 0 0 0 0 0 0 8 0 0 0 1 0 0 0 0 0 0 0 0 0 0 0 2 0 0 0 0 0 0 3 12 0 0 0 1 0 7 1 107839 5 0 0 2 0
248 ACC 0 3 0 0 9 102437 1 9 0 2 0 0 1 8 11 0 0 0 0 0 0 0 0 0 0 0 0 0 0 0 0 12 0 1 0 0 0 11 0 0 0 0 0 0 0 1 0 0 0 0 1 0 0 0 5 1 0 0 0 0 0 0 0 0
249 TTG 0 0 0 0 1 0 5 0 0 0 0 0 6 14 0 0 0 0 0 0 0 0 0 0 0 0 0 0 0 0 11 3 0 0 0 0 0 0 0 0 0 0 0 0 0 0 1 0 0 0 1 0 0 0 5 0 0 0 0 0 15 1 107111 8
250 CTA 0 0 0 0 0 0 0 0 0 0 0 0 33 0 0 1 3 0 0 0 6 0 0 0 0 0 0 0 102239 1 12 0 0 0 0 0 0 0 0 0 0 0 0 0 8 0 1 0 0 0 0 0 0 0 0 0 0 0 0 0 34 0 0 0
251 GAA 29 0 0 9 0 0 0 0 0 1 0 2 0 0 3 0 8 0 2 0 2 1 0 1 2 0 0 0 0 22 0 1 108052 2 0 1 2 1 0 0 18 0 0 0 3 0 0 0 30 0 0 0 22 0 0 0 0 0 0 1 1 0 0 0
252 CCC 0 0 0 0 0 7 0 0 0 0 0 0 0 0 0 0 0 16 0 1 26 106935 2 7 4 3 0 0 0 8 0 0 0 0 0 1 0 0 5 5 0 0 0 0 0 0 0 0 0 0 0 0 0 5 0 0 0 0 0 0 0 0 0 0
253 GGA 0 0 0 0 0 0 0 0 12 0 0 0 0 0 0 0 3 0 0 0 0 0 0 0 0 2 0 0 0 0 13 0 18 1 0 0 6 0 0 3 107955 5 37 0 18 0 0 0 0 0 0 0 0 0 0 0 7 0 0 0 0 0 0 0
254 GAC 0 4 0 0 0 0 0 0 0 0 0 0 0 0 0 0 8 1 1 0 0 0 0 0 0 0 0 0 0 0 0 0 19 107706 23 13 0 3 0 0 4 18 0 0 3 2 0 0 0 11 0 0 0 2 0 0 0 0 0 0 0 0 0 0
255 ACA 8 0 0 0 107472 25 8 2 0 8 0 0 12 0 0 0 0 0 0 0 0 0 0 2 0 0 0 0 0 0 0 0 0 0 0 0 4 3 0 0 0 0 0 0 0 0 0 1 0 0 0 0 0 9 0 0 0 0 0 0 0 0 0 0
256 ATA 0 0 0 0 6 0 0 0 0 0 0 0 108261 3 9 8 0 0 0 0 0 0 0 0 0 0 0 0 0 0 0 0 0 0 0 0 0 0 0 0 0 0 0 0 6 0 0 3 0 0 0 0 0 0 0 0 0 0 0 0 24 0 0 0
257 ATA 0 0 0 0 12 0 0 0 0 0 0 4 108107 5 3 12 0 0 14 0 0 0 0 0 0 0 0 0 0 6 12 0 0 2 0 0 0 0 0 0 1 0 0 0 30 0 0 0 0 0 0 7 0 0 0 0 0 7 11 0 3 4 0 0
258 TTT 0 0 0 0 0 0 0 0 0 0 0 0 0 0 0 3 0 0 0 0 0 0 0 0 0 0 0 0 0 0 0 5 0 0 0 0 0 0 0 0 0 0 0 0 0 0 0 0 0 0 0 0 0 0 0 0 0 0 0 0 5 1 0 108138
259 GAG 0 0 14 0 0 0 0 0 0 0 0 0 0 0 0 0 0 0 1 0 0 0 0 0 0 0 0 0 0 0 0 0 9 0 108231 12 0 0 2 0 0 0 13 0 0 0 3 0 0 0 1 0 0 0 0 0 0 0 0 0 0 0 0 0
260 GCA 0 0 0 0 10 0 0 0 0 0 0 0 0 0 0 0 0 0 0 0 0 0 0 0 0 0 0 0 0 0 0 0 20 0 0 0 107888 0 0 5 1 0 0 1 8 0 0 0 0 0 0 0 33 3 0 0 0 0 0 0 0 0 0 0
261 ACT 0 0 0 34 1 12 2 108068 0 7 0 0 0 0 0 28 0 0 0 0 0 0 0 0 0 0 0 0 0 0 0 0 0 0 0 0 0 0 0 5 0 0 0 0 0 0 0 0 0 0 0 0 0 1 0 2 0 0 0 0 0 0 0 0
262 GGT 0 0 0 0 0 0 0 0 0 0 0 37 0 0 0 0 0 0 0 0 0 0 0 0 0 0 0 0 0 0 0 0 0 0 0 9 0 0 0 1 0 10 5 108220 0 0 0 23 0 0 0 0 0 0 0 0 0 0 0 7 0 0 0 0
263 AAT 1 15 0 108303 0 0 0 2 0 0 0 3 0 0 0 1 0 0 0 0 0 0 0 0 0 0 0 0 0 0 0 0 0 0 0 7 0 0 0 0 0 0 0 0 0 0 0 0 0 0 0 0 0 0 0 0 0 0 0 0 0 0 0 0
264 CTA 0 0 0 0 0 0 0 0 0 0 0 0 16 0 1 0 0 0 0 0 15 0 0 0 0 0 0 0 108224 1 2 0 0 0 0 0 0 0 0 0 0 0 0 0 3 0 0 0 0 0 0 9 0 0 0 0 0 0 1 0 11 0 0 0
265 ATA 4 0 0 0 10 0 0 0 0 0 0 0 108261 0 25 4 0 0 0 0 0 0 0 0 0 0 0 0 0 0 2 0 0 0 0 0 0 0 0 0 0 0 0 0 6 0 0 4 0 0 0 0 0 0 0 0 0 0 0 0 0 0 2 0
266 GCA 0 0 0 0 8 0 0 0 0 0 0 0 0 0 0 0 0 0 0 0 0 0 0 0 0 0 0 0 0 0 0 0 8 0 0 0 108271 2 4 0 0 0 0 0 6 0 3 0 0 0 0 0 14 0 0 0 0 0 0 0 0 0 0 0
267 CCA 0 0 0 0 9 0 0 0 0 0 0 0 0 0 0 0 10 0 0 0 108223 1 2 7 2 0 0 0 7 0 0 0 0 0 0 0 1 0 0 0 0 0 0 0 0 0 0 0 0 0 0 0 9 0 0 0 0 0 0 0 0 0 0 0
268 TGG 0 0 0 0 0 0 0 2 0 0 4 0 0 0 0 0 0 10 10 0 0 0 0 0 0 0 7 0 0 0 18 5 0 0 1 0 0 0 0 0 0 0 8 0 0 0 1 0 0 0 8 0 0 0 0 0 7 4 108196 28 5 0 5 0
269 TAT 0 0 0 0 0 0 0 0 0 0 0 0 0 0 0 0 0 0 0 4 0 0 0 0 0 0 0 0 0 0 0 0 0 0 0 1 0 0 0 0 0 0 0 0 0 0 0 0 7 4 0 108332 0 0 0 0 0 0 0 1 0 0 0 0
270 GCT 0 0 0 0 0 0 0 21 0 0 0 0 0 0 0 0 0 0 0 0 0 0 0 0 0 0 0 0 0 0 0 0 0 0 0 13 4 8 15 108265 0 1 0 10 0 0 0 8 0 0 0 0 0 0 2 13 0 0 0 0 0 0 0 0
271 TTC 0 0 0 0 0 0 0 0 0 0 0 0 0 1 0 0 0 0 0 0 0 0 0 0 0 0 0 0 0 3 0 0 0 0 0 0 0 0 0 0 0 0 0 0 0 1 0 0 0 1 0 0 0 3 0 0 0 0 11 0 6 108294 1 54
272 GCA 0 0 0 0 22 0 0 0 0 0 0 0 0 0 0 2 10 0 3 0 0 0 0 0 0 0 0 0 4 0 1 0 9 0 13 1 108174 2 6 3 4 0 7 2 43 0 0 0 0 0 0 0 54 0 0 0 0 0 0 0 0 0 0 0
273 CTG 0 0 0 0 0 0 0 0 0 0 0 0 25 0 13 0 0 0 2 0 0 0 35 0 0 0 1 0 6 1 108222 16 0 0 0 0 0 0 0 0 0 0 0 0 0 0 3 0 0 0 0 0 0 0 0 0 0 0 0 0 0 0 7 0
274 AGT 1 3 2 9 0 3 0 3 0 13 13 108216 13 3 15 31 2 0 0 0 0 0 0 0 0 0 0 0 4 0 0 0 0 0 0 2 0 2 0 0 15 0 0 7 0 14 0 0 0 7 0 0 2 0 0 1 0 0 0 1 0 0 0 0
275 AGA 5 0 0 0 0 0 0 0 108244 0 34 0 52 0 0 0 0 0 0 0 0 0 0 0 22 0 0 0 0 0 0 0 0 0 0 0 0 0 0 0 6 0 0 0 0 0 0 0 0 0 0 1 0 2 0 0 0 0 0 0 0 0 0 0
276 GGG 0 2 0 31 0 0 7 0 4 0 9 0 0 0 0 0 4 0 0 0 0 2 0 0 13 0 0 0 0 3 0 0 2 0 7 0 0 14 0 5 15 2 108115 57 0 0 15 0 0 0 0 0 1 9 2 8 0 22 14 0 0 0 0 0
277 TTT 4 0 10 4 0 0 6 2 5 14 124 12 5 0 4 1 3 174 0 1 9 0 6 0 16 0 0 0 10 0 5 12 4 2 3 0 1 0 30 3 0 9 0 0 67 0 7 13 0 1 0 2 0 10 0 8 0 0 0 2 8 27 2 107739
278 GAG 1 11 4 0 0 0 4 9 0 0 0 0 0 2 0 0 8 0 0 10 1 0 0 0 0 0 1 0 17 6 23 4 16 1 108065 105 6 0 2 0 0 0 15 8 0 3 3 0 0 4 11 1 1 0 0 0 0 0 2 0 16 1 9 1
279 TCC 0 0 0 0 0 0 0 0 0 0 0 0 0 0 0 0 0 0 0 5 0 6 0 0 0 0 0 0 0 0 0 0 0 0 0 0 0 2 0 0 0 0 0 0 0 0 0 0 0 24 0 0 38 108220 1 25 0 0 0 0 0 11 0 0
280 GGC 0 0 0 0 0 0 0 0 0 51 0 0 0 1 0 0 0 0 0 0 0 0 0 0 0 1 0 0 0 0 0 0 1 14 0 0 20 2 1 2 24 108128 1 31 0 39 0 0 0 0 0 0 0 0 0 0 0 16 0 0 0 0 0 5
281 ATC 0 1 0 0 0 7 0 0 0 0 0 0 15 108299 0 10 0 0 0 0 0 0 0 0 0 0 0 0 0 2 0 0 0 0 0 0 0 0 0 0 0 0 0 0 1 3 0 0 0 0 0 0 0 0 0 0 0 0 0 0 0 5 0 0
282 ATC 0 0 0 0 0 9 0 0 0 0 0 0 94 108187 2 13 0 0 0 0 0 0 0 0 0 0 0 0 2 0 0 7 0 0 0 0 0 0 0 0 0 0 0 0 0 6 0 0 0 0 0 0 0 0 0 0 0 0 0 0 0 1 0 0
283 ACC 0 294 9 0 11 107923 0 13 0 3 0 8 0 24 0 0 0 0 30 0 0 0 0 0 0 6 0 0 0 0 0 14 3 0 0 0 4 8 0 0 0 0 4 0 3 0 0 6 0 0 0 7 0 0 0 0 0 0 2 2 0 0 3 0
284 TCA 0 0 0 0 0 15 0 4 0 0 0 0 0 0 0 0 0 0 0 0 32 0 0 0 0 0 0 0 0 0 0 0 0 0 0 0 1 0 0 0 0 0 0 0 0 0 0 0 5 0 0 0 108253 19 10 8 1 0 0 0 2 0 0 0
285 AAC 27 108113 3 27 0 30 13 31 0 3 0 3 1 1 0 0 0 3 0 0 0 0 0 4 0 0 0 0 0 0 0 0 35 7 0 0 0 0 0 0 0 0 0 4 0 6 0 1 0 1 0 0 12 0 0 1 0 0 0 0 6 0 0 0
286 GCG 37 0 0 6 0 0 20 10 0 0 0 0 27 0 0 6 0 0 1 5 0 1 1 0 0 1 0 0 0 67 0 0 0 0 16 0 29 16 114121 29 0 0 2 1 0 0 50 0 0 0 0 0 0 0 22 1 0 0 0 0 0 0 0 0
287 TCA 0 14 0 0 2 0 0 0 0 0 2 0 0 4 0 0 0 0 0 0 26 6 0 21 0 0 0 0 0 0 0 0 0 0 0 18 2 0 0 0 0 0 0 0 0 0 0 0 10 0 0 0 114316 0 6 0 0 0 0 0 7 0 0 0
288 ATG 0 0 1 0 0 0 3 0 0 0 6 0 31 1 114359 12 0 0 0 0 0 1 0 0 0 0 0 0 0 0 5 28 0 0 0 0 0 0 0 0 0 0 0 0 2 0 9 0 0 0 0 0 0 0 0 0 0 0 1 0 0 4 1 2
289 CAT 0 0 4 18 0 59 0 2 0 0 0 2 0 0 0 0 4 6 1 114263 0 0 0 2 0 0 0 14 0 0 0 1 0 0 0 6 28 0 0 0 0 0 42 1 0 0 0 0 0 0 0 16 0 0 0 0 0 0 0 0 0 0 0 0
290 GAG 0 9 4 0 0 0 0 0 0 1 0 0 0 0 0 0 0 2 1 0 1 3 6 0 0 0 0 0 4 4 0 10 21 19 114288 25 0 0 4 0 0 3 10 0 0 0 1 0 0 6 25 0 0 0 0 4 0 0 0 0 3 0 0 0
291 TGT 0 0 0 0 0 0 0 0 0 0 0 2 0 0 0 0 0 0 0 0 0 0 0 0 0 0 0 2 0 0 0 0 0 0 0 0 0 0 0 0 0 0 0 1 0 0 0 0 0 0 0 21 0 0 0 2 2 7 0 114405 2 0 0 14
292 AAC 7 114361 0 16 0 2 0 0 0 24 0 3 0 2 0 0 0 2 0 0 0 0 0 0 0 0 0 0 0 0 0 0 0 20 0 0 0 0 0 0 0 0 0 0 7 0 0 0 0 0 0 0 7 1 0 4 0 0 0 0 0 1 0 0
293 ACG 0 0 20 0 54 0 114351 13 0 0 0 0 0 0 11 0 0 0 0 0 0 0 1 0 0 0 0 0 0 0 0 0 0 0 0 0 0 0 18 0 0 0 0 0 0 0 0 0 0 0 0 0 0 0 0 0 0 0 0 0 0 0 0 0
294 AAG 35 0 114220 53 0 3 45 0 0 0 12 0 0 0 2 0 2 0 1 2 0 0 0 0 0 0 0 1 1 5 1 0 0 0 16 11 2 0 0 0 0 0 0 0 0 1 0 0 0 2 0 6 2 3 26 3 0 0 0 0 6 1 0 1
295 TGT 0 0 0 0 0 0 0 0 0 0 0 1 0 0 0 0 0 0 0 0 0 0 0 0 0 0 0 4 0 0 0 0 0 0 0 0 0 0 0 0 0 0 0 0 0 0 0 0 0 0 0 23 0 0 0 5 0 23 0 114393 0 0 0 8
296 CAA 15 0 0 0 0 0 0 0 0 0 0 0 0 0 0 0 114401 2 1 9 1 0 0 0 28 0 0 0 1 0 0 0 0 0 0 0 0 0 0 0 0 0 0 0 0 0 0 0 5 0 0 0 0 0 0 0 0 0 0 0 0 0 0 0
297 ACA 13 0 0 0 114397 8 4 3 5 0 0 0 14 0 0 0 0 0 0 0 5 0 0 0 0 0 0 0 0 0 0 0 0 0 0 0 6 0 0 0 0 0 0 0 0 0 0 0 0 0 0 4 1 0 0 0 6 0 0 0 0 0 0 0
298 CCC 0 0 0 0 0 26 0 0 0 0 0 0 0 0 0 0 0 12 0 0 17 114368 6 17 0 1 0 0 0 8 0 0 0 0 0 0 0 2 0 0 0 4 0 0 0 0 0 0 0 0 0 0 0 15 0 0 0 0 0 0 0 0 0 0
299 CAG 0 0 5 7 0 0 8 1 0 3 0 3 0 0 0 0 42 2 114173 36 5 3 28 0 0 23 39 0 0 0 40 1 4 2 1 0 0 0 0 0 0 0 0 0 0 0 9 1 0 0 1 12 0 0 0 8 0 0 0 0 0 0 0 3
300 GGA 0 0 0 0 0 0 0 0 14 0 0 0 0 0 0 0 0 0 0 0 0 0 0 0 2 0 0 0 0 0 0 0 1 0 0 0 1 0 0 0 114335 0 15 0 25 0 0 0 0 0 0 0 0 0 0 0 42 0 0 0 0 0 0 0
301 GCT 0 0 0 0 0 0 0 20 0 0 0 11 0 0 0 0 0 0 0 0 0 0 0 0 0 0 0 0 0 0 0 0 0 0 0 34 6 14 1 114333 0 0 0 1 0 0 0 11 0 0 0 0 0 0 0 23 0 0 0 0 0 0 0 0
302 ATA 0 0 0 0 5 0 0 0 4 0 0 0 114407 0 9 1 0 0 0 0 0 0 0 0 0 0 0 0 1 0 0 0 0 0 0 0 0 0 0 0 0 0 0 0 10 0 0 0 0 0 0 0 0 0 0 0 0 0 0 0 24 0 0 0
303 AAC 16 114340 4 14 0 9 4 0 0 18 0 0 0 0 4 0 5 2 0 0 0 0 0 0 0 0 0 0 0 0 7 0 25 3 0 0 0 0 2 0 0 0 5 0 0 0 0 0 0 0 0 0 0 0 0 1 0 0 0 0 2 0 3 0
304 AGC 0 26 0 0 0 0 0 0 32 114252 1 38 0 35 0 0 0 0 0 0 0 0 0 0 0 0 0 0 0 0 0 0 0 0 0 0 0 0 0 0 0 5 21 0 0 0 0 0 0 0 0 0 9 0 0 0 0 4 0 0 0 0 0 0
305 AAT 2 9 0 114417 0 0 0 1 0 0 0 6 0 0 0 0 0 0 0 0 0 0 0 0 0 0 0 1 0 0 0 0 0 0 0 2 2 0 0 0 7 0 0 0 0 0 0 1 0 0 0 1 0 0 0 0 0 0 0 3 0 0 0 0
306 CTC 2 0 0 0 0 0 0 0 0 0 4 0 0 27 0 0 0 1 0 0 0 24 0 0 0 0 0 0 32 114256 12 17 0 0 0 0 29 0 0 0 0 0 0 0 0 1 1 0 0 0 0 0 0 0 0 0 0 0 0 10 2 31 0 0
307 CCT 0 0 0 0 0 0 0 26 0 0 0 0 0 0 0 0 0 0 0 21 2 10 18 114354 0 0 0 0 0 0 0 9 0 0 0 0 0 0 0 1 0 0 0 0 0 0 0 0 0 0 0 0 0 0 0 9 0 0 0 0 0 0 0 0
308 TTC 0 0 0 0 0 0 0 0 0 0 0 0 0 1 0 0 0 0 0 0 0 0 0 0 0 0 0 0 0 4 0 0 0 0 0 0 0 0 0 0 0 0 0 0 0 1 0 0 0 8 0 0 0 9 0 0 0 1 0 0 37 114294 1 73
309 CAG 0 0 10 0 0 0 0 0 0 0 0 0 0 0 0 0 14 2 114234 17 0 0 5 0 0 0 23 0 0 0 1 0 0 0 0 0 0 0 0 0 0 0 0 0 0 0 0 0 0 0 4 0 0 0 0 0 0 0 0 0 0 0 0 0
310 AAT 6 0 2 114436 0 0 0 1 0 0 0 6 0 0 0 0 0 0 0 2 0 0 0 0 0 0 0 0 0 0 0 0 0 0 0 5 0 0 0 0 0 0 0 0 0 0 0 0 0 0 0 1 0 0 0 0 0 0 0 0 0 0 0 0
311 ATA 0 0 0 0 3 0 0 0 2 0 0 0 114401 7 10 6 0 0 0 0 0 0 0 0 0 0 0 0 2 0 0 0 0 0 0 0 0 0 0 0 0 0 0 0 6 0 0 0 0 0 0 0 0 0 0 0 0 0 0 0 2 0 0 0
312 CAC 1 7 0 0 3 0 0 0 0 0 0 13 0 0 0 0 29 114287 2 20 0 3 0 0 0 5 0 0 0 3 0 0 0 2 0 6 0 0 2 9 2 0 0 0 0 0 0 0 0 25 0 0 0 4 16 0 0 1 0 0 0 0 0 0
313 CCA 0 0 0 0 7 0 0 0 0 0 31 0 0 0 0 0 9 0 0 0 114361 0 6 13 1 0 0 0 6 0 0 0 0 0 0 0 1 0 0 0 0 0 0 0 0 0 0 0 0 0 0 0 4 0 0 0 0 0 0 0 0 0 0 0
314 GTC 0 2 0 0 0 27 0 0 1 23 0 0 4 4 0 0 1 6 1 23 0 0 0 0 0 1 0 0 0 31 0 0 0 1 0 0 0 10 0 0 0 0 0 1 29 114095 2 9 0 2 0 5 5 0 0 0 0 0 0 0 4 25 0 0
315 ACA 20 0 0 0 114307 8 16 2 1 0 0 3 11 1 0 0 0 15 0 1 0 0 0 0 0 0 0 0 0 0 0 0 0 0 0 0 4 0 0 10 5 2 0 10 0 0 0 0 8 0 0 0 2 0 0 0 0 3 0 0 0 0 0 0
316 ATA 1 0 0 0 2 0 0 0 11 0 0 0 114312 75 16 16 0 0 0 0 0 0 0 0 0 0 0 0 0 0 0 0 0 0 0 0 0 0 0 0 0 0 0 0 6 0 0 0 0 0 0 0 0 0 0 0 0 0 0 0 13 0 0 0
317 GGA 0 0 0 0 0 0 0 0 9 0 0 0 0 0 0 0 0 0 0 0 0 0 5 0 0 0 0 0 0 0 0 0 5 0 0 0 0 0 0 0 114390 2 19 5 14 0 0 0 0 0 0 0 0 0 0 0 7 0 0 0 0 0 0 0
318 GAG 7 0 13 0 0 8 3 13 3 24 0 0 0 0 11 0 10 5 1 2 0 0 0 0 0 0 2 3 0 19 0 0 11 2 113971 18 2 9 3 1 0 0 15 0 0 0 3 0 0 0 19 0 12 6 0 3 0 0 0 0 24 0 2 0
319 TGC 0 0 0 0 0 0 0 0 0 0 0 0 0 0 0 0 0 0 0 0 0 0 0 0 0 4 0 0 0 0 0 0 0 0 0 0 0 0 0 0 0 0 0 0 0 0 0 0 0 36 0 0 0 0 0 0 19 114174 0 15 0 10 0 0
320 CCA 0 0 0 0 16 0 0 0 0 0 0 0 0 0 0 0 7 0 0 0 114263 48 1 16 2 0 0 0 19 0 0 0 0 0 0 0 0 0 0 0 0 0 0 0 0 0 0 0 0 0 0 0 15 1 0 0 0 0 0 0 0 0 0 0
321 AAA 114408 2 3 1 1 5 0 0 6 0 1 0 5 0 0 5 0 1 0 0 0 0 0 0 2 0 4 1 0 0 0 0 1 0 0 0 0 0 0 0 0 0 0 0 2 0 0 3 0 0 0 0 0 0 0 0 0 0 0 0 0 0 0 0
322 TAT 0 0 0 5 0 0 0 0 0 0 0 0 0 0 0 0 0 0 0 5 0 0 0 0 0 0 0 0 0 0 0 0 0 0 0 10 0 0 0 0 0 0 0 0 0 0 0 0 5 9 9 114198 0 0 0 1 0 0 0 6 0 7 0 2
323 GTC 0 0 0 0 0 0 0 0 0 0 0 0 0 58 0 0 0 0 0 0 0 0 0 0 0 0 0 0 0 3 0 0 0 1 0 0 0 5 0 0 0 1 0 0 22 112233 5 36 0 0 0 0 0 0 0 0 0 0 0 0 27 7 0 0
324 AGG 3 0 19 0 0 0 3 0 11 1 113037 36 0 0 22 0 0 0 0 0 0 0 0 0 1 2 30 0 0 0 0 0 0 0 0 0 0 0 0 0 0 0 16 0 0 0 0 0 0 0 0 0 0 7 0 0 1 0 0 0 0 0 0 0
325 AGT 0 0 0 22 0 0 0 1 9 13 0 113909 0 0 0 12 0 0 0 0 0 0 0 0 0 0 0 0 0 10 0 0 0 0 0 0 0 0 0 0 0 0 0 5 0 0 0 0 0 0 0 0 8 0 0 0 0 0 0 0 0 0 0 0
326 ACC 0 12 0 0 9 114053 1 19 0 3 0 0 0 9 0 0 0 0 0 0 0 1 0 0 0 21 4 0 3 0 0 0 0 0 18 0 0 17 0 0 0 13 3 0 0 0 0 0 0 0 0 0 0 5 0 2 0 0 0 0 0 5 1 0
327 AAA 114278 6 3 2 0 0 0 0 1 0 1 0 1 0 0 0 0 0 0 0 0 0 0 0 0 0 0 0 0 0 0 0 7 0 0 0 0 0 0 0 0 0 0 0 0 0 0 0 1 0 0 0 0 0 0 0 0 0 0 0 0 0 0 0
328 TTG 0 0 0 0 0 0 0 0 0 0 0 0 0 0 0 0 0 0 0 0 0 0 0 0 0 0 0 0 4 0 3 8 0 0 0 0 0 0 0 0 0 0 0 0 0 0 0 0 0 0 0 0 0 0 1 0 0 0 0 0 8 0 112618 9
329 AGG 0 0 13 0 0 0 0 0 13 0 112703 10 0 0 11 3 0 0 0 0 0 0 0 0 0 0 1 0 0 0 0 0 0 0 0 0 0 0 0 0 4 0 13 0 0 0 3 0 0 0 0 0 1 0 0 0 0 0 0 0 0 0 0 0
330 ATG 0 0 0 0 0 0 20 0 0 0 1 0 17 0 112339 11 0 0 0 0 0 0 0 0 0 0 0 0 0 0 0 7 0 0 0 0 0 0 0 0 0 0 0 0 0 0 27 0 0 0 0 0 0 0 0 0 0 0 0 0 0 0 1 0
331 GTT 0 0 0 0 0 0 0 0 0 0 0 0 0 0 0 11 0 0 0 0 0 0 0 0 0 0 0 0 0 0 0 1 0 0 0 0 0 0 2 4 0 0 0 1 0 6 2 111695 0 0 0 0 0 0 0 0 0 0 0 0 0 0 0 40
332 ACA 8 0 0 0 114072 17 37 7 1 0 0 0 21 0 0 0 0 0 0 0 0 0 0 0 0 0 0 0 0 0 0 0 0 0 0 0 3 0 0 0 0 0 0 0 0 0 0 0 0 0 0 0 1 0 0 11 0 0 0 0 0 0 0 0
333 GGA 0 0 0 0 0 0 0 0 3 0 0 0 0 0 0 0 0 0 0 0 0 0 0 0 1 0 0 0 0 0 0 0 12 0 0 0 1 0 0 0 112532 1 85 0 23 0 0 0 0 0 0 0 0 0 0 0 14 0 0 0 0 0 0 0
334 CTA 0 0 0 0 0 0 0 0 0 0 0 0 23 0 5 0 0 0 0 0 26 0 0 0 4 0 0 0 114001 8 4 10 0 0 0 0 0 0 0 0 0 0 0 2 0 1 0 0 0 0 0 0 0 0 0 0 0 0 0 0 4 0 0 0
335 AGA 14 0 0 0 0 0 0 0 113677 1 12 1 15 0 0 0 0 0 0 0 0 0 0 0 3 0 0 0 0 0 0 0 1 0 0 0 0 0 0 0 4 0 0 0 0 0 0 0 0 0 0 0 0 0 0 0 5 0 0 0 0 0 0 0
336 AAC 9 108561 0 26 0 1 0 0 0 3 0 0 0 1 0 0 0 0 0 0 0 0 0 0 0 0 0 0 0 0 0 0 0 4 0 0 0 0 0 0 0 0 0 0 0 0 0 0 0 0 0 0 0 0 0 0 0 0 0 0 0 0 0 0
337 ATC 2 24 0 0 0 7 0 0 0 27 0 0 11 110766 4 7 20 0 8 5 0 0 0 0 0 72 0 9 0 3 0 0 0 0 0 0 0 0 0 0 0 0 0 0 0 1 0 0 0 1 0 0 0 0 0 0 0 0 0 0 0 3 0 0
338 CCA 2 0 0 0 12 0 0 0 0 0 0 0 0 0 0 0 6 5 0 0 91766 6 3 0 0 0 0 0 3 0 0 0 2 0 0 0 1 0 0 0 0 0 0 0 6 0 0 0 0 0 0 0 2 0 0 0 0 0 0 0 0 0 0 0
339 TCC 0 0 0 0 0 2 0 0 1 0 0 0 4 0 0 0 0 1 0 0 0 7 0 0 0 0 0 0 0 3 0 0 0 0 0 0 16 34 0 3 0 0 0 1 1 0 0 0 0 12 0 0 40 103835 1 44 0 1 0 0 0 3 0 0
340 ATT 2 0 1 0 0 0 0 4 0 0 21 0 0 9 0 111847 0 0 4 0 0 0 0 0 8 0 0 0 0 12 0 1 0 0 0 0 0 0 0 0 0 0 0 0 0 0 0 2 0 0 0 0 0 0 0 0 0 0 0 0 0 0 0 6
341 CAA 20 0 0 0 5 0 0 0 0 3 0 0 0 0 0 0 109757 4 3 0 0 0 0 0 12 0 0 0 2 0 0 0 0 0 0 0 0 0 0 0 0 0 0 0 0 0 0 0 4 0 0 0 0 0 0 0 0 0 0 0 0 0 0 0
342 TAC 0 1 0 0 0 0 0 0 0 0 0 0 0 0 0 0 0 4 0 0 0 0 0 0 0 0 0 0 0 0 0 0 0 1 0 0 0 0 0 0 0 0 0 0 0 0 0 0 8 102870 1 22 0 0 0 0 0 19 0 0 0 3 0 0
343 AGA 28 0 5 0 2 0 0 0 113705 0 30 0 21 0 0 0 0 0 3 0 0 0 0 0 6 3 0 0 0 0 0 0 0 0 1 0 0 0 0 0 12 0 0 0 0 0 0 0 0 0 0 0 0 0 0 0 3 0 0 0 0 0 0 0
344 GGT 0 0 0 0 0 0 0 0 0 0 2 7 0 0 0 0 0 0 0 0 0 0 0 0 0 0 0 0 0 0 0 0 0 0 0 5 0 0 0 0 0 5 9 113300 0 1 0 19 0 0 0 0 0 0 0 0 0 0 0 3 0 0 0 0
345 CTA 0 0 0 0 0 0 0 0 0 0 0 0 16 0 0 0 4 0 0 0 21 0 0 0 0 0 0 0 102252 10 25 0 0 0 0 0 0 0 0 0 0 0 0 0 10 0 0 0 0 0 0 1 0 0 0 2 0 0 0 0 2 0 0 0
346 TTT 0 0 0 0 0 0 0 0 0 0 0 0 6 0 0 2 0 0 0 0 0 0 0 0 0 0 0 0 0 0 0 1 0 0 0 0 0 0 0 0 0 0 0 0 0 0 0 2 0 0 0 0 0 0 0 6 0 0 0 1 2 17 1 113685
347 GGA 0 0 0 0 0 2 0 0 9 0 0 0 0 0 0 0 0 0 0 0 0 0 0 0 1 0 0 0 0 2 0 21 2 0 0 0 0 0 0 0 114028 0 19 15 13 0 0 0 0 0 0 0 0 0 1 0 13 1 0 0 0 0 0 0
348 GCC 0 0 0 0 0 6 0 0 0 0 0 0 0 0 0 0 0 0 0 0 0 0 0 0 0 0 0 0 0 0 0 0 0 15 0 0 16 96096 0 1 0 0 0 0 0 12 0 0 0 0 0 0 0 5 0 0 0 0 0 0 0 0 0 0
349 ATT 0 0 0 0 0 0 0 2 0 0 0 0 15 14 1 114200 0 0 0 0 0 0 0 0 0 0 0 0 0 0 0 1 0 0 0 0 0 1 0 0 0 0 0 0 0 0 15 8 0 0 0 0 0 0 0 0 0 0 0 0 0 0 0 2
350 GCT 0 0 0 0 0 0 0 26 0 1 0 2 0 0 0 0 0 0 0 0 0 0 0 2 0 0 0 0 0 0 0 0 0 0 0 14 6 35 4 114262 0 0 0 0 0 0 0 7 0 0 0 0 0 1 1 8 0 0 0 0 0 0 0 0
351 GGT 0 0 0 0 0 0 0 0 0 0 0 5 0 0 0 0 0 0 0 0 0 0 0 0 0 0 0 2 0 0 0 0 0 0 0 5 0 0 0 0 2 17 28 114254 0 0 0 37 0 0 0 0 0 0 0 0 0 0 0 6 0 0 0 0
352 TTT 0 0 0 9 0 0 0 0 0 0 0 0 0 0 0 3 0 0 0 0 0 0 0 0 0 0 0 0 0 0 0 20 0 0 0 0 0 0 0 0 0 0 0 0 0 0 0 2 0 0 0 0 0 0 0 2 0 0 0 0 1 13 0 114021
353 ATT 0 0 0 1 0 0 0 5 0 0 0 2 1 16 3 114206 0 0 0 0 0 0 0 0 0 0 0 0 0 0 3 0 0 0 0 0 0 0 0 0 0 0 0 0 0 4 0 4 0 0 0 0 0 0 0 0 0 0 0 0 0 0 0 3
354 GAG 0 0 10 0 0 0 0 0 0 0 0 0 0 0 0 0 0 0 1 0 0 0 0 0 0 0 0 0 0 0 0 0 24 2 114362 14 0 0 1 0 0 0 18 0 0 0 4 0 0 0 8 0 0 0 0 0 0 0 0 0 0 0 0 0
355 GGG 0 0 0 0 0 0 0 0 0 0 9 0 0 0 0 0 0 0 0 0 0 0 0 0 0 0 0 0 0 0 0 0 0 0 21 0 0 0 1 0 30 4 114204 16 0 0 7 0 0 0 0 0 0 0 0 0 0 0 9 1 0 0 0 0
356 GGA 0 0 0 0 0 0 0 0 18 0 0 0 0 0 0 0 0 0 0 0 0 0 0 0 2 0 0 0 0 0 1 0 7 0 0 0 0 0 0 0 113963 0 286 2 35 0 0 0 0 0 0 0 0 0 0 0 12 0 0 0 0 0 0 0
357 TGG 0 0 0 0 0 0 0 0 0 0 0 0 0 0 0 0 0 0 0 0 0 0 0 0 0 0 5 0 0 0 0 0 0 0 0 0 0 0 0 0 0 0 2 0 0 0 0 0 0 0 9 0 0 0 0 0 17 3 114097 284 0 0 6 0
358 ACT 0 0 0 27 0 37 1 111359 0 0 0 0 0 3 0 9 0 4 0 0 0 12 0 4 0 0 0 0 8 0 11 7 1 0 0 0 28 0 0 16 0 0 0 0 0 0 0 0 0 0 0 0 0 0 0 1 0 0 0 0 1 0 0 0
359 GGA 0 0 0 0 0 0 0 0 16 0 0 0 0 0 0 0 0 0 0 0 0 0 0 0 0 0 0 0 0 0 0 0 26 0 0 0 0 0 0 0 114204 5 10 9 38 0 0 0 0 0 0 0 0 0 0 0 8 0 0 0 0 0 0 0
360 ATG 0 0 1 0 0 0 1 0 0 0 0 0 6 1 114286 16 0 0 0 0 0 0 0 0 0 0 0 0 4 0 12 16 1 0 0 0 0 0 0 0 0 0 0 0 0 0 4 0 0 0 0 0 0 0 0 0 0 0 0 0 18 0 14 0
361 ATA 680 0 17 0 4 0 0 0 0 0 0 0 113520 3 17 20 0 0 0 0 0 0 0 0 2 18 0 0 14 0 0 3 5 0 0 0 0 0 0 0 0 0 0 0 8 8 0 11 0 0 0 0 0 0 0 0 0 0 56 0 1 0 0 1
362 GAT 0 0 0 6 0 0 0 0 0 0 0 0 0 0 0 0 0 0 0 1 0 0 0 0 0 0 0 0 0 0 0 0 1 1 0 114377 0 0 0 0 0 0 0 2 0 0 0 0 0 0 0 7 0 0 0 0 0 0 0 0 0 0 0 0
363 GGA 0 0 0 0 0 0 0 0 8 0 0 0 0 0 0 0 0 0 0 0 0 0 0 0 0 0 0 0 0 0 0 0 8 0 0 0 0 0 0 0 114357 4 12 2 13 0 0 0 0 0 0 0 0 1 0 0 11 0 0 0 0 0 0 0
364 TGG 0 0 0 0 0 0 0 0 0 0 0 0 0 0 0 0 0 0 0 0 0 0 0 0 0 0 0 0 0 0 0 0 0 0 0 0 0 0 0 0 0 0 0 0 0 0 0 0 0 1 18 0 0 0 1 0 12 0 114138 56 0 0 22 0
365 TAT 0 0 0 0 0 0 0 0 0 0 0 0 0 0 0 0 0 0 0 27 0 0 0 0 0 0 0 0 0 0 0 0 0 0 0 0 0 0 0 0 0 0 0 0 0 0 0 0 2 10 1 114348 0 0 0 1 0 0 0 16 0 0 0 0
366 GGT 0 0 0 0 0 0 0 0 0 0 0 7 0 0 0 0 0 0 0 0 0 0 0 0 0 0 0 0 0 0 0 0 0 0 0 11 0 0 0 0 0 13 4 114270 0 0 0 156 0 0 0 0 0 0 0 0 0 0 0 1 0 0 0 0
367 TAT 0 0 0 0 0 0 0 0 0 0 0 0 0 0 0 0 0 0 0 6 0 0 0 0 0 0 0 0 0 0 0 0 0 0 0 1 0 0 0 0 0 0 0 0 0 0 0 0 0 5 1 114367 0 0 0 0 0 0 0 3 0 0 0 1
368 CAT 0 0 0 3 0 0 0 0 0 0 0 0 0 0 0 0 0 58 0 114266 0 0 0 1 6 0 0 4 0 0 4 1 0 0 0 1 0 0 0 0 0 0 0 0 0 0 0 0 0 0 0 10 0 0 0 0 0 0 0 0 17 0 3 2
369 CAT 0 0 0 8 0 0 0 8 0 0 0 0 0 2 0 0 2 24 3 114366 0 0 0 4 0 0 0 1 0 0 0 0 0 0 0 1 0 0 0 0 0 0 0 0 0 0 0 0 0 0 0 3 0 0 0 0 0 3 0 0 0 0 0 4
370 CAG 0 1 11 6 0 0 6 0 0 0 0 3 35 0 0 0 19 1 114269 22 0 0 0 0 0 0 13 0 3 0 5 0 0 0 1 0 0 0 0 0 0 0 0 0 18 2 11 0 0 0 7 19 4 0 0 7 0 0 0 0 0 0 0 0
371 AAT 2 3 3 114441 0 0 0 2 0 0 0 0 0 0 0 0 0 0 0 2 0 0 0 0 0 0 0 0 0 0 0 0 0 0 0 10 0 0 0 0 0 0 0 0 0 0 0 0 0 0 0 1 0 0 0 0 0 0 0 0 0 0 0 0
372 GAA 17 0 0 0 0 0 0 0 0 0 0 0 1 0 0 0 2 0 0 0 0 0 0 0 0 0 0 0 5 0 0 0 114373 4 2 0 0 7 5 0 11 3 0 16 0 0 0 0 12 0 0 0 3 0 0 4 0 0 0 0 0 0 0 2
373 CAG 0 0 15 0 0 0 0 0 0 0 0 0 0 0 11 0 15 0 114346 16 0 0 2 0 0 0 19 0 0 0 0 0 0 0 1 0 0 0 0 0 0 0 0 0 0 0 0 0 0 0 22 1 0 0 0 0 0 0 0 0 0 0 0 0
374 GGA 0 0 0 0 0 0 0 0 5 0 0 0 0 0 0 0 0 0 0 0 0 0 0 0 3 0 0 0 0 12 0 0 8 0 0 0 0 0 0 0 114345 0 18 19 24 0 0 0 0 0 0 0 0 0 0 0 26 0 0 0 0 0 0 0
375 TCA 0 0 0 0 15 0 0 0 0 0 0 0 0 0 0 0 0 0 0 0 7 0 0 0 0 0 0 0 0 0 0 3 2 0 7 0 0 0 0 0 0 0 0 0 0 2 0 0 12 0 0 9 114280 3 75 0 0 0 0 0 14 0 0 0
376 GGC 0 0 0 0 0 0 0 0 0 11 0 0 0 0 0 0 0 0 0 0 0 0 0 0 0 0 0 0 0 0 0 0 0 12 0 0 0 2 0 0 12 114341 13 10 0 48 0 0 0 0 0 5 0 0 0 0 0 12 0 0 0 0 0 0
377 TAT 0 0 0 1 0 0 0 0 0 0 0 0 0 0 0 0 0 0 0 11 0 0 0 0 0 0 0 0 0 0 0 0 0 0 0 1 0 0 0 0 0 0 0 0 0 0 0 0 0 2 0 114414 0 0 0 1 0 0 0 5 0 0 0 2
378 GCA 0 0 0 0 31 0 0 0 0 1 0 2 0 0 0 0 0 0 0 0 0 0 0 0 0 0 0 0 0 0 0 0 9 0 0 0 114238 8 17 27 3 0 0 0 47 0 4 0 0 0 0 0 35 0 0 0 0 1 0 0 0 0 0 0
379 GCG 0 0 0 0 0 0 9 0 0 0 0 0 0 0 0 0 0 0 0 0 0 0 0 0 0 0 0 0 0 0 0 0 0 0 21 0 29 1 114300 30 0 0 2 0 0 0 31 0 0 0 0 0 0 0 18 0 0 0 0 0 0 0 1 0
380 GAT 0 0 0 9 0 0 0 0 0 0 0 0 0 0 0 0 0 0 0 1 0 0 0 0 0 0 0 0 0 0 0 0 6 9 0 114402 0 0 0 0 0 0 0 4 0 0 0 0 0 0 0 21 0 0 0 0 0 0 0 0 0 0 0 0
381 CAA 38 0 431 0 0 0 0 0 5 0 1 0 0 0 0 9 126335 1 5 19 0 0 0 0 12 27 0 9 0 2 0 0 0 0 0 0 0 0 0 0 0 0 0 3 0 1 2 6 6 2 0 0 2 0 0 9 0 0 0 0 0 0 20 0
382 AAA 126820 0 3 1 0 0 0 0 2 0 1 0 2 0 3 6 6 0 0 0 8 0 0 0 3 0 3 0 0 0 2 0 5 0 5 3 0 2 11 6 0 0 0 0 0 0 0 7 0 0 0 2 11 0 0 0 0 0 0 0 10 0 0 10
383 AGC 0 21 0 0 0 1 0 0 3 126759 2 37 0 12 0 0 0 0 0 0 0 0 0 0 0 0 0 0 0 0 0 0 0 0 0 0 0 0 0 17 0 25 0 0 0 0 0 0 0 0 0 0 0 0 0 32 0 0 0 0 0 0 0 0
384 ACA 13 0 0 0 126891 9 11 3 1 0 0 0 6 0 0 0 0 0 0 0 1 0 0 0 0 0 0 0 0 0 0 0 0 0 0 0 5 1 0 0 0 0 0 0 0 0 0 0 0 0 0 0 0 0 0 0 0 0 0 0 0 0 0 0
385 CAA 12 0 0 0 0 0 0 0 0 0 0 0 0 0 0 0 126894 1 9 0 7 0 0 0 1 0 0 0 0 0 0 0 3 0 0 0 0 0 0 5 0 0 0 0 0 0 0 0 25 0 0 0 0 0 0 0 0 0 0 0 0 0 0 0
386 AAT 27 2 1 126809 0 3 0 16 0 0 11 19 0 0 0 1 6 0 21 4 0 0 0 0 2 0 2 0 0 0 0 0 0 0 0 4 2 0 0 0 0 0 0 0 0 0 1 0 0 0 0 1 0 0 7 0 0 0 0 0 0 0 0 0
387 GCC 0 0 0 0 0 10 0 0 0 0 0 0 0 0 0 0 0 0 0 0 0 0 0 0 0 0 0 0 0 0 0 0 0 9 0 0 10 126791 80 5 0 0 0 0 0 24 0 0 0 0 0 0 0 6 0 0 0 0 0 0 0 0 0 0
388 ATT 0 0 0 1 0 0 0 1 0 0 0 1 6 2 1 126900 0 0 0 0 0 0 0 0 0 0 0 0 0 0 0 12 0 0 0 0 0 0 0 0 0 0 0 0 0 0 0 1 0 2 0 0 0 0 0 0 0 0 0 0 0 0 18 1
389 AAC 12 126801 0 48 3 5 0 0 4 55 0 0 0 6 0 0 0 0 0 0 0 0 0 0 3 1 0 0 0 0 0 0 0 4 0 0 0 0 0 0 0 0 0 0 0 0 0 0 0 0 0 0 2 1 0 0 0 0 0 0 0 0 0 0
390 GGG 1 0 1 0 1 0 2 0 114 7 89 3 7 0 0 3 0 0 0 0 0 0 0 0 0 13 34 26 7 0 13 4 0 0 8 0 2 0 0 1 13 4 126303 39 23 6 7 28 0 0 0 0 0 0 48 9 0 2 16 9 7 0 40 30
391 ATT 0 0 0 0 0 2 0 5 0 0 0 2 33 8 1 126863 0 0 0 0 0 0 0 0 0 0 0 0 0 0 0 0 0 0 0 0 0 0 0 0 0 0 0 0 0 0 1 21 0 0 0 0 0 0 0 0 0 0 0 0 0 0 0 1
392 ACA 9 0 0 19 126755 66 12 0 5 3 4 0 13 0 0 0 0 0 2 0 1 0 0 0 0 0 0 0 0 0 0 0 0 0 0 0 24 0 0 0 0 0 0 0 0 0 0 0 0 0 0 9 9 0 0 0 0 0 0 0 0 0 0 0
393 AAC 15 126866 1 27 2 13 0 8 0 2 0 0 0 0 0 0 0 5 0 0 0 0 0 0 0 0 0 0 0 0 0 0 0 3 0 0 0 0 0 0 0 0 0 0 0 0 0 0 0 2 0 0 0 0 0 0 0 0 0 6 0 0 0 0
394 AAG 26 1 126889 13 0 0 1 0 0 0 9 0 0 0 0 0 0 0 0 0 0 0 0 0 0 0 0 11 0 0 0 0 0 0 7 0 0 0 0 0 0 0 0 0 0 0 0 0 0 0 0 0 0 0 0 0 0 0 0 0 0 0 0 0
395 GTG 0 0 0 0 0 0 0 0 0 0 0 0 7 1 3 0 0 0 0 0 0 0 0 0 0 0 0 0 0 0 1 0 0 0 0 0 0 0 4 0 0 0 1 0 10 13 126864 26 0 0 0 0 0 0 0 0 0 0 0 0 0 0 8 0
396 AAC 15 126869 0 17 0 2 0 0 0 27 0 0 0 0 0 0 0 0 0 0 0 0 0 0 0 0 0 0 0 0 0 0 0 16 0 0 0 0 0 0 0 0 0 0 0 0 0 0 0 2 0 0 0 1 0 0 0 0 0 0 0 0 0 0
397 TCT 0 7 0 0 0 1 0 0 0 0 0 0 0 0 0 0 0 0 5 0 0 0 0 2 0 0 0 0 0 0 0 0 0 0 0 0 0 0 0 6 0 1 0 0 0 0 0 0 0 0 0 16 2 40 8 126847 0 0 0 1 0 0 0 2
398 GTT 0 0 0 0 0 0 0 0 0 0 0 0 0 0 0 15 0 0 0 0 0 0 0 0 0 0 0 0 0 0 8 1 0 0 0 2 0 2 0 4 0 0 0 0 1 7 0 126891 0 0 0 0 0 0 0 0 0 0 0 0 0 0 0 5
399 ATC 0 3 0 0 0 7 0 0 0 0 0 0 27 126843 1 19 0 0 0 0 0 0 0 0 0 0 0 0 8 1 0 0 0 0 0 0 0 0 0 0 0 0 0 0 0 10 0 0 0 0 0 0 0 0 0 0 0 0 0 0 0 0 0 0
400 GAG 0 0 26 0 0 0 0 4 0 0 0 0 0 0 0 0 0 0 1 0 0 0 0 0 0 0 0 0 0 0 0 0 14 0 126770 24 0 0 1 0 0 0 8 0 0 0 0 0 0 0 16 0 20 0 26 0 0 0 0 0 0 0 0 0
401 AAA 126887 1 10 0 4 0 0 0 2 0 9 0 0 0 0 0 1 0 0 0 0 0 0 0 1 5 0 0 0 0 0 0 12 0 0 0 0 0 1 0 0 0 0 0 0 4 0 0 0 0 0 0 0 0 0 0 0 0 0 0 0 0 0 0
402 ATG 0 0 3 0 0 0 0 0 0 0 0 0 13 8 126882 5 0 0 0 0 0 0 0 0 0 0 0 0 0 11 0 0 0 0 0 0 0 0 0 0 0 0 0 0 0 0 11 0 0 0 0 0 0 0 0 0 0 0 0 0 1 0 1 0
403 AAC 11 126823 0 15 0 1 8 5 0 9 0 0 0 1 0 0 0 2 0 0 0 0 0 0 0 0 0 0 0 0 0 0 0 12 0 0 0 0 0 7 0 0 7 1 0 0 0 0 0 1 0 0 0 0 0 0 0 0 0 0 0 0 0 0
404 ACT 2 1 0 7 1 31 0 126697 1 0 0 26 0 0 0 13 1 0 0 1 0 0 5 2 3 0 0 2 0 4 3 12 0 0 0 0 0 2 0 0 1 0 0 16 0 3 5 2 0 0 0 8 0 0 20 6 0 0 0 0 0 0 1 0
405 CAA 14 0 0 0 0 0 0 0 0 0 9 0 0 0 0 0 126850 5 4 5 0 0 0 0 33 0 0 0 3 0 0 0 1 0 0 0 0 0 0 2 0 3 0 1 0 0 0 0 2 0 0 0 0 0 0 0 0 0 0 0 0 0 0 0
406 TTC 0 0 0 0 0 0 0 0 0 0 0 0 0 0 0 0 0 0 0 0 0 0 0 0 0 0 0 0 0 4 0 3 0 0 0 0 0 0 0 0 0 0 1 8 0 4 0 0 0 1 0 0 0 8 0 0 0 0 0 0 11 126814 0 3
407 ACA 7 0 0 0 126789 5 23 9 3 8 1 11 28 0 0 0 0 5 0 0 0 0 0 0 0 0 0 8 0 0 0 0 0 0 0 0 9 0 0 0 0 0 0 0 0 0 0 0 0 0 0 0 0 0 0 0 0 0 0 0 0 0 0 0
408 GCT 0 0 0 0 2 0 0 25 0 0 0 1 4 0 0 0 0 0 0 0 0 0 0 1 0 31 1 0 0 0 0 0 0 0 0 25 2 7 5 126713 0 0 1 1 1 0 4 6 0 1 0 1 23 0 1 26 0 0 0 0 0 0 0 21
409 GTG 0 0 0 0 1 4 9 0 0 0 0 0 1 0 10 0 0 0 0 0 0 0 0 0 0 5 0 2 0 0 4 0 0 0 1 0 0 0 1 0 0 0 3 1 14 40 126720 17 0 0 0 0 0 0 0 0 0 0 0 0 0 1 11 0
410 GGT 12 24 0 0 0 0 0 0 0 0 0 19 0 0 0 0 0 0 1 0 1 0 0 0 0 0 4 10 0 0 0 0 0 0 0 43 0 0 0 1 3 18 19 126549 4 0 0 126 0 0 0 0 0 0 0 0 0 9 0 15 0 0 0 0
411 AAA 126858 4 14 1 1 6 0 0 3 1 0 0 0 0 0 0 0 0 4 0 0 0 0 0 0 0 0 0 0 0 0 0 11 0 0 0 0 6 14 0 0 0 0 0 1 0 0 0 0 0 0 0 0 0 0 0 0 0 0 0 0 0 0 0
412 GAA 4 0 0 0 0 15 0 9 2 0 0 3 0 0 3 0 0 0 0 0 0 0 0 0 0 2 0 0 6 0 0 1 126784 0 4 0 8 0 20 0 7 0 0 0 9 21 0 0 23 0 0 0 0 0 0 0 0 0 3 13 0 0 0 0
413 TTC 0 0 0 0 0 0 0 0 0 0 0 0 0 1 0 0 0 0 0 0 0 0 0 0 0 0 0 0 0 3 0 0 0 0 0 0 0 0 0 0 0 0 0 0 0 0 0 0 0 0 0 0 0 1 0 0 0 1 5 0 8 126829 0 18
414 AAC 5 126757 2 11 0 0 0 0 0 101 0 3 0 0 0 0 0 2 0 0 0 0 0 0 0 0 0 0 0 0 0 0 0 9 0 0 0 0 0 0 26 0 1 5 0 0 0 0 0 0 1 0 1 0 0 0 0 0 0 0 0 0 0 0
415 AAC 5 126789 0 13 10 1 0 3 2 9 0 0 8 3 0 0 0 16 0 0 0 0 0 0 15 0 0 0 0 0 0 0 0 8 0 0 0 2 0 0 0 0 2 4 0 0 1 0 0 0 0 0 10 0 0 0 0 10 8 2 3 2 0 3
416 TTA 0 0 0 0 0 0 0 0 0 0 2 0 0 0 0 0 0 0 0 0 0 0 0 0 0 0 0 0 5 0 0 0 0 0 0 0 0 0 0 0 0 0 0 0 0 0 0 0 0 0 0 0 10 0 0 0 0 0 0 0 126775 0 13 2
417 GAA 14 0 0 0 0 0 0 0 0 0 0 0 0 0 0 0 0 0 0 0 0 0 0 0 0 0 0 0 0 0 0 0 126904 0 8 5 0 0 0 0 4 0 0 0 1 0 0 0 4 0 0 0 0 0 0 0 0 0 0 0 0 0 0 0
418 AAA 126933 1 8 0 0 0 0 0 4 0 0 0 0 0 0 0 0 0 0 0 0 0 0 0 0 0 0 0 0 0 0 0 2 0 0 0 0 0 0 0 0 0 0 0 0 0 0 0 0 0 0 0 0 0 0 0 0 0 0 0 0 0 0 0
419 AGG 0 0 32 0 0 0 2 0 38 0 125825 18 0 0 15 0 0 0 0 0 0 0 0 0 0 0 23 0 0 0 0 0 0 0 0 0 0 0 0 0 0 0 92 0 0 0 0 0 0 0 0 0 0 0 0 0 0 0 2 0 0 0 0 0
420 ATG 0 0 0 0 0 0 3 0 0 0 0 0 12 0 126587 4 0 0 6 0 0 0 0 0 0 0 0 0 0 0 0 0 0 0 0 0 0 0 0 0 0 0 0 0 0 0 28 0 0 0 0 0 0 0 0 0 0 0 0 0 0 0 2 3
421 GAA 12 0 0 0 0 0 0 0 0 0 0 0 0 0 0 0 1 0 0 0 0 0 0 0 0 0 0 0 0 0 0 0 126610 0 4 1 0 0 0 0 18 0 0 0 0 0 0 0 7 0 0 0 0 0 5 0 0 0 0 0 0 0 0 0
422 AAT 0 11 1 126773 0 0 0 0 0 0 0 8 0 0 0 2 0 0 0 1 0 0 0 0 0 0 0 0 0 0 0 0 0 0 0 2 0 0 0 0 0 0 0 0 0 0 0 0 0 0 0 0 0 0 0 0 0 0 0 0 0 0 0 0
423 TTA 0 0 0 0 0 0 0 0 0 0 0 0 1 0 0 0 0 0 0 0 0 0 0 0 0 0 0 0 3 0 0 0 0 0 0 0 0 0 0 0 0 0 0 0 0 0 0 0 0 0 0 0 4 0 0 0 0 0 0 0 126294 0 8 0
424 AAT 1 1 0 126821 0 0 0 3 0 0 0 3 0 0 0 0 0 0 0 0 0 0 0 0 0 0 0 0 0 0 0 0 0 0 0 3 0 0 0 0 0 0 0 0 0 0 0 0 0 0 0 0 0 0 0 0 0 0 0 0 0 0 0 5
425 AAA 126861 6 16 1 1 0 0 0 0 0 0 0 2 0 0 0 0 0 0 0 0 0 0 0 0 0 2 16 0 0 0 0 5 0 0 0 0 0 0 0 0 0 0 0 0 0 0 0 1 0 0 0 0 0 0 0 0 0 0 0 0 0 0 0
426 AAA 126656 1 229 3 1 0 0 0 1 0 1 7 1 0 0 0 1 0 0 0 0 0 0 0 0 0 0 0 0 0 0 0 2 0 0 0 0 0 0 0 0 0 0 0 0 0 0 0 0 0 0 0 0 0 0 0 0 0 0 0 0 0 0 0
427 GTT 3 0 13 0 0 0 0 0 0 0 0 82 0 0 0 7 0 0 0 0 0 0 0 0 0 0 0 0 0 0 0 0 0 0 0 0 0 0 0 6 0 0 0 0 0 10 2 121978 0 0 0 0 0 0 0 0 7 0 0 0 0 0 162 8
428 GAT 3 0 0 6 0 0 0 0 0 0 0 0 0 0 168 0 0 0 0 1 0 0 0 0 0 0 0 0 0 0 0 0 0 4 0 125974 0 0 0 2 0 0 0 7 0 0 0 2 0 0 0 3 0 0 0 0 100 0 0 0 0 0 13 0
429 GAT 0 0 0 7 0 0 0 0 0 0 0 0 0 0 179 0 0 0 0 1 0 0 0 0 0 0 0 0 0 0 0 0 1 19 5 125990 0 0 0 0 0 0 1 20 0 0 0 5 0 0 0 11 0 0 0 0 93 0 6 0 0 0 0 0
430 GGG 0 0 0 0 0 0 0 0 0 0 7 0 0 0 0 0 0 0 0 0 0 0 0 0 0 0 0 0 3 1 0 0 0 0 13 0 0 0 2 0 14 1 112981 17 0 0 3 0 0 0 0 0 0 0 0 0 0 0 3 0 0 0 0 0
431 TTT 0 0 0 2 0 0 0 0 0 0 0 0 0 5 0 0 0 0 0 0 0 0 0 0 0 0 0 0 0 0 0 6 0 0 0 0 0 0 0 0 0 0 0 0 0 0 0 1 0 0 0 3 0 0 0 4 0 0 0 0 0 16 1 123637
432 CTG 0 0 0 0 0 0 0 0 0 0 0 0 0 0 15 0 2 0 1 0 0 0 15 0 0 0 1 0 5 1 116967 2 0 0 0 0 0 0 0 0 0 0 0 0 0 0 5 3 2 0 0 0 0 0 0 0 0 0 19 0 0 0 3 0
433 GAC 0 9 0 0 0 0 0 0 0 0 0 0 0 0 0 0 0 1 0 0 0 0 0 0 0 0 0 0 0 0 0 0 16 123506 0 11 0 0 0 0 0 8 0 0 0 1 0 0 0 12 0 0 0 0 0 0 0 0 0 0 0 0 0 0
434 ATT 0 0 0 0 0 1 0 5 0 0 0 2 1 15 1 125267 0 0 0 0 0 0 0 0 0 0 0 0 0 0 0 0 0 0 0 0 0 0 0 0 0 0 0 0 0 0 6 10 0 0 0 0 0 0 0 0 0 0 0 0 0 0 0 2
435 TGG 0 0 0 0 0 0 0 0 0 0 0 0 0 0 0 0 0 0 0 0 0 0 0 0 0 0 28 0 0 0 0 0 0 0 0 0 0 0 0 0 0 0 2 0 0 0 0 0 0 0 19 0 0 0 0 0 8 1 112322 19 0 0 19 0
436 ACA 42 0 0 0 124921 6 4 1 1 0 0 0 5 0 0 0 0 0 0 0 0 0 0 0 0 0 0 0 0 0 0 0 0 0 0 0 6 0 0 0 0 0 0 0 0 0 0 0 0 0 0 0 0 0 0 0 0 0 0 0 0 0 0 0
437 TAT 0 0 0 0 0 0 0 0 0 0 0 0 0 0 0 0 0 0 0 13 0 0 0 0 0 0 0 0 0 0 0 0 0 0 0 0 0 0 0 0 0 0 0 0 0 0 0 0 1 6 1 125966 0 0 0 0 0 0 0 7 0 0 0 0
438 AAT 0 6 1 126108 0 0 0 0 0 0 0 2 1 0 0 0 7 0 2 0 0 0 0 0 0 0 0 0 0 0 0 0 0 0 0 7 0 0 0 0 0 0 0 0 0 0 0 0 0 0 0 1 0 0 0 0 0 0 0 0 0 0 0 0
439 GCA 0 0 0 0 27 0 0 0 0 0 0 0 0 9 1 0 0 0 0 0 1 0 0 0 0 0 0 0 0 2 0 0 9 0 0 0 123469 0 22 7 0 0 0 0 27 0 1 0 0 0 0 0 6 0 0 0 1 0 0 11 0 0 0 0
440 GAA 7 0 0 0 0 0 0 0 0 0 0 0 0 0 0 0 0 0 1 0 0 0 0 0 0 0 0 0 0 0 0 0 126772 0 4 0 0 0 0 0 7 0 0 0 0 0 0 0 11 0 0 0 0 0 0 0 0 0 0 0 0 0 0 0
441 TTG 0 0 0 1 0 3 0 0 0 0 0 0 1 0 1 0 0 0 0 0 0 0 0 0 0 0 0 0 0 0 1 0 0 0 0 0 0 0 0 0 0 0 0 0 0 0 0 0 0 0 0 0 0 0 0 0 0 0 1 0 31 0 126687 12
442 TTA 0 0 0 0 0 0 0 0 0 0 0 0 1 2 0 0 0 0 0 0 0 0 0 0 0 0 0 0 0 0 0 11 0 0 0 0 0 0 0 0 0 0 0 0 0 0 0 0 2 0 0 0 3 0 0 0 0 0 0 0 126789 0 48 4
443 GTT 0 0 0 0 0 0 0 0 0 0 0 0 0 0 0 8 0 0 0 0 0 0 0 0 0 0 0 0 0 0 0 1 0 0 0 8 0 0 0 2 0 0 0 2 0 9 6 125237 0 0 0 0 0 0 0 0 0 0 0 0 0 0 0 13
444 CTA 0 0 0 0 0 0 0 0 0 0 0 0 37 0 0 0 1 0 0 0 11 0 0 0 1 0 0 0 125053 0 38 0 0 0 0 0 0 0 0 0 0 0 0 0 0 0 0 0 0 0 0 0 0 0 0 0 0 0 0 0 6 0 0 0
445 CTG 0 0 0 0 0 0 0 0 0 0 0 0 0 0 66 0 0 0 3 0 0 0 21 0 0 14 0 0 15 0 126028 3 0 0 0 0 0 0 0 0 0 0 0 0 0 0 0 0 0 0 0 0 0 0 0 0 0 0 0 0 0 0 4 0
446 GAA 22 0 0 0 0 0 0 0 0 0 0 0 0 0 0 0 2 0 0 0 0 0 0 0 0 0 0 0 0 0 0 0 126856 2 9 1 1 0 0 0 13 0 0 0 0 0 0 0 14 0 0 0 0 0 0 0 0 0 0 0 0 0 0 0
447 AAT 1 1 0 126878 0 0 0 0 0 0 0 4 0 0 0 0 0 0 0 0 0 0 0 0 0 0 0 0 0 0 0 0 0 0 0 5 0 0 0 0 0 0 0 0 0 0 0 0 0 0 0 0 0 0 0 0 0 0 0 0 0 0 0 0
448 GAA 14 0 0 0 0 0 0 0 0 0 0 0 0 0 0 0 0 0 0 0 0 0 0 0 0 0 0 0 0 0 0 0 126876 2 9 0 0 0 0 0 5 0 0 0 0 0 0 0 3 0 0 0 0 0 0 0 0 0 0 0 0 0 0 0
449 AGG 0 0 13 0 0 0 0 0 7 0 126716 7 0 0 8 0 0 0 0 0 0 0 0 0 0 0 8 0 0 0 0 0 0 0 0 0 0 0 0 0 0 0 26 0 0 0 0 0 0 0 0 0 0 0 0 0 0 0 3 0 0 0 0 0
450 ACT 0 0 0 10 3 19 5 126708 0 0 0 0 0 0 0 3 0 0 0 0 0 0 0 0 0 0 0 0 0 0 0 0 0 0 0 0 0 0 0 2 0 0 0 0 0 0 0 0 0 0 0 0 0 0 0 0 0 0 0 0 0 0 0 0
451 TTG 0 0 0 0 0 0 0 0 0 0 0 0 0 0 0 0 0 0 0 0 0 0 0 0 0 0 0 0 0 0 19 29 0 0 0 0 0 0 0 0 0 0 0 0 0 0 0 0 0 0 0 0 0 0 7 0 0 0 1 0 9 0 126749 5
452 GAT 0 0 0 19 0 0 16 0 0 0 0 0 0 0 0 0 0 0 0 1 0 0 0 0 0 0 0 0 0 0 0 0 0 2 0 126695 0 0 0 1 0 0 0 12 0 0 0 1 0 0 0 22 5 0 0 0 0 0 0 0 0 0 0 0
453 TTC 0 0 0 0 0 0 0 0 0 0 0 0 0 2 0 0 0 0 0 0 0 0 0 0 0 0 0 0 0 4 0 0 0 0 0 0 0 0 0 0 0 0 0 0 0 1 0 0 0 0 0 0 0 8 0 0 0 0 0 0 5 126633 0 8
454 CAT 0 0 0 15 0 0 0 0 0 0 0 0 0 0 0 0 0 5 0 126856 0 0 0 1 0 0 0 12 0 0 0 0 0 0 0 2 0 0 0 0 0 0 0 0 0 0 0 0 0 0 0 8 0 0 0 0 0 0 0 0 0 0 0 0
455 GAC 0 10 0 0 0 0 0 0 0 0 0 0 0 0 0 0 0 1 0 0 0 0 0 0 0 0 0 0 0 0 0 0 100 126671 1 17 0 1 0 0 0 7 0 0 0 0 0 0 0 6 0 0 0 0 0 0 0 0 0 0 0 0 0 0
456 TTA 0 0 0 0 1 0 4 0 3 0 0 0 5 0 3 0 0 0 0 0 0 0 0 0 0 0 15 4 5 0 0 0 0 13 0 0 0 0 0 0 0 0 0 0 3 0 0 6 0 0 0 0 11 0 0 0 0 0 2 0 126736 0 11 7
457 AAT 2 5 0 126901 0 0 0 2 0 0 0 3 0 0 0 0 0 0 0 1 0 0 0 0 0 0 0 0 0 0 0 0 0 0 0 4 0 0 0 0 0 0 0 0 0 0 0 0 0 0 0 0 0 0 0 0 0 0 0 0 0 0 0 0
458 GTG 0 0 0 0 0 0 0 0 0 0 0 0 0 0 13 0 0 0 0 0 0 0 0 0 0 0 0 0 0 0 2 0 0 0 0 0 0 0 1 0 0 0 0 0 28 1 126829 15 0 0 0 0 0 0 0 0 0 0 0 0 0 0 8 0
459 AAG 3 3 126828 8 0 0 3 0 0 0 38 0 0 0 3 0 0 0 0 0 0 0 0 0 0 0 0 0 0 0 0 0 0 0 16 0 0 0 0 0 0 0 0 0 0 0 0 0 0 0 0 0 0 0 0 0 0 0 0 0 0 0 0 0
460 AAT 15 46 0 126774 2 0 7 0 0 0 0 5 0 0 0 0 0 5 0 0 0 0 0 0 0 0 0 0 0 0 0 0 0 0 1 9 0 0 2 0 0 0 0 0 0 0 0 0 0 0 0 0 0 0 1 12 0 0 0 0 0 0 0 0
461 CTG 0 0 0 0 0 0 0 0 0 0 0 0 0 0 9 0 0 0 0 0 0 0 3 0 0 0 4 0 26 0 126824 7 0 0 0 0 0 0 0 0 0 0 0 0 0 0 2 0 0 0 0 0 0 0 0 0 0 0 0 0 0 0 7 0
462 TAC 0 0 0 0 0 0 0 0 0 0 0 0 0 0 0 0 0 9 0 0 0 0 0 0 0 0 0 0 0 0 0 0 0 0 0 0 0 0 0 0 0 0 0 0 0 0 0 0 16 126856 1 13 0 1 0 0 0 25 0 0 0 0 0 0
463 GAG 0 0 11 2 0 0 0 0 0 0 0 0 0 0 0 0 0 0 1 0 0 0 0 0 0 0 0 0 0 0 0 0 12 5 126841 29 2 0 3 0 0 0 10 0 0 0 0 0 0 0 8 0 0 0 0 0 0 0 0 0 1 0 0 0
464 AAA 126907 0 8 1 12 0 0 0 7 0 0 0 1 0 0 0 0 0 0 0 0 0 0 0 0 0 0 0 0 0 0 0 6 0 0 0 0 0 0 0 0 0 0 0 0 0 0 0 2 0 0 0 0 0 0 0 0 0 0 0 0 0 0 0
465 GTA 0 0 0 0 0 0 0 0 0 0 0 0 9 0 0 0 0 0 0 0 0 0 0 0 0 0 0 0 1 0 0 0 1 0 0 0 10 0 0 0 1 0 0 0 126856 2 25 7 0 0 0 0 0 0 0 0 0 0 0 0 21 0 0 0
466 AAA 126917 4 5 1 2 0 0 0 5 0 0 0 0 0 0 0 0 0 0 0 0 0 0 0 0 0 0 0 0 0 0 0 3 0 0 0 0 0 0 0 0 0 0 0 0 0 0 0 0 0 0 0 0 0 0 0 0 0 0 0 0 0 4 0
467 AGC 0 21 0 3 5 5 4 0 15 126764 19 14 0 13 0 0 0 0 0 0 0 0 0 0 0 0 0 0 0 0 0 7 0 0 0 0 0 0 4 0 0 25 11 0 0 1 0 3 0 0 0 0 0 0 0 0 0 0 0 0 0 0 0 0
468 CAA 7 0 0 0 9 0 0 0 0 2 0 0 4 0 12 0 126832 0 7 0 2 0 0 0 2 0 0 1 29 0 0 0 0 0 0 0 0 0 0 0 0 9 0 0 1 21 2 0 3 0 0 0 0 0 0 0 0 1 0 0 0 0 0 0
469 TTA 0 0 0 0 0 0 0 0 0 0 0 0 0 0 0 6 0 0 0 0 3 0 0 0 0 0 0 0 10 0 0 0 0 0 0 0 0 0 0 0 0 0 0 0 0 0 0 0 0 0 0 0 1 0 0 0 0 0 0 0 126905 0 10 0
470 AAG 5 0 126870 25 0 0 2 0 0 0 27 0 0 0 0 0 0 0 3 0 0 0 0 0 0 0 0 0 0 0 0 0 0 0 4 0 0 0 0 0 0 0 0 0 0 0 0 0 0 0 1 0 0 0 0 0 0 0 0 0 0 0 0 0
471 AAT 1 19 0 126874 0 3 0 4 0 14 0 2 0 0 0 1 1 0 2 2 0 0 0 0 0 0 0 0 0 0 0 0 0 0 0 12 10 0 0 0 0 0 0 0 0 0 0 0 0 0 0 0 0 0 0 1 0 0 0 0 0 0 0 0
472 AAT 1 2 4 126896 0 0 0 0 0 0 0 12 0 0 0 1 0 0 0 0 0 0 0 0 0 0 0 0 0 0 0 0 0 0 0 15 0 0 0 0 0 0 0 0 0 0 0 0 0 0 0 0 0 0 0 0 0 0 0 0 0 0 0 0
473 GCC 0 0 0 0 0 15 0 0 0 0 0 0 0 0 0 0 0 0 0 0 0 2 0 0 0 0 0 0 0 0 0 0 0 11 0 0 10 126878 0 11 0 0 0 0 0 6 0 0 0 0 0 0 0 8 0 0 0 0 0 0 0 0 0 1
474 AAA 126697 6 12 4 0 0 0 0 9 0 0 0 2 0 4 0 27 0 0 0 0 0 0 0 0 0 0 1 0 0 37 0 12 0 0 0 0 0 0 0 0 0 0 0 0 0 6 24 0 23 0 0 0 0 0 0 0 0 0 0 8 30 25 10
475 GAA 11 0 0 0 0 0 0 0 0 0 0 0 0 0 0 0 1 0 0 0 0 0 0 0 0 0 0 0 0 0 0 0 126903 0 1 0 0 0 0 0 27 0 0 0 5 0 0 0 3 0 0 0 0 0 0 0 0 0 0 0 0 0 0 0
476 ATC 0 53 9 0 0 23 0 11 0 0 0 0 8 115020 3 38 12 0 5 0 0 0 0 0 0 0 2 0 26 0 0 0 0 0 0 0 0 0 0 7 0 0 0 0 0 6 0 8 0 0 0 0 0 0 3 0 0 0 0 0 0 0 0 0
477 GGA 0 0 0 0 0 0 0 0 10 0 0 0 0 0 2 0 0 0 0 0 0 0 0 0 1 0 0 0 0 0 0 0 5 0 0 0 0 0 0 0 115178 3 6 0 7 0 0 0 0 0 0 6 2 0 0 0 11 0 0 0 0 0 0 0
478 AAT 1 1 0 115199 0 0 0 2 0 0 0 10 0 0 0 0 0 0 0 4 0 0 0 0 14 0 0 0 0 0 0 0 0 0 0 2 0 0 0 0 0 0 0 0 0 0 0 0 0 0 0 11 0 0 0 0 0 0 0 0 0 0 0 0
479 GGG 0 0 0 0 0 0 0 0 0 0 5 0 0 0 0 0 0 0 0 0 0 0 0 0 0 0 1 0 0 0 0 0 0 0 5 0 0 0 0 0 7 0 115203 10 0 0 3 0 0 0 0 0 0 0 0 0 0 0 8 0 2 0 0 0
480 TGT 0 0 0 0 0 0 0 0 0 0 0 0 0 0 0 0 0 0 0 0 0 0 1 0 0 0 0 3 0 0 0 0 0 0 0 0 0 0 0 0 0 0 0 7 0 0 0 0 0 0 0 13 0 0 0 0 1 2 4 115187 0 0 0 5
481 TTT 0 0 2 0 0 0 0 0 0 0 0 0 0 0 0 2 0 0 0 0 0 0 0 0 0 0 0 0 0 0 0 6 0 0 0 0 0 0 0 0 0 0 0 0 0 0 0 0 0 0 0 0 0 0 0 4 0 0 0 0 0 12 0 115210
482 GAG 20 0 24 0 0 0 0 0 0 1 0 0 0 0 0 0 0 0 0 0 0 0 0 0 0 0 0 0 0 0 0 0 8 1 115089 10 7 4 2 1 0 2 18 0 0 0 1 0 0 7 7 0 1 0 0 0 0 0 0 0 0 2 0 0
483 TTC 0 0 0 0 0 0 0 0 0 0 0 0 0 0 0 0 0 0 0 0 0 0 0 0 0 0 0 0 0 3 0 0 0 0 0 0 0 0 0 0 0 0 0 0 0 3 0 0 0 0 0 0 0 5 0 0 0 0 0 0 35 115146 4 27
484 TAC 0 0 0 0 0 0 0 0 1 0 0 0 0 0 0 0 0 16 0 0 0 0 0 0 0 3 0 0 0 0 6 0 0 0 0 0 0 0 0 0 0 0 0 0 0 0 0 0 101 115044 0 13 0 2 0 0 0 11 5 0 6 2 25 0
485 CAC 0 9 0 0 0 0 0 0 0 0 0 0 0 0 0 0 7 115201 0 6 0 1 0 0 0 4 0 0 0 1 0 0 0 0 0 0 0 0 0 0 0 0 0 0 0 0 0 0 0 11 0 0 0 0 0 0 0 0 0 0 0 0 2 0
486 AAG 13 1 115049 15 0 0 7 0 2 0 17 0 7 5 0 0 0 0 2 0 0 0 1 0 0 0 0 0 0 0 0 8 0 0 76 0 11 0 0 0 0 0 0 0 0 3 0 0 0 0 1 0 0 0 7 7 0 0 0 0 0 0 1 0
487 TGT 0 0 0 0 0 0 0 0 0 0 0 0 0 0 0 0 0 0 0 0 0 0 0 0 0 0 0 3 0 0 0 0 0 0 0 0 0 0 0 0 0 0 0 2 0 0 0 0 0 0 0 15 0 0 0 1 0 10 8 115188 0 0 0 6
488 GAC 0 12 0 0 0 0 0 0 0 1 0 0 0 0 0 0 0 1 0 0 0 0 0 0 0 0 0 0 0 0 0 0 8 115153 1 8 0 1 0 0 0 25 7 1 0 0 0 0 0 4 0 0 0 0 0 0 0 0 0 0 0 0 0 0
489 AAT 3 9 1 115207 0 0 0 0 0 0 0 5 0 0 0 2 0 0 0 1 0 0 0 0 0 0 0 0 0 0 0 0 0 0 0 5 0 0 0 0 0 0 0 0 0 0 0 0 0 0 0 0 0 0 0 0 0 0 0 0 0 0 0 0
490 GAA 9 0 0 0 10 0 0 0 0 0 0 0 0 2 8 0 2 0 4 0 0 0 0 0 2 0 0 7 2 0 0 0 115117 2 4 0 0 0 0 0 3 0 1 9 4 0 0 11 8 3 0 2 0 0 7 0 0 0 0 0 6 0 0 3
491 TGC 0 0 0 0 0 0 0 0 0 2 0 0 0 0 0 0 0 0 0 0 0 0 0 0 0 3 0 0 0 0 0 0 0 0 0 0 0 0 0 0 0 0 0 0 0 0 0 0 0 6 0 0 0 1 0 0 16 115148 0 19 0 7 0 0
492 ATG 0 0 1 0 0 0 7 0 0 0 0 0 13 0 115157 8 0 0 0 0 0 0 0 0 0 0 0 0 0 0 1 0 0 0 0 0 0 0 0 0 0 0 0 0 0 2 8 0 0 0 0 0 0 0 0 0 0 0 0 0 0 0 0 0
493 GAA 31 4 0 0 0 0 0 0 0 0 0 0 0 0 3 0 0 2 0 0 0 0 0 0 0 0 0 0 0 0 0 0 115053 18 11 3 7 0 0 0 11 8 0 27 0 0 0 0 10 0 0 0 0 0 0 0 0 0 0 0 0 0 3 1
494 AGT 0 0 0 11 0 0 0 0 2 1 13 115067 0 0 0 40 0 0 0 0 0 0 0 0 0 0 0 0 0 0 0 0 0 0 3 0 0 0 0 2 0 0 0 3 0 0 0 0 0 0 0 0 0 0 0 0 0 0 0 0 0 0 0 0
495 GTA 0 0 0 0 0 0 0 0 0 0 0 0 28 0 0 0 0 0 0 0 0 0 0 0 0 0 0 0 0 0 0 0 0 0 0 0 7 0 0 0 0 0 0 0 115125 0 22 4 0 0 0 0 0 0 0 0 0 0 0 0 8 0 0 0
496 AGA 16 0 0 0 1 0 0 0 115166 1 3 1 12 0 0 0 0 0 0 0 0 0 0 0 0 0 0 0 0 0 0 0 0 0 0 0 0 0 0 0 8 0 0 0 0 0 0 0 0 0 0 0 0 0 0 0 1 0 0 0 0 0 0 0
497 AAT 1 1 2 114981 2 0 1 2 6 0 0 22 5 7 0 7 0 13 8 8 0 0 0 0 0 0 0 2 13 1 0 10 10 0 0 17 0 0 0 2 0 1 10 2 9 0 32 6 0 0 0 0 0 31 4 8 0 0 0 0 0 0 5 0
498 GGG 0 0 0 0 0 0 0 0 0 0 19 0 0 0 0 0 0 0 0 5 0 0 0 0 0 0 0 0 0 0 0 0 0 0 7 0 0 0 2 0 21 0 115007 9 0 0 126 1 0 0 0 7 1 0 0 0 0 0 11 0 0 0 0 0
499 ACT 15 0 0 7 0 0 0 114995 0 0 0 1 0 0 16 11 14 0 0 0 0 0 0 0 5 0 0 0 0 0 0 0 0 0 21 3 10 7 0 47 0 0 0 0 18 0 0 0 0 0 0 0 0 5 1 3 0 0 0 0 0 37 0 1
500 TAT 0 0 0 0 0 0 0 0 0 0 0 0 0 0 0 0 0 0 0 11 0 0 0 0 0 0 0 0 0 0 0 0 0 0 0 0 0 0 0 0 0 0 0 0 0 0 0 0 1 9 0 115153 0 0 0 1 0 0 0 5 0 0 0 1
501 GAT 0 1 0 9 0 0 0 0 1 0 0 0 0 10 1 0 0 0 0 1 0 0 0 0 0 0 0 0 2 0 0 0 7 6 0 115105 0 0 0 8 0 0 0 6 0 0 0 0 0 0 0 6 0 0 0 3 0 0 0 0 0 0 0 0
502 TAT 0 0 0 0 0 0 0 0 0 0 0 0 0 0 0 0 0 1 0 7 0 0 0 0 0 0 0 0 0 0 0 0 0 0 1 0 0 0 4 0 0 0 0 9 0 0 0 0 0 20 0 115177 0 0 0 0 0 0 1 3 0 0 0 0
503 CCA 5 0 0 0 7 0 0 0 0 0 0 4 4 0 0 0 6 0 0 0 115119 20 18 0 3 0 0 0 3 0 0 0 0 0 0 0 3 0 0 0 0 0 0 0 0 0 9 0 0 0 0 0 3 0 0 5 0 0 0 0 0 0 0 0
504 AAA 115173 0 8 0 0 0 0 0 5 0 0 0 0 0 0 3 1 9 0 19 0 0 0 0 0 0 0 0 0 0 0 0 4 0 0 0 0 0 0 0 0 0 0 0 0 0 0 0 0 0 0 0 0 0 1 5 0 0 0 0 0 4 0 0
505 TAT 0 0 0 0 0 0 0 0 0 0 0 0 0 0 0 0 0 0 0 6 0 0 0 0 0 0 0 0 0 0 0 0 0 0 0 0 0 0 0 0 0 0 0 0 0 0 0 0 1 1 0 115217 0 0 0 1 0 0 0 4 0 0 0 5
506 TCA 0 0 14 0 0 0 0 0 0 1 0 0 0 0 0 0 0 0 0 1 4 0 0 0 0 0 0 0 3 0 8 0 4 0 5 0 0 5 1 0 0 0 1 0 0 0 0 0 5 0 0 0 114994 6 90 0 1 0 0 15 16 0 0 0
507 GAA 8 0 0 0 0 0 0 0 0 0 0 0 0 0 0 0 1 0 19 0 0 0 0 0 10 0 8 0 0 1 1 0 114518 535 4 2 1 0 2 0 7 0 7 0 1 0 7 0 20 0 0 7 0 0 0 1 0 0 9 0 11 0 16 0
508 GAA 8 0 0 0 0 0 0 0 0 4 0 0 0 1 0 2 1 0 4 0 0 0 0 0 0 0 0 0 0 0 0 0 115004 1 4 0 1 2 1 2 3 0 1 0 0 0 0 1 14 0 0 0 13 0 0 0 0 0 0 0 0 3 0 0
509 TCA 0 0 0 0 2 0 3 5 4 0 0 6 0 0 0 0 0 0 0 0 5 0 0 0 0 0 0 0 1 0 0 0 0 0 0 0 4 0 3 0 0 0 0 0 0 0 19 8 4 0 0 0 115083 0 6 2 0 0 0 5 6 0 0 0
510 AAG 17 0 115003 10 0 0 1 8 0 0 30 3 0 0 7 0 0 0 3 3 0 0 0 0 0 0 0 2 17 3 0 0 0 0 18 0 0 0 0 0 0 0 0 0 0 8 0 0 0 10 0 0 0 0 0 0 0 0 0 0 22 0 0 0
511 TTG 3 0 0 0 0 0 0 0 0 0 0 1 0 0 0 0 0 0 0 0 0 0 0 0 0 0 0 0 0 20 4 0 0 0 0 0 0 5 0 10 0 0 8 0 0 0 2 0 0 0 1 0 0 0 1 0 0 0 1 0 25 9 114954 24
512 AAC 40 114917 1 9 0 0 0 0 0 56 0 2 0 0 0 0 0 0 0 0 0 0 0 0 0 0 0 0 0 1 0 0 0 6 0 0 11 0 0 1 0 0 2 5 0 28 0 0 0 4 0 0 0 4 0 0 0 1 0 4 0 0 0 0
513 AGG 3 0 6 0 0 0 0 0 12 5 114141 15 0 11 12 11 0 0 0 0 0 0 0 0 0 0 1 1 0 0 0 0 0 0 0 0 0 0 0 0 0 0 24 0 0 0 0 0 0 0 0 0 0 0 0 0 0 0 1 9 0 3 0 0
514 GAA 19 0 0 0 0 0 0 0 0 0 0 0 0 0 0 0 0 0 0 0 0 0 0 0 0 0 0 0 0 0 0 0 114258 0 0 0 1 0 0 12 9 0 0 0 2 0 0 0 11 0 0 0 0 0 2 0 0 0 0 0 0 0 0 0
515 AAG 14 0 114819 22 0 0 1 0 0 0 40 14 0 0 0 0 0 3 1 0 0 0 0 0 0 0 0 0 1 0 0 0 0 0 2 0 0 0 11 0 0 0 0 0 12 0 5 0 0 0 0 0 0 0 0 0 0 0 0 0 0 6 0 41
516 ATA 0 0 0 0 0 0 0 0 2 0 0 0 115136 1 18 3 0 0 0 0 0 0 0 0 0 0 0 0 0 0 0 0 0 0 0 0 0 0 0 0 0 0 0 0 20 1 0 0 0 0 0 0 0 0 0 0 0 0 0 0 0 0 0 0
517 GAT 0 0 0 18 0 0 0 0 13 0 0 0 0 0 0 8 4 0 0 1 0 0 6 0 0 0 0 0 0 0 0 3 2 9 1 114255 56 0 0 2 0 1 0 6 25 6 0 2 0 0 0 17 0 0 0 5 0 0 0 0 0 0 2 0
518 GGA 5 0 0 0 6 0 12 11 17 5 0 0 2 0 23 0 0 0 0 13 0 0 0 0 0 5 0 12 0 18 0 8 14 0 0 1 2 179 0 0 112618 0 34 8 18 7 28 1 0 0 0 6 7 0 0 0 8 0 0 0 0 22 0 0
519 GTG 0 0 0 0 0 0 2 0 0 0 0 0 0 8 14 0 0 0 0 0 0 0 0 0 0 0 0 0 0 0 8 0 0 0 0 0 0 0 10 0 0 0 1 0 17 0 114070 46 0 0 0 0 0 0 0 0 0 0 0 0 1 0 23 0
520 AAA 115054 4 5 0 1 0 0 0 5 0 0 0 0 3 0 0 1 0 0 0 0 0 0 0 5 10 0 2 0 0 0 0 57 0 0 0 0 0 0 1 0 0 0 0 0 0 0 0 1 0 0 0 0 0 0 0 0 0 0 0 0 0 0 0
521 TTG 0 0 0 0 2 0 0 0 0 0 0 0 3 0 15 0 0 0 0 0 0 0 0 0 0 0 0 0 0 0 0 0 0 0 0 0 0 0 0 0 0 0 0 0 0 11 3 0 0 0 0 0 0 0 4 0 0 0 1 0 6 3 112329 10
522 GAA 22 0 0 1 0 1 0 0 0 0 0 0 0 0 0 0 0 16 0 34 0 0 0 0 0 0 0 0 0 0 0 0 108063 10 14 1 0 0 0 0 26 0 0 0 0 0 0 0 41 0 0 0 0 15 0 0 0 0 3 0 0 0 0 0
523 TCA 0 0 0 2 0 0 0 0 0 0 0 0 0 1 1 0 1 2 0 0 4 0 0 0 0 1 3 0 0 0 0 0 0 0 0 0 0 0 0 0 0 0 0 0 0 0 0 0 12 0 0 0 114323 0 1 1 0 0 0 0 3 0 0 0
524 ATG 0 3 2 4 0 0 2 28 5 0 0 0 14 1 113673 16 0 0 0 0 0 0 0 0 0 0 0 0 1 0 1 2 0 0 0 0 0 0 0 0 27 1 0 0 0 0 9 0 0 0 0 0 5 0 0 0 0 5 0 0 0 0 1 0
525 GGG 0 0 0 0 3 0 0 0 0 0 2 0 0 0 0 0 0 0 0 9 0 0 0 0 0 0 0 0 0 0 2 0 0 0 1 2 0 0 1 0 35 1 106251 14 0 0 9 0 0 0 0 14 8 0 0 6 0 0 6 0 0 0 0 0
526 GTG 0 0 0 0 0 0 0 0 0 0 0 0 0 0 18 0 0 0 0 0 5 1 0 0 0 0 0 0 3 0 1 0 0 0 0 0 0 0 3 0 1 0 1 0 43 0 104927 13 0 4 0 0 0 0 11 0 0 1 18 0 316 0 28 3
527 TAT 0 0 0 1 10 0 1 0 0 0 0 0 0 0 0 0 0 0 6 31 0 0 0 0 0 0 0 0 0 0 0 0 0 0 0 0 0 0 0 0 0 0 0 0 8 0 0 0 0 10 0 113005 0 0 0 0 0 0 0 7 0 2 0 12
528 CAG 3 0 10 0 0 0 0 0 0 0 0 0 0 0 0 0 6 10 106053 14 0 0 1 0 0 0 13 0 0 0 1 0 0 0 0 0 0 0 0 0 0 0 0 0 0 0 0 0 0 0 5 0 0 0 0 0 0 0 0 0 0 0 0 0
529 ATT 0 0 16 0 0 7 0 9 0 3 0 0 0 3 1 113049 0 0 0 0 0 0 0 0 3 0 0 0 0 0 0 0 0 0 1 0 0 0 0 0 0 0 0 0 0 0 0 2 0 0 0 0 0 0 0 0 0 0 1 0 0 0 0 1
530 CTG 0 0 0 0 0 0 0 0 0 0 0 0 0 0 21 0 0 0 0 0 0 0 11 0 0 0 1 6 7 0 114578 0 0 0 0 0 0 5 0 0 0 0 0 1 0 0 0 0 0 0 0 0 0 0 0 2 0 0 0 0 0 0 36 0
531 GCG 0 0 0 0 0 0 5 0 0 0 0 0 0 0 4 0 0 0 0 0 0 0 0 0 0 0 0 0 0 0 0 0 0 0 20 0 8 0 114479 11 0 2 2 0 1 0 20 0 0 0 0 0 0 0 20 0 0 0 0 0 0 0 0 0
532 ATC 0 0 0 0 0 3 0 0 0 2 0 0 42 114327 0 10 0 0 0 0 0 0 0 0 0 0 0 0 0 0 0 0 0 0 0 2 0 0 0 0 0 0 0 0 0 14 0 0 0 0 0 0 0 0 0 0 0 0 0 0 0 2 0 0
533 TAC 0 3 0 0 0 0 0 0 0 0 0 0 0 0 0 0 0 35 0 0 0 0 0 0 0 0 0 0 0 1 0 0 0 0 0 0 0 0 0 0 0 0 0 0 0 0 0 0 27 114526 0 20 0 0 0 0 0 7 0 0 0 0 0 0
534 TCA 0 0 0 0 2 0 0 0 0 0 0 6 0 0 0 0 0 0 0 0 17 0 0 0 0 0 0 0 0 0 0 0 0 0 0 0 1 0 0 0 0 0 0 0 0 0 0 0 33 0 0 0 114548 1 23 0 0 0 0 0 5 0 0 0
535 ACT 0 0 0 16 3 19 0 115007 0 0 0 4 0 0 0 10 0 0 0 0 0 0 0 1 0 0 0 0 0 0 0 0 0 0 0 0 0 0 0 4 0 0 0 0 0 0 0 0 0 0 0 0 0 0 0 3 0 0 0 2 0 0 0 0
536 GTC 0 0 0 0 0 0 0 0 0 0 0 0 0 43 0 0 0 0 0 0 0 0 0 0 0 0 0 0 0 8 9 0 0 2 0 0 0 1 0 0 0 2 4 0 20 114793 0 33 0 0 0 0 0 0 0 0 0 0 0 0 4 5 0 0
537 GCC 0 0 0 0 8 24 0 0 0 0 0 0 0 0 0 0 0 0 0 0 0 0 0 0 0 0 0 0 0 0 0 0 0 11 0 0 2 114884 0 13 0 17 0 0 0 8 0 0 0 0 0 0 0 16 0 0 0 0 0 0 0 0 0 0
538 AGT 0 0 0 11 0 0 0 4 1 11 1 115092 0 0 0 11 0 0 0 0 0 0 0 0 0 0 0 2 0 0 0 0 0 0 0 0 0 5 0 0 0 0 0 2 0 0 0 0 0 0 0 0 2 0 0 0 0 0 0 3 0 0 0 6
539 TCA 0 0 0 0 1 0 0 0 0 0 0 0 0 0 0 0 0 0 0 0 1 0 0 0 0 0 0 0 0 0 0 0 0 0 0 0 0 0 0 0 0 0 0 0 0 0 0 0 34 0 0 0 114889 1 5 1 2 0 0 0 8 0 0 0
540 CTG 0 0 0 0 0 0 0 0 0 0 0 0 0 0 34 0 0 0 0 0 0 0 11 0 0 0 3 0 34 4 114921 5 0 0 0 0 0 2 0 0 0 6 0 0 0 0 18 0 0 0 0 0 0 5 0 0 0 0 0 0 0 0 8 10
541 GTG 0 0 0 0 0 0 6 0 0 0 0 0 0 0 6 24 0 0 0 0 0 0 0 0 0 0 0 0 0 0 3 0 0 0 1 0 0 0 2 0 0 0 3 0 42 3 114944 21 0 0 0 0 0 0 0 0 0 0 2 0 0 0 69 0
542 CTT 0 0 0 0 0 0 0 0 0 0 0 0 0 8 0 17 0 0 0 4 0 0 0 23 0 0 0 3 1 10 6 114735 0 0 0 0 0 0 9 13 0 0 0 0 0 0 2 2 0 0 0 0 0 0 0 7 0 0 0 0 6 0 0 15
543 TTG 0 0 0 0 0 0 0 0 0 0 0 4 0 0 0 0 0 0 0 0 0 0 0 0 0 0 0 0 0 0 6 0 0 0 0 0 14 0 20 0 0 0 0 0 9 8 4 4 0 33 0 0 0 0 8 0 0 0 9 0 27 23 114933 10
544 GTC 0 0 0 0 0 0 0 0 0 0 0 0 0 32 0 0 0 0 0 0 0 0 0 0 0 0 0 0 0 2 0 0 0 0 0 0 0 9 0 0 0 2 0 0 43 114934 0 14 0 0 0 0 0 0 0 0 0 0 0 0 0 18 0 0
545 TCC 0 0 0 0 0 2 0 0 0 0 0 0 0 0 0 0 0 0 0 0 0 45 0 0 0 0 0 0 0 0 0 0 0 0 0 0 0 0 0 0 0 0 0 0 0 0 0 0 0 21 0 0 15 115035 3 5 0 1 0 0 0 6 0 0
546 CTG 0 0 0 0 0 0 0 0 0 0 0 0 0 0 10 0 0 0 2 0 0 0 11 0 0 0 14 0 15 0 114893 13 0 0 0 0 0 0 0 0 0 0 0 0 0 0 3 0 0 0 0 0 0 0 0 0 0 0 0 0 0 0 7 0
547 GGG 0 0 0 0 0 0 0 0 0 0 13 0 0 0 0 0 0 0 0 0 0 0 0 0 0 0 0 0 0 0 0 0 0 0 8 0 0 0 0 0 3 0 115076 15 0 0 9 0 0 0 0 0 0 0 0 0 0 0 10 0 0 0 0 0
548 GCA 0 0 0 0 33 0 0 0 0 0 0 0 0 0 0 0 0 0 0 0 12 0 0 0 0 0 0 0 0 0 0 0 11 0 0 0 113548 0 1 2 16 0 0 0 23 0 0 0 0 0 0 0 1509 0 0 0 0 0 0 0 0 0 0 0
549 ATC 0 2 0 0 0 18 0 0 0 3 0 0 11 115033 1 14 0 0 0 0 0 0 0 0 0 0 0 0 0 0 6 0 0 0 0 0 0 0 0 0 0 0 0 0 0 9 0 0 0 0 0 0 0 0 0 0 0 0 0 0 0 2 0 0
550 AGT 0 0 0 20 0 0 0 2 0 2 1 115030 0 0 0 53 0 0 0 0 0 0 0 0 0 0 0 1 0 0 0 0 0 0 0 0 0 0 0 0 0 0 0 14 19 0 0 0 0 0 0 0 0 13 0 0 0 0 0 3 0 0 0 0
551 TTC 0 0 0 0 0 0 0 2 0 0 0 3 0 6 0 0 1 0 0 0 0 0 0 0 0 0 0 0 0 23 0 0 0 0 0 0 0 0 0 0 0 0 0 0 0 0 0 0 0 1 0 0 0 14 0 0 0 1 0 0 16 115049 0 33
552 TGG 0 0 0 0 0 0 0 0 0 0 1 0 0 0 0 0 0 0 0 0 0 0 0 0 0 0 2 0 0 0 0 0 0 0 0 0 0 0 0 0 0 0 17 0 0 0 0 0 0 10 10 0 0 0 0 0 3 1 115084 33 0 0 6 1
553 ATG 0 0 0 0 0 0 1 0 0 0 1 0 8 0 115112 9 0 0 0 0 0 0 0 0 0 0 0 0 0 0 7 0 0 0 0 0 0 12 0 1 0 0 0 8 0 0 22 0 0 0 0 0 8 1 0 0 0 0 0 0 0 0 0 0
554 TGT 0 0 0 0 0 0 0 0 0 0 0 2 0 0 0 0 0 0 0 0 0 0 0 0 0 0 0 2 2 0 0 0 0 0 0 0 1 0 0 0 0 0 0 0 2 0 0 0 0 0 0 14 0 0 6 0 0 17 5 115080 0 0 0 9
555 TCT 1 0 0 4 0 0 0 0 4 0 0 9 0 0 3 0 2 0 0 0 0 0 0 3 0 0 0 0 0 10 0 0 0 0 3 11 0 2 6 0 0 0 0 0 0 0 0 0 0 0 0 24 30 22 0 114975 0 0 0 0 19 0 0 2
556 AAT 2 3 12 115162 0 0 0 1 0 0 0 3 9 0 0 1 0 0 0 0 0 0 0 0 0 0 0 0 2 0 0 0 0 0 0 9 0 0 0 0 0 0 0 1 0 0 1 0 0 0 0 1 0 0 0 0 0 0 0 0 2 0 0 0
557 GGG 0 0 0 0 0 0 0 0 0 0 9 0 0 0 0 0 0 0 0 0 0 0 0 0 0 0 0 0 0 0 0 0 0 0 7 0 0 0 1 0 14 0 115130 5 0 0 11 0 0 0 0 0 0 0 0 0 0 0 8 0 0 0 0 0
558 TCT 0 0 0 0 0 0 0 0 0 0 0 0 0 0 11 0 58 0 0 0 0 0 0 3 0 0 0 0 0 0 0 11 0 0 0 0 0 0 0 7 0 0 0 0 4 0 0 0 0 0 0 30 2 3 2 114984 0 0 0 1 0 0 0 7
559 TTG 0 0 0 0 0 0 0 0 0 0 0 0 2 7 3 0 0 0 0 0 0 0 0 0 0 0 0 0 0 0 18 1 0 0 0 0 0 0 0 0 0 0 0 0 6 0 0 0 0 0 0 0 0 0 5 0 0 0 1 0 9 1 115124 7
560 CAG 0 0 10 0 0 0 0 12 0 0 0 26 0 0 0 0 10 0 115058 10 0 0 2 0 0 0 8 0 0 0 2 0 0 0 1 0 0 0 0 0 0 0 0 0 0 0 0 0 0 0 59 0 0 0 0 0 0 0 0 0 0 0 0 0
561 TGC 0 0 0 0 0 0 0 0 0 1 0 0 0 0 0 4 0 0 0 0 0 0 0 0 0 4 0 0 1 0 0 0 0 0 0 0 0 0 0 0 0 2 0 0 0 9 0 0 0 43 0 0 0 0 0 0 5 115023 0 17 0 48 0 0
562 AGA 11 0 0 0 1 0 0 8 115056 0 22 0 14 0 0 0 0 0 0 0 0 0 0 0 15 0 1 0 0 0 0 0 0 0 4 0 0 2 0 0 16 0 0 0 0 2 0 0 0 0 0 1 11 0 0 0 0 0 0 0 1 0 0 0
563 ATA 2 0 0 0 4 0 0 0 0 0 0 0 115205 17 4 0 0 0 0 0 0 0 0 0 0 0 0 0 2 0 0 0 0 0 0 0 0 0 0 0 0 0 0 0 0 0 0 1 0 0 0 0 0 0 0 0 0 0 0 0 0 0 4 0
564 TGC 0 0 0 0 0 0 0 0 0 1 0 0 0 0 0 0 0 0 0 0 0 0 0 0 0 2 0 0 0 0 0 0 0 0 0 0 0 0 0 0 3 0 0 0 0 0 0 0 0 17 0 0 0 2 0 0 8 115109 0 27 0 13 0 0
565 ATC 0 0 0 0 0 7 0 0 0 0 0 0 12 115163 0 4 0 0 0 0 0 0 0 0 0 0 0 0 5 0 0 0 0 0 0 0 0 0 0 0 0 0 0 0 0 2 0 0 0 0 0 0 0 0 0 0 0 0 1 0 0 0 0 0
566 TGA 0 0 0 0 0 0 0 0 2 0 0 0 0 0 0 0 0 0 0 0 0 0 0 0 31 0 0 0 0 0 0 0 0 0 0 0 0 0 0 0 1 0 0 0 0 0 0 0 20 0 0 0 0 0 0 0 115074 0 5 0 6 0 0 0
