# Supplementary material for: Complete mapping of viral escape from neutralizing antibodies
Source: PLoS Pathog. 2017 Mar 13;13(3):e1006271. doi: 10.1371/journal.ppat.1006271 (PMC5363992; doi:10.1371/journal.ppat.1006271)
Supplement: S2 File — This ZIP archive contains the computer code to perform the data analysis described in this manuscript. The analysis is performed by the iPython notebook found in the ZIP archive. (ZIP) [file ppat.1006271.s008.zip › S2_File/counts_and_alignments/L1_H17L19_c1_r1_summarystats.txt]

total read pairs = 8695632
read pairs that fail Illumina filter = 0
low quality read pairs = 1160053
barcodes randomly purged = 0
discarded barcodes with 1 reads = 97449
aligned barcodes with 2 reads = 14408
discarded barcodes with 2 reads = 230
un-alignable barcodes with 2 reads = 2282
aligned barcodes with 3 reads = 20851
discarded barcodes with 3 reads = 415
un-alignable barcodes with 3 reads = 2957
aligned barcodes with 4 reads = 32386
discarded barcodes with 4 reads = 929
un-alignable barcodes with 4 reads = 3515
aligned barcodes with 5 reads = 46582
discarded barcodes with 5 reads = 1471
un-alignable barcodes with 5 reads = 4936
aligned barcodes with 6 reads = 60443
discarded barcodes with 6 reads = 2263
un-alignable barcodes with 6 reads = 6209
aligned barcodes with 7 reads = 72734
discarded barcodes with 7 reads = 3100
un-alignable barcodes with 7 reads = 7364
aligned barcodes with 8 reads = 79761
discarded barcodes with 8 reads = 3952
un-alignable barcodes with 8 reads = 7846
aligned barcodes with 9 reads = 79879
discarded barcodes with 9 reads = 4473
un-alignable barcodes with 9 reads = 7920
aligned barcodes with 10 reads = 75003
discarded barcodes with 10 reads = 4625
un-alignable barcodes with 10 reads = 7153
aligned barcodes with 11 reads = 64063
discarded barcodes with 11 reads = 4385
un-alignable barcodes with 11 reads = 6301
aligned barcodes with 12 reads = 51747
discarded barcodes with 12 reads = 3852
un-alignable barcodes with 12 reads = 4877
aligned barcodes with 13 reads = 38792
discarded barcodes with 13 reads = 3045
un-alignable barcodes with 13 reads = 3628
aligned barcodes with 14 reads = 27509
discarded barcodes with 14 reads = 2323
un-alignable barcodes with 14 reads = 2544
aligned barcodes with 15 reads = 18412
discarded barcodes with 15 reads = 1705
un-alignable barcodes with 15 reads = 1712
aligned barcodes with 16 reads = 11694
discarded barcodes with 16 reads = 1130
un-alignable barcodes with 16 reads = 1105
aligned barcodes with 17 reads = 7038
discarded barcodes with 17 reads = 742
un-alignable barcodes with 17 reads = 634
aligned barcodes with 18 reads = 4026
discarded barcodes with 18 reads = 454
un-alignable barcodes with 18 reads = 370
aligned barcodes with 19 reads = 2287
discarded barcodes with 19 reads = 258
un-alignable barcodes with 19 reads = 181
aligned barcodes with 20 reads = 1208
discarded barcodes with 20 reads = 143
un-alignable barcodes with 20 reads = 115
aligned barcodes with 21 reads = 623
discarded barcodes with 21 reads = 94
un-alignable barcodes with 21 reads = 60
aligned barcodes with 22 reads = 325
discarded barcodes with 22 reads = 54
un-alignable barcodes with 22 reads = 25
aligned barcodes with 23 reads = 159
discarded barcodes with 23 reads = 34
un-alignable barcodes with 23 reads = 17
aligned barcodes with 24 reads = 108
discarded barcodes with 24 reads = 16
un-alignable barcodes with 24 reads = 3
aligned barcodes with 25 reads = 65
discarded barcodes with 25 reads = 7
un-alignable barcodes with 25 reads = 4
aligned barcodes with 26 reads = 40
discarded barcodes with 26 reads = 9
un-alignable barcodes with 26 reads = 3
aligned barcodes with 27 reads = 30
discarded barcodes with 27 reads = 4
un-alignable barcodes with 27 reads = 2
aligned barcodes with 28 reads = 6
discarded barcodes with 28 reads = 3
un-alignable barcodes with 28 reads = 1
aligned barcodes with 29 reads = 9
discarded barcodes with 29 reads = 5
aligned barcodes with 30 reads = 7
discarded barcodes with 30 reads = 3
un-alignable barcodes with 30 reads = 1
aligned barcodes with 31 reads = 4
discarded barcodes with 31 reads = 3
aligned barcodes with 32 reads = 3
aligned barcodes with 34 reads = 2
discarded barcodes with 35 reads = 1
