# Supplementary material for: Complete mapping of viral escape from neutralizing antibodies
Source: PLoS Pathog. 2017 Mar 13;13(3):e1006271. doi: 10.1371/journal.ppat.1006271 (PMC5363992; doi:10.1371/journal.ppat.1006271)
Supplement: S2 File — This ZIP archive contains the computer code to perform the data analysis described in this manuscript. The analysis is performed by the iPython notebook found in the ZIP archive. (ZIP) [file ppat.1006271.s008.zip › S2_File/counts_and_alignments/L1_H17L19_c1_r2_.log]

2016-11-08 13:45:14,952 - INFO - Beginning execution of dms_barcodedsubamplicons in directory /home/jbloom/flu_mutational_antigenic_profiling_paper/supplementalfiles/SupplementaryFile2

2016-11-08 13:45:14,952 - INFO - Progress will be logged to ./counts_and_alignments//L1_H17L19_c1_r2_.log
2016-11-08 13:45:15,814 - INFO - Version information for dms_tools and associated packages.
	Time and date: Tue Nov  8 13:45:14 2016
	Platform: Linux-3.13.0-49-generic-x86_64-with-Ubuntu-14.04-trusty
	Python version: 2.7.6 (default, Mar 22 2014, 22:59:56)  [GCC 4.8.2]
	dms_tools version: 1.1.20
	Bio version: 1.68
	numpy version: 1.11.2
	scipy version: 0.18.1
	matplotlib version: 1.5.3
	cython version: 0.25.1
	pystan version: 2.12.0.0
	weblogolib version: 3.4
	PyPDF2 version: 1.26.0
	pandas version: 0.19.1

2016-11-08 13:45:15,814 - INFO - Parsed the following arguments:
	minreadconcurrence = 0.75
	maxmuts = 4
	maxlowqfrac = 0.075
	r1files = ['./FASTQ_files/L1_H17L19_c1_r2_1.fastq']
	minreadidentity = 0.9
	purgefrac = 0
	R1trimlength = 200
	R1_is_antisense = False
	r2files = ['./FASTQ_files/L1_H17L19_c1_r2_2.fastq']
	alignspecs = [(1, 285, 36, 37), (286, 570, 31, 32), (571, 855, 37, 32), (856, 1140, 31, 36), (1141, 1425, 29, 33), (1426, 1698, 40, 43)]
	R2trimlength = 170
	maxreadtrim = 3
	barcodeinfo = False
	chartype = codon
	barcodelength = 8
	minreadsperbarcode = 2
	minq = 15
	outprefix = ./counts_and_alignments//L1_H17L19_c1_r2_
	refseq = WSN_HA_reference.fa
	purgereadfrac = 0
	seed = 1

2016-11-08 13:45:15,832 - INFO - Read a reference sequence of 566 codons from WSN_HA_reference.fa

2016-11-08 13:45:15,832 - INFO - Now parsing reads from the following:
	r1files: ./FASTQ_files/L1_H17L19_c1_r2_1.fastq
	r2files: ./FASTQ_files/L1_H17L19_c1_r2_2.fastq
2016-11-08 13:45:20,761 - INFO - Reads parsed so far: 100000
2016-11-08 13:45:25,904 - INFO - Reads parsed so far: 200000
2016-11-08 13:45:30,741 - INFO - Reads parsed so far: 300000
2016-11-08 13:45:34,717 - INFO - Reads parsed so far: 400000
2016-11-08 13:45:39,112 - INFO - Reads parsed so far: 500000
2016-11-08 13:45:44,553 - INFO - Reads parsed so far: 600000
2016-11-08 13:45:49,197 - INFO - Reads parsed so far: 700000
2016-11-08 13:45:52,345 - INFO - Reads parsed so far: 800000
2016-11-08 13:45:56,867 - INFO - Reads parsed so far: 900000
2016-11-08 13:46:01,278 - INFO - Reads parsed so far: 1000000
2016-11-08 13:46:05,011 - INFO - Reads parsed so far: 1100000
2016-11-08 13:46:09,239 - INFO - Reads parsed so far: 1200000
2016-11-08 13:46:14,250 - INFO - Reads parsed so far: 1300000
2016-11-08 13:46:19,448 - INFO - Reads parsed so far: 1400000
2016-11-08 13:46:23,439 - INFO - Reads parsed so far: 1500000
2016-11-08 13:46:28,203 - INFO - Reads parsed so far: 1600000
2016-11-08 13:46:33,101 - INFO - Reads parsed so far: 1700000
2016-11-08 13:46:37,796 - INFO - Reads parsed so far: 1800000
2016-11-08 13:46:42,156 - INFO - Reads parsed so far: 1900000
2016-11-08 13:46:46,398 - INFO - Reads parsed so far: 2000000
2016-11-08 13:46:51,598 - INFO - Reads parsed so far: 2100000
2016-11-08 13:46:56,385 - INFO - Reads parsed so far: 2200000
2016-11-08 13:47:00,614 - INFO - Reads parsed so far: 2300000
2016-11-08 13:47:04,819 - INFO - Reads parsed so far: 2400000
2016-11-08 13:47:09,739 - INFO - Reads parsed so far: 2500000
2016-11-08 13:47:14,856 - INFO - Reads parsed so far: 2600000
2016-11-08 13:47:18,822 - INFO - Reads parsed so far: 2700000
2016-11-08 13:47:23,578 - INFO - Reads parsed so far: 2800000
2016-11-08 13:47:28,510 - INFO - Reads parsed so far: 2900000
2016-11-08 13:47:32,938 - INFO - Reads parsed so far: 3000000
2016-11-08 13:47:37,749 - INFO - Reads parsed so far: 3100000
2016-11-08 13:47:41,042 - INFO - Reads parsed so far: 3200000
2016-11-08 13:47:45,620 - INFO - Reads parsed so far: 3300000
2016-11-08 13:47:49,866 - INFO - Reads parsed so far: 3400000
2016-11-08 13:47:54,484 - INFO - Reads parsed so far: 3500000
2016-11-08 13:47:58,434 - INFO - Reads parsed so far: 3600000
2016-11-08 13:48:04,221 - INFO - Reads parsed so far: 3700000
2016-11-08 13:48:07,671 - INFO - Reads parsed so far: 3800000
2016-11-08 13:48:12,699 - INFO - Reads parsed so far: 3900000
2016-11-08 13:48:17,299 - INFO - Reads parsed so far: 4000000
2016-11-08 13:48:21,700 - INFO - Reads parsed so far: 4100000
2016-11-08 13:48:26,592 - INFO - Reads parsed so far: 4200000
2016-11-08 13:48:30,728 - INFO - Reads parsed so far: 4300000
2016-11-08 13:48:34,540 - INFO - Reads parsed so far: 4400000
2016-11-08 13:48:38,266 - INFO - Reads parsed so far: 4500000
2016-11-08 13:48:41,682 - INFO - Reads parsed so far: 4600000
2016-11-08 13:48:45,592 - INFO - Reads parsed so far: 4700000
2016-11-08 13:48:49,884 - INFO - Reads parsed so far: 4800000
2016-11-08 13:48:55,060 - INFO - Reads parsed so far: 4900000
2016-11-08 13:48:59,916 - INFO - Reads parsed so far: 5000000
2016-11-08 13:49:04,605 - INFO - Reads parsed so far: 5100000
2016-11-08 13:49:08,556 - INFO - Reads parsed so far: 5200000
2016-11-08 13:49:13,475 - INFO - Reads parsed so far: 5300000
2016-11-08 13:49:18,013 - INFO - Reads parsed so far: 5400000
2016-11-08 13:49:23,325 - INFO - Reads parsed so far: 5500000
2016-11-08 13:49:27,213 - INFO - Reads parsed so far: 5600000
2016-11-08 13:49:32,046 - INFO - Reads parsed so far: 5700000
2016-11-08 13:49:37,198 - INFO - Reads parsed so far: 5800000
2016-11-08 13:49:41,895 - INFO - Reads parsed so far: 5900000
2016-11-08 13:49:45,434 - INFO - Reads parsed so far: 6000000
2016-11-08 13:49:50,397 - INFO - Reads parsed so far: 6100000
2016-11-08 13:49:53,166 - INFO - Reads parsed so far: 6200000
2016-11-08 13:49:56,180 - INFO - Reads parsed so far: 6300000
2016-11-08 13:49:59,741 - INFO - Reads parsed so far: 6400000
2016-11-08 13:50:04,814 - INFO - Reads parsed so far: 6500000
2016-11-08 13:50:09,587 - INFO - Reads parsed so far: 6600000
2016-11-08 13:50:14,280 - INFO - Reads parsed so far: 6700000
2016-11-08 13:50:17,833 - INFO - Reads parsed so far: 6800000
2016-11-08 13:50:21,445 - INFO - Reads parsed so far: 6900000
2016-11-08 13:50:25,288 - INFO - Reads parsed so far: 7000000
2016-11-08 13:50:30,109 - INFO - Reads parsed so far: 7100000
2016-11-08 13:50:34,536 - INFO - Reads parsed so far: 7200000
2016-11-08 13:50:39,122 - INFO - Reads parsed so far: 7300000
2016-11-08 13:50:44,260 - INFO - Reads parsed so far: 7400000
2016-11-08 13:50:48,591 - INFO - Reads parsed so far: 7500000
2016-11-08 13:50:54,223 - INFO - Reads parsed so far: 7600000
2016-11-08 13:50:59,869 - INFO - Reads parsed so far: 7700000
2016-11-08 13:51:04,587 - INFO - Reads parsed so far: 7800000
2016-11-08 13:51:08,540 - INFO - Reads parsed so far: 7900000
2016-11-08 13:51:13,876 - INFO - Reads parsed so far: 8000000
2016-11-08 13:51:20,459 - INFO - Reads parsed so far: 8100000
2016-11-08 13:51:24,268 - INFO - Reads parsed so far: 8200000
2016-11-08 13:51:27,756 - INFO - Reads parsed so far: 8300000
2016-11-08 13:51:32,686 - INFO - Reads parsed so far: 8400000
2016-11-08 13:51:38,227 - INFO - Reads parsed so far: 8500000
2016-11-08 13:51:42,700 - INFO - Reads parsed so far: 8600000
2016-11-08 13:51:43,364 - INFO - Finished parsing all 8624087 reads; ended up with 920469 unique barcodes.

2016-11-08 13:51:43,368 - INFO - Now examining the 920469 barcodes to see if reads meet criteria for retention
2016-11-08 13:51:49,574 - INFO - Barcodes examined so far: 100000
2016-11-08 13:51:55,630 - INFO - Barcodes examined so far: 200000
2016-11-08 13:52:01,686 - INFO - Barcodes examined so far: 300000
2016-11-08 13:52:07,738 - INFO - Barcodes examined so far: 400000
2016-11-08 13:52:13,791 - INFO - Barcodes examined so far: 500000
2016-11-08 13:52:19,838 - INFO - Barcodes examined so far: 600000
2016-11-08 13:52:26,090 - INFO - Barcodes examined so far: 700000
2016-11-08 13:52:34,732 - INFO - Barcodes examined so far: 800000
2016-11-08 13:52:47,683 - INFO - Barcodes examined so far: 900000
2016-11-08 13:52:53,437 - INFO - Finished examining all 920469 barcodes

2016-11-08 13:52:53,437 - INFO - Writing the codon counts to ./counts_and_alignments//L1_H17L19_c1_r2_counts.txt
2016-11-08 13:52:53,462 - INFO - Here are the summary statistics (these are also being written to ./counts_and_alignments//L1_H17L19_c1_r2_summarystats.txt):
	total read pairs = 8624087
	read pairs that fail Illumina filter = 0
	low quality read pairs = 1143125
	barcodes randomly purged = 0
	discarded barcodes with 1 reads = 98935
	aligned barcodes with 2 reads = 14630
	discarded barcodes with 2 reads = 203
	un-alignable barcodes with 2 reads = 2281
	aligned barcodes with 3 reads = 21718
	discarded barcodes with 3 reads = 448
	un-alignable barcodes with 3 reads = 3036
	aligned barcodes with 4 reads = 33790
	discarded barcodes with 4 reads = 902
	un-alignable barcodes with 4 reads = 3613
	aligned barcodes with 5 reads = 47518
	discarded barcodes with 5 reads = 1411
	un-alignable barcodes with 5 reads = 5001
	aligned barcodes with 6 reads = 61762
	discarded barcodes with 6 reads = 2211
	un-alignable barcodes with 6 reads = 6292
	aligned barcodes with 7 reads = 73360
	discarded barcodes with 7 reads = 3159
	un-alignable barcodes with 7 reads = 7513
	aligned barcodes with 8 reads = 80743
	discarded barcodes with 8 reads = 3899
	un-alignable barcodes with 8 reads = 7931
	aligned barcodes with 9 reads = 79719
	discarded barcodes with 9 reads = 4303
	un-alignable barcodes with 9 reads = 7942
	aligned barcodes with 10 reads = 74187
	discarded barcodes with 10 reads = 4416
	un-alignable barcodes with 10 reads = 7174
	aligned barcodes with 11 reads = 63889
	discarded barcodes with 11 reads = 4142
	un-alignable barcodes with 11 reads = 5821
	aligned barcodes with 12 reads = 51371
	discarded barcodes with 12 reads = 3637
	un-alignable barcodes with 12 reads = 4811
	aligned barcodes with 13 reads = 37891
	discarded barcodes with 13 reads = 3002
	un-alignable barcodes with 13 reads = 3534
	aligned barcodes with 14 reads = 27023
	discarded barcodes with 14 reads = 2206
	un-alignable barcodes with 14 reads = 2437
	aligned barcodes with 15 reads = 17775
	discarded barcodes with 15 reads = 1516
	un-alignable barcodes with 15 reads = 1627
	aligned barcodes with 16 reads = 11045
	discarded barcodes with 16 reads = 1071
	un-alignable barcodes with 16 reads = 1048
	aligned barcodes with 17 reads = 6884
	discarded barcodes with 17 reads = 656
	un-alignable barcodes with 17 reads = 575
	aligned barcodes with 18 reads = 3978
	discarded barcodes with 18 reads = 404
	un-alignable barcodes with 18 reads = 341
	aligned barcodes with 19 reads = 2163
	discarded barcodes with 19 reads = 250
	un-alignable barcodes with 19 reads = 198
	aligned barcodes with 20 reads = 1163
	discarded barcodes with 20 reads = 174
	un-alignable barcodes with 20 reads = 98
	aligned barcodes with 21 reads = 595
	discarded barcodes with 21 reads = 94
	un-alignable barcodes with 21 reads = 56
	aligned barcodes with 22 reads = 313
	discarded barcodes with 22 reads = 44
	un-alignable barcodes with 22 reads = 22
	aligned barcodes with 23 reads = 172
	discarded barcodes with 23 reads = 20
	un-alignable barcodes with 23 reads = 13
	aligned barcodes with 24 reads = 100
	discarded barcodes with 24 reads = 16
	un-alignable barcodes with 24 reads = 9
	aligned barcodes with 25 reads = 50
	discarded barcodes with 25 reads = 11
	aligned barcodes with 26 reads = 37
	discarded barcodes with 26 reads = 11
	un-alignable barcodes with 26 reads = 6
	aligned barcodes with 27 reads = 18
	discarded barcodes with 27 reads = 6
	un-alignable barcodes with 27 reads = 2
	aligned barcodes with 28 reads = 13
	discarded barcodes with 28 reads = 3
	un-alignable barcodes with 28 reads = 1
	aligned barcodes with 29 reads = 8
	discarded barcodes with 29 reads = 2
	aligned barcodes with 30 reads = 6
	aligned barcodes with 31 reads = 2
	discarded barcodes with 31 reads = 1
	aligned barcodes with 32 reads = 3
	discarded barcodes with 32 reads = 1
	aligned barcodes with 33 reads = 3
	aligned barcodes with 34 reads = 2
	discarded barcodes with 34 reads = 1
	aligned barcodes with 35 reads = 1
2016-11-08 13:52:53,462 - INFO - Successful completion of dms_barcodedsubamplicons at Tue Nov  8 13:52:53 2016
