# Supplementary material for: Complete mapping of viral escape from neutralizing antibodies
Source: PLoS Pathog. 2017 Mar 13;13(3):e1006271. doi: 10.1371/journal.ppat.1006271 (PMC5363992; doi:10.1371/journal.ppat.1006271)
Supplement: S2 File — This ZIP archive contains the computer code to perform the data analysis described in this manuscript. The analysis is performed by the iPython notebook found in the ZIP archive. (ZIP) [file ppat.1006271.s008.zip › S2_File/counts_and_alignments/L1_H17L19_c1_r2_counts.txt]

# POSITION WT AAA AAC AAG AAT ACA ACC ACG ACT AGA AGC AGG AGT ATA ATC ATG ATT CAA CAC CAG CAT CCA CCC CCG CCT CGA CGC CGG CGT CTA CTC CTG CTT GAA GAC GAG GAT GCA GCC GCG GCT GGA GGC GGG GGT GTA GTC GTG GTT TAA TAC TAG TAT TCA TCC TCG TCT TGA TGC TGG TGT TTA TTC TTG TTT
1 ATG 0 0 2 0 0 0 0 0 0 0 6 0 14 1 104116 11 0 0 0 0 0 0 0 0 0 0 0 0 0 0 2 0 0 0 0 0 0 0 0 0 0 0 0 0 0 0 4 0 0 0 0 0 0 0 0 0 0 0 0 0 0 0 1 0
2 AAG 7 0 103761 20 18 3 14 14 24 0 17 0 0 2 56 3 0 43 23 4 0 0 13 0 2 0 0 0 0 11 7 0 0 0 11 2 0 1 0 0 0 0 0 0 1 0 0 0 0 23 2 3 17 0 27 16 0 0 0 14 0 0 12 0
3 GCA 0 0 0 0 11 0 0 0 0 0 0 0 0 0 5 0 0 1 0 0 3 0 0 0 0 4 0 0 1 0 0 0 14 2 18 0 104072 2 8 4 1 0 0 0 12 0 0 0 0 0 0 0 10 0 0 0 0 0 0 0 0 0 0 0
4 AAA 104101 8 2 0 1 5 0 7 2 0 1 0 0 0 4 0 1 10 2 0 0 1 5 6 0 0 7 0 0 4 0 0 3 0 0 0 0 0 0 0 0 0 0 0 0 0 3 0 0 0 0 0 0 0 1 0 0 0 0 0 6 0 2 0
5 CTA 0 0 0 0 0 0 0 0 0 0 0 0 17 0 0 0 1 0 0 0 16 0 0 0 3 0 0 0 104110 1 3 0 0 1 0 0 19 0 0 0 0 0 0 0 0 0 0 3 0 0 0 0 0 0 0 0 0 0 0 0 8 0 0 0
6 CTG 0 0 0 0 0 0 0 0 0 0 0 0 0 0 41 13 0 0 2 0 1 0 4 0 0 0 1 0 13 1 104071 11 0 0 0 0 0 0 0 0 0 0 0 0 0 0 0 0 0 0 0 0 0 0 0 0 0 0 0 0 0 3 12 0
7 GTC 0 0 0 0 0 0 4 0 0 0 0 0 0 25 0 0 0 0 0 0 0 0 0 0 0 0 4 0 8 5 0 4 0 0 0 0 0 9 0 0 0 0 0 0 26 104026 2 9 0 0 0 0 0 0 0 0 0 0 0 1 0 40 8 0
8 CTG 0 0 0 0 0 0 0 0 0 0 0 0 0 0 12 3 0 0 2 0 0 0 24 0 0 0 1 0 45 2 104032 23 0 0 0 0 0 0 0 0 0 0 0 0 0 0 0 0 0 0 0 0 0 0 0 0 0 0 0 0 0 0 14 6
9 TTA 0 0 0 0 0 1 0 0 0 0 0 0 1 0 2 0 0 0 0 0 0 0 0 0 0 0 0 0 6 1 0 0 0 0 0 0 0 0 0 0 0 0 0 0 0 5 0 26 1 0 0 0 3 0 0 0 0 0 0 2 104105 0 10 6
10 TAT 0 0 0 1 0 0 0 0 0 0 0 0 12 0 0 0 0 0 0 4 0 0 0 0 0 0 0 0 0 0 0 0 0 0 0 2 0 0 0 0 0 0 0 0 0 0 0 0 25 13 7 104018 0 0 0 1 0 0 0 86 0 0 0 0
11 GCA 0 0 0 0 26 0 0 0 0 0 0 0 0 0 0 0 0 0 0 0 5 0 0 0 0 0 0 0 0 0 0 0 35 0 0 0 103994 1 17 1 2 0 0 0 30 0 5 0 0 0 0 2 12 0 0 0 0 0 0 0 1 20 7 7
12 TTT 0 0 0 0 0 0 0 0 0 0 0 0 0 0 0 1 0 0 0 0 0 0 0 0 0 0 0 0 0 0 0 23 0 0 0 0 0 0 0 0 0 0 0 0 1 0 0 5 0 0 0 2 0 0 0 3 0 0 0 0 3 10 1 104129
13 GTA 0 1 0 0 0 6 0 4 0 0 0 0 11 0 3 0 0 0 0 0 0 0 0 0 0 0 0 0 2 0 0 0 0 0 0 0 15 0 1 0 0 0 0 0 104098 5 27 0 2 0 0 0 0 0 0 0 0 0 0 0 2 0 0 0
14 GCT 0 0 0 0 0 0 0 12 0 0 0 0 0 0 0 0 0 0 0 0 0 0 0 0 0 0 0 36 0 0 0 0 0 0 0 41 190 11 0 103849 0 0 0 3 0 0 0 6 0 0 0 0 0 0 0 22 0 0 0 0 0 0 0 0
15 ACA 9 0 0 0 104086 2 65 1 0 0 0 0 8 0 0 0 0 0 0 0 0 0 0 0 0 0 0 0 0 0 0 0 0 0 0 0 6 0 0 0 0 0 0 0 0 0 0 0 0 0 0 0 0 0 0 0 0 0 0 0 0 0 0 0
16 GAT 0 0 0 6 0 0 0 0 0 0 0 0 0 0 0 0 0 0 0 0 0 0 0 0 0 0 0 0 0 0 0 0 1 6 0 104129 0 0 0 1 0 0 0 6 0 0 0 1 0 0 1 24 0 0 0 0 0 0 0 0 0 0 0 0
17 GCA 0 0 0 0 23 0 0 0 0 0 0 0 0 0 0 0 0 0 0 0 1 0 0 0 0 0 0 0 0 0 0 0 8 0 0 0 104024 2 46 1 0 0 0 0 19 0 0 0 0 0 0 0 14 0 0 0 0 0 0 0 0 0 0 0
18 GAC 0 9 0 0 0 0 0 0 0 0 0 0 0 0 0 0 0 2 0 0 0 0 0 0 0 0 0 0 0 0 0 0 5 104090 6 5 0 1 0 0 0 20 0 0 0 2 0 0 0 14 0 0 0 0 0 0 0 0 0 0 0 0 0 0
19 ACA 17 0 0 0 104065 1 19 2 9 0 21 14 5 0 0 0 0 0 1 9 0 0 0 0 0 0 0 5 0 0 0 0 0 0 0 0 1 0 0 0 0 0 0 0 0 0 0 0 0 0 0 0 0 0 0 0 0 0 0 0 7 0 0 0
20 ATA 1 0 0 0 11 0 0 0 0 0 0 0 104122 9 2 9 0 0 0 0 0 0 0 0 0 0 0 0 1 0 0 0 0 0 0 0 0 0 0 0 0 0 0 0 3 0 0 0 0 0 0 0 0 0 0 0 0 0 0 0 0 0 0 0
21 TGT 0 0 0 0 0 0 0 0 0 0 0 3 0 0 0 0 0 0 0 0 0 0 0 0 0 0 0 1 0 0 0 0 0 0 0 0 0 0 0 0 0 0 0 4 0 0 0 0 0 0 0 20 0 0 0 2 1 150 2 103965 0 0 0 17
22 ATA 0 0 0 0 5 0 0 0 0 0 0 0 104083 2 22 13 0 0 0 0 0 0 0 0 0 0 0 0 0 0 0 0 0 0 0 0 0 0 0 0 0 0 0 0 8 0 0 0 0 0 0 0 0 0 0 0 0 0 0 0 3 0 0 0
23 GGC 0 0 0 0 0 0 0 0 0 1 0 0 0 0 0 0 0 0 0 0 0 0 0 0 0 1 0 0 0 0 0 0 0 8 0 0 0 1 0 0 29 103966 12 10 0 18 0 0 0 0 0 0 0 0 0 0 0 25 0 0 0 0 0 0
24 TAC 0 0 0 0 0 0 4 0 0 0 0 0 0 0 0 0 0 5 0 0 0 0 0 0 0 0 0 0 0 0 0 0 0 0 0 0 0 0 0 0 0 0 0 0 0 0 0 0 48 104074 0 26 0 0 0 0 0 2 0 0 0 3 0 0
25 CAT 0 0 0 23 0 0 0 0 0 0 0 0 0 0 0 0 1 5 3 104100 0 0 0 1 0 0 0 12 0 0 1 0 0 0 0 1 0 0 0 0 0 0 0 0 0 0 0 0 2 0 0 3 0 0 0 0 0 0 0 0 0 0 0 0
26 GCG 0 0 0 0 0 0 13 0 0 18 0 0 0 0 0 0 0 0 0 0 0 0 4 0 0 0 0 0 0 0 0 0 2 0 300 0 87 7 103577 26 0 0 3 0 1 0 10 0 6 0 0 0 0 0 23 0 0 0 0 0 0 0 0 0
27 AAC 78 104055 1 25 0 2 0 0 0 2 0 0 0 0 0 0 0 0 0 0 0 0 0 0 0 0 0 0 0 0 0 0 0 7 0 0 0 0 0 0 0 0 0 0 0 0 0 0 0 0 0 0 0 0 0 0 0 0 0 0 0 0 0 0
28 AAC 18 104068 0 11 0 0 0 0 0 8 0 0 0 1 0 0 0 0 0 0 0 0 0 0 0 0 0 0 0 0 0 0 0 12 0 0 0 0 0 0 0 0 0 0 0 0 0 0 0 0 0 0 0 0 0 0 0 0 0 0 0 0 0 0
29 TCA 0 0 0 2 0 0 0 0 0 0 0 2 0 0 0 0 0 0 0 0 5 0 0 0 0 0 0 0 0 0 0 0 0 0 0 0 0 0 0 1 0 0 0 0 0 0 0 0 36 0 0 0 104074 17 5 7 0 0 0 0 7 0 0 0
30 ACC 0 31 0 0 25 104048 0 18 0 2 0 0 0 18 0 0 0 0 0 0 0 1 0 0 0 0 0 0 0 0 0 0 0 0 0 0 0 13 0 0 0 0 0 0 0 0 0 0 0 0 0 0 0 1 0 0 0 0 0 0 0 0 0 0
31 GAC 2 54 0 0 0 0 0 0 0 0 0 0 0 0 0 0 0 0 0 0 0 0 0 0 0 0 0 0 0 0 0 0 27 103957 2 14 0 3 0 0 0 3 0 0 0 3 0 0 0 13 0 0 0 0 0 0 0 0 0 0 0 0 0 0
32 ACT 0 0 0 21 0 1 1 104105 0 0 0 2 0 0 0 11 0 0 0 0 0 0 0 4 0 0 0 0 0 0 0 0 0 0 0 0 0 0 0 6 0 0 0 0 0 0 0 0 0 0 0 0 0 0 0 1 0 0 0 0 0 0 0 0
33 GTT 0 0 0 0 0 0 0 0 0 0 0 0 0 0 0 8 0 0 0 0 0 0 0 0 0 0 0 0 0 0 0 3 0 0 0 1 0 0 0 6 0 0 0 0 15 5 0 104082 0 0 0 0 0 0 0 0 0 0 0 0 0 0 0 12
34 GAC 0 7 0 0 0 0 0 0 0 0 0 0 0 0 0 0 0 0 0 0 0 0 0 0 0 0 0 0 0 0 0 0 16 104056 0 27 0 0 0 0 0 4 0 0 0 0 0 0 0 7 0 0 0 0 0 0 0 0 0 0 0 0 0 0
35 ACA 5 0 0 0 104103 2 10 4 3 0 0 0 25 0 0 0 0 0 0 0 2 0 0 0 0 0 0 0 0 0 0 0 0 0 0 0 4 0 0 0 0 0 0 0 0 0 0 0 0 0 0 0 1 0 0 0 0 0 0 0 0 0 0 0
36 ATA 4 0 0 0 1 0 0 0 0 0 0 0 104128 0 4 0 0 0 0 0 0 0 0 0 0 0 0 0 5 0 0 0 0 0 0 0 0 0 0 3 0 0 0 0 5 0 0 0 0 0 0 0 0 0 0 0 0 0 0 0 2 0 0 0
37 CTC 0 0 0 0 9 0 0 0 2 61 19 0 0 17 0 0 0 1 5 0 0 5 0 0 3 0 3 0 9 103982 2 7 0 0 0 0 0 0 0 0 4 0 0 0 0 1 0 0 0 0 0 0 1 0 0 0 0 0 0 0 0 6 0 0
38 GAG 0 0 13 0 0 0 0 0 0 0 0 0 0 0 0 0 0 0 0 0 0 0 0 0 0 0 0 0 0 0 0 0 11 1 103889 29 0 0 0 0 0 0 9 0 0 0 1 0 0 0 34 0 0 0 3 0 0 0 0 0 0 0 0 0
39 AAG 35 0 103657 8 0 0 2 0 0 0 6 0 0 0 1 0 0 0 0 0 0 0 0 0 0 0 0 0 0 0 0 0 0 0 4 0 0 0 0 0 0 0 0 0 0 0 0 0 0 0 1 0 0 0 0 0 0 0 0 0 0 0 0 0
40 AAT 3 1 0 104083 0 0 0 7 0 0 0 2 0 0 0 0 0 0 0 0 0 0 0 0 0 0 0 0 0 0 0 0 0 0 1 9 0 0 0 0 0 0 0 0 0 0 0 0 0 0 0 0 0 0 0 0 0 0 0 0 0 0 0 0
41 GTG 0 0 0 0 0 0 0 0 0 0 0 0 0 0 20 0 0 0 0 0 0 0 0 0 0 0 0 0 0 0 1 0 0 0 0 0 0 0 2 0 0 0 4 0 5 1 102598 2 0 0 0 0 0 0 0 0 0 0 0 0 0 0 0 0
42 GCA 0 0 2 0 17 0 0 0 0 0 0 0 0 0 0 0 0 0 0 0 10 0 0 0 0 0 0 0 0 0 0 0 6 0 1 0 101660 1 16 2 0 0 0 0 36 0 0 0 0 0 0 0 61 0 0 0 0 0 0 0 1 0 0 0
43 GTG 0 0 0 0 0 0 0 0 0 0 0 0 0 0 9 0 0 0 0 0 0 0 0 0 0 0 0 0 0 0 0 0 0 0 0 0 0 0 1 0 0 0 3 0 14 1 103773 1 0 0 0 0 0 0 0 0 0 0 0 0 0 0 8 0
44 ACA 3 0 0 0 103965 0 13 2 1 0 0 0 4 0 0 0 0 0 0 0 1 0 0 0 0 0 0 0 0 0 0 0 0 0 0 0 13 0 0 0 0 0 0 0 0 0 0 0 0 0 0 0 0 0 0 0 0 0 0 0 0 0 0 0
45 CAT 0 0 0 13 0 0 0 0 0 0 0 0 0 0 0 0 6 4 4 104070 0 0 0 3 0 0 0 5 0 0 0 0 0 2 0 0 0 0 0 0 0 0 0 0 0 0 0 0 0 0 0 3 0 0 0 0 0 0 0 0 0 0 0 0
46 TCT 0 0 0 0 0 0 0 0 0 0 0 0 0 0 0 0 0 0 0 0 0 0 0 5 0 0 0 0 0 0 0 0 0 0 0 0 0 0 0 0 0 0 0 0 0 0 0 0 0 0 0 33 2 33 0 103953 0 0 0 0 0 0 2 1
47 GTT 0 0 0 0 0 0 0 1 0 0 0 0 0 0 0 113 0 0 0 0 0 0 0 0 0 0 0 0 0 1 0 0 0 0 0 3 0 0 0 4 0 0 0 0 0 13 10 103447 0 3 0 3 0 0 0 0 0 0 0 0 0 7 0 134
48 AAC 59 103770 0 19 0 0 0 0 0 5 0 0 0 1 0 0 0 0 0 0 0 0 0 0 0 0 0 0 0 0 0 0 0 10 0 0 0 0 0 0 0 0 0 0 0 0 0 0 0 0 0 0 0 0 0 0 0 0 0 0 0 0 0 0
49 CTG 0 0 0 0 0 0 0 0 0 0 0 0 0 0 23 0 0 0 1 0 0 0 15 0 0 1 1 0 47 5 102201 23 0 0 0 0 0 0 0 0 0 0 0 0 0 0 0 0 0 0 0 0 0 0 0 0 0 0 0 0 0 0 5 0
50 CTC 0 0 0 0 0 0 0 0 0 0 0 0 0 23 0 0 0 2 0 0 0 3 0 0 0 0 0 0 18 103674 2 25 1 0 0 0 0 0 0 0 0 0 0 0 0 0 0 0 0 0 0 0 0 0 1 0 0 0 0 0 0 14 0 0
51 GAA 8 0 0 0 0 7 0 11 0 2 0 0 0 1 0 0 2 0 0 0 0 0 0 0 0 0 0 0 0 0 0 0 103062 0 8 4 0 9 0 0 11 0 0 0 0 0 0 0 15 0 0 0 0 0 0 0 0 0 0 0 0 0 0 0
52 GAC 2 14 0 0 0 0 0 2 0 0 0 0 0 3 0 0 0 0 0 0 0 0 0 0 0 0 0 0 0 0 0 0 21 102451 2 13 0 5 0 2 0 3 0 0 0 1 2 0 0 22 2 0 0 19 0 0 0 0 0 0 6 0 2 0
53 AGC 0 28 0 0 10 2 0 1 38 101677 2 40 4 35 0 0 2 0 0 0 0 0 0 0 0 2 14 0 0 0 2 0 16 0 0 0 0 2 0 0 5 18 3 0 0 0 0 0 0 1 0 0 12 0 0 0 0 2 0 0 0 0 2 0
54 CAC 0 52 0 0 0 0 0 0 0 0 0 1 0 0 0 0 60 103049 32 8 0 1 0 0 0 4 0 0 0 0 0 0 0 2 0 0 0 0 0 1 0 0 0 0 0 0 0 0 0 4 0 0 0 0 0 0 0 0 0 0 0 0 0 0
55 AAC 12 102937 2 48 0 2 0 1 0 3 0 0 0 0 0 0 0 0 0 0 0 0 0 0 0 0 0 0 0 0 0 0 0 16 0 0 0 0 0 0 0 0 0 0 0 0 0 0 0 1 0 0 0 0 0 0 0 0 0 0 0 0 0 0
56 GGG 0 1 0 0 0 0 0 0 0 0 18 0 0 0 0 0 0 11 0 0 0 0 0 0 0 1 5 0 0 0 0 0 2 0 13 0 0 0 1 0 306 10 102819 510 0 0 10 0 0 0 0 0 0 1 0 0 0 0 11 0 0 0 0 0
57 AAA 103761 2 4 0 0 0 0 0 4 0 0 0 0 0 2 0 2 0 0 2 0 0 0 0 0 0 0 0 0 0 0 0 14 0 0 0 0 0 7 0 0 4 1 0 3 0 1 0 1 11 0 0 0 0 0 0 0 0 0 0 0 0 0 0
58 CTA 1 0 0 0 0 0 0 0 0 0 0 0 24 0 0 0 1 0 0 0 11 0 0 0 1 0 0 0 99737 7 9 1 0 0 0 0 0 0 0 0 0 0 0 0 0 0 0 0 0 0 0 0 0 0 0 0 0 0 0 0 13 0 0 0
59 TGT 0 0 0 0 0 0 0 0 0 0 0 0 0 0 0 0 0 0 0 0 0 0 0 0 0 0 0 1 0 1 0 0 0 0 0 0 0 0 0 0 0 0 0 1 0 0 0 0 0 0 0 6 0 0 0 0 0 9 0 103957 0 0 0 6
60 AAA 104014 5 5 0 0 11 5 5 14 2 2 13 0 0 0 0 0 0 0 13 0 0 0 0 0 5 0 2 0 1 0 0 4 0 0 0 0 2 8 5 0 0 0 0 0 0 0 0 0 1 0 0 0 7 0 2 0 0 1 0 3 0 8 1
61 TTA 0 0 0 0 0 0 0 0 0 0 0 0 7 1 11 0 0 0 0 0 0 0 0 0 0 0 0 0 5 0 0 61 0 0 0 0 0 0 0 0 0 0 0 0 0 2 0 0 0 0 0 0 1 0 0 0 0 0 0 0 103634 0 4 19
62 AAA 103344 9 161 57 1 0 0 0 23 0 0 0 1 0 3 0 0 0 0 3 0 0 0 0 0 0 0 0 0 0 0 0 3 0 0 0 0 0 0 0 0 0 0 0 0 0 0 0 1 14 0 0 3 0 0 0 0 0 0 0 5 14 0 3
63 GGA 0 0 0 0 0 0 0 0 11 0 0 0 0 0 0 0 3 0 0 0 0 0 0 0 1 0 0 0 0 0 0 0 13 0 0 0 0 0 0 0 103963 1 11 3 37 0 0 0 0 0 0 0 0 0 0 0 10 0 0 0 0 0 0 0
64 ATA 2 0 0 0 2 0 0 0 0 0 0 0 103920 5 24 6 0 0 7 0 0 0 0 0 0 0 0 1 2 0 0 0 0 0 0 0 0 0 0 0 0 0 0 0 18 1 0 0 0 0 0 0 0 0 0 0 0 0 0 0 1 0 0 0
65 GCC 0 0 0 4 0 0 2 0 0 0 0 0 0 0 0 0 3 0 0 0 11 14 0 5 0 0 0 0 0 0 0 0 0 10 0 0 5 103775 4 4 3 1 0 6 0 11 2 1 0 1 0 0 0 15 0 0 0 0 0 0 0 0 0 0
66 CCA 0 0 0 0 36 0 0 0 0 0 0 0 0 0 0 0 9 0 0 0 103178 0 4 1 4 0 0 0 7 0 0 0 0 0 0 0 6 0 0 0 0 0 0 0 0 0 0 0 0 0 0 0 5 0 0 0 0 0 0 0 0 0 0 0
67 CTA 0 0 0 0 0 0 0 0 0 0 0 0 30 0 0 5 0 0 0 0 17 0 0 0 4 0 0 0 103851 0 17 6 0 0 0 0 0 0 0 0 0 0 0 0 0 1 0 0 0 0 0 0 0 0 0 0 0 0 0 0 3 0 0 0
68 CAA 18 0 0 0 0 0 0 0 34 0 0 0 0 0 0 3 103861 3 10 4 10 1 0 0 6 0 5 0 4 1 1 0 9 0 0 0 2 0 0 0 0 0 0 0 0 0 0 4 4 0 0 7 0 0 0 25 0 0 0 0 0 0 0 0
69 TTG 0 0 0 0 0 0 0 0 0 0 0 0 0 0 1 0 0 0 0 0 0 0 0 0 0 0 0 0 0 0 3 1 0 0 0 0 0 0 0 0 0 0 0 0 0 0 2 0 0 0 0 0 0 0 2 0 0 0 5 0 5 1 103738 19
70 GGG 6 0 0 2 0 0 0 0 0 0 4 5 0 0 0 0 2 2 0 0 0 0 0 0 0 0 0 0 1 3 0 0 0 0 27 3 0 0 0 0 20 1 103701 63 0 0 11 0 0 0 0 0 0 0 6 0 0 0 6 0 0 0 11 0
71 AAA 104042 3 7 6 2 0 0 0 12 0 0 0 1 0 0 0 1 0 0 0 36 0 0 3 0 0 0 0 0 0 0 0 21 0 0 0 1 0 0 0 0 0 0 0 0 0 0 1 0 0 0 0 0 0 0 0 0 0 0 0 0 0 12 0
72 TGT 0 0 0 0 0 0 0 0 0 0 0 3 0 0 0 0 0 0 0 0 0 0 0 0 0 0 0 2 0 0 0 0 0 0 0 0 0 0 0 0 0 0 0 2 0 0 0 0 0 0 0 8 0 0 0 1 0 18 0 104114 0 0 0 23
73 AAC 11 104005 1 11 0 0 0 0 0 34 0 0 0 0 0 0 10 0 0 0 0 0 0 0 0 0 0 0 0 0 0 0 0 20 0 0 9 0 0 0 0 0 0 0 0 0 0 0 0 1 0 0 0 8 1 0 0 0 0 0 0 0 0 0
74 ATC 0 1 0 0 0 8 0 0 0 0 0 0 12 103936 4 7 0 0 0 0 0 0 0 0 0 0 0 0 2 2 0 2 0 0 0 0 0 0 0 0 0 0 0 0 2 18 6 0 0 0 0 0 0 0 0 0 0 0 0 0 0 5 3 0
75 ACC 0 20 0 0 16 103948 4 33 0 1 0 0 0 63 0 0 0 0 0 0 0 2 2 0 0 0 0 0 0 1 12 0 0 0 0 0 0 5 0 0 0 0 0 0 0 0 0 0 0 0 0 0 0 1 0 0 0 0 0 0 2 0 0 0
76 GGA 0 0 0 0 0 0 0 0 20 0 0 0 0 0 0 0 0 0 0 0 0 0 0 0 0 0 0 0 0 0 0 0 10 0 0 0 6 0 0 0 104043 2 13 2 37 0 0 0 0 0 0 0 0 0 0 0 15 0 0 0 0 0 0 0
77 TGG 0 0 0 0 0 0 0 0 0 0 0 0 0 0 0 0 0 0 0 0 0 0 0 0 0 0 6 0 0 0 0 0 0 0 0 0 0 0 0 0 0 0 1 0 0 0 0 0 0 0 15 0 0 0 2 0 17 12 103847 214 0 0 3 0
78 CTC 0 0 0 0 0 0 0 0 0 0 0 0 0 51 0 0 0 1 0 0 0 10 0 0 0 1 0 0 162 103819 3 5 0 0 0 0 0 0 0 0 0 0 0 0 0 13 0 0 0 0 0 0 0 0 0 0 0 0 0 0 0 6 0 0
79 TTG 0 0 0 0 0 0 0 0 0 0 0 0 0 0 3 0 0 0 0 0 0 0 0 0 0 0 0 0 8 1 9 12 0 0 0 0 0 0 0 0 0 0 0 0 0 0 2 0 0 0 0 0 0 0 9 0 0 0 1 0 9 1 104030 9
80 GGA 0 0 0 0 0 0 0 0 8 0 0 0 0 0 0 0 0 0 0 0 0 0 0 0 0 0 0 0 0 0 0 0 13 0 0 0 0 0 0 0 104024 3 11 0 56 0 0 0 0 0 0 0 0 0 0 0 14 0 0 0 0 0 0 0
81 AAT 3 10 0 104030 0 0 0 0 0 0 0 5 0 0 0 2 0 0 0 2 0 0 0 0 0 0 0 0 0 0 0 0 0 0 0 10 0 0 0 0 0 0 0 0 0 0 0 0 0 0 0 1 0 0 0 0 0 0 0 0 0 0 0 0
82 CCA 0 0 0 0 164 0 0 0 0 0 0 0 0 0 0 0 6 0 0 0 103869 10 59 16 2 0 0 0 7 0 0 0 0 0 0 0 2 0 0 0 0 0 0 0 0 0 0 0 0 0 0 0 7 0 0 0 0 0 0 0 0 0 0 0
83 GAA 10 0 0 0 0 7 0 0 0 0 0 0 0 0 0 0 2 0 0 0 0 0 0 0 0 0 0 0 4 0 0 0 104062 4 22 4 0 0 0 0 5 2 0 0 1 0 0 0 15 0 0 9 5 0 0 0 0 0 2 7 0 0 0 1
84 TGC 0 0 0 0 0 0 0 0 0 3 0 0 0 0 0 0 0 0 0 0 0 0 0 0 0 1 0 0 0 0 0 0 0 0 0 0 0 0 0 0 0 0 0 0 0 0 0 0 0 15 0 0 0 0 0 0 60 103949 5 60 0 18 0 0
85 GAC 0 29 0 0 0 0 0 0 0 0 0 0 0 0 0 0 0 2 0 0 0 0 0 0 0 0 0 0 0 0 0 0 34 104029 3 22 0 1 0 0 0 16 0 0 0 2 0 0 0 12 0 0 0 0 0 0 0 0 0 0 0 0 0 0
86 TCA 0 14 0 0 5 0 0 2 0 0 0 0 0 3 0 0 0 10 1 64 13 2 0 3 0 0 0 0 0 0 2 0 11 0 2 5 0 0 2 0 0 0 0 0 0 0 0 1 39 0 0 12 103866 2 7 0 0 0 0 0 32 0 15 0
87 CTG 0 1 0 0 0 5 0 0 0 0 0 0 0 0 231 30 0 0 3 0 0 0 12 0 0 0 7 0 25 0 103800 14 0 0 0 0 0 0 0 0 0 0 0 0 0 0 2 0 0 0 0 0 0 0 0 0 0 0 0 0 0 0 23 0
88 CTT 0 0 0 0 0 1 0 0 0 0 0 0 0 0 0 153 0 0 0 4 0 0 0 4 0 0 0 0 5 21 11 103920 0 0 0 0 1 0 0 0 0 0 0 0 0 0 2 3 0 3 0 1 0 0 0 0 0 0 0 0 0 0 15 10
89 CCA 0 0 0 20 47 10 0 6 0 0 0 1 0 1 3 2 13 0 0 17 103755 9 24 10 3 0 0 0 22 0 43 0 20 5 1 59 0 0 4 24 0 6 0 1 5 26 0 1 0 15 0 0 10 0 0 0 0 0 0 0 0 0 0 0
90 GCG 0 0 0 0 0 4 10 0 0 2 0 6 0 0 0 2 0 0 0 9 0 19 0 6 0 3 1 7 0 5 0 1 0 1 33 1 16 6 103808 24 0 0 9 0 0 0 80 0 0 0 0 0 0 0 30 0 0 0 0 0 2 23 0 7
91 AGA 13 0 0 3 0 0 0 0 104104 0 7 0 17 0 0 0 0 0 0 0 0 0 0 0 7 0 0 0 2 0 0 0 8 0 0 0 0 0 0 0 1 0 0 0 0 0 0 0 0 11 0 0 0 0 0 0 1 0 5 0 0 0 0 1
92 TCA 3 0 0 0 0 1 0 0 0 0 0 0 0 6 0 1 17 0 0 0 5 0 15 0 0 0 1 0 0 0 2 0 6 0 1 0 1 0 4 0 0 0 0 0 0 0 0 0 12 0 0 0 104077 1 13 0 0 0 0 0 7 0 0 0
93 TGG 0 0 0 0 0 0 0 0 0 0 3 0 0 0 0 0 0 0 0 0 0 0 0 0 0 0 8 0 0 0 0 0 0 0 0 0 0 0 0 0 0 0 0 0 0 0 0 1 0 0 3 0 0 0 0 0 5 0 104099 23 0 0 14 0
94 TCC 0 0 0 0 0 0 0 0 0 0 0 0 0 0 0 0 0 0 0 0 0 5 0 0 0 0 0 0 0 0 0 0 0 0 0 0 0 0 0 0 10 3 0 11 0 0 0 0 0 13 0 0 18 104048 1 4 0 0 0 0 0 7 0 0
95 TAC 0 1 0 0 0 0 0 0 0 0 0 0 0 0 0 0 0 14 0 0 0 0 0 0 0 0 0 0 0 0 0 0 0 0 0 0 0 0 0 0 0 0 0 0 0 0 0 0 21 104113 0 14 0 2 0 0 0 5 0 0 0 0 0 0
96 ATT 0 0 0 2 0 0 0 9 0 0 0 0 3 6 1 144569 0 0 0 0 0 0 0 0 0 0 0 0 0 0 0 0 0 0 0 0 0 0 0 0 0 0 0 0 0 0 0 19 0 0 0 0 0 0 0 0 0 0 0 0 21 0 0 3
97 GTA 0 0 0 0 0 0 0 0 0 0 0 0 19 0 0 5 0 0 0 0 0 0 0 0 0 0 0 0 3 0 0 0 0 0 0 0 10 0 0 0 0 0 0 0 144492 1 30 25 0 0 0 0 0 0 0 0 0 0 0 0 12 0 0 0
98 GAA 23 0 0 0 0 0 0 0 0 0 0 0 0 0 0 0 2 0 4 0 0 0 0 0 0 0 0 0 0 0 0 0 144575 0 11 2 2 0 0 0 6 0 0 0 4 0 0 0 10 0 0 0 0 0 0 0 0 0 0 0 0 0 0 0
99 ACA 28 0 0 0 144450 1 3 1 3 0 0 13 19 0 0 0 0 0 0 0 8 0 0 0 4 0 0 0 22 0 0 0 1 0 2 0 18 0 6 0 0 0 0 3 0 0 0 0 0 0 0 0 31 1 28 0 0 0 0 0 1 0 0 0
100 CCA 0 0 0 0 52 4 0 0 0 0 0 0 0 0 7 0 12 5 1 0 144430 3 11 2 0 2 0 31 14 0 0 0 0 0 0 0 0 0 0 0 0 0 0 0 0 0 0 0 0 0 0 0 19 0 0 0 0 0 25 0 0 0 0 0
101 AAC 39 144473 0 23 0 7 0 0 0 1 6 1 0 1 0 0 0 8 0 0 0 0 0 0 36 0 0 0 11 0 0 0 1 15 0 0 0 0 0 4 0 0 0 7 0 0 0 0 0 5 0 0 0 0 0 0 0 0 2 0 0 0 0 0
102 TCT 0 4 0 11 0 0 0 1 0 0 0 7 0 0 0 0 0 0 0 0 0 0 0 2 0 0 0 0 0 0 0 0 0 0 0 0 0 0 0 0 7 0 0 0 0 0 0 1 0 0 0 18 2 63 0 144508 0 0 0 2 0 0 0 2
103 GAG 0 1 18 0 3 0 0 0 0 0 0 0 0 3 0 0 3 0 14 0 0 0 0 0 0 1 0 0 0 0 0 0 23 5 144446 17 7 0 4 0 0 0 54 0 0 0 2 0 0 0 10 0 0 0 11 0 0 0 0 0 0 0 0 0
104 AAT 4 3 6 144538 0 0 1 3 1 0 0 11 0 0 0 4 0 1 2 1 0 0 0 0 0 0 8 0 0 0 0 0 19 3 0 8 0 0 0 5 0 0 0 0 0 0 0 4 0 0 0 11 0 0 0 0 0 0 0 0 0 0 1 0
105 GGA 0 0 0 0 0 0 0 0 18 0 0 0 0 0 0 0 0 0 0 0 0 0 0 0 0 0 0 0 0 0 0 0 10 0 0 0 5 0 0 0 144427 2 24 2 93 0 0 0 0 0 0 0 0 0 0 0 19 0 0 0 0 0 0 0
106 GCA 0 0 0 0 33 0 16 0 0 0 0 0 0 0 0 0 0 0 4 0 12 0 0 0 0 0 0 0 0 0 8 0 64 0 0 0 144369 0 6 5 2 0 0 0 13 0 7 0 0 0 0 0 74 0 7 0 0 0 0 0 5 0 0 0
107 TGT 0 0 0 0 0 0 0 0 0 0 0 13 0 0 0 0 0 0 0 0 0 0 0 0 0 0 0 8 0 0 0 0 0 0 0 0 0 0 0 0 0 0 0 7 0 0 0 0 0 0 0 19 0 0 0 4 4 17 6 144534 0 0 0 16
108 TAT 0 0 0 4 0 0 0 0 0 0 0 0 0 0 0 0 0 0 0 6 0 0 0 0 0 0 0 0 0 0 0 0 0 0 0 1 0 0 0 0 0 0 0 0 0 0 0 0 1 6 3 144597 0 0 0 1 0 0 0 13 0 2 0 0
109 CCA 0 0 0 0 36 0 0 0 0 0 0 0 0 0 0 0 10 0 2 0 144528 0 22 13 1 0 0 0 8 0 0 0 0 0 0 0 1 0 0 0 0 0 0 0 0 0 0 0 0 0 0 0 7 0 0 0 0 0 0 0 0 0 0 0
110 GGA 0 0 0 0 0 0 0 0 3 0 0 0 0 0 0 0 0 0 0 0 0 0 0 0 4 0 0 0 0 0 0 0 9 0 0 0 0 0 0 0 144517 0 38 6 23 0 0 0 0 0 0 0 0 0 0 0 22 0 0 0 0 0 0 0
111 GAT 2 0 0 30 0 0 0 6 0 0 0 0 0 0 0 0 0 5 0 0 0 0 0 2 0 0 0 0 0 0 0 0 39 9 8 144397 0 0 0 0 0 4 0 7 0 0 0 11 0 0 0 33 0 0 42 0 0 0 0 0 0 0 0 0
112 CTC 0 0 0 0 0 0 0 0 0 0 0 0 0 19 0 0 0 4 0 0 0 33 0 0 0 0 0 0 30 144461 3 22 0 0 0 0 0 0 0 0 0 0 0 0 0 0 28 0 0 0 0 0 0 0 0 0 0 0 4 0 3 8 5 5
113 ATC 0 5 0 0 0 15 29 0 0 2 0 0 177 144285 7 35 0 5 0 1 0 0 0 0 0 7 0 0 0 0 0 1 0 0 2 0 0 0 10 0 0 0 0 0 2 10 0 0 0 0 0 0 0 0 6 0 0 0 0 0 1 10 0 0
114 GAC 0 23 0 0 0 0 0 0 0 0 0 0 0 0 0 0 0 8 0 0 0 0 0 0 0 0 0 0 0 2 0 11 45 144438 2 16 0 2 15 0 0 8 0 0 0 0 0 0 0 6 0 0 0 0 0 0 0 0 0 0 0 0 0 0
115 TAT 0 0 0 4 0 4 0 0 0 6 29 0 0 0 0 0 0 0 0 15 0 0 0 0 0 2 0 0 0 0 0 0 0 0 0 4 0 0 0 0 0 0 0 0 0 0 7 0 8 9 3 144502 0 0 0 1 0 0 0 12 0 0 2 2
116 GAG 0 0 10 0 0 0 0 0 0 0 0 0 0 0 0 0 0 0 2 0 0 0 0 0 0 0 0 0 0 0 0 0 23 0 144470 22 0 0 0 3 0 8 32 0 0 0 4 0 0 0 22 0 0 0 0 0 0 0 0 0 0 0 0 0
117 GAA 14 0 0 0 0 0 0 0 0 0 0 0 0 0 0 0 1 0 0 0 0 0 0 0 0 0 0 0 0 0 0 0 144528 0 18 0 0 0 0 0 5 0 0 0 1 0 0 0 30 0 0 0 0 0 0 0 0 0 0 0 0 0 0 0
118 CTG 0 0 0 0 0 0 0 0 0 0 0 0 1 0 77 0 0 0 1 0 0 0 12 0 0 0 1 0 35 10 144413 21 0 0 0 0 0 0 0 0 0 0 0 0 0 0 1 0 0 0 0 0 0 0 0 0 0 0 0 0 0 0 7 0
119 AGG 0 0 20 0 0 0 5 0 26 1 144307 22 0 0 34 0 0 0 0 0 0 0 0 0 12 0 21 0 0 0 0 0 0 0 0 0 0 0 0 0 0 0 20 0 0 19 0 0 0 0 0 0 0 0 0 0 0 0 3 0 2 0 0 3
120 GAG 0 0 8 0 0 0 0 0 0 0 0 0 0 0 0 0 0 0 2 0 0 0 0 0 0 0 0 0 0 0 0 0 16 2 144285 41 0 0 1 0 0 0 10 0 0 0 3 0 0 0 34 0 0 0 0 0 0 0 0 0 0 0 0 0
121 CAA 30 0 0 0 0 0 0 0 0 0 0 0 0 0 0 0 144468 1 31 1 0 0 0 0 2 0 0 0 1 0 0 0 5 0 0 0 0 0 0 0 0 0 0 0 0 0 0 0 51 0 0 0 0 0 0 0 0 0 0 0 0 0 0 0
122 TTG 0 0 0 0 0 0 5 0 0 0 0 0 0 0 36 0 0 0 0 0 0 0 0 0 0 0 0 0 0 1 19 0 0 0 0 0 0 0 0 0 0 0 0 0 0 0 1 0 0 0 2 0 0 0 4 0 0 0 1 0 13 1 144454 20
123 AGC 0 18 0 0 0 2 0 0 14 144284 1 18 4 106 0 0 0 0 0 0 0 0 0 0 0 2 0 0 0 0 0 8 0 0 0 0 0 0 0 0 0 55 0 10 1 0 0 0 0 0 0 0 0 0 0 0 0 7 0 0 0 0 0 1
124 TCA 0 0 0 0 2 0 0 0 0 0 0 0 0 0 0 0 0 0 0 0 8 0 0 0 4 0 0 0 0 0 18 0 0 0 0 0 0 2 0 0 0 0 0 0 6 0 0 4 18 2 0 4 144392 0 44 8 3 0 0 0 11 0 0 0
125 GTA 0 0 0 0 0 0 0 10 0 0 0 0 10 0 0 0 0 0 0 0 0 0 0 0 0 0 0 0 2 0 0 0 0 0 0 0 13 0 0 3 0 0 0 0 144490 1 1 1 0 5 0 0 0 0 0 0 0 0 0 13 25 0 0 0
126 TCA 0 0 0 0 0 0 0 0 0 0 0 6 0 0 0 0 0 0 0 0 15 0 0 0 0 0 6 0 4 0 0 0 0 0 16 0 0 0 0 0 0 0 0 23 0 0 0 0 16 9 0 0 144488 29 9 0 0 0 0 0 8 0 0 0
127 TCA 0 0 0 0 2 0 0 0 0 2 0 0 0 0 0 0 0 0 0 0 11 0 0 0 1 0 0 0 0 0 0 0 0 0 0 0 1 0 0 0 0 0 0 0 0 0 0 0 13 0 0 0 144577 2 1 0 0 0 0 0 19 0 0 0
128 TTA 0 0 0 0 0 0 0 0 0 0 0 0 0 0 10 0 0 0 0 0 0 0 0 0 0 0 0 0 4 0 0 0 0 0 0 0 0 0 0 0 0 0 0 0 0 7 0 0 0 15 0 17 13 0 0 0 0 0 0 0 144509 13 9 3
129 GAA 27 0 0 0 0 0 0 0 0 0 0 0 0 0 0 0 1 0 0 0 0 0 0 0 0 0 0 0 0 0 0 0 144368 3 14 1 1 0 7 0 5 0 0 0 0 0 0 0 6 0 0 0 0 0 0 0 0 0 0 0 0 0 0 0
130 AGA 23 0 0 0 0 0 0 0 144494 0 15 0 18 0 0 0 0 0 0 0 0 0 0 0 2 0 0 0 0 0 0 0 0 0 0 0 0 0 0 0 7 0 0 0 0 0 0 0 0 0 0 0 0 0 0 0 1 0 0 0 0 0 0 0
131 TTC 0 0 0 0 0 0 0 0 0 0 0 0 0 0 0 0 0 0 0 0 0 0 0 0 0 0 0 0 0 3 0 0 0 0 0 0 0 0 0 0 0 0 0 0 0 2 0 0 0 1 0 0 0 2 0 0 0 0 0 0 25 144474 0 18
132 GAA 14 3 0 0 0 0 0 0 0 0 0 0 0 0 0 0 0 0 0 0 0 0 0 0 0 0 0 0 0 0 0 0 144567 0 2 2 0 0 0 0 7 0 0 0 1 0 0 0 14 0 0 0 0 0 0 0 0 0 0 0 0 0 0 0
133 ATA 2 0 0 0 10 0 0 0 0 0 0 0 144567 0 8 1 0 0 0 0 0 0 0 0 0 0 0 0 1 0 0 0 0 0 0 0 0 0 0 0 0 0 0 0 4 0 0 0 0 0 0 0 0 0 0 0 0 0 0 0 0 0 0 0
134 TTT 0 0 0 0 0 0 0 0 0 0 0 0 0 0 0 1 0 0 0 0 0 0 0 0 0 0 0 0 0 0 0 8 0 0 0 0 0 0 0 0 0 0 0 0 0 0 0 2 0 0 0 0 0 0 0 2 0 0 0 0 3 46 0 144546
135 CCC 0 4 10 2 0 51 0 0 0 4 0 0 0 0 0 0 3 35 0 0 12 144220 0 8 0 5 0 0 0 6 0 0 3 1 0 0 0 1 0 0 0 0 0 0 0 0 0 0 0 0 0 0 16 35 0 0 0 0 0 0 0 0 0 0
136 AAG 33 55 140906 56 33 31 15 0 0 0 17 85 7 0 69 9 0 43 25 4 35 7 70 22 0 2 1 0 34 33 664 43 22 0 51 63 1 191 9 46 13 0 21 4 99 18 48 89 0 30 0 59 151 15 0 5 0 0 21 0 107 64 13 302
137 GAA 9 0 0 0 0 2 0 0 0 0 0 6 1 0 0 0 0 7 0 0 0 11 0 11 0 0 0 0 0 1 0 0 143236 6 23 1 9 0 0 0 5 0 0 0 2 0 0 0 9 0 0 0 2 0 0 39 0 0 0 0 0 2 0 0
138 AGT 0 0 0 28 26 5 1 8 4 8 0 144003 0 0 5 237 0 3 0 0 0 0 0 0 0 0 0 2 0 4 0 0 0 0 0 0 4 0 18 0 0 0 0 8 12 0 0 0 0 5 0 0 3 4 0 0 0 0 0 1 3 4 10 0
139 TCA 0 0 5 4 2 4 0 0 0 0 0 11 0 0 0 0 0 0 0 0 9 0 0 0 0 1 0 4 0 0 0 0 5 0 0 0 1 24 0 0 0 0 0 0 0 11 4 0 60 2 0 0 144263 6 14 17 0 0 3 0 18 0 0 6
140 TGG 0 0 0 0 0 0 0 0 0 0 2 0 0 0 0 0 0 0 0 0 0 0 0 0 0 0 3 0 0 0 0 0 0 0 0 0 0 0 0 0 0 0 0 0 0 0 0 0 0 0 26 10 0 0 1 0 10 6 130638 85 0 0 17 0
141 CCC 0 0 0 0 11 170 0 0 7 4 0 0 0 0 0 2 8 70 0 0 53 143884 4 32 0 0 0 0 0 37 0 0 0 0 0 0 0 4 11 0 13 0 0 0 0 0 0 0 0 0 0 0 0 23 0 0 0 0 0 0 0 0 0 0
142 AAC 80 144303 3 38 0 8 0 0 0 10 0 0 0 2 0 0 0 5 0 0 2 0 0 0 0 0 0 0 0 0 0 0 0 9 0 0 0 0 0 0 0 0 0 0 0 0 0 0 0 3 0 0 0 0 0 0 0 0 0 0 0 0 0 0
143 CAC 0 10 0 0 6 0 0 0 0 0 0 0 0 0 0 0 25 144356 0 13 0 2 0 0 0 4 0 0 0 10 0 5 0 11 0 0 0 0 0 0 0 0 0 0 0 0 1 0 0 20 0 11 0 0 0 0 0 0 0 0 0 0 0 0
144 ACA 36 0 0 0 143610 2 1 11 1 0 0 0 12 0 0 0 0 0 0 0 11 0 0 0 0 0 0 0 0 0 0 4 0 0 0 0 24 0 0 0 0 0 0 4 0 0 0 0 0 0 0 0 4 0 0 0 0 0 0 0 0 0 0 0
145 TTC 0 0 0 0 0 4 2 0 3 0 0 5 0 2 1 1 0 0 0 5 0 0 0 0 0 4 0 0 0 19 0 0 27 16 6 18 0 0 1 0 0 0 0 0 0 4 0 0 0 1 0 16 0 19 3 11 0 2 2 0 30 141343 2 15
146 AAC 17 137961 0 72 0 0 0 0 0 7 0 0 0 3 0 0 0 0 7 1 0 0 1 0 0 0 0 0 0 0 0 0 1 26 7 2681 1 0 4 0 2 0 7 0 0 0 7 0 0 0 0 0 0 0 0 0 0 0 0 0 0 0 0 0
147 GGA 0 0 0 0 0 0 0 1 14 0 0 0 0 0 2 0 0 0 0 0 0 0 0 0 0 0 0 0 0 0 0 0 6 0 0 0 1 0 0 0 141233 0 14 2 23 0 0 0 0 0 0 0 0 0 0 0 5 0 0 0 0 0 0 0
148 GTA 0 2 0 2 121 312 62 709 0 20 2 290 395 74 3 21 0 2 0 6 0 0 0 0 0 0 0 0 1 0 12 0 4 0 0 0 3 0 0 0 3 0 0 0 138480 0 8 0 0 0 0 0 17 296 48 72 0 0 0 0 20 0 0 0
149 ACA 25 1 0 0 142766 3 16 23 1 0 0 0 6 0 0 0 0 0 0 0 0 0 0 7 0 0 0 0 0 0 0 0 0 0 0 0 3 0 0 0 0 0 0 0 1 0 0 0 0 0 0 0 2 0 0 0 0 0 0 0 0 0 0 0
150 GTA 0 0 0 0 0 2 0 1 0 0 0 15 15 0 0 0 0 0 8 0 0 0 0 0 0 0 0 0 2 1 0 0 2 0 0 0 10 0 0 0 1 1 0 0 141715 18 37 1 0 0 0 1 4 4 0 0 0 0 35 0 19 47 0 35
151 TCA 0 0 0 0 0 0 0 0 0 0 0 0 0 0 0 0 0 0 0 0 10 0 0 0 0 0 0 0 0 0 0 0 0 0 0 0 1 0 0 0 0 0 0 0 0 0 0 0 7 0 0 0 141256 2 25 0 1 0 0 0 18 0 0 0
152 TGC 0 0 0 0 0 0 0 0 0 4 0 0 0 0 0 0 0 0 0 0 0 0 0 0 0 7 0 0 0 0 0 0 0 0 0 0 0 0 0 0 0 0 0 0 0 0 0 0 0 30 0 0 0 1 0 0 28 141912 1 18 0 36 0 0
153 TCC 309 0 1 54 530 98 259 235 11 0 13 0 519 333 64 25 75 379 41 129 40 1688 203 95 10 0 3 0 64 184 21 36 5 0 0 4 54 0 0 20 261 402 360 55 233 41 321 449 0 239 0 76 19 118969 2 4 0 17 76 0 64 902 101 214
154 CAT 0 0 0 21 105 21 31 0 0 0 7 0 234 0 12 19 12 18 69 140333 144 2 0 1 6 0 0 5 3 120 74 85 225 543 14 502 0 1 0 21 0 0 3 0 7 0 0 0 0 0 9 14 1 16 0 2 0 0 8 21 0 0 2 6
155 AGG 0 0 15 0 3 0 1 0 17 2 143042 39 6 0 46 12 59 0 4 0 0 0 0 0 16 0 3 0 0 0 0 7 23 26 20 0 0 0 0 3 36 0 510 33 0 0 0 1 0 24 173 12 23 1 19 34 0 0 23 0 0 0 6 0
156 GGA 26 120 0 0 0 0 0 11 18 0 0 120 0 0 34 0 4 123 9 40 0 0 0 0 3 0 4 0 0 17 0 0 374 0 89 1 52 87 0 0 138368 2 146 1 18 0 0 0 2 0 0 0 209 2439 9 25 6 0 0 0 0 0 0 0
157 AAA 140435 1 7 151 159 45 0 0 76 0 0 86 287 11 98 475 231 30 0 2 11 0 0 0 0 0 9 0 20 22 18 377 379 339 139 9 0 3 10 55 0 23 0 20 70 50 68 2 1 30 0 6 505 30 0 0 0 0 0 0 0 37 71 153
158 AGC 0 102 0 0 0 4 13 0 17 141605 15 100 0 38 73 0 66 157 0 2 22 118 16 29 20 20 0 0 334 187 19 34 0 0 0 6 530 174 10 78 19 70 0 10 0 0 0 4 0 0 0 0 0 15 0 0 0 0 0 0 0 0 0 0
159 AGT 0 0 0 18 0 26 0 0 0 15 13 144163 0 0 3 43 0 0 0 0 0 0 0 0 0 0 0 6 0 0 0 0 32 35 47 38 0 0 0 12 0 6 5 17 0 0 0 0 0 0 0 0 0 0 0 0 0 0 0 9 0 0 0 0
160 TTT 0 0 0 0 0 0 0 0 0 0 0 0 0 0 0 0 0 0 0 0 0 0 0 0 0 0 0 0 0 0 0 9 0 0 0 0 0 0 0 0 0 0 0 0 0 0 0 1 0 0 0 0 0 2 0 5 0 0 0 0 0 11 1 144410
161 TAC 0 1 0 0 0 0 0 0 0 0 0 0 0 0 0 0 0 8 0 0 0 0 0 0 0 0 0 0 0 0 0 0 0 0 0 1 0 0 0 0 0 0 0 1 0 0 0 0 5 144145 2 32 0 1 0 0 0 4 0 0 0 4 0 11
162 AGA 16 18 0 2 0 6 0 0 144403 2 9 10 10 0 0 0 0 4 0 0 0 0 0 0 3 0 0 0 0 0 0 0 0 0 0 0 0 0 0 0 28 0 0 0 0 0 0 0 0 0 0 0 0 2 0 7 2 0 0 0 0 0 0 0
163 AAT 7 4 0 144374 0 0 0 2 0 0 0 6 0 0 0 2 0 0 0 0 0 0 0 0 0 0 0 0 0 0 0 0 0 0 0 1 0 0 0 0 0 0 0 0 0 0 0 0 0 0 0 1 0 0 0 0 0 0 0 0 0 0 0 0
164 TTG 0 0 0 0 0 0 0 0 0 0 0 0 0 26 1 6 0 0 0 0 0 0 0 0 0 0 0 0 0 7 22 5 0 0 0 0 0 0 0 0 0 0 0 0 0 0 2 0 0 0 2 0 0 0 6 0 0 0 0 0 15 2 144189 21
165 CTA 0 0 0 0 0 0 0 0 0 0 0 0 43 0 0 0 1 0 0 5 9 0 0 0 0 0 0 0 144173 1 11 2 0 0 0 0 0 9 0 0 0 0 0 0 1 0 20 0 0 0 0 0 0 0 0 0 0 0 0 0 25 5 0 0
166 TGG 0 0 0 0 0 0 0 0 0 0 3 0 0 0 0 0 0 0 0 0 0 0 0 0 0 0 2 0 0 0 0 0 0 0 0 0 0 0 0 0 0 0 1 0 0 0 0 0 0 0 36 0 0 0 0 0 21 0 144396 27 0 0 12 1
167 CTG 0 0 0 0 0 0 0 0 0 0 0 0 0 4 113 0 0 0 7 0 0 0 9 0 0 0 1 0 16 2 143594 11 0 0 0 0 0 0 0 0 0 0 0 0 0 0 2 0 0 0 0 0 0 0 0 0 0 0 0 0 15 0 19 0
168 ACG 1 0 67 0 43 6 144208 15 5 0 6 0 0 0 30 0 0 0 0 0 0 0 1 0 0 0 0 0 0 0 0 0 0 0 0 0 0 0 12 0 0 0 0 0 0 0 0 1 0 0 0 0 0 0 2 0 0 0 0 0 0 0 0 0
169 AAG 17 0 144405 33 0 17 7 14 0 0 8 0 0 0 2 0 2 0 3 0 0 0 0 0 0 0 0 0 0 0 0 0 0 0 15 0 1 4 0 9 0 6 0 0 0 0 0 0 0 0 3 0 0 0 0 24 0 0 0 4 0 0 0 0
170 AAG 19 1 144335 41 0 0 1 0 0 0 25 0 0 0 7 0 0 0 1 0 0 4 0 0 45 0 0 5 0 0 0 10 0 0 13 0 0 11 27 0 0 10 0 0 1 0 0 0 0 8 1 0 1 0 0 0 0 0 0 0 0 0 0 0
171 GGG 0 0 0 0 0 0 23 0 0 29 15 0 0 0 7 1 3 0 1 0 0 0 0 0 0 0 227 0 0 0 2 0 0 0 12 2 0 18 1 0 17 6 143779 88 0 0 30 11 0 0 0 1 0 3 0 0 0 0 13 0 0 11 0 0
172 GAT 0 0 0 13 8 0 0 0 0 0 0 0 11 2 2 0 0 0 0 5 2 1 0 0 0 0 0 0 0 0 0 0 2 2 11 144194 0 3 0 2 0 0 0 22 0 0 0 5 0 0 0 260 0 4 0 0 0 0 0 0 0 0 0 0
173 TCA 0 5 0 0 3 5 43 0 0 9 0 0 0 0 0 0 0 201 0 1 11 0 0 0 0 0 0 0 0 0 27 0 8 10 0 5 1 0 0 0 0 0 0 0 5 0 0 7 28 0 0 1 144078 1 24 4 0 0 3 0 51 1 0 7
174 TAC 0 4 0 0 0 0 0 0 0 0 0 0 0 0 0 0 0 14 0 0 0 0 0 0 0 0 0 0 0 0 0 0 0 0 0 0 0 0 0 0 0 0 0 0 0 0 0 0 58 144447 0 14 0 2 0 0 0 9 0 0 0 0 0 1
175 CCA 4 0 0 0 20 0 0 0 2 0 0 0 0 0 0 0 20 3 12 0 143991 62 7 0 5 1 0 0 28 2 0 0 4 0 0 0 0 0 0 0 0 0 0 0 0 0 4 0 0 0 0 0 17 0 0 0 0 0 0 0 0 0 0 0
176 AAG 63 1 144395 21 0 0 7 0 0 0 63 0 0 0 7 0 0 15 3 6 0 0 0 0 0 0 0 0 0 12 0 11 0 0 1 0 0 0 0 3 0 0 0 0 0 0 0 0 0 0 0 4 0 0 0 0 0 0 0 0 1 0 0 0
177 CTG 0 0 0 0 0 3 0 9 0 0 0 0 0 0 75 26 0 2 2 0 0 0 9 0 0 0 0 0 24 0 144362 25 0 0 0 0 3 0 3 0 0 0 0 0 0 0 0 29 0 0 0 0 0 3 0 0 0 0 0 0 5 7 10 0
178 ACC 0 109 0 0 35 144335 4 13 0 6 0 0 0 10 0 1 1 0 0 0 0 0 0 0 0 0 0 0 1 0 3 0 0 0 0 0 1 8 0 4 0 0 0 0 0 0 0 0 0 0 0 2 4 30 0 0 0 0 0 0 2 1 0 0
179 AAT 7 172 0 144233 10 25 0 13 0 0 0 53 0 0 0 3 2 1 0 3 0 0 1 0 0 0 0 0 45 9 3 0 0 0 1 5 0 0 0 0 0 0 0 0 0 0 11 0 0 0 0 1 0 0 0 0 0 0 0 22 0 0 0 1
180 TCC 1 3 0 0 7 2 0 0 1 0 0 0 0 0 0 1 4 0 0 0 0 5 0 0 0 13 0 0 0 0 0 0 32 0 52 0 0 11 0 0 0 0 0 0 2 23 1 0 0 57 0 12 15 144254 0 2 0 4 0 0 0 17 0 0
181 TAT 0 0 0 4 0 0 0 0 0 0 0 0 0 0 0 0 0 0 0 31 0 0 0 0 0 0 0 0 0 0 0 0 0 0 0 1 0 0 0 0 0 0 0 0 0 0 0 0 4 10 0 144500 0 0 0 9 0 0 4 9 0 1 0 0
182 GTG 1 0 0 0 0 15 0 0 0 1 13 2 18 0 39 0 1 0 0 0 0 0 0 0 4 0 0 0 0 0 3 2 0 0 0 0 0 0 6 0 0 0 2 0 15 1 144303 25 0 2 0 48 0 8 1 0 0 0 0 3 0 0 35 4
183 AAC 45 144505 4 13 0 1 0 0 0 7 0 0 0 1 0 0 0 1 0 0 0 0 0 0 0 0 0 0 0 0 0 0 0 17 0 0 0 0 0 0 0 0 0 0 0 0 0 0 0 2 0 0 0 0 0 0 0 0 0 0 0 0 0 0
184 AAT 7 6 2 144510 0 1 0 2 19 6 0 6 1 0 0 1 0 0 0 22 0 0 0 0 0 0 2 0 0 0 0 0 9 0 0 2 0 4 0 3 0 0 0 0 0 0 0 3 0 0 0 2 0 0 0 1 0 1 0 0 0 2 0 3
185 AAA 144417 16 36 2 3 0 0 0 17 0 0 0 3 0 0 0 0 0 0 0 0 0 0 0 0 15 0 6 3 0 0 3 32 0 0 0 0 0 0 0 0 0 0 0 0 0 0 0 4 0 0 16 0 0 0 0 0 0 2 0 16 0 2 0
186 GGG 0 0 0 2 0 0 0 0 0 0 63 0 0 0 0 0 0 0 0 0 0 0 2 0 0 0 0 0 0 0 0 19 4 3 11 0 0 0 0 0 44 2 144358 19 0 0 21 0 0 0 0 0 2 7 10 3 0 0 16 0 0 0 0 0
187 AAA 144482 4 31 0 0 0 0 0 4 0 0 0 2 0 0 0 0 0 9 0 0 0 0 0 0 53 0 0 0 0 0 0 31 0 0 0 0 0 0 0 0 0 0 0 0 0 6 2 2 0 0 0 0 0 0 0 0 0 0 0 0 0 3 0
188 GAA 8 0 0 0 0 3 0 0 0 3 0 10 1 0 0 0 0 0 256 0 11 0 0 0 0 2 0 8 0 1 0 1 144159 2 8 3 13 0 1 0 7 0 0 0 9 0 0 0 65 0 0 3 12 0 0 18 0 0 0 0 10 0 0 4
189 GTC 0 0 0 0 0 0 0 0 0 0 0 0 11 28 0 3 0 0 0 0 0 0 0 0 0 0 0 0 0 0 0 0 0 0 0 0 0 11 0 0 0 2 0 0 34 144483 0 4 0 0 0 0 0 0 0 0 0 0 0 0 0 27 0 0
190 CTT 0 0 0 0 0 0 0 0 0 0 0 0 0 0 0 24 0 0 0 3 0 0 0 39 0 0 0 3 0 26 5 144458 0 0 0 0 0 0 0 0 0 0 0 0 0 0 0 0 0 0 0 0 0 0 0 0 0 0 0 0 0 0 0 7
191 GTA 0 0 0 0 0 0 0 0 0 0 0 0 37 3 0 76 0 0 0 0 0 0 0 0 0 0 0 0 5 14 1 0 8 0 0 0 10 0 0 0 2 0 0 0 106983 2 32 10 0 0 0 0 0 0 0 0 0 0 0 0 26 0 0 0
192 CTA 0 0 0 0 0 0 0 0 0 0 0 0 23 6 1 0 0 0 0 0 7 0 0 0 3 0 0 0 107151 0 7 1 0 0 0 0 0 0 0 0 0 0 0 0 1 0 0 6 0 0 0 0 0 0 0 0 0 0 0 0 6 0 2 0
193 TGG 0 0 0 0 0 0 0 0 0 0 1 0 0 0 0 0 0 0 0 0 0 0 0 0 0 0 10 0 0 0 0 0 0 0 0 0 0 0 0 0 0 0 3 0 0 0 0 0 0 0 8 0 0 0 1 0 10 2 107109 14 0 0 5 9
194 GGT 0 0 0 0 0 0 0 0 0 0 0 5 0 0 0 0 0 0 0 0 0 0 0 0 0 0 0 2 0 0 0 0 0 0 0 21 0 9 0 3 1 22 1 106838 0 0 0 248 0 0 0 0 0 0 0 0 0 0 0 15 0 0 0 0
195 GTT 0 0 0 0 0 0 0 0 0 0 0 0 0 0 0 20 0 0 0 0 0 0 0 0 0 0 0 0 0 0 5 17 0 0 0 1 0 0 0 8 0 0 0 2 3 13 0 107103 0 0 0 0 0 0 0 0 0 0 0 0 0 0 0 28
196 CAT 0 0 0 28 0 0 0 0 0 0 0 0 0 0 0 0 2 16 0 107149 0 0 0 0 0 0 0 7 0 0 0 3 0 0 0 1 0 0 0 0 0 0 0 0 0 0 0 0 0 0 0 4 0 0 0 0 0 0 0 0 0 0 0 0
197 CAC 2 400 0 0 0 0 0 0 0 0 0 0 0 0 4 0 125 106612 3 14 0 0 0 0 0 6 0 0 0 1 0 0 0 6 0 0 0 2 0 0 0 0 0 0 0 0 0 0 0 30 3 0 0 0 0 0 0 0 1 0 0 0 0 4
198 CCG 0 0 0 0 0 0 93 0 0 0 0 0 0 0 0 0 0 0 5 0 38 0 107018 15 0 0 0 0 0 0 11 0 0 0 0 0 0 0 1 0 0 0 0 0 0 0 0 0 0 0 0 0 0 0 7 0 0 0 0 0 0 0 0 0
199 TCT 0 0 0 0 0 0 0 4 0 0 0 0 0 0 0 0 0 0 0 0 0 9 0 10 0 0 0 0 0 0 0 0 0 0 0 0 0 0 0 0 0 0 0 0 0 0 0 0 0 0 0 29 1 6 3 107133 0 0 0 1 0 0 0 6
200 AGC 0 14 0 0 0 1 0 0 38 107070 1 42 0 25 0 0 0 0 0 5 0 0 0 0 0 0 0 0 0 0 0 0 0 0 0 0 0 0 0 0 0 2 0 0 0 0 0 0 0 0 0 0 0 0 0 0 0 2 0 0 0 0 0 0
201 AGT 0 0 0 15 0 0 0 0 0 1 2 107094 3 3 0 38 1 0 3 0 5 0 0 0 0 0 0 10 1 0 0 9 0 0 0 0 0 0 0 0 0 0 0 11 0 0 0 0 0 0 0 0 0 0 0 0 0 0 0 0 0 0 0 0
202 GAT 0 1 0 17 0 22 1 1 0 0 0 0 0 0 0 0 0 0 0 1 0 0 0 0 0 0 0 0 0 0 0 0 0 3 0 107017 0 0 0 36 0 0 0 13 0 0 69 1 0 0 0 24 0 0 1 0 0 0 0 0 0 1 0 0
203 GAG 0 0 9 0 0 0 0 0 0 0 0 0 0 0 0 0 0 0 1 0 0 0 0 0 0 0 0 0 0 0 0 0 23 0 107091 18 0 0 1 0 0 0 10 0 0 0 0 0 0 0 10 0 0 0 0 0 0 0 0 0 0 0 0 0
204 CAA 26 0 0 0 0 0 0 0 0 0 0 0 0 0 0 0 107163 0 3 0 0 0 0 0 0 0 0 0 2 0 0 0 0 0 0 0 0 0 0 0 0 0 0 0 0 0 0 0 11 0 0 0 1 0 0 0 0 0 0 0 0 0 0 0
205 CAG 0 0 23 0 0 1 0 0 0 0 0 13 0 0 5 0 12 0 107060 21 0 0 6 0 0 0 41 0 0 0 1 0 0 0 2 0 11 0 0 0 0 0 0 0 0 0 0 0 0 0 6 0 0 0 0 0 0 0 0 0 0 3 0 0
206 AGT 0 0 0 7 0 0 5 9 0 3 2 107049 0 0 0 11 0 0 0 3 0 0 0 0 0 0 0 0 0 0 0 0 0 11 5 0 0 0 0 0 0 29 0 5 0 0 1 16 0 3 0 0 0 0 0 32 0 0 0 2 0 0 0 0
207 CTC 7 0 0 0 0 0 0 0 0 0 0 0 0 130 0 0 0 4 0 0 0 4 0 0 0 0 0 0 56 106952 8 2 0 0 0 0 0 0 0 0 0 0 0 0 0 1 0 0 0 0 0 0 0 0 0 0 0 0 0 0 0 6 0 0
208 TAT 0 0 0 0 0 0 0 0 0 0 0 0 0 0 0 0 0 0 0 15 0 0 0 0 0 0 0 0 0 0 0 0 0 0 0 1 0 0 0 0 0 0 0 0 0 0 0 0 0 3 0 107120 0 0 0 1 0 0 0 1 0 0 0 0
209 AGT 0 1 0 14 5 0 0 0 0 12 0 107099 0 0 0 11 0 0 0 0 0 0 0 0 0 0 0 3 3 19 0 0 0 0 4 0 2 0 0 0 0 0 0 9 0 0 15 0 0 0 0 0 0 0 0 0 0 0 0 1 0 0 0 0
210 AAT 2 4 1 107139 0 0 0 2 0 3 0 10 1 0 0 1 0 0 0 3 3 0 0 0 0 0 0 0 0 1 0 0 0 0 0 5 0 0 0 0 0 4 0 2 0 0 0 0 0 0 0 0 0 0 0 0 0 0 0 0 0 0 0 0
211 GGA 4 5 0 0 3 0 0 0 24 27 0 0 4 1 7 0 0 0 0 0 0 24 9 0 0 0 0 3 0 0 26 2 12 0 0 10 2 0 0 0 106933 1 10 2 16 0 0 0 0 0 0 4 8 4 0 0 7 0 0 0 1 0 0 0
212 AAT 1 2 0 107106 0 0 0 5 0 0 0 1 0 0 0 0 0 0 0 1 0 12 0 0 0 2 0 0 0 13 1 0 0 0 0 4 0 0 0 0 0 0 1 0 0 0 2 0 0 0 0 0 0 0 0 0 0 0 0 0 2 0 0 1
213 GCT 0 0 0 0 0 5 0 17 0 0 0 0 0 0 0 0 0 0 0 0 0 0 2 6 0 0 0 0 0 0 0 0 0 0 0 31 0 6 0 106881 0 0 0 0 0 0 0 1 0 0 0 0 0 4 1 28 0 0 0 0 0 0 0 0
214 TAT 0 0 0 3 0 0 0 0 0 0 0 0 0 0 0 0 0 0 0 19 0 0 0 0 0 0 0 0 0 0 0 0 0 0 0 1 0 0 3 0 0 0 0 0 0 0 0 0 0 5 0 107137 0 0 9 1 0 0 0 2 0 0 0 0
215 GTC 0 0 0 0 0 0 0 0 0 0 0 0 0 79 0 4 0 0 0 0 0 0 0 0 0 0 0 0 0 0 2 0 0 0 0 0 0 3 0 0 0 1 0 0 12 107080 0 7 0 0 0 0 0 0 0 0 0 0 0 0 0 10 0 0
216 TCT 0 0 0 0 0 0 0 7 0 0 0 0 0 0 0 0 0 0 0 0 0 0 0 9 0 0 0 0 0 0 0 4 0 0 0 0 0 0 0 1 0 0 0 0 0 0 0 0 0 5 0 23 7 26 3 107109 0 0 0 0 0 0 0 3
217 GTA 0 0 0 0 0 0 0 0 0 0 0 0 33 0 0 0 0 0 0 0 0 0 0 0 0 0 0 0 3 0 0 0 0 0 0 0 5 0 0 0 0 0 0 0 107012 9 29 0 0 0 0 0 0 0 0 0 0 0 0 0 6 0 0 0
218 GCG 0 0 0 0 0 0 41 0 0 0 0 3 0 0 0 0 0 0 0 0 0 0 1 0 0 0 0 0 0 0 0 0 0 0 29 0 19 1 106537 23 0 0 1 0 1 0 21 0 0 0 0 0 0 2 24 0 0 0 0 0 0 0 0 0
219 TCT 0 0 0 0 0 0 5 0 0 0 0 0 0 0 0 0 0 0 0 0 0 0 0 10 0 0 0 0 0 0 0 0 0 0 0 0 0 0 10 3 0 1 0 0 0 0 0 0 0 0 0 11 10 24 5 107104 0 0 0 0 0 0 0 6
220 TCA 0 0 4 0 1 1 0 6 39 0 0 14 0 0 6 0 0 0 2 2 38 10 0 8 0 0 1 0 0 0 0 0 12 0 0 0 0 0 7 0 0 5 2 0 0 0 2 27 6 0 0 3 106961 4 4 3 0 0 11 0 10 0 6 0
221 AAT 3 3 1 106998 0 0 0 3 1 0 0 2 0 0 0 6 3 0 0 9 0 0 0 0 0 0 0 0 0 14 0 0 0 0 0 5 0 0 0 0 2 0 0 0 0 0 0 0 0 0 0 84 0 0 3 4 0 0 0 0 1 0 3 25
222 TAT 0 0 0 0 0 0 0 0 0 0 0 0 0 1 0 0 0 0 0 10 0 0 0 0 0 0 0 0 0 0 0 0 0 0 0 0 0 0 1 0 0 0 0 0 0 0 0 0 0 2 1 107134 0 0 0 0 0 0 0 11 10 0 0 0
223 AAC 15 107000 0 8 0 1 0 0 0 6 0 0 0 3 5 0 3 1 0 0 0 0 0 0 0 0 0 0 0 0 0 0 3 16 0 13 0 4 1 6 12 0 0 0 0 0 0 0 0 12 0 0 0 0 0 2 0 0 0 0 10 17 0 4
224 AGG 0 2 3 0 0 6 0 0 7 1 106077 55 0 0 16 0 0 1 0 11 0 0 0 0 0 16 8 3 0 0 0 0 0 0 0 0 0 0 0 11 0 0 7 2 0 0 0 0 0 0 0 0 0 0 0 0 0 0 1 5 0 0 0 0
225 AGA 4 0 0 0 2 0 0 0 106663 0 2 0 61 0 0 0 0 7 0 0 0 0 0 0 3 0 0 1 0 0 0 0 0 0 0 0 0 0 0 0 8 0 0 0 0 0 0 0 0 0 0 0 0 0 0 0 1 0 0 0 0 0 0 0
226 TTC 0 0 0 0 0 0 0 0 0 0 0 2 0 2 0 1 0 0 0 0 0 0 0 0 0 0 0 0 0 15 0 1 4 0 2 0 0 0 0 0 0 0 0 0 4 14 0 0 0 4 0 0 9 15 0 0 0 0 0 0 13 106862 2 20
227 ACC 5 7 0 0 10 106839 15 7 0 1 0 0 0 17 0 0 0 1 3 0 0 2 0 0 0 3 1 0 2 0 5 0 0 0 0 0 0 49 5 0 0 0 0 0 2 1 0 7 0 0 0 0 2 0 0 0 0 0 0 0 0 0 4 2
228 CCG 0 0 0 0 0 0 10 0 0 1 0 0 0 0 0 0 0 0 10 0 28 1 106962 26 0 0 17 0 0 0 12 0 0 0 0 0 1 0 0 0 0 0 0 0 0 0 0 0 0 0 0 0 0 0 6 0 0 0 0 0 0 0 0 0
229 GAA 12 4 0 1 27 4 32 2 0 0 0 0 0 0 0 0 4 0 0 5 0 0 0 0 0 0 0 0 0 1 0 0 105615 8 7 8 6 0 3 7 15 5 4 0 2 0 0 6 16 2 0 3 1 2 12 7 0 1 0 0 15 0 0 0
230 ATA 2 0 0 0 1 0 7 7 0 2 0 0 106963 14 24 3 0 0 0 0 4 0 3 0 0 1 0 0 21 0 0 0 0 0 0 0 0 3 0 2 0 0 0 0 30 28 36 12 0 0 0 0 0 0 0 0 0 0 0 0 8 0 0 0
231 GCT 0 0 0 0 0 0 1 16 0 0 0 0 0 0 1 0 2 0 3 0 0 0 0 1 0 0 0 0 0 0 0 1 0 0 0 21 1 4 0 104862 0 0 0 2 74 0 0 11 0 0 0 2 13 2 0 35 0 0 4 0 0 0 0 0
232 GCA 3 1 4 7 64 0 10 0 0 0 0 0 0 0 2 1 6 4 0 0 1 13 0 0 0 0 8 45 0 7 13 7 8 0 2 0 106718 0 66 2 2 5 3 9 5 0 0 0 0 0 0 0 10 0 9 0 0 0 0 0 11 0 4 1
233 AGG 0 0 8 0 0 0 0 0 24 0 102585 9 0 0 23 0 0 0 0 0 0 0 0 0 2 0 2 0 0 0 0 0 0 0 0 0 0 0 0 0 0 0 31 0 0 0 0 0 0 0 0 0 0 0 0 0 0 0 1 0 0 0 0 0
234 CCC 0 0 0 0 0 9 1 0 0 0 0 0 0 0 0 0 0 3 0 0 8 106952 0 6 0 3 0 0 0 3 0 0 0 0 0 0 0 3 0 0 0 0 0 0 0 0 0 0 0 0 0 0 0 4 0 0 0 0 0 0 1 1 0 0
235 AAA 105993 0 34 1 1 0 0 1 4 0 0 0 6 0 0 0 2 0 0 0 0 0 0 0 5 11 3 0 0 0 15 13 11 0 0 0 0 0 0 0 0 0 0 1 0 0 0 0 2 0 0 1 0 2 4 0 0 0 0 0 0 7 2 0
236 GTA 8 0 0 0 0 5 0 0 0 0 21 0 15 1 0 1 0 0 0 0 0 0 0 0 0 13 9 0 0 0 0 3 0 0 1 2 7 0 0 0 0 0 0 0 106949 2 16 11 1 0 0 0 0 0 0 0 0 0 0 4 26 3 1 8
237 AGA 12 0 0 0 1 0 0 0 106418 1 20 3 15 0 0 0 0 23 20 0 0 0 0 0 4 4 4 0 0 0 6 0 0 0 1 0 0 0 0 0 10 0 0 0 0 0 0 0 0 0 0 0 0 4 0 0 0 1 0 0 0 0 0 0
238 GAT 0 0 0 4 0 63 0 0 0 0 0 0 0 1 0 0 4 0 0 1 0 0 0 0 0 0 0 0 0 0 0 0 574 6 9 105437 0 0 0 7 1 0 3 7 0 0 0 0 0 0 0 15 1 0 0 0 0 0 0 0 0 0 0 0
239 CAA 11 0 0 0 1 0 0 0 0 0 0 0 0 0 1 0 106481 0 16 3 0 0 0 0 7 0 0 0 0 0 0 0 0 0 0 0 0 0 0 0 0 0 0 0 0 0 0 0 7 0 0 0 0 0 0 0 0 0 0 0 0 0 0 0
240 CAT 1 0 0 94 0 18 0 0 0 0 0 0 0 0 0 0 19 4 1 104389 0 0 0 3 0 0 0 6 1 0 0 0 0 0 0 3 0 0 0 0 0 0 0 0 0 0 4 0 0 0 0 3 0 0 0 0 0 0 0 0 0 0 0 0
241 GGG 0 0 0 0 0 0 0 0 0 0 23 0 0 0 0 0 0 0 0 0 0 0 0 0 0 0 0 0 0 0 0 0 0 0 9 0 0 0 0 0 56 0 101842 51 0 0 13 0 0 0 0 0 0 0 0 1 0 0 11 0 0 0 0 0
242 AGG 0 0 26 0 0 0 2 0 12 0 102506 43 0 0 12 0 0 0 0 0 0 0 0 0 4 0 18 0 0 0 0 0 0 0 0 0 0 0 0 0 0 0 23 0 0 0 0 0 0 0 0 0 0 0 0 0 0 0 2 0 0 0 0 0
243 ATG 0 0 3 0 0 0 4 0 0 0 9 0 18 0 105079 17 1 0 0 0 0 0 0 0 0 0 0 0 0 0 7 0 0 0 0 0 0 0 0 0 0 0 0 0 0 0 20 0 0 0 0 0 0 0 0 0 0 0 0 0 0 0 2 0
244 AAC 8 105351 1 7 0 0 0 0 0 6 19 0 6 1 0 0 2 0 0 0 0 0 0 0 1 0 0 0 0 13 0 0 0 7 0 0 0 0 0 0 0 0 4 0 12 0 0 0 0 0 0 0 0 0 0 0 0 0 5 0 0 24 0 0
245 TAT 0 0 0 0 0 0 0 8 0 0 0 0 0 0 0 0 0 0 0 9 0 0 0 0 0 0 0 0 0 0 0 0 0 0 0 0 0 0 0 0 0 0 0 0 0 0 0 0 3 5 0 105345 0 0 0 0 0 0 0 2 0 0 0 0
246 TAC 0 2 0 0 0 0 0 0 0 0 0 0 0 0 0 0 0 4 2 2 0 0 0 0 0 0 0 0 0 0 0 0 0 0 0 0 0 0 0 0 0 0 0 0 0 0 0 0 6 106215 0 9 0 1 0 0 0 6 0 0 15 0 0 0
247 TGG 0 0 0 0 1 0 0 0 0 0 0 0 0 0 0 0 0 0 0 0 0 0 0 0 0 0 6 0 0 0 1 0 0 0 0 0 0 0 0 0 0 0 0 0 0 0 0 0 0 0 4 0 0 0 1 0 6 0 106620 14 0 0 10 0
248 ACC 0 10 0 0 4 101277 0 23 0 6 0 0 0 9 0 0 0 0 0 0 0 1 0 0 0 0 0 0 0 3 0 14 0 1 0 0 0 14 0 0 0 0 0 0 1 14 0 0 0 0 0 0 5 1 2 0 0 0 1 0 12 0 0 0
249 TTG 0 0 1 0 0 0 0 0 0 0 2 0 0 9 1 0 0 0 0 0 0 0 0 0 0 0 0 0 12 0 14 9 0 0 1 0 0 0 0 0 0 0 0 0 0 0 0 0 0 0 0 0 0 0 9 0 0 0 0 0 20 1 105818 14
250 CTA 0 0 0 0 0 0 0 0 0 0 0 0 40 0 0 4 2 0 0 0 7 0 0 0 0 0 0 0 100713 5 10 0 0 0 0 1 0 0 0 0 0 0 0 0 1 1 11 0 0 0 0 0 0 0 0 0 0 0 0 0 18 0 0 0
251 GAA 21 5 0 11 2 0 0 0 0 0 0 0 0 0 2 0 1 0 0 0 2 24 0 1 1 0 0 0 0 3 0 4 106851 17 4 0 5 1 0 0 17 0 0 0 11 0 0 0 53 0 0 1 0 0 0 0 0 0 0 0 1 0 5 0
252 CCC 0 0 0 0 1 14 0 0 0 0 0 0 0 0 0 0 4 20 0 0 29 105562 18 13 0 2 1 0 0 6 0 0 0 0 0 1 9 2 0 13 0 0 0 0 0 5 0 0 0 0 0 0 0 22 1 3 0 0 0 0 0 0 0 0
253 GGA 0 2 0 0 0 0 0 0 36 0 0 0 0 0 7 0 0 0 0 0 0 0 0 0 2 0 0 0 5 0 0 0 14 0 4 0 0 0 0 0 106755 14 20 7 19 0 0 0 0 0 0 0 2 2 3 4 12 0 0 0 1 0 8 0
254 GAC 0 7 0 0 0 0 0 0 0 0 0 0 0 0 0 0 11 0 0 10 0 0 0 0 0 0 0 0 0 0 0 0 20 106585 7 8 0 0 2 0 0 12 0 0 0 0 0 0 0 13 0 0 0 0 0 0 0 0 0 0 0 0 0 0
255 ACA 17 4 0 0 106288 15 5 3 0 0 0 0 16 0 0 0 0 0 0 0 1 0 0 0 0 0 0 0 0 0 0 0 0 0 0 0 4 0 0 0 0 0 0 0 0 0 0 0 0 0 0 16 1 7 0 0 0 0 0 0 0 0 0 0
256 ATA 0 0 0 0 4 0 0 0 0 0 0 0 107100 0 5 8 0 0 0 0 0 0 0 0 0 0 0 0 2 3 0 0 0 0 0 0 0 0 0 0 0 0 0 0 3 0 0 0 0 0 0 0 0 0 0 0 0 0 0 0 26 0 0 0
257 ATA 0 0 0 0 9 2 0 1 0 0 0 0 106957 1 25 0 5 0 0 0 0 0 0 0 0 0 0 0 2 8 0 0 0 0 0 0 6 0 0 0 0 0 0 0 15 0 0 0 0 0 0 1 1 0 0 0 0 0 0 0 8 3 0 0
258 TTT 0 0 0 0 0 0 0 0 0 0 6 0 0 0 0 2 0 0 0 0 0 0 0 0 0 0 0 0 25 0 0 7 0 0 0 0 0 0 0 0 0 0 0 0 0 0 0 0 1 0 0 0 0 0 0 1 0 0 0 0 10 7 8 106877
259 GAG 0 0 21 0 0 1 0 0 0 0 0 0 0 0 0 0 0 0 1 0 0 0 0 0 0 0 0 0 0 0 0 0 27 0 106978 21 0 0 1 0 0 0 16 0 0 0 5 0 0 0 7 0 0 0 0 0 0 0 0 0 0 0 0 0
260 GCA 0 0 0 0 10 0 0 1 0 0 0 0 0 0 0 0 0 0 0 0 0 0 0 0 0 0 0 0 0 0 0 0 22 0 0 0 106672 0 2 2 2 0 0 1 8 0 0 0 0 0 0 0 42 2 0 0 0 0 0 0 0 0 0 0
261 ACT 0 0 0 59 36 10 3 106818 0 9 0 1 0 0 0 7 0 0 0 0 0 0 0 1 0 0 0 0 0 0 0 0 0 7 0 3 0 0 0 2 0 0 0 0 0 0 0 0 0 0 0 0 0 3 0 2 0 0 0 0 0 0 0 0
262 GGT 0 0 0 0 0 0 0 0 0 0 0 71 0 0 0 0 0 0 0 0 0 0 0 0 0 0 0 0 0 0 0 0 0 0 0 17 0 0 0 2 0 14 3 106995 0 0 0 41 0 0 0 0 0 0 0 0 0 0 0 13 0 0 0 0
263 AAT 1 4 0 107123 0 0 0 2 0 0 0 3 0 0 0 3 0 0 0 2 0 0 0 0 0 0 0 0 0 0 0 0 0 0 0 15 0 0 0 0 0 0 0 0 0 0 0 0 0 0 0 0 0 0 0 0 0 0 0 0 0 0 0 0
264 CTA 0 0 0 0 0 0 0 0 0 0 0 2 33 0 0 2 2 0 0 0 19 0 0 0 0 0 0 0 107021 0 6 0 0 0 0 0 0 0 0 0 0 0 0 0 1 0 0 0 0 0 0 0 0 0 0 0 0 0 0 0 17 0 0 0
265 ATA 1 0 0 0 3 0 0 0 0 0 0 0 107120 12 10 1 0 0 0 0 0 0 0 0 0 0 0 0 0 0 1 0 0 0 0 0 0 0 0 0 0 0 0 0 2 0 0 0 0 0 0 0 0 0 0 0 0 0 0 0 2 0 0 0
266 GCA 0 0 0 0 6 0 0 0 0 0 0 0 0 0 0 0 0 0 0 0 0 0 0 0 0 0 0 0 0 0 0 0 20 0 0 0 107068 5 6 1 0 0 0 0 19 0 0 0 0 0 0 0 15 0 0 0 0 0 0 0 0 0 0 0
267 CCA 0 0 0 0 16 0 0 0 0 0 0 0 0 0 0 0 14 0 0 0 107037 10 4 4 1 0 0 0 6 0 0 0 0 0 0 0 1 0 0 0 0 0 0 0 0 0 0 0 0 0 0 0 5 0 0 0 0 0 0 0 0 0 0 0
268 TGG 0 0 0 0 0 0 0 0 0 0 3 0 0 0 0 0 0 1 0 0 0 0 0 0 0 0 9 0 1 0 2 6 0 0 0 0 4 1 0 8 0 0 18 0 0 0 0 0 0 0 7 0 0 0 0 0 4 0 106993 66 0 0 9 0
269 TAT 0 0 0 0 0 0 0 0 0 0 0 0 0 0 0 0 0 6 0 21 0 0 0 0 0 0 0 0 0 0 0 0 0 0 0 1 0 0 0 0 0 0 0 0 0 0 0 0 2 1 0 107120 0 0 0 2 0 0 0 12 0 0 0 0
270 GCT 0 0 0 0 0 0 0 24 0 0 0 0 0 0 0 0 0 0 0 0 0 0 0 0 0 0 0 0 0 0 0 0 0 0 0 36 10 10 0 107069 0 0 0 1 0 0 0 9 0 0 0 0 0 1 1 11 0 0 0 0 0 0 0 0
271 TTC 0 0 0 0 0 0 0 0 0 0 0 0 0 1 1 0 0 2 0 0 0 0 0 0 0 0 0 0 0 13 0 0 0 0 0 0 0 0 0 0 0 0 0 0 0 1 0 0 0 4 0 5 0 8 0 0 0 0 0 0 6 107093 0 63
272 GCA 0 0 9 0 21 1 4 0 0 0 0 2 0 0 0 0 2 0 0 0 3 0 0 0 0 0 0 0 0 0 6 0 16 0 9 0 106990 2 4 0 0 0 0 5 2 6 0 0 0 0 0 0 89 0 0 0 0 0 0 2 0 0 1 0
273 CTG 0 0 0 0 0 0 0 0 0 0 0 0 13 0 34 1 0 0 1 0 0 0 26 0 0 0 3 0 19 3 107021 10 0 0 0 0 0 8 0 0 0 0 0 0 4 0 4 0 0 0 0 0 0 0 0 0 0 0 0 0 9 0 4 0
274 AGT 3 6 0 17 4 16 2 1 2 5 1 107007 0 3 0 38 3 0 0 8 0 0 0 0 1 0 0 0 0 0 11 0 0 4 0 2 0 15 0 0 9 1 0 14 0 0 0 0 0 0 0 0 6 0 0 5 0 0 1 6 0 0 10 0
275 AGA 6 0 0 0 4 0 2 0 107053 1 19 1 73 0 0 0 0 0 0 0 0 5 0 0 4 0 0 0 0 0 0 0 0 0 0 0 0 0 0 0 14 0 0 0 0 0 0 0 0 0 0 0 0 2 0 0 1 0 0 0 0 0 0 11
276 GGG 0 0 0 8 0 2 0 0 0 0 13 0 0 0 0 0 4 0 0 0 0 0 0 0 0 2 4 0 0 0 0 0 0 2 8 7 0 0 1 0 10 7 106949 75 0 0 13 0 0 0 0 0 22 30 6 2 0 2 22 0 0 0 0 0
277 TTT 25 0 0 2 4 1 0 0 0 0 14 0 16 2 3 10 46 155 3 0 1 14 0 2 2 0 0 0 126 0 12 18 12 1 2 2 1 3 43 0 0 3 0 0 18 0 8 10 0 18 0 20 0 6 2 7 0 0 0 8 1 30 8 106535
278 GAG 0 0 5 0 0 12 0 0 0 0 0 0 11 0 1 1 0 0 2 0 2 0 0 0 3 0 17 0 1 6 2 0 14 3 106801 171 0 1 3 6 4 0 20 7 0 0 3 0 0 2 26 20 0 0 15 0 0 0 23 0 0 14 3 1
279 TCC 0 0 0 0 1 2 0 0 0 0 0 0 0 0 0 0 0 0 0 0 0 34 0 0 0 0 0 0 0 0 0 0 0 0 0 0 0 0 0 0 0 0 0 0 0 0 0 0 0 30 0 0 47 106967 13 42 0 5 0 0 0 14 0 0
280 GGC 0 0 0 0 0 0 1 5 0 21 0 0 0 2 0 0 0 0 0 0 0 0 0 0 0 1 6 0 0 0 0 0 0 23 0 0 9 2 4 1 33 106956 4 23 0 43 0 1 0 0 0 0 0 0 0 0 0 15 0 0 0 0 0 0
281 ATC 0 1 0 0 0 9 0 0 0 2 0 0 20 107087 4 12 0 0 0 0 0 0 0 0 0 0 0 0 0 4 0 0 0 0 0 0 0 0 0 0 0 0 0 0 0 5 5 0 0 0 0 0 0 0 0 0 0 0 2 0 0 9 0 0
282 ATC 0 1 0 0 0 11 0 0 0 0 0 0 130 106945 8 9 0 0 0 0 0 0 0 0 0 0 0 0 5 0 0 0 0 0 0 0 0 0 0 0 0 0 0 0 0 6 0 0 0 0 0 0 0 0 0 0 0 0 0 0 0 11 0 0
283 ACC 2 511 1 0 48 106486 0 7 4 7 0 5 0 23 1 0 2 0 8 0 0 2 0 0 0 1 0 0 2 0 13 7 0 0 0 0 21 5 1 0 0 0 0 0 10 0 0 14 0 0 0 7 0 2 1 0 0 0 0 0 1 0 8 0
284 TCA 0 0 0 0 3 0 0 1 0 0 0 13 0 0 0 0 0 0 0 0 18 0 0 0 0 0 0 0 0 0 0 0 0 0 0 0 1 0 0 0 0 0 0 0 0 0 0 0 11 0 0 0 107041 44 12 22 0 0 0 0 2 0 0 0
285 AAC 29 106897 1 53 14 6 40 0 0 14 0 0 4 9 0 1 0 8 0 0 0 5 0 0 0 0 0 0 7 0 6 7 22 11 0 0 0 0 1 0 2 0 0 1 0 0 0 0 0 0 0 1 0 0 0 8 0 0 0 0 0 0 0 0
286 GCG 42 0 0 4 23 0 56 3 0 0 0 0 20 0 1 0 0 0 0 25 0 0 0 0 0 0 1 0 0 23 0 0 0 0 31 0 53 37 114595 75 0 2 1 3 0 0 38 1 0 0 0 0 0 0 22 0 0 1 0 0 0 5 0 0
287 TCA 0 0 0 0 5 0 0 0 0 0 0 0 0 0 0 0 0 1 24 0 38 2 0 16 0 0 0 0 0 0 0 0 1 0 0 7 40 0 0 0 0 0 0 0 0 0 0 0 7 0 0 2 114840 25 5 9 2 0 0 0 9 0 0 0
288 ATG 0 0 2 0 0 2 13 2 0 11 1 0 29 1 114912 26 0 0 0 0 1 9 0 0 0 0 0 0 0 0 3 2 0 0 0 0 0 0 0 0 0 0 0 0 12 0 7 0 0 0 0 11 0 0 0 0 0 2 0 0 0 0 1 1
289 CAT 0 0 0 24 0 99 0 0 0 0 0 3 2 0 0 0 0 6 4 114831 0 0 0 1 0 0 0 3 0 0 0 3 0 0 0 0 0 0 4 0 0 0 27 0 5 0 4 0 0 0 0 33 0 2 0 0 0 0 0 2 0 0 0 0
290 GAG 0 0 16 0 0 0 0 0 0 0 0 0 0 0 2 0 0 1 2 0 0 0 0 0 0 0 0 0 0 1 0 0 16 8 114906 38 3 0 5 0 0 0 11 0 0 0 0 0 0 0 25 0 0 6 0 0 0 0 0 0 0 0 0 0
291 TGT 0 0 0 0 0 1 0 0 0 0 0 10 0 0 0 0 0 0 0 0 0 0 0 0 0 0 0 3 0 0 0 0 0 0 0 0 0 0 0 0 0 0 0 5 0 0 0 0 0 0 0 34 0 0 0 2 3 13 0 114949 0 0 0 29
292 AAC 20 114916 1 9 0 15 0 0 0 14 0 0 0 1 0 0 0 2 1 0 0 0 0 0 0 0 0 0 0 0 0 0 0 25 0 0 0 0 0 0 0 0 0 0 4 0 0 0 0 2 0 12 3 5 0 26 0 0 0 0 0 0 0 0
293 ACG 0 0 36 0 41 1 114929 30 0 0 3 0 0 0 11 0 0 0 0 0 0 0 0 0 0 0 0 0 0 0 0 0 0 0 0 0 2 0 8 0 0 0 0 0 0 0 0 0 0 0 0 0 0 2 0 0 0 0 0 0 0 0 0 0
294 AAG 66 0 114727 48 0 0 34 7 7 0 22 1 0 0 1 3 0 0 14 27 0 0 0 0 0 0 1 2 0 4 6 2 0 0 24 6 0 0 0 0 2 0 0 0 0 0 0 4 0 0 0 4 1 7 25 0 0 0 0 0 3 9 1 1
295 TGT 0 0 0 0 0 0 0 0 0 0 0 0 0 0 0 0 0 0 0 0 0 0 0 0 0 0 0 2 0 0 0 0 0 0 0 0 0 0 0 0 0 0 0 1 0 0 0 0 0 0 0 28 0 0 0 3 1 19 2 114956 0 0 0 19
296 CAA 21 0 0 0 0 0 0 0 0 0 0 0 0 0 0 0 114971 3 10 0 1 0 0 0 30 0 0 0 3 0 0 0 0 0 0 0 0 0 0 0 0 0 0 0 0 0 0 0 10 0 0 0 0 0 0 0 0 0 0 0 0 0 0 0
297 ACA 16 0 0 0 114980 20 8 2 2 0 0 2 13 0 0 0 0 0 0 0 1 0 0 0 0 0 0 0 0 0 0 0 0 0 0 0 10 0 0 0 0 0 0 0 0 0 0 0 0 0 0 0 0 0 0 0 0 0 0 0 0 0 0 0
298 CCC 0 0 0 0 0 42 0 0 0 0 0 0 0 0 0 0 0 29 0 0 22 114926 6 2 0 3 0 0 0 17 0 0 0 0 0 0 0 7 0 0 0 0 0 0 0 0 0 0 0 0 0 0 0 10 0 0 0 0 0 0 0 0 0 0
299 CAG 0 0 9 0 0 0 14 9 0 2 0 0 3 0 0 0 18 0 114814 41 0 0 2 0 0 4 26 2 21 0 1 6 12 0 0 34 1 1 0 0 0 0 0 0 0 0 0 3 0 0 1 8 0 0 0 0 0 8 0 0 0 0 0 0
300 GGA 0 0 0 0 0 0 0 0 13 0 0 0 0 0 0 0 0 0 0 2 0 0 0 0 3 0 0 1 0 0 0 0 4 0 0 0 1 0 0 0 114899 0 21 0 36 0 0 0 0 0 0 0 0 0 0 0 54 0 0 0 0 0 0 0
301 GCT 0 0 0 0 0 0 0 10 0 0 0 1 0 0 0 0 0 0 0 0 0 0 0 2 0 0 0 0 0 0 0 0 0 0 0 83 14 31 1 114864 0 0 0 2 1 0 0 12 0 0 0 0 0 0 0 34 0 0 0 0 0 0 0 0
302 ATA 3 0 0 0 8 0 0 0 9 0 0 0 114988 9 18 1 0 0 0 0 0 0 0 0 0 0 0 0 0 0 0 0 0 0 0 0 0 0 0 0 0 0 0 0 4 0 0 0 0 0 0 0 0 0 0 0 0 0 0 0 12 0 0 2
303 AAC 24 114952 0 15 0 3 1 0 0 13 0 0 0 0 7 0 0 1 0 0 0 2 0 0 0 0 0 0 0 0 4 0 13 11 0 0 2 0 0 0 0 0 0 0 0 0 0 0 0 0 0 0 0 0 0 5 0 0 0 0 0 0 0 6
304 AGC 0 30 0 0 0 1 0 0 25 114793 0 44 0 66 0 0 0 0 0 0 0 0 0 0 0 1 0 0 0 0 0 0 0 0 0 0 0 0 0 0 2 7 0 0 0 0 0 0 0 0 0 0 21 0 0 0 0 0 0 0 0 0 0 0
305 AAT 0 6 0 115009 0 0 0 1 0 0 0 24 0 0 0 3 0 0 0 3 0 0 0 0 0 0 0 0 0 0 0 0 0 0 0 5 0 0 0 2 1 0 0 0 0 0 0 0 0 0 0 0 0 0 0 0 0 0 0 0 0 0 0 0
306 CTC 4 0 0 0 0 0 0 0 0 0 0 0 0 43 0 0 0 1 0 10 0 17 0 0 0 3 16 2 17 114879 0 9 0 0 0 0 10 0 0 0 0 0 0 0 0 0 0 0 0 0 0 0 0 0 6 0 0 0 0 0 0 17 0 0
307 CCT 0 0 0 0 0 0 0 31 0 0 0 0 0 0 0 0 0 0 0 42 21 25 5 114889 0 0 0 0 0 0 0 11 0 0 0 10 0 0 0 0 0 0 0 0 0 0 0 0 0 0 0 0 0 0 0 6 0 0 0 0 0 0 0 0
308 TTC 0 0 0 0 0 0 0 0 0 0 0 0 0 2 0 0 0 0 0 0 0 0 0 0 0 0 0 0 0 4 0 0 0 0 0 0 0 0 0 0 0 0 0 0 0 1 0 0 0 5 0 0 0 16 0 0 0 2 0 0 35 114849 1 102
309 CAG 0 0 33 0 0 0 0 0 0 0 0 0 0 0 0 0 14 0 114815 37 0 0 4 0 0 0 18 0 0 0 5 0 0 0 0 0 0 0 0 0 0 0 0 0 0 0 0 0 0 0 14 0 0 0 0 0 0 0 0 0 0 0 0 0
310 AAT 7 5 8 115011 0 0 0 0 0 0 0 9 0 0 0 0 0 0 0 1 0 0 0 0 0 0 0 0 0 0 0 0 0 0 0 8 0 0 0 0 0 0 0 0 0 0 0 0 0 0 0 0 0 0 0 0 0 0 0 0 0 0 0 0
311 ATA 0 0 0 0 10 0 0 0 10 1 0 0 114962 7 10 5 0 0 0 0 0 0 0 0 0 0 0 0 0 0 0 0 0 0 0 0 0 0 0 0 0 0 0 0 36 0 0 0 0 0 0 0 0 0 0 0 0 0 0 0 0 0 0 0
312 CAC 0 16 0 0 0 0 16 0 0 13 0 0 0 0 0 0 62 114854 2 13 0 1 0 0 0 4 0 0 0 0 0 0 0 7 0 2 0 0 0 0 0 0 0 0 0 0 0 0 0 18 0 0 2 0 18 0 0 0 0 0 0 0 0 0
313 CCA 0 0 0 0 8 0 0 0 0 2 0 0 0 0 0 0 20 0 2 0 114953 9 11 3 1 1 0 0 4 0 0 0 0 0 0 0 1 0 0 0 0 0 0 0 0 0 0 0 0 0 0 0 4 0 4 0 0 0 2 0 0 0 0 0
314 GTC 0 3 0 0 0 0 0 0 10 5 0 0 6 10 0 0 19 1 0 0 0 0 0 0 0 0 0 10 0 4 0 0 0 5 0 0 0 4 0 0 0 1 0 0 22 114727 0 14 0 0 0 2 4 0 13 0 0 0 0 0 0 37 4 0
315 ACA 39 0 0 4 114877 5 12 3 1 0 0 1 6 0 0 0 0 3 0 0 0 0 0 0 0 0 0 0 0 0 0 0 0 0 0 0 20 0 13 6 0 0 0 0 7 1 1 2 0 0 0 0 9 0 13 0 0 0 0 0 0 2 0 3
316 ATA 3 0 0 0 1 0 0 0 1 0 0 0 114921 61 17 0 0 0 0 0 0 0 0 0 0 0 0 0 2 0 0 0 0 0 0 0 0 0 0 0 0 0 0 0 4 0 4 0 0 0 0 0 0 0 0 0 0 0 0 0 26 0 0 0
317 GGA 0 0 0 0 0 0 0 0 8 0 0 0 0 0 0 0 0 0 0 0 0 0 0 0 0 0 0 0 0 0 0 0 14 0 0 0 1 0 0 0 114944 1 19 11 16 0 0 0 0 0 0 0 0 0 0 0 25 0 0 0 0 0 0 0
318 GAG 6 0 24 0 0 6 9 4 0 7 1 0 0 0 12 0 1 21 2 1 0 0 0 0 0 0 0 0 0 0 0 0 23 7 114568 15 17 4 1 0 0 0 13 0 0 0 6 0 0 2 29 0 4 34 0 8 0 0 0 0 6 0 0 0
319 TGC 0 0 0 0 0 0 0 0 0 0 0 0 0 0 0 0 0 0 0 0 0 0 0 0 0 4 0 0 0 0 0 0 0 0 0 0 0 0 0 0 0 1 0 0 0 0 0 0 0 33 0 0 0 2 0 0 38 114760 6 28 0 21 0 0
320 CCA 0 0 0 0 19 0 0 0 0 0 0 0 0 0 0 0 4 0 0 0 114874 17 5 20 0 0 0 0 8 0 0 0 0 0 0 0 1 0 0 0 0 0 0 0 0 0 0 0 0 0 0 0 14 0 0 0 0 0 0 0 0 0 0 0
321 AAA 114945 0 14 1 0 0 0 0 2 0 6 2 5 0 0 0 1 3 0 0 0 0 0 0 6 0 37 0 3 4 0 2 3 0 0 0 0 0 0 0 0 0 0 0 0 0 0 0 5 0 0 0 1 0 0 0 0 0 0 0 1 0 0 0
322 TAT 0 0 0 3 0 0 0 0 0 0 0 0 0 0 0 0 0 0 0 9 0 0 0 0 0 0 0 0 0 0 0 0 0 0 0 1 0 0 0 0 0 0 0 0 1 0 0 0 7 4 7 114772 0 0 0 0 0 0 0 7 0 8 0 3
323 GTC 0 0 0 0 0 0 0 0 0 0 0 0 0 121 0 9 0 0 0 0 0 0 0 0 0 0 0 0 0 1 0 0 0 2 0 0 0 5 0 0 0 2 0 0 12 112892 1 42 0 0 0 0 0 0 0 0 0 0 0 0 9 17 0 0
324 AGG 0 0 7 0 0 0 1 0 9 1 113659 35 0 0 22 0 0 1 0 0 0 0 0 0 6 4 20 0 0 3 1 0 0 0 0 0 0 0 0 0 0 0 21 0 0 0 0 0 0 1 0 0 0 0 0 0 0 0 2 0 0 0 0 0
325 AGT 0 0 0 27 0 2 0 0 0 13 0 114504 0 0 0 37 0 0 0 0 0 0 0 0 0 0 0 1 0 0 0 3 0 0 0 0 0 0 0 0 0 0 0 12 0 0 0 0 0 0 0 0 1 0 6 0 0 0 0 0 0 0 1 0
326 ACC 0 40 0 0 10 114644 4 15 12 0 0 5 0 11 0 0 0 0 0 0 0 3 0 0 0 0 0 0 1 0 0 0 0 0 15 0 0 13 0 0 0 0 1 0 0 0 0 0 0 0 0 0 0 1 0 4 0 0 0 0 0 0 0 0
327 AAA 114910 0 4 3 0 0 0 3 1 0 0 0 0 0 0 0 1 0 0 0 0 0 0 0 0 0 0 0 0 0 0 0 10 0 0 0 0 0 0 0 0 0 2 0 0 0 0 0 2 0 0 0 0 0 0 0 0 0 0 0 0 0 0 0
328 TTG 0 0 0 0 0 0 0 0 0 0 0 0 0 0 1 0 0 0 0 0 0 0 0 0 0 0 0 0 15 10 6 2 0 0 0 0 0 0 0 0 0 0 0 0 0 0 0 0 0 0 0 0 0 0 4 0 0 0 0 0 7 0 113271 8
329 AGG 0 0 9 0 0 0 0 0 23 2 113212 29 0 0 23 0 0 0 0 0 0 0 0 0 2 0 1 0 0 0 0 0 0 0 0 0 0 0 0 0 0 0 20 0 0 0 0 0 0 0 0 0 0 0 0 0 0 0 2 0 0 0 0 0
330 ATG 0 0 0 0 0 0 8 0 0 0 0 0 23 0 113119 11 0 0 0 0 0 0 0 0 0 0 0 0 0 0 0 0 0 0 0 0 0 0 0 0 0 0 0 0 0 0 13 0 0 0 0 0 0 0 0 0 0 0 0 0 0 0 2 0
331 GTT 0 0 0 0 0 0 0 0 0 0 0 0 0 0 0 5 0 0 0 0 0 0 0 0 0 0 0 0 0 0 0 0 0 0 0 0 0 1 0 3 0 0 0 1 0 6 2 112042 0 0 0 0 0 0 0 0 0 0 0 0 0 0 0 82
332 ACA 17 0 1 0 114672 17 56 4 0 0 0 0 28 0 0 0 0 0 0 0 0 0 0 0 0 0 0 0 0 0 0 0 0 0 0 0 7 0 0 0 0 0 0 0 0 0 0 0 0 0 0 0 2 0 0 0 0 0 0 0 0 0 0 0
333 GGA 0 0 0 0 0 0 0 0 10 0 0 0 0 0 0 0 0 0 0 0 0 0 0 0 0 0 0 0 0 0 0 0 16 1 0 0 1 0 0 0 113291 1 12 0 13 0 0 0 0 0 0 0 0 0 0 0 20 0 0 0 0 0 0 0
334 CTA 0 0 0 0 0 0 0 0 0 0 0 0 47 0 0 0 0 0 0 0 23 3 0 0 0 0 0 0 114556 29 6 6 0 0 0 0 0 0 0 0 0 0 0 0 12 0 0 3 1 0 0 0 0 0 0 0 0 0 0 0 5 0 0 0
335 AGA 17 0 0 0 2 0 0 0 114362 2 4 1 14 0 0 0 0 0 0 0 0 0 0 0 0 0 4 0 0 0 0 0 1 0 0 0 0 0 0 0 5 0 0 0 0 0 0 0 0 0 0 0 0 0 0 0 1 0 0 0 0 0 0 0
336 AAC 38 109149 3 23 0 3 0 0 0 5 0 0 0 0 0 0 0 0 0 0 0 0 0 0 0 0 0 0 0 0 0 0 0 4 0 0 0 0 0 0 0 0 0 0 0 0 0 0 0 1 0 0 0 0 0 0 0 0 0 0 0 0 0 0
337 ATC 0 23 0 13 1 18 0 0 2 1 0 0 10 111321 4 16 32 0 0 0 0 0 0 0 3 74 6 3 12 1 0 0 0 0 0 0 0 0 7 0 0 0 0 0 0 7 0 0 0 0 0 0 0 0 0 0 0 0 0 0 0 3 0 0
338 CCA 0 0 0 1 17 0 0 0 0 0 0 0 0 0 0 0 70 0 0 2 93507 9 0 7 0 0 0 0 2 0 0 0 0 0 0 0 0 0 0 0 0 0 0 0 0 0 0 0 0 0 0 0 4 0 0 0 0 0 0 2 0 0 0 0
339 TCC 0 0 1 0 0 21 0 15 0 0 0 0 15 5 0 0 0 0 10 0 0 10 0 0 0 0 2 0 0 0 0 0 0 0 0 0 14 15 0 6 0 0 1 0 0 0 3 0 0 22 0 0 35 104451 1 17 0 0 0 0 0 13 3 0
340 ATT 1 0 0 0 0 0 0 3 28 0 10 0 2 8 5 112431 0 0 8 0 0 0 0 0 3 0 0 0 0 0 0 3 0 0 0 0 0 0 0 0 0 0 0 0 0 0 0 6 0 0 0 0 0 0 0 0 0 0 0 0 0 0 0 0
341 CAA 9 0 0 0 1 2 0 0 0 1 0 0 0 0 0 0 110375 1 2 1 2 0 0 0 7 0 0 0 0 0 0 0 0 0 0 0 0 0 0 0 0 0 0 0 0 0 0 0 8 0 0 0 0 0 0 0 0 0 0 0 0 0 0 0
342 TAC 0 0 0 0 0 0 0 0 0 0 0 0 0 0 0 0 0 5 0 0 0 0 0 0 0 0 0 0 1 0 0 0 0 0 0 0 0 0 0 0 0 0 0 0 0 0 0 0 13 103469 1 17 0 2 0 0 0 7 0 0 0 0 0 0
343 AGA 61 0 1 0 1 0 0 0 114225 0 22 1 22 0 0 0 0 0 4 0 0 0 0 0 4 15 0 0 0 0 0 2 0 0 0 0 0 0 0 0 10 0 0 0 0 0 0 0 0 2 0 0 0 0 0 0 3 0 0 0 0 0 0 0
344 GGT 0 0 0 0 0 0 0 0 2 0 4 8 0 0 0 0 0 0 1 0 0 0 0 0 0 0 0 2 0 0 0 0 0 0 0 6 5 0 0 0 1 14 1 113849 0 0 0 24 0 0 0 0 0 1 0 0 0 0 0 13 0 0 0 0
345 CTA 0 0 0 0 0 0 0 0 0 0 1 0 46 0 0 0 0 0 0 0 8 0 0 0 1 0 0 0 103584 2 6 1 0 0 0 0 0 0 0 0 0 0 0 2 2 2 0 0 0 0 0 0 0 0 0 2 0 0 0 0 10 0 0 0
346 TTT 0 0 0 0 0 0 0 0 0 0 0 0 0 0 0 8 0 0 0 0 0 0 0 0 0 0 0 0 0 0 0 5 0 0 0 0 0 0 0 0 0 0 0 0 0 0 0 1 0 0 0 0 0 0 0 1 0 0 0 0 13 15 11 114213
347 GGA 0 0 0 0 0 0 0 0 9 0 0 0 0 0 5 0 0 0 0 0 0 0 0 0 2 0 0 0 11 0 0 0 11 0 0 0 4 0 4 0 114630 4 27 1 36 0 0 0 0 0 0 0 0 0 2 12 10 0 0 0 0 0 0 0
348 GCC 0 0 0 0 0 13 0 0 0 0 0 0 0 0 0 0 0 0 0 0 0 0 0 0 0 0 0 0 0 0 0 0 0 35 0 0 26 96340 10 2 0 2 0 0 0 27 0 0 0 0 0 0 0 9 0 0 0 0 0 0 0 0 0 0
349 ATT 0 0 0 2 0 0 0 1 0 0 0 3 0 2 1 114819 0 0 0 0 0 0 0 0 0 0 0 0 0 0 0 0 0 0 0 0 0 0 0 0 0 0 0 0 3 0 3 15 0 0 0 0 0 0 0 0 0 0 0 0 0 0 0 2
350 GCT 0 0 0 0 0 0 0 21 0 0 0 27 0 0 0 0 0 0 0 0 0 0 0 1 0 0 0 0 0 0 0 0 0 0 0 30 5 30 7 114794 0 0 0 0 0 0 0 12 0 0 0 0 0 1 1 17 0 0 0 0 0 0 0 0
351 GGT 0 0 0 0 0 0 0 0 0 0 0 12 0 0 0 0 0 0 0 0 0 0 0 0 0 0 0 0 0 0 0 0 0 0 0 12 0 0 0 1 1 8 12 114833 0 0 0 66 0 0 0 0 0 0 0 0 0 0 0 10 0 0 0 0
352 TTT 0 0 0 0 0 0 0 0 0 0 0 0 0 0 0 2 0 0 0 0 0 0 0 0 0 0 0 0 0 0 0 6 0 0 0 0 0 0 0 0 0 0 0 0 0 0 0 0 0 0 0 0 0 0 0 4 0 0 4 2 0 34 0 114587
353 ATT 0 0 0 5 0 0 0 2 0 0 0 1 1 16 2 114757 0 0 0 0 0 0 0 0 0 0 0 0 0 0 7 0 0 0 0 0 0 0 0 0 0 0 0 0 5 2 25 6 0 0 0 0 0 0 0 0 0 0 0 0 2 0 2 4
354 GAG 0 0 17 0 0 0 0 0 0 0 0 0 0 0 0 0 0 0 1 0 0 0 0 0 0 0 0 0 0 0 0 0 40 0 114901 23 0 0 1 0 0 0 20 0 0 0 14 0 0 0 11 0 0 0 0 0 0 0 0 0 0 0 0 0
355 GGG 0 0 0 0 0 0 0 0 0 0 8 0 0 0 0 0 0 0 0 0 0 0 0 0 0 0 0 0 0 0 0 0 0 0 16 0 0 0 3 0 9 42 114746 40 1 0 10 0 0 0 0 0 0 0 0 0 0 0 14 0 0 0 0 0
356 GGA 0 0 0 0 0 0 0 0 28 0 0 0 0 0 0 0 0 0 0 0 0 0 0 0 0 0 0 0 0 0 0 0 24 0 0 0 0 0 0 0 114462 17 312 8 42 0 0 0 0 0 0 2 0 0 0 0 24 0 0 0 0 0 0 0
357 TGG 0 0 0 0 0 0 0 0 0 0 1 0 0 0 0 0 0 0 0 0 0 0 0 0 0 0 7 0 0 0 0 0 0 0 0 0 0 0 0 0 0 0 2 0 0 0 0 0 0 0 24 0 0 0 1 0 16 4 114436 525 0 0 9 0
358 ACT 0 0 0 25 1 68 0 112098 0 4 0 3 0 1 0 3 0 0 0 1 0 11 0 2 0 0 0 0 20 0 0 0 0 0 0 0 0 0 0 6 0 0 0 0 0 0 0 0 0 11 0 0 0 0 0 3 0 0 0 0 0 0 0 0
359 GGA 0 0 0 0 0 0 0 0 22 0 0 0 0 0 0 0 0 0 0 0 0 0 0 0 0 0 0 0 0 0 0 0 24 0 0 0 0 0 0 0 114714 20 15 43 55 0 0 0 0 0 0 0 0 0 0 0 17 0 0 0 0 0 0 0
360 ATG 0 0 2 0 0 0 6 0 0 0 1 0 18 0 114882 16 0 0 0 0 0 0 0 0 0 0 0 0 0 1 15 3 0 0 0 0 0 0 0 0 0 0 0 0 0 0 7 0 0 0 0 0 0 0 0 0 0 0 0 0 0 0 3 0
361 ATA 499 0 9 0 4 0 0 0 0 0 0 0 114351 8 27 7 0 0 0 0 0 0 0 0 1 3 0 0 1 0 0 0 0 0 0 0 0 0 0 0 0 0 0 0 21 2 0 12 0 0 0 0 0 0 0 3 0 0 13 0 4 1 0 0
362 GAT 0 0 0 13 0 0 0 0 0 0 0 0 0 0 0 0 0 0 0 0 0 0 0 0 0 0 0 0 0 0 0 0 2 0 2 114941 0 0 0 1 0 0 0 3 0 6 0 1 0 0 0 19 0 0 0 0 0 0 0 0 0 0 0 0
363 GGA 0 0 0 0 0 0 0 0 8 0 0 0 0 0 0 0 0 0 0 0 0 0 0 0 0 0 0 0 0 0 0 0 17 0 0 0 0 0 0 0 114868 43 36 0 28 0 0 0 0 0 0 0 0 0 0 0 11 0 0 0 0 0 0 0
364 TGG 0 0 0 0 0 0 0 0 0 0 0 0 0 0 0 0 0 0 0 0 0 0 0 0 0 0 2 0 0 0 0 0 0 0 0 0 0 0 0 0 0 0 1 0 0 0 0 0 0 0 19 0 0 0 0 0 12 0 114752 46 0 3 4 0
365 TAT 0 0 0 0 0 0 0 0 0 0 0 0 0 0 0 0 0 0 0 15 0 0 0 0 0 0 0 0 0 0 0 0 0 0 0 1 0 0 0 0 0 0 0 0 0 0 0 0 0 16 3 114947 0 0 0 0 0 0 0 7 0 0 0 0
366 GGT 0 0 0 0 0 0 0 0 0 0 0 10 0 0 0 0 0 0 0 0 0 0 0 0 0 0 0 1 0 0 0 0 0 0 0 9 0 0 0 1 0 47 0 114712 0 0 0 259 0 0 0 0 0 0 0 0 0 0 0 9 0 0 0 0
367 TAT 0 0 0 0 0 0 0 1 0 0 0 0 0 0 0 0 0 0 0 8 0 0 0 0 0 0 0 0 0 0 0 0 0 0 0 2 0 0 0 0 0 0 0 0 0 0 0 0 0 13 0 114930 0 0 0 0 0 0 0 6 0 0 0 2
368 CAT 0 0 34 15 0 0 0 0 0 0 0 0 0 0 0 0 2 16 1 114849 0 0 0 0 14 0 1 4 0 0 0 0 0 0 0 0 0 11 0 0 0 0 0 0 0 0 0 0 0 2 0 7 0 0 0 0 0 0 0 0 3 0 0 0
369 CAT 0 0 0 19 0 1 0 0 0 0 0 0 0 7 0 0 0 7 1 114963 0 0 0 1 0 0 0 0 0 0 0 1 0 0 0 0 0 0 0 0 0 0 0 0 4 0 0 0 0 0 0 9 0 0 0 0 0 0 0 0 0 0 0 12
370 CAG 0 0 3 0 0 0 0 7 0 0 0 0 33 5 13 5 20 1 114802 39 0 0 2 0 0 0 13 0 27 0 3 1 0 0 4 0 0 0 0 0 0 0 0 0 0 29 2 0 6 0 8 0 0 5 0 0 0 0 0 0 2 0 0 0
371 AAT 2 3 0 115014 0 0 0 4 0 0 0 17 0 0 0 1 0 0 0 1 0 0 0 0 0 0 0 0 0 0 0 0 0 0 0 9 0 0 0 0 0 0 0 0 0 0 0 0 0 0 0 0 0 0 0 0 0 0 0 0 0 0 0 0
372 GAA 7 0 0 0 0 0 1 0 0 0 0 0 0 0 0 0 1 0 0 0 0 0 0 0 0 0 0 0 0 0 0 0 114947 0 8 1 1 16 0 0 17 0 0 7 4 0 0 0 24 0 0 0 11 0 0 9 0 0 0 0 0 0 0 0
373 CAG 0 0 30 0 0 0 0 0 0 0 0 0 0 0 9 0 7 0 114914 10 0 0 2 0 0 0 20 0 0 0 2 0 0 8 0 0 0 2 12 0 0 0 0 0 0 0 0 0 0 0 14 1 0 0 0 0 0 0 0 0 0 7 1 0
374 GGA 0 0 0 0 0 0 0 0 14 0 0 0 0 1 0 0 0 0 0 0 0 0 0 0 0 0 0 0 0 0 0 0 15 0 0 6 0 0 0 0 114851 0 34 28 38 0 0 0 0 0 0 0 0 0 0 0 63 0 0 0 0 0 0 0
375 TCA 0 0 0 0 0 1 0 1 0 4 0 0 0 0 0 0 0 0 0 1 6 0 0 0 0 0 0 0 0 0 0 0 10 0 0 0 4 0 0 0 0 0 1 0 0 0 0 0 25 0 0 0 114875 2 78 1 0 0 0 0 17 0 0 0
376 GGC 0 0 0 0 0 0 0 0 0 6 0 0 0 0 0 0 0 0 0 0 0 0 0 0 0 0 0 0 0 0 0 0 0 7 0 0 0 0 0 0 37 114885 2 2 0 81 0 0 0 0 0 1 0 0 2 0 0 23 4 0 0 0 0 0
377 TAT 0 0 0 0 0 0 0 0 0 0 0 0 0 0 0 0 0 0 0 7 0 0 0 0 0 0 0 0 0 0 0 0 0 0 0 4 0 0 0 0 0 0 0 0 0 0 0 0 2 4 2 115015 0 0 0 0 0 0 0 6 0 0 0 0
378 GCA 0 0 0 0 19 0 0 0 0 0 0 2 0 0 0 0 0 0 0 0 0 0 0 0 0 0 0 0 0 0 0 0 27 0 0 0 114862 2 7 4 2 0 0 0 47 0 6 3 0 0 0 0 7 3 0 0 0 4 0 19 0 0 0 0
379 GCG 0 0 0 0 0 0 9 0 0 0 0 0 0 0 0 0 0 0 0 0 0 0 0 0 0 0 0 0 0 0 0 0 0 0 25 0 33 3 114838 57 0 0 3 0 0 0 36 0 0 0 0 0 0 0 38 6 0 0 0 0 0 0 0 0
380 GAT 0 0 0 11 0 0 0 0 0 0 0 0 0 0 0 0 0 0 0 3 0 0 0 0 0 0 0 0 0 0 0 0 0 6 1 114965 0 0 0 0 0 0 0 17 0 0 0 2 0 0 0 28 0 0 0 0 0 0 0 0 0 0 0 0
381 CAA 55 0 170 0 0 0 0 0 0 0 0 0 0 0 0 6 128373 7 9 33 0 0 0 0 15 0 10 5 0 0 0 2 0 0 0 0 0 0 0 6 0 0 0 0 7 0 9 0 6 0 0 0 0 0 0 0 0 0 0 0 4 0 76 0
382 AAA 128684 0 3 1 0 0 0 0 1 0 0 0 1 0 0 17 1 0 7 0 0 0 19 0 0 0 13 14 0 0 0 0 15 0 0 7 0 0 0 0 0 0 0 0 0 0 0 0 0 0 0 0 3 0 0 0 0 0 2 0 0 0 2 0
383 AGC 0 22 0 0 0 6 1 0 12 128615 0 43 0 27 0 0 0 0 0 0 0 0 0 0 0 0 0 0 0 0 0 0 0 0 0 0 0 9 0 8 0 16 0 0 0 0 0 0 0 0 0 0 0 0 1 0 0 11 0 0 0 0 0 0
384 ACA 30 0 0 0 128718 14 19 3 0 0 0 0 7 0 0 0 0 0 0 0 0 0 0 0 0 0 0 0 0 0 0 0 0 0 0 0 5 0 0 0 0 0 0 0 0 0 0 0 0 0 0 0 0 6 0 0 0 0 0 0 0 0 0 0
385 CAA 19 0 0 0 0 0 0 0 0 0 0 0 0 0 0 0 128748 2 13 0 2 0 0 0 6 0 0 0 0 4 0 0 0 0 0 2 1 0 0 1 0 0 0 0 0 0 0 0 7 0 0 0 0 0 0 0 0 0 0 0 0 0 0 0
386 AAT 12 3 8 128606 0 8 0 2 7 0 5 14 0 0 0 3 16 30 4 0 0 0 0 0 4 0 6 0 0 0 0 0 0 0 0 6 11 1 0 0 0 0 0 0 0 0 0 0 0 0 0 1 0 0 0 25 0 0 0 0 5 3 2 5
387 GCC 0 0 0 0 0 10 0 0 0 0 0 0 0 0 0 0 0 0 0 0 0 0 0 0 0 0 0 0 0 0 0 0 0 18 0 0 23 128626 46 4 0 1 0 0 0 27 0 0 0 0 0 0 0 22 0 0 0 0 0 0 0 0 0 0
388 ATT 0 0 0 1 0 0 0 13 0 0 0 1 0 10 2 128742 0 0 0 0 0 0 0 0 0 0 0 0 10 0 0 2 0 0 0 0 0 0 0 0 0 0 0 0 0 2 0 17 0 0 0 0 0 0 0 0 0 0 0 0 0 0 0 2
389 AAC 19 128670 0 44 0 3 0 0 1 6 0 0 0 0 0 0 0 13 0 0 0 0 0 0 0 13 0 9 0 0 0 0 1 2 0 10 0 0 0 2 0 0 0 1 0 0 0 0 0 1 0 0 3 0 0 0 0 0 0 0 0 0 0 0
390 GGG 0 0 14 0 1 0 18 0 66 21 36 14 17 0 2 24 0 0 0 1 0 0 0 0 0 9 50 14 19 0 29 138 0 0 13 0 0 0 2 0 23 2 127871 59 11 15 6 11 0 0 0 1 33 2 137 2 0 9 22 1 27 1 49 4
391 ATT 0 0 0 2 0 0 0 4 0 0 0 0 10 9 3 128724 0 0 0 0 0 0 0 0 0 0 0 0 0 2 0 0 0 0 0 0 0 0 0 0 0 0 0 0 0 0 7 15 0 0 0 0 0 0 0 0 0 0 0 0 0 0 0 1
392 ACA 22 0 0 10 128675 14 8 2 0 0 3 0 11 0 0 0 0 0 0 1 1 0 0 0 0 12 0 0 0 0 0 0 0 0 0 0 24 2 0 0 0 0 0 0 0 0 0 0 0 0 0 4 1 0 0 0 0 0 0 0 0 0 1 0
393 AAC 19 128631 0 4 0 10 0 48 0 3 0 0 0 0 0 0 6 0 0 0 0 0 0 0 2 0 3 0 0 0 0 0 0 4 0 0 0 0 0 0 0 0 0 0 0 0 0 0 0 1 0 0 0 2 0 0 57 0 0 0 0 0 1 2
394 AAG 27 1 128717 29 0 0 5 0 0 0 5 0 0 0 0 0 0 0 1 0 0 0 0 0 0 0 0 0 0 0 0 0 0 0 6 0 0 0 0 0 0 0 0 0 0 0 0 0 0 0 1 0 0 0 0 0 0 0 0 0 0 0 0 0
395 GTG 0 0 0 0 0 0 0 0 0 0 0 0 0 0 15 5 0 0 0 0 0 0 0 0 0 0 0 0 0 0 0 0 0 0 0 0 0 0 3 0 0 0 3 0 9 9 128673 39 0 0 0 0 0 0 0 0 0 0 0 0 5 0 18 0
396 AAC 37 128728 1 12 0 2 0 0 0 14 0 0 0 0 0 0 0 6 0 0 0 0 0 0 0 0 0 0 0 0 0 0 0 5 0 0 0 0 0 0 0 0 0 0 0 0 0 0 0 1 0 0 0 0 0 0 0 0 0 0 0 0 0 0
397 TCT 0 5 0 4 0 0 0 1 0 0 0 0 0 0 0 0 0 0 3 0 0 0 0 7 0 0 0 0 0 0 0 0 0 0 0 0 0 15 0 15 0 0 0 0 0 0 0 0 0 0 0 34 2 19 2 128660 0 0 0 3 0 0 0 5
398 GTT 0 0 0 0 0 0 0 0 0 0 0 0 0 0 0 16 0 0 0 0 0 0 0 0 0 0 0 0 0 0 0 4 0 0 0 1 0 3 0 5 0 0 0 0 0 25 3 128719 0 0 0 0 0 0 0 0 0 0 0 0 0 0 0 8
399 ATC 0 3 0 0 0 5 0 0 0 0 0 0 25 128670 1 54 0 0 0 0 0 0 0 0 0 0 0 0 2 5 0 0 0 0 0 0 0 0 0 0 0 0 0 0 0 7 0 0 0 0 0 0 0 0 0 0 0 0 0 0 0 0 0 0
400 GAG 0 0 24 0 7 0 0 0 0 0 0 3 0 0 0 0 0 0 0 0 0 0 0 0 0 0 0 0 0 0 0 0 34 1 128615 17 0 0 0 0 0 0 14 0 0 0 1 0 0 0 20 0 0 0 0 0 0 0 8 0 0 0 0 0
401 AAA 128708 1 16 0 2 0 0 0 9 0 1 0 0 0 3 0 5 0 0 0 0 0 0 0 0 0 0 0 0 0 0 0 11 0 0 0 0 0 0 0 0 0 0 0 0 0 8 0 0 0 0 0 0 0 0 4 0 0 0 0 0 0 0 0
402 ATG 0 0 2 0 0 0 2 0 0 0 1 0 9 2 128746 10 0 0 0 0 0 0 0 0 0 0 0 0 0 0 1 0 0 0 0 0 0 0 0 0 0 0 0 0 0 4 2 0 0 0 0 0 0 0 0 0 0 0 0 0 12 0 0 1
403 AAC 30 128672 1 14 0 1 0 2 0 7 0 0 0 0 0 0 0 1 0 0 0 0 0 0 0 0 0 0 0 0 0 0 0 17 0 0 0 0 0 0 0 0 0 4 0 2 0 0 0 3 0 0 0 0 0 0 0 0 0 0 0 0 0 0
404 ACT 0 0 0 16 7 10 0 128577 7 11 0 9 0 0 0 14 3 0 0 0 0 7 19 6 0 0 0 0 0 0 0 10 0 0 0 0 0 1 0 5 0 7 0 4 4 0 0 0 0 0 0 0 0 0 7 0 0 2 0 1 0 1 0 0
405 CAA 18 0 4 0 0 0 0 2 0 0 0 0 0 0 0 0 128673 2 21 2 1 0 0 0 25 0 0 0 8 0 0 0 0 0 0 0 0 0 0 8 0 0 3 11 0 0 0 0 4 0 0 0 0 0 0 0 0 0 0 0 0 0 0 0
406 TTC 0 0 0 0 0 0 0 0 0 0 0 0 0 4 0 0 0 0 0 0 0 0 0 0 0 0 0 0 19 3 0 0 0 0 0 0 0 0 0 0 0 0 0 0 4 1 0 0 0 5 0 0 0 3 0 0 0 0 0 0 20 128579 2 32
407 ACA 22 0 10 1 128609 5 29 16 2 9 9 0 26 0 0 0 0 0 0 0 0 0 0 0 0 6 0 0 0 0 0 0 0 0 0 0 3 0 2 0 0 0 0 0 0 0 0 0 0 0 0 0 0 0 4 1 0 0 0 0 0 0 0 0
408 GCT 0 0 0 0 0 0 0 13 0 1 0 0 4 0 0 0 0 0 0 0 0 0 0 0 0 0 0 0 0 1 1 0 0 0 0 26 0 15 20 128578 0 0 0 0 0 0 5 26 0 0 0 4 11 0 0 31 0 2 0 2 0 0 0 6
409 GTG 0 0 1 0 0 0 0 0 0 0 0 0 0 0 17 0 0 0 0 0 0 0 0 0 0 0 0 0 0 0 21 0 0 0 2 0 0 0 17 0 0 0 0 0 21 26 128513 8 0 8 0 0 0 0 0 1 0 0 0 0 0 0 23 0
410 GGT 0 4 0 0 0 4 0 0 0 0 0 56 0 0 0 0 0 0 1 0 4 0 0 0 0 0 0 0 0 0 0 0 0 0 0 36 1 0 0 1 6 25 5 128332 2 0 0 188 0 0 0 0 2 0 2 0 0 0 0 38 0 0 0 0
411 AAA 128706 2 10 1 0 0 0 0 3 0 0 0 0 0 0 0 2 0 1 0 0 0 0 0 0 0 0 0 0 0 2 0 11 0 0 0 0 0 13 0 0 0 9 0 0 0 2 0 0 0 0 0 0 1 0 0 0 0 3 0 0 0 0 0
412 GAA 14 0 0 0 0 10 0 0 0 1 0 0 0 6 0 0 0 0 0 0 0 0 0 0 5 7 0 0 0 0 2 0 128638 0 4 2 9 0 4 0 3 0 0 0 2 19 0 0 33 0 0 0 0 0 0 0 0 0 0 14 7 0 0 2
413 TTC 0 0 0 0 0 0 0 0 0 0 0 0 0 5 0 0 0 0 0 0 0 0 0 0 0 0 0 0 0 11 0 0 0 0 0 0 0 0 0 0 0 0 0 0 0 0 0 0 0 0 0 0 0 2 0 0 4 0 2 0 13 128679 0 6
414 AAC 13 128580 1 11 0 5 0 0 1 130 0 0 0 1 0 0 0 0 0 0 0 0 0 0 0 0 0 0 0 0 0 0 0 11 0 0 0 0 0 0 10 0 0 8 0 0 0 0 0 3 0 0 1 0 5 0 0 0 0 0 0 0 0 0
415 AAC 14 128610 6 11 0 0 0 8 7 5 0 0 9 22 0 0 0 2 0 0 0 0 0 0 8 0 2 0 0 0 0 0 0 1 0 0 1 0 10 0 3 0 0 3 0 3 31 0 0 3 0 3 7 0 3 0 0 0 0 1 0 9 0 0
416 TTA 0 0 0 2 0 0 0 0 0 0 0 0 1 0 2 0 0 0 0 0 0 0 0 0 0 0 0 0 3 0 0 0 0 0 0 0 0 0 0 0 0 0 0 0 2 0 0 0 0 0 0 0 3 0 0 0 1 0 0 0 128602 0 14 0
417 GAA 23 0 0 0 0 0 0 0 0 0 0 0 0 0 0 0 2 0 0 0 0 0 0 0 0 0 0 0 0 0 0 0 128738 1 12 0 3 0 0 0 8 0 0 0 0 0 0 0 3 0 0 0 0 0 0 0 0 0 0 0 0 0 0 0
418 AAA 128776 0 10 1 0 0 0 0 8 0 0 0 1 0 0 0 1 0 0 0 0 0 0 0 0 0 0 0 0 0 0 0 7 0 0 0 0 0 0 0 0 0 0 0 0 0 0 0 0 0 0 0 0 0 0 0 0 0 0 0 0 0 0 0
419 AGG 0 0 40 0 0 0 0 0 15 0 127598 35 0 0 24 0 0 0 0 0 0 0 0 0 0 0 45 1 0 0 0 0 0 0 0 0 0 0 0 0 0 0 94 0 0 0 0 0 0 0 0 0 0 0 0 0 0 0 0 0 0 0 0 0
420 ATG 0 0 0 0 0 0 2 0 0 0 1 0 9 1 128472 5 0 0 0 0 0 0 0 0 0 0 0 0 0 0 0 0 0 0 0 0 0 0 0 0 0 0 0 0 0 0 6 0 0 0 0 0 0 0 0 0 0 0 0 0 0 0 0 0
421 GAA 28 0 0 0 0 0 0 0 0 0 0 0 0 0 0 0 0 0 0 0 0 0 0 0 0 0 0 0 0 0 0 0 128456 0 1 0 0 0 0 0 25 0 0 0 3 0 0 0 17 0 0 0 0 0 0 0 0 0 0 0 0 0 0 0
422 AAT 0 1 0 128614 0 0 0 0 0 0 0 1 0 0 0 1 0 0 0 1 0 0 0 0 0 0 0 0 0 0 0 0 0 0 0 5 0 0 2 0 0 0 0 0 0 0 0 0 0 0 0 0 0 0 0 0 0 0 0 0 0 0 0 0
423 TTA 0 0 0 0 0 0 0 0 0 0 0 0 1 0 0 0 0 0 0 0 0 0 0 0 0 0 0 0 2 0 0 0 0 0 0 0 0 0 0 0 0 0 0 0 0 0 0 0 0 0 0 0 4 0 0 0 0 0 0 0 128057 1 8 1
424 AAT 0 2 0 128670 0 0 0 0 0 0 0 4 0 0 0 0 0 0 0 0 0 0 0 0 0 0 0 0 0 0 0 0 0 0 0 4 0 0 0 0 0 0 0 0 0 0 0 0 0 0 0 0 0 0 0 0 2 0 0 0 0 0 0 0
425 AAA 128707 0 39 1 1 0 0 0 3 0 0 0 0 0 0 0 0 0 0 0 0 0 0 0 0 0 0 11 0 0 0 0 2 0 0 0 0 0 0 0 0 0 0 0 0 0 0 0 0 0 0 0 0 0 0 0 0 0 0 0 0 0 0 0
426 AAA 128435 3 280 2 0 0 0 0 13 0 0 6 0 0 0 0 3 0 0 0 0 0 0 0 0 0 0 0 0 0 0 0 4 0 0 0 0 0 0 0 0 0 0 0 0 0 0 0 0 0 0 0 0 0 0 0 0 0 0 0 0 0 0 0
427 GTT 0 0 12 0 0 0 0 0 0 0 0 88 0 0 0 26 0 0 0 0 0 0 0 0 0 2 0 0 0 16 0 1 0 0 0 0 0 0 0 2 0 0 0 0 0 27 0 123567 0 0 0 0 0 0 0 0 6 0 0 0 0 0 186 5
428 GAT 0 0 0 14 0 0 0 0 0 0 0 0 0 0 192 0 0 0 0 0 0 0 0 0 0 0 0 0 0 0 0 0 1 2 0 127777 0 0 0 1 0 0 0 6 0 0 0 2 0 0 0 5 0 0 0 0 100 0 0 0 0 0 12 0
429 GAT 0 0 0 10 0 0 0 0 0 0 0 0 0 0 205 0 0 0 0 0 0 0 0 0 0 0 0 0 0 0 0 0 2 15 2 127866 0 0 0 0 0 0 0 7 0 0 0 1 0 0 0 14 0 0 0 0 92 0 5 0 0 0 0 0
430 GGG 0 0 0 0 0 0 0 0 0 0 11 0 0 0 0 0 0 0 0 0 0 0 0 0 0 0 1 0 0 0 0 0 0 0 22 0 0 0 1 0 21 5 114575 21 0 0 14 0 0 0 0 0 0 0 0 0 0 0 6 0 0 0 0 0
431 TTT 0 0 0 0 0 0 0 0 0 0 0 0 0 0 0 1 0 0 0 0 0 0 0 0 0 0 0 0 0 0 0 1 0 0 0 0 0 0 0 0 0 0 0 0 0 0 0 7 0 0 0 1 0 0 0 2 0 0 0 1 2 25 2 125004
432 CTG 0 0 0 0 0 0 1 0 0 0 0 0 1 0 15 0 0 0 4 1 0 0 17 0 0 0 2 0 16 0 119505 3 0 0 0 0 0 0 0 0 0 0 0 0 0 0 14 0 0 0 0 0 0 0 0 0 0 0 0 0 0 0 6 0
433 GAC 0 7 0 0 0 0 0 0 0 1 0 0 0 0 0 0 0 0 0 0 0 0 0 0 0 0 0 0 0 0 0 0 38 125351 5 9 0 0 0 0 0 10 0 0 0 0 0 0 0 10 0 0 1 0 0 0 0 0 0 0 0 0 0 0
434 ATT 0 0 0 0 0 1 0 3 0 0 0 0 1 12 2 127141 0 0 0 0 0 0 0 0 0 0 0 0 0 0 0 2 0 0 0 0 0 0 0 0 0 0 0 0 0 0 0 2 0 0 0 0 0 0 0 0 0 0 0 0 0 0 0 2
435 TGG 0 0 0 0 0 0 0 0 0 0 2 0 0 0 0 0 0 0 0 0 0 0 0 0 0 0 10 0 0 0 0 0 0 0 0 2 0 0 0 0 0 0 1 0 0 0 0 0 3 0 31 0 0 0 1 0 11 1 115223 19 0 0 12 0
436 ACA 83 0 0 0 126640 2 3 0 0 0 0 0 9 0 0 0 0 0 0 0 0 0 0 0 0 0 0 0 0 0 0 0 0 0 0 0 17 0 0 0 0 0 0 0 0 0 0 0 0 0 0 0 0 0 0 0 0 0 0 0 0 0 0 0
437 TAT 0 0 0 0 0 0 0 0 0 0 0 0 0 0 0 0 0 0 0 21 0 0 0 0 0 0 0 0 0 0 0 0 0 0 0 1 0 0 0 0 0 0 0 0 0 0 0 0 1 1 0 127765 0 0 0 0 0 0 0 15 0 0 0 2
438 AAT 3 15 1 127894 0 0 0 0 0 0 0 2 1 0 0 3 10 0 1 3 0 0 0 0 0 0 0 0 0 0 0 0 0 0 0 10 0 0 0 0 0 0 0 0 0 0 0 0 0 0 0 1 0 0 0 6 0 0 0 0 0 0 0 0
439 GCA 0 0 0 0 19 0 0 0 0 0 0 0 0 0 1 0 0 0 0 0 0 0 0 0 0 0 0 0 0 7 0 0 14 0 0 0 125297 0 6 3 0 0 0 0 23 0 0 0 0 0 0 0 12 0 0 0 1 1 0 0 0 0 0 0
440 GAA 14 0 0 0 0 0 0 0 0 0 0 0 0 0 0 0 1 0 0 0 0 0 0 0 0 0 0 0 0 0 0 0 128607 0 2 0 0 0 0 0 3 0 0 0 1 0 0 0 13 0 0 0 0 0 0 0 0 0 0 0 0 0 0 0
441 TTG 0 0 0 0 0 0 0 0 0 0 0 0 0 0 6 1 0 0 0 0 0 0 0 0 0 0 0 0 0 0 4 0 0 0 0 0 0 0 0 0 0 0 0 0 0 0 0 0 0 0 0 0 0 0 3 0 0 0 9 0 18 2 128540 12
442 TTA 0 0 0 0 0 0 0 0 0 0 0 0 1 2 0 0 0 0 0 0 0 0 0 0 0 0 0 0 6 0 0 4 0 0 0 0 0 0 0 0 0 0 0 0 1 2 0 6 0 0 0 0 7 0 0 0 0 0 0 0 128618 1 55 0
443 GTT 0 0 0 0 0 0 0 0 0 0 0 0 0 0 0 17 0 0 0 0 0 0 0 0 0 0 0 0 0 0 0 0 0 0 0 0 0 0 0 4 0 0 0 1 0 4 3 127013 0 0 0 0 0 0 0 0 0 0 0 0 0 0 0 9
444 CTA 0 0 0 0 0 0 0 0 0 0 0 0 83 0 1 0 1 0 0 0 7 0 0 0 4 0 0 0 126818 5 15 1 0 0 0 0 0 0 0 0 0 0 0 0 0 0 0 0 0 0 0 0 0 0 0 0 0 0 0 0 14 0 0 0
445 CTG 0 0 0 0 0 0 0 0 0 0 0 0 0 0 222 0 0 0 2 0 0 0 23 0 0 0 0 0 28 1 127698 3 0 0 0 0 0 0 0 0 0 0 0 0 0 0 2 0 0 0 0 0 0 0 0 0 0 0 0 0 0 0 7 0
446 GAA 21 0 0 0 0 0 0 0 0 0 0 0 0 0 0 0 1 0 0 0 0 0 0 0 0 0 0 0 0 0 0 0 128710 0 6 0 1 0 0 0 10 0 0 0 0 0 0 0 14 0 0 0 0 0 0 0 0 0 0 0 0 0 0 0
447 AAT 2 11 2 128697 0 0 0 0 0 0 0 5 0 0 0 1 0 0 0 2 0 0 0 0 0 0 0 0 0 0 0 0 0 0 0 3 0 0 0 0 0 0 0 0 0 0 0 0 0 0 0 0 0 0 0 0 0 0 0 0 0 0 0 0
448 GAA 18 0 0 0 0 0 0 0 0 0 0 0 0 0 0 0 0 0 0 0 0 0 0 0 0 0 0 0 0 0 0 0 128708 0 7 2 1 0 0 0 11 0 0 0 0 0 0 0 4 0 0 0 0 0 0 0 0 0 0 0 0 0 0 0
449 AGG 0 0 43 0 0 0 1 0 11 0 128556 9 0 0 10 0 0 0 0 0 0 0 0 0 2 0 7 6 0 0 0 0 0 0 0 0 0 0 0 0 0 0 11 0 0 0 0 0 0 0 0 0 0 0 0 0 0 0 3 0 0 0 0 0
450 ACT 0 0 0 15 1 43 2 128558 0 0 0 1 0 0 0 3 0 0 0 0 0 0 0 0 0 0 0 0 0 0 0 0 0 0 0 0 0 0 0 0 0 0 0 0 0 0 0 0 0 0 0 0 0 0 0 0 0 0 0 0 0 0 0 0
451 TTG 0 0 0 0 0 0 0 0 0 0 0 0 0 0 4 0 0 0 0 0 0 0 0 0 0 0 0 0 0 0 5 3 0 0 0 0 0 0 0 0 0 0 0 0 0 0 0 0 0 0 0 0 0 0 7 0 0 0 0 0 12 0 128631 6
452 GAT 0 0 0 44 0 0 0 0 0 0 0 0 0 0 0 0 0 0 0 2 0 0 0 0 0 0 0 0 0 0 0 0 4 1 0 128557 0 0 0 0 0 0 0 8 0 0 0 4 0 0 0 41 0 0 0 0 0 0 0 0 0 0 0 0
453 TTC 0 0 0 0 0 0 0 0 0 0 0 0 0 1 0 0 0 0 0 0 0 0 0 0 0 0 0 0 0 2 0 0 0 0 0 0 0 0 0 0 0 0 0 0 0 0 0 0 0 1 0 0 0 5 0 0 0 2 0 0 20 128435 1 8
454 CAT 0 0 0 12 0 0 0 0 0 0 0 0 0 0 0 0 1 3 3 128710 0 0 0 0 0 0 0 13 0 0 0 0 0 0 0 1 0 0 0 0 0 0 0 0 0 0 0 0 0 0 0 6 0 0 0 0 0 0 0 0 0 0 0 0
455 GAC 0 13 0 0 0 0 0 0 0 0 0 0 0 0 0 0 0 0 0 0 0 0 0 0 0 0 0 0 0 0 0 0 293 128288 3 20 0 1 16 7 0 5 0 0 0 0 0 0 0 6 0 0 0 0 0 0 0 0 0 0 0 0 0 0
456 TTA 3 1 0 0 7 0 0 0 0 0 0 0 16 3 0 0 0 0 0 10 5 0 0 0 0 0 16 1 22 0 0 0 2 0 0 0 0 0 0 0 4 0 0 1 2 1 1 0 1 0 0 0 22 0 0 0 2 0 0 0 128543 0 15 1
457 AAT 1 5 1 128743 0 0 0 0 0 0 0 8 0 0 0 1 1 0 0 0 0 0 0 0 0 0 0 0 0 0 0 0 0 0 0 7 0 0 0 0 0 0 0 0 0 0 0 0 0 0 0 0 0 0 0 0 0 0 0 0 0 0 0 0
458 GTG 0 0 0 0 0 0 0 0 0 0 0 0 0 0 13 0 0 0 0 0 0 0 0 0 0 0 0 0 0 0 1 0 0 0 0 0 0 0 4 0 0 0 0 0 12 0 128643 47 0 0 0 0 6 0 0 0 0 0 0 0 0 0 11 0
459 AAG 15 0 128668 25 0 0 0 0 0 0 15 0 0 0 5 0 0 0 0 0 0 0 0 0 0 0 0 2 0 0 0 0 0 0 15 0 0 0 0 0 0 0 0 0 0 0 0 0 0 0 0 0 0 0 0 0 0 0 0 0 0 0 0 0
460 AAT 25 8 0 128641 0 0 8 2 13 0 0 6 0 0 0 1 0 0 0 1 0 0 0 0 0 0 0 0 0 0 0 0 0 0 17 6 0 0 0 6 0 1 0 0 0 0 1 0 0 0 0 0 0 0 1 0 0 0 0 0 0 0 0 0
461 CTG 0 0 0 0 0 0 0 0 0 0 0 0 0 0 31 0 0 0 0 0 0 0 8 0 0 0 4 0 10 0 128632 10 0 0 0 0 0 0 0 0 0 0 0 0 0 0 1 0 0 0 0 0 0 0 0 0 0 0 0 0 0 0 11 0
462 TAC 0 4 0 0 0 0 0 0 0 0 0 0 0 0 0 0 0 12 0 0 0 0 0 0 0 0 0 0 0 0 0 0 0 4 0 0 0 0 0 0 0 0 0 0 0 0 0 0 37 128658 1 19 0 1 0 0 0 21 0 0 0 1 0 0
463 GAG 0 0 32 1 0 0 0 0 0 0 0 0 0 0 0 0 0 0 1 0 0 0 0 0 0 0 0 0 0 0 0 0 36 0 128649 27 0 0 0 0 0 0 4 0 0 0 0 4 0 2 11 0 0 0 0 0 0 0 0 0 11 0 1 0
464 AAA 128767 1 12 0 1 0 0 0 3 0 0 0 0 0 0 0 2 0 0 0 0 0 0 0 0 0 0 0 0 0 0 0 6 0 0 0 0 0 0 0 0 0 0 0 0 0 0 0 0 0 0 0 0 0 0 0 0 0 0 0 0 0 0 0
465 GTA 0 0 0 0 0 0 0 0 0 0 0 0 25 0 0 0 0 0 0 0 0 0 0 0 0 0 0 0 0 0 0 0 0 0 0 0 16 0 0 0 2 0 0 0 128701 0 26 5 0 0 0 0 0 0 0 0 0 0 0 0 7 0 0 0
466 AAA 128753 0 12 0 1 0 0 0 0 0 0 0 0 0 0 0 0 0 0 0 0 0 0 0 0 0 0 0 0 0 0 0 2 0 0 0 0 0 0 0 0 0 0 0 0 0 0 0 7 0 0 0 0 0 0 0 0 0 0 0 0 0 0 0
467 AGC 0 37 0 6 0 0 1 0 29 128568 2 25 0 15 0 0 0 0 0 0 0 0 0 0 24 0 0 0 0 0 0 0 0 0 0 0 17 0 7 0 0 15 0 0 0 4 0 1 0 0 0 0 0 0 0 11 0 0 0 0 0 0 0 0
468 CAA 13 0 0 0 0 2 0 0 0 0 0 0 4 0 19 0 128704 0 5 0 0 0 0 0 1 0 0 0 4 0 0 0 0 2 0 0 0 4 0 0 0 0 0 0 0 0 7 4 4 0 0 0 3 0 0 0 0 0 0 0 0 0 0 0
469 TTA 0 0 0 0 0 0 0 0 0 0 0 0 1 1 0 1 0 0 0 0 0 0 0 0 0 0 0 0 3 0 0 0 0 0 0 0 0 0 0 0 0 0 0 0 1 0 0 0 0 0 0 0 2 0 0 0 0 0 0 0 128752 1 8 2
470 AAG 12 0 128696 46 0 0 13 0 0 0 8 0 0 0 2 0 0 0 1 0 0 0 0 0 0 0 0 0 0 0 0 0 0 0 4 0 0 0 0 0 0 0 0 0 0 0 4 0 0 0 2 0 0 0 0 0 0 0 0 0 0 0 0 0
471 AAT 1 11 0 128746 0 0 0 12 0 1 0 1 0 0 0 1 0 0 14 1 0 0 0 0 0 0 0 0 0 0 0 0 0 0 0 4 1 0 0 0 1 0 0 0 0 0 0 0 0 0 0 0 0 0 0 3 0 0 0 0 0 0 0 0
472 AAT 0 4 0 128747 0 0 0 0 0 0 0 4 0 0 0 0 0 0 0 2 0 0 0 0 0 0 0 0 0 0 0 0 0 0 0 20 0 0 0 0 0 0 0 0 0 3 0 0 0 0 0 1 0 0 0 0 0 0 0 0 0 0 0 0
473 GCC 0 0 0 0 0 15 0 0 0 0 0 0 0 0 0 0 0 0 0 0 0 0 0 0 0 0 0 0 0 0 0 0 0 12 0 0 13 128719 0 11 0 5 0 0 0 3 1 6 0 0 0 0 0 12 0 0 0 0 0 0 0 0 0 0
474 AAA 128364 5 13 5 1 0 0 0 32 0 2 0 9 8 0 0 26 0 2 0 0 0 0 0 0 8 30 0 0 5 17 0 47 0 0 0 0 0 0 0 0 0 0 0 0 0 9 3 1 74 0 3 0 0 0 0 0 5 11 4 30 25 24 8
475 GAA 9 0 0 0 0 0 0 0 0 0 0 0 0 0 0 0 0 0 0 0 0 0 0 0 0 0 0 0 0 0 0 0 128748 2 2 1 1 0 0 0 5 0 0 0 12 1 0 0 18 0 0 0 0 0 0 0 0 0 0 0 0 0 0 0
476 ATC 0 1 1 25 0 9 0 1 0 0 0 11 20 111751 25 26 11 0 5 0 0 0 0 0 0 0 0 0 0 4 0 0 0 0 0 0 0 0 0 0 0 0 0 0 0 1 0 1 0 0 0 0 0 0 28 0 0 0 0 0 4 2 0 0
477 GGA 0 0 0 0 0 0 0 0 14 0 0 0 0 0 0 0 2 0 0 0 0 0 0 0 0 0 0 0 0 0 0 0 12 0 0 0 0 0 0 0 111866 0 5 0 13 0 0 0 0 0 0 2 0 0 0 0 11 0 0 0 0 0 0 0
478 AAT 4 1 1 111922 0 0 0 2 0 0 0 6 0 0 0 1 0 0 0 0 0 0 0 0 0 0 0 0 0 0 0 0 0 0 0 2 0 0 0 0 0 0 0 0 0 0 0 0 0 0 0 0 0 0 0 0 0 0 0 0 0 0 0 0
479 GGG 0 0 0 0 0 0 0 0 0 0 17 0 0 0 0 0 0 0 0 0 0 0 0 0 0 0 0 4 0 0 0 0 0 0 5 0 0 0 0 0 21 1 111871 13 0 0 5 0 0 0 0 0 0 0 0 0 0 0 2 0 0 0 0 0
480 TGT 0 0 0 0 0 0 0 0 0 0 0 1 0 0 0 0 0 0 0 0 0 0 0 0 0 0 0 1 0 0 0 0 0 0 0 0 0 0 0 0 0 0 0 9 0 0 0 0 0 0 0 28 0 0 0 0 0 3 2 111860 0 0 0 16
481 TTT 0 0 0 0 0 0 0 0 0 0 0 0 0 0 0 1 0 0 0 0 0 0 0 0 0 0 0 0 0 0 0 5 0 0 0 0 0 0 0 0 0 0 0 0 0 0 0 0 0 0 0 2 0 0 0 4 0 0 0 1 1 7 4 111911
482 GAG 0 0 12 0 0 0 0 0 0 0 0 0 0 3 0 0 0 0 0 0 0 0 0 0 0 0 0 3 16 0 0 0 5 2 111828 11 0 0 0 12 3 0 19 0 0 0 2 0 0 0 5 0 0 0 0 0 0 0 0 0 0 0 0 0
483 TTC 0 0 0 0 0 0 0 0 0 0 0 0 0 0 0 0 2 0 0 0 0 0 0 0 0 0 0 0 0 5 0 0 0 0 0 0 0 0 0 0 0 0 0 0 0 2 0 0 0 1 0 0 0 7 0 0 0 0 0 0 57 111818 2 27
484 TAC 0 3 0 0 0 0 0 0 0 0 0 0 0 0 0 0 0 21 0 0 0 0 0 0 0 0 2 0 0 0 13 0 0 0 0 0 0 0 0 0 0 0 0 0 0 0 0 0 138 111733 0 8 0 3 0 0 0 8 0 0 0 0 6 0
485 CAC 0 9 0 0 0 0 0 0 0 0 0 0 0 0 0 0 11 111890 2 7 0 0 0 0 0 3 0 0 0 1 0 0 0 0 0 0 0 0 0 0 0 0 0 0 0 0 1 0 0 15 0 0 0 0 0 0 0 0 0 0 0 0 0 0
486 AAG 14 1 111830 9 0 0 1 3 0 0 14 0 0 0 0 0 0 0 2 0 0 0 0 0 0 0 0 1 0 0 0 6 0 0 35 0 0 0 0 0 0 0 0 0 5 0 0 0 0 0 3 0 0 0 3 0 0 0 0 0 0 0 17 0
487 TGT 0 0 0 0 0 0 0 0 0 0 0 0 0 0 0 0 0 0 0 0 0 0 0 0 0 0 0 3 0 0 0 0 0 0 0 0 0 0 0 0 0 0 0 0 0 0 0 0 0 0 0 11 0 0 0 1 0 3 2 111893 0 0 0 17
488 GAC 1 10 0 0 4 0 0 0 0 1 0 0 0 0 0 0 0 0 0 0 0 0 0 0 0 0 0 0 0 0 0 0 25 111842 1 8 0 0 0 0 0 26 0 0 0 0 0 0 0 7 0 0 0 0 0 0 0 0 2 0 0 0 0 0
489 AAT 3 4 1 111894 0 0 0 1 0 0 0 16 0 0 0 1 0 0 0 1 0 0 0 0 0 0 0 0 0 0 0 0 0 1 0 7 0 0 0 0 0 0 0 0 0 0 0 0 0 0 0 1 0 0 0 0 0 0 0 0 0 0 0 0
490 GAA 11 0 0 0 0 0 0 0 0 0 0 0 0 2 3 0 0 2 0 0 0 0 0 0 5 1 0 5 0 0 0 0 111762 18 4 4 8 0 0 0 18 0 1 4 1 0 0 14 32 0 0 6 0 2 0 0 0 0 0 0 15 0 0 1
491 TGC 0 0 0 0 0 0 0 0 0 0 0 0 0 0 0 0 0 0 0 0 0 0 0 0 0 1 0 0 0 0 0 0 0 0 0 0 0 0 0 0 0 2 0 0 0 0 0 0 0 17 0 0 0 0 0 0 26 111775 0 47 0 23 0 0
492 ATG 0 0 3 0 0 0 8 0 0 0 0 0 23 0 111819 18 0 0 0 0 0 0 0 0 0 0 0 0 0 0 0 0 0 0 0 0 0 0 0 0 0 0 0 0 0 5 3 0 0 0 0 0 0 0 0 0 0 0 0 0 0 0 0 0
493 GAA 21 7 0 0 0 0 0 0 0 0 0 0 0 0 0 0 0 0 0 0 0 0 0 0 0 0 0 0 0 0 0 0 111808 3 10 0 0 6 0 0 12 0 0 4 1 0 0 0 5 0 0 0 0 9 0 0 0 0 3 0 0 0 0 0
494 AGT 0 0 0 9 0 0 0 0 1 7 0 111738 0 0 0 49 0 0 0 0 0 0 0 0 0 0 0 0 0 0 0 0 0 0 0 0 0 0 0 1 0 0 0 17 0 0 0 0 0 0 0 0 3 0 3 0 0 0 0 14 0 0 0 0
495 GTA 0 0 0 0 0 0 0 0 0 0 0 0 27 0 0 0 0 0 0 0 0 0 0 0 0 0 0 0 10 0 0 0 0 0 0 0 15 0 0 0 6 0 0 0 111814 0 17 1 0 0 0 0 0 0 0 0 0 0 0 0 5 0 0 0
496 AGA 16 0 0 0 1 0 0 0 111857 1 6 0 10 0 0 0 0 0 0 0 0 0 0 0 3 0 1 0 0 0 0 0 0 0 0 0 0 0 0 0 8 0 0 0 4 0 0 0 0 0 0 0 0 0 0 0 0 0 0 0 0 0 0 0
497 AAT 2 4 2 111725 8 0 1 9 0 0 0 43 7 0 0 1 2 11 0 1 0 0 0 0 0 8 0 4 0 0 10 0 3 0 0 13 1 0 1 9 0 6 7 0 0 0 9 0 0 0 0 2 2 18 0 11 0 0 1 0 0 0 8 0
498 GGG 0 0 0 0 0 0 0 0 0 1 9 5 0 0 0 0 0 0 0 0 0 0 0 0 0 0 3 0 0 0 0 0 0 0 9 0 0 0 4 4 32 4 111525 22 0 0 284 0 0 0 0 0 0 0 0 1 0 0 7 0 0 0 0 0
499 ACT 0 0 0 14 2 5 0 111736 0 0 0 2 0 0 3 23 4 0 0 1 0 0 0 0 1 0 0 0 0 0 0 0 0 0 3 0 0 50 0 42 0 1 0 0 11 0 0 0 0 1 0 0 5 0 6 0 0 0 0 0 0 10 0 0
500 TAT 0 0 0 1 0 0 0 0 0 0 0 0 0 0 0 0 0 0 0 11 0 0 0 0 0 0 0 0 0 0 0 0 0 0 0 0 0 0 0 0 0 0 0 0 0 0 0 0 0 2 0 111856 0 0 0 2 0 0 0 7 0 0 0 3
501 GAT 0 0 0 25 0 0 0 6 0 0 0 0 0 0 0 0 0 0 0 0 0 0 0 0 0 0 0 0 0 0 0 0 8 0 0 111791 0 0 0 1 0 0 0 14 0 0 0 1 0 0 0 6 0 0 2 0 0 0 0 0 0 0 0 0
502 TAT 0 0 0 1 0 0 0 0 0 0 0 0 0 0 0 0 0 0 0 10 0 0 0 0 0 0 0 0 0 0 0 0 0 0 0 0 0 0 1 0 0 0 0 13 0 0 0 0 1 22 0 111854 0 0 0 6 0 0 3 5 0 0 0 0
503 CCA 0 0 0 0 11 0 0 0 0 0 0 0 0 0 0 1 12 0 0 0 111795 12 28 2 1 0 0 0 6 0 0 0 0 0 0 0 8 0 0 0 0 0 0 0 0 0 8 2 0 0 0 0 17 0 0 11 0 0 0 0 0 0 0 0
504 AAA 111867 3 7 0 0 0 0 0 0 0 0 0 0 0 0 0 1 8 0 0 0 0 0 0 0 5 0 0 5 1 0 0 9 0 0 0 0 1 0 0 0 0 0 0 0 0 0 0 2 5 0 0 3 1 7 0 0 0 0 0 0 3 0 0
505 TAT 0 0 0 1 0 0 0 0 0 0 0 0 0 0 0 0 0 0 0 8 0 0 0 0 0 0 0 0 0 0 0 0 0 0 0 0 0 0 0 0 0 0 0 0 0 0 0 0 1 4 0 111915 0 0 0 1 0 0 0 3 0 0 0 4
506 TCA 0 0 1 0 0 0 0 0 0 0 0 0 0 0 0 0 0 0 0 0 2 0 0 0 0 0 0 0 7 0 0 0 0 0 0 0 4 0 0 0 0 0 0 0 0 0 9 0 12 0 0 0 111754 1 78 0 2 0 0 1 10 0 0 0
507 GAA 7 0 0 0 2 0 0 0 0 1 0 0 0 0 3 0 0 0 0 0 0 0 0 63 0 0 0 0 0 1 5 0 111249 464 5 1 0 0 0 0 5 0 0 0 3 0 14 0 46 0 0 2 0 5 0 0 0 0 2 0 0 0 1 0
508 GAA 10 0 0 0 0 0 0 1 0 0 0 0 0 6 0 0 2 0 3 0 0 0 0 0 0 0 0 0 0 0 0 0 111719 2 3 0 1 0 0 1 4 0 0 0 0 4 0 0 23 0 0 0 0 0 0 0 0 0 0 0 0 2 0 0
509 TCA 0 0 0 0 1 0 0 0 0 0 0 0 1 0 0 0 0 0 0 0 2 0 0 0 0 0 0 0 0 0 0 0 0 0 0 0 0 0 0 0 0 0 0 0 0 1 4 0 7 0 0 0 111835 0 11 9 1 0 0 8 2 0 0 0
510 AAG 18 0 111712 17 0 0 1 0 0 0 27 14 0 0 2 0 0 0 4 0 0 0 0 0 0 0 0 0 4 13 5 0 0 0 14 0 0 0 0 2 0 0 1 0 0 0 3 0 0 1 0 1 0 0 0 0 0 0 0 0 14 0 0 4
511 TTG 0 0 0 0 0 5 0 0 0 0 0 0 9 0 0 2 0 0 0 0 0 0 0 0 0 0 0 0 0 0 14 1 0 0 0 0 0 11 0 0 0 0 0 0 0 0 0 0 0 0 0 0 0 0 1 0 0 0 1 0 19 1 111662 38
512 AAC 49 111622 1 12 0 1 0 0 0 60 0 0 0 2 0 0 0 1 0 3 0 0 0 0 0 4 0 1 0 0 0 0 0 7 0 0 0 0 0 0 0 6 0 0 0 15 0 0 0 17 0 0 0 1 6 6 0 0 0 0 0 0 0 0
513 AGG 13 0 13 0 0 0 0 0 5 2 110699 26 0 0 21 2 0 0 0 0 0 0 0 0 0 0 27 0 1 0 0 0 0 0 0 0 4 0 0 0 0 0 23 0 0 0 0 0 0 0 0 0 0 8 0 0 0 0 1 0 1 0 0 0
514 GAA 24 0 0 0 0 0 2 0 0 0 0 0 0 0 0 3 0 0 0 0 0 0 0 0 0 0 0 0 0 0 0 0 110875 0 4 1 0 0 0 0 16 0 0 0 4 4 0 0 28 0 0 0 0 0 0 0 0 0 0 0 0 0 0 1
515 AAG 20 0 111559 18 0 0 0 0 0 0 34 6 0 0 1 4 0 0 1 0 0 0 9 1 0 0 0 0 0 0 0 0 0 0 3 0 0 0 0 0 0 3 0 0 10 0 1 0 0 0 0 0 0 0 0 0 0 0 0 0 0 0 0 9
516 ATA 0 0 0 0 2 0 0 0 0 0 0 0 111837 1 10 9 0 0 0 0 0 0 0 0 0 0 0 0 0 0 0 0 0 0 0 0 0 0 0 0 0 0 0 0 5 0 0 0 0 0 0 0 0 0 0 0 0 0 0 0 0 0 0 0
517 GAT 0 0 3 19 1 0 0 0 1 4 0 0 0 0 0 12 0 0 1 0 0 0 0 0 0 0 0 0 2 0 0 0 23 3 0 111064 39 0 0 2 0 0 0 15 4 0 0 7 0 0 0 25 0 0 0 0 0 0 0 0 0 0 1 0
518 GGA 0 0 4 0 5 1 1 0 31 0 0 0 24 0 39 0 0 1 0 1 3 0 0 0 6 0 0 3 0 0 0 5 16 0 0 4 1 62 25 0 109336 0 28 3 23 6 10 0 0 0 0 0 1 16 0 0 9 0 0 0 0 12 0 0
519 GTG 0 0 0 0 0 0 1 0 0 0 0 0 0 3 11 0 0 0 0 0 0 0 0 0 0 0 0 0 0 0 0 0 0 0 1 0 0 0 30 1 0 0 1 0 17 0 110721 15 0 0 0 0 0 0 0 0 0 0 0 0 2 0 22 0
520 AAA 111723 0 5 27 5 2 0 0 29 0 0 1 1 0 0 0 0 4 0 2 0 0 0 0 0 0 1 5 0 0 0 0 9 0 0 0 0 2 0 0 0 9 0 0 1 0 0 0 1 0 0 0 0 5 13 2 0 0 0 0 0 4 0 0
521 TTG 0 0 0 0 0 0 0 0 0 0 0 0 12 0 1 1 0 0 0 0 0 0 0 0 0 0 0 0 24 0 6 2 0 0 11 0 0 0 0 0 0 0 0 0 0 1 6 0 0 0 1 0 0 0 2 0 0 0 4 0 12 1 108934 3
522 GAA 25 0 0 2 16 4 0 0 0 0 0 0 0 0 0 0 1 0 0 0 0 0 0 0 0 0 0 0 0 0 0 0 104564 2 4 0 0 0 0 0 21 4 0 0 3 0 0 0 79 0 0 0 0 3 0 0 0 0 0 0 0 0 0 0
523 TCA 0 0 0 0 0 0 0 0 0 0 10 0 0 1 0 0 2 0 2 0 11 0 0 0 0 0 0 0 0 0 0 0 0 0 4 0 0 0 1 0 0 0 0 0 0 0 0 0 28 0 0 0 110972 0 0 0 0 0 0 0 5 1 0 0
524 ATG 0 0 2 0 4 0 17 16 0 0 1 0 27 0 110481 30 0 0 0 0 0 0 6 0 0 0 0 0 5 0 1 12 1 0 1 0 0 0 0 0 0 4 4 0 0 0 4 1 0 0 0 0 4 0 2 0 0 12 0 0 0 0 0 0
525 GGG 0 0 0 0 0 0 0 0 0 0 4 0 0 0 0 0 0 0 0 0 0 1 0 0 0 0 0 0 0 2 0 0 0 0 12 1 1 0 0 0 35 0 101892 35 6 3 17 0 0 0 0 0 0 1 0 0 0 0 18 0 0 0 0 0
526 GTG 0 0 0 0 0 0 0 0 0 0 0 0 0 0 31 0 0 0 0 0 0 0 0 0 0 0 0 0 2 6 0 0 1 0 1 5 0 0 0 0 1 0 3 0 53 29 100744 15 0 2 0 0 0 0 18 0 0 1 1 0 144 5 42 3
527 TAT 0 0 0 1 0 0 0 0 0 0 0 0 0 0 0 0 0 0 0 24 0 0 0 0 0 0 0 0 0 0 0 0 13 0 0 2 0 0 0 0 0 0 0 0 0 0 0 0 1 23 1 109816 6 0 0 0 0 0 0 2 0 0 0 5
528 CAG 2 0 23 1 0 0 0 0 0 0 0 0 0 0 0 0 17 0 103367 19 4 0 1 0 0 0 26 0 0 0 2 0 0 0 2 0 0 0 0 0 0 0 0 0 0 0 0 1 0 0 8 0 0 0 0 0 0 0 0 0 0 0 0 0
529 ATT 0 0 0 0 0 0 0 6 0 23 0 1 2 4 0 109866 0 0 0 5 0 0 0 0 0 0 0 0 0 0 7 2 0 0 0 0 0 0 0 0 0 0 0 0 4 0 0 6 0 0 0 1 0 0 0 0 0 0 0 0 0 0 0 1
530 CTG 0 0 0 0 0 0 0 0 0 0 0 0 0 0 42 0 0 0 1 0 0 0 12 0 0 0 1 0 24 0 111307 13 0 0 0 0 0 0 0 1 0 0 0 0 0 0 0 0 0 0 0 0 0 0 0 2 0 1 0 3 0 2 8 0
531 GCG 0 0 0 0 0 0 3 0 0 0 0 0 0 0 0 0 0 0 0 0 0 0 3 0 0 0 0 0 8 0 0 0 0 0 26 0 9 1 111141 20 0 2 2 0 0 0 20 0 0 0 0 0 0 9 24 0 0 0 2 0 0 0 0 0
532 ATC 0 1 0 0 0 10 0 0 0 0 0 0 63 111079 0 9 0 0 0 0 0 0 0 0 2 0 0 0 0 0 0 0 0 0 0 2 0 0 0 0 0 0 0 0 0 4 0 0 0 0 0 0 0 0 0 0 0 0 0 0 0 0 0 0
533 TAC 0 1 0 0 0 0 0 0 0 0 0 0 0 0 0 0 0 25 0 0 0 0 0 0 0 0 0 0 0 0 0 0 0 0 0 0 0 0 0 0 0 0 0 0 0 0 0 0 50 111233 1 12 0 0 0 0 0 2 0 0 0 0 0 0
534 TCA 0 0 0 0 2 0 0 0 0 0 0 0 0 0 0 0 0 0 0 0 10 0 0 0 0 0 0 0 0 0 0 0 0 0 0 0 1 0 0 0 0 0 0 0 0 0 0 0 68 0 0 0 111220 11 12 1 1 0 0 0 9 0 0 0
535 ACT 0 0 0 57 4 26 1 111655 0 0 0 1 0 0 0 15 0 0 0 4 0 0 0 1 0 0 0 0 0 0 0 0 0 0 0 0 0 0 0 1 0 0 0 0 0 0 0 0 0 0 0 0 0 0 0 1 0 0 0 0 0 0 0 0
536 GTC 0 0 0 0 0 0 0 0 0 0 0 0 0 24 0 1 0 0 0 0 0 0 0 0 0 0 0 0 0 1 3 1 0 0 0 0 0 7 0 0 0 2 0 0 26 111521 1 8 0 0 0 0 0 0 0 0 0 0 0 0 0 5 0 0
537 GCC 0 0 0 0 0 27 0 0 0 0 0 0 0 0 0 0 0 0 0 0 0 0 0 0 0 0 0 0 0 0 0 0 0 15 0 0 11 111583 15 3 0 0 0 0 0 2 0 0 0 0 0 0 0 16 0 0 0 0 0 0 0 0 0 0
538 AGT 0 0 0 10 0 0 5 1 1 15 1 111733 0 0 0 22 0 0 0 0 0 0 0 1 0 0 0 3 0 0 0 0 0 0 0 0 14 0 0 2 0 0 0 11 0 0 0 0 0 2 0 0 0 3 0 0 0 10 0 1 0 0 0 0
539 TCA 0 0 0 0 1 0 0 0 0 0 0 0 0 0 0 0 0 0 0 0 5 0 0 0 0 0 0 0 0 0 0 0 0 0 0 0 1 0 0 0 0 0 0 0 0 0 0 0 29 0 0 0 111567 1 6 17 2 0 0 0 15 0 0 0
540 CTG 0 0 0 0 0 4 0 0 0 0 0 0 0 0 73 0 0 0 1 0 0 0 11 0 0 0 0 0 30 6 111599 12 0 0 0 0 10 0 0 4 0 0 0 0 0 0 6 0 0 0 0 0 0 2 0 0 0 0 0 6 0 7 4 2
541 GTG 0 0 0 0 0 0 3 1 0 0 0 0 0 0 13 0 0 0 0 0 0 0 0 0 0 0 0 0 0 0 0 0 0 0 2 0 0 0 0 0 0 0 0 0 17 1 111640 33 0 0 0 0 0 0 0 0 0 0 0 0 0 0 114 0
542 CTT 0 0 0 0 7 0 0 0 0 0 0 0 19 0 0 41 0 0 0 1 0 0 0 23 0 0 0 2 0 4 5 111479 0 0 0 0 0 0 12 9 0 0 0 0 0 0 2 0 0 0 0 0 0 0 0 0 0 0 0 0 0 0 0 8
543 TTG 0 0 0 0 0 0 6 0 0 0 0 0 0 0 0 0 0 0 0 0 0 0 0 0 0 0 0 0 0 0 10 0 0 0 0 0 0 0 8 11 0 0 0 0 0 0 0 0 0 4 3 0 0 0 9 0 0 0 18 0 26 2 111702 18
544 GTC 0 0 0 0 0 0 0 0 0 0 0 0 0 31 0 0 0 0 0 0 0 0 0 0 0 0 0 0 0 2 0 0 0 1 0 0 0 8 0 0 0 0 0 0 63 111562 0 5 0 0 0 0 0 0 0 0 0 0 0 0 0 46 0 0
545 TCC 0 0 0 0 0 5 0 0 0 0 0 0 0 0 0 0 0 0 0 0 0 26 0 0 0 0 0 0 0 0 0 0 0 0 0 0 0 0 0 0 0 0 0 0 0 0 0 0 0 33 0 0 28 111743 1 6 0 3 0 0 0 2 0 0
546 CTG 0 0 0 0 0 0 0 0 0 0 0 0 0 0 19 0 0 0 1 0 0 0 23 1 0 0 3 0 41 1 111574 11 0 0 0 0 0 0 0 0 0 0 0 0 0 0 2 0 0 0 0 0 0 0 0 0 0 0 0 0 0 0 20 0
547 GGG 0 0 0 0 0 0 0 0 0 0 4 0 0 0 0 0 0 0 0 0 0 0 0 0 0 0 0 0 0 0 0 0 0 0 6 0 0 0 5 0 5 1 111749 38 0 0 15 0 0 0 0 0 0 0 0 0 0 0 9 0 0 0 0 0
548 GCA 0 0 0 0 41 0 0 0 0 0 0 0 0 0 0 0 0 0 0 0 12 0 0 0 0 0 0 0 0 0 0 0 15 0 1 0 109677 0 4 9 22 0 0 0 30 0 0 0 0 0 0 0 2042 0 0 0 0 0 0 0 0 0 0 0
549 ATC 0 6 0 0 0 19 0 0 0 1 0 0 20 111760 1 11 0 0 0 0 0 0 0 0 0 0 0 0 0 0 0 0 0 0 0 0 0 0 0 0 0 0 0 0 0 3 0 0 0 0 0 0 0 0 0 0 0 0 0 1 0 1 0 0
550 AGT 0 30 0 13 0 0 0 0 3 21 0 111664 0 0 0 106 0 0 0 0 0 0 0 0 0 0 0 2 0 0 0 0 0 0 0 0 0 0 0 0 0 0 0 11 2 0 0 0 0 0 0 0 0 3 0 0 0 5 0 6 0 0 0 0
551 TTC 0 0 0 0 1 0 0 0 0 0 0 0 0 0 0 0 2 0 0 0 0 0 0 0 0 0 0 0 0 3 0 0 0 0 0 0 0 0 0 0 0 2 0 0 0 2 0 0 0 3 0 0 4 2 2 0 0 4 0 0 17 111812 0 7
552 TGG 0 0 0 0 0 0 0 0 0 0 0 0 0 0 0 0 0 0 0 0 0 0 0 0 0 0 9 0 0 0 0 0 0 0 0 0 1 0 0 0 0 0 14 0 0 0 0 0 0 8 10 0 0 0 1 0 10 2 111767 56 0 0 7 0
553 ATG 0 0 0 0 0 0 1 0 0 8 2 6 7 3 111810 18 0 0 0 0 0 0 0 0 0 0 0 0 0 0 1 0 0 0 0 0 0 2 0 6 0 0 0 16 0 0 5 0 0 0 0 0 7 0 0 2 0 0 0 0 0 0 0 0
554 TGT 0 0 0 0 0 0 0 0 0 0 0 4 1 0 0 0 0 0 0 0 0 0 0 0 0 0 0 6 0 0 0 0 0 0 0 0 2 0 0 0 0 0 0 4 1 0 0 0 0 0 0 16 0 0 0 1 0 11 1 111743 0 0 3 32
555 TCT 0 0 2 0 0 0 0 0 0 0 0 19 0 0 5 0 12 0 0 0 0 0 0 6 0 0 0 0 0 7 0 2 1 0 0 0 2 10 12 0 0 0 3 1 0 0 7 0 0 0 0 35 2 12 0 111681 0 0 3 5 14 0 1 3
556 AAT 4 9 20 111839 0 1 0 0 0 0 0 5 5 0 0 1 0 0 0 0 0 0 0 0 7 0 0 0 0 0 0 0 0 0 0 8 0 0 0 0 0 0 0 4 0 0 0 0 0 0 0 1 0 0 0 0 0 0 0 0 0 0 0 0
557 GGG 0 0 0 0 0 0 0 0 0 0 10 0 0 0 0 0 0 0 0 0 0 0 0 0 0 0 1 0 0 0 0 0 0 0 11 0 0 0 4 0 12 1 111813 13 0 0 12 0 0 0 0 0 0 0 0 0 0 0 23 0 0 0 0 0
558 TCT 0 0 0 0 0 0 0 1 0 0 0 0 0 0 1 0 11 0 0 0 0 0 0 5 0 0 0 0 0 0 0 0 0 0 0 0 0 0 0 15 0 0 0 0 0 0 0 0 0 0 0 49 13 7 2 111669 0 0 0 0 0 0 0 36
559 TTG 0 0 0 0 0 0 0 0 0 0 0 0 0 0 0 0 0 0 0 0 0 0 0 0 0 0 0 0 0 3 11 0 0 0 0 0 0 0 0 0 0 0 0 0 0 0 1 0 0 0 2 0 0 0 12 1 0 0 1 0 17 1 111828 12
560 CAG 0 0 38 0 0 0 0 0 0 0 0 10 0 0 0 0 10 0 111748 24 0 0 0 0 0 0 10 0 0 0 1 0 0 0 2 0 0 0 0 0 0 0 0 0 5 0 0 0 0 0 50 0 0 0 0 0 0 0 0 0 0 0 0 0
561 TGC 0 0 0 0 0 0 0 0 0 2 0 0 1 0 0 0 0 0 0 0 0 0 0 0 0 7 0 0 0 0 0 0 0 0 0 0 0 0 0 0 0 3 0 0 0 0 0 0 0 52 0 0 0 2 0 0 26 111694 2 24 0 38 0 0
562 AGA 11 0 2 0 0 0 10 11 111770 1 3 0 19 0 0 0 1 0 0 0 0 0 0 0 2 0 0 25 7 0 0 0 0 0 0 0 0 0 0 0 8 0 0 0 0 3 0 0 0 0 0 2 0 0 0 0 0 0 0 0 0 0 0 0
563 ATA 5 0 0 0 4 0 0 0 1 0 0 0 111892 0 19 0 0 0 0 0 0 0 0 0 0 0 0 0 0 0 0 0 0 0 0 0 0 0 0 0 0 0 0 0 3 0 0 7 0 0 0 0 0 0 0 0 0 0 0 0 0 0 0 0
564 TGC 0 0 0 0 0 0 0 0 0 0 0 0 0 0 0 0 0 0 0 0 0 0 0 0 0 10 0 0 0 0 0 0 0 0 0 0 0 0 0 0 0 2 0 0 0 0 0 0 0 19 0 0 0 2 0 0 22 111782 0 22 0 17 0 0
565 ATC 0 1 0 0 0 6 0 0 0 0 0 0 12 111847 1 3 0 0 0 0 0 0 0 0 0 0 0 0 0 6 0 0 0 0 0 0 0 0 0 0 0 0 0 0 0 8 0 0 0 2 0 0 0 0 0 0 0 0 5 0 0 3 0 0
566 TGA 0 0 0 0 0 0 0 0 2 0 0 0 0 0 0 0 0 0 0 0 0 0 0 0 28 0 0 0 0 0 0 0 0 0 0 0 0 0 0 0 1 0 0 0 0 0 0 0 33 0 0 0 0 0 0 0 111776 1 7 0 8 0 0 0
