# Supplementary material for: Complete mapping of viral escape from neutralizing antibodies
Source: PLoS Pathog. 2017 Mar 13;13(3):e1006271. doi: 10.1371/journal.ppat.1006271 (PMC5363992; doi:10.1371/journal.ppat.1006271)
Supplement: S2 File — This ZIP archive contains the computer code to perform the data analysis described in this manuscript. The analysis is performed by the iPython notebook found in the ZIP archive. (ZIP) [file ppat.1006271.s008.zip › S2_File/counts_and_alignments/L1_H17L19_c1_r2_summarystats.txt]

total read pairs = 8624087
read pairs that fail Illumina filter = 0
low quality read pairs = 1143125
barcodes randomly purged = 0
discarded barcodes with 1 reads = 98935
aligned barcodes with 2 reads = 14630
discarded barcodes with 2 reads = 203
un-alignable barcodes with 2 reads = 2281
aligned barcodes with 3 reads = 21718
discarded barcodes with 3 reads = 448
un-alignable barcodes with 3 reads = 3036
aligned barcodes with 4 reads = 33790
discarded barcodes with 4 reads = 902
un-alignable barcodes with 4 reads = 3613
aligned barcodes with 5 reads = 47518
discarded barcodes with 5 reads = 1411
un-alignable barcodes with 5 reads = 5001
aligned barcodes with 6 reads = 61762
discarded barcodes with 6 reads = 2211
un-alignable barcodes with 6 reads = 6292
aligned barcodes with 7 reads = 73360
discarded barcodes with 7 reads = 3159
un-alignable barcodes with 7 reads = 7513
aligned barcodes with 8 reads = 80743
discarded barcodes with 8 reads = 3899
un-alignable barcodes with 8 reads = 7931
aligned barcodes with 9 reads = 79719
discarded barcodes with 9 reads = 4303
un-alignable barcodes with 9 reads = 7942
aligned barcodes with 10 reads = 74187
discarded barcodes with 10 reads = 4416
un-alignable barcodes with 10 reads = 7174
aligned barcodes with 11 reads = 63889
discarded barcodes with 11 reads = 4142
un-alignable barcodes with 11 reads = 5821
aligned barcodes with 12 reads = 51371
discarded barcodes with 12 reads = 3637
un-alignable barcodes with 12 reads = 4811
aligned barcodes with 13 reads = 37891
discarded barcodes with 13 reads = 3002
un-alignable barcodes with 13 reads = 3534
aligned barcodes with 14 reads = 27023
discarded barcodes with 14 reads = 2206
un-alignable barcodes with 14 reads = 2437
aligned barcodes with 15 reads = 17775
discarded barcodes with 15 reads = 1516
un-alignable barcodes with 15 reads = 1627
aligned barcodes with 16 reads = 11045
discarded barcodes with 16 reads = 1071
un-alignable barcodes with 16 reads = 1048
aligned barcodes with 17 reads = 6884
discarded barcodes with 17 reads = 656
un-alignable barcodes with 17 reads = 575
aligned barcodes with 18 reads = 3978
discarded barcodes with 18 reads = 404
un-alignable barcodes with 18 reads = 341
aligned barcodes with 19 reads = 2163
discarded barcodes with 19 reads = 250
un-alignable barcodes with 19 reads = 198
aligned barcodes with 20 reads = 1163
discarded barcodes with 20 reads = 174
un-alignable barcodes with 20 reads = 98
aligned barcodes with 21 reads = 595
discarded barcodes with 21 reads = 94
un-alignable barcodes with 21 reads = 56
aligned barcodes with 22 reads = 313
discarded barcodes with 22 reads = 44
un-alignable barcodes with 22 reads = 22
aligned barcodes with 23 reads = 172
discarded barcodes with 23 reads = 20
un-alignable barcodes with 23 reads = 13
aligned barcodes with 24 reads = 100
discarded barcodes with 24 reads = 16
un-alignable barcodes with 24 reads = 9
aligned barcodes with 25 reads = 50
discarded barcodes with 25 reads = 11
aligned barcodes with 26 reads = 37
discarded barcodes with 26 reads = 11
un-alignable barcodes with 26 reads = 6
aligned barcodes with 27 reads = 18
discarded barcodes with 27 reads = 6
un-alignable barcodes with 27 reads = 2
aligned barcodes with 28 reads = 13
discarded barcodes with 28 reads = 3
un-alignable barcodes with 28 reads = 1
aligned barcodes with 29 reads = 8
discarded barcodes with 29 reads = 2
aligned barcodes with 30 reads = 6
aligned barcodes with 31 reads = 2
discarded barcodes with 31 reads = 1
aligned barcodes with 32 reads = 3
discarded barcodes with 32 reads = 1
aligned barcodes with 33 reads = 3
aligned barcodes with 34 reads = 2
discarded barcodes with 34 reads = 1
aligned barcodes with 35 reads = 1
