# Supplementary material for: Complete mapping of viral escape from neutralizing antibodies
Source: PLoS Pathog. 2017 Mar 13;13(3):e1006271. doi: 10.1371/journal.ppat.1006271 (PMC5363992; doi:10.1371/journal.ppat.1006271)
Supplement: S2 File — This ZIP archive contains the computer code to perform the data analysis described in this manuscript. The analysis is performed by the iPython notebook found in the ZIP archive. (ZIP) [file ppat.1006271.s008.zip › S2_File/counts_and_alignments/L1_H17L19_c2_r1_.log]

2016-11-08 12:01:17,898 - INFO - Beginning execution of dms_barcodedsubamplicons in directory /home/jbloom/flu_mutational_antigenic_profiling_paper/supplementalfiles/SupplementaryFile2

2016-11-08 12:01:17,898 - INFO - Progress will be logged to ./counts_and_alignments//L1_H17L19_c2_r1_.log
2016-11-08 12:01:18,507 - INFO - Version information for dms_tools and associated packages.
	Time and date: Tue Nov  8 12:01:17 2016
	Platform: Linux-3.13.0-49-generic-x86_64-with-Ubuntu-14.04-trusty
	Python version: 2.7.6 (default, Mar 22 2014, 22:59:56)  [GCC 4.8.2]
	dms_tools version: 1.1.20
	Bio version: 1.68
	numpy version: 1.11.2
	scipy version: 0.18.1
	matplotlib version: 1.5.3
	cython version: 0.25.1
	pystan version: 2.12.0.0
	weblogolib version: 3.4
	PyPDF2 version: 1.26.0
	pandas version: 0.19.1

2016-11-08 12:01:18,507 - INFO - Parsed the following arguments:
	minreadconcurrence = 0.75
	maxmuts = 4
	maxlowqfrac = 0.075
	r1files = ['./FASTQ_files/L1_H17L19_c2_r1_1.fastq']
	minreadidentity = 0.9
	purgefrac = 0
	R1trimlength = 200
	R1_is_antisense = False
	r2files = ['./FASTQ_files/L1_H17L19_c2_r1_2.fastq']
	alignspecs = [(1, 285, 36, 37), (286, 570, 31, 32), (571, 855, 37, 32), (856, 1140, 31, 36), (1141, 1425, 29, 33), (1426, 1698, 40, 43)]
	R2trimlength = 170
	maxreadtrim = 3
	barcodeinfo = False
	chartype = codon
	barcodelength = 8
	minreadsperbarcode = 2
	minq = 15
	outprefix = ./counts_and_alignments//L1_H17L19_c2_r1_
	refseq = WSN_HA_reference.fa
	purgereadfrac = 0
	seed = 1

2016-11-08 12:01:18,519 - INFO - Read a reference sequence of 566 codons from WSN_HA_reference.fa

2016-11-08 12:01:18,520 - INFO - Now parsing reads from the following:
	r1files: ./FASTQ_files/L1_H17L19_c2_r1_1.fastq
	r2files: ./FASTQ_files/L1_H17L19_c2_r1_2.fastq
2016-11-08 12:01:23,320 - INFO - Reads parsed so far: 100000
2016-11-08 12:01:28,913 - INFO - Reads parsed so far: 200000
2016-11-08 12:01:34,065 - INFO - Reads parsed so far: 300000
2016-11-08 12:01:37,607 - INFO - Reads parsed so far: 400000
2016-11-08 12:01:41,002 - INFO - Reads parsed so far: 500000
2016-11-08 12:01:44,626 - INFO - Reads parsed so far: 600000
2016-11-08 12:01:47,416 - INFO - Reads parsed so far: 700000
2016-11-08 12:01:51,014 - INFO - Reads parsed so far: 800000
2016-11-08 12:01:54,420 - INFO - Reads parsed so far: 900000
2016-11-08 12:01:57,983 - INFO - Reads parsed so far: 1000000
2016-11-08 12:02:01,444 - INFO - Reads parsed so far: 1100000
2016-11-08 12:02:05,139 - INFO - Reads parsed so far: 1200000
2016-11-08 12:02:08,734 - INFO - Reads parsed so far: 1300000
2016-11-08 12:02:12,550 - INFO - Reads parsed so far: 1400000
2016-11-08 12:02:15,499 - INFO - Reads parsed so far: 1500000
2016-11-08 12:02:19,195 - INFO - Reads parsed so far: 1600000
2016-11-08 12:02:22,874 - INFO - Reads parsed so far: 1700000
2016-11-08 12:02:26,501 - INFO - Reads parsed so far: 1800000
2016-11-08 12:02:31,043 - INFO - Reads parsed so far: 1900000
2016-11-08 12:02:34,416 - INFO - Reads parsed so far: 2000000
2016-11-08 12:02:38,414 - INFO - Reads parsed so far: 2100000
2016-11-08 12:02:43,036 - INFO - Reads parsed so far: 2200000
2016-11-08 12:02:47,041 - INFO - Reads parsed so far: 2300000
2016-11-08 12:02:51,023 - INFO - Reads parsed so far: 2400000
2016-11-08 12:02:55,505 - INFO - Reads parsed so far: 2500000
2016-11-08 12:02:59,742 - INFO - Reads parsed so far: 2600000
2016-11-08 12:03:03,902 - INFO - Reads parsed so far: 2700000
2016-11-08 12:03:07,703 - INFO - Reads parsed so far: 2800000
2016-11-08 12:03:11,697 - INFO - Reads parsed so far: 2900000
2016-11-08 12:03:15,568 - INFO - Reads parsed so far: 3000000
2016-11-08 12:03:18,981 - INFO - Reads parsed so far: 3100000
2016-11-08 12:03:22,546 - INFO - Reads parsed so far: 3200000
2016-11-08 12:03:26,172 - INFO - Reads parsed so far: 3300000
2016-11-08 12:03:30,195 - INFO - Reads parsed so far: 3400000
2016-11-08 12:03:33,883 - INFO - Reads parsed so far: 3500000
2016-11-08 12:03:36,907 - INFO - Reads parsed so far: 3600000
2016-11-08 12:03:40,707 - INFO - Reads parsed so far: 3700000
2016-11-08 12:03:44,475 - INFO - Reads parsed so far: 3800000
2016-11-08 12:03:47,972 - INFO - Reads parsed so far: 3900000
2016-11-08 12:03:51,563 - INFO - Reads parsed so far: 4000000
2016-11-08 12:03:55,316 - INFO - Reads parsed so far: 4100000
2016-11-08 12:03:58,953 - INFO - Reads parsed so far: 4200000
2016-11-08 12:04:02,857 - INFO - Reads parsed so far: 4300000
2016-11-08 12:04:05,854 - INFO - Reads parsed so far: 4400000
2016-11-08 12:04:09,654 - INFO - Reads parsed so far: 4500000
2016-11-08 12:04:13,079 - INFO - Reads parsed so far: 4600000
2016-11-08 12:04:16,408 - INFO - Reads parsed so far: 4700000
2016-11-08 12:04:19,525 - INFO - Reads parsed so far: 4800000
2016-11-08 12:04:23,627 - INFO - Reads parsed so far: 4900000
2016-11-08 12:04:27,193 - INFO - Reads parsed so far: 5000000
2016-11-08 12:04:30,801 - INFO - Reads parsed so far: 5100000
2016-11-08 12:04:34,093 - INFO - Reads parsed so far: 5200000
2016-11-08 12:04:37,694 - INFO - Reads parsed so far: 5300000
2016-11-08 12:04:41,969 - INFO - Reads parsed so far: 5400000
2016-11-08 12:04:45,745 - INFO - Reads parsed so far: 5500000
2016-11-08 12:04:49,066 - INFO - Reads parsed so far: 5600000
2016-11-08 12:04:53,379 - INFO - Reads parsed so far: 5700000
2016-11-08 12:04:57,838 - INFO - Reads parsed so far: 5800000
2016-11-08 12:05:01,582 - INFO - Reads parsed so far: 5900000
2016-11-08 12:05:04,901 - INFO - Reads parsed so far: 6000000
2016-11-08 12:05:08,609 - INFO - Reads parsed so far: 6100000
2016-11-08 12:05:12,529 - INFO - Reads parsed so far: 6200000
2016-11-08 12:05:16,772 - INFO - Reads parsed so far: 6300000
2016-11-08 12:05:19,862 - INFO - Reads parsed so far: 6400000
2016-11-08 12:05:23,882 - INFO - Reads parsed so far: 6500000
2016-11-08 12:05:28,015 - INFO - Reads parsed so far: 6600000
2016-11-08 12:05:32,262 - INFO - Reads parsed so far: 6700000
2016-11-08 12:05:36,129 - INFO - Reads parsed so far: 6800000
2016-11-08 12:05:40,631 - INFO - Reads parsed so far: 6900000
2016-11-08 12:05:43,995 - INFO - Reads parsed so far: 7000000
2016-11-08 12:05:48,368 - INFO - Reads parsed so far: 7100000
2016-11-08 12:05:53,035 - INFO - Reads parsed so far: 7200000
2016-11-08 12:05:57,362 - INFO - Reads parsed so far: 7300000
2016-11-08 12:06:01,544 - INFO - Reads parsed so far: 7400000
2016-11-08 12:06:06,497 - INFO - Reads parsed so far: 7500000
2016-11-08 12:06:10,142 - INFO - Reads parsed so far: 7600000
2016-11-08 12:06:14,470 - INFO - Reads parsed so far: 7700000
2016-11-08 12:06:18,733 - INFO - Reads parsed so far: 7800000
2016-11-08 12:06:22,462 - INFO - Reads parsed so far: 7900000
2016-11-08 12:06:25,596 - INFO - Reads parsed so far: 8000000
2016-11-08 12:06:29,797 - INFO - Reads parsed so far: 8100000
2016-11-08 12:06:34,221 - INFO - Reads parsed so far: 8200000
2016-11-08 12:06:37,650 - INFO - Reads parsed so far: 8300000
2016-11-08 12:06:41,583 - INFO - Reads parsed so far: 8400000
2016-11-08 12:06:45,685 - INFO - Reads parsed so far: 8500000
2016-11-08 12:06:49,617 - INFO - Reads parsed so far: 8600000
2016-11-08 12:06:54,034 - INFO - Reads parsed so far: 8700000
2016-11-08 12:06:55,465 - INFO - Finished parsing all 8741879 reads; ended up with 902143 unique barcodes.

2016-11-08 12:06:55,468 - INFO - Now examining the 902143 barcodes to see if reads meet criteria for retention
2016-11-08 12:07:01,345 - INFO - Barcodes examined so far: 100000
2016-11-08 12:07:07,244 - INFO - Barcodes examined so far: 200000
2016-11-08 12:07:13,143 - INFO - Barcodes examined so far: 300000
2016-11-08 12:07:19,052 - INFO - Barcodes examined so far: 400000
2016-11-08 12:07:24,966 - INFO - Barcodes examined so far: 500000
2016-11-08 12:07:30,970 - INFO - Barcodes examined so far: 600000
2016-11-08 12:07:37,530 - INFO - Barcodes examined so far: 700000
2016-11-08 12:07:46,328 - INFO - Barcodes examined so far: 800000
2016-11-08 12:08:00,750 - INFO - Barcodes examined so far: 900000
2016-11-08 12:08:01,667 - INFO - Finished examining all 902143 barcodes

2016-11-08 12:08:01,667 - INFO - Writing the codon counts to ./counts_and_alignments//L1_H17L19_c2_r1_counts.txt
2016-11-08 12:08:01,691 - INFO - Here are the summary statistics (these are also being written to ./counts_and_alignments//L1_H17L19_c2_r1_summarystats.txt):
	total read pairs = 8741879
	read pairs that fail Illumina filter = 0
	low quality read pairs = 1238315
	barcodes randomly purged = 0
	discarded barcodes with 1 reads = 97593
	aligned barcodes with 2 reads = 13164
	discarded barcodes with 2 reads = 184
	un-alignable barcodes with 2 reads = 2218
	aligned barcodes with 3 reads = 19676
	discarded barcodes with 3 reads = 390
	un-alignable barcodes with 3 reads = 2875
	aligned barcodes with 4 reads = 30414
	discarded barcodes with 4 reads = 818
	un-alignable barcodes with 4 reads = 3316
	aligned barcodes with 5 reads = 43162
	discarded barcodes with 5 reads = 1340
	un-alignable barcodes with 5 reads = 4621
	aligned barcodes with 6 reads = 56669
	discarded barcodes with 6 reads = 2209
	un-alignable barcodes with 6 reads = 5833
	aligned barcodes with 7 reads = 68697
	discarded barcodes with 7 reads = 3020
	un-alignable barcodes with 7 reads = 6975
	aligned barcodes with 8 reads = 75740
	discarded barcodes with 8 reads = 3748
	un-alignable barcodes with 8 reads = 7628
	aligned barcodes with 9 reads = 78104
	discarded barcodes with 9 reads = 4384
	un-alignable barcodes with 9 reads = 7666
	aligned barcodes with 10 reads = 73309
	discarded barcodes with 10 reads = 4541
	un-alignable barcodes with 10 reads = 7128
	aligned barcodes with 11 reads = 64260
	discarded barcodes with 11 reads = 4276
	un-alignable barcodes with 11 reads = 6118
	aligned barcodes with 12 reads = 52456
	discarded barcodes with 12 reads = 3925
	un-alignable barcodes with 12 reads = 4902
	aligned barcodes with 13 reads = 40295
	discarded barcodes with 13 reads = 3177
	un-alignable barcodes with 13 reads = 3642
	aligned barcodes with 14 reads = 28965
	discarded barcodes with 14 reads = 2438
	un-alignable barcodes with 14 reads = 2647
	aligned barcodes with 15 reads = 19724
	discarded barcodes with 15 reads = 1762
	un-alignable barcodes with 15 reads = 1830
	aligned barcodes with 16 reads = 12627
	discarded barcodes with 16 reads = 1217
	un-alignable barcodes with 16 reads = 1175
	aligned barcodes with 17 reads = 7654
	discarded barcodes with 17 reads = 816
	un-alignable barcodes with 17 reads = 684
	aligned barcodes with 18 reads = 4466
	discarded barcodes with 18 reads = 517
	un-alignable barcodes with 18 reads = 400
	aligned barcodes with 19 reads = 2510
	discarded barcodes with 19 reads = 313
	un-alignable barcodes with 19 reads = 254
	aligned barcodes with 20 reads = 1362
	discarded barcodes with 20 reads = 162
	un-alignable barcodes with 20 reads = 121
	aligned barcodes with 21 reads = 747
	discarded barcodes with 21 reads = 99
	un-alignable barcodes with 21 reads = 71
	aligned barcodes with 22 reads = 406
	discarded barcodes with 22 reads = 39
	un-alignable barcodes with 22 reads = 29
	aligned barcodes with 23 reads = 214
	discarded barcodes with 23 reads = 44
	un-alignable barcodes with 23 reads = 18
	aligned barcodes with 24 reads = 99
	discarded barcodes with 24 reads = 15
	un-alignable barcodes with 24 reads = 9
	aligned barcodes with 25 reads = 57
	discarded barcodes with 25 reads = 17
	un-alignable barcodes with 25 reads = 5
	aligned barcodes with 26 reads = 39
	discarded barcodes with 26 reads = 14
	un-alignable barcodes with 26 reads = 3
	aligned barcodes with 27 reads = 24
	discarded barcodes with 27 reads = 12
	un-alignable barcodes with 27 reads = 3
	aligned barcodes with 28 reads = 19
	discarded barcodes with 28 reads = 4
	aligned barcodes with 29 reads = 3
	discarded barcodes with 29 reads = 2
	un-alignable barcodes with 29 reads = 1
	aligned barcodes with 30 reads = 10
	discarded barcodes with 30 reads = 4
	aligned barcodes with 31 reads = 6
	discarded barcodes with 31 reads = 1
	un-alignable barcodes with 31 reads = 2
	aligned barcodes with 32 reads = 2
	discarded barcodes with 32 reads = 2
	aligned barcodes with 33 reads = 2
	discarded barcodes with 33 reads = 2
	aligned barcodes with 34 reads = 1
	discarded barcodes with 34 reads = 1
2016-11-08 12:08:01,691 - INFO - Successful completion of dms_barcodedsubamplicons at Tue Nov  8 12:08:01 2016
