# Supplementary material for: Complete mapping of viral escape from neutralizing antibodies
Source: PLoS Pathog. 2017 Mar 13;13(3):e1006271. doi: 10.1371/journal.ppat.1006271 (PMC5363992; doi:10.1371/journal.ppat.1006271)
Supplement: S2 File — This ZIP archive contains the computer code to perform the data analysis described in this manuscript. The analysis is performed by the iPython notebook found in the ZIP archive. (ZIP) [file ppat.1006271.s008.zip › S2_File/counts_and_alignments/L1_H17L19_c2_r1_counts.txt]

# POSITION WT AAA AAC AAG AAT ACA ACC ACG ACT AGA AGC AGG AGT ATA ATC ATG ATT CAA CAC CAG CAT CCA CCC CCG CCT CGA CGC CGG CGT CTA CTC CTG CTT GAA GAC GAG GAT GCA GCC GCG GCT GGA GGC GGG GGT GTA GTC GTG GTT TAA TAC TAG TAT TCA TCC TCG TCT TGA TGC TGG TGT TTA TTC TTG TTT
1 ATG 0 0 1 0 0 0 3 0 0 0 0 0 3 0 99518 16 0 0 0 0 0 0 0 0 0 0 0 0 0 0 0 0 0 0 0 0 0 0 0 0 0 0 0 0 0 0 1 0 0 0 0 0 0 0 0 0 0 0 0 0 0 0 1 0
2 AAG 13 0 99096 20 12 0 6 0 230 0 15 0 0 0 8 0 0 3 37 0 0 0 0 0 0 0 0 0 0 38 0 0 0 0 23 0 0 0 0 0 0 0 0 0 0 9 0 0 0 0 0 8 0 3 0 0 0 0 0 16 0 0 10 0
3 GCA 0 0 0 0 1 0 0 0 0 0 0 0 0 0 0 0 0 0 0 0 0 0 0 0 0 11 0 0 0 0 0 0 4 0 0 0 99482 0 2 0 1 0 0 0 7 0 0 0 0 0 0 0 29 0 0 0 0 0 0 0 0 0 0 0
4 AAA 99451 8 23 1 1 0 0 0 39 0 0 0 0 11 1 5 0 0 0 0 0 0 0 5 0 0 0 0 0 0 0 0 1 0 0 0 0 0 0 0 0 0 0 0 0 0 0 0 1 0 0 15 0 0 0 0 0 0 0 0 1 0 0 0
5 CTA 0 0 0 0 0 0 0 0 0 0 0 0 14 0 0 0 1 0 0 0 0 0 0 0 0 0 0 0 99514 0 6 0 0 0 0 0 2 0 0 6 0 1 0 0 3 0 0 0 0 0 0 0 0 0 0 0 0 0 1 3 7 0 0 0
6 CTG 0 0 0 0 0 0 0 0 0 0 0 0 0 0 22 0 0 0 0 0 0 0 0 0 0 0 0 0 14 0 99485 17 0 0 0 0 0 0 0 0 0 0 0 0 0 0 1 0 8 0 0 0 0 0 0 0 0 0 0 0 0 2 3 0
7 GTC 0 0 0 0 0 0 0 0 0 0 0 0 0 9 0 0 0 0 0 0 0 0 0 0 0 0 0 0 0 4 0 0 0 4 0 0 0 3 0 0 0 1 0 0 21 99457 0 5 0 0 0 0 0 0 0 0 0 0 0 0 0 46 0 0
8 CTG 0 0 0 0 0 0 0 0 0 0 0 0 0 0 13 0 0 0 4 0 0 0 32 0 0 0 0 0 19 1 99450 10 0 0 0 0 0 0 0 0 0 0 0 0 0 0 0 0 0 0 0 0 0 0 0 0 0 0 0 1 0 0 4 0
9 TTA 0 0 0 0 0 0 0 0 0 0 0 0 1 0 0 0 0 0 0 0 0 0 0 0 0 0 0 0 15 0 0 0 0 0 0 0 0 0 0 0 0 0 0 0 0 0 0 3 0 0 0 0 2 0 0 0 0 0 0 0 99535 0 1 0
10 TAT 0 0 0 0 0 0 0 0 0 0 0 0 0 0 0 0 0 0 0 36 0 0 0 0 0 0 0 0 0 0 0 0 0 0 0 0 0 0 0 0 0 0 0 0 0 0 0 0 9 63 3 99389 0 0 0 0 0 0 0 55 0 0 0 0
11 GCA 0 0 0 0 42 0 7 0 0 8 0 0 0 0 0 35 0 0 0 0 3 0 0 0 0 0 0 0 0 0 0 0 9 0 0 0 99319 0 18 4 0 0 0 0 35 0 0 0 0 0 0 1 7 0 0 0 0 0 0 0 0 20 0 39
12 TTT 0 0 0 0 0 0 0 0 0 0 0 0 0 0 0 1 0 0 0 0 0 0 0 1 0 0 0 0 0 0 0 6 0 0 0 0 0 0 0 0 0 0 0 0 0 0 0 1 0 0 0 2 0 0 0 5 0 0 0 1 2 1 0 99530
13 GTA 0 0 0 0 0 0 0 0 0 0 0 0 7 0 0 0 0 2 0 0 0 0 0 2 0 0 0 0 0 0 0 0 0 0 0 0 27 0 0 0 0 0 0 0 99473 0 31 2 0 0 0 0 0 0 0 0 0 0 0 0 4 0 0 0
14 GCT 0 0 0 0 0 0 0 5 0 0 0 0 0 0 0 0 0 0 0 0 0 0 0 0 0 0 0 0 0 0 0 0 0 0 0 11 41 36 1 99443 0 0 0 3 0 0 0 3 0 0 0 0 0 0 0 13 0 0 0 0 0 0 0 0
15 ACA 4 0 0 0 99504 1 25 2 0 0 0 0 5 0 0 0 0 0 0 0 0 0 0 0 0 0 0 0 0 0 0 0 0 0 0 0 3 0 0 0 0 0 0 0 0 0 0 0 0 0 0 0 0 0 0 0 0 0 0 0 0 0 0 0
16 GAT 0 0 0 6 0 0 0 0 0 0 0 0 0 0 0 0 0 0 0 1 0 0 0 0 0 0 0 0 0 0 0 0 2 0 1 99530 0 0 0 0 0 0 0 7 0 0 0 0 0 0 0 4 0 0 0 0 0 0 0 0 0 0 0 0
17 GCA 0 0 0 0 26 0 0 0 0 0 0 0 0 0 0 0 0 0 0 0 0 0 0 0 0 0 0 0 0 0 0 0 4 0 0 0 99441 2 24 0 1 0 0 0 23 0 0 0 0 0 0 0 8 0 0 0 0 0 0 0 0 0 0 0
18 GAC 0 3 0 0 0 0 0 0 0 0 0 0 0 0 0 0 0 1 0 0 0 0 0 0 0 0 0 0 0 0 0 0 3 99483 11 11 0 0 0 0 0 1 0 0 0 4 0 0 0 10 0 0 0 0 0 0 0 0 0 0 0 0 0 0
19 ACA 25 0 0 0 99465 1 18 0 0 0 11 15 6 0 0 0 0 0 0 0 1 0 0 0 0 0 0 0 0 0 0 0 0 0 0 0 0 0 0 0 0 0 0 0 0 0 0 0 0 0 0 0 1 9 0 0 0 0 0 0 0 0 0 0
20 ATA 1 0 0 0 1 0 0 0 0 0 0 0 99513 0 9 8 0 0 0 0 0 0 0 0 0 0 0 0 0 0 0 0 0 0 0 0 0 0 0 0 0 0 0 0 3 0 0 0 0 0 0 0 0 0 0 0 0 0 0 0 0 0 0 0
21 TGT 0 0 0 0 0 0 0 0 0 0 0 1 0 0 0 0 0 0 0 0 0 0 0 0 0 0 0 1 0 0 0 0 0 0 0 0 0 0 0 0 0 0 0 1 0 0 0 0 0 1 0 9 0 0 0 1 2 813 0 98710 0 0 0 6
22 ATA 0 0 0 0 2 0 0 0 0 0 0 0 99488 0 14 0 0 0 0 0 0 0 0 0 0 0 0 0 0 0 0 0 0 0 0 0 0 0 0 0 0 0 0 0 10 0 0 0 0 0 0 0 0 0 0 0 0 0 0 0 1 0 0 0
23 GGC 0 0 0 0 0 0 0 0 0 3 0 0 0 1 0 0 0 0 0 0 0 0 0 0 0 1 0 0 0 0 0 0 0 9 0 0 0 0 0 0 22 99322 1 5 0 23 0 0 0 0 0 0 0 0 0 0 0 20 0 0 0 0 0 0
24 TAC 0 1 0 0 0 0 0 0 0 0 0 0 0 0 0 0 0 4 0 0 0 0 0 0 0 0 0 0 0 0 0 0 0 1 0 0 0 0 0 0 0 0 0 0 0 0 0 0 14 99523 1 8 0 0 0 0 0 0 0 0 0 0 0 0
25 CAT 0 0 0 1 5 0 0 0 0 0 0 0 0 0 0 0 0 0 2 99496 0 0 0 3 0 0 0 7 0 0 0 0 0 0 0 0 1 0 0 0 0 0 0 0 0 0 0 0 0 0 0 9 0 0 0 0 0 0 0 0 0 0 0 0
26 GCG 0 0 0 0 0 0 11 0 0 0 0 0 0 0 0 0 0 0 0 0 0 0 3 0 0 0 0 0 0 0 0 0 0 0 106 0 60 4 99218 21 0 0 4 0 0 0 15 0 0 0 0 0 0 0 15 0 0 0 0 0 0 0 0 0
27 AAC 39 99448 3 46 0 2 0 0 0 1 0 0 0 0 0 0 0 1 0 0 0 0 0 0 0 0 0 0 0 0 0 0 0 6 0 0 0 0 0 0 0 0 0 0 0 0 0 0 0 0 0 0 0 0 0 0 0 0 0 0 0 0 0 0
28 AAC 8 99474 1 21 0 0 0 0 0 3 0 0 0 0 0 0 0 1 0 0 0 0 0 0 0 0 0 0 0 0 0 0 0 4 0 0 0 0 0 0 0 0 0 0 0 0 0 0 0 1 0 0 0 0 0 0 0 0 0 0 0 0 0 0
29 TCA 0 0 0 0 3 0 0 0 0 0 0 0 0 0 0 0 0 0 0 0 13 0 0 0 0 0 0 0 0 0 0 0 0 0 0 0 0 0 0 0 0 0 0 0 0 0 0 0 22 0 0 0 99468 17 3 0 0 0 0 0 4 0 0 0
30 ACC 0 16 0 0 16 99447 2 16 0 0 0 0 0 35 0 0 0 0 0 0 0 2 0 0 0 0 0 0 0 0 0 0 0 0 0 0 0 6 0 0 0 0 0 0 0 0 0 0 0 0 0 0 0 0 0 0 0 0 0 0 0 0 0 0
31 GAC 0 35 0 0 0 0 0 0 0 0 0 0 0 0 0 0 0 1 0 0 0 0 0 0 0 0 0 0 0 0 0 0 11 99385 1 14 0 4 0 0 0 2 0 0 0 1 0 0 0 14 0 0 0 0 0 0 0 0 0 0 0 0 0 0
32 ACT 0 0 0 12 4 7 1 99495 0 0 0 0 0 0 0 3 0 0 0 0 0 0 0 1 0 0 0 0 0 0 0 0 0 0 0 0 0 0 0 4 0 0 0 0 0 0 0 0 0 0 0 0 0 0 0 0 0 0 0 0 0 0 0 0
33 GTT 0 0 0 0 0 0 0 0 0 0 0 0 0 0 0 16 0 0 0 0 0 0 0 0 0 0 0 0 0 0 0 4 0 0 0 0 0 0 0 4 0 0 0 0 1 3 15 99458 0 0 0 0 0 0 0 0 0 0 0 0 0 0 0 5
34 GAC 0 4 0 0 0 0 0 0 0 0 0 0 0 0 0 0 0 1 0 0 0 0 0 0 0 0 0 0 0 0 0 0 10 99383 1 10 0 0 0 0 0 5 0 0 0 1 0 0 42 14 0 0 0 0 0 0 0 0 0 0 0 0 0 0
35 ACA 9 0 0 0 99499 3 10 0 2 0 0 0 7 0 0 0 0 0 0 0 0 0 0 0 0 0 0 0 0 0 0 0 0 0 0 0 3 0 0 0 0 0 0 0 0 0 0 0 0 0 0 0 0 0 0 0 0 0 0 0 0 0 0 0
36 ATA 1 0 0 0 9 0 0 0 0 0 0 0 99522 1 3 0 0 0 0 0 0 0 0 0 0 0 0 0 2 0 0 0 0 0 0 0 0 0 0 0 0 0 0 0 1 0 0 0 0 0 0 0 0 0 0 0 0 0 0 0 0 0 0 0
37 CTC 0 0 0 0 0 0 0 0 0 16 7 0 0 10 0 0 0 0 0 0 0 3 0 0 19 0 2 0 11 99426 0 14 0 3 0 0 0 0 0 0 0 0 0 0 0 3 0 0 0 0 0 0 0 0 0 0 0 0 0 0 0 5 0 0
38 GAG 0 0 6 0 0 0 0 0 0 0 0 0 0 0 0 0 0 0 0 0 0 0 0 0 0 0 0 0 0 0 0 0 18 0 99323 19 0 0 0 0 0 0 3 0 0 0 1 0 0 0 18 0 0 0 0 0 0 0 0 0 0 0 0 0
39 AAG 3 0 99023 16 0 0 0 0 0 0 6 0 0 0 0 0 0 0 0 0 0 0 0 0 0 0 0 0 0 0 0 0 0 0 2 0 0 0 0 0 0 0 0 0 0 0 0 0 0 0 0 0 0 0 0 0 0 0 0 0 0 0 0 0
40 AAT 1 3 0 99467 0 0 0 1 0 0 0 6 0 0 0 3 0 0 0 1 0 0 0 0 0 0 0 0 0 0 0 0 0 0 0 5 0 0 0 0 0 0 0 0 0 0 0 0 0 0 0 0 0 0 0 0 0 0 0 0 0 0 0 0
41 GTG 0 0 0 0 0 0 0 0 0 0 0 0 0 0 6 0 0 0 0 0 0 0 0 0 0 0 0 0 0 0 0 0 0 0 1 0 0 0 1 0 0 0 3 0 1 0 97522 3 0 0 0 0 0 0 0 0 0 0 0 0 0 0 1 0
42 GCA 0 0 0 0 8 0 0 0 0 0 0 0 0 0 0 0 0 0 0 0 3 11 0 0 0 0 0 0 0 0 0 0 7 0 0 0 96540 0 4 1 1 0 0 0 23 0 0 0 0 0 0 0 50 0 0 0 0 0 0 0 0 0 0 0
43 GTG 0 0 0 0 0 0 0 0 0 0 0 0 0 0 10 0 0 0 0 0 0 0 0 0 0 0 0 0 0 0 3 0 0 0 0 0 0 0 6 0 0 0 0 0 3 0 99119 5 0 0 0 0 0 0 0 0 0 0 0 0 0 0 10 0
44 ACA 6 0 0 0 99313 0 2 3 1 0 0 0 3 0 0 0 0 0 0 0 1 0 0 0 0 0 0 0 0 0 0 0 0 0 0 0 13 0 0 0 0 0 0 0 0 0 0 0 0 0 0 0 4 0 0 0 0 0 0 0 0 0 0 0
45 CAT 0 0 0 4 0 0 0 0 0 0 0 0 0 0 0 0 0 2 0 99440 0 0 0 2 0 0 0 2 0 0 0 1 0 0 0 7 0 0 0 0 0 0 0 0 0 0 0 0 0 0 0 10 0 0 0 0 0 0 0 0 0 0 0 0
46 TCT 0 0 0 0 0 0 0 0 0 0 0 0 0 0 0 0 0 0 0 0 0 0 0 3 0 0 0 0 0 0 0 0 0 0 0 0 0 0 0 1 0 0 0 0 0 0 0 0 0 0 0 39 2 166 0 99191 0 0 0 0 0 0 4 5
47 GTT 0 0 0 0 0 0 0 0 0 0 0 0 0 0 0 318 0 0 0 0 0 0 0 0 0 0 0 0 0 0 0 17 0 0 0 1 0 0 0 3 0 0 0 1 1 1 3 98628 0 0 0 0 0 0 0 0 0 0 0 0 0 0 0 55
48 AAC 32 99115 1 14 0 1 0 0 0 2 0 0 0 0 0 0 0 0 0 0 0 0 0 0 0 0 0 0 0 0 0 0 0 3 0 0 0 0 0 0 0 0 0 0 0 0 0 0 0 3 0 0 0 0 0 0 0 0 0 0 0 0 0 0
49 CTG 0 0 0 0 0 0 0 0 0 0 0 0 0 0 20 0 0 0 0 0 0 0 6 0 0 0 1 0 35 5 97117 15 0 0 0 0 0 0 0 0 0 0 0 0 0 0 1 0 0 0 0 0 0 0 0 0 0 1 0 0 0 0 5 0
50 CTC 0 0 0 0 0 0 0 0 0 0 0 0 0 15 0 0 0 0 0 0 0 5 0 0 0 0 0 0 16 99033 2 37 1 0 0 0 0 0 0 0 0 0 0 0 0 0 0 0 0 0 0 0 0 0 1 0 0 0 0 0 0 2 0 0
51 GAA 9 0 0 0 0 1 0 0 0 0 0 0 0 0 0 0 0 0 0 0 0 0 0 0 0 0 0 0 0 0 0 0 98264 2 5 3 0 0 0 0 8 0 0 0 1 0 0 0 17 0 0 0 0 0 0 0 0 1 0 0 0 0 0 0
52 GAC 0 5 0 0 0 0 0 0 0 0 0 0 0 0 0 0 0 3 0 0 0 0 0 0 0 0 0 0 0 0 0 0 43 97701 4 19 0 0 0 0 0 6 0 0 0 0 6 0 0 25 0 0 0 0 0 0 0 0 0 0 0 0 0 0
53 AGC 0 17 0 0 1 1 0 0 20 96931 1 26 0 13 0 0 0 0 0 0 0 0 0 0 0 3 0 0 0 0 4 0 0 0 0 0 0 0 0 0 0 11 0 1 0 0 0 0 0 0 0 0 0 0 7 0 0 1 0 0 0 0 0 0
54 CAC 0 7 0 0 0 0 0 0 0 0 0 0 0 0 0 0 19 98512 1 13 0 2 0 0 0 0 0 0 0 1 0 0 0 3 0 0 0 0 0 0 0 0 0 0 0 0 0 0 0 3 0 0 0 0 0 0 0 0 0 0 0 0 0 0
55 AAC 11 98094 3 143 0 0 0 0 0 12 0 0 0 0 0 0 0 2 0 0 0 0 0 0 0 0 0 0 0 0 0 0 0 36 0 0 0 0 0 0 0 0 0 0 0 0 0 0 0 0 0 0 0 0 0 0 0 0 0 0 0 0 0 0
56 GGG 0 0 0 0 0 0 0 0 0 0 9 0 0 0 0 0 0 12 0 0 0 0 0 0 0 0 8 0 0 0 0 0 0 0 12 0 0 0 1 0 50 47 98836 76 0 0 5 0 0 0 0 0 0 0 0 0 0 0 19 0 0 0 0 0
57 AAA 99160 2 1 0 0 0 0 0 12 0 0 0 0 0 0 0 1 0 0 2 0 0 0 0 10 0 0 0 0 0 0 0 4 0 0 0 0 0 1 0 0 0 0 0 0 0 0 0 1 0 0 0 0 0 0 0 0 0 0 0 0 0 0 0
58 CTA 0 0 0 0 0 0 0 0 0 0 0 0 16 0 0 0 0 0 0 0 4 0 0 0 1 0 0 0 94495 0 1 0 0 0 0 0 0 0 0 0 0 0 0 0 3 0 0 0 0 0 0 0 0 0 0 0 0 0 0 0 6 0 0 0
59 TGT 0 0 0 0 0 0 0 0 0 0 0 0 0 0 0 0 0 0 0 0 0 0 0 0 0 0 0 4 0 0 0 0 0 0 0 0 0 0 0 0 0 0 0 1 0 0 0 0 0 0 0 9 0 0 0 0 0 19 1 99309 0 0 0 11
60 AAA 99410 18 10 0 2 0 0 1 29 0 0 4 0 0 0 0 0 0 0 5 0 0 0 0 0 0 0 3 0 0 2 0 9 0 0 0 0 0 23 0 0 0 0 0 0 0 0 0 1 0 0 0 1 5 0 0 0 0 0 0 0 0 0 0
61 TTA 0 0 0 0 0 0 0 0 0 0 0 0 1 1 0 0 0 0 0 0 0 0 0 0 0 0 0 0 1 0 0 26 0 0 0 0 0 0 0 0 0 0 0 0 0 0 0 0 0 0 0 0 8 0 0 0 0 0 0 0 99100 23 1 0
62 AAA 98736 7 181 6 0 0 0 0 6 0 0 0 1 0 0 0 0 0 0 0 0 0 0 0 0 0 0 0 0 0 0 0 4 0 0 0 0 3 0 0 0 0 0 0 0 0 0 0 1 0 0 0 0 0 0 0 0 0 0 0 0 0 0 0
63 GGA 0 0 0 0 0 0 0 0 7 0 0 0 0 0 0 0 0 0 0 0 0 0 0 0 0 0 0 0 0 0 0 0 10 0 0 0 0 0 0 0 99362 3 4 2 33 0 0 0 0 0 0 0 0 0 0 0 13 0 0 0 0 0 0 0
64 ATA 6 0 0 0 2 0 0 0 0 0 0 0 99272 1 18 5 0 0 0 0 0 0 0 0 0 0 0 16 0 0 0 0 0 0 2 0 1 0 0 0 0 0 0 0 28 0 0 0 0 0 0 0 0 0 0 0 0 0 0 0 0 0 0 0
65 GCC 4 0 0 0 0 3 0 0 0 0 0 0 0 0 0 0 0 0 0 0 38 27 0 0 0 0 0 0 0 0 0 0 1 4 0 0 2 99029 0 4 1 8 0 0 0 35 0 0 0 0 0 0 0 11 0 0 0 0 0 0 0 0 0 0
66 CCA 0 0 0 0 11 0 0 0 0 0 0 0 0 0 0 0 5 0 0 0 98509 1 5 1 2 0 0 0 3 0 0 0 0 0 0 0 1 0 0 0 0 0 0 0 0 0 0 0 0 0 0 0 10 0 0 0 0 0 0 0 0 0 0 0
67 CTA 0 0 0 0 0 0 0 0 0 0 0 0 13 0 0 0 0 0 0 0 15 0 0 0 0 0 0 0 99234 2 5 0 0 0 0 0 0 0 0 0 0 0 0 0 0 0 0 0 0 0 0 0 0 0 0 0 0 0 0 0 2 0 0 0
68 CAA 7 0 0 0 0 0 0 0 0 0 0 0 0 0 0 0 99333 0 2 0 0 0 0 0 3 0 0 0 0 1 0 3 0 0 0 0 0 0 0 0 0 0 0 0 0 0 0 1 6 0 0 12 7 0 0 8 0 0 0 0 0 0 0 0
69 TTG 0 0 0 0 0 0 0 0 0 0 0 0 0 0 0 0 0 0 0 0 0 0 0 0 0 0 0 0 0 0 1 0 0 0 0 0 0 0 0 0 0 0 0 0 0 0 0 0 0 0 2 0 0 0 8 0 0 0 0 0 2 0 99121 7
70 GGG 0 0 0 0 0 0 0 0 0 0 1 0 0 0 0 0 0 0 0 0 0 0 0 0 0 0 1 0 0 0 0 0 0 0 10 0 0 0 0 0 21 1 99147 32 0 0 15 0 0 0 0 0 0 0 0 0 0 0 7 0 0 0 0 0
71 AAA 99495 1 2 2 0 0 0 0 4 0 0 0 1 0 0 0 0 0 0 0 0 0 0 0 0 0 0 0 0 0 0 0 19 0 0 0 0 0 0 0 0 0 0 0 0 0 0 0 1 4 0 0 0 0 0 0 0 0 0 0 0 0 4 0
72 TGT 0 0 0 0 0 0 0 0 0 0 0 4 0 0 0 0 0 0 0 0 0 0 0 0 0 0 0 1 0 0 0 0 0 0 0 0 0 0 0 0 0 0 0 1 0 0 0 0 0 0 0 12 0 0 0 0 1 5 1 99501 0 0 0 19
73 AAC 9 99327 1 11 0 0 0 0 0 96 0 0 0 2 0 0 0 0 0 0 0 0 0 0 0 0 0 0 0 0 0 0 0 19 0 0 0 0 0 0 0 0 0 0 0 0 0 0 0 2 0 0 1 2 3 2 0 0 0 0 0 0 0 0
74 ATC 0 0 0 0 0 2 0 0 0 1 0 0 10 99321 3 34 0 0 0 0 0 0 0 0 0 0 0 0 3 5 0 0 0 0 0 0 0 0 0 0 0 0 0 0 0 10 0 0 0 0 0 0 0 0 0 0 0 0 0 0 0 1 0 0
75 ACC 0 9 0 0 13 99301 0 43 0 1 0 0 0 81 0 0 0 0 0 0 0 0 0 0 0 0 0 0 0 1 23 0 0 0 0 0 0 4 0 0 0 0 7 0 0 0 0 0 0 0 0 0 0 5 0 0 0 0 0 0 1 0 0 0
76 GGA 0 0 0 0 0 0 27 0 8 0 0 0 0 0 0 0 0 0 0 0 0 0 0 0 0 0 0 0 0 0 0 0 10 0 0 0 0 0 0 0 99417 2 7 4 33 0 0 0 0 0 0 0 0 0 0 0 16 0 0 0 0 0 0 0
77 TGG 0 0 0 0 0 0 0 0 0 0 0 0 0 0 0 0 0 0 0 0 0 0 0 0 0 0 4 0 0 0 0 0 0 0 0 0 0 0 0 0 0 0 0 0 0 0 0 0 0 0 7 0 0 0 3 0 23 5 99366 85 0 0 3 0
78 CTC 0 0 0 0 0 0 0 0 0 0 0 0 33 18 0 0 0 0 0 0 1 2 0 0 0 0 0 0 64 99300 0 5 0 0 0 0 0 0 0 0 0 0 0 0 0 5 0 0 0 0 0 0 0 0 0 0 0 0 0 0 0 5 0 0
79 TTG 0 0 0 0 0 0 0 0 0 0 0 0 0 0 1 0 0 0 0 0 0 0 0 0 0 0 0 0 0 0 19 41 0 0 0 0 0 0 0 0 0 0 0 0 0 0 0 0 0 0 0 0 0 0 4 0 0 0 0 0 10 3 99367 13
80 GGA 0 0 0 0 0 0 0 0 10 0 0 0 0 0 0 0 0 0 0 0 0 0 0 0 3 0 0 0 0 0 0 0 5 0 0 0 1 0 0 0 99458 0 7 0 22 0 0 0 0 0 0 0 0 0 0 0 6 0 0 0 0 0 0 0
81 AAT 0 4 2 99436 0 0 0 0 0 0 0 2 0 0 0 0 0 0 0 2 0 0 0 0 0 0 0 0 0 0 0 0 0 0 0 2 0 0 0 0 0 0 0 0 0 0 0 0 0 0 0 0 0 0 0 0 0 0 0 0 0 0 0 0
82 CCA 0 0 0 0 28 0 0 0 0 0 0 0 0 0 0 0 5 0 0 0 99423 3 30 16 1 0 0 0 10 0 0 0 0 0 0 0 0 0 0 0 0 0 0 0 0 0 0 0 0 0 0 0 10 0 0 0 0 0 0 0 0 0 0 0
83 GAA 30 0 0 0 0 0 0 0 0 0 0 0 0 0 0 0 0 0 0 0 0 0 0 0 0 0 0 0 0 0 0 0 99453 0 2 16 0 0 0 0 2 0 0 0 1 0 0 0 23 0 0 0 0 0 0 0 0 0 1 0 1 0 0 0
84 TGC 0 0 0 0 0 0 0 0 0 0 0 0 0 0 0 0 0 0 0 0 0 0 0 0 0 2 0 0 0 0 0 0 0 0 0 0 0 0 0 0 0 0 0 0 0 0 0 0 0 1 0 0 0 0 0 0 38 99384 6 46 0 12 0 0
85 GAC 1 21 0 0 0 0 0 0 0 0 0 0 0 0 0 0 0 3 0 0 0 0 0 0 0 0 0 0 0 0 0 0 28 99439 3 9 0 2 0 0 0 5 0 0 0 0 0 0 0 23 0 0 0 0 0 0 0 0 0 0 0 0 0 0
86 TCA 0 1 0 0 3 0 0 0 0 0 0 0 0 0 0 0 0 0 0 333 7 0 0 0 0 0 0 0 0 0 0 0 27 0 0 7 7 0 0 0 0 0 0 0 0 0 0 0 38 0 0 2 99061 4 7 0 1 0 0 0 4 0 7 0
87 CTG 0 0 0 0 0 0 0 0 0 0 0 0 1 2 466 1 0 0 15 0 0 0 16 0 0 0 2 0 47 1 98953 5 0 0 0 0 0 0 0 0 0 0 0 0 0 0 5 0 0 0 0 0 0 0 0 0 0 0 0 0 0 0 13 0
88 CTT 0 0 0 0 0 0 0 0 0 0 0 0 8 0 0 318 0 0 0 2 0 1 0 0 0 0 0 2 0 28 0 99135 0 0 0 0 0 0 0 0 0 0 0 0 0 0 0 10 0 0 0 0 0 0 0 0 0 0 0 0 0 0 5 11
89 CCA 0 0 0 0 25 8 0 0 0 0 0 0 0 14 0 5 15 0 0 0 99389 1 14 2 4 0 0 0 16 0 4 0 0 2 0 0 0 0 0 24 0 6 0 0 0 5 0 0 0 0 0 0 6 0 0 0 0 0 0 0 0 0 8 0
90 GCG 0 0 0 16 0 3 57 0 0 0 0 8 0 0 0 0 0 0 0 0 0 0 2 0 0 0 0 0 0 0 8 0 0 0 33 5 7 2 99193 21 0 0 0 0 0 1 46 0 0 0 0 0 0 0 29 0 0 0 0 0 0 44 19 0
91 AGA 12 0 12 0 2 0 0 0 99496 1 1 0 18 0 0 0 0 0 0 0 0 0 0 0 0 0 0 0 1 0 0 0 0 0 0 0 0 0 0 3 5 0 0 0 0 0 0 0 0 0 0 0 0 3 0 0 0 0 0 0 0 0 0 0
92 TCA 0 0 0 0 1 0 0 0 0 0 0 0 0 0 0 0 1 0 0 0 10 0 0 0 0 0 0 0 0 0 0 0 0 0 12 0 0 0 6 0 0 0 0 0 0 0 0 0 16 0 0 0 99454 1 26 1 2 0 0 0 4 0 0 0
93 TGG 0 0 0 0 0 0 0 0 0 0 0 0 0 0 0 0 0 0 0 0 0 0 0 0 0 0 5 0 0 0 0 0 0 0 0 0 0 0 0 0 0 0 1 0 0 0 0 0 0 0 2 0 0 0 1 0 21 4 99311 174 0 0 14 0
94 TCC 0 0 0 0 0 0 0 0 0 0 0 0 0 0 0 0 0 0 0 0 0 8 3 0 0 0 0 0 0 0 0 0 0 0 0 0 0 0 0 0 0 0 0 0 0 0 0 0 0 7 0 0 34 99450 0 5 0 0 0 0 0 2 0 0
95 TAC 0 0 0 0 0 0 0 0 0 0 0 0 0 0 0 0 0 13 0 0 0 0 0 0 0 0 0 0 0 0 0 0 0 0 0 0 0 0 0 0 0 0 0 0 0 0 0 0 14 99485 2 15 0 1 0 0 0 10 0 0 0 0 0 0
96 ATT 0 0 0 0 0 0 0 5 0 0 0 0 0 43 1 148460 0 0 0 0 0 0 0 0 0 0 0 0 0 0 0 0 0 0 0 0 0 0 0 0 0 0 0 0 0 0 0 3 0 0 0 0 0 0 0 0 0 0 0 0 0 0 0 1
97 GTA 0 0 0 0 0 0 0 0 0 0 0 0 14 0 0 0 0 0 0 0 0 0 0 0 0 0 0 0 0 0 0 0 0 0 0 0 6 0 0 0 0 0 0 0 148432 1 13 1 0 0 0 0 0 0 0 0 0 0 0 0 7 0 0 0
98 GAA 5 0 0 0 0 0 0 0 0 0 0 0 0 0 0 0 0 0 0 0 0 0 0 0 0 0 0 0 0 0 0 0 148434 0 50 0 1 0 0 0 12 0 0 0 1 0 0 0 18 0 0 0 0 0 0 0 0 0 0 0 0 0 0 0
99 ACA 20 0 0 0 148404 3 3 1 1 4 0 7 20 0 0 0 0 0 0 0 7 0 0 0 0 0 0 0 0 0 0 0 0 0 0 0 4 0 0 0 0 5 0 0 0 0 0 0 0 15 0 0 16 0 2 0 0 0 0 0 0 0 0 0
100 CCA 0 0 0 0 18 0 0 0 0 0 0 0 0 0 0 0 16 0 10 0 148433 1 12 2 0 0 0 0 2 0 0 0 0 0 0 0 0 0 0 0 0 0 0 0 0 0 4 0 0 0 0 0 3 0 0 0 0 0 0 0 0 0 0 0
101 AAC 24 148473 1 11 0 3 0 0 0 1 0 0 0 3 0 0 0 2 0 0 0 0 0 0 0 1 0 0 0 0 0 0 0 4 0 0 0 0 0 0 0 0 0 1 0 0 0 0 0 2 0 0 0 0 0 0 0 0 0 0 0 0 0 0
102 TCT 0 33 0 0 0 0 0 0 0 0 0 1 0 0 0 0 1 0 0 0 0 0 0 9 0 0 0 0 0 0 0 0 0 0 0 0 0 16 0 2 4 0 0 0 0 0 0 0 0 0 0 13 32 43 2 148335 0 0 0 2 0 0 0 4
103 GAG 0 0 13 0 0 0 0 0 0 0 0 0 0 0 0 0 0 0 34 0 0 0 0 0 0 0 0 0 0 0 1 0 52 4 148308 21 0 0 3 0 0 0 32 0 2 0 4 0 0 0 9 0 0 0 28 0 0 0 0 0 0 0 0 0
104 AAT 7 86 1 148309 0 0 0 0 0 0 0 10 0 0 0 1 0 64 0 2 0 0 0 0 0 0 0 0 0 0 0 0 0 0 0 6 0 0 1 0 0 0 0 0 0 0 0 0 0 0 0 33 0 0 0 0 0 0 0 0 0 0 0 0
105 GGA 0 0 0 0 0 0 0 0 9 0 0 0 0 0 0 0 0 0 0 0 0 0 0 0 1 0 0 0 0 0 0 0 20 0 0 0 2 0 0 0 148337 0 15 1 87 0 0 0 0 0 0 0 0 0 0 0 11 0 0 0 0 0 0 0
106 GCA 0 0 0 0 16 0 0 0 0 0 0 0 0 0 0 0 7 0 0 0 1 0 0 0 0 0 0 0 0 0 0 0 48 0 0 0 148338 1 4 1 9 0 0 26 27 0 0 0 0 0 0 0 30 0 0 0 0 0 0 0 0 0 0 0
107 TGT 0 0 0 0 0 0 0 0 0 0 0 0 0 0 0 0 0 0 0 0 0 0 0 0 0 0 0 2 0 0 0 0 0 0 0 0 0 0 0 0 0 0 0 4 0 0 0 0 0 0 0 26 0 0 0 6 4 13 2 148435 0 0 0 10
108 TAT 0 0 0 1 0 0 0 0 0 0 0 0 0 0 0 0 0 0 0 4 0 0 0 0 0 0 0 0 0 0 0 0 0 0 0 0 0 0 0 0 0 0 0 0 0 0 0 0 0 10 1 148484 0 0 0 2 0 0 0 7 0 0 0 1
109 CCA 0 0 0 0 20 0 0 0 0 0 0 0 0 0 0 0 10 0 0 0 148441 0 19 1 1 0 0 0 2 0 0 0 0 0 0 0 1 0 0 0 0 0 0 0 0 0 0 0 0 0 0 0 5 0 0 0 0 0 0 0 0 0 0 0
110 GGA 0 0 0 0 0 0 0 0 1 0 0 0 0 0 0 0 0 0 0 0 0 0 0 0 2 0 0 0 0 0 0 0 9 0 0 0 0 0 0 0 148409 1 10 3 34 0 0 0 0 0 0 0 0 0 0 0 30 0 0 0 0 0 0 0
111 GAT 0 0 0 17 0 0 0 0 0 0 1 0 0 0 0 0 0 0 0 1 0 0 0 0 0 0 0 0 0 0 0 0 316 7 1 148071 0 0 0 0 0 0 0 5 0 0 0 41 1 0 0 11 0 7 0 0 0 0 0 0 0 0 0 0
112 CTC 0 0 0 0 0 0 0 0 0 0 0 0 0 13 0 0 0 4 0 0 0 33 0 0 0 1 0 0 16 148409 0 8 0 0 0 0 0 0 0 0 0 0 0 0 0 1 2 0 0 0 0 0 0 0 0 0 0 0 0 0 0 8 0 0
113 ATC 0 0 0 0 0 8 0 0 0 4 0 0 74 148376 0 28 0 8 2 0 0 0 0 0 0 0 0 0 0 0 0 0 0 1 0 0 0 0 0 0 0 0 0 0 0 6 0 0 0 0 0 0 0 0 0 0 0 0 0 0 0 1 0 0
114 GAC 0 44 0 0 0 0 0 0 0 0 0 0 0 0 0 0 0 0 0 0 0 0 0 0 0 0 0 0 0 0 0 0 21 148349 2 8 0 1 10 0 0 11 0 0 0 0 0 0 0 6 0 0 0 0 0 0 0 0 0 0 0 0 0 0
115 TAT 0 0 0 1 0 0 0 0 0 34 0 0 0 5 7 0 0 7 0 8 0 0 0 0 0 0 0 0 0 0 0 0 0 0 0 1 10 0 0 0 0 0 0 0 0 0 0 0 0 8 5 148390 0 0 0 1 0 0 0 9 0 0 0 0
116 GAG 0 0 6 0 0 0 0 0 0 0 0 0 0 0 0 0 0 0 1 0 0 2 0 0 0 0 0 0 0 0 0 0 8 0 148345 22 0 0 3 0 0 0 55 0 0 0 2 0 0 0 20 0 0 0 0 0 0 0 0 0 0 0 0 0
117 GAA 12 0 0 0 0 0 0 0 0 0 0 0 0 0 0 0 0 0 0 0 0 0 0 0 0 0 0 0 0 0 0 0 148386 0 26 0 0 0 0 0 11 0 0 0 0 0 0 0 28 0 0 0 0 0 0 0 0 0 0 0 0 0 0 0
118 CTG 0 0 0 0 0 0 0 0 0 0 0 0 0 0 21 0 0 0 2 0 0 0 11 0 0 0 0 0 37 2 148249 128 0 0 0 0 0 0 0 0 0 0 0 0 0 0 0 0 0 0 0 0 0 0 0 0 0 0 0 0 0 0 9 0
119 AGG 0 0 4 0 0 0 1 0 7 3 148247 12 0 0 27 0 0 0 0 0 0 0 0 0 0 0 0 0 1 0 0 0 0 0 0 0 0 0 0 0 0 0 42 0 0 0 0 0 0 0 0 10 0 0 0 0 0 0 3 0 0 0 0 0
120 GAG 0 0 8 0 0 0 0 0 0 0 0 0 0 0 0 0 0 0 4 0 0 0 0 0 0 0 0 0 0 0 0 0 24 4 148182 24 0 0 0 0 0 0 14 0 0 0 1 0 0 0 33 0 0 0 0 0 0 0 0 0 0 0 0 0
121 CAA 17 0 0 0 0 0 0 0 0 0 0 0 0 0 0 0 148348 9 8 5 0 0 0 0 1 0 2 0 1 0 0 0 0 0 0 0 0 0 0 0 0 0 0 0 0 0 0 0 72 0 0 0 0 0 0 0 0 0 0 0 0 0 0 0
122 TTG 0 0 0 0 0 0 0 0 0 0 0 0 0 0 1 0 0 0 0 0 0 0 0 0 0 0 0 0 0 25 7 0 0 0 0 0 0 0 0 0 0 0 0 0 0 0 0 0 0 0 1 0 0 0 11 0 0 0 0 0 28 1 148315 35
123 AGC 0 40 0 0 0 2 0 0 14 148236 1 15 0 45 0 0 0 0 0 0 0 0 0 0 0 0 0 0 0 0 0 0 0 0 0 0 0 0 0 0 0 23 0 0 0 0 0 0 0 0 0 0 0 0 0 0 0 0 0 0 0 3 0 0
124 TCA 0 0 0 0 0 0 0 0 0 14 0 2 0 0 0 0 0 0 0 0 9 0 0 0 0 0 0 0 0 0 0 0 0 0 0 0 0 0 0 0 0 0 0 0 0 0 0 1 15 0 0 0 148332 0 23 1 4 0 0 0 4 0 0 0
125 GTA 0 0 0 0 0 0 0 62 0 0 0 0 4 0 0 0 0 0 0 0 0 0 0 0 0 0 0 0 1 0 0 0 0 0 0 0 14 0 0 23 1 0 0 0 148279 2 20 0 0 0 0 0 1 0 0 0 0 0 0 45 20 0 0 0
126 TCA 0 0 0 0 0 0 0 0 0 0 0 0 0 0 0 0 0 0 0 0 5 0 0 0 0 0 0 0 0 0 0 0 31 0 0 0 4 0 0 0 0 0 0 0 0 0 0 0 20 0 0 0 148417 0 7 5 0 0 0 0 5 0 0 0
127 TCA 0 0 0 0 3 0 0 0 0 0 0 0 0 0 0 0 0 0 0 0 6 0 0 0 0 0 0 0 0 0 0 0 0 0 0 0 1 0 0 0 0 0 0 0 0 0 0 0 13 0 0 0 148432 0 1 1 2 0 1 0 45 0 0 0
128 TTA 0 0 0 0 0 0 0 0 0 0 0 0 1 0 0 0 0 0 0 0 0 0 0 0 0 0 0 0 3 0 0 0 0 0 0 0 0 0 0 0 0 0 0 0 3 0 0 0 0 0 0 0 7 0 0 0 0 0 0 0 148449 0 8 0
129 GAA 4 0 0 0 0 0 0 0 0 0 0 0 0 0 0 0 0 0 0 0 0 0 0 0 0 0 0 0 0 0 0 0 148287 0 8 0 2 0 0 0 1 0 0 0 0 0 0 0 12 0 0 0 0 0 0 0 0 0 0 0 0 0 0 0
130 AGA 16 0 0 0 1 0 0 0 148389 0 6 0 19 0 0 0 0 0 0 0 0 0 0 0 2 0 0 0 0 0 0 0 0 0 0 0 0 0 0 0 8 0 0 0 0 0 0 0 0 0 0 0 0 0 0 0 1 0 0 0 0 0 0 0
131 TTC 0 0 0 0 0 0 0 0 0 0 0 0 0 0 0 0 0 0 0 0 0 0 0 0 0 0 0 0 0 0 0 0 0 0 0 0 0 0 0 0 0 0 0 0 0 0 0 0 0 0 0 0 0 6 0 0 0 0 0 0 21 148328 0 14
132 GAA 10 0 0 0 0 0 0 0 0 0 0 0 0 0 0 0 5 0 0 0 0 0 0 0 0 0 0 0 0 0 0 0 148429 2 6 0 0 0 0 0 10 0 0 0 0 0 0 0 14 0 0 0 0 0 0 10 0 0 0 0 0 0 0 0
133 ATA 3 0 0 0 21 0 0 0 0 0 0 0 148430 0 11 1 0 0 0 0 0 0 0 0 0 0 0 0 0 0 0 0 0 0 0 0 0 0 0 0 0 0 0 0 7 0 0 0 0 0 0 0 0 0 0 0 0 0 0 0 0 0 0 0
134 TTT 0 0 0 0 0 0 0 0 0 0 0 0 0 0 0 0 0 0 0 0 0 0 0 0 0 0 0 0 0 0 0 3 0 0 0 0 0 0 0 0 0 0 0 0 0 0 0 0 0 0 0 0 0 0 0 7 0 0 0 2 2 7 3 148470
135 CCC 0 1 0 0 0 18 0 0 0 0 0 0 0 0 0 0 0 12 0 38 13 148161 0 7 0 2 0 0 0 7 0 0 5 0 0 0 0 4 0 0 0 0 0 0 0 0 0 0 0 0 0 0 0 11 0 0 0 0 0 0 0 0 0 0
136 AAG 12 6 143569 105 0 131 195 0 0 0 11 4 6 1 146 10 8 116 34 5 22 0 2 150 0 0 0 0 161 38 379 65 77 0 34 341 0 262 35 154 10 0 42 1 99 0 133 128 1 38 2 0 69 0 0 8 0 0 43 0 42 48 29 536
137 GAA 22 0 0 10 0 0 0 0 0 0 0 0 0 0 0 0 0 30 0 0 0 1 0 0 0 0 0 0 1 0 0 0 146739 53 8 8 0 0 0 0 4 0 0 0 0 0 0 0 48 0 0 0 0 0 0 0 0 0 0 0 0 0 0 0
138 AGT 0 0 0 19 0 0 0 0 28 7 0 148009 0 0 12 78 0 0 0 0 0 0 0 0 34 0 0 1 1 10 0 1 3 0 0 0 7 0 14 0 14 0 0 5 0 0 0 0 0 8 0 0 0 0 0 0 0 0 0 1 3 0 0 10
139 TCA 36 0 0 0 28 21 0 0 0 0 0 12 0 0 0 0 0 0 0 0 9 0 0 0 0 0 0 0 0 7 0 0 0 0 0 0 1 10 0 0 0 0 0 0 0 58 0 0 42 0 0 0 148045 3 27 5 0 0 0 0 17 0 0 0
140 TGG 0 0 0 0 0 0 0 0 0 0 2 0 0 0 0 0 0 0 0 0 0 0 0 0 0 0 9 0 0 0 0 0 0 0 0 0 0 0 0 0 0 0 2 0 0 0 0 0 0 2 15 5 0 0 0 0 25 6 134908 37 0 0 12 0
141 CCC 0 0 0 0 129 62 31 0 0 0 0 0 0 0 0 1 52 46 0 0 32 147804 2 6 0 0 0 0 0 7 0 0 27 0 0 0 0 1 0 0 0 0 0 0 0 0 0 0 0 0 0 0 0 14 0 0 0 0 0 0 0 0 0 0
142 AAC 22 148222 0 11 0 7 0 0 0 11 0 0 0 0 0 0 0 4 0 0 0 0 0 0 0 0 0 0 0 0 0 0 0 33 0 0 0 0 0 0 0 0 0 0 0 0 0 0 0 9 0 0 0 0 0 0 0 0 0 0 0 0 0 0
143 CAC 0 16 0 0 6 0 0 0 0 0 0 0 0 0 0 0 28 148183 3 12 1 4 0 0 0 4 0 0 0 0 0 55 0 2 0 0 0 0 0 0 0 0 0 0 0 0 0 0 0 13 0 2 0 0 0 0 0 0 0 0 0 0 0 0
144 ACA 26 0 0 0 147347 1 5 0 0 0 0 0 13 25 0 0 0 0 0 0 0 0 0 0 0 0 0 0 0 0 0 0 0 0 0 0 12 0 0 0 0 0 0 0 0 0 0 0 0 0 0 0 3 0 0 0 0 0 0 0 0 0 0 0
145 TTC 0 0 0 0 0 0 0 0 0 17 0 6 0 0 0 0 0 0 0 0 0 0 0 0 0 0 0 0 0 4 0 0 2 1 9 0 0 0 0 0 0 0 0 0 0 0 0 0 0 2 0 0 0 3 0 0 0 1 0 0 25 144922 0 12
146 AAC 14 132723 3 52 0 1 0 0 0 6 0 0 19 1 0 0 0 1 0 0 0 0 0 0 0 5 0 0 0 0 0 0 0 9 9 10230 36 0 0 0 2 0 0 0 0 0 0 0 0 0 0 0 0 0 0 0 0 0 0 0 0 0 0 0
147 GGA 0 0 0 0 0 0 0 0 25 0 0 0 0 0 0 0 0 0 0 0 0 0 0 0 3 0 0 0 0 0 0 0 11 0 0 0 0 0 0 0 144366 1 17 0 19 0 0 0 0 0 0 0 0 0 0 0 3 0 0 0 0 0 0 0
148 GTA 0 4 8 1 661 1598 233 1858 0 9 0 648 264 159 4 25 0 3 3 0 0 0 0 0 0 0 0 0 1 0 0 0 0 0 0 0 8 0 0 1 1 0 0 0 137261 0 7 2 0 0 0 0 74 895 45 159 0 0 0 0 51 0 0 0
149 ACA 11 0 0 0 146407 1 16 0 3 0 0 0 21 0 0 0 0 0 0 0 0 0 0 0 0 0 0 0 0 0 0 0 0 0 0 0 1 0 0 0 0 0 0 0 0 0 0 0 0 0 0 0 3 0 0 0 0 0 0 0 0 0 0 0
150 GTA 0 0 0 0 15 2 17 0 0 0 0 0 10 0 11 0 0 0 0 0 0 0 0 0 0 0 0 0 3 0 0 0 18 0 24 0 23 0 0 0 0 0 0 0 145025 6 15 1 0 0 0 29 0 0 0 0 0 0 50 1 23 123 0 21
151 TCA 0 0 0 0 0 0 0 0 0 0 0 0 0 0 0 0 0 0 0 0 4 0 0 0 0 0 0 0 0 0 0 0 0 0 0 0 0 0 0 0 0 0 0 0 0 0 0 0 7 0 0 0 144477 2 36 1 0 0 0 0 5 0 0 0
152 TGC 0 0 0 0 0 0 0 0 0 0 0 0 0 0 0 0 0 0 0 0 0 0 0 0 0 4 0 0 0 0 0 0 0 0 0 0 0 0 0 0 0 1 0 0 0 0 0 0 0 27 0 0 0 3 0 0 61 145173 1 24 0 38 0 0
153 TCC 1343 1 25 92 908 94 409 98 162 0 227 0 1979 1179 32 88 682 819 383 362 185 5927 719 400 2 95 14 9 106 207 35 89 5 0 1 0 114 48 0 5 684 1173 1342 287 733 39 700 1575 1 1384 0 158 6 101609 1 7 0 92 204 0 216 3431 167 719
154 CAT 3 0 1 25 110 11 18 0 0 0 3 0 206 0 2 5 15 3 181 139226 171 1 0 2 9 0 0 8 19 80 111 117 643 2143 241 1977 10 0 0 10 0 0 2 0 0 0 14 0 0 2 3 2 8 30 0 0 0 6 0 12 0 0 0 0
155 AGG 0 0 18 0 0 0 9 0 15 0 146651 21 6 0 63 0 56 0 3 0 0 0 0 0 0 0 0 0 28 34 0 0 5 27 1 2 0 0 0 0 2 0 534 54 0 0 0 0 0 1 273 4 15 0 12 0 0 0 38 0 0 0 189 0
156 GGA 14 182 0 72 0 0 0 74 10 0 0 583 0 0 0 0 39 502 42 94 0 1 0 0 27 68 0 0 0 65 0 0 942 34 225 12 24 433 0 162 129532 1 190 0 7 2 0 0 0 5 0 1 1104 9064 6 316 9 0 0 0 0 0 0 0
157 AAA 131496 20 5 493 672 167 0 0 463 0 0 267 1864 63 162 2264 954 176 1 12 0 0 0 0 0 0 0 0 166 86 120 731 1350 956 138 27 0 205 252 203 0 97 0 34 380 249 368 87 1 46 0 162 2382 36 0 77 0 0 0 0 0 192 507 383
158 AGC 0 255 0 0 1 50 0 0 15 140145 101 85 0 22 770 0 100 375 17 0 98 548 0 329 8 2 0 0 679 411 245 23 0 0 42 0 2260 448 115 202 45 51 0 87 0 0 0 0 0 0 0 21 0 0 0 0 0 2 0 0 0 0 0 0
159 AGT 0 0 0 8 0 2 0 0 2 4 26 146973 0 0 0 36 0 0 0 0 0 0 0 0 0 0 0 1 0 0 0 0 111 19 467 659 0 0 0 0 0 14 0 3 0 0 0 0 0 0 0 0 0 0 0 0 0 0 0 0 0 0 0 0
160 TTT 0 0 0 0 0 0 0 0 0 0 0 0 0 0 0 1 0 0 0 0 0 0 0 1 0 0 0 0 0 0 0 6 0 0 0 0 0 0 0 0 0 0 0 0 0 0 0 0 0 0 0 0 0 0 0 4 0 0 0 4 0 4 0 148238
161 TAC 0 0 0 0 0 0 0 0 0 0 0 0 0 0 0 0 0 15 0 0 0 0 0 0 0 0 0 0 0 0 0 0 0 0 0 0 0 0 0 0 0 0 0 0 0 0 0 0 7 148016 2 39 0 0 0 0 0 3 0 0 0 1 0 0
162 AGA 7 13 0 0 0 0 0 7 148235 30 25 13 9 0 0 0 0 0 0 0 0 0 0 0 2 0 0 0 0 0 0 0 0 0 0 0 0 0 0 0 31 0 0 0 0 0 0 0 0 0 0 0 0 3 19 0 3 0 0 0 0 0 0 0
163 AAT 1 13 0 148211 0 0 0 3 0 0 0 28 0 0 0 1 0 0 0 0 0 0 0 0 0 0 0 0 0 0 0 0 0 0 0 3 0 0 0 0 0 0 0 0 0 0 0 0 0 0 0 0 0 0 0 0 0 0 0 0 0 0 0 0
164 TTG 0 0 0 0 0 0 0 0 0 0 0 0 0 2 0 0 0 0 0 0 0 0 0 0 0 0 0 0 0 0 5 0 0 0 0 0 0 0 0 0 0 0 0 0 0 1 0 0 2 0 0 0 0 0 4 0 0 0 2 0 11 1 148147 16
165 CTA 0 0 0 0 0 0 0 0 0 0 0 0 87 0 0 0 0 0 0 0 9 0 0 0 2 0 0 0 148016 1 7 1 0 0 0 0 0 0 0 0 0 0 0 0 1 0 34 0 0 0 0 0 0 0 0 0 0 0 0 0 33 6 0 0
166 TGG 0 0 0 0 0 0 0 0 0 0 0 0 0 0 0 0 0 0 0 0 0 0 0 0 0 0 0 0 0 0 0 0 0 0 0 0 0 0 0 0 0 0 1 0 0 0 0 0 0 0 23 0 0 0 1 0 16 1 148285 22 0 0 15 0
167 CTG 0 0 0 0 0 0 0 0 0 0 0 0 0 0 58 0 0 0 2 0 0 0 10 0 0 0 0 0 18 2 147463 56 0 0 0 0 0 0 0 0 0 0 0 0 0 0 3 0 0 0 0 0 0 0 0 0 0 0 0 0 0 0 21 0
168 ACG 0 0 25 0 45 0 148092 18 0 0 5 0 0 0 38 0 0 0 0 0 0 0 2 0 0 0 0 0 0 0 0 0 0 0 0 0 0 0 12 0 0 0 0 0 0 0 0 9 0 8 0 0 0 0 4 0 0 0 0 0 0 0 0 0
169 AAG 32 1 148357 31 0 0 5 0 0 0 15 0 0 0 5 0 0 0 0 0 0 0 0 0 0 0 0 0 0 0 0 0 0 0 6 0 0 2 0 0 0 0 0 0 0 0 0 0 0 0 0 0 0 0 0 4 0 0 0 0 0 0 0 0
170 AAG 8 2 148372 21 0 0 3 0 0 0 12 0 0 0 14 0 0 0 0 0 0 0 0 0 0 0 0 0 0 0 0 0 0 0 4 1 0 0 0 0 0 0 0 0 0 0 0 0 0 0 0 0 0 0 0 0 0 0 4 0 0 0 0 0
171 GGG 0 0 0 0 0 0 0 0 0 0 7 0 0 0 0 0 1 0 0 0 0 0 0 0 0 0 472 0 0 0 0 0 0 0 4 2 0 0 0 0 11 0 147598 39 0 0 25 0 0 0 0 0 0 6 0 0 0 0 21 0 0 1 0 0
172 GAT 0 0 0 12 0 0 0 0 0 0 0 0 0 0 0 0 0 0 0 5 0 26 0 0 0 0 0 0 0 0 0 0 1 6 28 148143 0 0 0 2 0 0 0 34 7 0 6 3 0 0 0 149 0 0 0 0 0 0 0 0 0 0 0 0
173 TCA 0 0 0 0 0 0 30 0 0 9 0 0 0 0 0 0 0 393 6 0 21 0 0 0 0 4 0 0 0 5 150 0 0 0 0 36 8 0 0 0 0 0 0 0 0 35 0 0 18 0 0 3 147654 19 22 3 1 0 0 0 14 0 0 1
174 TAC 0 0 0 0 0 0 0 0 0 0 0 0 0 0 0 0 0 9 0 0 0 0 0 0 0 0 0 0 0 0 0 0 0 0 0 0 0 0 0 0 0 0 0 0 0 0 0 0 38 148345 0 12 0 3 0 0 0 16 0 0 0 9 0 0
175 CCA 17 0 0 0 24 0 0 0 0 0 0 0 0 0 0 0 9 0 0 0 147929 100 4 8 1 0 0 0 3 0 0 0 0 0 0 0 0 0 0 0 0 0 0 0 0 0 1 0 0 0 0 0 14 0 0 0 0 0 0 0 0 0 0 8
176 AAG 28 0 148382 32 0 0 7 0 0 0 18 0 0 0 0 0 0 2 0 2 0 0 0 0 0 0 0 0 0 0 0 0 0 0 8 0 0 0 0 0 0 0 0 0 0 1 0 0 0 0 1 0 0 0 0 0 0 0 0 0 0 0 0 0
177 CTG 0 0 0 0 0 0 0 0 0 0 0 0 0 0 61 0 0 0 0 5 0 0 5 0 0 0 1 0 12 1 148279 23 0 0 0 0 0 0 0 0 0 0 0 0 0 0 0 35 0 0 0 0 0 0 0 0 0 0 0 0 0 1 50 0
178 ACC 0 30 0 0 16 148324 4 9 0 2 0 0 0 5 0 0 0 0 0 0 0 2 0 0 0 0 0 0 0 0 0 0 0 0 0 0 43 12 0 0 0 0 0 0 1 0 0 0 0 0 0 0 0 2 0 0 0 0 0 0 0 0 0 0
179 AAT 2 240 2 148186 0 0 0 0 0 0 0 35 0 0 0 2 0 0 0 2 0 0 0 0 0 0 0 0 0 0 1 0 0 0 0 8 0 7 0 0 0 0 0 0 6 0 0 0 0 0 0 0 0 0 0 0 0 0 0 0 0 0 0 0
180 TCC 19 0 0 0 4 11 0 0 10 0 30 0 0 0 0 0 4 0 0 0 0 4 0 0 0 0 0 0 0 2 0 0 0 0 0 0 0 0 0 0 0 0 0 0 0 0 0 0 0 33 0 1 15 148256 0 2 0 0 1 0 0 6 0 0
181 TAT 0 0 0 3 0 0 0 0 0 0 0 0 0 0 0 0 0 0 0 32 0 0 0 0 0 0 0 0 0 0 0 0 0 0 0 1 0 0 0 0 0 0 0 0 0 0 0 0 0 0 1 148402 0 0 0 0 0 0 0 6 0 0 0 0
182 GTG 0 1 0 0 0 7 0 0 0 0 0 0 0 0 14 0 0 0 0 3 0 0 0 0 0 0 0 0 0 0 9 0 0 0 0 0 0 0 6 0 0 0 0 0 29 3 148326 17 0 0 0 13 0 0 0 0 0 0 0 1 0 0 19 1
183 AAC 21 148428 1 10 0 0 0 0 0 9 0 0 0 0 0 0 0 1 0 0 0 0 0 0 0 0 0 0 0 0 0 0 0 14 0 0 0 0 0 0 0 0 0 0 0 0 0 0 0 4 0 0 0 0 0 0 0 0 0 0 0 0 0 0
184 AAT 2 35 12 148383 0 0 0 1 13 0 0 2 0 0 0 1 0 0 0 2 0 0 0 0 1 0 0 0 0 0 0 0 15 0 0 4 0 0 0 0 0 0 0 0 0 0 0 0 0 0 0 2 0 0 0 0 0 0 0 0 0 0 5 0
185 AAA 148332 3 46 3 3 0 0 0 17 0 0 0 0 0 0 0 1 0 0 0 0 0 0 0 0 8 0 0 35 4 0 0 17 0 0 0 0 0 0 0 0 0 0 0 0 0 0 0 2 0 0 0 0 0 0 0 0 0 0 0 3 0 0 0
186 GGG 0 0 0 0 0 0 4 0 0 0 7 0 0 0 0 0 0 0 0 0 0 0 0 0 0 0 0 0 0 0 0 0 0 0 13 0 0 0 0 0 19 1 148375 12 0 0 9 0 0 0 0 0 0 0 3 0 0 0 22 0 0 0 0 0
187 AAA 148389 4 77 2 1 0 0 0 3 0 0 0 0 0 0 0 0 0 0 0 0 0 0 0 0 0 0 0 0 0 0 0 16 0 0 0 0 0 0 19 0 0 0 0 0 0 0 0 0 0 0 0 0 0 0 0 0 0 0 0 0 0 0 0
188 GAA 14 0 0 0 0 0 0 0 0 0 0 0 0 0 0 0 0 0 893 1 0 0 0 0 0 0 0 0 0 0 3 0 147423 1 40 5 2 0 0 0 6 0 0 0 0 0 0 0 105 0 0 5 0 0 0 0 0 0 0 0 0 0 0 0
189 GTC 0 0 0 0 0 0 0 0 0 0 0 0 0 163 0 0 0 0 0 0 0 0 0 0 0 0 0 0 0 3 0 0 0 1 0 0 0 4 0 0 0 0 0 0 36 148237 2 10 0 0 0 0 0 0 0 0 0 0 0 0 0 32 0 0
190 CTT 0 0 0 0 0 0 0 0 0 0 0 0 0 0 0 31 0 0 0 2 0 0 0 25 0 0 0 3 1 6 2 148378 0 0 0 0 0 0 0 0 0 0 0 0 0 0 0 3 0 0 0 0 0 0 0 0 0 0 0 0 0 0 0 5
191 GTA 0 0 0 0 0 0 0 0 0 0 0 0 42 0 0 0 0 0 0 0 0 0 0 0 0 0 0 0 2 0 0 0 4 0 0 0 16 0 0 0 2 0 0 0 104407 1 16 0 0 0 0 0 0 0 0 0 0 0 0 0 15 0 0 0
192 CTA 0 0 0 0 0 0 0 0 0 0 0 0 12 0 0 0 1 0 0 0 5 0 0 0 2 0 0 0 104460 4 5 1 0 0 0 0 0 0 0 0 0 0 0 0 1 0 0 0 0 0 0 0 0 0 0 0 0 0 0 0 5 0 1 0
193 TGG 0 0 0 0 0 0 0 0 0 0 1 0 0 0 0 0 0 0 0 0 0 0 0 0 0 0 7 0 0 0 0 0 0 0 0 0 0 0 0 0 0 0 0 0 0 0 0 0 0 0 3 0 0 0 0 0 9 2 104452 6 0 0 7 0
194 GGT 0 0 0 0 0 0 0 0 0 0 0 8 0 0 0 0 0 0 0 0 0 0 0 0 0 0 0 0 0 0 0 0 0 0 0 5 0 0 0 5 0 3 7 104367 0 0 0 68 0 0 0 0 0 0 0 0 0 0 0 9 0 0 0 0
195 GTT 0 0 0 0 0 0 0 0 0 0 0 0 0 0 1 29 0 0 0 0 0 0 0 0 0 0 0 0 0 0 0 9 0 0 0 0 0 0 0 11 0 0 0 1 0 14 4 104425 0 0 0 0 0 0 0 0 0 0 0 0 0 0 0 10
196 CAT 0 0 0 16 0 0 0 0 0 0 0 0 0 0 0 0 1 14 0 104460 0 0 0 0 0 0 0 9 0 0 0 0 0 0 0 1 0 0 0 0 0 0 0 0 0 0 0 0 0 0 0 2 0 0 0 0 0 0 0 0 0 0 0 0
197 CAC 1 140 0 0 0 0 0 0 0 0 0 0 0 0 0 0 23 104182 1 24 0 1 0 0 0 7 0 0 0 0 0 0 0 1 0 0 0 0 0 0 0 0 0 0 0 0 0 0 0 126 0 0 0 0 0 0 0 0 0 0 0 0 0 0
198 CCG 0 0 0 0 0 0 33 0 0 0 0 0 0 0 0 0 0 0 10 0 32 0 104339 54 0 0 0 0 0 0 6 0 0 0 0 0 0 0 3 0 0 0 0 0 0 0 0 0 0 0 0 0 0 0 10 1 0 0 0 0 0 0 0 0
199 TCT 0 0 0 0 0 0 0 0 0 0 0 0 0 0 0 0 0 0 0 0 0 0 0 3 0 0 0 0 0 0 0 0 0 0 0 0 0 0 0 1 0 0 0 0 0 0 0 0 0 0 0 22 0 6 0 104459 0 0 0 0 0 0 0 8
200 AGC 0 15 0 0 0 1 0 0 19 104405 1 24 0 24 0 0 0 0 0 0 0 0 0 0 0 0 0 0 0 0 0 0 0 0 0 0 0 0 0 0 0 6 0 0 0 0 0 0 0 0 0 0 0 0 0 0 0 0 0 0 0 0 0 0
201 AGT 0 0 0 7 0 0 0 4 0 2 0 104405 0 0 0 16 0 0 0 0 0 0 0 0 0 0 0 23 0 0 0 0 0 0 0 1 0 0 0 0 0 0 0 12 0 0 0 0 0 0 0 0 0 0 0 0 0 0 0 1 1 18 0 0
202 GAT 0 3 0 7 0 37 0 0 0 0 0 0 0 0 0 0 0 0 0 2 0 0 0 0 0 0 0 0 0 0 0 0 1 25 0 104340 0 0 0 0 0 0 1 4 0 0 69 1 0 0 0 15 0 0 0 0 0 0 0 0 0 0 0 0
203 GAG 0 0 3 0 0 0 0 0 0 0 0 0 0 0 0 0 0 0 2 0 0 0 0 0 0 0 0 0 0 0 0 0 20 0 104400 8 0 0 0 0 0 0 20 0 0 0 1 0 0 0 14 0 0 0 0 0 0 0 0 0 0 0 0 0
204 CAA 23 0 0 0 0 0 0 0 0 0 0 0 0 0 0 0 104448 0 5 0 0 0 0 0 2 0 0 0 0 0 0 0 0 0 0 0 0 0 0 3 0 0 0 0 0 0 0 0 8 0 0 0 0 0 0 0 0 0 0 0 0 0 0 0
205 CAG 0 0 9 0 0 0 0 3 0 0 0 0 0 0 0 0 7 0 104401 7 0 0 1 0 0 0 40 0 0 0 3 0 0 2 3 0 0 0 0 0 0 0 0 0 0 0 0 0 0 0 10 0 0 0 0 0 0 0 0 0 0 0 0 0
206 AGT 0 0 0 7 0 0 1 0 0 1 1 104448 0 0 4 9 3 0 0 0 0 0 0 0 0 0 0 0 0 0 0 0 0 0 0 0 0 0 0 0 0 0 0 7 0 0 0 0 0 0 0 0 0 0 0 0 0 0 0 2 0 0 0 0
207 CTC 0 0 0 0 0 0 0 0 0 0 0 0 0 57 0 0 0 1 0 0 0 9 0 0 0 0 0 0 23 104347 0 5 0 0 0 0 0 0 0 0 0 0 0 0 0 3 0 0 0 0 0 0 0 0 0 0 0 0 0 0 0 4 0 0
208 TAT 0 0 0 0 0 0 0 0 0 0 0 0 0 0 0 0 0 0 0 12 0 0 0 0 0 0 0 0 0 0 0 0 0 0 0 0 0 0 0 0 0 0 0 0 0 0 0 0 0 11 0 104434 0 0 0 2 0 0 0 2 0 0 0 0
209 AGT 0 0 0 5 0 0 0 0 3 18 0 104358 0 0 17 8 0 0 0 0 0 0 0 0 0 0 0 60 0 0 0 0 0 0 0 0 0 0 0 0 0 0 0 6 0 0 0 5 0 0 0 0 0 0 0 0 0 0 0 0 0 0 0 0
210 AAT 0 3 1 104416 0 0 0 0 0 0 0 1 0 0 0 0 0 0 0 4 0 0 0 0 0 6 0 0 0 0 0 0 0 0 0 12 0 0 0 0 0 23 0 0 0 0 0 0 0 0 0 1 0 4 0 0 0 0 0 0 0 0 0 0
211 GGA 2 0 14 0 2 0 0 0 9 5 0 1 0 1 0 0 0 0 0 4 0 97 0 0 1 0 0 0 0 0 2 0 31 0 0 0 0 0 0 0 104240 1 14 14 12 0 0 0 0 0 0 0 0 0 0 0 6 0 0 0 0 0 0 0
212 AAT 1 2 1 104429 0 0 0 1 0 0 0 1 0 0 0 0 0 0 0 1 0 0 0 25 0 0 0 0 0 0 0 0 0 0 0 5 0 0 0 0 0 0 0 0 0 0 0 0 0 0 0 0 0 0 0 0 0 0 0 0 0 0 0 0
213 GCT 0 0 0 0 0 0 0 8 0 0 0 0 0 0 0 0 0 0 0 0 0 3 0 4 0 0 0 0 0 0 0 0 0 0 0 22 3 14 3 104157 4 4 0 0 0 0 0 7 0 0 0 0 0 0 0 31 0 0 0 0 0 0 0 0
214 TAT 0 0 0 1 0 0 0 0 0 0 0 0 0 0 0 0 0 0 0 10 0 0 0 0 0 0 0 0 0 0 0 0 0 0 0 12 0 0 0 0 0 0 0 0 0 0 0 0 0 2 0 104439 0 0 0 1 0 0 0 10 0 0 0 0
215 GTC 0 0 0 0 0 0 0 0 0 0 0 0 2 11 0 0 0 0 0 0 0 0 0 0 0 0 0 0 0 1 0 0 0 1 0 0 0 4 0 0 0 0 0 0 36 104412 0 11 0 0 0 0 0 0 0 0 0 0 0 0 0 7 0 0
216 TCT 0 0 0 0 0 0 0 0 0 0 0 0 0 0 0 0 0 0 0 0 0 0 0 5 0 0 0 1 0 0 0 0 0 0 0 0 0 0 0 1 0 0 0 0 0 1 0 0 0 0 0 18 0 14 4 104439 0 0 0 1 0 0 0 1
217 GTA 0 0 0 0 0 0 0 0 0 0 0 0 12 0 0 0 0 0 0 0 0 0 0 0 0 0 0 0 1 0 0 0 0 0 0 0 7 0 0 0 0 0 0 0 104370 0 14 0 0 0 0 0 0 0 0 0 0 0 0 0 2 0 0 0
218 GCG 0 0 0 0 0 0 10 0 0 0 0 1 0 0 0 0 0 0 4 0 0 0 1 0 0 0 0 0 0 0 0 0 0 0 20 0 16 0 104020 13 0 0 1 0 0 0 14 0 0 0 0 0 0 2 23 0 0 0 0 0 0 0 0 0
219 TCT 0 0 0 0 0 0 0 0 0 0 0 0 0 0 0 0 0 0 0 0 0 0 0 6 0 0 0 0 0 0 0 0 0 0 0 0 0 0 0 1 0 15 0 0 0 0 0 0 0 0 0 9 6 26 4 104391 0 0 0 0 0 0 0 5
220 TCA 0 0 0 5 3 0 0 0 0 0 0 0 0 0 0 0 0 0 0 0 150 0 0 0 0 0 0 0 0 0 0 0 0 0 0 1 15 0 0 0 0 0 25 9 0 0 0 0 7 0 0 0 104242 3 5 0 0 0 0 0 6 0 0 0
221 AAT 3 2 2 104284 0 0 0 4 0 8 0 2 0 0 0 1 0 0 0 23 0 0 0 0 0 0 0 0 0 0 0 0 0 0 0 4 0 0 0 0 4 0 0 0 0 0 0 0 0 0 0 138 0 0 0 0 0 0 0 0 0 0 0 0
222 TAT 0 0 0 0 0 0 0 0 0 0 0 0 0 0 0 1 0 0 0 3 0 0 0 0 0 0 0 0 0 0 0 0 0 0 0 0 0 0 0 0 0 0 0 0 0 0 0 0 4 7 10 104429 0 0 0 19 0 0 0 2 1 0 0 0
223 AAC 5 104234 0 7 0 0 0 0 0 39 0 0 0 36 0 0 0 8 0 0 0 0 0 0 0 0 0 0 0 0 0 0 0 6 0 0 0 0 0 0 0 0 0 0 0 0 0 0 0 38 0 0 0 0 0 0 0 4 20 0 17 17 0 0
224 AGG 0 0 9 0 10 0 0 0 6 5 103375 71 0 0 12 0 7 0 0 0 0 0 0 0 0 0 1 0 0 0 0 0 0 0 0 0 0 0 0 0 0 0 12 0 0 0 0 0 0 0 0 0 0 0 0 0 0 3 0 0 0 0 0 0
225 AGA 30 0 0 0 4 0 0 0 103909 0 9 0 70 0 0 0 0 0 0 0 0 0 0 0 0 0 0 0 0 0 0 0 0 0 0 0 0 0 0 0 7 0 0 0 0 0 0 0 0 0 0 0 0 0 0 0 2 0 0 0 0 0 0 0
226 TTC 0 0 0 0 0 0 0 0 0 0 0 0 0 16 0 0 0 0 0 0 0 0 0 0 0 0 0 0 0 5 0 0 4 0 0 0 0 0 0 0 0 0 0 0 7 6 0 0 0 0 0 0 0 3 0 0 0 1 0 0 12 104218 1 15
227 ACC 0 3 0 3 6 104171 47 7 0 1 0 0 0 13 0 0 0 0 0 0 0 0 0 0 0 8 0 0 0 0 0 0 0 0 0 0 0 12 1 0 0 0 0 0 0 0 0 0 0 0 0 0 0 0 0 0 0 0 0 0 0 0 1 0
228 CCG 0 0 0 0 0 0 11 0 0 0 0 0 0 0 0 0 0 0 5 0 20 1 104265 24 0 0 14 0 0 0 9 0 0 0 0 0 0 0 0 2 0 0 0 0 0 0 0 0 0 0 0 0 0 0 5 0 0 0 0 0 0 0 0 0
229 GAA 8 0 0 0 22 1 68 23 0 0 0 0 0 0 0 3 2 0 0 0 0 0 0 0 0 0 0 0 0 0 0 1 102601 17 1 0 1 0 0 9 11 0 0 0 2 10 0 0 20 5 0 11 0 0 10 1 0 0 0 0 0 0 0 0
230 ATA 0 0 0 0 3 15 0 0 0 0 0 0 104309 1 18 0 0 0 0 0 0 0 0 0 0 0 0 0 6 0 0 0 0 0 0 0 0 0 0 0 0 0 0 0 77 10 5 10 0 0 0 0 0 0 0 0 0 0 0 8 1 0 0 0
231 GCT 0 0 0 0 0 0 0 12 0 0 0 0 0 0 0 0 0 0 0 0 0 0 0 0 0 0 0 0 0 0 0 0 0 0 2 11 37 14 1 101828 0 0 0 0 35 0 0 11 0 0 0 0 2 0 0 18 0 0 1 8 0 0 0 3
232 GCA 19 0 0 0 31 0 0 0 0 0 5 0 0 0 3 1 0 5 0 0 1 0 10 0 1 0 0 0 1 2 0 14 4 0 1 0 104217 0 31 1 0 0 0 0 5 0 0 0 0 0 0 2 7 0 0 0 0 0 0 0 0 0 0 0
233 AGG 0 0 3 0 0 0 1 0 15 5 99264 10 0 0 22 0 0 0 0 0 0 0 0 0 0 0 53 0 0 0 0 0 0 0 0 0 0 0 0 0 0 0 13 0 0 0 0 0 0 0 0 0 0 0 0 0 0 0 1 0 0 0 0 0
234 CCC 10 0 0 0 0 12 0 0 0 0 0 0 0 0 1 0 0 3 0 0 17 104174 0 0 0 24 0 0 0 5 0 0 0 0 0 0 0 3 0 0 0 0 0 0 0 0 0 0 0 0 0 0 0 20 0 0 0 0 0 0 0 0 0 0
235 AAA 103235 2 9 5 0 0 0 0 2 0 0 0 4 0 0 0 3 0 0 0 0 0 0 0 0 13 16 0 0 0 0 0 11 0 0 0 0 0 0 0 0 0 0 0 0 0 0 0 1 0 0 0 0 10 0 0 0 0 0 0 0 0 0 0
236 GTA 0 0 0 0 0 9 0 0 0 0 0 0 19 3 0 0 45 0 0 0 0 0 0 0 0 0 0 0 0 0 0 0 0 0 0 0 1 0 0 0 0 0 0 0 104285 6 4 13 3 0 0 0 1 0 0 0 0 0 0 0 14 0 0 0
237 AGA 13 3 0 0 2 0 0 0 103606 0 42 1 19 0 0 0 0 0 1 0 0 0 0 0 6 8 0 0 0 0 0 0 0 0 4 0 0 0 0 0 11 0 0 0 0 0 0 0 0 2 0 0 0 0 0 0 0 0 0 0 8 0 0 0
238 GAT 0 0 0 45 0 0 0 0 0 11 0 0 0 4 0 0 0 0 0 1 0 0 0 0 0 0 0 0 0 0 8 0 2461 8 7 100661 0 0 0 10 0 0 0 6 0 0 0 1 1 0 0 16 1 0 0 0 0 0 0 0 0 0 0 0
239 CAA 7 0 0 0 1 0 0 0 0 0 0 0 0 0 54 0 103631 0 14 1 1 0 0 0 14 0 0 0 13 0 0 0 0 0 0 0 0 1 0 0 0 0 0 0 0 0 0 0 7 0 0 0 0 0 0 0 0 0 0 0 0 0 0 0
240 CAT 1 0 0 37 0 0 0 0 0 0 0 0 0 0 0 0 0 2 8 101563 0 0 0 4 0 0 0 8 0 0 0 2 0 0 0 1 0 0 0 0 0 0 0 0 0 0 3 0 0 0 0 24 0 0 0 0 0 0 0 0 0 0 0 0
241 GGG 0 0 0 0 0 0 0 0 0 0 24 0 0 0 0 0 0 0 0 0 0 0 0 0 0 0 1 0 0 0 0 0 0 0 6 0 0 0 0 0 5 0 98228 23 0 0 14 0 0 0 0 0 0 0 0 0 0 0 9 0 0 0 0 0
242 AGG 0 0 16 0 0 0 0 0 7 2 99038 26 0 0 10 0 0 0 0 0 0 0 0 0 0 0 1 0 0 0 0 0 0 0 0 0 0 0 0 0 0 0 12 0 0 0 0 0 0 0 0 0 0 0 0 0 0 0 3 0 0 0 0 0
243 ATG 0 0 1 0 0 0 1 0 0 0 1 0 23 2 102191 15 0 0 0 0 0 0 0 0 0 0 0 0 0 0 0 0 0 0 0 0 0 0 0 0 0 0 0 0 0 0 10 0 0 0 0 0 0 0 0 0 0 0 0 0 0 0 3 0
244 AAC 17 102307 0 10 0 1 0 0 0 7 42 12 0 0 0 0 0 0 0 0 0 0 0 0 0 0 0 0 0 0 0 0 0 2 0 0 0 0 0 2 0 0 0 0 36 0 0 0 0 1 0 1 0 0 0 1 0 0 0 0 0 104 0 6
245 TAT 0 0 0 0 0 0 0 0 0 0 0 0 0 0 0 0 0 0 0 6 0 0 0 0 0 0 0 0 0 0 0 0 0 0 0 0 0 0 0 0 0 0 0 0 0 0 0 0 7 3 14 102517 0 0 0 0 0 0 0 5 0 0 0 0
246 TAC 0 2 0 0 0 0 0 0 0 0 0 0 0 0 0 0 0 3 0 0 0 0 0 0 0 0 0 0 0 0 0 0 0 0 0 0 0 0 0 0 0 0 0 0 0 0 0 0 8 103459 0 3 0 0 0 0 0 3 0 0 0 1 0 0
247 TGG 0 0 0 0 0 0 0 0 0 0 1 0 0 0 0 0 0 0 0 0 0 0 0 0 0 0 12 0 0 0 0 0 0 0 0 0 0 0 0 0 0 0 1 0 0 0 0 0 0 0 10 0 0 0 1 0 5 1 103910 7 0 0 6 0
248 ACC 0 2 0 0 17 97961 0 11 0 0 0 0 0 4 0 0 0 0 0 4 0 0 0 0 0 0 0 0 0 0 0 34 0 0 0 0 0 11 0 0 0 0 0 0 0 0 0 0 0 0 0 0 0 0 0 0 0 0 0 0 0 0 0 0
249 TTG 0 0 0 0 0 0 0 0 0 0 0 0 0 0 0 0 0 0 0 0 0 0 0 0 0 0 0 0 0 0 7 0 0 0 0 0 0 0 0 0 0 0 0 0 5 0 1 0 0 0 0 0 0 0 10 0 0 0 0 0 9 2 103135 12
250 CTA 0 0 0 0 0 0 0 0 0 0 0 0 26 0 1 0 0 0 0 0 3 0 0 0 0 0 0 0 97498 7 8 5 0 0 0 0 0 0 0 0 0 0 0 0 56 0 5 0 0 0 0 0 0 0 0 0 0 0 0 0 16 0 0 0
251 GAA 17 0 0 0 0 0 0 0 0 0 0 0 0 0 0 0 0 0 0 0 0 3 0 0 0 0 0 0 0 1 0 16 104206 0 12 0 1 0 0 0 5 0 0 0 3 0 0 0 35 0 0 0 0 0 0 0 0 0 0 0 30 0 3 0
252 CCC 0 0 0 0 0 6 0 0 0 0 0 0 0 0 0 0 0 6 0 2 14 102936 3 4 0 0 1 0 0 5 0 0 0 0 0 0 0 2 0 0 0 0 0 0 0 0 0 0 0 0 0 0 0 10 2 0 0 0 0 0 0 0 0 0
253 GGA 0 0 0 0 0 1 0 0 20 0 0 0 0 0 0 0 0 0 0 0 0 0 0 0 0 0 0 0 0 0 0 0 4 0 0 11 0 0 0 0 104067 2 21 2 16 0 0 0 0 0 0 0 0 1 0 0 18 0 0 0 0 0 0 0
254 GAC 0 16 0 0 0 0 0 0 0 0 0 0 0 0 0 0 0 2 0 0 0 0 0 0 0 0 0 0 0 0 0 0 15 103863 0 10 0 1 0 0 0 1 0 0 0 0 0 0 0 23 0 0 0 3 0 0 0 0 0 0 0 0 0 0
255 ACA 12 0 0 0 103645 1 2 0 0 0 0 0 18 0 0 0 0 0 0 0 2 0 0 0 0 0 0 0 0 0 0 2 1 0 0 0 3 0 0 0 0 0 0 0 0 0 0 0 0 0 0 0 1 4 0 0 0 0 0 0 0 0 0 0
256 ATA 1 0 0 1 7 0 0 0 1 0 0 0 104364 7 7 13 0 0 0 0 0 0 0 0 0 0 0 0 0 0 0 0 0 0 0 0 0 0 0 0 0 0 0 0 9 0 0 0 0 0 0 0 0 0 0 0 0 0 0 0 34 0 0 0
257 ATA 1 0 0 0 2 0 0 0 0 0 0 0 104309 3 9 1 0 0 5 0 0 0 0 0 0 0 0 0 1 12 0 0 0 0 0 0 0 0 0 0 0 0 0 0 13 0 0 0 0 0 0 0 0 0 0 0 0 0 0 0 6 0 0 0
258 TTT 0 0 0 0 0 0 0 0 0 0 0 0 0 0 0 2 0 0 0 0 0 0 0 0 0 0 0 0 0 0 0 5 0 0 0 0 0 0 0 0 0 0 0 0 0 0 0 0 0 0 0 0 0 0 0 1 0 0 0 0 0 1 0 104269
259 GAG 0 0 4 0 0 0 0 0 0 0 0 0 0 0 0 0 0 0 0 0 0 0 0 0 0 0 0 0 0 0 0 0 11 0 104350 11 0 0 3 0 0 0 17 0 0 0 2 0 0 0 7 0 0 0 0 0 0 0 0 0 0 0 0 0
260 GCA 0 0 0 0 14 0 0 0 0 0 0 0 0 0 0 0 0 0 0 0 0 0 0 0 0 0 0 0 0 0 0 0 13 0 0 0 104017 0 0 0 1 0 0 0 6 0 0 0 0 0 0 0 31 0 0 0 0 0 0 0 0 0 0 0
261 ACT 0 0 0 22 2 12 13 104180 0 15 0 1 0 0 0 10 0 0 0 0 0 0 0 1 0 0 0 0 0 0 0 0 0 0 0 0 0 0 0 3 0 0 0 0 0 0 0 0 0 0 0 0 0 0 0 0 0 0 0 0 0 0 0 0
262 GGT 0 0 0 0 0 0 0 0 0 0 0 29 0 0 0 0 0 0 0 0 0 0 0 0 0 0 0 0 0 0 0 0 0 0 0 7 0 0 0 0 2 72 1 104279 0 0 0 19 0 0 0 0 0 0 0 0 0 0 0 6 0 0 0 0
263 AAT 0 2 0 104432 0 0 0 1 0 0 0 4 0 0 0 8 0 0 0 0 0 0 0 0 0 0 0 0 0 0 0 0 0 0 0 13 0 0 0 0 0 0 0 0 0 0 0 0 0 0 0 0 0 0 0 0 0 0 0 0 0 0 0 0
264 CTA 0 0 0 0 0 0 0 0 0 0 0 0 14 0 0 0 3 0 0 0 9 0 0 2 0 0 0 0 104372 2 6 1 0 0 0 0 0 0 0 0 0 0 0 0 2 0 0 0 0 0 0 0 0 0 0 0 0 0 0 0 9 0 0 0
265 ATA 2 0 0 0 2 0 0 0 1 0 0 0 104414 0 9 1 0 0 0 0 0 0 0 0 0 0 0 0 1 0 7 0 0 0 0 0 0 0 0 0 0 0 0 0 1 0 0 0 0 0 0 0 0 0 0 0 0 0 0 0 0 0 0 0
266 GCA 0 0 0 0 4 0 0 0 0 0 0 0 0 0 0 0 0 0 0 0 0 0 0 0 0 0 0 0 0 0 0 0 11 0 0 0 104367 0 6 0 1 0 0 0 22 0 0 0 0 0 0 0 24 0 0 0 0 0 0 0 0 0 0 0
267 CCA 0 0 0 0 9 0 0 0 0 0 0 0 0 0 0 0 12 0 0 0 104350 3 2 0 1 0 0 0 3 0 0 0 0 0 0 0 4 0 0 0 0 0 0 0 0 0 0 0 0 0 0 0 2 0 0 0 0 0 0 0 0 0 0 0
268 TGG 0 0 0 0 0 0 0 0 0 0 0 0 0 0 0 0 0 53 0 0 0 0 0 0 0 0 3 0 0 0 0 0 0 0 0 0 0 0 0 0 0 0 5 0 0 0 0 0 0 0 9 0 0 0 3 0 7 1 104306 29 0 0 9 0
269 TAT 0 0 0 0 0 0 0 0 0 0 0 0 0 0 0 0 0 0 0 13 0 0 0 0 0 0 0 0 0 0 0 0 0 0 0 0 0 0 0 0 0 0 0 0 0 0 0 0 0 2 0 104436 0 0 0 0 0 0 0 4 0 0 0 2
270 GCT 0 0 0 0 0 0 0 17 0 0 0 0 0 0 0 0 0 0 0 0 0 0 0 2 0 0 0 0 0 0 0 0 0 0 0 21 0 9 1 104385 0 0 0 1 0 0 0 8 0 0 0 0 15 0 0 10 0 0 0 0 0 0 0 0
271 TTC 0 0 0 0 0 0 0 0 0 0 0 0 0 0 0 0 0 0 0 0 0 0 0 0 0 0 0 0 0 10 59 0 0 0 0 0 0 0 0 0 0 0 0 0 0 1 0 0 0 0 0 0 0 6 0 0 0 1 0 0 6 104371 4 30
272 GCA 0 0 0 0 19 0 0 0 0 0 0 0 0 0 0 0 0 0 0 0 0 0 0 0 0 0 0 0 12 0 0 0 27 0 0 0 104364 1 4 0 3 0 0 0 10 0 0 0 0 0 0 0 34 0 0 0 0 0 0 0 3 0 0 0
273 CTG 0 0 0 0 0 0 0 0 0 0 0 0 13 0 31 0 0 0 1 0 0 0 22 0 0 0 1 0 11 0 104331 20 0 0 0 0 0 0 0 0 0 0 0 0 0 0 1 0 0 0 0 0 0 0 0 0 0 0 0 0 0 0 23 1
274 AGT 0 0 0 7 0 0 3 0 11 1 0 104339 0 0 4 23 0 0 0 0 0 0 0 0 0 0 0 2 0 0 0 0 0 0 0 0 0 2 0 0 52 3 0 13 0 0 2 0 0 0 0 0 9 0 0 19 0 6 0 1 0 0 0 0
275 AGA 1 0 0 0 3 0 0 0 104400 0 22 0 51 0 0 0 0 0 0 0 0 0 0 0 8 0 0 0 0 0 0 0 0 0 0 0 0 0 0 0 4 0 0 0 0 0 0 0 0 0 0 0 0 0 0 0 3 0 0 0 0 0 0 0
276 GGG 0 0 0 0 0 20 0 0 0 0 7 0 0 0 0 0 4 0 0 2 0 0 0 0 0 4 0 0 0 0 0 0 0 1 2 0 0 0 2 0 13 4 104358 42 0 0 7 0 0 0 0 0 2 0 1 0 0 0 16 0 0 0 0 0
277 TTT 8 0 0 0 0 0 0 0 0 0 3 0 0 5 0 0 20 291 0 10 0 0 0 0 0 0 0 0 0 0 0 16 0 0 5 0 0 0 0 0 0 0 0 0 39 0 0 7 0 0 0 2 0 6 0 4 0 0 0 1 1 25 35 104012
278 GAG 0 16 7 0 0 0 0 0 0 0 0 0 0 0 0 0 0 0 0 0 0 2 0 0 0 0 2 0 0 0 1 0 22 7 104163 162 0 0 0 0 0 0 22 15 0 0 0 2 0 35 28 1 0 0 0 0 0 0 0 0 0 0 0 0
279 TCC 0 0 0 0 0 0 0 0 0 0 0 0 0 0 0 0 0 0 0 0 0 21 0 0 0 0 0 0 0 0 0 0 0 0 0 0 0 0 0 0 0 0 0 0 0 0 0 0 0 23 0 0 18 104344 1 27 0 2 0 0 0 13 0 0
280 GGC 0 0 0 0 0 0 0 0 1 16 0 0 0 0 0 0 0 0 0 0 0 0 0 0 0 1 0 0 0 0 0 0 0 17 0 0 5 8 2 0 29 104297 3 14 0 34 0 0 0 0 0 0 0 0 0 0 0 14 0 0 0 0 0 0
281 ATC 0 1 0 0 0 11 0 0 0 3 0 0 8 104420 0 10 0 0 0 0 0 0 0 0 0 0 0 0 0 2 0 0 0 0 0 0 0 0 0 0 0 0 0 0 0 4 0 0 0 0 0 0 0 0 0 0 0 0 0 0 0 0 0 0
282 ATC 0 0 0 0 0 12 0 0 0 0 0 0 54 104289 1 11 0 0 0 0 0 0 0 0 0 0 0 0 0 1 0 0 0 0 0 0 0 0 0 0 0 0 0 0 0 5 0 0 1 0 0 0 0 0 0 0 55 0 0 0 0 0 0 0
283 ACC 0 154 0 0 18 104260 1 7 3 1 0 0 0 37 0 0 0 0 0 0 0 0 0 0 0 0 0 0 0 0 0 1 0 0 0 0 0 5 0 0 0 0 0 0 0 0 0 0 0 0 0 5 0 0 0 0 0 0 0 0 0 0 0 0
284 TCA 0 0 0 0 1 0 0 0 0 47 0 0 0 0 0 0 0 0 0 0 27 0 0 1 0 0 0 0 0 0 0 0 0 0 0 0 0 0 0 0 0 0 0 0 0 0 0 0 6 0 0 0 104357 5 9 0 0 0 0 0 10 0 0 0
285 AAC 14 104334 1 30 0 2 1 5 0 4 0 39 0 1 0 0 2 0 0 0 0 0 0 0 0 0 0 0 0 0 0 0 2 9 0 0 3 0 0 0 0 5 0 0 0 0 0 1 0 0 0 0 0 0 0 2 0 0 0 0 0 0 0 3
286 GCG 206 0 21 0 2 0 18 0 0 0 0 0 37 0 0 0 0 0 0 0 0 0 3 0 0 0 0 0 0 12 0 0 0 0 26 0 18 3 109196 46 0 0 0 0 0 0 127 0 0 0 0 0 0 0 28 1 0 0 0 0 0 0 1 0
287 TCA 0 0 0 0 2 0 0 0 0 0 0 0 0 0 0 0 0 0 0 0 13 3 0 1 0 0 0 0 0 0 0 0 0 0 0 7 1 0 0 0 0 0 0 0 0 0 0 0 5 0 0 0 109669 0 11 0 4 0 0 0 4 0 0 0
288 ATG 0 5 3 0 0 0 2 0 0 0 3 0 21 3 109675 7 0 0 0 0 0 0 0 0 0 0 0 0 0 0 0 0 0 0 0 0 0 0 0 0 0 0 0 0 0 0 2 0 0 14 0 0 0 0 0 0 0 0 0 0 0 0 2 0
289 CAT 0 0 2 21 0 289 0 0 0 0 0 0 0 0 0 0 0 7 28 109321 0 0 0 0 0 0 0 7 0 0 0 2 0 0 0 6 0 0 0 0 2 0 25 0 0 0 0 0 12 0 0 15 0 0 0 0 0 0 0 0 0 0 0 0
290 GAG 0 0 14 0 0 0 0 0 0 0 0 0 0 0 0 0 0 0 0 0 0 0 0 0 0 0 0 0 0 0 0 0 26 1 109641 14 0 0 0 0 0 0 15 0 0 0 0 0 0 0 21 0 0 0 0 0 0 0 0 0 0 0 0 0
291 TGT 0 0 0 0 0 0 0 0 0 0 0 3 0 0 0 0 0 0 0 0 0 0 0 0 0 0 0 0 0 0 0 0 0 0 0 0 0 0 0 0 0 0 0 2 0 0 0 0 0 0 0 24 0 0 0 4 0 15 2 109671 0 0 0 14
292 AAC 5 109646 0 21 0 7 0 0 0 15 0 0 0 0 0 0 0 14 0 0 0 0 0 0 0 0 0 0 0 0 0 0 0 23 0 0 0 0 0 0 0 0 0 0 0 0 0 0 0 0 0 0 0 3 0 0 0 0 0 0 0 0 0 0
293 ACG 0 0 16 0 19 0 109677 15 0 0 2 0 0 0 9 0 0 0 0 0 0 0 2 0 0 0 0 0 0 0 0 0 0 0 0 0 0 0 3 0 0 0 0 0 0 0 0 0 0 0 0 0 0 0 0 0 0 0 0 0 0 0 0 0
294 AAG 15 0 109461 24 0 0 165 0 0 0 15 0 0 0 2 3 0 0 1 1 0 0 0 0 0 0 0 0 0 2 0 17 0 0 16 0 0 0 6 0 0 0 0 0 0 12 0 1 0 0 1 0 0 0 5 0 0 0 0 0 0 0 0 0
295 TGT 0 0 0 0 0 0 0 0 0 0 0 0 0 0 0 0 0 0 0 0 0 0 0 0 0 0 0 5 0 0 0 0 0 0 0 0 0 0 0 0 0 0 0 2 0 0 0 0 0 0 0 16 0 0 0 1 1 18 1 109671 0 0 0 13
296 CAA 17 0 0 0 0 0 0 0 0 0 0 0 0 0 0 0 109661 1 9 1 0 0 0 0 26 0 0 0 0 0 0 0 1 0 0 0 0 0 0 0 0 0 0 0 0 0 0 0 10 0 0 0 0 0 0 0 0 0 0 0 0 0 0 0
297 ACA 15 0 0 0 109672 30 3 0 1 0 0 0 14 0 0 0 0 0 0 0 4 0 0 0 0 0 0 0 0 0 0 0 0 0 0 0 11 0 0 0 0 0 0 0 0 0 0 0 0 0 0 0 0 0 0 0 0 0 0 0 0 0 0 0
298 CCC 0 0 0 0 0 15 0 0 0 0 0 0 0 0 0 0 0 10 0 0 14 109686 0 3 0 1 0 0 0 11 0 0 0 0 0 0 0 2 0 0 0 0 0 0 0 0 0 0 0 0 0 0 0 8 0 0 0 0 0 0 0 0 0 0
299 CAG 0 0 5 0 0 0 32 3 0 8 0 0 0 0 0 0 4 0 109522 23 0 0 0 0 0 1 55 0 0 0 38 0 13 0 1 8 0 0 0 0 0 0 0 0 0 0 0 0 0 0 5 1 0 0 0 0 0 7 0 0 0 0 0 0
300 GGA 0 0 0 0 0 0 0 0 22 0 0 0 0 0 0 0 0 0 0 0 0 0 0 0 1 0 0 0 0 0 0 0 4 0 0 0 1 0 0 0 109625 1 12 2 21 0 0 0 0 0 0 0 0 0 0 0 45 0 0 0 0 0 0 0
301 GCT 0 0 0 0 0 0 0 10 0 0 0 0 0 0 0 0 0 0 0 0 0 0 0 3 0 0 0 0 0 0 0 0 0 0 0 65 0 10 1 109594 0 0 0 1 0 0 0 8 0 0 0 0 0 0 0 47 0 0 0 0 0 0 0 0
302 ATA 3 0 0 0 3 0 0 0 8 0 0 0 109685 0 11 1 0 0 0 0 0 0 0 0 0 0 0 0 0 0 6 0 0 0 0 0 0 0 0 0 0 0 0 0 2 0 0 0 0 0 0 0 0 0 0 0 0 0 0 0 29 0 0 0
303 AAC 21 109545 1 9 0 3 0 0 0 109 0 0 0 0 0 0 1 1 0 0 0 0 0 0 0 0 0 0 0 0 3 0 0 4 0 0 0 0 0 0 0 0 0 0 0 0 0 0 0 1 0 0 0 0 0 39 0 0 0 0 0 0 1 0
304 AGC 0 19 0 0 0 2 0 0 16 109599 0 11 0 58 0 0 0 0 0 0 0 0 0 0 0 0 0 0 0 0 0 0 0 0 0 0 0 0 0 0 0 1 0 0 0 0 0 0 0 0 0 0 0 0 0 0 0 1 0 0 0 0 0 0
305 AAT 0 2 0 109635 0 0 0 1 0 0 0 1 0 0 0 0 0 0 0 0 0 0 0 0 0 0 0 0 0 0 0 0 0 0 0 92 0 0 0 0 0 0 0 0 0 0 0 0 0 0 0 0 0 0 0 0 0 0 0 0 0 0 0 0
306 CTC 0 0 15 0 0 0 0 0 0 0 0 0 0 32 0 0 0 1 0 0 0 13 0 0 0 0 0 0 7 109646 2 3 0 0 0 0 6 0 0 0 0 0 0 0 0 0 0 0 0 0 0 0 0 0 0 0 0 0 0 0 0 20 0 0
307 CCT 0 0 0 0 0 0 0 15 0 0 0 0 0 0 0 0 0 0 0 22 0 19 20 109645 0 0 0 0 0 0 0 4 0 0 0 0 0 0 0 1 0 0 0 0 0 0 0 0 0 0 0 0 0 0 0 8 0 0 0 0 0 0 0 0
308 TTC 0 0 0 0 0 0 0 0 0 0 0 0 0 0 0 0 0 0 0 0 0 0 0 0 0 0 0 0 0 7 0 0 0 0 0 0 0 0 0 0 0 0 0 0 0 0 0 0 0 1 0 0 0 5 0 0 0 0 0 0 21 109614 28 28
309 CAG 0 0 18 0 0 0 0 0 0 0 0 0 0 0 0 0 44 1 109533 13 0 0 2 0 0 0 26 0 0 0 3 0 0 0 1 0 0 0 0 0 0 0 0 0 0 0 0 0 0 0 5 0 0 0 0 0 0 0 0 0 0 0 0 0
310 AAT 2 17 0 109710 0 0 0 1 0 0 0 3 0 0 0 0 0 0 0 0 0 0 0 0 0 0 0 0 0 0 0 0 0 0 0 7 0 0 0 0 0 0 0 0 0 0 0 0 0 0 0 4 0 0 0 0 0 0 0 0 0 0 0 0
311 ATA 0 0 0 0 4 0 0 0 0 0 0 0 109686 1 11 28 0 0 0 0 0 0 0 0 0 0 0 0 0 0 0 0 0 0 0 0 0 0 0 0 0 0 0 0 1 0 0 0 0 0 0 0 0 0 0 0 0 0 0 0 1 0 0 0
312 CAC 0 7 0 0 2 0 0 0 0 0 0 0 0 0 0 0 16 109625 0 31 0 6 0 0 0 4 0 0 0 0 0 0 0 2 0 0 4 4 0 2 0 0 0 0 0 0 0 0 0 15 0 0 0 0 0 0 0 0 0 0 0 0 0 0
313 CCA 0 0 0 0 9 0 0 0 0 0 0 0 0 0 0 0 12 0 0 0 109683 0 7 1 2 0 0 0 7 0 0 0 0 0 0 0 0 0 0 0 0 0 0 0 0 0 0 0 0 0 0 0 6 0 0 0 0 0 0 0 0 0 0 0
314 GTC 0 0 0 0 0 0 0 0 0 0 0 0 0 23 0 3 1 16 0 0 0 0 0 0 0 0 0 0 0 0 0 0 0 3 0 0 0 1 0 0 0 1 0 0 20 109508 0 8 0 0 0 0 0 0 0 0 0 0 0 0 0 22 0 0
315 ACA 19 0 0 0 109622 0 17 11 3 0 0 0 4 0 2 0 0 17 0 0 1 0 0 0 0 0 11 0 0 0 0 0 0 0 0 0 3 0 0 1 4 3 0 0 0 0 0 0 0 0 0 0 1 0 0 0 0 0 0 0 0 0 0 0
316 ATA 2 0 0 0 2 0 0 0 1 0 0 0 109543 136 24 0 0 0 0 0 0 0 0 0 0 0 0 0 0 0 0 19 0 0 0 0 0 0 0 0 0 0 0 0 1 0 0 0 0 0 0 0 0 0 0 0 0 0 0 0 7 0 0 0
317 GGA 0 0 0 0 0 0 0 0 3 0 0 0 0 0 0 0 0 0 0 0 0 0 0 0 0 0 0 0 0 0 0 0 3 0 0 0 0 0 0 0 109675 1 21 0 10 0 0 0 0 0 0 0 0 0 0 0 19 0 0 0 0 0 0 0
318 GAG 0 4 9 1 0 0 0 1 0 0 0 0 0 0 0 0 4 19 1 0 0 0 0 0 0 4 0 11 1 0 0 0 17 5 109319 27 0 0 0 0 0 0 8 0 0 0 1 0 0 0 20 0 30 10 0 0 0 0 0 0 3 0 5 0
319 TGC 0 0 0 0 0 0 0 0 0 2 0 0 0 0 0 0 0 0 0 0 0 0 0 0 0 11 0 0 0 0 0 0 0 0 0 0 0 0 0 0 0 0 0 0 0 0 0 0 0 24 0 0 0 1 0 0 16 109450 1 27 0 24 0 0
320 CCA 0 0 0 0 13 0 0 0 0 0 0 0 0 0 0 0 6 0 0 0 109556 39 0 32 0 0 0 0 7 0 0 0 0 0 0 0 0 0 0 0 0 0 0 0 0 0 0 0 0 0 0 0 9 0 0 0 0 0 0 0 0 0 0 0
321 AAA 109688 1 3 3 0 12 0 0 4 0 0 0 1 0 0 0 1 0 0 0 0 0 0 0 0 0 13 0 0 0 0 0 2 0 0 0 0 0 0 0 0 0 0 0 0 0 0 0 0 0 0 0 0 0 0 0 0 0 0 0 0 0 0 0
322 TAT 0 0 0 1 0 0 0 0 0 0 0 0 0 0 0 0 0 0 0 1 0 0 0 0 0 0 0 0 0 0 0 0 0 0 0 0 0 0 0 0 0 0 0 0 0 0 0 0 6 16 1 109536 0 0 0 0 0 0 0 7 0 0 0 0
323 GTC 0 0 0 0 0 0 0 0 0 0 0 0 9 48 0 0 0 0 0 0 0 0 0 0 0 0 0 0 0 1 0 0 0 0 0 0 0 24 0 0 0 0 0 0 25 107596 1 24 0 0 0 0 0 0 0 0 0 0 0 0 2 11 0 0
324 AGG 0 0 14 0 0 0 1 0 51 0 108302 30 0 0 27 0 0 0 0 3 0 0 0 0 0 3 9 0 0 0 0 0 0 0 0 0 0 0 0 0 0 0 19 0 0 0 0 0 0 0 0 0 0 0 0 0 0 0 3 0 0 0 0 0
325 AGT 0 0 0 17 0 0 0 2 0 24 0 109199 0 0 0 26 0 0 0 0 0 0 0 0 0 0 0 1 0 0 0 0 0 0 0 0 0 0 0 0 0 0 0 2 0 0 0 0 0 0 0 0 0 0 2 0 0 0 0 2 0 0 0 0
326 ACC 4 11 0 0 10 109278 0 5 0 1 0 0 0 18 0 1 3 1 0 0 0 0 0 0 0 85 0 0 0 0 0 0 0 0 1 0 0 13 0 0 0 0 0 0 0 0 0 0 0 0 0 0 0 3 0 0 0 0 0 0 0 0 0 0
327 AAA 109530 2 6 0 0 0 0 0 6 0 0 0 0 0 0 0 1 2 0 0 0 0 0 0 0 0 0 0 0 0 0 0 4 0 0 0 0 0 0 0 0 0 0 0 0 0 0 0 0 0 0 0 0 0 0 0 0 0 0 0 0 0 0 0
328 TTG 0 0 0 0 0 0 0 0 0 0 0 0 0 0 4 0 0 0 0 0 0 0 0 0 0 0 0 0 8 0 2 1 0 0 0 0 0 0 0 0 0 0 0 0 0 0 2 0 0 0 4 0 0 0 4 0 0 0 0 0 27 1 108022 11
329 AGG 0 0 11 0 0 0 0 0 31 0 108148 8 0 0 16 0 0 0 0 0 0 0 0 0 0 0 0 0 0 0 0 0 0 0 0 0 0 0 0 0 0 0 10 0 0 0 0 0 0 0 0 0 0 0 0 0 0 0 3 0 0 0 0 0
330 ATG 0 0 0 0 0 0 1 0 0 0 0 0 16 1 107719 3 0 0 0 0 0 0 0 0 0 0 0 0 0 0 1 0 0 0 0 0 0 0 0 0 0 0 0 0 0 0 7 0 0 0 0 0 0 0 0 0 0 0 0 0 0 0 0 0
331 GTT 0 0 0 0 0 0 0 0 0 0 0 0 0 0 0 15 0 0 0 0 0 0 0 0 0 0 0 0 0 0 0 0 0 0 0 0 0 0 0 3 0 0 0 4 0 5 0 107435 0 0 0 0 0 0 0 0 0 0 0 0 0 0 0 23
332 ACA 12 0 0 0 109357 4 30 5 0 0 0 0 26 0 0 0 0 0 0 0 0 0 0 0 0 0 0 0 0 0 0 0 0 0 0 0 8 0 0 0 0 0 0 0 0 0 0 0 0 0 0 0 0 0 0 0 0 0 0 0 0 0 0 0
333 GGA 0 0 0 0 0 0 0 0 5 0 0 0 0 0 0 0 0 0 0 0 0 0 0 0 0 0 0 0 0 0 0 0 13 0 0 0 1 0 0 0 107933 0 3 2 23 0 0 0 0 0 0 0 0 0 0 0 12 0 0 0 0 0 0 0
334 CTA 0 1 0 0 0 0 0 0 0 0 0 0 24 0 0 0 0 0 0 0 40 0 0 0 1 0 0 0 109238 0 22 27 0 0 0 0 0 0 0 0 0 0 0 0 0 0 0 0 0 0 0 0 0 0 0 0 0 0 0 0 5 0 0 0
335 AGA 21 0 0 0 1 0 0 0 109009 1 16 0 12 1 0 0 0 0 0 0 0 0 0 0 3 0 0 0 0 0 0 0 0 0 0 0 0 0 0 0 6 0 0 0 0 0 0 0 0 0 0 0 0 0 0 0 0 0 0 0 0 0 0 0
336 AAC 11 103511 1 22 0 2 0 0 0 3 0 0 0 0 0 0 0 0 0 0 0 0 0 0 0 0 0 0 0 0 0 0 0 3 0 0 0 0 0 0 0 0 0 0 0 0 0 0 0 0 0 0 0 0 0 0 0 0 0 0 0 0 0 0
337 ATC 0 8 0 0 0 6 0 0 5 11 0 0 8 106157 3 7 0 0 0 0 0 0 0 0 0 51 7 0 13 1 0 0 0 0 0 0 0 1 0 0 0 0 0 0 0 0 0 0 0 0 0 0 0 0 0 0 0 0 0 0 0 0 0 0
338 CCA 0 0 0 0 7 0 0 0 0 0 0 0 0 0 0 0 6 0 0 0 87129 1 3 2 2 0 0 0 1 0 0 0 0 0 0 0 2 0 2 1 0 0 0 0 0 0 0 0 0 0 0 0 7 0 0 0 0 0 0 0 0 0 0 0
339 TCC 0 0 0 0 0 0 0 0 0 0 0 0 0 0 0 0 0 0 0 0 0 9 0 0 0 0 0 0 0 0 0 0 0 0 0 0 0 42 0 0 21 0 0 0 27 0 5 0 0 17 0 0 7 98777 0 37 0 3 0 0 0 8 0 0
340 ATT 0 0 0 1 0 0 0 3 0 0 3 0 1 4 0 107120 0 0 5 0 0 0 0 0 0 0 0 0 0 0 0 0 0 0 0 0 0 0 0 0 0 0 0 0 0 0 0 9 0 0 0 0 0 0 0 0 0 0 0 0 0 0 0 0
341 CAA 16 0 0 0 0 0 0 0 0 0 0 0 0 0 0 0 104916 0 2 4 3 0 0 0 8 0 0 0 1 0 0 0 0 0 0 0 0 0 0 0 0 0 0 0 0 0 0 0 4 0 0 0 0 0 0 0 0 0 0 0 0 0 0 0
342 TAC 0 1 0 0 0 0 0 0 0 0 0 0 0 0 0 0 0 4 0 0 0 0 0 0 0 0 0 0 0 0 0 0 0 1 0 0 0 0 0 0 0 0 0 0 0 0 0 0 22 97490 0 12 0 0 0 0 0 10 0 0 0 10 0 0
343 AGA 13 0 0 0 3 0 0 0 108859 0 124 9 36 0 0 0 0 0 4 0 0 0 0 0 2 0 0 0 0 0 0 0 0 0 0 0 0 0 0 0 8 0 0 0 0 0 0 0 0 0 0 0 0 0 0 0 0 0 0 0 0 0 0 0
344 GGT 0 0 0 0 0 0 0 0 0 0 4 8 0 0 0 0 0 0 0 0 0 0 0 0 0 0 0 1 0 0 0 0 0 0 0 1 0 0 0 1 1 2 0 108588 0 0 0 7 0 0 0 0 0 0 0 0 0 0 0 5 0 0 0 0
345 CTA 0 0 0 0 0 0 0 0 0 0 0 0 32 0 0 0 1 0 0 0 8 0 0 0 0 0 0 0 98167 0 3 0 0 0 0 0 0 0 0 0 0 0 0 0 1 0 0 0 0 0 0 0 1 0 0 3 0 0 0 0 6 0 0 0
346 TTT 0 0 0 0 0 0 0 0 0 0 0 0 0 0 0 4 0 0 0 0 0 0 0 0 0 0 0 0 0 0 0 0 0 0 0 0 0 0 0 0 0 0 0 0 0 0 0 0 0 0 0 2 0 0 0 21 0 0 0 0 1 1 0 108891
347 GGA 0 0 0 0 0 0 0 0 5 0 0 0 0 0 0 0 0 0 0 0 0 0 0 0 1 0 0 0 0 0 0 0 2 0 0 0 4 0 0 0 109374 0 17 28 19 0 0 0 0 0 0 0 0 0 0 0 8 0 0 0 0 0 0 0
348 GCC 0 0 0 0 0 6 0 0 0 0 0 0 0 0 0 0 0 0 0 0 0 0 0 0 0 0 0 0 0 0 0 0 0 30 0 0 16 90238 6 2 0 0 0 0 0 19 0 0 0 0 0 0 0 4 0 0 0 0 0 0 0 0 0 0
349 ATT 0 0 0 0 0 0 0 3 0 0 0 0 1 14 0 109540 0 0 0 0 0 0 0 0 0 0 0 0 0 0 0 2 0 0 0 0 0 0 0 0 0 0 0 0 5 0 0 0 0 0 0 0 0 0 0 0 0 0 0 0 0 0 0 1
350 GCT 0 0 0 0 0 0 0 39 0 0 0 1 0 0 0 0 0 0 0 0 0 0 0 1 0 0 0 0 0 0 0 0 0 0 0 19 1 11 2 109557 0 0 0 0 0 0 0 4 0 0 0 0 0 0 0 16 0 0 0 0 0 0 0 0
351 GGT 0 0 0 0 0 0 0 0 0 0 0 12 0 0 0 0 0 0 0 0 0 0 0 0 0 0 0 1 0 0 0 0 0 0 0 11 0 0 0 0 1 6 74 109519 0 0 0 40 0 0 0 0 0 0 0 0 0 0 0 4 0 0 0 0
352 TTT 0 0 0 0 0 0 0 0 0 0 0 0 0 0 0 1 0 0 0 0 0 0 0 0 0 0 0 0 0 0 0 4 0 0 0 0 0 0 0 0 0 0 0 0 0 0 0 0 0 0 0 1 0 0 0 1 0 0 0 0 1 7 1 109354
353 ATT 0 0 0 0 0 0 0 3 0 0 0 2 0 7 0 109528 0 0 0 0 0 0 0 0 0 0 0 0 0 0 0 5 0 0 0 0 0 0 0 0 0 0 0 0 0 7 0 3 0 0 0 0 0 0 0 0 0 0 0 0 0 0 1 1
354 GAG 0 0 17 0 0 0 0 0 0 0 1 0 0 0 0 0 0 0 0 0 0 0 0 0 0 0 0 0 0 0 0 0 22 3 109652 11 0 0 1 0 0 0 11 0 0 0 3 0 0 0 5 0 0 0 0 0 0 0 0 0 0 0 0 0
355 GGG 0 0 0 0 0 0 0 0 0 0 3 0 0 0 0 0 0 0 0 0 0 0 0 0 0 0 1 0 0 0 0 0 0 0 6 0 0 0 0 0 24 31 109487 19 0 0 12 0 0 0 0 0 0 0 0 0 0 0 12 0 0 0 0 0
356 GGA 0 0 0 0 0 0 0 0 41 0 0 0 0 0 0 0 0 0 0 0 0 0 0 0 2 0 0 0 0 0 0 0 9 0 0 0 1 0 0 0 109299 0 218 2 29 0 0 0 0 0 0 0 0 0 0 0 12 0 0 0 0 0 0 0
357 TGG 0 0 0 0 0 0 0 0 0 0 0 0 0 0 0 0 0 0 0 0 0 0 0 0 0 0 6 0 0 0 0 0 0 0 0 0 0 0 0 0 0 0 0 0 0 0 0 0 0 0 17 0 0 0 0 0 7 0 109306 364 0 0 9 0
358 ACT 0 0 0 15 0 20 1 107035 0 0 0 0 0 0 0 18 0 0 0 0 0 4 0 1 0 0 0 0 0 0 0 3 0 0 0 0 0 0 0 10 0 0 0 0 0 0 0 0 0 0 0 0 0 0 0 1 0 0 0 0 0 0 0 0
359 GGA 0 0 0 0 0 0 0 0 12 0 0 0 0 0 0 0 0 0 0 0 0 0 0 0 1 0 0 0 0 0 0 0 13 0 0 0 2 0 0 0 109504 21 14 2 32 0 0 0 0 0 0 0 0 0 0 0 9 0 0 0 0 0 0 0
360 ATG 0 0 0 0 0 0 1 0 0 0 1 0 4 0 109599 18 0 0 0 0 0 0 0 0 0 0 0 0 11 0 2 7 0 0 0 0 0 0 0 0 0 0 0 0 0 0 6 0 0 0 0 0 0 0 0 0 0 0 0 0 0 0 26 0
361 ATA 1444 0 14 0 1 0 0 0 0 0 0 0 108050 2 23 2 0 0 0 0 0 0 0 0 0 0 0 0 10 0 0 0 0 0 0 0 0 0 0 0 0 0 0 0 4 0 0 44 0 0 0 0 0 0 0 0 0 0 78 0 0 0 0 0
362 GAT 0 0 0 12 0 0 0 0 0 0 0 0 0 0 0 0 0 0 0 1 0 0 0 0 0 0 0 0 0 0 0 0 0 3 1 109646 0 0 0 1 0 0 0 6 0 0 0 1 0 0 0 19 0 0 0 0 0 0 0 0 0 0 0 0
363 GGA 0 0 0 0 0 0 0 0 12 0 0 0 0 0 0 0 0 0 0 0 0 0 0 0 0 0 0 0 0 0 0 0 5 0 0 0 0 0 0 0 109638 0 16 0 26 0 0 0 0 0 0 0 0 0 0 0 4 0 0 0 0 0 0 0
364 TGG 0 0 0 0 0 0 0 0 0 0 0 0 0 0 0 0 0 0 0 0 0 0 0 0 0 0 0 0 0 0 0 0 0 0 0 0 0 0 0 0 0 0 0 0 0 0 0 0 0 0 21 0 0 0 0 0 10 0 109482 23 0 0 2 0
365 TAT 0 0 0 0 0 0 0 0 0 0 0 0 0 0 0 0 0 0 0 10 0 0 0 0 0 0 0 0 0 0 0 0 0 0 0 4 0 0 0 0 0 0 0 0 0 0 0 0 1 16 0 109659 0 0 0 0 0 0 0 7 0 0 0 0
366 GGT 0 0 0 0 0 0 0 0 0 0 0 8 0 0 0 0 0 0 0 0 0 0 0 0 0 0 0 2 0 0 0 0 0 0 0 4 0 0 0 1 0 16 0 109619 0 0 0 80 0 0 0 0 0 0 0 0 0 0 0 5 0 0 0 0
367 TAT 0 0 0 0 0 0 0 0 0 0 0 0 0 0 0 0 0 0 0 3 0 0 0 0 0 0 0 0 0 0 0 0 0 0 0 1 0 0 0 0 0 0 0 0 0 0 0 0 1 6 1 109646 0 0 0 0 0 0 0 9 0 25 0 0
368 CAT 0 0 0 6 0 0 0 0 0 0 0 0 0 0 0 0 0 16 2 109645 0 0 0 0 5 0 0 1 0 0 0 0 0 0 0 0 0 0 0 0 0 0 0 0 0 0 0 0 0 0 0 2 0 0 0 0 0 0 0 0 0 0 0 0
369 CAT 0 0 0 10 0 0 0 0 0 0 0 0 0 2 6 0 2 2 0 109670 0 0 0 0 0 0 0 12 0 0 0 7 0 0 0 3 0 0 0 0 0 0 0 0 0 0 0 0 0 0 0 6 0 0 0 0 0 0 0 0 0 0 0 0
370 CAG 0 0 2 1 0 0 0 0 0 0 0 0 8 0 7 0 9 0 109520 35 0 0 0 0 0 0 11 0 67 0 3 0 0 0 1 0 0 0 0 0 0 0 0 0 23 7 8 0 0 0 10 5 9 0 0 0 0 0 0 0 0 0 0 0
371 AAT 0 1 0 109735 0 0 0 1 0 0 0 1 0 0 0 0 0 0 0 0 0 0 0 0 0 0 0 0 0 0 0 0 0 0 0 10 0 0 0 0 0 0 0 0 0 0 0 0 0 0 0 1 0 0 0 0 0 0 0 0 0 0 0 0
372 GAA 4 0 0 0 0 0 0 0 0 0 0 0 0 0 0 0 0 0 0 0 0 0 0 0 0 0 0 0 0 0 0 0 109690 1 18 0 1 0 1 0 6 0 0 0 2 0 0 0 19 0 0 0 0 0 0 0 0 0 0 0 0 0 0 0
373 CAG 0 0 23 0 0 0 0 0 0 0 7 0 0 0 3 0 5 0 109626 11 0 0 3 0 0 0 20 0 0 0 1 0 0 0 8 0 0 0 0 0 0 0 0 0 0 0 0 0 0 0 19 0 0 0 0 0 0 0 0 0 0 0 0 0
374 GGA 0 0 0 0 0 0 0 0 14 0 0 0 0 0 0 0 0 0 0 0 0 0 0 0 0 0 0 0 0 0 0 0 5 0 0 0 1 0 0 0 109634 1 17 1 18 0 0 0 0 0 0 0 0 0 0 0 33 0 0 0 0 0 0 0
375 TCA 0 0 0 0 0 0 0 0 0 0 0 0 0 0 0 0 0 0 0 7 3 0 0 0 0 0 0 0 0 0 0 0 0 0 0 0 2 0 3 0 0 0 0 0 0 0 0 0 18 0 0 25 109573 4 52 1 1 0 0 0 27 0 0 0
376 GGC 0 0 0 0 0 0 0 0 0 7 0 0 0 0 0 0 0 0 0 0 0 0 0 0 0 1 0 0 0 0 0 0 0 6 0 0 0 4 0 0 23 109591 38 5 0 51 0 0 0 0 0 0 0 0 0 0 0 11 0 0 0 0 0 0
377 TAT 0 0 0 0 0 0 0 0 0 0 0 0 0 0 0 0 0 0 0 9 0 0 0 0 0 0 0 0 0 0 0 0 0 0 0 0 0 0 0 0 0 0 0 0 0 0 0 0 0 5 3 109701 0 0 0 3 0 0 0 6 0 0 0 1
378 GCA 0 0 0 0 18 0 0 0 0 0 0 0 0 0 0 0 0 0 0 0 0 0 0 0 0 0 0 0 0 0 0 0 22 0 0 0 109539 3 12 0 3 0 0 0 65 0 0 0 0 0 0 0 26 0 1 0 0 2 0 0 0 0 0 0
379 GCG 0 0 0 0 0 0 10 0 0 0 0 0 0 0 0 0 0 0 0 0 0 0 0 0 0 0 0 0 0 0 0 0 0 0 22 0 34 2 109575 16 0 0 1 0 0 0 40 0 0 0 0 0 0 0 29 0 0 0 0 0 0 0 0 0
380 GAT 0 0 0 11 0 0 0 0 0 0 0 0 0 0 0 0 0 0 0 4 0 0 0 0 0 0 0 0 0 0 0 0 0 6 1 109678 0 0 0 0 0 0 0 5 0 0 0 0 0 0 0 22 0 0 0 0 0 0 0 0 0 0 0 0
381 CAA 59 0 918 0 0 0 0 0 14 0 0 0 0 0 0 0 122489 0 8 0 0 0 0 0 8 0 0 0 0 5 0 0 2 0 0 0 0 0 0 22 0 0 0 0 0 0 2 0 4 0 0 0 1 0 0 0 0 0 0 0 6 0 0 0
382 AAA 123396 0 4 0 2 0 0 0 3 0 0 0 1 0 0 1 5 0 0 0 25 0 0 0 0 0 0 0 0 0 0 0 6 0 0 0 0 2 0 0 0 0 0 0 0 0 85 0 0 0 0 0 0 0 0 0 0 0 0 0 0 0 0 1
383 AGC 0 19 0 0 0 1 0 0 4 123415 2 24 0 20 0 0 0 0 0 0 0 0 0 0 0 0 0 0 0 0 0 0 0 0 0 0 0 0 0 0 0 25 0 0 0 0 0 0 0 0 0 0 0 0 0 0 0 2 0 0 0 0 0 0
384 ACA 14 0 0 0 123498 1 7 0 0 0 0 0 5 0 0 0 0 0 0 0 0 0 0 0 0 0 0 0 0 0 0 0 0 0 0 0 7 0 0 0 0 0 0 0 0 0 0 0 0 0 0 0 3 0 0 0 0 0 0 0 0 0 0 0
385 CAA 11 0 0 0 0 0 14 0 0 0 0 0 0 0 0 0 123495 0 3 1 0 0 0 0 5 0 0 0 0 0 0 0 1 0 0 0 0 0 0 0 0 0 0 0 0 0 0 0 6 0 0 0 0 0 0 0 0 0 0 0 0 0 0 0
386 AAT 10 0 0 123430 0 0 0 29 0 0 0 2 2 0 0 4 8 0 10 1 0 0 0 0 16 0 0 0 0 0 0 0 0 0 0 7 0 0 0 0 0 0 0 0 0 0 0 0 0 0 0 0 0 0 0 7 0 0 0 0 0 0 0 0
387 GCC 0 0 0 0 0 7 0 0 0 0 0 0 0 0 0 0 0 0 0 0 0 0 0 0 0 0 0 0 0 0 0 0 0 12 0 0 9 123432 1 5 0 0 0 0 0 30 0 0 0 0 0 0 0 20 0 0 0 0 0 0 0 0 0 0
388 ATT 0 0 0 1 0 0 0 7 0 0 0 0 0 2 0 123500 0 0 0 0 0 0 0 0 0 0 0 0 0 0 0 15 0 0 0 0 0 0 0 0 0 0 0 0 0 0 0 6 0 0 0 0 0 0 0 0 0 0 0 0 0 0 0 0
389 AAC 11 123467 3 28 0 2 0 3 0 2 0 9 0 0 0 0 0 0 0 0 0 0 0 0 0 3 0 0 0 0 0 0 0 4 0 0 0 0 0 0 0 0 0 0 0 0 0 0 0 1 0 0 0 0 0 0 0 0 0 0 0 0 0 0
390 GGG 0 0 4 0 1 3 4 0 76 10 41 2 2 0 10 0 0 0 0 9 0 0 0 0 0 13 17 52 0 2 0 11 0 0 19 0 0 0 3 0 19 0 122919 43 0 14 20 0 0 0 0 0 86 33 50 6 0 1 15 0 0 0 17 8
391 ATT 0 0 0 0 0 0 0 5 0 0 0 8 61 3 1 123399 0 0 0 0 0 0 0 0 0 0 0 0 0 0 0 0 0 0 0 0 0 0 0 0 0 0 0 0 0 0 44 2 0 0 0 0 0 0 0 0 0 0 0 0 0 0 0 1
392 ACA 11 0 0 5 123428 7 10 3 4 0 0 0 17 0 0 0 0 0 0 0 0 0 0 0 0 0 0 0 0 0 0 0 0 0 0 0 22 0 0 0 0 0 0 0 0 0 0 0 0 0 0 32 0 0 0 0 0 0 0 0 0 0 0 0
393 AAC 15 123490 0 5 0 4 0 4 0 5 0 0 0 0 0 0 1 0 0 0 0 0 0 0 0 0 0 0 0 0 0 0 0 4 0 0 0 0 0 0 0 0 4 0 0 0 0 0 0 1 0 0 0 0 0 0 0 0 0 0 0 0 0 0
394 AAG 26 2 123496 13 0 0 0 0 0 0 5 0 0 0 1 0 0 0 0 0 0 0 0 0 0 0 0 0 0 0 0 0 0 0 1 0 0 0 0 0 0 0 0 0 0 0 0 0 0 0 0 0 0 0 0 0 0 0 0 0 0 0 0 0
395 GTG 0 0 0 0 0 0 0 0 0 0 0 0 0 0 17 0 0 0 0 0 0 0 0 0 0 0 0 0 0 0 0 0 0 0 0 0 0 0 3 0 0 0 4 0 9 0 123462 23 0 0 0 0 0 0 0 0 0 0 0 0 0 0 12 0
396 AAC 9 123528 0 6 0 1 0 0 0 1 0 0 0 0 0 0 0 1 0 0 0 0 0 0 0 0 0 0 0 0 0 0 0 1 0 0 0 0 0 0 0 0 0 0 0 0 0 0 0 2 0 0 0 0 0 0 0 0 0 0 0 0 0 0
397 TCT 0 0 0 27 0 0 0 0 0 0 0 0 0 0 0 0 0 0 0 0 0 0 0 3 0 0 0 0 0 0 0 0 0 0 0 0 0 0 0 0 0 0 0 0 0 0 0 0 0 0 0 12 0 17 0 123464 0 0 0 0 0 0 0 0
398 GTT 0 0 0 0 0 0 0 0 0 0 0 0 0 0 0 17 0 0 0 0 0 0 0 0 0 0 0 0 0 0 0 2 0 0 0 0 0 0 0 5 0 0 0 2 0 1 0 123492 0 0 0 0 0 0 0 0 0 0 0 0 0 0 0 8
399 ATC 0 0 0 0 0 2 0 0 0 1 0 0 17 123454 0 52 0 0 0 0 0 0 0 0 0 0 0 0 0 1 0 0 0 0 0 0 0 0 0 0 0 0 0 0 0 2 0 0 0 0 0 0 0 0 0 0 0 0 0 0 0 0 0 0
400 GAG 0 0 17 0 0 0 0 0 0 0 0 0 0 0 0 0 0 0 0 0 0 0 0 0 0 0 0 0 0 0 0 0 17 1 123411 13 0 4 1 0 0 0 12 0 0 0 1 0 0 0 15 0 0 0 0 0 0 0 0 0 0 0 0 0
401 AAA 123501 1 4 0 1 0 0 0 1 0 0 0 2 0 0 0 1 0 0 0 0 0 0 0 0 0 0 0 0 0 0 0 4 0 0 0 0 0 0 0 0 0 0 0 0 0 17 0 0 0 0 0 0 0 0 0 0 0 0 0 0 0 0 0
402 ATG 0 0 2 0 0 0 4 0 0 0 0 0 14 1 123478 15 0 0 0 0 0 0 0 0 0 0 0 0 0 1 8 2 0 0 0 0 0 0 0 0 0 0 0 0 0 0 3 0 0 0 0 0 0 0 0 0 0 0 0 0 0 0 0 0
403 AAC 14 123392 0 17 0 2 4 0 0 2 0 0 0 3 0 0 0 1 0 0 0 0 0 0 0 0 0 0 0 0 0 0 0 29 0 0 0 0 0 0 0 0 0 0 0 4 0 0 0 2 0 0 30 0 0 0 0 0 0 0 0 0 0 0
404 ACT 0 0 0 6 2 22 0 123264 16 0 0 6 0 0 0 5 0 0 0 0 0 0 0 0 25 0 0 0 0 0 0 0 0 0 0 82 1 0 0 5 2 0 0 0 0 0 0 0 0 0 0 0 0 0 0 2 0 0 0 0 0 0 1 0
405 CAA 10 0 0 0 0 0 0 13 0 0 0 0 0 0 0 0 123461 2 2 3 2 0 0 0 12 0 0 0 0 0 0 0 4 0 0 0 0 0 0 0 0 0 5 0 0 0 0 0 10 0 0 0 0 0 0 0 0 0 0 0 0 0 0 0
406 TTC 0 0 0 0 0 0 0 0 0 0 0 0 0 6 0 0 0 0 0 0 0 0 0 0 0 0 0 0 0 2 0 0 0 0 0 0 0 0 0 0 0 0 0 0 0 0 0 0 0 2 0 0 0 5 0 0 0 1 0 0 10 123407 2 0
407 ACA 33 0 0 4 123379 8 27 12 2 0 1 0 26 0 0 0 0 0 0 0 0 0 0 0 0 2 0 0 0 0 0 0 0 0 0 0 5 0 0 0 0 0 0 0 0 0 0 0 0 0 0 0 1 0 0 0 0 0 0 0 0 0 0 0
408 GCT 0 0 0 0 0 0 0 7 0 0 0 41 0 0 0 0 0 0 0 0 0 0 0 3 0 2 16 0 0 0 0 0 0 0 0 15 3 23 10 123313 0 0 0 1 0 2 0 8 0 20 0 4 0 0 0 24 0 0 0 0 0 0 0 0
409 GTG 0 0 0 0 0 0 0 0 0 0 0 0 0 0 18 0 0 0 0 0 0 0 0 0 0 0 0 0 0 0 2 0 0 0 3 0 0 0 1 0 0 0 1 15 13 0 123353 15 0 0 0 0 0 0 0 0 0 0 0 0 0 0 15 0
410 GGT 0 3 0 0 0 0 0 0 0 0 0 15 0 0 0 0 0 0 0 0 7 0 0 0 0 0 0 0 0 0 0 0 0 0 0 33 0 0 0 5 0 58 9 123140 0 0 0 144 0 0 0 0 22 0 0 0 0 2 0 18 0 0 0 0
411 AAA 123476 16 9 2 2 0 0 0 7 0 0 0 0 0 0 0 0 0 0 0 0 0 0 0 0 0 0 0 0 0 0 0 2 0 0 0 0 0 0 0 0 0 0 0 0 0 0 0 3 0 0 0 0 0 0 0 0 0 0 0 0 1 0 0
412 GAA 5 0 0 0 0 0 0 13 0 0 2 0 0 0 0 0 0 0 0 0 0 0 0 0 0 0 0 0 0 0 0 0 123295 1 12 0 1 0 3 0 8 0 0 0 3 68 0 0 108 0 0 0 0 0 0 0 0 0 0 1 0 0 0 0
413 TTC 0 0 0 0 0 0 0 0 0 0 0 0 0 1 0 0 0 0 0 0 0 0 0 0 0 0 0 0 0 3 0 0 0 0 0 0 0 0 0 0 0 0 0 0 0 0 0 0 0 0 0 0 0 4 0 0 0 0 0 0 8 123442 1 7
414 AAC 9 123085 1 11 0 0 0 0 0 384 0 0 0 1 0 0 0 0 0 0 0 0 0 0 0 0 0 0 0 0 0 0 0 9 0 0 0 0 0 0 2 1 0 0 0 0 0 0 0 0 0 0 0 5 0 0 0 0 0 0 0 0 0 0
415 AAC 9 123489 0 4 0 0 0 0 0 3 0 0 0 5 0 0 0 0 0 0 0 0 0 0 0 0 0 0 3 0 0 0 0 5 0 0 0 0 0 0 0 0 0 0 0 0 1 0 0 2 0 1 0 0 1 0 0 0 0 0 0 1 0 0
416 TTA 0 0 0 0 0 0 0 0 0 0 0 0 4 0 0 0 0 0 0 0 0 0 0 0 0 0 0 0 5 3 0 0 0 0 0 0 0 0 0 0 0 0 0 0 0 0 0 0 0 0 0 0 6 0 0 0 0 0 0 0 123362 2 15 0
417 GAA 22 0 0 0 0 0 0 0 0 0 0 0 0 0 0 0 1 0 0 0 0 0 0 0 0 0 0 0 0 0 0 0 123501 0 3 1 0 0 0 0 3 0 0 0 0 0 0 0 1 0 0 0 0 0 0 0 0 0 0 0 0 0 0 0
418 AAA 123519 0 5 1 1 0 0 0 2 0 0 0 0 0 0 0 0 0 0 0 0 0 0 0 0 0 0 0 0 0 0 0 3 0 0 0 0 0 0 0 0 0 0 0 0 0 0 0 8 0 0 0 0 0 0 0 0 0 0 0 0 0 0 0
419 AGG 0 0 32 0 0 0 0 0 11 0 122439 6 0 0 17 0 0 0 0 0 0 0 0 0 0 0 26 0 0 0 0 0 0 0 0 0 0 0 0 0 0 0 106 0 0 0 0 0 0 0 0 0 0 0 0 0 0 0 1 0 0 0 0 0
420 ATG 0 0 0 0 0 0 2 0 0 0 1 0 8 1 123190 18 0 0 0 0 0 0 0 0 0 0 0 0 0 0 0 0 0 0 0 0 0 0 0 0 0 0 0 0 0 0 3 0 0 0 0 0 0 0 0 0 0 0 0 0 0 0 0 0
421 GAA 17 0 0 0 0 0 0 0 0 0 0 0 0 0 0 0 2 0 0 0 0 0 0 0 0 0 0 0 0 0 0 0 123220 0 5 0 0 0 0 0 13 0 0 0 0 0 0 0 8 0 0 0 0 0 0 0 0 0 0 0 0 0 0 0
422 AAT 2 15 0 123309 0 0 0 4 0 0 0 0 0 0 0 1 0 0 0 4 0 0 0 0 0 0 0 0 0 0 0 0 0 0 0 0 0 0 0 0 0 0 0 0 0 0 0 0 0 0 0 0 0 0 0 45 0 0 0 0 0 0 0 0
423 TTA 0 0 0 0 0 0 0 0 0 0 0 0 1 0 0 0 0 0 0 0 0 0 0 0 0 0 0 0 0 0 0 0 0 0 0 0 0 0 0 0 0 0 0 0 0 0 0 0 0 0 0 0 4 0 0 0 0 0 0 0 122841 0 6 0
424 AAT 2 4 0 123415 0 0 0 2 0 0 0 1 0 0 0 1 0 0 0 0 0 0 0 0 0 0 0 0 0 0 0 0 0 0 0 3 0 0 0 0 0 0 0 0 0 0 0 0 0 0 0 0 0 0 0 0 0 0 0 0 0 0 0 0
425 AAA 123449 2 51 0 1 0 0 0 1 0 0 0 1 0 0 0 0 0 0 0 0 0 0 0 0 0 0 0 0 0 0 0 4 0 0 0 0 0 0 0 0 0 0 0 0 0 0 0 2 0 0 0 0 0 0 0 0 0 0 0 0 0 0 0
426 AAA 123234 2 218 1 0 0 0 0 2 0 0 7 2 0 0 0 3 0 0 0 0 0 0 0 0 0 0 0 0 0 0 0 1 0 0 0 0 0 0 0 0 0 0 0 0 0 0 0 1 0 0 0 0 0 0 0 0 0 0 0 0 0 0 0
427 GTT 0 0 14 0 0 0 0 0 0 0 0 75 0 0 0 13 0 0 0 0 0 0 0 0 0 0 0 0 0 5 0 0 0 0 0 0 0 0 0 5 0 0 0 2 0 12 1 118253 0 0 0 0 0 0 0 0 7 0 0 0 0 0 188 3
428 GAT 0 0 0 5 0 0 0 0 0 0 0 0 0 0 195 0 0 0 0 0 0 0 0 0 0 0 0 0 0 0 0 0 2 5 2 122492 0 0 0 0 0 0 0 8 0 0 0 1 0 0 0 4 0 0 0 0 92 0 0 0 0 0 15 0
429 GAT 0 0 0 14 0 0 0 0 0 0 0 0 0 0 207 0 0 0 0 1 0 0 0 0 0 0 0 0 0 0 0 0 1 20 1 122561 0 0 0 0 0 0 0 9 0 0 0 1 0 0 0 14 0 0 0 0 84 0 7 0 0 0 0 0
430 GGG 0 0 0 0 0 0 0 0 0 0 21 0 0 0 0 0 0 0 0 0 0 0 0 0 0 0 1 0 0 0 0 0 0 0 5 0 0 0 0 0 15 22 108023 22 0 0 5 0 0 0 0 0 0 0 0 0 0 0 8 0 0 0 0 0
431 TTT 0 0 0 0 0 0 0 0 0 0 0 0 0 0 0 0 0 0 0 0 0 0 0 0 0 0 0 0 0 0 0 3 0 0 0 0 0 0 0 0 0 0 0 0 0 0 0 4 0 0 0 4 0 0 0 3 0 0 0 0 0 12 3 119699
432 CTG 0 0 0 0 0 0 0 0 0 0 0 0 0 0 12 0 0 0 0 0 0 0 23 0 0 0 0 0 6 2 113055 2 0 0 0 0 0 0 0 0 0 0 0 0 0 0 0 0 0 0 0 0 0 0 0 0 0 0 0 0 0 0 5 0
433 GAC 0 5 0 0 0 0 0 0 0 7 0 0 0 0 0 0 0 0 0 0 0 0 0 0 0 0 0 0 0 0 0 0 14 119973 0 6 0 0 0 0 0 11 0 0 0 0 0 0 0 15 0 0 0 0 0 0 0 0 0 0 0 0 0 0
434 ATT 0 0 0 1 0 1 0 1 0 0 0 0 0 2 0 121779 0 0 0 0 0 0 0 0 0 0 0 0 0 0 0 0 0 0 0 0 0 0 0 0 0 0 0 0 0 20 0 7 0 0 0 0 0 0 0 0 0 0 0 0 0 0 1 3
435 TGG 0 0 0 0 0 0 0 0 0 0 2 0 0 0 0 0 0 0 0 0 0 0 0 0 0 0 3 0 0 0 0 0 0 0 0 0 0 0 0 0 0 0 1 0 0 0 0 0 0 0 10 0 0 0 1 0 20 1 110069 14 0 0 9 0
436 ACA 18 0 0 0 121509 0 6 1 2 0 0 0 9 0 0 0 0 0 0 0 0 0 0 0 0 0 0 0 0 0 0 0 0 0 0 0 4 0 0 0 0 0 0 0 0 0 0 0 0 0 0 0 0 0 0 0 0 0 0 0 0 0 0 0
437 TAT 0 0 0 1 0 0 0 0 0 0 0 0 0 0 0 0 0 1 0 13 0 0 0 0 0 0 0 0 0 0 0 0 0 0 0 1 0 0 0 0 0 0 0 0 0 0 0 0 0 3 1 122586 0 0 0 0 0 0 0 10 0 0 0 0
438 AAT 0 4 0 122710 0 0 0 2 0 0 0 3 0 0 0 0 0 0 0 0 0 0 0 0 0 0 0 0 0 0 0 0 0 0 0 14 0 0 0 0 0 0 0 0 0 0 0 0 0 0 0 0 0 0 0 0 0 0 0 0 0 0 1 0
439 GCA 0 0 0 0 13 0 0 0 0 0 0 0 0 0 0 0 0 0 0 0 1 0 0 0 0 0 0 0 0 0 0 0 11 0 0 0 119935 0 4 1 3 0 0 0 21 0 0 0 0 0 0 0 29 0 0 0 0 0 0 0 0 0 0 0
440 GAA 5 0 0 0 0 0 0 0 0 0 0 0 0 0 0 0 0 0 0 0 0 0 0 0 0 0 0 0 0 0 0 0 123366 2 10 1 0 0 0 0 2 0 0 0 0 0 0 0 16 0 0 0 0 0 0 0 0 0 0 0 0 0 0 0
441 TTG 0 0 0 0 0 0 0 0 0 0 0 0 0 0 1 0 0 0 0 0 0 0 0 0 0 0 0 0 0 0 6 0 0 0 0 0 0 0 0 0 0 0 0 0 0 0 0 0 0 0 0 0 0 0 3 0 0 0 1 0 22 3 123275 8
442 TTA 0 0 0 0 0 0 0 0 0 0 0 0 0 1 0 0 0 0 0 0 0 0 0 0 0 0 0 0 4 0 0 0 0 0 0 0 0 0 0 0 0 0 0 0 1 0 0 0 0 0 0 0 3 0 0 0 0 0 0 0 123416 0 24 0
443 GTT 0 0 0 0 0 0 0 0 0 0 0 0 0 0 0 3 0 0 0 0 0 0 0 0 0 0 0 0 0 0 0 1 0 0 0 0 0 0 0 1 0 0 0 1 0 6 0 121793 0 0 0 0 0 0 0 0 0 0 0 0 0 0 0 8
444 CTA 0 0 0 0 0 0 0 0 0 0 0 0 47 0 0 0 0 0 0 0 13 0 0 0 2 0 0 0 121538 0 8 0 0 0 0 0 0 0 0 0 0 0 0 0 1 0 0 0 0 0 0 0 0 0 0 0 0 0 0 0 4 0 0 0
445 CTG 0 0 0 0 0 0 0 0 0 0 0 0 0 0 134 0 0 0 15 0 0 0 12 0 0 0 0 0 10 0 122579 2 0 0 0 0 0 0 0 0 0 0 0 0 0 0 1 0 0 0 0 0 0 0 0 0 0 0 0 0 0 0 5 0
446 GAA 9 0 0 0 0 0 0 0 0 0 0 0 0 0 0 0 0 0 0 0 0 0 0 0 0 0 0 0 0 0 0 0 123461 1 1 2 0 0 0 0 12 0 0 0 0 0 0 0 15 0 0 0 0 0 0 0 0 0 0 0 0 0 0 0
447 AAT 0 0 0 123466 0 0 0 0 0 0 0 3 0 0 0 3 0 0 0 3 0 0 0 0 0 0 0 0 0 0 0 0 0 0 0 3 0 0 0 0 0 0 0 0 0 0 0 0 0 0 0 0 0 0 0 0 0 0 0 0 0 0 0 0
448 GAA 47 0 0 0 0 0 0 0 0 0 0 0 0 0 0 0 2 0 0 0 0 0 0 0 0 0 0 0 0 0 0 0 123428 0 10 0 0 0 0 2 11 0 0 0 0 0 0 0 2 0 0 0 0 0 0 0 0 0 0 0 0 0 0 0
449 AGG 0 0 10 0 0 0 0 0 5 0 123353 5 0 0 4 0 0 0 0 0 0 0 0 0 0 0 5 0 0 0 0 0 0 0 0 0 0 0 0 0 0 0 17 0 0 0 0 0 0 0 0 0 0 0 0 0 0 0 3 0 0 0 0 0
450 ACT 0 0 0 19 1 3 6 123337 0 0 0 0 0 0 0 3 0 0 0 0 0 0 0 1 0 0 0 0 0 0 0 0 0 0 0 0 0 0 0 3 0 0 0 0 0 0 0 0 0 0 0 0 0 0 0 1 0 0 0 0 0 0 0 0
451 TTG 0 0 0 0 0 0 0 0 0 0 0 0 0 0 1 0 0 0 0 0 0 0 0 0 0 0 0 0 0 0 2 0 0 0 0 0 0 0 0 0 0 0 0 0 0 0 0 0 0 0 0 0 0 0 8 0 0 0 1 0 10 0 123399 8
452 GAT 0 0 0 7 0 0 0 0 0 0 0 0 0 0 0 0 0 0 0 1 0 0 0 0 0 0 0 0 0 0 0 0 0 5 0 123339 0 0 0 0 0 0 0 6 0 0 0 4 0 0 0 32 0 0 0 0 0 0 0 0 0 0 0 0
453 TTC 0 0 0 0 0 0 0 0 0 0 0 0 0 0 0 0 0 0 0 0 0 0 0 0 0 0 0 0 0 1 0 0 0 0 0 0 0 0 0 0 0 0 0 0 0 1 0 0 0 0 0 0 0 8 0 0 0 1 0 0 11 123214 1 5
454 CAT 0 0 0 32 0 0 0 0 0 0 0 0 0 0 0 0 1 3 0 123443 0 0 0 1 0 0 0 17 0 0 0 0 0 0 0 0 0 0 0 0 0 0 0 0 0 0 0 0 0 0 0 4 0 0 0 0 0 0 0 0 0 0 0 0
455 GAC 0 7 0 0 0 0 0 0 0 0 0 0 0 0 1 0 0 1 0 0 0 0 0 0 0 0 0 0 0 0 25 0 167 123134 1 10 0 1 23 0 0 3 0 0 0 1 0 0 0 13 0 0 0 0 0 0 0 0 0 0 0 0 0 0
456 TTA 1 0 0 0 0 0 0 0 13 0 0 0 2 0 0 0 0 0 0 0 1 0 0 0 0 0 12 0 13 0 0 0 0 13 0 0 0 0 0 0 0 0 0 0 1 0 0 0 29 0 0 0 10 0 0 0 1 0 0 0 123319 0 9 0
457 AAT 3 0 0 123489 0 0 0 0 0 0 0 2 0 0 0 1 3 0 0 0 0 0 0 0 0 0 0 0 0 0 0 0 0 0 0 4 0 0 0 0 0 0 0 0 0 0 0 0 0 0 0 0 0 0 0 0 0 0 0 0 0 0 0 0
458 GTG 0 0 0 0 0 0 0 0 0 0 0 0 0 0 16 0 0 0 0 0 0 0 0 0 0 0 0 0 0 0 1 0 0 0 0 0 0 0 4 0 0 0 1 0 2 0 123434 15 0 0 0 0 0 0 0 0 0 0 0 0 0 0 10 0
459 AAG 7 0 123446 7 0 0 2 0 0 0 3 0 0 0 2 0 0 0 0 0 0 0 0 0 0 0 0 0 0 0 0 0 0 0 11 0 0 0 5 0 0 0 0 0 0 0 0 0 0 0 2 0 0 0 0 0 0 0 0 0 0 0 0 0
460 AAT 0 3 0 123469 0 0 0 0 0 0 0 3 0 0 0 0 0 0 0 1 0 0 0 0 0 0 0 0 0 0 0 0 0 0 0 1 0 0 0 0 0 0 0 0 0 0 0 0 0 0 0 1 0 0 0 0 0 0 0 0 0 0 0 0
461 CTG 0 0 0 0 0 0 0 0 0 0 0 0 1 0 31 0 0 0 0 0 0 0 6 0 0 0 0 0 13 0 123376 17 0 0 0 0 0 0 0 0 0 0 0 0 0 0 0 0 0 0 0 0 0 0 0 0 0 0 0 0 0 0 3 0
462 TAC 0 0 0 0 0 0 0 0 0 0 0 0 0 0 0 0 0 4 0 0 0 0 0 0 0 0 0 0 0 0 0 0 0 1 0 0 0 0 0 0 0 0 0 0 0 0 0 0 19 123450 1 26 0 0 0 0 0 7 0 0 0 0 0 0
463 GAG 0 0 10 0 0 0 0 0 0 0 0 0 0 0 0 0 0 0 0 0 0 0 0 0 0 0 0 0 0 0 0 0 16 1 123457 13 0 0 0 0 0 0 7 0 0 0 2 0 0 0 22 0 0 0 0 1 0 0 0 0 0 0 0 0
464 AAA 123509 2 11 0 0 0 0 0 2 0 0 0 0 0 0 0 5 0 0 0 0 0 0 0 0 0 0 0 0 0 0 0 7 0 0 0 0 0 0 0 0 0 0 0 0 0 0 0 1 0 0 0 0 0 0 0 0 0 0 0 0 0 0 0
465 GTA 0 0 0 0 0 0 0 0 0 0 0 0 15 0 0 0 0 0 0 0 0 0 0 0 0 0 0 0 0 0 0 0 2 0 0 0 5 0 0 0 0 0 0 0 123438 1 7 34 0 0 0 0 0 0 0 0 0 0 0 0 12 0 0 0
466 AAA 123518 2 2 0 1 0 0 0 5 0 0 0 2 0 0 0 0 0 0 0 0 0 0 0 0 0 0 0 0 0 0 0 6 0 0 0 0 0 0 0 0 0 0 0 0 0 0 0 0 0 0 0 0 0 0 0 0 0 0 0 0 0 0 0
467 AGC 0 6 0 0 0 3 3 0 16 123322 12 21 0 18 0 0 0 0 0 0 0 0 0 0 0 0 0 0 1 50 0 0 0 0 0 0 0 0 0 0 0 18 1 0 0 0 0 37 0 0 0 0 0 0 0 0 0 1 0 0 0 0 0 0
468 CAA 3 0 0 0 0 0 0 0 0 0 0 0 4 0 3 0 123429 60 1 0 4 0 0 0 4 0 0 13 1 0 0 0 0 0 0 0 0 0 0 0 0 0 0 0 0 0 0 0 7 0 0 0 2 0 0 0 0 0 0 0 0 0 0 0
469 TTA 0 0 0 0 0 0 0 0 0 0 0 0 1 0 0 0 0 0 0 0 1 0 0 0 0 0 0 0 1 0 0 0 0 0 0 0 0 0 0 0 0 0 0 0 3 0 0 0 0 0 0 0 1 0 0 0 2 0 0 0 123471 0 43 1
470 AAG 16 1 123477 26 0 0 1 0 0 0 7 0 0 0 0 0 0 0 0 0 0 0 0 0 0 0 0 0 0 0 0 0 0 0 2 0 0 0 0 0 0 0 0 0 0 0 0 0 0 0 0 0 0 0 0 0 0 0 0 0 0 0 0 0
471 AAT 0 4 0 123476 0 2 2 1 0 0 0 3 0 0 0 0 21 0 13 0 0 0 0 0 0 0 0 0 0 0 0 0 0 2 0 3 0 0 0 0 0 0 0 0 0 0 0 0 0 0 0 0 0 0 0 0 0 0 0 0 0 0 0 0
472 AAT 0 1 4 123492 0 0 0 0 0 0 0 10 0 0 0 0 0 0 0 0 0 0 0 0 0 0 0 0 0 0 0 0 0 0 0 14 0 0 0 0 0 0 0 0 0 0 0 0 0 0 0 1 0 0 0 0 0 0 0 0 0 0 0 0
473 GCC 0 0 0 0 0 25 0 0 0 0 0 0 0 0 0 0 0 0 0 0 0 1 0 0 0 0 0 0 0 0 0 0 0 15 0 0 6 123455 1 2 0 0 0 0 0 1 0 0 0 0 0 0 0 16 0 0 0 0 0 0 0 0 0 0
474 AAA 123410 3 8 3 2 0 0 0 4 0 0 0 0 0 0 0 28 0 8 0 0 0 0 0 0 0 0 0 0 0 0 0 15 0 0 0 0 0 0 0 0 0 0 0 0 0 0 1 1 0 0 0 0 0 0 0 0 0 0 0 0 10 11 1
475 GAA 6 0 0 0 0 0 0 0 0 0 0 0 0 0 0 0 1 0 0 0 0 0 0 0 0 0 0 0 0 0 0 0 123500 0 7 0 0 0 0 0 4 0 0 0 0 0 1 0 14 0 0 0 0 0 0 0 0 0 0 0 0 0 0 0
476 ATC 0 1 19 3 0 3 0 0 0 1 0 0 13 108767 1 33 0 0 0 0 0 0 0 0 0 0 43 0 1 0 0 0 0 0 0 0 0 0 0 0 0 0 0 0 0 3 0 0 0 0 0 0 2 0 29 0 0 0 0 0 0 0 0 0
477 GGA 0 0 0 0 0 0 0 0 15 0 0 0 0 0 0 0 0 0 0 0 0 0 0 0 1 0 0 0 0 0 0 0 14 0 0 0 0 0 0 0 108850 0 10 0 11 0 0 0 0 0 0 0 0 0 0 0 11 0 0 0 0 0 0 0
478 AAT 1 2 0 108919 0 0 0 0 0 0 0 1 0 0 0 0 0 0 0 0 0 0 0 0 0 0 0 0 0 0 0 0 0 0 0 1 0 0 0 0 0 0 0 0 0 0 0 0 0 0 0 0 0 0 0 0 0 0 0 0 0 0 0 0
479 GGG 0 0 0 0 0 0 0 0 0 0 2 0 0 0 0 0 0 0 0 0 0 0 0 0 0 0 1 0 0 0 0 0 0 0 26 0 0 0 1 0 12 0 108855 3 0 0 5 0 0 0 0 0 0 0 0 0 0 0 10 0 0 0 0 0
480 TGT 0 0 0 0 0 0 0 0 0 0 0 0 0 0 0 0 0 0 0 0 0 0 0 0 0 0 0 2 0 0 0 0 0 0 0 0 0 0 0 0 0 0 0 3 0 0 0 0 0 0 0 18 0 0 0 1 0 6 3 108877 0 0 0 4
481 TTT 0 0 0 0 0 0 0 0 0 0 0 0 0 0 0 0 0 0 0 0 0 0 0 1 0 0 0 0 0 0 0 4 0 0 0 0 0 0 0 0 0 0 0 0 0 0 0 1 0 0 0 1 0 0 0 3 0 0 0 1 0 9 0 108904
482 GAG 0 0 15 0 0 0 0 0 0 0 0 0 0 0 0 0 0 0 1 0 0 0 0 0 0 0 0 0 0 0 0 0 70 0 108772 6 0 0 0 0 0 0 26 0 0 0 0 0 0 0 12 0 0 0 0 0 0 0 0 0 0 0 0 0
483 TTC 0 0 0 0 0 0 0 0 0 0 0 0 0 0 0 0 0 0 0 0 0 0 0 0 0 0 0 0 0 2 0 0 0 0 0 0 0 0 0 0 0 0 0 0 0 0 0 0 0 2 0 1 0 6 0 0 0 0 0 0 21 108846 4 20
484 TAC 0 1 0 0 0 0 0 0 0 0 0 0 0 0 0 0 0 41 0 0 0 0 0 0 0 0 0 0 0 0 0 0 0 0 0 0 0 0 0 0 0 0 0 0 0 0 0 0 48 108783 2 6 0 0 0 0 0 12 19 0 0 1 0 0
485 CAC 0 8 0 0 0 0 0 0 0 0 0 0 0 0 0 0 5 108856 2 9 0 1 0 0 0 4 0 0 0 0 0 0 0 0 0 0 0 0 0 0 0 0 0 0 0 0 0 0 0 28 0 0 0 0 0 0 0 0 0 0 0 0 4 0
486 AAG 4 1 108699 16 0 0 3 0 0 0 10 4 0 0 1 0 0 0 4 0 0 0 0 0 0 0 0 5 0 0 0 0 0 0 165 0 0 0 0 0 0 0 0 0 0 0 0 0 0 0 0 0 0 0 0 0 0 0 0 0 0 0 10 0
487 TGT 0 0 0 0 0 0 0 0 0 0 0 0 0 0 0 0 0 0 0 0 0 0 0 0 0 0 0 6 0 0 0 0 0 0 0 0 0 0 0 0 0 0 0 1 0 0 0 0 0 0 0 13 0 0 0 2 1 2 2 108880 0 0 0 9
488 GAC 0 9 0 0 0 0 0 0 0 0 0 0 0 0 0 0 0 2 0 0 0 0 0 0 0 0 0 0 0 0 0 0 12 108851 1 6 0 1 0 0 0 12 0 0 0 0 0 0 0 8 0 0 0 0 0 0 0 0 0 0 0 0 0 0
489 AAT 3 2 0 108901 0 0 0 1 0 0 0 3 0 0 0 1 0 0 0 3 0 0 0 0 0 0 0 0 0 0 0 0 0 0 0 5 0 0 0 0 0 0 0 0 0 0 0 0 0 0 0 0 0 0 0 0 0 0 0 0 0 0 0 0
490 GAA 6 0 0 0 0 0 5 0 0 0 0 0 0 0 6 0 3 0 0 0 0 2 0 0 0 0 0 5 3 0 0 0 108840 1 5 1 0 0 0 0 10 0 0 0 0 0 0 2 23 0 0 0 0 0 0 0 0 0 0 0 0 0 0 0
491 TGC 0 0 0 0 0 0 0 0 0 1 0 0 0 0 0 0 0 0 0 0 0 0 0 0 0 2 0 0 0 0 0 0 0 0 0 0 0 0 0 0 0 0 0 0 0 0 0 0 0 14 0 0 0 2 0 0 12 108821 2 17 0 13 0 0
492 ATG 0 0 0 0 0 0 3 0 0 0 0 0 17 1 108844 8 0 0 0 0 0 0 0 0 0 0 0 0 0 0 2 0 0 0 0 0 0 0 0 0 0 0 0 0 0 0 3 0 0 0 0 0 0 0 0 0 0 0 0 0 0 0 4 0
493 GAA 15 0 0 0 0 12 0 0 0 0 0 0 0 0 0 0 0 0 0 0 0 0 0 0 0 0 0 0 0 0 0 0 108798 8 4 2 18 0 0 0 13 0 0 0 1 0 0 0 2 0 0 0 0 0 0 0 0 0 0 0 0 0 0 0
494 AGT 0 0 0 10 0 0 0 1 1 3 3 108788 0 0 0 14 0 0 0 0 0 0 0 0 0 0 0 0 0 0 0 0 0 0 0 0 0 0 0 21 0 0 0 4 0 0 0 0 0 0 0 0 0 0 0 0 0 0 0 0 0 0 0 0
495 GTA 0 0 0 0 0 0 0 0 0 0 0 0 22 0 0 0 0 0 0 0 0 0 0 0 0 0 0 0 2 0 0 0 2 0 0 0 3 0 0 0 6 0 0 0 108824 1 11 0 0 0 0 0 0 0 0 0 0 0 0 0 4 0 0 0
496 AGA 7 0 0 0 1 0 0 0 108855 1 5 0 21 0 0 0 0 0 0 0 0 0 0 0 0 0 0 0 0 0 0 0 0 0 0 0 0 0 0 0 3 0 0 0 0 0 0 0 0 0 0 0 0 0 0 0 3 0 0 0 0 0 0 0
497 AAT 0 5 10 108790 0 0 0 10 1 0 0 16 0 0 0 0 0 0 0 0 0 0 0 0 0 0 0 0 2 0 1 0 1 0 0 5 0 0 0 0 0 0 1 0 0 0 18 0 0 0 0 0 21 11 0 9 0 0 0 0 0 0 18 0
498 GGG 0 0 0 0 0 0 0 0 0 0 9 0 0 0 0 0 0 0 0 0 0 0 0 0 0 0 0 0 0 0 0 0 0 0 4 0 0 0 1 1 9 0 108761 20 0 0 77 0 0 0 0 0 0 0 0 0 0 0 10 0 0 0 0 0
499 ACT 0 0 0 108 0 9 0 108452 0 0 0 1 0 0 0 4 0 0 0 5 0 0 0 0 0 0 0 0 0 0 0 0 0 0 0 0 0 0 0 127 0 0 0 0 0 0 0 0 0 0 0 0 0 0 0 0 0 0 0 0 0 200 0 0
500 TAT 0 0 0 0 0 0 0 0 0 0 0 0 0 0 0 0 0 0 0 5 0 0 0 0 0 0 0 0 0 0 0 0 0 0 0 0 0 0 0 0 0 0 0 0 0 0 0 0 0 3 0 108865 0 0 0 0 0 0 0 4 0 0 0 1
501 GAT 0 0 0 5 0 0 0 0 0 0 0 0 0 0 0 0 0 0 0 0 0 0 0 0 0 0 0 0 0 0 0 0 0 1 0 108839 0 0 0 0 0 0 0 2 0 0 0 0 0 0 0 1 0 0 0 0 0 0 0 0 0 0 0 0
502 TAT 0 0 0 0 0 0 0 0 0 0 0 0 0 0 0 0 0 0 0 28 0 0 0 0 0 0 0 0 0 0 0 0 0 0 0 1 0 0 0 0 0 0 0 12 0 0 0 0 0 24 1 108810 0 0 0 0 0 0 5 1 0 0 20 1
503 CCA 0 0 0 0 5 10 0 0 0 0 0 0 0 0 0 0 3 0 0 0 108777 2 26 25 0 0 0 0 4 0 0 0 0 0 0 0 3 0 0 0 0 0 0 0 0 0 33 0 0 0 0 0 5 0 0 0 0 0 0 0 0 0 0 3
504 AAA 108812 0 5 37 0 0 0 0 3 0 0 0 1 0 0 0 7 0 0 7 0 0 0 0 0 0 0 0 0 0 0 0 3 0 0 0 0 3 0 3 0 0 0 0 0 0 0 0 0 0 0 0 0 0 5 0 0 0 1 0 0 17 0 0
505 TAT 0 0 0 0 0 0 0 0 0 0 0 0 0 0 0 0 0 0 0 5 0 0 0 0 0 0 0 0 0 0 0 0 0 0 0 0 0 0 0 0 0 0 0 0 0 0 0 0 1 1 0 108909 0 0 0 0 0 0 0 2 0 0 0 1
506 TCA 0 0 0 0 1 0 0 0 0 0 0 0 0 0 0 0 0 0 0 0 4 0 0 0 0 0 0 0 0 0 17 0 0 39 9 0 0 0 0 0 0 0 0 0 0 8 0 0 10 0 0 0 108691 0 45 0 1 0 26 0 16 0 0 0
507 GAA 4 0 0 0 0 0 0 0 0 0 5 0 0 0 0 0 0 0 0 0 0 0 0 0 0 0 0 0 0 0 1 0 107047 1670 8 3 0 0 0 0 7 0 0 0 95 0 0 0 27 1 0 0 0 0 0 0 0 0 0 0 0 0 0 0
508 GAA 20 0 0 0 0 0 0 0 0 0 0 0 0 9 0 1 0 0 0 0 0 0 0 0 0 0 0 0 0 0 0 0 108694 7 4 0 1 0 0 0 0 0 0 0 0 0 0 0 35 0 0 0 0 0 0 0 0 0 0 0 0 0 0 0
509 TCA 0 0 0 0 0 0 0 17 0 0 0 1 0 0 0 0 0 0 0 0 5 0 0 0 0 0 0 0 0 0 0 0 0 0 0 0 1 0 0 0 0 0 0 0 0 0 0 0 13 0 0 0 108807 1 13 5 0 0 0 1 1 0 0 0
510 AAG 8 0 108740 13 0 0 5 0 0 0 44 21 0 0 2 0 0 0 0 0 0 0 0 0 0 0 0 22 0 0 1 0 0 0 2 0 0 0 0 0 0 0 0 0 0 0 0 0 0 0 0 0 0 0 0 0 0 0 5 0 0 0 0 0
511 TTG 0 0 0 0 0 0 0 0 0 0 0 0 0 0 0 0 0 0 0 0 0 0 0 0 0 0 0 0 0 0 2 0 0 0 0 0 0 0 0 0 0 0 0 0 0 0 0 0 0 0 0 0 0 0 3 0 0 0 0 0 7 2 108731 24
512 AAC 10 108697 3 17 0 1 0 0 0 48 0 0 0 0 0 0 0 1 0 0 0 0 0 0 0 0 0 0 0 0 0 0 0 8 0 0 0 0 0 0 0 2 0 0 0 0 0 0 0 0 0 0 0 0 0 0 0 0 0 0 0 0 0 0
513 AGG 0 0 9 0 0 0 0 0 11 1 107823 21 0 0 10 0 0 0 0 0 0 0 0 0 0 0 0 0 0 0 0 0 0 0 0 0 0 0 0 0 0 0 20 0 0 0 0 0 0 0 0 0 0 14 0 0 0 0 0 0 0 0 0 0
514 GAA 8 0 0 0 0 0 0 0 0 0 0 0 0 0 0 0 1 0 0 0 0 0 0 0 0 0 0 0 0 3 0 0 107946 0 8 2 0 0 0 0 9 0 0 0 0 0 0 0 13 0 0 0 0 0 3 0 0 0 0 0 1 0 0 0
515 AAG 9 0 108619 18 0 0 2 0 0 0 35 0 0 0 5 0 0 0 0 0 0 0 0 0 0 0 0 0 0 0 0 0 0 0 4 0 0 0 0 0 0 2 0 0 4 7 0 0 0 0 0 0 0 0 0 0 0 0 0 0 0 0 0 0
516 ATA 1 0 0 0 5 0 0 0 0 0 0 0 108824 0 22 4 0 0 0 0 0 0 0 0 0 0 0 0 0 0 0 0 0 0 0 0 0 0 0 0 0 0 0 0 14 0 0 0 0 0 0 0 0 0 0 0 0 0 0 0 0 0 0 0
517 GAT 0 0 0 45 0 0 0 0 3 0 0 0 0 0 0 0 1 0 0 0 0 0 0 0 0 0 0 0 0 0 0 0 1 3 2 108112 2 11 0 0 0 0 0 6 0 0 0 2 0 0 0 14 0 0 0 0 0 0 0 0 0 0 0 0
518 GGA 0 0 0 0 0 0 8 0 17 0 0 0 0 0 0 0 0 0 0 0 0 0 0 0 2 0 0 0 0 0 0 0 27 0 0 0 1 114 0 0 106227 0 13 2 19 8 0 0 0 0 0 1 0 0 0 0 10 0 0 0 0 30 0 0
519 GTG 0 0 0 0 0 0 0 0 0 0 0 0 0 0 8 129 0 0 0 0 0 0 0 0 0 0 0 0 0 0 0 0 0 0 0 0 0 0 8 0 0 0 0 0 6 1 107686 4 0 0 0 0 0 0 0 0 0 0 0 0 0 0 21 0
520 AAA 108825 7 2 3 0 0 0 0 0 0 0 0 1 0 0 0 2 4 0 0 0 0 0 0 0 0 0 0 0 0 0 0 1 0 0 0 0 0 0 0 0 0 0 0 0 0 0 0 0 0 0 0 0 0 0 0 0 0 0 0 0 0 0 0
521 TTG 0 0 0 0 0 0 0 0 0 0 0 0 0 0 6 0 0 0 0 0 0 0 0 0 0 0 0 0 3 0 5 0 0 0 0 0 0 0 0 0 0 0 0 0 0 0 21 0 0 0 1 0 0 0 2 0 0 0 2 0 10 0 106026 12
522 GAA 7 0 0 5 0 0 0 0 0 0 0 0 0 0 0 0 0 0 0 0 0 0 0 0 0 0 0 0 0 0 0 0 101417 0 2 14 0 0 0 0 3 0 0 0 0 0 0 0 36 0 0 0 0 13 0 0 0 0 0 0 0 0 0 0
523 TCA 0 0 0 0 0 0 0 4 0 0 0 0 0 0 0 0 5 0 0 0 3 0 0 0 0 1 0 0 0 0 0 0 4 0 0 0 2 0 0 0 0 0 0 0 0 0 0 0 16 0 0 0 108047 0 9 0 0 0 0 0 23 1 0 0
524 ATG 0 0 2 0 0 0 2 0 0 0 0 0 6 0 107625 8 0 0 2 0 0 0 0 0 0 2 0 0 0 0 2 0 0 0 0 0 0 0 0 0 0 0 0 0 0 0 3 18 0 0 0 0 10 0 0 0 0 0 0 0 0 0 0 0
525 GGG 0 0 0 0 0 0 0 0 0 0 4 0 0 0 0 0 0 0 0 0 0 0 0 0 0 0 1 0 0 0 0 0 0 0 4 4 0 0 0 0 17 4 99357 12 0 0 28 0 0 0 0 0 0 0 0 0 0 0 16 0 0 0 0 0
526 GTG 0 0 0 0 0 0 0 0 0 0 0 0 0 0 23 0 0 0 0 0 0 0 0 0 0 0 0 0 0 0 1 0 0 0 0 0 0 0 3 0 0 0 11 0 50 9 97835 6 0 0 0 0 0 0 0 0 0 0 0 0 736 0 22 0
527 TAT 0 0 0 5 0 0 20 0 0 0 0 0 0 0 0 0 0 0 0 18 0 0 0 0 0 0 0 0 0 0 0 0 2 0 0 3 0 0 0 0 0 0 0 0 0 0 0 0 2 19 0 106954 0 0 0 1 0 0 0 0 0 0 0 0
528 CAG 0 0 21 0 0 5 0 0 0 0 0 0 0 0 0 0 2 0 99670 12 0 0 0 2 0 0 21 0 0 0 2 0 0 0 0 0 0 0 0 0 0 0 0 0 0 0 0 0 0 0 6 0 0 0 0 0 0 0 0 0 0 0 0 0
529 ATT 0 0 1 0 0 0 0 0 0 10 0 0 17 3 0 106905 0 0 0 0 0 0 0 0 0 0 0 0 0 0 0 0 0 0 0 0 0 0 0 0 0 0 0 0 0 0 0 2 0 0 0 0 0 0 0 0 0 0 0 0 0 0 0 0
530 CTG 0 0 0 0 0 0 0 0 0 0 0 0 0 0 11 0 0 0 0 0 0 0 10 0 0 0 1 0 4 1 108340 2 0 0 0 0 0 0 0 0 0 0 0 0 0 0 0 0 0 0 0 0 0 0 0 4 0 0 0 0 0 2 5 0
531 GCG 0 0 0 30 0 0 11 0 0 0 0 0 0 0 0 0 0 0 0 0 0 0 0 0 0 0 0 0 8 0 0 0 0 0 10 0 9 1 108196 18 0 4 0 0 0 0 24 0 0 0 0 0 0 0 10 0 0 0 2 0 0 0 0 0
532 ATC 0 44 0 0 0 4 0 0 0 0 0 0 33 108043 0 11 0 0 0 0 0 0 0 0 2 0 0 0 0 0 0 0 0 0 0 4 0 0 0 0 0 0 0 0 0 6 0 0 0 0 0 0 0 0 0 0 0 0 0 0 0 0 0 0
533 TAC 0 1 0 0 0 0 0 0 0 0 0 0 0 0 0 0 0 18 0 0 0 0 0 0 0 0 0 0 9 0 0 0 0 1 0 0 0 0 0 0 0 0 0 0 0 0 0 0 43 108171 1 9 0 0 0 0 0 9 0 0 0 0 0 0
534 TCA 0 0 0 0 4 0 0 0 0 0 0 0 0 0 0 0 0 0 0 0 8 0 0 0 0 0 0 0 0 0 0 0 0 0 0 0 0 0 0 0 0 0 0 0 0 0 0 0 26 0 0 0 108294 1 9 0 1 0 0 0 5 0 0 0
535 ACT 0 0 0 28 0 8 2 108700 0 0 0 6 0 0 0 19 0 0 0 0 0 0 0 1 0 0 0 0 0 0 0 0 0 0 0 0 0 0 0 7 0 0 0 0 0 0 0 0 0 0 0 0 0 0 0 0 0 0 0 0 0 0 0 0
536 GTC 0 0 0 0 0 0 0 0 0 0 0 0 0 31 0 0 0 0 0 0 0 0 0 0 0 0 0 0 0 5 80 0 0 3 0 0 0 33 0 0 0 0 0 0 20 108411 2 6 0 0 0 0 0 0 0 0 0 0 0 0 0 3 0 0
537 GCC 0 0 0 0 0 39 0 0 0 0 0 0 0 0 0 0 0 0 0 0 0 0 0 0 0 0 0 0 0 0 0 0 0 10 0 0 9 108551 2 8 0 0 0 0 0 3 0 0 0 0 0 0 0 15 0 0 0 0 0 0 0 0 0 0
538 AGT 0 0 0 6 0 0 0 1 0 24 2 108787 0 0 0 15 0 0 0 0 0 0 0 0 0 0 0 0 0 0 0 0 0 0 0 0 0 0 0 0 0 0 0 1 0 0 0 0 0 0 0 0 0 0 0 0 0 0 0 2 0 0 0 0
539 TCA 0 0 0 0 1 0 0 0 0 0 0 0 0 0 0 0 0 0 0 0 4 0 0 0 0 0 0 0 0 0 0 0 0 0 0 0 0 0 0 0 0 0 0 0 0 0 0 0 20 0 0 0 108556 0 25 2 0 0 0 0 6 0 0 0
540 CTG 0 0 0 0 0 0 0 0 0 0 0 0 0 0 18 0 0 0 1 0 0 0 15 0 0 0 1 0 17 4 108682 1 0 0 0 0 5 0 0 0 0 0 0 0 0 0 1 0 0 0 0 0 0 0 0 0 0 0 0 0 0 0 9 1
541 GTG 0 0 0 0 0 0 0 0 0 0 0 0 0 0 7 0 0 0 0 0 0 0 0 0 0 0 0 0 0 0 0 0 0 0 0 0 0 0 2 0 0 0 2 0 9 2 108726 18 0 0 0 0 0 0 0 0 0 0 5 0 0 2 52 0
542 CTT 0 0 0 0 0 0 0 0 0 0 0 0 0 0 0 41 0 0 0 3 0 0 0 22 0 0 0 1 3 7 0 108453 0 0 0 0 0 0 55 0 0 0 0 0 0 0 0 3 0 0 0 0 0 0 0 0 0 0 0 0 0 0 0 18
543 TTG 0 0 0 0 0 0 0 0 0 0 0 0 0 0 0 0 0 0 0 0 0 0 0 0 0 0 0 0 0 0 2 0 0 0 0 0 0 0 11 85 0 0 0 0 0 0 0 0 0 0 2 0 0 0 7 0 0 0 8 0 6 5 108701 6
544 GTC 0 0 0 0 0 0 0 0 0 0 0 0 0 13 0 0 0 0 0 0 0 0 0 0 0 0 0 0 0 1 0 0 0 0 0 0 0 10 0 0 0 0 0 0 36 108673 1 8 0 0 0 0 0 0 0 0 0 0 0 0 0 12 0 0
545 TCC 0 0 0 0 0 1 0 0 0 0 0 0 0 0 0 0 0 0 0 0 0 59 0 0 0 0 0 0 0 0 0 0 0 0 0 0 0 0 0 0 0 0 0 0 0 0 0 0 0 33 0 0 13 108704 1 5 0 1 0 0 0 15 0 0
546 CTG 0 0 0 0 0 0 0 0 0 0 0 0 0 0 7 0 0 0 2 0 0 0 33 0 0 0 7 0 12 1 108636 7 0 0 0 0 0 0 0 0 0 0 0 0 0 0 1 0 0 0 0 0 0 0 0 0 0 0 0 0 0 0 8 0
547 GGG 0 0 0 0 0 0 0 0 0 0 1 0 0 0 0 0 0 0 0 0 0 0 0 0 0 0 0 0 0 0 0 0 0 0 6 0 0 0 0 0 7 1 108754 18 0 0 6 0 0 0 0 0 0 0 0 0 0 0 3 0 0 0 0 0
548 GCA 0 0 0 0 29 0 0 0 0 0 0 0 0 0 0 0 0 0 0 0 11 0 0 0 0 0 0 0 0 0 0 0 15 0 0 0 107711 3 1 3 15 0 0 0 18 0 0 0 0 0 0 0 1050 0 0 0 0 0 0 0 0 0 0 0
549 ATC 0 0 0 0 0 12 0 0 0 0 0 0 9 108779 2 6 0 0 0 0 0 0 0 0 0 0 0 0 0 0 0 0 0 0 0 0 0 0 0 0 0 0 0 0 0 1 0 0 0 0 0 0 0 0 0 0 0 0 0 0 0 2 0 0
550 AGT 0 0 0 6 0 0 0 2 1 4 0 108748 0 0 0 77 0 0 0 0 0 0 0 0 0 0 0 1 0 0 0 0 0 0 0 0 0 0 0 0 0 0 0 12 1 0 0 0 0 0 0 0 0 0 0 0 0 0 0 2 0 0 0 0
551 TTC 0 0 0 0 0 0 0 0 0 0 0 0 0 11 0 0 0 0 0 0 0 0 0 0 0 0 0 0 0 2 0 3 0 0 0 0 0 0 0 0 0 0 0 0 0 4 0 0 0 0 0 0 0 6 0 0 0 1 0 0 11 108806 0 5
552 TGG 0 0 0 0 0 0 0 0 0 0 4 0 0 0 0 0 0 0 0 0 0 0 0 0 0 0 16 0 0 0 0 0 0 0 0 0 0 0 0 0 0 0 1 0 0 0 0 0 0 1 24 0 0 0 0 0 9 1 108777 19 0 1 6 0
553 ATG 0 0 0 0 0 0 2 0 0 0 3 0 10 0 108803 9 0 0 0 0 0 0 0 0 0 0 0 0 0 0 0 0 0 0 0 0 0 0 0 0 0 0 0 16 0 0 18 0 0 0 0 0 0 0 0 0 0 0 0 0 0 0 0 0
554 TGT 0 0 0 0 0 0 0 0 0 0 0 3 0 0 0 0 0 0 0 0 0 0 0 0 0 0 0 3 0 0 0 0 0 0 0 0 0 0 0 0 0 0 0 6 0 0 0 0 0 0 0 10 0 0 0 2 0 38 0 108746 0 0 0 10
555 TCT 0 0 0 0 0 0 0 0 0 0 0 0 0 0 20 0 7 0 0 0 0 0 0 4 0 0 0 0 0 23 0 0 0 0 0 0 0 0 15 0 0 0 0 0 0 0 0 0 0 0 0 26 1 19 0 108709 0 0 0 1 6 8 0 6
556 AAT 1 1 6 108851 0 0 0 1 0 0 0 3 8 0 0 8 0 0 0 0 0 0 0 0 0 0 0 0 0 0 0 0 0 0 0 19 0 0 0 0 0 0 0 1 0 0 0 0 0 0 0 0 0 0 0 0 0 0 0 0 0 0 0 0
557 GGG 0 0 0 0 0 0 0 0 0 0 12 0 0 0 0 0 0 0 3 0 0 0 0 0 0 0 1 0 0 0 0 0 0 0 4 0 0 0 0 0 12 0 108792 11 0 0 12 0 0 0 0 0 0 0 0 0 0 0 13 0 0 0 0 0
558 TCT 0 0 0 0 0 0 0 0 0 0 0 0 0 0 0 0 0 0 0 0 0 0 0 1 0 0 0 0 0 0 0 0 0 0 0 0 0 0 0 11 0 0 0 0 0 0 0 0 0 0 0 28 1 7 1 108744 0 0 0 0 0 0 0 15
559 TTG 0 0 0 0 0 0 0 0 0 0 0 0 0 0 1 0 0 0 0 0 0 0 0 0 0 0 0 0 0 0 12 0 0 0 0 0 0 0 0 0 0 0 0 0 0 0 1 0 0 0 0 0 0 0 8 0 0 0 2 0 22 4 108810 14
560 CAG 0 0 15 0 0 0 0 0 0 0 0 61 0 0 0 0 55 1 108677 16 0 0 1 0 0 0 13 0 0 0 2 0 0 0 3 0 0 0 0 0 0 0 0 0 0 0 0 0 0 0 51 0 0 0 0 0 0 0 0 0 0 0 0 0
561 TGC 0 0 0 0 0 0 0 0 0 0 0 0 0 0 0 15 0 0 0 0 0 0 0 0 0 2 0 0 34 0 0 0 0 0 0 0 0 0 0 0 0 0 0 0 0 0 0 0 0 43 0 0 0 0 0 0 9 108615 0 12 0 102 0 0
562 AGA 13 0 0 0 3 0 0 0 108778 0 6 0 15 0 0 0 0 0 0 0 0 0 0 0 0 0 0 51 0 0 0 0 0 0 0 0 0 0 0 0 9 0 0 0 0 0 0 0 0 0 0 0 2 0 0 0 3 0 0 0 0 0 0 0
563 ATA 3 0 0 0 3 0 0 0 1 0 0 0 108882 14 3 2 0 0 0 0 0 0 0 0 0 0 0 0 1 0 0 0 0 0 0 0 0 0 0 0 0 0 0 0 5 0 0 0 0 0 0 0 0 0 0 0 0 0 0 0 1 0 0 0
564 TGC 0 0 0 0 0 0 0 0 0 1 0 0 0 0 0 0 0 0 0 0 0 0 0 0 0 7 0 0 0 0 0 0 0 0 0 0 0 0 0 0 0 0 0 0 0 0 0 0 0 15 0 0 0 0 0 0 15 108796 0 26 0 15 0 0
565 ATC 0 0 0 0 0 7 0 0 0 0 0 0 7 108864 0 1 0 0 0 0 0 0 0 0 0 0 0 0 0 0 0 0 0 0 0 0 0 0 0 0 0 0 0 0 0 4 0 0 0 0 0 0 0 0 0 0 0 0 0 0 0 1 0 0
566 TGA 0 0 0 0 0 0 0 0 3 0 0 0 0 0 0 0 0 0 0 0 0 0 0 0 32 0 0 0 0 0 0 0 0 0 0 0 0 0 0 0 1 0 0 0 0 0 0 0 9 0 0 0 0 0 0 0 108785 0 15 0 10 0 0 0
