# Supplementary material for: Complete mapping of viral escape from neutralizing antibodies
Source: PLoS Pathog. 2017 Mar 13;13(3):e1006271. doi: 10.1371/journal.ppat.1006271 (PMC5363992; doi:10.1371/journal.ppat.1006271)
Supplement: S2 File — This ZIP archive contains the computer code to perform the data analysis described in this manuscript. The analysis is performed by the iPython notebook found in the ZIP archive. (ZIP) [file ppat.1006271.s008.zip › S2_File/counts_and_alignments/L1_H17L19_c2_r1_summarystats.txt]

total read pairs = 8741879
read pairs that fail Illumina filter = 0
low quality read pairs = 1238315
barcodes randomly purged = 0
discarded barcodes with 1 reads = 97593
aligned barcodes with 2 reads = 13164
discarded barcodes with 2 reads = 184
un-alignable barcodes with 2 reads = 2218
aligned barcodes with 3 reads = 19676
discarded barcodes with 3 reads = 390
un-alignable barcodes with 3 reads = 2875
aligned barcodes with 4 reads = 30414
discarded barcodes with 4 reads = 818
un-alignable barcodes with 4 reads = 3316
aligned barcodes with 5 reads = 43162
discarded barcodes with 5 reads = 1340
un-alignable barcodes with 5 reads = 4621
aligned barcodes with 6 reads = 56669
discarded barcodes with 6 reads = 2209
un-alignable barcodes with 6 reads = 5833
aligned barcodes with 7 reads = 68697
discarded barcodes with 7 reads = 3020
un-alignable barcodes with 7 reads = 6975
aligned barcodes with 8 reads = 75740
discarded barcodes with 8 reads = 3748
un-alignable barcodes with 8 reads = 7628
aligned barcodes with 9 reads = 78104
discarded barcodes with 9 reads = 4384
un-alignable barcodes with 9 reads = 7666
aligned barcodes with 10 reads = 73309
discarded barcodes with 10 reads = 4541
un-alignable barcodes with 10 reads = 7128
aligned barcodes with 11 reads = 64260
discarded barcodes with 11 reads = 4276
un-alignable barcodes with 11 reads = 6118
aligned barcodes with 12 reads = 52456
discarded barcodes with 12 reads = 3925
un-alignable barcodes with 12 reads = 4902
aligned barcodes with 13 reads = 40295
discarded barcodes with 13 reads = 3177
un-alignable barcodes with 13 reads = 3642
aligned barcodes with 14 reads = 28965
discarded barcodes with 14 reads = 2438
un-alignable barcodes with 14 reads = 2647
aligned barcodes with 15 reads = 19724
discarded barcodes with 15 reads = 1762
un-alignable barcodes with 15 reads = 1830
aligned barcodes with 16 reads = 12627
discarded barcodes with 16 reads = 1217
un-alignable barcodes with 16 reads = 1175
aligned barcodes with 17 reads = 7654
discarded barcodes with 17 reads = 816
un-alignable barcodes with 17 reads = 684
aligned barcodes with 18 reads = 4466
discarded barcodes with 18 reads = 517
un-alignable barcodes with 18 reads = 400
aligned barcodes with 19 reads = 2510
discarded barcodes with 19 reads = 313
un-alignable barcodes with 19 reads = 254
aligned barcodes with 20 reads = 1362
discarded barcodes with 20 reads = 162
un-alignable barcodes with 20 reads = 121
aligned barcodes with 21 reads = 747
discarded barcodes with 21 reads = 99
un-alignable barcodes with 21 reads = 71
aligned barcodes with 22 reads = 406
discarded barcodes with 22 reads = 39
un-alignable barcodes with 22 reads = 29
aligned barcodes with 23 reads = 214
discarded barcodes with 23 reads = 44
un-alignable barcodes with 23 reads = 18
aligned barcodes with 24 reads = 99
discarded barcodes with 24 reads = 15
un-alignable barcodes with 24 reads = 9
aligned barcodes with 25 reads = 57
discarded barcodes with 25 reads = 17
un-alignable barcodes with 25 reads = 5
aligned barcodes with 26 reads = 39
discarded barcodes with 26 reads = 14
un-alignable barcodes with 26 reads = 3
aligned barcodes with 27 reads = 24
discarded barcodes with 27 reads = 12
un-alignable barcodes with 27 reads = 3
aligned barcodes with 28 reads = 19
discarded barcodes with 28 reads = 4
aligned barcodes with 29 reads = 3
discarded barcodes with 29 reads = 2
un-alignable barcodes with 29 reads = 1
aligned barcodes with 30 reads = 10
discarded barcodes with 30 reads = 4
aligned barcodes with 31 reads = 6
discarded barcodes with 31 reads = 1
un-alignable barcodes with 31 reads = 2
aligned barcodes with 32 reads = 2
discarded barcodes with 32 reads = 2
aligned barcodes with 33 reads = 2
discarded barcodes with 33 reads = 2
aligned barcodes with 34 reads = 1
discarded barcodes with 34 reads = 1
