# Supplementary material for: Complete mapping of viral escape from neutralizing antibodies
Source: PLoS Pathog. 2017 Mar 13;13(3):e1006271. doi: 10.1371/journal.ppat.1006271 (PMC5363992; doi:10.1371/journal.ppat.1006271)
Supplement: S2 File — This ZIP archive contains the computer code to perform the data analysis described in this manuscript. The analysis is performed by the iPython notebook found in the ZIP archive. (ZIP) [file ppat.1006271.s008.zip › S2_File/counts_and_alignments/L1_H17L19_c2_r2_.log]

2016-11-08 11:34:27,305 - INFO - Beginning execution of dms_barcodedsubamplicons in directory /home/jbloom/flu_mutational_antigenic_profiling_paper/supplementalfiles/SupplementaryFile2

2016-11-08 11:34:27,305 - INFO - Progress will be logged to ./counts_and_alignments//L1_H17L19_c2_r2_.log
2016-11-08 11:34:34,979 - INFO - Version information for dms_tools and associated packages.
	Time and date: Tue Nov  8 11:34:27 2016
	Platform: Linux-3.13.0-49-generic-x86_64-with-Ubuntu-14.04-trusty
	Python version: 2.7.6 (default, Mar 22 2014, 22:59:56)  [GCC 4.8.2]
	dms_tools version: 1.1.20
	Bio version: 1.68
	numpy version: 1.11.2
	scipy version: 0.18.1
	matplotlib version: 1.5.3
	cython version: 0.25.1
	pystan version: 2.12.0.0
	weblogolib version: 3.4
	PyPDF2 version: 1.26.0
	pandas version: 0.19.1

2016-11-08 11:34:34,979 - INFO - Parsed the following arguments:
	minreadconcurrence = 0.75
	maxmuts = 4
	maxlowqfrac = 0.075
	r1files = ['./FASTQ_files/L1_H17L19_c2_r2_1.fastq']
	minreadidentity = 0.9
	purgefrac = 0
	R1trimlength = 200
	R1_is_antisense = False
	r2files = ['./FASTQ_files/L1_H17L19_c2_r2_2.fastq']
	alignspecs = [(1, 285, 36, 37), (286, 570, 31, 32), (571, 855, 37, 32), (856, 1140, 31, 36), (1141, 1425, 29, 33), (1426, 1698, 40, 43)]
	R2trimlength = 170
	maxreadtrim = 3
	barcodeinfo = False
	chartype = codon
	barcodelength = 8
	minreadsperbarcode = 2
	minq = 15
	outprefix = ./counts_and_alignments//L1_H17L19_c2_r2_
	refseq = WSN_HA_reference.fa
	purgereadfrac = 0
	seed = 1

2016-11-08 11:34:35,144 - INFO - Read a reference sequence of 566 codons from WSN_HA_reference.fa

2016-11-08 11:34:35,145 - INFO - Now parsing reads from the following:
	r1files: ./FASTQ_files/L1_H17L19_c2_r2_1.fastq
	r2files: ./FASTQ_files/L1_H17L19_c2_r2_2.fastq
2016-11-08 11:34:39,062 - INFO - Reads parsed so far: 100000
2016-11-08 11:34:43,274 - INFO - Reads parsed so far: 200000
2016-11-08 11:34:48,752 - INFO - Reads parsed so far: 300000
2016-11-08 11:34:51,654 - INFO - Reads parsed so far: 400000
2016-11-08 11:34:55,662 - INFO - Reads parsed so far: 500000
2016-11-08 11:34:59,726 - INFO - Reads parsed so far: 600000
2016-11-08 11:35:03,721 - INFO - Reads parsed so far: 700000
2016-11-08 11:35:07,341 - INFO - Reads parsed so far: 800000
2016-11-08 11:35:11,416 - INFO - Reads parsed so far: 900000
2016-11-08 11:35:15,560 - INFO - Reads parsed so far: 1000000
2016-11-08 11:35:19,391 - INFO - Reads parsed so far: 1100000
2016-11-08 11:35:23,915 - INFO - Reads parsed so far: 1200000
2016-11-08 11:35:28,409 - INFO - Reads parsed so far: 1300000
2016-11-08 11:35:32,260 - INFO - Reads parsed so far: 1400000
2016-11-08 11:35:36,367 - INFO - Reads parsed so far: 1500000
2016-11-08 11:35:40,215 - INFO - Reads parsed so far: 1600000
2016-11-08 11:35:44,050 - INFO - Reads parsed so far: 1700000
2016-11-08 11:35:48,758 - INFO - Reads parsed so far: 1800000
2016-11-08 11:35:52,112 - INFO - Reads parsed so far: 1900000
2016-11-08 11:35:55,940 - INFO - Reads parsed so far: 2000000
2016-11-08 11:36:00,271 - INFO - Reads parsed so far: 2100000
2016-11-08 11:36:04,494 - INFO - Reads parsed so far: 2200000
2016-11-08 11:36:08,504 - INFO - Reads parsed so far: 2300000
2016-11-08 11:36:11,855 - INFO - Reads parsed so far: 2400000
2016-11-08 11:36:16,448 - INFO - Reads parsed so far: 2500000
2016-11-08 11:36:20,520 - INFO - Reads parsed so far: 2600000
2016-11-08 11:36:24,545 - INFO - Reads parsed so far: 2700000
2016-11-08 11:36:28,480 - INFO - Reads parsed so far: 2800000
2016-11-08 11:36:32,562 - INFO - Reads parsed so far: 2900000
2016-11-08 11:36:36,611 - INFO - Reads parsed so far: 3000000
2016-11-08 11:36:40,853 - INFO - Reads parsed so far: 3100000
2016-11-08 11:36:44,717 - INFO - Reads parsed so far: 3200000
2016-11-08 11:36:49,868 - INFO - Reads parsed so far: 3300000
2016-11-08 11:36:52,913 - INFO - Reads parsed so far: 3400000
2016-11-08 11:36:56,341 - INFO - Reads parsed so far: 3500000
2016-11-08 11:37:00,975 - INFO - Reads parsed so far: 3600000
2016-11-08 11:37:05,342 - INFO - Reads parsed so far: 3700000
2016-11-08 11:37:09,622 - INFO - Reads parsed so far: 3800000
2016-11-08 11:37:13,253 - INFO - Reads parsed so far: 3900000
2016-11-08 11:37:16,636 - INFO - Reads parsed so far: 4000000
2016-11-08 11:37:20,593 - INFO - Reads parsed so far: 4100000
2016-11-08 11:37:24,774 - INFO - Reads parsed so far: 4200000
2016-11-08 11:37:29,111 - INFO - Reads parsed so far: 4300000
2016-11-08 11:37:33,010 - INFO - Reads parsed so far: 4400000
2016-11-08 11:37:37,121 - INFO - Reads parsed so far: 4500000
2016-11-08 11:37:42,451 - INFO - Reads parsed so far: 4600000
2016-11-08 11:37:46,329 - INFO - Reads parsed so far: 4700000
2016-11-08 11:37:49,881 - INFO - Reads parsed so far: 4800000
2016-11-08 11:37:54,709 - INFO - Reads parsed so far: 4900000
2016-11-08 11:37:59,279 - INFO - Reads parsed so far: 5000000
2016-11-08 11:38:03,398 - INFO - Reads parsed so far: 5100000
2016-11-08 11:38:06,917 - INFO - Reads parsed so far: 5200000
2016-11-08 11:38:10,999 - INFO - Reads parsed so far: 5300000
2016-11-08 11:38:15,254 - INFO - Reads parsed so far: 5400000
2016-11-08 11:38:18,785 - INFO - Reads parsed so far: 5500000
2016-11-08 11:38:22,867 - INFO - Reads parsed so far: 5600000
2016-11-08 11:38:27,531 - INFO - Reads parsed so far: 5700000
2016-11-08 11:38:31,705 - INFO - Reads parsed so far: 5800000
2016-11-08 11:38:35,763 - INFO - Reads parsed so far: 5900000
2016-11-08 11:38:39,499 - INFO - Reads parsed so far: 6000000
2016-11-08 11:38:45,739 - INFO - Reads parsed so far: 6100000
2016-11-08 11:38:49,595 - INFO - Reads parsed so far: 6200000
2016-11-08 11:38:53,725 - INFO - Reads parsed so far: 6300000
2016-11-08 11:38:57,075 - INFO - Reads parsed so far: 6400000
2016-11-08 11:39:01,568 - INFO - Reads parsed so far: 6500000
2016-11-08 11:39:06,315 - INFO - Reads parsed so far: 6600000
2016-11-08 11:39:09,806 - INFO - Reads parsed so far: 6700000
2016-11-08 11:39:13,728 - INFO - Reads parsed so far: 6800000
2016-11-08 11:39:18,194 - INFO - Reads parsed so far: 6900000
2016-11-08 11:39:22,642 - INFO - Reads parsed so far: 7000000
2016-11-08 11:39:28,087 - INFO - Reads parsed so far: 7100000
2016-11-08 11:39:33,210 - INFO - Reads parsed so far: 7200000
2016-11-08 11:39:39,237 - INFO - Reads parsed so far: 7300000
2016-11-08 11:39:45,245 - INFO - Reads parsed so far: 7400000
2016-11-08 11:39:49,956 - INFO - Reads parsed so far: 7500000
2016-11-08 11:39:52,723 - INFO - Reads parsed so far: 7600000
2016-11-08 11:39:57,177 - INFO - Reads parsed so far: 7700000
2016-11-08 11:40:03,036 - INFO - Reads parsed so far: 7800000
2016-11-08 11:40:06,873 - INFO - Reads parsed so far: 7900000
2016-11-08 11:40:10,674 - INFO - Reads parsed so far: 8000000
2016-11-08 11:40:17,009 - INFO - Reads parsed so far: 8100000
2016-11-08 11:40:20,618 - INFO - Reads parsed so far: 8200000
2016-11-08 11:40:25,660 - INFO - Reads parsed so far: 8300000
2016-11-08 11:40:29,440 - INFO - Reads parsed so far: 8400000
2016-11-08 11:40:35,098 - INFO - Reads parsed so far: 8500000
2016-11-08 11:40:35,204 - INFO - Finished parsing all 8511629 reads; ended up with 911412 unique barcodes.

2016-11-08 11:40:35,207 - INFO - Now examining the 911412 barcodes to see if reads meet criteria for retention
2016-11-08 11:40:41,392 - INFO - Barcodes examined so far: 100000
2016-11-08 11:40:47,580 - INFO - Barcodes examined so far: 200000
2016-11-08 11:40:54,016 - INFO - Barcodes examined so far: 300000
2016-11-08 11:41:00,613 - INFO - Barcodes examined so far: 400000
2016-11-08 11:41:07,165 - INFO - Barcodes examined so far: 500000
2016-11-08 11:41:13,710 - INFO - Barcodes examined so far: 600000
2016-11-08 11:41:20,601 - INFO - Barcodes examined so far: 700000
2016-11-08 11:41:31,795 - INFO - Barcodes examined so far: 800000
2016-11-08 11:41:47,874 - INFO - Barcodes examined so far: 900000
2016-11-08 11:41:51,623 - INFO - Finished examining all 911412 barcodes

2016-11-08 11:41:51,623 - INFO - Writing the codon counts to ./counts_and_alignments//L1_H17L19_c2_r2_counts.txt
2016-11-08 11:41:51,648 - INFO - Here are the summary statistics (these are also being written to ./counts_and_alignments//L1_H17L19_c2_r2_summarystats.txt):
	total read pairs = 8511629
	read pairs that fail Illumina filter = 0
	low quality read pairs = 1136858
	barcodes randomly purged = 0
	discarded barcodes with 1 reads = 116119
	aligned barcodes with 2 reads = 14029
	discarded barcodes with 2 reads = 197
	un-alignable barcodes with 2 reads = 2310
	aligned barcodes with 3 reads = 20401
	discarded barcodes with 3 reads = 402
	un-alignable barcodes with 3 reads = 2954
	aligned barcodes with 4 reads = 31127
	discarded barcodes with 4 reads = 840
	un-alignable barcodes with 4 reads = 3552
	aligned barcodes with 5 reads = 44501
	discarded barcodes with 5 reads = 1380
	un-alignable barcodes with 5 reads = 4837
	aligned barcodes with 6 reads = 57605
	discarded barcodes with 6 reads = 2248
	un-alignable barcodes with 6 reads = 5919
	aligned barcodes with 7 reads = 68891
	discarded barcodes with 7 reads = 3022
	un-alignable barcodes with 7 reads = 6976
	aligned barcodes with 8 reads = 75414
	discarded barcodes with 8 reads = 3709
	un-alignable barcodes with 8 reads = 7600
	aligned barcodes with 9 reads = 76015
	discarded barcodes with 9 reads = 4280
	un-alignable barcodes with 9 reads = 7296
	aligned barcodes with 10 reads = 71088
	discarded barcodes with 10 reads = 4359
	un-alignable barcodes with 10 reads = 6742
	aligned barcodes with 11 reads = 62559
	discarded barcodes with 11 reads = 4052
	un-alignable barcodes with 11 reads = 6067
	aligned barcodes with 12 reads = 50544
	discarded barcodes with 12 reads = 3613
	un-alignable barcodes with 12 reads = 4715
	aligned barcodes with 13 reads = 38701
	discarded barcodes with 13 reads = 2967
	un-alignable barcodes with 13 reads = 3589
	aligned barcodes with 14 reads = 27958
	discarded barcodes with 14 reads = 2357
	un-alignable barcodes with 14 reads = 2530
	aligned barcodes with 15 reads = 18837
	discarded barcodes with 15 reads = 1654
	un-alignable barcodes with 15 reads = 1764
	aligned barcodes with 16 reads = 12265
	discarded barcodes with 16 reads = 1093
	un-alignable barcodes with 16 reads = 1111
	aligned barcodes with 17 reads = 7608
	discarded barcodes with 17 reads = 765
	un-alignable barcodes with 17 reads = 708
	aligned barcodes with 18 reads = 4547
	discarded barcodes with 18 reads = 466
	un-alignable barcodes with 18 reads = 391
	aligned barcodes with 19 reads = 2501
	discarded barcodes with 19 reads = 279
	un-alignable barcodes with 19 reads = 208
	aligned barcodes with 20 reads = 1367
	discarded barcodes with 20 reads = 183
	un-alignable barcodes with 20 reads = 134
	aligned barcodes with 21 reads = 779
	discarded barcodes with 21 reads = 92
	un-alignable barcodes with 21 reads = 66
	aligned barcodes with 22 reads = 411
	discarded barcodes with 22 reads = 51
	un-alignable barcodes with 22 reads = 30
	aligned barcodes with 23 reads = 198
	discarded barcodes with 23 reads = 33
	un-alignable barcodes with 23 reads = 15
	aligned barcodes with 24 reads = 120
	discarded barcodes with 24 reads = 14
	un-alignable barcodes with 24 reads = 11
	aligned barcodes with 25 reads = 64
	discarded barcodes with 25 reads = 13
	un-alignable barcodes with 25 reads = 7
	aligned barcodes with 26 reads = 41
	discarded barcodes with 26 reads = 11
	un-alignable barcodes with 26 reads = 4
	aligned barcodes with 27 reads = 24
	discarded barcodes with 27 reads = 5
	un-alignable barcodes with 27 reads = 2
	aligned barcodes with 28 reads = 22
	discarded barcodes with 28 reads = 2
	un-alignable barcodes with 28 reads = 1
	aligned barcodes with 29 reads = 11
	discarded barcodes with 29 reads = 2
	un-alignable barcodes with 29 reads = 1
	aligned barcodes with 30 reads = 10
	discarded barcodes with 30 reads = 2
	un-alignable barcodes with 30 reads = 1
	aligned barcodes with 31 reads = 7
	discarded barcodes with 31 reads = 3
	un-alignable barcodes with 31 reads = 1
	aligned barcodes with 32 reads = 2
	discarded barcodes with 32 reads = 1
	aligned barcodes with 33 reads = 3
	un-alignable barcodes with 33 reads = 1
	aligned barcodes with 34 reads = 1
	aligned barcodes with 35 reads = 3
	aligned barcodes with 36 reads = 1
2016-11-08 11:41:51,648 - INFO - Successful completion of dms_barcodedsubamplicons at Tue Nov  8 11:41:51 2016
