# Supplementary material for: Complete mapping of viral escape from neutralizing antibodies
Source: PLoS Pathog. 2017 Mar 13;13(3):e1006271. doi: 10.1371/journal.ppat.1006271 (PMC5363992; doi:10.1371/journal.ppat.1006271)
Supplement: S2 File — This ZIP archive contains the computer code to perform the data analysis described in this manuscript. The analysis is performed by the iPython notebook found in the ZIP archive. (ZIP) [file ppat.1006271.s008.zip › S2_File/counts_and_alignments/L1_H17L19_c2_r2_counts.txt]

# POSITION WT AAA AAC AAG AAT ACA ACC ACG ACT AGA AGC AGG AGT ATA ATC ATG ATT CAA CAC CAG CAT CCA CCC CCG CCT CGA CGC CGG CGT CTA CTC CTG CTT GAA GAC GAG GAT GCA GCC GCG GCT GGA GGC GGG GGT GTA GTC GTG GTT TAA TAC TAG TAT TCA TCC TCG TCT TGA TGC TGG TGT TTA TTC TTG TTT
1 ATG 0 0 0 0 0 0 1 0 0 0 0 0 15 0 99317 11 0 0 0 0 0 0 0 0 0 0 0 0 0 0 0 0 0 0 0 0 0 0 0 0 0 0 0 0 0 0 2 0 0 0 0 0 0 0 0 0 0 0 0 0 0 0 0 0
2 AAG 4 0 99086 10 0 0 2 0 47 0 12 0 0 107 26 0 0 1 0 0 6 0 0 0 0 1 0 0 0 0 0 1 0 0 11 0 0 0 0 0 0 0 0 0 0 0 0 0 0 21 1 0 13 0 2 0 0 0 0 0 0 0 0 0
3 GCA 0 0 0 0 8 0 0 0 0 0 0 0 0 0 0 0 0 0 0 0 0 0 0 0 0 0 0 0 0 0 0 0 8 0 12 0 99280 0 1 5 0 0 0 0 6 0 0 0 0 0 0 0 5 1 0 0 0 0 16 0 0 0 0 2
4 AAA 99327 15 2 0 1 6 0 0 0 0 0 0 0 0 1 0 3 0 0 0 0 0 0 0 0 0 0 0 0 2 0 0 3 0 0 0 0 0 0 0 0 0 0 0 0 0 0 0 0 0 0 0 0 0 0 0 0 0 0 0 0 0 0 0
5 CTA 0 0 0 0 0 0 0 0 0 0 0 0 9 0 0 0 0 0 0 0 8 0 0 0 0 0 0 0 99328 0 7 0 0 0 0 0 0 0 0 0 0 0 0 0 2 0 0 0 0 0 0 0 0 0 0 0 0 0 0 0 3 0 0 0
6 CTG 0 0 0 0 0 0 0 0 0 0 0 0 0 0 26 0 0 0 1 0 0 0 4 0 0 0 1 0 5 0 99287 8 0 0 0 0 0 0 0 0 0 0 0 0 0 0 0 0 0 0 0 0 0 0 0 0 0 0 0 0 0 0 16 0
7 GTC 0 0 0 0 0 0 0 44 0 0 0 0 0 10 0 0 0 0 0 0 0 0 0 0 0 0 0 0 0 4 0 0 0 0 0 0 6 18 0 0 0 0 0 0 11 99247 0 3 0 0 0 0 0 0 0 0 0 0 0 0 0 12 0 0
8 CTG 0 0 0 0 0 0 0 0 0 0 0 0 0 0 7 0 0 0 0 0 0 0 24 0 0 0 1 0 15 0 99290 2 0 0 0 0 0 0 0 0 0 0 0 0 0 0 0 0 0 0 0 0 0 0 0 0 0 0 0 3 0 0 3 0
9 TTA 0 0 0 0 0 0 0 0 0 0 0 0 2 0 2 18 0 0 0 0 0 0 0 0 0 0 0 0 11 0 0 0 0 0 0 0 0 0 0 0 0 0 0 0 0 1 0 0 0 0 0 0 3 0 0 0 0 0 0 0 99317 0 2 1
10 TAT 0 0 0 0 0 0 0 0 0 0 0 0 0 0 0 0 0 0 0 31 0 0 0 0 0 0 0 0 0 0 0 0 0 0 0 0 0 0 0 0 0 0 0 0 0 0 0 0 45 15 5 99197 0 0 0 0 0 0 0 52 0 0 5 0
11 GCA 0 0 0 0 58 0 0 0 0 0 0 0 0 0 0 0 0 0 0 0 4 0 0 0 0 0 0 0 0 0 0 0 16 0 0 0 99165 0 3 3 0 0 0 0 50 0 0 0 0 0 0 0 35 0 0 0 0 0 0 0 0 0 4 0
12 TTT 0 0 0 0 0 0 0 0 0 0 0 0 0 0 0 1 0 0 0 0 0 0 0 0 0 0 0 0 0 7 0 22 0 0 0 0 0 0 0 0 0 0 0 0 0 0 0 4 0 0 0 0 0 7 0 3 0 0 0 3 1 3 0 99298
13 GTA 0 0 0 0 0 0 0 0 0 0 0 0 6 0 0 0 0 0 0 0 0 0 0 0 0 0 0 0 0 0 0 0 1 0 0 0 4 0 0 0 0 0 0 0 99315 2 23 1 0 0 0 0 0 0 0 0 0 0 0 0 1 0 0 0
14 GCT 0 0 0 0 0 1 0 6 0 0 0 0 0 0 0 0 0 0 0 0 0 0 0 2 0 0 0 0 0 0 0 0 0 0 0 18 196 9 0 99117 0 0 0 0 0 0 0 1 0 0 0 0 0 0 0 5 0 0 0 0 0 0 0 0
15 ACA 10 0 0 0 99285 3 31 1 0 0 0 0 5 4 0 0 0 0 0 0 0 0 0 0 0 0 0 0 0 0 0 0 0 0 0 0 3 0 0 0 0 0 0 0 0 0 0 0 0 0 0 0 0 0 0 0 0 0 0 0 0 0 0 0
16 GAT 0 0 0 1 0 0 0 0 0 0 0 0 0 0 0 0 0 0 0 0 0 0 0 0 0 0 0 0 0 0 0 0 0 7 0 99339 0 0 0 0 0 0 0 4 0 0 0 1 0 0 0 4 0 0 0 0 0 0 0 0 0 0 0 0
17 GCA 0 0 0 0 49 0 0 0 0 0 0 0 0 0 0 0 0 0 0 0 0 0 0 0 0 0 0 0 0 0 0 0 4 0 0 0 99222 0 42 1 4 0 0 0 9 0 0 0 0 0 0 0 7 0 0 0 0 0 0 0 0 0 0 0
18 GAC 0 5 0 0 0 0 0 0 0 0 0 0 0 0 0 0 0 0 0 0 0 0 0 0 0 0 0 0 0 0 0 0 1 99294 6 3 0 4 0 0 0 8 0 0 0 1 0 0 0 14 0 0 0 0 0 0 0 0 0 0 0 0 0 0
19 ACA 4 0 0 6 99272 0 21 0 0 0 6 31 7 0 0 0 0 0 0 0 0 0 0 0 0 0 0 0 0 0 0 0 0 0 0 0 2 0 0 0 0 0 0 0 0 0 0 0 0 0 0 3 1 0 0 0 0 0 0 0 0 0 0 0
20 ATA 0 0 0 0 3 0 0 0 0 0 0 0 99320 0 6 10 0 0 0 0 0 0 0 0 0 0 0 0 1 0 0 0 0 0 0 0 0 0 0 0 0 0 0 0 3 0 0 0 0 0 0 0 0 0 0 0 0 0 0 0 0 0 0 0
21 TGT 0 0 0 0 0 0 0 0 0 0 0 1 0 0 0 0 0 0 0 0 0 0 0 0 0 0 0 3 0 0 0 0 0 0 0 0 0 0 0 0 0 0 0 0 0 0 0 0 0 0 0 9 0 0 0 0 2 712 1 98615 0 0 0 6
22 ATA 1 0 0 0 2 0 0 0 0 0 0 0 99290 0 34 0 0 0 0 0 0 0 0 0 0 0 0 0 0 0 0 0 0 0 0 0 0 0 0 0 0 0 0 0 4 0 0 0 0 0 0 0 0 0 0 0 0 0 0 0 0 0 0 0
23 GGC 0 0 0 0 0 0 0 0 0 1 0 0 0 0 0 0 0 0 0 0 0 0 0 0 0 0 0 0 0 0 0 0 0 6 0 0 0 1 0 0 10 99145 17 71 0 14 0 0 0 0 0 0 0 0 0 0 0 23 0 0 0 0 0 0
24 TAC 0 1 0 0 0 1 0 0 0 0 0 0 0 0 0 0 0 15 0 0 0 0 0 0 0 0 0 0 0 0 0 0 0 0 0 0 0 0 0 0 0 0 0 0 0 0 0 0 14 99304 1 10 0 0 0 0 0 0 0 0 0 0 0 0
25 CAT 0 0 0 17 0 0 0 0 0 0 0 0 0 0 0 0 0 5 19 99275 0 0 0 6 0 0 0 6 0 0 0 0 0 0 0 0 0 0 0 0 0 0 0 0 0 0 0 0 0 0 0 7 0 0 0 0 0 0 0 0 0 0 0 0
26 GCG 0 0 0 0 0 0 5 0 0 0 0 0 0 0 0 0 0 0 0 0 0 0 1 0 0 0 0 0 0 0 0 0 0 0 90 0 34 10 98994 122 0 0 3 0 0 0 12 0 0 0 0 0 0 0 11 0 0 0 0 0 0 0 0 0
27 AAC 29 99289 0 13 0 0 0 0 0 5 0 0 0 0 0 0 0 0 0 0 0 0 0 0 0 0 0 0 0 0 0 0 0 4 0 0 0 0 0 0 0 0 0 0 0 0 0 0 0 2 0 0 0 0 0 0 0 0 0 0 0 0 0 0
28 AAC 11 99261 4 9 0 0 0 0 0 3 0 0 0 0 0 0 0 2 0 0 0 0 0 0 0 0 0 0 0 0 0 0 0 5 0 0 0 0 0 0 0 0 0 0 0 0 0 0 0 1 0 0 0 0 0 0 0 0 0 0 0 0 0 0
29 TCA 0 0 0 8 0 0 0 0 0 0 0 2 0 0 0 0 0 0 0 0 5 0 0 0 0 0 0 0 0 0 0 0 0 0 0 0 0 0 0 0 0 0 0 0 0 0 0 0 17 0 0 0 99290 1 8 0 1 0 0 0 7 0 0 0
30 ACC 0 25 0 0 3 99254 3 18 0 4 0 0 0 17 0 0 0 0 0 0 0 2 0 0 0 0 0 0 0 0 0 0 0 0 0 0 0 10 0 0 0 0 0 0 0 0 0 0 0 0 0 0 0 1 0 0 0 0 0 0 0 0 0 0
31 GAC 1 32 0 0 0 0 0 0 0 0 0 0 0 0 0 0 0 0 0 0 0 0 0 0 0 0 0 0 0 0 0 0 11 99228 0 6 0 1 0 0 0 1 0 0 21 0 0 0 0 5 0 0 0 0 0 0 0 0 0 0 0 0 0 0
32 ACT 0 0 0 16 0 4 0 99304 0 0 0 1 0 0 0 5 0 0 0 0 0 0 0 0 0 0 0 0 0 0 0 0 0 0 0 0 0 0 0 4 0 0 0 0 0 0 0 0 0 0 0 0 0 0 0 0 0 0 0 0 0 0 0 0
33 GTT 0 0 0 0 0 0 0 0 0 0 0 0 0 0 0 13 0 0 0 0 0 0 0 0 0 0 0 0 0 0 0 0 0 0 0 1 0 0 0 6 0 0 0 1 4 9 0 99281 0 0 0 0 0 0 0 0 0 0 0 0 0 0 0 5
34 GAC 0 18 0 0 0 0 0 0 0 0 0 0 0 0 0 0 0 0 0 0 0 0 0 0 0 0 0 0 0 0 0 0 11 99246 2 13 0 0 0 0 0 3 0 0 0 0 0 0 0 4 0 0 0 0 0 0 0 0 0 0 0 0 0 0
35 ACA 4 0 0 0 99300 1 11 0 1 0 0 0 10 0 0 0 0 0 0 0 0 0 0 0 0 0 0 0 0 0 0 0 0 0 0 0 2 0 0 0 0 0 0 0 0 0 0 0 0 0 0 0 1 0 0 0 0 0 0 0 0 0 0 0
36 ATA 28 0 0 0 2 0 0 0 1 0 0 0 99300 0 6 0 0 0 0 0 0 0 0 0 0 0 0 0 0 0 0 0 0 0 0 0 0 0 0 0 0 0 0 0 1 0 0 0 0 0 0 0 0 0 0 0 0 0 0 0 0 0 0 0
37 CTC 0 0 0 0 0 0 1 0 0 1 0 0 37 3 0 0 0 0 0 0 0 2 0 0 0 0 0 0 6 99239 0 27 0 0 0 0 0 0 0 0 0 0 0 0 0 1 0 0 0 0 0 0 0 0 0 0 0 0 0 0 0 1 0 0
38 GAG 0 0 9 0 0 0 0 0 0 0 0 0 0 0 0 0 0 0 0 0 0 0 0 0 0 0 0 0 0 0 0 0 6 0 99126 18 0 0 0 10 0 0 7 0 0 0 0 0 0 0 10 0 0 0 0 0 0 0 0 0 0 0 0 0
39 AAG 5 1 98916 2 0 0 1 0 0 0 12 0 0 0 3 0 0 0 0 0 0 0 0 0 0 0 0 0 0 0 0 0 0 0 26 0 0 0 0 0 0 0 0 0 0 0 0 0 0 0 0 0 0 0 0 0 0 0 0 0 0 0 0 0
40 AAT 1 2 0 99279 0 0 0 0 0 0 0 5 0 0 0 1 0 0 0 0 0 0 0 0 0 0 0 0 0 0 0 0 0 0 0 6 0 0 0 0 0 0 0 0 0 0 0 0 0 0 0 0 0 0 0 0 0 0 0 0 0 0 0 0
41 GTG 0 0 0 0 0 0 0 0 0 0 0 0 0 0 8 0 0 0 0 0 0 0 0 0 0 0 0 0 0 0 0 0 0 0 1 0 0 0 3 0 0 0 1 0 3 0 97878 3 0 0 0 0 0 0 0 0 0 0 0 0 0 0 1 0
42 GCA 0 0 0 0 7 0 0 0 0 0 0 0 0 0 0 0 0 0 0 0 23 0 0 0 0 0 0 0 0 0 0 0 7 0 0 0 97026 0 10 0 0 0 0 0 30 0 0 0 0 0 0 0 21 0 0 0 0 0 0 0 0 0 0 0
43 GTG 0 0 0 0 0 0 0 0 0 0 0 0 0 0 9 0 0 0 0 0 0 0 0 0 0 0 0 0 0 0 0 0 0 0 1 0 0 0 0 0 0 0 0 0 8 1 98996 7 0 0 0 0 0 0 0 0 0 0 0 0 0 0 2 0
44 ACA 2 0 0 0 99179 2 11 0 0 0 0 0 6 0 0 0 0 0 0 0 0 0 0 0 0 0 0 0 0 0 0 0 0 0 0 0 4 0 0 0 0 0 0 0 0 0 0 0 0 0 0 0 0 0 0 0 0 0 0 0 0 0 0 0
45 CAT 0 0 0 5 0 0 0 0 0 0 0 0 0 0 0 0 0 1 2 99277 0 0 0 0 0 0 0 3 0 0 0 0 0 0 0 0 0 0 0 0 0 0 0 0 0 0 0 0 0 0 0 2 0 0 0 0 0 0 0 0 0 0 0 0
46 TCT 0 0 0 0 0 0 0 0 0 0 0 0 0 0 0 0 0 0 0 0 0 0 0 4 0 0 0 0 0 0 0 0 0 0 0 0 0 0 0 0 0 0 0 0 0 0 0 0 0 0 0 22 1 128 2 99089 0 0 0 0 0 0 0 3
47 GTT 0 0 0 0 0 0 0 0 0 0 0 0 0 0 0 269 0 0 0 0 0 0 0 0 0 0 0 0 0 0 0 1 0 0 0 2 0 0 0 5 0 0 0 0 0 38 2 98638 0 0 0 0 0 0 0 0 0 0 0 0 0 0 0 52
48 AAC 25 99026 1 21 0 0 0 0 0 2 0 0 0 3 0 0 0 0 0 0 0 0 0 0 0 0 0 0 0 0 0 0 0 6 0 0 0 0 0 0 0 0 0 0 0 0 0 0 2 0 0 0 0 1 0 0 0 0 0 0 0 0 0 0
49 CTG 0 0 0 0 0 0 0 0 0 0 0 0 0 0 13 0 0 0 0 0 0 0 8 2 0 0 0 0 20 0 97607 15 0 0 0 0 0 0 0 0 0 0 0 0 0 0 0 0 0 0 0 0 0 0 0 0 0 0 0 0 0 0 4 0
50 CTC 0 0 0 0 0 0 0 0 0 0 0 0 0 11 0 0 0 0 0 0 0 1 0 0 0 0 0 0 7 98964 1 7 0 0 0 0 0 0 0 2 0 0 0 0 0 0 0 0 0 0 0 0 0 0 0 0 0 0 0 0 0 1 0 0
51 GAA 8 0 0 0 0 0 0 0 0 0 0 0 0 0 0 0 0 0 0 0 0 0 0 0 0 0 0 0 0 0 0 0 98466 1 7 3 0 0 0 0 7 0 0 0 0 0 0 0 4 0 0 0 0 0 0 0 0 0 0 8 0 0 0 0
52 GAC 0 4 0 0 0 0 0 0 0 0 0 0 0 0 0 0 0 1 0 0 0 0 0 0 0 0 0 0 0 0 0 0 7 97986 1 51 0 0 0 0 0 10 0 0 0 3 0 0 0 6 0 0 0 0 0 0 0 0 0 0 0 0 0 0
53 AGC 0 16 0 0 18 0 0 0 21 97310 1 26 0 13 0 0 9 0 0 0 0 0 0 0 0 2 0 0 0 0 0 0 0 0 0 0 0 0 0 0 0 32 0 0 0 0 0 0 0 0 0 0 0 0 0 0 0 0 0 0 0 0 0 0
54 CAC 0 7 0 0 0 0 0 0 0 0 0 0 0 0 0 0 15 98567 0 4 0 2 0 0 0 3 0 0 0 1 0 0 0 1 0 0 0 0 0 0 0 0 0 0 0 0 0 0 0 1 0 0 0 0 0 0 0 0 0 0 0 0 0 0
55 AAC 9 98252 3 43 0 1 0 0 0 9 0 0 0 2 0 0 0 1 0 0 0 0 0 0 0 0 0 0 0 0 0 0 0 15 0 0 0 0 0 0 0 0 0 0 0 0 0 0 0 0 0 0 0 0 0 0 0 0 0 0 0 0 0 0
56 GGG 0 0 0 0 1 0 0 0 0 1 6 0 0 0 0 0 0 15 0 0 0 0 0 0 0 0 1 0 0 0 0 0 0 0 15 0 0 0 0 0 157 3 98583 139 0 0 7 0 0 0 0 0 0 0 0 0 0 0 8 0 0 0 0 0
57 AAA 98979 1 2 0 0 0 0 0 6 0 0 0 2 0 0 0 0 10 0 2 0 0 0 0 0 0 0 0 0 0 0 0 3 0 0 0 0 0 0 0 0 0 0 0 0 0 43 0 3 0 0 0 0 0 0 0 0 0 0 0 0 0 0 0
58 CTA 0 1 0 0 0 0 0 0 0 0 0 0 7 0 0 0 3 0 0 0 0 0 0 0 0 0 0 0 95741 0 0 17 0 0 0 0 0 0 0 0 0 0 0 0 4 0 0 0 0 0 0 0 0 0 0 0 0 0 0 0 5 0 0 0
59 TGT 0 0 0 0 0 0 0 0 0 0 0 0 0 0 0 0 0 0 0 0 0 0 0 0 0 0 0 1 0 0 0 0 0 0 0 0 0 0 0 0 0 0 1 1 0 0 0 0 0 0 0 5 0 0 0 2 0 37 0 99150 0 0 0 11
60 AAA 99147 2 3 1 1 0 0 0 145 7 0 0 0 0 0 0 1 0 0 0 0 0 0 0 0 19 0 0 0 0 0 0 12 0 0 0 0 0 0 0 0 0 0 0 0 0 0 0 0 0 0 0 0 0 0 0 0 0 0 0 0 0 0 0
61 TTA 0 0 0 0 0 0 0 0 0 0 0 0 0 0 0 0 0 0 0 0 0 0 0 0 0 0 0 0 3 0 0 50 0 0 0 0 0 0 0 0 0 0 0 0 0 1 0 0 0 0 0 0 1 0 0 0 0 0 0 0 98908 0 2 41
62 AAA 98741 31 100 2 1 0 0 0 14 0 0 0 0 0 0 0 0 0 0 0 0 0 0 0 0 0 0 0 0 0 0 0 5 3 0 0 0 0 0 0 0 0 0 0 0 0 0 0 1 16 0 0 0 0 0 0 0 0 0 0 0 0 0 0
63 GGA 0 0 0 0 0 0 0 0 7 0 0 0 0 0 0 0 0 0 0 0 0 0 0 0 0 0 0 0 0 0 0 0 12 0 0 0 0 0 0 0 99189 0 22 3 10 0 0 0 0 0 0 0 0 0 0 0 13 0 0 0 0 0 0 0
64 ATA 1 0 0 0 3 0 0 0 0 0 0 0 99015 3 24 4 0 0 0 0 0 0 0 0 0 0 0 5 0 0 0 0 0 0 0 0 1 0 0 0 0 0 0 0 151 14 0 0 0 0 0 0 0 0 0 0 0 0 0 0 2 0 0 0
65 GCC 0 0 0 0 0 2 0 0 0 0 0 0 0 0 0 0 0 0 0 0 0 6 0 0 0 0 0 0 0 0 0 0 37 6 0 0 6 98973 4 6 0 0 0 0 0 11 0 0 0 0 0 0 0 24 0 0 0 0 0 0 0 0 0 0
66 CCA 0 0 0 0 6 0 0 0 0 0 0 0 0 0 0 0 3 0 0 0 98523 0 2 4 1 0 0 0 3 0 0 0 0 0 0 0 0 0 0 0 0 0 0 0 0 0 0 0 0 0 0 0 2 0 0 0 0 0 0 0 0 0 0 0
67 CTA 0 0 0 0 0 0 0 0 0 0 0 0 12 0 0 0 1 0 0 0 5 0 0 0 0 0 0 0 99123 0 8 0 0 0 0 0 0 0 0 0 0 0 0 0 0 0 0 0 0 0 0 0 0 0 0 0 0 0 0 0 6 0 0 0
68 CAA 9 0 0 0 0 0 0 0 0 0 0 0 0 0 0 0 99172 0 3 4 1 0 0 0 3 0 13 0 0 0 5 0 1 0 0 1 0 0 0 0 0 0 0 0 0 0 0 0 3 0 0 0 0 11 0 0 0 0 0 0 0 0 0 0
69 TTG 0 0 0 0 0 0 0 0 0 0 0 0 0 0 2 0 0 0 0 0 0 0 0 0 0 0 0 0 0 0 3 0 0 0 0 0 0 0 0 0 0 0 0 0 0 0 1 0 0 0 0 0 0 0 3 0 0 0 0 0 2 0 99000 4
70 GGG 0 0 0 0 0 0 0 0 0 0 3 0 0 0 0 0 0 0 0 0 0 0 0 0 0 0 0 0 0 0 0 0 0 0 25 2 0 0 8 0 8 0 99028 29 0 0 15 0 0 0 0 0 0 0 0 0 0 0 2 0 0 1 0 0
71 AAA 99279 0 1 1 3 0 0 0 1 0 0 0 1 0 0 0 0 0 0 0 17 0 0 0 0 0 0 0 0 0 22 0 10 0 0 0 0 0 0 0 0 0 0 0 0 0 0 0 3 0 0 0 0 0 0 0 0 0 0 0 0 0 0 0
72 TGT 0 0 0 0 0 0 0 0 0 0 0 3 0 0 0 0 0 0 0 0 0 0 0 0 0 0 0 2 0 0 0 0 0 0 0 0 0 0 0 0 0 0 0 2 0 0 0 0 0 0 0 8 0 0 0 1 0 14 1 99291 0 0 0 9
73 AAC 1 99196 0 6 0 0 0 0 0 49 0 0 0 1 0 0 0 0 0 0 0 0 0 0 0 0 0 0 0 0 0 0 0 14 0 0 0 0 0 0 2 1 0 0 0 0 0 0 0 0 0 0 0 0 0 2 0 0 0 0 0 0 0 0
74 ATC 0 1 0 0 0 5 0 0 0 0 0 0 9 99176 1 11 0 0 0 0 0 0 0 0 0 0 0 0 0 1 0 0 0 0 0 0 0 0 0 0 0 0 0 0 0 2 0 0 0 0 0 0 0 0 0 0 0 0 0 0 0 35 0 0
75 ACC 0 14 0 0 5 99042 15 31 0 0 0 0 0 67 0 0 0 20 0 0 0 0 0 0 0 0 0 0 0 3 1 0 0 0 0 0 0 4 0 0 0 0 0 0 0 0 67 0 0 0 0 0 0 8 0 0 0 0 0 0 0 0 0 0
76 GGA 0 0 0 0 0 0 0 0 16 0 0 0 0 0 0 0 0 0 0 0 0 0 0 0 1 0 0 0 0 0 0 0 4 0 0 0 0 0 0 0 99269 0 6 2 20 0 0 0 0 0 0 0 0 0 0 0 10 0 0 0 0 0 0 0
77 TGG 0 0 0 0 0 0 0 0 0 0 2 0 0 0 0 0 0 0 0 0 0 0 0 0 0 0 2 0 0 0 0 0 0 0 0 0 0 0 0 0 0 0 4 0 0 0 0 0 0 0 6 0 0 0 0 0 17 6 99159 104 0 0 7 0
78 CTC 0 0 0 0 0 0 0 0 0 0 0 0 0 19 0 0 0 1 0 0 0 2 0 0 0 0 0 0 100 99126 3 5 0 0 0 0 0 0 0 0 0 0 0 0 0 1 0 0 0 0 0 0 0 0 0 0 0 0 0 0 0 9 0 0
79 TTG 0 0 0 0 0 0 0 0 0 0 0 0 0 0 1 0 0 0 0 0 0 0 0 0 0 0 0 0 0 0 15 0 0 0 0 0 0 0 0 0 0 0 0 0 0 0 1 0 0 0 1 0 0 0 7 0 0 0 0 0 2 0 99247 8
80 GGA 0 0 0 0 0 0 0 0 3 0 0 0 0 0 0 0 0 0 0 0 0 0 0 0 0 0 0 0 0 0 0 0 6 0 0 0 21 0 0 0 99243 11 6 2 17 0 0 0 0 0 0 0 0 0 0 0 6 0 0 0 0 0 0 0
81 AAT 2 5 0 99238 0 0 0 1 0 0 0 3 0 0 0 0 0 0 0 4 0 0 0 0 0 0 0 0 0 0 0 0 0 0 0 1 0 0 0 0 0 0 0 0 0 0 0 0 0 0 0 0 0 0 0 0 0 0 0 0 0 0 0 0
82 CCA 0 0 0 0 60 0 0 0 0 0 0 0 0 0 0 0 7 0 0 0 99193 27 38 2 0 0 0 0 5 0 0 0 0 0 0 0 0 0 0 0 0 0 0 0 0 0 0 0 0 0 0 0 1 0 0 0 0 0 0 0 0 0 0 0
83 GAA 23 0 0 0 0 0 0 0 0 2 0 0 0 0 0 0 3 0 0 0 0 0 0 0 0 0 0 0 0 0 0 0 99284 0 1 0 5 0 0 0 2 0 0 0 1 0 0 0 10 0 0 0 0 0 0 0 0 0 1 0 0 0 0 5
84 TGC 0 0 0 0 0 0 0 0 0 1 0 0 0 0 0 0 0 0 0 0 0 0 0 0 0 1 0 0 0 0 0 0 0 0 0 0 0 0 0 0 0 0 0 0 0 0 0 0 0 0 0 0 0 0 0 0 33 99208 2 47 0 6 0 0
85 GAC 0 32 0 0 0 0 0 0 0 0 0 0 0 0 0 0 0 0 0 0 0 0 0 0 0 0 0 0 0 0 0 0 7 99260 0 8 0 2 0 0 0 6 0 0 0 0 0 0 0 17 0 0 0 0 0 0 0 0 0 0 0 0 0 0
86 TCA 0 0 0 0 1 0 0 0 0 0 0 0 0 0 1 0 4 0 0 268 10 0 0 2 0 0 0 0 0 0 5 13 7 3 0 0 0 0 0 18 0 0 0 0 0 0 0 0 21 12 0 10 98896 0 6 0 1 0 0 0 10 0 0 0
87 CTG 0 0 0 0 0 0 1 0 0 0 0 0 1 0 63 5 0 0 3 0 0 0 12 0 0 0 0 0 18 2 99195 14 0 0 0 0 0 0 0 0 0 0 0 0 0 0 1 0 0 0 0 0 0 0 0 0 0 0 0 0 0 0 8 0
88 CTT 0 0 0 0 0 0 0 0 0 0 0 0 0 9 0 39 0 0 0 0 0 0 0 4 0 0 0 1 2 6 0 99268 0 2 0 0 0 0 0 0 0 0 0 0 0 0 0 0 0 0 0 0 0 0 0 0 0 0 0 0 0 0 0 11
89 CCA 0 0 0 0 11 0 4 21 0 3 0 0 0 0 0 0 5 0 0 20 99208 7 14 0 3 0 0 0 10 0 12 0 0 0 0 0 1 0 3 0 0 4 0 0 7 0 0 8 0 0 0 0 4 0 0 0 0 0 0 0 0 0 0 0
90 GCG 0 0 0 0 0 0 53 0 0 0 0 28 0 0 0 0 0 5 0 0 0 0 0 0 2 0 1 0 0 14 0 0 0 0 19 0 8 0 99055 12 0 0 3 0 0 1 76 0 0 0 0 0 0 0 33 0 0 0 0 0 0 14 0 0
91 AGA 6 0 0 0 0 0 1 0 99305 0 4 0 9 0 0 0 0 0 0 0 0 0 0 0 0 0 0 0 0 0 0 0 4 0 0 0 0 0 0 0 9 0 0 0 0 0 0 0 0 0 0 0 0 0 0 0 0 0 0 0 0 0 0 0
92 TCA 0 0 0 0 12 1 0 0 0 0 0 0 0 0 0 0 11 0 0 0 5 0 0 0 0 0 0 0 0 0 0 0 0 1 0 4 0 0 0 0 0 0 0 0 0 0 0 0 9 0 0 0 99280 0 10 1 0 0 0 0 15 0 0 0
93 TGG 0 0 0 0 0 0 0 0 0 0 3 0 0 0 0 0 0 0 0 0 0 0 0 0 0 0 2 0 0 0 0 0 0 0 0 0 0 0 0 0 0 0 2 0 0 0 0 0 0 0 7 0 0 0 0 0 2 2 99299 15 0 0 3 0
94 TCC 0 0 0 0 0 0 0 0 0 1 0 0 0 0 0 0 0 0 0 0 0 2 0 0 0 0 0 0 0 0 0 0 0 0 0 0 0 1 0 0 0 0 3 0 0 0 0 0 0 7 0 0 10 99289 0 1 0 0 0 0 0 2 0 0
95 TAC 0 5 0 0 0 0 0 0 0 0 0 0 0 0 0 0 0 12 0 0 0 0 0 0 0 0 0 0 0 0 0 0 0 0 0 0 0 0 0 0 0 0 0 0 0 0 0 0 4 99304 0 20 0 0 0 0 0 8 0 0 0 1 0 0
96 ATT 0 0 0 0 0 0 0 2 0 0 0 5 0 5 1 141351 0 0 0 0 0 0 0 0 0 0 0 0 0 0 0 0 0 0 0 0 0 0 0 0 0 0 0 0 0 0 0 4 0 0 0 0 0 0 0 0 0 0 0 0 11 0 0 0
97 GTA 0 0 0 0 0 0 0 0 0 0 0 0 12 0 0 0 0 0 0 0 0 0 0 0 0 0 0 0 0 0 0 0 0 0 0 0 10 0 0 0 2 0 0 0 141262 7 22 8 0 0 0 0 0 0 0 0 0 0 0 0 8 0 0 0
98 GAA 9 0 0 0 0 0 0 0 0 0 0 0 0 0 0 0 0 0 0 0 0 0 0 0 0 0 0 0 0 0 0 0 141358 1 8 0 0 0 0 0 7 0 0 0 1 0 0 0 10 0 0 0 0 0 0 0 0 0 0 0 0 0 0 0
99 ACA 14 0 0 0 141269 5 4 0 3 0 16 0 17 0 0 0 0 0 0 0 16 0 0 0 5 0 0 0 2 0 0 0 0 0 0 0 16 0 1 0 0 0 0 0 0 0 0 0 0 0 0 0 7 0 0 10 0 0 0 0 0 0 0 0
100 CCA 0 0 0 0 21 0 0 0 0 0 0 0 0 0 0 0 4 0 0 0 141281 0 3 1 0 0 0 0 8 0 0 0 0 0 0 0 1 0 0 0 0 0 0 0 0 0 0 0 0 17 0 0 18 0 0 0 0 0 0 0 0 0 0 0
101 AAC 48 141290 0 6 0 4 0 0 0 2 0 0 0 2 0 0 0 4 0 0 0 0 0 0 0 0 0 0 0 0 0 0 0 3 0 0 0 0 0 0 1 0 0 0 0 0 0 0 0 2 0 0 0 0 4 0 0 0 25 0 0 0 0 0
102 TCT 0 0 0 0 0 0 0 2 0 0 0 0 0 0 11 0 0 0 3 0 0 0 0 3 0 0 0 0 0 0 0 0 0 0 0 0 0 0 0 1 8 0 0 0 0 0 0 0 0 0 0 9 4 49 1 141248 0 0 0 34 0 0 0 4
103 GAG 0 2 4 0 0 10 0 0 0 0 0 0 0 0 0 0 1 0 1 0 0 0 0 0 0 0 0 0 0 0 0 0 10 3 141294 18 0 0 2 0 0 0 23 0 0 0 1 0 0 0 6 0 0 0 0 0 0 0 0 0 0 0 0 0
104 AAT 2 5 1 141321 0 0 0 1 0 0 0 2 1 0 0 1 0 0 0 0 0 0 0 0 0 0 0 0 0 0 0 0 24 0 0 6 0 0 0 1 0 0 0 0 0 0 0 0 0 0 0 25 0 0 0 0 0 0 0 0 0 0 0 0
105 GGA 0 0 0 0 0 0 0 0 32 0 0 0 0 0 0 0 0 0 0 0 0 0 0 0 1 0 0 0 0 0 0 0 16 0 0 0 0 0 0 0 141231 1 11 1 48 0 0 0 0 0 0 0 0 0 0 0 10 0 0 0 0 0 0 0
106 GCA 0 0 0 0 37 0 151 0 0 1 0 0 0 0 0 0 0 0 0 0 0 0 0 0 0 0 0 0 0 0 1 0 25 0 0 0 141057 0 4 1 3 0 0 1 19 0 0 0 0 0 0 0 34 0 37 0 0 0 0 0 0 0 0 0
107 TGT 0 0 0 0 0 0 0 0 0 0 0 0 0 0 0 0 0 0 0 0 0 0 0 0 0 0 0 3 0 0 0 0 0 0 0 0 0 0 0 0 0 0 0 2 0 0 0 0 0 0 0 14 0 0 0 2 3 9 0 141332 0 0 0 19
108 TAT 0 0 0 3 0 0 0 0 0 0 0 0 0 0 0 0 0 0 0 6 0 0 0 0 0 0 0 0 0 0 0 0 0 0 0 14 0 0 0 0 0 0 0 0 0 0 0 0 0 28 0 141327 0 0 0 0 0 0 0 3 0 0 0 2
109 CCA 0 0 0 0 32 0 0 0 0 0 0 0 0 0 0 0 5 0 0 0 141310 1 26 0 2 0 0 0 4 0 0 0 0 0 0 0 0 0 0 0 0 0 0 0 0 0 0 0 0 0 0 0 3 0 0 0 0 0 0 0 0 0 0 0
110 GGA 0 0 0 0 0 0 0 0 24 0 0 0 0 0 0 0 0 0 0 0 0 0 0 0 0 0 0 0 0 0 0 0 4 0 0 0 2 0 0 0 141175 1 124 5 22 0 0 0 0 0 0 0 0 0 0 0 20 0 0 0 0 0 0 0
111 GAT 0 0 0 13 0 0 0 0 0 0 0 0 0 0 0 0 0 0 0 0 0 1 0 0 0 0 0 0 0 0 0 0 29 9 2 141283 0 0 0 1 0 0 0 2 0 0 0 2 0 0 0 21 0 0 0 0 0 0 0 0 0 0 0 0
112 CTC 0 0 0 0 0 0 0 0 0 0 0 0 1 18 0 0 0 3 0 0 0 28 0 0 0 0 0 0 19 141256 1 2 0 0 0 0 0 0 0 0 0 0 0 0 0 0 5 0 0 0 0 0 0 0 0 0 0 0 0 0 0 6 0 30
113 ATC 0 0 0 0 0 4 0 0 0 0 0 0 78 141237 4 15 0 3 0 0 0 0 0 0 0 0 0 0 0 1 0 0 0 0 0 0 4 0 1 0 1 0 0 0 0 7 0 0 0 0 0 0 0 0 0 0 0 0 0 17 0 1 0 0
114 GAC 0 14 0 0 0 0 0 0 0 0 0 0 0 0 0 0 0 1 0 0 0 0 0 0 0 0 0 0 0 0 0 0 12 141276 0 1 0 3 0 0 0 2 0 0 0 1 0 0 0 5 0 0 0 0 0 0 0 0 0 0 0 0 0 0
115 TAT 0 0 0 3 1 0 0 0 0 0 0 0 8 2 0 0 0 0 0 7 0 0 0 0 0 30 0 0 0 0 0 4 0 0 0 9 0 0 0 0 0 0 1 0 0 0 0 0 0 7 0 141200 0 0 0 1 0 0 0 2 1 80 0 0
116 GAG 0 0 4 0 0 0 0 0 0 0 0 0 0 0 0 0 0 0 2 0 0 0 0 0 0 0 0 0 0 0 0 0 14 0 141277 19 0 0 0 0 0 0 17 0 0 0 2 0 0 0 20 0 0 0 0 0 0 0 0 0 0 0 0 0
117 GAA 14 0 0 0 0 0 0 0 0 0 0 0 0 0 0 0 1 0 0 0 0 0 0 0 0 0 0 0 0 0 0 0 141255 0 12 0 1 0 0 0 10 0 0 0 0 0 0 0 25 0 0 0 0 0 0 0 0 0 0 0 0 0 0 0
118 CTG 0 0 0 0 0 0 0 0 0 0 0 0 0 0 21 0 0 0 1 0 0 0 17 0 0 0 0 0 19 1 141227 29 0 0 0 0 0 0 0 0 0 0 0 0 0 0 0 0 0 0 0 0 0 0 0 0 0 0 0 0 1 0 7 0
119 AGG 0 0 71 0 0 0 0 0 13 0 141040 18 0 0 23 0 0 0 0 0 0 0 0 0 0 0 0 0 0 0 0 0 0 0 0 0 0 0 0 0 0 0 54 0 0 0 0 0 0 0 0 0 0 0 0 0 0 0 4 0 0 0 0 24
120 GAG 0 0 12 0 0 0 0 0 0 0 0 0 0 0 0 0 0 0 1 0 0 0 0 0 0 0 0 0 0 0 0 0 15 0 141084 23 0 0 0 0 0 0 8 0 0 0 1 0 0 0 28 0 0 0 0 0 0 0 0 0 0 0 0 0
121 CAA 14 0 0 0 0 0 0 0 0 0 0 0 0 0 0 0 141254 1 6 3 1 0 0 0 4 0 0 0 0 0 0 0 0 0 0 0 0 0 0 0 0 0 0 0 0 0 0 0 53 0 0 0 0 0 0 0 0 0 0 0 0 0 0 0
122 TTG 0 0 0 0 0 0 0 0 0 0 0 0 0 0 0 0 0 0 0 0 0 0 0 0 0 0 0 0 0 0 10 0 0 0 0 0 0 0 0 0 0 0 0 0 0 0 0 0 0 0 1 0 0 0 3 0 0 0 0 0 9 0 141283 12
123 AGC 11 21 0 0 0 1 0 0 15 141115 1 2 0 83 0 10 0 0 0 0 0 0 0 0 0 1 0 0 0 0 0 0 0 0 0 0 0 0 0 0 0 10 0 0 0 0 0 0 0 0 0 0 0 0 0 0 0 0 0 0 0 0 0 0
124 TCA 0 0 0 0 1 0 0 0 0 8 0 0 0 0 0 0 0 0 5 0 16 0 0 0 0 0 0 0 0 0 0 0 0 0 0 0 0 0 0 0 0 0 0 0 0 0 0 0 15 0 0 0 141200 5 29 1 0 0 0 0 5 0 0 0
125 GTA 0 0 0 0 0 0 0 59 0 0 0 0 2 35 0 0 0 0 0 0 0 0 0 0 0 0 0 0 1 0 0 0 1 0 0 0 10 0 0 0 1 0 0 0 141200 0 3 0 0 0 0 0 0 0 0 0 0 0 0 0 14 0 0 0
126 TCA 0 0 0 0 0 0 0 0 0 0 0 0 0 0 0 0 0 0 0 0 5 0 0 0 0 0 0 0 0 0 0 0 0 0 0 0 0 0 0 0 0 0 23 0 0 0 0 0 13 2 0 0 141313 4 5 2 0 0 0 0 4 0 0 0
127 TCA 0 0 0 0 2 11 0 0 0 0 0 0 0 0 0 0 0 0 0 0 11 0 0 0 1 0 0 0 0 0 0 0 0 1 0 0 0 0 0 0 0 0 0 0 0 0 0 0 6 0 0 0 141333 0 0 3 0 0 0 0 2 0 0 0
128 TTA 0 0 0 0 0 0 0 0 0 0 0 0 0 6 0 0 0 0 0 0 0 0 0 0 0 0 0 0 1 0 0 0 0 0 0 0 0 0 0 0 0 0 0 0 2 0 0 0 0 0 0 0 8 0 0 0 1 0 0 0 141333 0 2 0
129 GAA 54 0 0 0 0 0 0 0 0 0 0 0 0 0 0 0 1 0 0 0 0 0 0 0 0 0 0 0 0 0 0 0 141096 0 6 0 0 0 0 0 6 0 0 0 2 0 0 0 2 0 0 0 0 0 0 0 0 0 0 0 0 0 0 0
130 AGA 9 0 0 0 0 0 0 0 141269 0 20 0 15 0 0 0 0 0 0 0 0 0 0 0 0 0 0 0 0 0 0 0 0 0 0 0 0 0 0 0 3 0 0 0 0 0 0 0 0 0 0 0 0 0 0 0 0 0 0 0 0 0 0 0
131 TTC 0 0 0 0 0 0 0 0 0 0 0 0 0 0 0 0 0 0 0 0 0 0 0 0 0 0 0 0 0 11 0 0 0 0 0 0 0 0 0 0 0 0 0 0 0 1 0 0 0 0 0 0 0 6 0 0 0 0 0 0 20 141225 0 11
132 GAA 12 0 0 0 0 0 0 0 0 0 0 0 0 0 0 0 3 0 0 0 0 0 0 0 0 0 0 0 0 0 0 0 141288 1 6 1 0 0 0 0 4 0 0 0 0 0 0 0 11 0 0 0 0 0 0 33 0 0 0 0 0 0 0 0
133 ATA 2 0 0 0 7 0 0 0 1 0 0 0 141316 0 3 2 0 0 0 0 0 0 0 0 0 0 0 0 1 0 0 0 0 0 0 0 0 0 0 0 0 0 0 0 4 0 0 0 0 0 0 0 0 0 0 0 0 0 0 0 0 0 0 0
134 TTT 0 0 0 0 0 0 0 0 0 0 0 0 0 0 0 2 0 0 0 0 0 0 0 0 0 0 0 0 0 0 0 2 0 0 0 0 0 0 0 0 0 0 0 0 0 0 0 3 0 0 0 1 0 0 0 2 0 0 0 0 0 3 0 141353
135 CCC 0 0 0 0 0 11 13 0 0 0 0 0 0 0 0 0 0 34 1 0 8 141012 0 23 0 1 0 0 0 3 0 0 1 10 0 0 0 0 0 0 0 0 0 0 0 0 0 0 0 0 0 0 0 25 0 0 0 0 0 0 0 0 0 0
136 AAG 11 45 136560 142 0 87 1 0 1 0 12 26 2 0 187 9 2 88 89 36 15 0 39 7 0 5 0 0 26 44 229 139 2 0 104 372 0 381 446 86 0 0 12 0 129 0 122 76 0 6 3 10 12 0 0 0 0 0 178 0 28 164 146 375
137 GAA 16 0 0 42 0 0 0 0 0 0 0 0 0 0 0 0 0 9 0 10 0 0 0 0 0 0 0 0 0 0 0 0 140068 0 8 0 1 0 0 0 9 0 0 0 0 0 0 0 6 0 0 0 0 0 0 0 0 0 0 0 0 0 0 0
138 AGT 0 0 0 20 1 0 0 4 0 7 0 140934 0 0 12 122 0 0 0 0 0 0 0 0 0 0 0 1 0 0 10 2 0 0 0 0 23 0 0 0 0 0 0 3 30 0 0 5 0 0 0 1 14 0 0 1 0 0 0 0 13 0 0 0
139 TCA 24 5 0 0 1 0 0 0 0 0 0 0 0 0 0 0 0 0 0 0 3 0 0 0 0 0 0 0 1 0 0 0 0 0 0 0 0 9 8 0 0 0 0 0 0 4 10 0 25 0 0 0 141022 6 24 58 1 0 0 0 8 0 0 3
140 TGG 0 0 0 0 0 0 0 0 0 0 4 0 0 0 0 0 0 0 0 0 0 0 0 0 0 0 1 0 0 0 0 0 0 0 0 0 0 0 0 0 0 0 0 0 0 0 0 0 0 0 11 0 0 0 0 0 13 4 127079 36 0 0 9 0
141 CCC 0 0 0 0 7 72 0 0 0 0 0 0 0 0 0 0 1 11 0 0 23 140908 1 19 0 0 0 0 0 10 0 0 0 0 0 0 0 12 0 0 0 0 0 0 0 0 0 0 0 0 0 0 0 19 0 0 0 0 0 0 0 0 0 0
142 AAC 36 141126 0 10 0 7 0 0 0 8 0 0 0 0 0 0 0 4 0 0 2 0 0 0 0 0 0 0 0 0 0 0 0 26 0 0 0 0 0 0 0 0 0 0 0 0 0 0 0 2 0 0 0 0 0 0 0 0 0 0 0 0 0 0
143 CAC 0 11 0 0 7 0 0 0 0 0 0 0 0 0 0 0 87 141007 0 20 0 12 0 0 0 4 0 0 0 0 0 67 0 0 0 0 0 0 0 0 0 0 0 0 0 0 0 0 0 12 0 2 0 0 0 0 0 0 0 0 0 0 0 0
144 ACA 10 0 0 0 140403 1 3 3 0 0 0 0 14 0 0 0 0 0 0 0 0 0 0 0 0 0 0 0 0 0 0 0 0 0 3 0 16 0 0 0 0 0 0 12 0 0 0 0 0 0 0 0 3 0 0 13 0 0 0 0 0 0 0 0
145 TTC 0 10 0 0 0 0 0 0 1 0 0 0 0 0 34 0 0 0 0 0 0 0 0 0 0 0 0 0 0 22 0 0 0 0 0 9 13 0 0 16 2 0 15 0 0 0 0 0 0 1 0 1 0 7 0 1 0 1 37 0 15 138423 2 11
146 AAC 7 129711 8 67 0 0 0 5 0 10 0 0 0 0 0 0 0 1 0 0 0 0 8 0 0 0 0 0 0 0 0 0 0 17 0 7049 0 0 0 0 5 0 0 0 0 0 0 0 0 1 0 2 0 0 0 0 0 0 0 0 0 0 0 0
147 GGA 0 0 0 28 0 0 0 0 14 0 0 0 0 0 0 0 0 0 0 0 0 0 0 0 1 0 0 0 0 0 0 0 3 0 0 0 0 0 0 0 137970 1 19 0 18 0 0 0 0 0 0 0 0 0 0 0 20 0 0 0 0 0 0 0
148 GTA 0 8 0 0 696 1358 131 1766 0 69 0 1141 315 67 9 88 0 0 0 0 0 0 0 0 0 0 0 0 0 0 5 0 0 0 0 1 6 0 0 0 0 0 0 0 129809 0 9 11 0 1 0 0 216 1397 36 223 0 0 0 0 25 0 0 0
149 ACA 20 0 0 0 139636 19 15 1 0 0 0 0 15 0 0 0 0 0 0 0 0 0 0 0 0 0 0 0 0 0 0 0 0 0 0 0 9 0 0 0 0 0 0 0 0 0 0 0 0 0 0 0 0 0 0 0 0 0 0 0 0 0 0 0
150 GTA 0 0 0 0 28 0 0 21 0 0 23 0 11 0 0 0 13 0 69 0 0 0 0 0 0 0 0 0 1 4 0 0 0 0 14 0 11 0 0 0 2 0 0 0 138399 1 39 2 0 0 0 0 6 0 0 0 0 0 65 0 10 0 0 66
151 TCA 0 0 0 0 0 0 0 0 0 0 0 0 0 0 0 0 0 0 0 0 0 0 0 0 0 0 0 0 0 0 0 0 0 0 0 0 1 0 0 0 0 0 0 0 0 0 0 0 1 0 0 0 138304 2 13 2 0 0 0 0 9 0 0 0
152 TGC 0 0 0 0 0 0 0 0 0 2 0 0 0 0 0 0 0 0 0 0 0 0 0 0 0 5 0 0 0 0 0 0 0 0 0 0 0 0 0 0 0 1 0 0 0 0 0 0 0 23 0 0 0 2 0 0 29 138623 0 11 0 32 0 0
153 TCC 692 2 0 58 764 130 266 280 156 0 32 0 1287 777 102 69 516 1114 211 276 77 6293 570 427 0 21 61 54 174 329 47 266 16 1 1 9 89 49 0 12 550 1182 1103 183 485 92 505 1347 1 1122 1 1 3 100957 1 4 0 21 461 0 300 2639 162 559
154 CAT 17 0 0 17 152 24 33 0 0 0 4 0 223 0 94 8 3 3 96 132900 105 0 0 5 4 0 0 0 26 5 90 221 822 2065 109 1854 4 3 3 4 0 0 3 0 0 0 0 0 0 0 8 6 5 51 0 0 0 8 2 31 0 0 2 0
155 AGG 1 0 55 0 4 0 1 0 7 28 139423 40 0 0 50 0 91 0 1 0 0 0 0 0 0 0 7 0 0 0 0 0 47 89 73 0 0 24 0 30 5 0 728 68 0 0 1 0 1 18 161 21 2 0 3 0 0 0 39 0 0 0 2 3
156 GGA 20 465 0 59 0 0 0 116 18 0 0 190 0 0 43 0 39 655 36 319 0 1 0 0 1 25 0 0 59 23 0 0 1097 32 327 16 2 306 0 137 125902 0 97 0 5 0 0 0 0 1 0 1 1063 6984 96 223 5 0 0 0 0 0 0 0
157 AAA 128057 3 5 492 249 606 0 25 91 0 0 561 1458 42 325 2336 795 133 0 7 0 0 0 0 0 0 11 0 0 52 278 557 1113 815 74 6 0 8 3 126 0 90 0 87 289 450 123 21 1 34 0 38 851 7 0 0 0 0 0 0 138 349 259 293
158 AGC 0 657 0 0 0 164 25 0 14 134604 130 260 0 29 126 0 35 439 0 0 1 313 23 174 1 7 0 0 1008 450 305 5 0 0 1 1 1094 136 24 408 50 31 16 1 0 0 0 0 0 0 0 23 0 0 0 0 0 0 0 0 0 0 0 0
159 AGT 0 0 0 14 0 17 0 65 0 3 53 140614 0 0 0 27 0 0 0 0 0 0 0 0 0 0 0 0 0 0 0 0 130 29 206 47 1 0 0 0 0 0 0 4 0 0 0 0 0 0 0 0 0 0 0 0 0 0 0 0 0 0 0 0
160 TTT 0 0 0 0 0 0 0 0 0 0 0 21 0 0 0 0 0 0 0 0 0 0 0 0 0 0 0 0 0 0 0 1 0 0 0 0 0 0 0 0 0 0 0 0 0 0 0 0 0 0 0 0 0 0 0 1 0 0 0 1 1 1 1 141157
161 TAC 0 1 0 0 0 0 0 0 0 0 0 0 0 0 0 0 0 3 0 0 0 0 0 0 0 0 0 0 0 0 0 0 0 1 0 0 0 0 0 0 0 0 0 0 0 0 0 0 1 140957 0 31 0 0 0 0 0 4 0 0 0 2 0 0
162 AGA 9 4 0 0 1 0 0 0 141204 1 7 0 7 0 0 0 0 0 0 0 0 0 0 0 1 21 0 0 0 0 0 0 0 0 0 0 0 0 0 0 34 0 0 0 0 0 0 0 0 0 0 0 0 0 0 0 0 0 0 0 0 0 0 0
163 AAT 3 4 2 141159 0 0 0 1 0 0 0 4 0 0 0 2 0 0 0 1 0 0 0 0 0 0 0 0 0 0 0 0 0 0 0 3 0 0 0 0 0 0 0 0 0 0 0 0 0 0 0 1 0 0 0 0 0 0 0 0 0 0 0 0
164 TTG 0 0 0 0 0 0 0 0 0 0 0 0 0 0 3 0 0 0 0 0 0 0 0 0 0 0 0 0 0 0 4 0 0 0 0 0 0 0 0 0 0 0 0 0 0 0 0 0 41 0 2 0 0 0 2 0 0 0 0 0 26 1 140982 22
165 CTA 0 0 0 0 0 0 0 0 0 0 0 0 18 20 0 0 14 0 0 2 21 0 0 0 0 0 0 0 140883 0 3 1 0 0 0 0 0 0 0 0 0 0 0 0 1 0 87 0 0 0 0 0 0 0 0 0 0 0 0 0 18 2 0 0
166 TGG 0 0 0 0 0 0 0 0 0 0 0 0 0 0 0 0 0 0 0 0 0 0 0 0 0 0 6 0 0 0 0 0 0 0 0 0 0 0 0 0 0 0 2 0 0 0 0 0 0 0 39 0 0 0 0 0 17 0 141152 15 0 0 9 0
167 CTG 0 0 0 0 0 0 0 0 0 0 0 0 0 0 29 0 0 0 5 0 0 0 13 0 0 0 0 0 14 0 140418 7 0 0 0 0 0 0 0 0 0 0 0 0 0 19 3 0 0 0 0 0 0 0 0 0 0 0 0 0 0 0 41 0
168 ACG 0 0 22 0 19 4 141061 18 0 0 2 0 0 0 29 0 0 0 0 0 0 0 3 0 0 0 0 0 1 0 0 0 0 0 0 0 0 0 6 0 0 0 0 0 0 0 0 1 0 0 0 0 0 0 2 0 0 0 0 0 0 0 0 0
169 AAG 18 0 141230 19 0 0 1 0 0 0 12 0 0 0 3 0 0 0 1 0 0 0 0 0 0 0 0 0 0 6 0 0 0 0 14 0 0 0 2 0 0 0 0 0 0 0 0 0 0 0 0 0 0 0 0 33 0 0 0 0 0 0 0 0
170 AAG 10 0 141259 17 0 0 3 0 0 0 11 0 0 0 1 0 0 0 0 0 0 0 0 0 5 0 0 0 0 0 0 0 0 0 10 0 0 4 0 0 0 0 0 0 0 0 0 0 0 0 2 0 0 0 0 0 0 0 0 0 0 0 0 0
171 GGG 77 0 0 0 1 0 1 42 0 0 14 0 0 0 0 0 14 0 0 0 0 0 0 0 0 0 852 0 0 0 0 0 0 9 7 0 0 1 0 0 11 6 140031 52 0 0 17 0 0 0 0 0 0 0 0 0 0 0 5 0 0 0 0 0
172 GAT 0 0 0 16 0 0 0 0 0 0 0 0 0 0 0 0 0 10 0 3 0 0 0 0 0 0 0 0 0 0 0 0 0 18 1 141097 0 0 5 0 2 0 0 18 0 0 0 1 0 0 0 168 0 0 0 0 0 0 0 0 0 0 0 0
173 TCA 0 0 0 0 2 0 3 0 0 28 0 0 0 0 0 0 22 349 0 0 5 0 0 0 0 90 0 0 0 0 108 0 0 0 0 0 0 0 0 0 0 0 0 0 0 0 45 0 10 0 0 3 140591 2 24 9 1 0 0 0 15 0 0 0
174 TAC 0 1 0 0 0 0 0 0 0 0 0 0 0 0 0 0 0 13 0 0 0 0 0 0 0 0 0 0 0 0 0 0 0 0 0 0 0 0 0 0 0 0 0 0 0 0 0 0 22 141210 0 10 0 2 0 0 0 18 0 0 0 15 0 2
175 CCA 1 0 0 0 11 0 0 0 0 0 0 0 0 0 0 0 6 0 2 0 140883 2 6 2 1 0 0 0 8 5 0 0 0 0 0 0 1 0 15 0 0 0 0 0 0 0 0 0 0 0 0 0 20 0 49 0 0 0 0 0 2 0 0 0
176 AAG 48 0 141236 17 3 0 2 0 0 0 17 0 0 0 2 0 0 18 1 1 0 0 0 0 0 0 0 0 0 6 0 0 0 0 5 0 0 0 0 0 0 0 0 0 0 0 0 0 0 0 0 0 0 0 0 0 0 0 0 0 0 0 0 0
177 CTG 0 0 0 0 0 0 0 0 0 0 0 0 0 0 41 0 0 65 1 0 0 0 9 0 0 0 0 0 32 1 141130 22 0 0 0 0 0 0 0 0 0 0 0 0 0 37 0 1 0 0 0 0 0 0 0 2 0 0 0 1 0 0 11 0
178 ACC 0 30 0 0 9 141247 1 11 0 0 0 0 0 18 0 6 0 0 0 0 0 4 0 0 0 0 0 0 0 0 13 0 0 0 0 0 2 8 0 0 0 0 0 0 0 0 0 0 0 0 0 0 0 0 0 0 0 0 0 0 0 0 0 0
179 AAT 1 251 0 141086 2 0 0 0 0 0 0 8 0 0 0 0 0 0 2 0 0 0 0 0 2 0 0 0 0 5 3 0 0 0 1 2 0 0 0 0 0 0 0 0 0 0 0 0 0 0 0 1 0 0 0 0 0 0 0 0 0 0 0 0
180 TCC 0 0 0 0 0 1 0 0 0 10 2 0 0 0 0 0 0 0 0 0 0 4 0 0 0 22 0 0 0 0 0 0 0 0 13 0 0 1 0 0 0 0 0 0 0 0 0 0 0 31 0 0 11 141150 0 5 0 0 0 0 0 6 0 0
181 TAT 0 0 0 1 0 0 0 0 0 0 0 0 0 0 0 0 0 0 0 33 0 0 0 0 0 0 0 0 0 0 0 0 0 0 0 0 0 0 0 0 0 0 0 0 0 0 0 0 2 8 1 141285 0 0 0 0 0 0 0 6 0 0 0 0
182 GTG 0 0 0 0 0 0 0 0 0 0 0 0 0 0 26 0 2 0 0 0 0 0 0 0 0 0 0 0 0 0 18 0 0 0 1 0 2 0 0 0 0 0 0 0 7 7 141227 16 0 0 0 0 0 0 0 0 0 1 0 0 0 0 12 0
183 AAC 24 141307 1 8 0 1 0 0 0 3 0 0 0 0 0 0 0 0 0 0 0 0 0 0 0 0 0 0 0 0 0 0 0 7 0 0 0 0 0 0 0 0 0 0 0 0 0 0 0 1 0 0 0 0 0 0 0 0 0 0 0 0 0 0
184 AAT 1 3 1 141318 0 0 0 0 0 0 0 3 0 0 0 0 0 0 0 5 0 0 0 0 0 0 0 0 0 0 0 0 0 0 0 2 0 0 0 0 0 0 0 0 0 0 0 0 0 0 0 2 0 0 0 0 0 0 0 0 0 0 0 0
185 AAA 141259 3 13 3 1 0 0 0 33 0 0 0 1 0 0 0 1 0 0 0 0 0 0 0 0 0 0 0 0 0 0 0 12 0 0 0 0 0 0 0 0 0 0 0 0 0 0 0 1 0 0 0 0 0 0 0 0 0 0 0 9 0 11 0
186 GGG 0 0 0 0 0 0 0 0 0 0 59 0 0 0 0 0 0 0 0 0 0 0 0 0 0 0 3 0 0 0 0 0 0 0 18 0 0 4 0 0 10 0 141170 17 0 0 21 0 0 0 0 0 0 0 0 1 0 0 17 0 0 0 0 0
187 AAA 141274 1 65 1 0 0 0 0 5 0 9 0 1 0 0 0 0 0 0 0 0 0 0 0 0 0 0 0 3 0 0 0 7 0 0 0 0 0 0 0 0 0 0 0 0 0 0 0 5 0 0 0 0 0 0 0 0 0 0 2 0 0 0 0
188 GAA 7 0 0 0 0 0 0 0 0 0 0 2 0 0 0 0 1 9 1404 0 0 0 0 0 0 0 0 0 0 0 0 0 139872 1 2 3 13 0 0 0 11 0 0 0 7 0 0 0 32 0 0 0 3 0 0 0 0 0 0 0 0 0 0 0
189 GTC 0 0 0 0 0 0 0 0 0 0 0 0 0 32 0 7 0 0 0 0 0 0 0 0 0 0 0 0 0 0 0 0 0 0 0 0 0 0 0 0 0 0 0 0 6 141295 0 7 0 0 0 0 0 0 0 0 0 0 0 0 0 14 0 0
190 CTT 0 0 0 0 0 0 0 0 0 0 0 0 0 0 0 6 0 0 0 2 0 0 0 25 0 0 0 5 1 7 0 141285 0 0 0 0 0 0 0 0 0 0 0 0 0 0 0 1 0 0 0 0 0 0 0 0 0 0 0 0 0 0 0 5
191 GTA 0 0 0 0 0 0 0 9 0 0 0 0 8 0 0 5 0 1 0 0 0 0 0 0 0 0 0 0 0 0 0 0 2 0 0 0 2 0 0 0 1 0 0 0 106381 4 8 0 0 0 0 0 0 0 0 0 0 0 0 0 8 0 32 0
192 CTA 0 0 0 0 0 0 0 0 0 0 0 0 5 0 0 0 2 0 0 0 9 0 0 0 0 0 0 0 106424 0 5 1 0 0 0 0 0 0 0 0 0 0 0 0 0 0 0 0 0 0 0 0 0 0 0 0 0 0 0 0 7 0 7 0
193 TGG 0 0 0 0 0 0 0 0 0 0 5 0 0 0 0 0 0 0 0 0 0 0 0 0 0 0 3 0 0 0 0 0 0 0 0 0 0 0 0 0 0 0 2 0 0 0 0 0 0 0 3 0 0 0 0 0 4 0 106400 7 0 0 6 4
194 GGT 0 0 0 0 0 0 0 0 0 0 0 8 0 0 0 0 0 0 0 0 0 0 0 0 0 0 0 0 0 0 0 0 0 0 0 7 0 0 0 1 0 3 0 106304 0 0 0 110 0 0 0 0 0 0 0 0 0 0 0 6 0 0 0 0
195 GTT 0 0 0 0 0 0 0 0 0 0 0 0 20 0 0 20 0 0 0 0 0 0 0 0 0 0 0 0 0 0 0 2 0 0 0 2 0 0 0 9 0 0 0 6 4 15 0 106350 0 0 0 0 0 0 0 0 0 0 0 0 0 0 0 15
196 CAT 0 0 0 11 0 0 0 0 0 0 0 0 0 0 0 0 0 53 1 106350 0 0 0 1 0 0 0 33 0 0 0 3 0 0 0 0 0 0 0 0 0 0 0 0 0 0 0 0 0 0 0 7 0 0 0 0 0 0 0 0 0 0 0 0
197 CAC 3 187 0 0 0 0 0 0 0 0 0 0 0 0 0 15 59 106161 1 15 0 0 0 0 0 6 0 0 0 0 0 0 0 0 0 0 0 0 0 0 0 0 0 0 0 0 0 0 0 10 0 0 0 0 0 0 0 0 0 0 0 0 0 0
198 CCG 0 0 0 0 0 0 31 0 0 0 0 0 0 0 0 0 0 0 5 0 95 0 106260 20 0 0 0 0 0 0 6 0 0 0 0 0 0 0 1 0 0 0 0 0 0 0 0 0 0 0 0 0 0 0 20 0 0 0 0 0 0 0 0 0
199 TCT 0 0 0 0 0 0 0 0 0 0 0 0 0 0 0 0 0 0 0 0 0 0 0 10 0 0 0 0 0 0 0 0 0 0 0 0 0 0 0 0 0 0 0 0 0 0 0 0 0 0 0 14 0 10 1 106431 0 0 0 0 0 0 0 3
200 AGC 0 5 0 0 0 1 0 0 24 106368 0 16 0 15 0 0 0 0 0 0 0 0 0 0 0 2 0 0 0 0 0 0 0 0 0 0 0 0 0 0 0 18 0 0 0 0 0 0 0 0 0 0 0 0 0 0 0 1 0 0 0 0 0 0
201 AGT 0 0 0 6 0 0 0 2 0 2 1 106369 0 0 0 11 0 0 0 0 0 0 0 0 0 0 0 10 2 0 0 5 0 0 0 0 0 0 0 0 0 0 0 18 0 0 0 0 0 0 0 0 0 0 0 0 0 0 0 2 2 0 0 14
202 GAT 0 0 0 7 0 49 0 0 0 0 0 0 0 0 0 8 0 0 0 2 0 0 0 0 0 0 0 0 0 0 0 0 0 17 0 106316 0 0 0 0 0 0 0 9 0 0 28 0 0 0 0 20 0 0 0 0 0 0 0 0 0 0 0 0
203 GAG 0 0 3 0 0 0 0 0 0 0 0 0 0 0 0 0 0 0 0 0 0 0 0 0 0 0 0 0 0 0 0 0 24 1 106375 2 0 0 1 0 0 0 13 0 0 0 0 0 0 0 8 0 0 0 0 0 0 0 0 0 0 0 0 0
204 CAA 17 0 0 0 0 0 0 0 0 0 0 0 0 0 0 0 106430 0 1 0 0 0 0 0 1 0 0 0 1 0 0 0 0 0 0 0 0 0 0 0 0 0 0 0 0 0 0 0 5 0 0 0 0 0 0 0 0 0 0 0 0 0 0 0
205 CAG 0 0 7 0 0 0 0 0 0 0 0 0 0 0 0 0 52 0 106328 9 0 0 1 0 0 1 43 0 0 0 4 0 0 0 0 0 0 0 0 0 0 0 0 0 0 0 0 0 0 0 8 0 0 0 0 0 0 0 0 0 0 0 0 0
206 AGT 0 0 0 2 0 0 0 0 0 11 0 106389 0 0 0 7 0 0 0 0 0 0 0 0 0 0 0 1 0 0 0 0 0 0 0 0 0 0 0 0 0 0 0 4 0 0 0 0 0 24 0 0 0 0 0 4 0 0 0 1 0 0 0 0
207 CTC 0 0 0 0 0 0 0 0 0 0 0 0 0 34 0 0 0 1 0 0 0 2 0 0 0 0 0 0 30 106337 0 6 0 0 0 0 0 0 0 0 0 0 0 0 0 0 0 0 0 0 0 0 0 0 0 0 0 0 0 0 5 2 0 0
208 TAT 0 0 0 2 0 0 0 0 0 0 0 0 0 0 0 0 0 0 0 10 0 0 0 0 0 0 0 0 0 0 0 0 0 0 0 0 0 0 0 0 0 0 0 0 0 0 0 0 0 5 0 106399 0 0 0 0 0 0 0 1 0 0 0 1
209 AGT 0 3 0 76 0 2 4 0 0 22 0 106289 0 0 1 6 0 0 0 0 0 3 0 0 0 0 0 1 0 0 0 0 0 0 0 0 0 0 0 0 0 0 0 34 0 0 0 0 0 0 0 0 0 0 0 0 0 0 0 0 0 0 0 0
210 AAT 3 1 0 106403 0 0 0 0 0 0 0 3 0 0 0 2 0 0 0 2 0 0 0 2 0 0 0 0 0 0 0 0 0 0 0 9 1 0 0 0 0 0 0 0 0 0 0 0 0 0 0 2 0 0 0 0 0 0 0 0 0 0 0 0
211 GGA 0 0 1 0 2 0 0 0 7 0 0 0 0 0 0 0 0 0 0 0 0 59 0 0 1 0 0 0 0 0 0 0 33 0 0 0 0 0 0 0 106252 1 3 31 12 0 0 0 0 0 0 0 0 0 0 0 5 0 0 0 0 0 0 2
212 AAT 4 1 0 106377 0 0 0 0 0 0 0 13 0 0 0 1 0 0 0 1 7 2 0 1 1 0 0 0 0 0 0 2 0 0 0 6 0 0 0 10 0 0 0 0 0 0 0 0 0 0 0 0 0 0 0 0 0 0 0 0 0 0 0 0
213 GCT 0 0 0 0 0 0 0 5 0 0 0 0 0 0 0 0 0 0 0 0 0 0 0 0 0 0 0 0 0 0 0 0 0 0 0 12 0 5 4 106187 1 0 0 0 0 0 0 8 0 0 0 0 0 0 0 24 0 0 0 0 0 0 0 0
214 TAT 0 0 0 0 0 0 0 0 0 0 0 0 0 0 0 0 0 0 0 14 0 0 0 0 0 0 0 0 0 0 0 0 0 0 0 0 0 0 0 0 0 0 0 0 0 0 0 0 0 4 1 106417 0 0 0 1 0 0 0 2 0 0 0 0
215 GTC 0 0 0 0 0 0 0 0 0 0 0 0 1 6 0 0 0 0 0 0 0 0 0 0 0 0 0 0 0 0 0 0 0 0 0 0 0 2 0 0 0 1 0 0 12 106409 1 6 0 0 0 0 0 0 0 0 0 0 0 0 0 10 0 0
216 TCT 0 0 0 0 0 0 0 3 0 0 0 0 0 0 0 0 0 0 0 0 0 0 0 2 0 0 0 0 0 0 0 0 0 0 0 0 0 0 0 0 0 0 0 0 0 0 0 0 0 0 0 17 0 41 0 106362 0 0 0 1 0 0 0 9
217 GTA 0 0 0 0 0 0 0 0 0 0 0 0 14 0 0 0 0 0 0 0 0 0 0 0 0 0 0 0 0 0 0 0 0 0 0 0 3 0 0 0 1 0 0 0 106326 0 25 0 0 0 0 0 0 0 0 0 0 0 0 0 5 0 0 0
218 GCG 0 0 0 0 0 0 14 0 0 7 0 0 0 0 0 0 0 0 0 0 0 0 1 0 0 0 0 0 0 0 0 0 0 0 16 0 42 0 105952 15 0 0 0 0 0 0 11 0 0 0 0 0 0 12 25 0 0 0 0 0 0 0 0 0
219 TCT 0 0 0 0 0 0 0 0 0 17 0 0 0 0 0 0 0 0 0 0 0 0 0 4 0 0 0 0 0 0 0 0 0 0 0 0 8 0 3 3 18 1 0 0 0 0 0 0 0 0 0 7 4 17 7 106350 0 0 0 0 0 0 0 5
220 TCA 0 0 0 3 1 4 0 0 0 0 0 0 0 0 0 0 0 2 0 0 31 0 0 0 0 0 0 0 0 0 0 0 0 0 0 0 0 0 1 0 0 6 0 0 0 0 0 0 4 0 0 0 106367 7 6 0 0 0 0 0 5 0 0 0
221 AAT 0 3 0 106153 0 0 0 1 0 0 0 0 0 0 0 1 0 0 0 10 0 0 0 0 0 0 0 4 0 0 0 0 0 0 0 3 0 0 0 0 0 0 0 0 0 0 0 0 0 0 0 256 0 0 0 0 0 0 0 0 0 0 1 0
222 TAT 0 0 0 0 0 0 27 0 0 0 0 0 0 0 0 0 0 0 0 8 0 0 0 0 0 0 0 0 0 0 0 0 0 0 0 0 0 0 0 0 0 0 0 0 0 0 0 1 0 8 0 106376 1 0 0 0 0 1 0 12 0 0 0 0
223 AAC 8 106282 0 12 0 0 0 0 0 60 0 0 0 2 0 0 0 0 0 0 0 0 0 0 0 0 0 0 1 0 0 0 7 11 0 0 0 0 0 0 0 0 0 0 0 0 0 0 0 8 0 0 0 0 0 0 0 0 0 0 1 11 0 8
224 AGG 0 0 5 0 0 0 1 0 24 1 105158 131 0 0 10 0 0 7 0 0 0 0 0 0 0 18 8 0 0 0 0 0 0 0 0 0 0 0 0 0 0 18 20 0 0 0 0 0 0 2 0 0 0 3 0 0 0 0 2 0 0 0 0 0
225 AGA 17 0 0 0 1 0 0 0 105945 0 10 0 18 0 0 0 0 7 0 0 0 0 0 0 0 0 0 3 0 0 0 0 0 0 0 0 0 0 0 0 14 0 0 0 0 0 0 0 0 0 0 0 0 0 0 0 0 0 0 0 0 0 0 0
226 TTC 0 0 0 0 0 0 0 0 0 0 0 0 0 3 0 5 0 0 0 0 0 0 0 0 0 0 0 0 0 15 0 0 0 0 0 0 0 0 0 0 0 0 0 0 0 2 0 0 0 1 0 0 0 11 0 0 0 5 0 0 26 106160 0 9
227 ACC 0 6 0 0 3 106208 1 13 0 1 0 0 0 8 0 0 0 0 0 0 0 4 0 0 0 0 0 0 0 0 0 0 0 0 0 0 0 20 1 0 0 0 0 0 0 0 0 0 0 0 0 0 14 0 0 0 0 0 0 0 0 0 1 0
228 CCG 0 0 0 0 0 0 5 0 0 0 0 0 0 0 0 0 0 0 9 0 54 2 106187 34 0 0 18 0 0 0 11 0 0 0 0 0 0 0 1 0 0 0 0 0 0 0 0 0 0 0 0 0 0 0 6 0 0 0 0 0 0 0 0 0
229 GAA 7 0 0 0 81 0 75 0 0 0 0 54 0 0 0 0 0 0 0 0 0 0 0 0 0 0 0 0 0 0 0 0 104403 1 5 1 16 0 0 0 14 0 6 0 1 0 0 0 16 0 0 2 19 0 0 0 0 0 0 26 18 0 0 0
230 ATA 0 0 0 0 4 0 0 0 0 0 0 0 106181 2 8 1 0 0 0 0 26 0 0 0 0 0 0 0 0 0 0 0 0 0 0 0 0 1 0 0 0 0 0 0 187 0 0 5 0 0 0 0 0 0 0 0 0 0 0 0 3 0 0 0
231 GCT 0 0 0 1 19 0 0 10 0 0 0 5 0 0 0 0 1 14 5 0 0 0 0 0 0 0 0 0 0 0 0 0 0 0 0 41 0 7 3 103780 0 0 0 4 6 0 0 11 0 0 0 0 0 0 1 16 0 0 0 0 0 0 0 0
232 GCA 0 1 1 0 76 0 0 1 0 6 0 0 0 0 5 1 0 13 0 4 0 0 0 0 0 0 0 3 0 0 1 1 4 0 0 0 106114 0 27 1 0 10 1 0 5 0 0 0 0 0 0 0 9 0 0 0 0 0 0 0 0 2 0 3
233 AGG 0 0 4 0 0 0 0 0 20 0 101132 9 0 0 10 0 0 0 0 0 0 0 0 0 0 0 4 0 0 0 0 0 0 0 0 0 0 0 0 0 0 0 21 0 0 0 0 0 0 0 0 0 0 0 0 0 0 0 2 0 0 0 0 0
234 CCC 0 0 0 0 0 7 0 0 0 0 0 0 0 0 1 0 0 2 0 0 2 106191 0 5 0 0 0 0 0 5 0 0 0 0 0 0 0 13 0 0 0 0 0 0 0 0 0 0 0 0 0 0 0 2 0 0 0 0 0 0 0 0 0 0
235 AAA 105286 0 3 0 0 0 0 0 1 0 0 0 0 0 0 0 4 0 0 0 0 0 0 0 0 0 0 0 0 0 0 0 19 0 0 0 0 0 0 0 0 0 0 0 0 0 0 0 1 0 0 0 0 0 0 0 0 0 0 0 0 0 0 0
236 GTA 0 0 0 0 0 0 0 0 0 0 0 3 8 0 2 0 0 0 0 0 0 0 0 0 0 0 7 0 1 0 0 0 0 0 0 0 2 0 0 0 0 0 0 0 106313 0 10 2 1 0 0 0 0 0 0 0 0 0 0 0 6 0 0 0
237 AGA 3 0 3 0 1 0 0 2 105659 0 5 0 20 0 0 0 0 32 0 0 0 0 0 0 1 0 9 0 0 0 0 0 0 0 1 0 0 0 9 0 16 0 0 0 0 0 0 0 0 0 0 0 0 0 0 0 1 0 0 0 3 0 1 0
238 GAT 0 0 0 3 0 0 0 0 3 1 0 0 0 1 0 0 0 0 0 1 0 0 0 0 0 0 0 0 0 0 0 0 2111 4 9 103067 0 0 0 0 2 0 1 11 0 0 0 21 0 0 0 6 0 0 0 0 0 0 0 0 0 0 0 0
239 CAA 10 0 0 0 1 0 0 0 0 0 0 0 0 0 50 0 105643 2 17 4 0 0 0 2 14 0 0 0 0 0 0 0 1 0 0 0 0 0 0 0 0 0 0 0 0 22 0 0 5 0 0 0 2 0 0 0 0 0 0 0 0 0 0 0
240 CAT 0 0 0 56 0 12 0 0 0 0 0 0 0 0 2 0 2 13 3 103844 0 0 0 1 52 0 0 2 0 0 0 0 0 0 0 3 0 0 0 0 0 0 0 0 0 0 0 0 0 0 0 14 0 0 0 0 0 0 0 0 0 1 0 0
241 GGG 0 0 0 0 0 0 0 0 0 0 11 0 0 0 0 0 0 0 0 0 0 0 0 0 0 0 0 0 0 0 0 0 0 0 5 0 0 0 0 0 1 0 101081 24 0 0 8 0 0 0 0 0 0 0 0 0 0 0 8 0 0 0 0 0
242 AGG 0 0 20 0 0 0 1 0 9 1 101774 14 0 0 10 0 0 0 0 0 0 0 0 0 0 0 3 0 0 0 0 0 0 0 0 0 0 0 0 0 0 0 15 0 0 0 0 0 0 0 0 0 0 0 0 0 0 0 3 0 0 0 0 0
243 ATG 0 0 0 0 0 0 2 0 0 0 0 0 50 1 104379 11 0 0 0 0 0 0 0 0 0 0 0 0 0 0 2 0 0 0 0 0 0 0 0 0 0 0 0 0 0 0 13 0 0 0 0 0 0 0 0 0 0 0 0 0 0 0 23 0
244 AAC 16 104514 0 20 0 18 0 0 0 2 38 0 0 4 0 0 0 0 0 0 0 0 0 0 0 0 0 0 0 0 0 0 0 3 0 0 1 0 0 0 0 0 0 0 17 0 0 0 0 18 0 0 0 0 0 0 0 0 0 0 0 5 0 9
245 TAT 0 0 0 1 0 0 0 0 0 0 0 0 0 0 0 0 0 0 0 4 0 0 0 0 0 0 0 0 0 0 0 0 0 0 0 0 0 0 0 0 0 0 0 0 0 0 0 0 1 3 0 104418 0 0 0 0 0 0 0 3 0 0 0 0
246 TAC 0 0 0 0 0 0 0 0 0 0 0 0 0 0 0 0 0 4 0 0 0 0 0 0 0 0 0 0 0 0 0 0 0 0 0 0 0 0 0 0 0 2 0 0 0 0 0 0 7 105669 0 4 0 2 0 0 0 9 0 0 0 0 0 0
247 TGG 0 0 0 0 0 0 0 0 0 0 1 0 0 0 0 0 0 0 0 0 0 0 0 0 0 0 14 0 0 0 0 0 0 0 0 0 0 0 0 0 0 0 2 0 0 0 0 0 0 0 5 0 0 0 2 0 11 1 105990 10 0 0 9 0
248 ACC 0 1 0 0 3 101198 0 10 0 0 0 3 0 9 0 0 0 0 0 0 0 0 0 0 0 0 0 0 0 0 0 0 0 0 0 0 0 11 0 0 0 0 0 0 0 26 0 0 0 0 0 0 0 1 0 0 0 0 0 0 0 0 0 0
249 TTG 0 0 0 0 0 0 0 0 0 0 0 0 0 0 1 0 0 0 0 0 0 0 0 0 0 0 0 0 0 0 6 55 0 0 0 0 0 0 0 0 0 0 0 0 0 0 0 0 0 0 0 0 0 0 9 0 0 0 0 0 2 1 105340 6
250 CTA 0 0 0 0 0 0 0 0 0 0 0 0 16 0 0 0 4 0 0 0 4 0 0 0 0 0 0 0 101032 1 15 10 0 0 0 0 0 0 0 0 0 0 0 0 17 0 7 0 0 0 0 0 0 0 0 0 0 0 0 25 14 0 20 0
251 GAA 8 0 0 0 0 0 0 0 0 0 0 0 0 0 0 0 1 0 0 0 0 9 0 0 0 0 0 0 0 0 0 35 106222 0 4 0 0 0 0 0 5 0 0 0 0 0 8 0 33 0 0 0 0 3 0 0 0 0 0 0 0 0 2 0
252 CCC 0 0 0 0 0 15 0 0 0 0 0 0 0 0 0 0 0 10 0 0 10 105143 0 5 0 2 0 0 0 5 0 0 0 0 0 0 0 1 0 0 0 0 0 0 0 0 0 0 0 0 0 0 0 11 0 0 0 0 0 0 0 0 0 0
253 GGA 0 0 0 0 0 0 0 0 11 0 0 0 0 0 0 0 0 0 0 0 0 0 0 0 0 0 0 0 0 0 0 0 6 0 2 0 0 0 0 0 106114 12 15 2 11 0 0 0 0 0 0 0 0 0 0 0 5 0 0 0 0 9 0 0
254 GAC 0 28 0 0 0 0 0 0 0 0 0 0 0 0 0 0 0 0 0 0 0 0 0 0 0 0 0 0 0 0 0 0 10 105862 2 6 0 0 0 0 0 4 0 0 0 0 0 0 0 9 0 0 0 0 0 0 0 0 0 0 0 0 0 0
255 ACA 8 1 0 0 105681 8 1 0 0 0 0 0 7 0 0 0 0 0 0 0 0 0 0 0 0 0 0 0 0 0 0 0 0 0 0 0 6 0 0 0 0 0 0 0 0 0 0 0 0 0 0 0 4 0 0 0 0 0 0 0 0 0 0 0
256 ATA 1 0 0 0 3 0 0 0 0 0 0 0 106391 0 1 0 0 0 0 0 0 0 0 0 0 0 0 0 2 6 0 0 0 0 0 0 0 0 0 0 0 0 0 0 5 0 0 0 0 0 0 0 0 0 0 0 0 0 0 0 17 0 0 0
257 ATA 0 0 0 0 3 0 0 0 0 0 0 1 106262 0 4 1 0 0 0 1 0 0 0 0 0 0 0 0 0 0 0 0 0 0 0 19 12 0 0 0 0 0 0 0 1 0 0 0 0 0 0 0 0 0 0 0 0 0 6 0 0 0 0 0
258 TTT 0 0 0 0 0 0 0 0 0 0 0 0 0 0 0 6 0 0 0 0 0 0 0 0 0 0 0 0 0 0 0 4 0 0 0 0 0 0 0 0 0 0 0 0 0 0 0 1 0 0 0 1 0 0 0 3 0 0 0 0 0 3 0 106204
259 GAG 0 0 3 0 0 0 0 0 0 0 0 0 0 0 0 0 0 0 0 0 0 0 0 0 0 0 0 0 0 0 0 0 8 3 106289 38 0 0 2 0 0 0 15 0 0 0 4 0 0 0 6 0 0 0 0 0 0 0 0 0 0 0 0 0
260 GCA 0 0 0 0 35 0 0 2 0 0 0 0 0 0 0 0 0 0 0 0 0 0 0 0 0 0 0 0 0 0 0 0 15 0 0 0 105966 1 4 0 1 0 0 0 10 0 0 0 0 0 0 0 25 0 0 0 0 0 0 0 0 0 0 0
261 ACT 0 0 0 24 0 5 0 106204 0 2 0 1 0 0 0 7 0 0 0 0 0 0 0 1 0 0 0 0 0 0 0 0 0 0 0 0 0 0 0 1 0 0 0 0 0 0 0 0 0 0 0 0 0 0 0 0 0 0 0 0 0 0 0 0
262 GGT 0 0 0 0 0 0 0 0 0 0 0 22 0 0 0 0 0 0 0 0 0 0 0 0 0 0 0 1 0 0 0 0 0 0 0 13 0 0 0 0 2 22 1 106322 0 0 0 15 0 0 0 0 0 0 0 0 0 0 0 4 0 0 0 0
263 AAT 0 1 0 106401 0 0 0 1 0 0 0 1 0 0 0 0 0 0 0 0 0 0 0 0 0 0 0 0 0 0 0 0 0 0 0 6 0 0 0 0 0 0 0 0 0 0 0 0 0 0 0 0 0 0 0 0 0 0 0 0 0 0 0 0
264 CTA 0 0 0 0 0 0 0 0 0 0 0 0 9 0 0 0 0 0 0 0 8 0 0 0 0 0 0 0 106350 0 5 0 0 0 0 0 0 0 0 0 0 0 0 0 0 0 0 0 0 0 0 0 0 0 0 0 0 0 0 0 4 0 0 0
265 ATA 2 0 0 0 3 0 0 0 3 0 0 0 106398 2 8 0 0 0 0 0 0 0 0 0 0 0 0 0 1 0 0 0 0 0 0 0 0 0 1 0 0 0 0 0 4 0 0 0 0 0 0 0 0 0 0 0 0 0 0 0 0 0 0 0
266 GCA 0 0 0 0 10 0 0 0 0 0 0 0 0 0 0 0 0 0 0 0 0 0 0 0 0 0 0 0 0 0 0 0 10 0 0 0 106352 0 1 0 0 0 0 0 2 0 0 0 0 0 0 0 15 0 0 4 0 0 0 0 0 0 0 0
267 CCA 0 0 0 0 12 0 0 0 0 0 0 0 0 0 0 0 5 0 0 0 106299 1 2 0 0 0 0 0 7 0 0 0 0 0 0 0 0 0 0 0 0 0 0 0 0 0 0 0 0 0 0 0 7 0 0 0 0 0 0 0 0 0 0 0
268 TGG 0 0 0 0 0 0 0 1 0 0 1 0 0 0 0 0 0 58 0 0 0 0 0 0 0 0 2 0 0 0 0 0 0 0 21 0 0 0 14 0 0 0 2 0 0 0 70 0 0 0 8 0 0 0 1 0 12 2 106172 40 0 0 7 0
269 TAT 0 0 0 0 0 0 0 0 0 0 0 0 0 0 0 0 0 0 0 8 0 0 0 0 0 0 0 0 0 0 0 0 0 0 0 0 0 0 0 0 0 0 0 0 0 0 0 0 0 9 0 106405 0 0 0 1 0 0 0 5 0 0 0 0
270 GCT 0 0 0 0 0 0 0 15 0 0 0 0 0 0 0 0 0 0 0 0 0 0 0 0 0 0 0 0 0 0 0 0 0 0 0 17 0 3 1 106366 0 0 0 2 0 0 0 8 0 0 0 0 0 0 13 11 0 0 0 0 0 0 0 0
271 TTC 0 0 0 0 0 0 0 0 0 0 0 0 0 0 0 0 0 0 0 0 0 0 0 0 0 0 0 0 0 6 0 0 0 0 0 0 0 0 0 0 0 0 0 0 0 0 0 0 0 1 0 0 0 8 0 0 0 2 0 0 1 106398 1 31
272 GCA 0 0 0 0 16 0 0 0 0 0 0 0 0 0 0 0 9 0 0 0 0 0 0 0 0 0 0 0 3 0 0 0 9 0 0 0 106333 1 3 1 0 1 0 0 10 0 0 0 0 0 0 0 48 0 0 0 0 0 0 0 0 0 0 0
273 CTG 0 0 0 0 0 0 0 0 0 0 0 0 15 0 14 0 0 0 2 0 0 0 25 0 0 0 1 0 9 1 106315 12 0 0 0 0 0 0 0 0 0 0 0 0 0 0 1 0 0 0 0 0 0 0 0 0 0 0 0 0 0 0 15 0
274 AGT 0 9 0 8 0 0 0 1 57 3 0 106142 0 0 5 28 0 0 0 5 0 0 0 0 0 0 7 0 3 0 0 0 0 0 6 26 0 0 0 0 67 0 0 6 0 0 0 0 0 0 0 0 92 0 0 0 0 0 0 0 0 0 0 0
275 AGA 2 19 1 0 0 0 0 0 106336 0 16 0 43 0 0 0 0 0 0 0 0 0 0 0 18 0 0 0 0 0 0 0 0 0 0 0 0 0 0 0 6 0 0 0 0 0 0 0 0 0 0 0 0 0 0 0 0 0 0 0 0 0 0 0
276 GGG 0 0 0 2 0 0 0 0 0 0 31 0 0 0 0 0 0 16 0 0 0 0 0 0 0 0 1 0 0 0 0 0 0 0 4 0 0 0 0 0 24 30 106227 69 0 0 16 0 0 0 0 0 0 0 0 0 0 0 18 0 0 0 0 0
277 TTT 20 0 0 0 0 0 0 0 11 24 0 1 0 1 1 2 82 399 1 0 0 11 7 0 0 0 0 0 0 0 0 32 0 23 0 0 0 0 0 19 0 0 0 2 77 0 0 3 0 0 0 6 0 0 0 7 0 0 0 3 4 21 2 105689
278 GAG 0 0 4 0 0 2 0 0 0 0 0 8 0 1 0 0 2 0 0 0 9 0 0 0 0 0 0 0 0 0 0 0 21 1 106232 103 0 0 0 6 0 0 41 2 0 0 2 0 0 1 17 1 0 0 0 0 0 0 0 0 0 0 0 0
279 TCC 0 0 0 0 0 1 0 0 0 0 0 0 0 0 0 0 0 0 0 0 0 3 0 0 0 0 0 0 0 0 0 0 0 0 0 0 0 1 0 0 0 0 0 0 0 0 0 0 0 11 0 0 51 106290 34 23 0 0 0 0 0 2 0 0
280 GGC 0 0 0 0 0 0 0 0 0 22 0 0 0 0 0 0 0 0 0 0 0 0 0 0 0 2 0 0 0 0 0 2 0 61 0 0 1 0 0 0 15 106265 1 10 0 19 0 0 0 0 0 0 0 0 0 0 0 8 0 0 0 0 0 0
281 ATC 0 1 0 0 0 14 0 0 0 1 0 0 7 106389 1 9 0 0 0 0 0 0 0 0 0 0 0 0 0 4 0 0 0 0 0 0 0 0 0 0 0 0 0 0 0 2 0 0 0 0 0 0 0 0 0 0 0 0 0 0 0 2 0 0
282 ATC 0 1 0 0 0 11 0 0 0 1 0 0 74 106300 1 6 0 0 0 0 0 0 0 0 0 0 0 0 0 2 0 0 0 0 0 0 0 0 0 0 0 0 0 0 0 7 0 0 0 0 0 0 0 0 0 0 0 0 0 0 0 1 0 0
283 ACC 0 249 0 0 14 106070 0 8 0 1 0 0 19 33 0 0 1 0 0 0 0 0 0 0 0 0 0 0 23 0 0 0 0 0 0 0 0 3 0 0 0 0 0 0 9 0 1 0 0 0 0 4 0 0 0 0 0 0 0 3 2 0 0 15
284 TCA 0 0 0 0 5 0 0 0 0 0 0 0 0 0 0 0 0 0 0 0 20 0 0 0 0 0 0 0 0 0 0 0 0 0 0 0 0 0 0 0 0 0 0 0 0 0 0 0 9 0 0 0 106355 1 18 7 0 0 0 0 3 0 0 0
285 AAC 16 106288 1 44 0 8 0 0 0 2 0 0 0 1 0 0 0 1 0 0 0 0 0 0 0 0 0 0 0 0 0 0 29 6 0 0 0 0 1 0 0 0 8 0 0 0 0 0 0 0 0 0 0 0 0 0 0 0 0 0 0 0 0 0
286 GCG 113 0 0 0 0 0 13 0 0 0 0 0 74 0 0 0 0 0 0 0 0 0 1 0 0 0 0 0 0 13 0 0 0 0 14 0 18 15 108948 20 0 0 0 0 0 0 43 0 0 0 0 0 0 0 24 2 0 0 0 0 0 0 0 0
287 TCA 0 0 0 0 0 0 0 0 0 0 0 0 0 0 0 0 1 0 0 0 13 117 0 0 0 0 0 0 0 0 0 0 0 0 0 10 1 0 0 0 0 0 0 0 0 0 0 0 9 0 0 0 109117 0 3 0 1 0 0 0 7 0 0 0
288 ATG 0 0 3 0 0 0 7 0 0 0 1 0 21 0 109236 9 0 0 0 0 0 0 0 0 0 0 0 0 0 0 0 0 0 0 0 0 0 0 0 0 0 0 0 0 0 0 17 0 0 0 0 0 0 0 0 0 0 0 4 0 0 0 0 0
289 CAT 0 0 0 3 0 318 0 0 0 0 0 0 40 0 0 0 18 10 2 108842 0 0 0 1 0 0 0 1 0 0 0 2 0 0 0 1 0 0 0 0 0 0 12 1 0 0 0 0 0 0 0 15 0 0 0 0 28 0 0 0 0 1 0 0
290 GAG 0 2 6 0 0 0 0 0 0 0 0 0 0 0 6 0 0 1 6 0 0 0 0 0 0 0 0 0 0 0 0 0 7 0 109203 22 0 0 1 0 0 0 16 0 0 0 1 0 0 0 19 0 0 0 0 0 0 0 0 0 0 0 0 0
291 TGT 0 0 0 0 0 0 0 0 0 0 0 4 0 0 0 0 0 0 0 0 0 0 0 0 0 0 0 6 0 0 0 0 0 0 0 0 0 0 0 0 0 0 0 2 0 0 0 0 0 0 0 15 0 0 0 2 1 8 0 109236 0 0 0 9
292 AAC 15 109199 0 8 0 0 0 0 0 15 0 0 0 1 0 0 0 4 0 0 0 0 0 0 0 0 0 0 0 0 0 0 0 52 0 0 0 0 0 0 0 0 0 0 0 0 0 0 0 0 0 0 0 0 0 0 0 0 0 0 0 0 0 0
293 ACG 0 0 13 0 18 0 109207 16 0 0 14 0 0 0 12 0 0 0 0 0 0 0 0 0 0 0 0 0 0 0 0 0 0 0 0 0 0 0 3 0 0 0 0 0 0 0 0 0 0 0 4 0 0 0 0 10 0 0 0 0 0 0 0 0
294 AAG 19 0 109120 21 0 0 69 0 0 0 7 0 0 0 0 8 0 0 2 0 0 0 0 0 0 0 0 5 0 1 0 0 0 0 38 0 0 0 0 0 0 0 0 7 0 0 0 0 0 0 1 1 0 0 2 0 0 0 0 0 0 0 0 0
295 TGT 0 0 0 0 0 0 0 0 0 0 0 0 0 0 0 0 0 0 0 0 0 0 0 0 0 0 0 2 0 0 0 0 0 0 0 0 0 0 0 0 0 0 0 4 0 0 0 0 0 0 0 13 0 0 0 0 1 19 2 109229 0 0 0 13
296 CAA 8 0 0 0 0 0 0 0 0 0 0 0 0 0 0 0 109258 2 2 0 0 0 0 0 23 0 0 0 0 0 0 0 0 0 0 0 0 0 0 0 0 0 0 0 0 0 0 0 11 0 0 0 0 0 0 0 0 0 0 0 0 0 0 0
297 ACA 15 0 0 0 109236 10 1 0 2 0 0 0 20 0 0 0 0 0 0 0 3 0 0 0 0 0 0 0 0 0 0 0 0 0 0 0 15 0 0 0 0 0 0 0 0 0 0 0 0 0 0 0 1 0 0 0 0 0 0 0 0 0 0 0
298 CCC 0 0 0 0 0 13 0 0 0 0 0 0 0 0 0 0 0 18 0 0 9 109250 0 3 0 5 0 0 0 8 0 0 0 0 0 0 0 0 0 0 0 0 0 0 0 0 0 0 0 0 0 0 0 5 0 0 0 0 0 0 0 0 0 0
299 CAG 0 0 1 0 6 0 0 3 0 0 0 0 0 0 0 0 7 0 109047 41 0 0 3 7 0 2 16 39 0 0 47 34 0 0 0 1 0 0 0 0 0 0 0 0 0 0 0 0 0 0 20 11 0 0 0 0 0 0 0 0 0 0 0 0
300 GGA 0 0 0 0 0 0 0 0 3 0 0 0 0 0 0 0 0 0 0 0 0 0 0 0 1 0 0 0 0 0 0 0 6 0 0 0 0 0 0 0 109219 0 6 0 17 0 0 0 0 0 0 0 0 0 0 0 32 0 0 0 0 0 0 0
301 GCT 0 0 0 0 0 0 0 16 0 0 0 0 0 0 0 0 0 0 0 0 0 0 0 1 0 0 0 0 0 0 0 0 0 0 0 39 3 12 1 109196 0 0 0 1 0 0 0 14 0 0 0 0 0 0 0 15 0 0 0 0 0 0 0 0
302 ATA 0 0 0 0 6 0 0 0 4 0 0 0 109136 0 9 0 0 0 0 0 0 0 0 0 0 0 0 0 0 0 0 0 0 0 0 0 0 0 0 0 0 0 0 0 7 0 0 0 0 0 0 0 0 0 0 0 0 0 0 0 138 0 0 0
303 AAC 9 109245 0 11 0 2 0 0 0 4 0 0 0 0 0 0 0 0 0 0 0 0 0 0 0 0 0 9 0 0 0 0 4 2 11 0 0 0 0 0 0 0 0 0 0 0 0 0 0 0 0 0 0 0 0 0 0 0 0 0 0 0 0 0
304 AGC 0 27 0 0 0 0 0 0 14 109127 0 59 0 25 0 2 0 0 0 0 0 0 0 0 0 0 0 0 0 0 0 0 0 0 0 0 0 0 0 0 0 0 0 0 0 0 0 0 0 0 0 0 0 0 0 0 0 0 0 0 0 0 0 0
305 AAT 6 15 0 109257 0 0 0 0 0 0 0 5 0 0 0 0 0 0 0 0 0 0 0 0 0 0 0 0 0 0 0 2 0 0 0 1 0 0 0 0 0 0 0 0 0 0 0 0 0 0 0 2 0 0 0 0 0 0 0 0 0 0 0 0
306 CTC 0 0 0 0 0 0 0 0 11 0 3 0 0 18 0 0 0 2 0 0 0 12 0 0 0 0 0 0 8 109220 0 2 0 0 0 0 0 0 0 0 0 0 0 0 0 1 0 0 0 0 0 0 0 0 0 0 0 0 0 0 0 11 0 0
307 CCT 0 0 0 0 0 0 0 9 0 0 0 0 0 0 0 0 0 0 0 21 12 39 30 109168 0 0 0 0 0 0 0 8 0 0 0 0 0 0 0 0 0 0 0 0 0 0 0 0 0 0 0 0 0 0 0 1 0 0 0 0 0 0 0 0
308 TTC 0 0 0 0 0 0 0 0 0 0 0 0 0 1 0 0 0 0 0 0 0 0 0 0 0 0 0 0 0 0 0 0 0 0 0 0 0 0 0 0 0 0 0 0 0 0 0 0 0 1 0 0 0 8 0 0 0 0 0 0 14 109198 0 47
309 CAG 0 0 9 0 0 0 0 0 0 0 0 0 0 0 0 0 7 0 109112 40 0 0 0 0 0 0 21 0 0 0 1 0 0 0 0 0 0 0 0 0 0 0 0 0 0 0 0 0 0 0 8 0 0 0 0 0 0 0 0 0 0 0 0 0
310 AAT 2 9 0 109278 0 0 0 0 0 0 0 6 0 0 0 0 0 0 0 0 0 0 0 0 0 0 0 0 0 0 0 0 0 0 0 5 0 0 0 0 0 0 0 0 0 0 0 0 0 0 0 1 0 0 0 0 0 0 0 0 0 0 0 0
311 ATA 3 0 0 0 3 0 0 0 1 0 0 0 109252 3 13 1 0 0 0 0 0 0 0 0 0 0 0 0 0 0 0 0 0 0 0 0 0 0 0 0 0 0 0 0 3 0 0 0 0 0 0 0 0 0 0 0 0 0 0 0 0 0 0 0
312 CAC 0 11 0 0 0 0 0 0 0 0 0 0 0 0 0 0 28 109182 2 4 0 3 0 0 0 5 0 0 0 1 0 0 0 3 0 0 0 0 0 0 0 0 0 1 0 0 0 0 0 31 0 0 0 0 2 0 0 0 0 0 0 0 0 0
313 CCA 0 0 0 0 2 0 0 0 0 0 0 0 0 0 0 0 3 0 0 0 109244 1 18 2 1 0 0 0 6 0 0 0 0 0 0 0 0 0 0 0 0 0 0 0 0 0 0 0 0 0 0 0 5 0 0 0 0 0 2 0 0 0 0 0
314 GTC 0 0 0 0 0 0 0 0 0 0 5 0 0 4 0 0 0 0 0 7 0 0 0 0 0 0 0 0 0 1 0 0 0 4 0 0 2 8 0 0 0 0 0 0 70 109008 2 7 0 0 0 0 1 0 0 2 0 0 0 0 0 21 0 0
315 ACA 12 0 0 0 109165 0 9 0 0 0 0 56 9 0 0 0 0 4 0 0 0 0 0 0 0 0 0 0 0 0 0 0 0 0 0 0 0 0 0 0 0 0 0 0 5 0 0 0 0 0 0 0 15 0 0 0 0 0 0 2 0 0 0 0
316 ATA 0 0 0 0 11 0 0 0 1 0 0 0 108978 210 13 0 0 0 0 0 0 0 0 0 0 0 0 0 1 0 0 0 0 0 0 0 0 0 0 0 0 0 0 0 2 0 0 0 0 0 0 0 0 0 0 0 0 0 0 0 65 0 0 0
317 GGA 0 0 0 0 0 0 0 0 2 0 0 0 0 0 0 0 0 0 0 0 0 0 0 0 0 0 0 0 0 0 0 0 3 0 0 0 1 0 0 0 109167 1 37 59 16 0 0 0 0 0 0 0 0 0 0 0 3 0 0 0 0 0 0 0
318 GAG 7 0 8 0 0 2 0 0 0 0 0 0 0 0 0 0 0 1 0 0 0 0 0 0 0 0 0 0 0 3 1 0 11 1 108914 13 3 0 0 0 0 0 27 0 0 0 0 0 0 0 23 0 0 3 0 62 0 0 0 0 0 0 0 0
319 TGC 0 0 0 0 0 0 0 0 0 0 0 0 0 0 0 0 0 0 0 0 0 0 0 0 0 0 0 0 0 0 0 0 0 0 0 0 0 0 0 0 0 1 0 0 0 0 0 0 0 29 0 0 0 1 0 0 18 109015 3 11 0 25 0 0
320 CCA 0 0 0 0 8 0 0 0 0 0 0 0 0 0 0 0 4 0 0 0 109172 13 13 0 2 0 0 0 8 0 0 0 0 0 0 0 0 0 0 0 0 0 0 5 0 0 0 0 0 0 0 0 7 0 0 0 0 0 0 0 0 0 0 0
321 AAA 109255 0 2 2 2 0 0 0 3 0 0 0 0 0 0 21 0 0 0 0 0 0 0 0 0 0 0 0 0 2 0 0 2 0 0 0 0 0 0 0 0 0 0 0 0 0 0 0 0 0 0 0 0 0 0 0 0 0 0 0 0 0 0 0
322 TAT 0 0 0 5 0 0 0 0 0 0 0 0 0 0 0 0 0 0 0 2 0 0 0 0 0 0 0 0 0 0 0 0 0 0 0 0 0 0 0 0 0 0 0 0 0 0 0 0 1 3 0 109066 0 0 0 0 0 0 0 15 0 0 0 5
323 GTC 0 0 0 0 0 0 0 0 0 0 0 0 0 44 0 0 0 0 0 0 0 0 0 0 0 0 0 0 0 1 3 0 0 1 0 0 0 5 0 0 0 0 0 0 9 107339 1 8 0 0 0 0 0 0 0 0 0 0 0 0 3 12 0 0
324 AGG 0 0 3 0 0 0 0 0 9 2 108007 35 0 0 12 0 0 0 0 0 0 0 0 0 0 0 28 0 0 0 0 0 0 0 0 0 0 4 0 0 0 0 16 0 0 0 0 0 0 0 0 0 0 0 0 0 0 0 0 0 0 0 0 0
325 AGT 0 0 0 17 0 0 0 0 0 3 0 108800 0 0 0 19 0 0 0 0 0 0 0 0 0 0 0 1 0 0 0 0 0 0 0 0 0 0 0 0 0 0 0 7 0 0 0 0 0 0 0 0 0 0 1 0 0 0 0 0 0 0 0 0
326 ACC 10 8 0 0 6 108930 0 15 0 0 0 1 0 19 0 0 0 0 0 0 0 0 0 0 0 38 0 0 0 0 0 0 0 0 0 0 0 18 0 0 0 0 0 0 0 0 0 0 0 0 0 0 0 0 0 0 0 0 0 0 0 4 1 0
327 AAA 109118 2 3 1 0 0 0 0 1 0 0 0 0 0 0 0 2 0 0 0 0 0 0 0 0 0 0 0 0 0 0 0 5 0 0 0 0 0 0 0 0 0 0 0 0 0 4 0 1 0 0 0 0 0 0 0 0 0 0 0 0 0 0 0
328 TTG 0 0 0 0 0 0 0 0 0 0 0 0 0 0 0 0 0 0 0 0 0 0 0 0 0 0 0 0 0 0 27 9 0 0 0 0 0 0 0 0 0 0 0 0 0 0 0 0 0 0 2 0 0 0 1 0 0 0 0 0 2 1 107480 9
329 AGG 0 0 5 0 0 0 1 0 8 0 107648 11 0 0 22 0 0 0 0 0 0 0 0 0 0 0 4 0 0 0 0 0 0 0 0 0 0 0 0 0 0 0 18 0 0 0 0 0 0 0 0 0 0 0 0 0 0 0 1 0 0 0 0 0
330 ATG 0 0 0 0 0 0 6 0 0 0 0 0 18 0 107434 5 0 0 0 0 0 0 0 0 0 0 0 0 0 0 1 0 0 0 0 0 0 0 0 0 0 0 0 0 0 0 6 0 0 0 0 0 0 0 0 0 0 0 0 0 0 0 0 0
331 GTT 0 0 0 0 0 0 0 0 0 0 0 0 0 0 0 19 0 0 0 0 0 0 0 0 0 0 0 0 0 0 0 0 0 0 0 0 0 0 0 5 0 0 0 0 1 4 0 106566 0 0 0 0 0 0 0 0 0 0 0 0 0 0 0 31
332 ACA 6 0 0 0 108972 8 40 4 0 0 0 0 25 0 0 0 0 0 0 0 0 0 0 0 0 0 0 0 0 0 0 0 0 0 0 0 5 0 0 0 0 0 0 0 0 0 0 0 0 0 0 0 0 0 0 0 0 0 0 0 0 0 0 0
333 GGA 0 0 0 0 0 0 0 1 9 0 0 0 0 0 0 0 0 0 0 0 0 0 0 0 0 0 0 0 0 0 0 0 7 1 0 0 2 0 0 0 107553 1 1 0 16 0 0 0 0 0 0 0 0 0 0 0 18 0 0 0 0 0 0 0
334 CTA 0 0 1 0 0 0 0 0 0 0 0 0 32 0 1 0 0 5 0 0 23 9 0 0 0 0 0 0 108823 0 7 7 0 0 0 0 0 0 0 0 0 0 0 0 0 0 0 0 1 0 0 0 0 0 0 0 0 0 0 0 2 0 0 0
335 AGA 11 0 0 0 0 0 0 0 108606 3 6 0 7 5 0 0 0 0 0 0 0 0 0 0 8 0 0 0 0 0 0 0 2 0 0 0 0 0 0 0 4 0 0 0 0 0 0 0 0 0 0 0 0 0 0 0 0 0 0 0 0 0 0 0
336 AAC 14 104251 1 11 0 1 0 0 0 1 0 0 0 0 0 0 0 1 0 0 0 0 0 0 0 0 0 0 0 0 0 0 0 3 0 0 0 0 0 0 0 0 0 0 0 0 0 0 0 0 0 0 0 0 0 0 0 0 0 0 0 0 0 0
337 ATC 180 42 0 7 0 13 0 0 0 4 0 0 7 105794 2 0 0 0 0 0 0 0 0 0 2 17 0 0 0 0 0 0 0 0 0 0 0 0 0 0 0 0 0 0 22 5 0 0 0 0 0 0 0 0 0 0 0 0 0 0 0 0 0 0
338 CCA 0 0 0 0 8 1 0 0 0 0 0 0 0 0 0 0 4 0 8 0 89075 39 0 0 89 0 0 0 4 0 0 0 0 0 0 0 0 0 0 0 0 0 0 0 0 0 0 0 0 0 0 0 0 0 0 0 0 0 0 0 0 0 0 0
339 TCC 0 0 0 0 0 24 0 0 0 0 0 0 0 0 0 0 0 0 0 0 0 12 0 0 0 0 0 0 0 0 0 0 0 0 0 0 5 26 0 0 0 0 0 0 0 0 0 0 0 7 0 0 11 100265 0 6 0 0 0 0 0 2 1 0
340 ATT 0 0 0 1 0 1 0 6 3 0 0 3 1 12 6 107062 0 0 0 0 0 0 0 0 0 0 0 0 0 0 0 0 0 0 0 0 0 0 0 0 0 0 0 0 0 0 0 1 0 0 0 0 0 0 0 0 0 0 0 0 0 0 0 1
341 CAA 6 0 0 0 0 0 0 0 0 2 0 0 0 0 0 0 105187 0 1 0 0 0 0 0 5 0 0 0 1 0 0 0 1 0 0 0 0 0 0 0 0 0 0 0 0 0 0 0 4 0 0 0 0 0 0 0 0 0 0 0 0 0 0 0
342 TAC 0 1 0 0 0 0 0 0 0 0 0 0 0 0 0 0 0 5 0 0 0 0 0 0 0 0 0 0 0 0 0 0 0 0 0 0 0 0 0 0 0 0 0 0 0 0 0 0 11 99595 0 36 0 1 0 0 0 4 0 0 0 0 0 0
343 AGA 8 0 0 0 3 0 0 0 108600 2 36 14 13 0 0 0 0 0 0 0 0 0 0 0 1 0 0 0 0 0 0 0 0 0 0 0 0 0 0 0 13 0 0 0 0 0 0 0 0 2 0 0 0 0 0 0 0 0 0 0 0 0 0 0
344 GGT 0 0 0 0 0 0 0 0 2 0 1 5 0 0 0 0 0 0 0 0 0 0 0 0 0 0 0 0 0 0 0 0 0 0 0 6 0 0 0 1 2 2 1 108230 0 0 0 13 0 0 0 0 0 0 0 0 0 0 0 20 0 0 0 0
345 CTA 0 0 0 0 0 0 0 0 0 0 0 0 11 0 0 0 0 0 0 0 9 0 0 0 0 0 0 0 97973 7 2 3 0 0 0 0 0 0 0 0 0 0 0 2 16 0 0 0 0 0 0 0 0 0 0 1 0 0 0 0 3 0 0 0
346 TTT 0 0 0 0 0 0 0 0 0 0 0 0 0 0 0 1 0 0 0 0 0 0 0 0 0 0 0 0 2 0 0 1 0 0 0 0 0 0 0 0 0 0 0 0 0 0 0 0 0 0 0 0 0 0 0 3 0 0 0 11 0 5 1 108690
347 GGA 0 0 0 0 0 0 0 0 1 0 0 0 0 0 0 0 0 0 0 0 0 0 0 0 0 0 0 0 0 0 0 0 6 0 0 0 1 0 0 0 108936 1 10 3 18 0 0 0 0 0 0 0 0 0 0 1 3 0 0 1 40 0 0 0
348 GCC 0 0 0 0 0 11 0 0 0 0 0 0 0 0 0 0 0 0 0 0 0 0 0 0 0 0 0 0 0 0 0 0 0 20 0 0 69 93080 12 2 0 0 0 0 0 20 0 0 0 0 0 0 0 4 0 0 0 0 0 0 0 0 0 0
349 ATT 0 0 0 0 0 0 0 1 0 0 0 0 0 1 1 109133 0 0 0 0 0 0 0 0 0 0 0 0 0 0 0 0 0 0 0 0 0 0 0 0 0 0 0 0 0 0 0 1 0 0 0 0 0 0 0 0 0 0 0 0 0 0 0 0
350 GCT 0 0 0 0 0 0 0 24 0 0 0 0 0 0 0 0 0 0 0 0 0 0 0 0 0 0 0 0 0 0 0 0 0 0 0 21 0 14 0 109093 0 0 0 0 0 0 0 4 0 0 0 0 0 42 3 16 0 0 0 0 0 0 2 0
351 GGT 0 0 0 0 0 0 0 0 0 0 0 9 0 0 0 0 0 0 0 0 0 0 0 0 0 0 0 0 0 0 0 0 0 0 0 10 0 0 0 1 2 2 16 109130 0 0 0 34 0 0 0 0 0 0 0 0 0 0 0 7 0 0 0 0
352 TTT 0 0 0 0 0 0 0 0 0 0 0 0 0 0 0 2 0 0 0 0 0 0 0 0 0 0 0 0 0 0 0 3 0 0 0 0 0 0 0 0 0 0 0 0 0 0 0 0 0 0 0 0 0 0 0 1 0 0 0 0 0 8 1 108961
353 ATT 0 0 0 1 0 0 0 3 0 0 0 0 0 5 0 109133 0 0 0 0 0 0 0 0 0 0 0 0 0 0 0 1 0 0 0 0 0 0 0 0 0 0 0 0 0 0 0 8 0 0 0 0 0 0 0 0 0 0 0 0 0 0 0 4
354 GAG 0 0 20 0 0 0 0 0 0 0 0 0 0 0 0 0 0 0 0 0 0 0 0 0 0 0 0 0 0 0 0 0 17 0 109197 10 0 0 1 0 0 0 12 0 0 0 3 0 0 0 13 0 0 0 0 0 0 0 0 0 0 0 0 0
355 GGG 0 0 0 0 0 0 0 0 0 0 3 0 0 0 0 0 0 0 0 0 0 0 0 0 0 0 1 0 0 0 0 0 0 0 4 0 0 0 0 0 9 0 109119 13 0 0 8 0 0 0 0 0 0 0 0 0 0 0 5 0 0 0 0 0
356 GGA 0 0 0 0 0 0 0 0 14 0 0 0 0 0 0 0 0 0 0 0 0 0 0 0 0 0 0 0 0 0 0 0 20 0 0 0 1 0 0 0 108787 10 240 35 30 0 0 0 0 0 0 0 0 0 0 0 15 0 0 0 0 0 0 0
357 TGG 0 0 0 0 0 0 0 0 0 0 0 0 0 0 0 0 0 0 0 0 0 0 0 0 0 0 6 0 0 0 0 0 0 0 0 0 0 0 0 0 0 0 0 0 0 0 0 0 0 0 35 0 0 0 1 0 6 3 108948 243 0 0 13 0
358 ACT 0 0 0 12 1 22 1 106801 0 0 0 2 2 0 0 8 0 0 0 0 0 0 1 1 0 0 0 0 1 0 0 0 0 0 0 0 0 0 0 19 0 0 0 0 0 0 0 0 0 0 0 0 0 0 0 2 0 0 0 0 0 0 0 0
359 GGA 1 0 0 0 0 0 0 0 13 0 0 0 0 0 0 0 0 0 0 0 0 0 0 0 0 0 0 0 0 0 0 0 20 0 0 0 2 0 0 0 109109 14 7 4 32 0 0 0 0 0 0 0 0 0 0 0 2 0 0 0 0 0 0 0
360 ATG 0 0 2 0 0 0 4 0 0 0 1 0 3 2 109169 10 0 0 0 0 0 0 0 0 0 0 0 0 0 0 19 0 0 0 0 0 0 0 0 0 0 0 0 0 0 0 8 0 0 0 0 0 0 0 0 0 0 0 0 0 0 0 12 0
361 ATA 1455 0 41 0 3 0 0 0 0 0 0 0 107452 2 15 23 0 0 0 0 0 0 0 0 0 0 0 0 5 0 22 0 0 0 0 0 0 0 0 0 0 0 0 0 8 0 0 110 0 0 0 0 0 0 0 0 0 0 96 0 0 0 0 0
362 GAT 0 0 0 4 0 0 0 0 0 0 0 0 0 0 0 0 0 0 0 0 0 0 0 0 0 0 0 0 0 0 0 0 4 1 0 109221 0 0 0 1 0 0 0 5 0 0 0 0 0 0 0 10 0 0 0 0 0 0 0 0 0 0 0 0
363 GGA 0 0 0 0 0 0 0 0 10 0 0 0 0 0 0 0 0 0 0 0 0 0 0 0 3 0 0 0 0 0 0 0 7 0 0 0 1 0 0 0 109215 1 11 0 15 0 0 0 0 0 0 0 0 0 0 0 6 0 0 0 0 0 0 0
364 TGG 0 0 0 0 0 0 0 0 0 0 1 0 0 0 0 0 0 0 0 0 0 0 0 0 0 0 4 0 0 0 0 0 0 0 0 0 0 0 0 0 0 0 1 0 0 0 0 0 0 0 29 0 0 0 0 0 17 3 109039 40 0 0 5 0
365 TAT 0 0 0 0 0 0 0 0 0 0 0 0 0 0 0 0 0 0 0 9 0 0 0 0 0 0 0 0 0 0 0 0 0 0 0 2 0 0 0 0 0 0 0 0 0 0 0 0 1 0 2 109237 0 0 0 0 0 0 0 5 0 0 0 0
366 GGT 0 0 0 0 0 0 0 0 0 0 0 4 0 0 0 0 0 0 0 0 0 0 0 0 0 0 0 1 0 0 0 0 0 0 0 5 0 0 0 2 11 4 27 109107 0 0 0 125 0 0 0 0 0 0 0 0 0 0 0 4 0 0 0 0
367 TAT 0 0 0 2 0 0 0 0 0 0 0 0 0 0 0 0 0 0 0 5 0 0 0 0 0 0 0 0 0 0 0 0 0 0 0 1 0 0 0 0 0 0 0 0 0 0 0 0 0 3 0 109228 0 0 0 1 0 0 0 15 0 0 0 0
368 CAT 0 0 0 3 0 0 0 0 0 0 0 0 0 0 0 0 1 21 2 109197 0 0 0 1 0 0 0 6 0 0 0 0 0 0 0 1 0 0 0 0 0 0 0 0 0 0 0 0 0 0 0 3 0 0 0 0 0 0 0 0 0 0 0 0
369 CAT 0 0 0 9 0 0 0 0 0 0 0 0 0 0 0 0 0 5 1 109207 0 0 0 0 0 0 0 1 0 0 0 0 0 0 0 0 0 0 0 0 0 0 0 0 0 0 0 0 0 0 0 5 0 0 0 0 0 0 0 30 0 0 0 2
370 CAG 0 0 3 0 0 0 0 0 0 0 0 0 1 0 0 0 15 1 109092 19 0 0 0 0 2 0 17 0 74 0 1 28 0 0 0 0 0 0 0 0 0 0 0 0 0 0 1 0 0 0 6 0 0 7 0 0 0 0 4 0 0 0 0 0
371 AAT 3 1 2 109285 0 0 0 1 0 0 0 0 0 0 0 0 0 0 0 1 0 0 0 0 0 0 0 0 0 0 0 0 0 0 0 4 0 0 0 0 0 0 0 0 0 0 0 0 0 0 0 3 0 0 0 0 0 0 0 0 0 0 0 0
372 GAA 6 0 0 0 0 0 0 0 0 0 0 0 0 0 0 0 0 0 0 0 0 0 0 0 0 0 0 0 0 0 0 0 109250 0 14 1 0 0 1 0 4 0 0 4 1 0 0 0 14 1 0 0 0 0 0 0 0 0 0 0 0 0 0 2
373 CAG 0 0 15 0 0 0 0 0 0 0 1 0 0 0 3 0 8 0 109215 4 0 0 1 0 0 0 18 0 0 0 2 0 0 0 1 0 0 0 0 0 0 0 2 0 0 0 0 0 0 0 10 0 0 0 0 0 0 0 0 0 0 0 0 0
374 GGA 0 0 0 0 0 0 0 0 5 0 0 0 0 0 0 0 0 0 0 0 0 0 0 0 0 0 0 0 0 0 0 0 8 0 0 0 1 0 0 0 109180 1 39 22 17 0 0 0 0 0 0 0 0 0 0 0 21 0 0 0 0 0 0 0
375 TCA 0 0 0 0 2 0 0 0 0 0 0 0 0 0 0 0 0 0 0 0 3 0 0 0 0 0 0 0 0 0 0 0 0 0 0 0 1 0 0 0 0 0 0 0 0 0 0 0 12 0 0 0 109194 0 44 1 0 0 0 0 11 0 0 0
376 GGC 0 0 0 0 0 0 0 0 0 5 0 0 0 0 0 0 0 0 0 0 0 0 0 0 0 0 0 0 0 0 0 0 0 9 0 0 0 0 0 0 16 109212 2 1 0 43 0 0 0 0 0 0 0 0 0 0 0 15 0 0 0 0 0 0
377 TAT 0 0 0 1 0 0 0 0 0 0 0 0 0 0 0 0 0 0 0 61 0 0 0 0 0 0 0 0 0 0 0 0 0 0 0 0 0 0 0 0 0 0 0 0 0 0 0 0 1 10 0 109210 0 0 0 0 0 0 0 0 0 0 0 1
378 GCA 0 0 0 0 67 0 0 0 0 0 0 0 0 0 0 0 0 0 0 0 0 0 0 0 0 0 0 0 0 4 0 0 7 0 0 0 109046 0 11 11 0 0 0 0 113 0 0 0 0 0 0 0 10 0 0 0 0 0 0 0 0 0 0 0
379 GCG 0 0 0 0 0 0 7 0 0 0 0 0 0 0 0 0 0 0 0 0 0 0 0 0 0 0 0 0 0 0 0 0 0 0 17 0 15 1 109162 13 0 0 1 0 0 0 43 0 0 0 0 0 0 0 28 0 0 0 0 0 0 0 0 0
380 GAT 0 0 0 7 0 0 0 0 0 0 0 0 0 0 0 0 0 0 0 1 0 0 0 0 0 0 0 0 0 0 0 0 1 19 1 109228 0 0 0 0 0 0 0 4 0 0 0 1 0 0 0 17 0 0 0 0 0 0 0 0 0 0 0 0
381 CAA 39 0 919 0 0 0 0 0 0 0 0 0 0 0 0 0 121365 0 8 0 0 0 0 0 7 0 1 0 0 0 0 0 1 0 0 0 9 0 0 0 0 0 0 0 0 0 0 0 5 0 0 0 0 0 0 0 0 0 2 0 0 0 19 0
382 AAA 122206 1 9 1 1 0 0 0 4 0 0 0 0 0 0 0 2 0 0 0 15 0 0 0 0 0 0 0 0 0 0 0 59 0 0 0 0 28 7 3 0 0 0 0 17 0 0 0 1 0 0 0 0 0 0 0 0 0 0 0 9 0 0 0
383 AGC 0 26 0 0 0 2 4 0 8 122174 2 73 0 21 0 1 0 0 0 0 0 0 0 0 0 0 0 0 0 0 0 0 0 0 0 0 0 0 0 0 0 31 0 0 0 0 0 0 0 0 0 0 0 0 0 0 0 0 0 0 0 0 0 0
384 ACA 14 0 0 0 122338 1 10 0 0 0 0 0 6 0 0 0 0 0 0 0 0 0 0 0 0 0 0 0 0 0 0 0 0 0 0 0 5 0 0 0 0 0 0 0 0 0 0 0 0 0 0 0 1 0 0 0 0 0 0 0 0 0 0 0
385 CAA 9 0 0 0 0 0 0 0 0 0 0 0 0 0 0 0 122342 0 4 0 1 0 0 0 7 0 0 0 1 0 0 0 0 0 0 0 6 0 0 0 0 0 0 0 0 0 0 0 7 0 0 0 0 0 0 0 0 0 0 0 0 0 0 0
386 AAT 5 2 9 122287 0 0 0 33 3 0 5 0 0 0 0 0 4 0 2 10 0 0 0 0 0 0 2 0 0 0 0 0 0 0 0 2 0 0 0 0 0 0 0 0 0 0 0 0 0 0 0 0 0 0 0 5 0 0 0 0 0 0 0 0
387 GCC 0 0 0 0 0 10 0 0 0 0 0 0 0 0 0 0 0 0 0 0 0 0 0 0 0 0 0 0 0 0 0 0 0 13 0 0 7 122092 200 3 0 1 0 0 0 21 0 0 0 0 0 0 0 17 0 0 0 0 0 0 0 0 0 0
388 ATT 0 0 0 0 0 0 0 5 0 0 0 0 0 6 0 122356 0 0 0 0 0 0 0 0 0 0 0 0 0 0 0 7 0 0 0 0 0 0 0 0 0 0 0 0 0 0 0 1 0 0 0 0 0 0 0 0 0 0 0 0 0 0 0 0
389 AAC 10 122332 1 20 0 1 0 0 0 3 0 0 0 1 0 0 0 1 0 0 0 0 0 0 0 0 0 0 0 0 0 0 0 2 0 0 0 0 0 0 0 0 0 0 0 0 0 0 0 0 0 0 0 0 0 0 0 0 0 0 0 0 0 0
390 GGG 0 0 6 0 2 0 0 0 14 3 11 1 0 0 0 0 22 0 0 0 0 0 0 0 0 19 26 10 0 0 42 51 0 0 4 0 0 0 39 0 10 1 121862 22 0 8 5 10 0 0 0 0 86 0 83 0 0 0 10 12 0 0 4 0
391 ATT 0 0 0 0 0 0 0 2 0 0 0 0 5 10 0 122319 0 0 0 0 0 0 0 0 0 0 0 0 0 0 0 0 0 0 0 0 0 0 0 0 0 0 0 0 0 0 0 4 0 0 0 0 0 0 0 0 0 0 0 0 0 0 0 3
392 ACA 9 0 0 0 122203 37 6 1 1 0 0 0 10 0 0 0 0 0 0 0 1 0 0 0 0 0 0 1 0 0 0 0 0 0 0 0 14 0 0 0 0 0 0 0 0 0 0 0 0 0 0 18 0 0 0 64 0 0 0 0 0 0 0 0
393 AAC 7 122345 1 8 0 2 0 0 0 3 0 0 0 0 0 0 1 1 0 0 0 0 0 0 0 0 0 0 0 0 0 0 0 8 0 0 0 0 0 0 0 0 0 0 0 0 0 0 0 0 0 0 0 0 0 0 2 0 0 0 0 0 0 0
394 AAG 7 0 122335 9 0 0 1 0 0 0 12 0 0 0 0 0 0 0 1 0 0 0 0 0 0 0 0 0 0 0 0 0 0 0 6 0 0 0 0 0 0 0 0 0 0 0 0 0 0 0 3 0 0 0 0 0 0 0 0 0 0 0 0 0
395 GTG 0 0 0 0 0 0 0 0 0 0 0 0 0 0 23 0 0 0 5 0 0 0 0 0 0 0 0 0 0 0 0 0 0 0 0 0 0 0 4 0 0 0 0 0 42 11 122245 24 0 0 0 0 0 0 0 0 0 0 0 0 0 0 5 0
396 AAC 5 122358 0 4 0 3 0 0 0 2 0 0 0 1 0 0 0 0 0 0 0 0 0 0 0 0 0 0 0 0 0 0 0 4 0 0 0 0 0 0 0 0 0 0 0 0 0 0 0 5 0 0 0 0 0 0 0 0 0 0 0 0 0 0
397 TCT 0 0 0 0 0 0 0 0 0 0 0 0 0 0 0 0 0 0 0 0 0 0 0 4 0 0 0 0 0 0 0 0 0 0 0 0 0 0 0 0 0 0 0 0 0 0 0 0 0 0 0 18 0 63 4 122271 0 0 0 0 0 0 0 2
398 GTT 0 0 0 0 0 0 0 0 0 0 0 0 0 0 0 39 0 0 0 0 0 0 0 0 0 0 0 0 0 0 0 0 0 0 0 0 0 0 0 7 0 0 0 0 0 3 0 122320 0 0 0 0 0 0 0 0 0 0 0 0 0 0 0 3
399 ATC 0 1 0 0 0 4 0 0 0 0 0 0 31 122270 1 36 0 0 0 0 0 0 0 0 0 0 0 0 0 0 0 0 0 0 0 0 0 0 0 0 0 0 0 0 0 3 0 0 0 0 0 0 0 0 0 0 0 0 0 0 0 0 0 0
400 GAG 0 0 11 0 0 0 0 0 0 0 0 0 0 0 0 0 0 0 1 0 0 0 0 0 0 0 0 0 0 0 0 0 23 0 122269 7 0 0 0 0 0 0 6 0 0 0 0 0 0 0 17 0 0 0 0 0 0 0 0 0 0 0 0 0
401 AAA 122312 3 8 0 0 0 0 0 14 0 12 0 0 0 0 0 0 0 0 0 0 0 0 0 0 0 0 0 2 0 0 0 5 0 0 0 0 0 0 0 0 0 0 0 0 0 0 0 0 0 0 0 0 0 0 0 0 0 0 0 10 0 0 0
402 ATG 0 0 1 0 0 0 3 0 0 0 0 0 26 0 122315 5 0 0 0 0 0 0 0 0 0 0 0 0 0 0 2 0 0 0 0 0 0 0 0 0 0 0 0 0 0 0 4 0 0 0 0 0 0 0 0 0 0 0 2 0 0 0 1 0
403 AAC 5 122268 21 23 0 0 0 0 0 6 0 0 0 1 0 0 0 1 0 0 0 0 0 0 1 0 0 0 0 0 0 0 0 9 0 0 0 0 0 0 0 0 0 0 0 0 0 0 0 0 0 0 0 0 0 0 0 0 0 0 0 0 0 0
404 ACT 0 0 0 19 1 26 2 122225 0 13 0 0 0 3 0 2 0 0 0 0 0 0 0 0 0 0 0 0 0 0 0 0 0 0 0 1 0 0 0 1 0 6 0 11 0 0 0 1 0 0 0 0 2 0 2 0 0 0 0 0 0 0 0 0
405 CAA 11 0 0 0 0 0 0 2 0 0 0 0 0 0 0 0 122318 0 5 2 5 0 0 0 10 0 0 0 3 0 0 0 4 0 0 0 0 0 0 5 0 0 0 0 3 0 0 0 4 0 0 0 0 0 0 0 0 0 0 0 0 0 0 0
406 TTC 0 0 0 0 0 0 0 0 0 0 0 0 0 2 0 0 0 0 0 0 0 0 0 0 0 0 0 0 0 1 0 0 0 0 0 0 0 0 0 0 0 0 19 0 0 1 0 0 0 40 0 0 0 1 0 0 0 0 0 0 12 122201 1 2
407 ACA 3 0 0 0 122264 5 23 8 1 0 6 4 20 0 0 0 0 0 0 0 1 0 0 0 0 3 0 0 0 0 0 0 0 0 0 0 8 3 0 0 0 0 0 0 0 0 0 0 0 0 0 0 0 0 0 0 0 0 0 0 0 0 0 0
408 GCT 0 0 0 0 33 0 0 3 4 0 0 0 0 0 0 0 0 0 0 0 0 0 0 2 0 0 0 0 0 0 0 0 0 0 0 13 1 14 3 122199 0 0 0 0 0 0 0 8 0 0 0 7 0 0 0 17 0 0 0 0 0 0 22 12
409 GTG 0 0 0 0 0 0 0 0 0 0 0 0 0 0 7 0 0 0 0 0 0 0 0 0 0 0 0 0 0 0 1 0 0 0 0 0 0 0 0 0 0 0 0 0 11 0 122216 13 0 0 0 0 0 0 0 0 0 0 0 0 0 0 22 0
410 GGT 0 0 0 0 0 0 0 0 0 0 0 22 0 0 23 0 0 0 0 0 0 0 0 0 0 0 0 21 0 0 0 0 0 0 0 18 0 0 0 0 4 27 0 122022 0 0 0 141 0 0 0 0 0 0 0 0 0 0 0 15 0 0 0 0
411 AAA 122318 4 8 0 0 0 0 0 3 0 0 0 0 0 0 0 1 6 0 0 0 0 0 0 0 0 0 0 0 0 0 0 1 0 0 0 0 0 0 0 0 0 4 0 0 0 0 0 1 0 0 0 0 0 0 0 0 0 0 0 0 0 0 0
412 GAA 5 0 0 0 0 7 0 0 0 0 0 0 0 0 0 0 0 0 0 0 0 0 0 0 0 0 0 0 0 0 0 0 122283 2 3 0 1 0 0 0 2 0 4 0 0 43 0 0 12 0 0 0 0 0 0 0 0 0 0 0 0 0 0 0
413 TTC 0 0 0 0 0 0 0 0 0 0 0 0 0 0 0 0 0 0 0 0 0 0 0 0 0 0 0 0 0 6 0 0 0 0 0 0 0 0 0 0 0 0 0 0 0 1 0 0 0 3 0 0 0 3 0 0 0 2 8 0 7 122266 0 8
414 AAC 9 121944 0 4 0 0 0 0 0 354 0 0 0 0 0 0 0 0 0 0 0 0 0 0 0 0 0 0 0 0 0 0 0 9 0 0 0 0 0 0 29 0 0 0 0 0 0 0 0 3 0 0 0 0 0 0 0 0 0 0 0 0 0 0
415 AAC 8 122262 0 4 0 0 0 10 0 2 0 0 0 14 0 0 0 2 0 0 0 0 0 0 0 0 0 0 0 0 0 0 0 2 0 0 0 0 0 0 0 0 2 0 0 0 1 0 0 0 0 0 0 0 0 0 0 0 0 0 0 0 1 63
416 TTA 0 0 0 0 0 0 0 0 0 0 0 0 1 0 0 0 0 0 0 0 0 0 0 0 0 0 0 2 1 0 0 0 0 0 0 0 0 0 0 0 0 0 0 0 0 0 0 0 0 0 0 0 7 0 0 0 0 0 0 0 122219 0 12 2
417 GAA 11 0 0 0 0 0 0 0 0 0 0 0 0 0 0 0 0 0 0 0 0 0 0 0 0 0 0 0 0 0 0 0 122333 0 4 1 0 0 0 0 4 0 0 0 0 0 0 0 0 0 0 0 0 0 0 0 0 0 0 0 0 0 0 0
418 AAA 122364 0 9 0 0 0 0 0 1 0 0 0 0 0 0 0 1 0 0 0 0 0 0 0 0 0 0 0 0 0 0 0 1 0 0 0 0 0 0 0 0 0 0 0 0 0 0 0 0 0 0 0 0 0 0 0 0 0 0 0 0 0 0 0
419 AGG 0 0 20 0 0 0 2 0 4 0 121352 10 0 0 11 0 0 0 0 0 0 0 0 0 0 0 29 0 0 0 0 0 0 0 0 0 0 0 0 0 0 0 89 0 0 0 0 0 0 0 0 0 0 0 0 0 0 0 0 0 0 0 0 0
420 ATG 0 0 0 0 0 0 3 0 0 0 0 0 10 0 122099 4 0 0 0 0 0 0 0 0 0 0 0 0 0 0 2 0 0 0 0 0 0 0 0 0 0 0 0 0 0 0 7 0 0 0 0 0 0 0 0 0 0 0 0 0 0 0 0 0
421 GAA 40 0 0 0 0 0 0 0 0 0 0 0 0 0 0 0 0 0 0 0 0 0 0 0 0 0 0 0 0 0 0 0 122050 1 0 0 1 0 0 0 8 0 0 0 0 0 0 0 5 0 0 0 0 0 0 0 0 0 0 0 0 0 0 0
422 AAT 1 0 0 122183 0 0 0 10 0 0 0 3 0 0 0 1 0 0 0 0 0 0 0 0 0 0 0 0 0 0 0 0 0 0 0 0 0 0 1 0 1 0 0 0 0 0 0 0 0 0 0 0 0 0 0 0 0 0 0 0 0 0 0 0
423 TTA 0 0 0 0 0 0 0 0 0 0 0 0 0 0 0 0 0 0 0 0 0 0 0 0 0 0 0 0 1 0 0 0 0 0 0 0 0 0 0 0 0 0 0 0 0 0 0 0 0 0 0 0 5 0 0 0 0 0 0 0 121765 0 9 0
424 AAT 0 14 0 122244 0 0 0 0 0 0 0 8 0 0 0 0 0 0 0 0 0 0 0 0 0 0 0 0 0 0 0 0 0 0 0 1 0 0 0 0 0 0 0 0 0 1 0 0 0 0 0 0 0 0 0 0 0 0 0 0 0 0 0 0
425 AAA 122243 0 52 0 0 0 0 0 2 0 0 0 0 0 0 0 0 0 0 0 0 0 0 0 0 0 0 50 0 0 0 0 4 0 0 0 0 0 0 0 0 0 0 0 0 0 0 0 0 0 0 0 0 0 0 0 0 0 0 0 0 0 0 0
426 AAA 122113 0 189 0 1 0 0 0 6 0 0 4 0 0 0 0 0 0 0 0 0 0 0 0 0 0 0 0 0 0 0 0 11 0 0 0 0 0 0 0 0 0 0 0 0 0 0 0 0 0 0 0 0 0 0 0 0 0 0 0 0 0 0 0
427 GTT 0 0 16 0 0 0 0 0 0 0 0 92 0 0 0 6 0 0 0 0 0 0 0 0 0 0 0 0 0 0 0 0 0 0 0 0 0 0 0 3 0 0 0 0 1 0 0 117554 0 0 0 0 0 0 0 0 4 0 0 0 0 0 169 3
428 GAT 0 0 0 6 0 0 0 0 0 0 0 0 0 0 172 0 0 0 0 0 0 0 0 0 0 0 0 0 0 0 0 0 1 1 0 121412 0 0 0 0 0 0 0 6 0 0 0 2 0 0 0 6 0 0 0 0 102 0 0 0 0 0 16 0
429 GAT 0 0 0 6 0 0 0 0 0 0 0 0 0 0 187 0 0 0 0 0 0 0 0 0 0 0 0 0 0 0 0 0 1 8 3 121465 0 0 0 0 0 0 0 21 0 0 0 2 0 0 0 11 0 0 0 0 98 0 4 0 0 0 0 0
430 GGG 0 0 0 0 0 0 0 0 0 0 8 0 0 0 0 0 0 0 0 0 0 0 0 0 0 0 0 0 0 0 0 0 0 0 6 0 0 0 0 0 6 1 108849 8 0 0 2 0 0 0 0 0 0 0 0 0 0 0 31 0 0 0 0 0
431 TTT 0 0 0 0 0 0 0 0 0 0 0 0 0 0 0 1 0 0 0 0 0 0 0 0 0 0 0 0 0 0 0 0 0 0 0 0 0 0 0 0 0 0 0 0 0 0 0 0 0 0 0 0 0 0 0 2 0 0 0 0 1 5 3 119222
432 CTG 0 0 0 0 0 0 0 0 0 0 0 0 0 0 11 0 2 0 2 0 0 0 18 0 0 0 1 0 76 0 113822 6 0 0 0 0 0 0 0 0 0 0 0 0 0 0 0 0 0 0 0 0 0 0 0 0 0 0 0 0 0 0 3 0
433 GAC 0 8 0 0 0 0 0 0 0 82 0 0 0 0 0 0 0 0 0 0 0 0 0 0 0 0 0 0 0 0 0 0 9 119384 0 10 0 0 0 0 0 4 0 0 0 1 0 0 0 6 0 0 0 0 0 0 0 0 0 0 0 0 0 0
434 ATT 0 0 0 2 0 0 0 1 0 0 0 1 0 6 3 120871 0 0 0 0 0 0 0 0 0 0 0 0 0 0 0 2 0 0 0 0 0 0 0 0 0 0 0 0 0 0 0 17 0 0 0 0 0 0 0 0 0 0 0 0 0 0 0 1
435 TGG 0 0 0 0 0 0 0 0 0 0 0 0 0 0 0 0 0 0 0 0 0 0 0 0 0 0 8 0 0 0 0 0 0 0 0 0 0 0 0 0 0 0 0 0 0 0 0 0 0 0 13 0 0 0 0 0 5 1 108540 13 0 0 7 0
436 ACA 26 0 0 0 120563 8 2 1 1 0 0 0 9 0 0 0 0 0 0 0 0 0 0 0 0 0 0 0 0 0 0 0 0 0 0 0 13 0 0 0 0 0 0 0 0 0 0 0 0 0 0 0 0 0 0 0 0 0 0 0 0 0 0 0
437 TAT 0 0 0 0 0 0 0 0 0 0 0 0 0 0 0 0 0 0 0 14 0 0 0 0 0 0 0 0 0 0 0 0 0 0 0 1 0 0 0 0 0 0 0 0 0 0 0 0 5 8 1 121511 0 0 0 0 0 0 0 3 0 0 0 0
438 AAT 2 30 1 121637 0 0 0 1 0 0 0 6 0 0 1 0 0 0 2 0 0 0 0 0 0 0 0 0 0 0 0 0 0 0 0 9 0 0 0 0 0 0 0 0 0 0 0 0 0 0 0 0 0 0 0 0 0 0 0 0 0 0 0 0
439 GCA 0 0 0 0 7 0 0 0 0 0 0 0 0 0 0 0 0 0 1 0 0 0 0 0 0 0 0 0 0 0 0 0 8 0 0 0 119532 0 7 4 2 0 0 0 13 2 0 0 0 0 0 0 13 0 0 0 2 1 0 0 0 0 0 0
440 GAA 15 0 0 0 0 0 0 0 1 0 0 0 0 0 0 0 0 0 0 0 0 0 0 0 0 0 0 0 0 0 0 0 122234 0 3 0 0 0 0 0 2 0 0 0 0 0 0 0 7 0 0 0 0 0 0 0 0 0 0 0 0 0 0 0
441 TTG 0 0 0 0 0 0 0 0 0 0 0 0 0 0 22 1 0 0 0 0 0 0 0 0 0 0 0 0 0 0 4 0 0 0 0 0 0 0 0 0 0 0 0 0 0 0 0 0 0 0 2 0 0 0 4 0 0 0 7 0 9 1 122164 11
442 TTA 0 0 0 0 0 0 0 0 0 0 0 0 2 0 0 0 0 0 0 0 0 0 0 0 0 0 0 0 2 0 0 0 0 0 0 0 0 0 0 0 0 0 0 0 1 0 0 0 1 0 0 0 1 0 0 0 1 0 0 0 122264 0 27 0
443 GTT 0 0 0 0 0 0 0 0 0 0 0 0 0 0 0 9 0 0 0 0 0 0 0 0 0 0 0 0 0 0 0 1 0 0 0 0 0 0 0 4 0 0 0 1 1 6 0 121127 0 0 0 0 0 0 0 0 0 0 0 0 0 0 0 5
444 CTA 0 0 0 0 0 0 0 0 0 0 0 0 26 0 0 0 2 0 0 0 7 0 0 0 0 0 0 0 120861 0 10 1 0 0 0 0 0 0 0 0 0 0 0 0 2 0 0 0 0 0 0 0 0 0 0 0 0 0 0 0 4 0 2 0
445 CTG 0 0 0 0 0 0 0 0 0 0 0 0 0 0 43 0 0 0 1 0 0 0 20 0 0 0 2 0 6 1 121609 2 0 0 0 0 0 0 0 0 0 0 0 0 0 0 1 0 0 0 0 0 0 0 0 0 0 0 0 0 0 0 51 0
446 GAA 9 0 0 0 0 0 0 0 0 0 0 0 0 0 0 0 0 0 0 0 0 0 0 0 0 0 0 0 0 0 0 0 122323 3 6 0 0 0 0 0 2 0 0 0 0 0 0 0 6 0 0 0 0 0 0 0 0 0 0 0 0 0 0 0
447 AAT 0 1 0 122312 0 0 0 15 0 0 0 2 0 0 0 2 0 0 0 0 0 0 0 0 0 0 0 0 0 0 0 0 0 0 0 2 0 0 0 0 0 0 0 0 0 0 0 0 0 0 0 0 0 0 0 0 0 0 0 0 0 0 0 0
448 GAA 55 0 0 0 0 0 0 0 0 0 0 0 0 0 0 0 0 0 0 0 0 0 0 0 0 0 0 0 0 0 0 0 122281 0 5 0 0 0 0 0 11 0 0 0 0 0 0 0 3 0 0 0 0 0 0 0 0 0 0 0 0 0 0 0
449 AGG 0 0 9 0 0 0 0 0 10 0 122190 1 0 0 11 0 0 0 0 0 0 0 0 0 0 0 9 0 0 0 0 0 0 0 0 0 0 0 0 0 0 0 15 0 0 0 0 0 0 0 0 0 0 0 0 0 0 0 0 0 0 0 0 0
450 ACT 0 0 0 9 2 11 0 122193 0 0 0 0 0 0 0 3 0 0 0 0 0 0 0 0 0 0 0 0 0 0 0 0 0 0 0 0 0 0 0 14 0 0 0 0 0 0 0 0 0 0 0 0 0 0 0 0 0 0 0 0 0 0 0 0
451 TTG 0 0 0 0 0 0 0 0 0 0 0 0 0 0 1 0 0 0 0 0 0 0 0 0 0 0 0 0 0 0 42 4 0 0 0 0 0 0 0 0 0 0 0 0 0 0 0 0 0 0 0 0 0 0 9 0 0 0 0 0 9 0 122213 2
452 GAT 0 0 0 8 0 0 0 0 0 0 0 0 0 0 0 0 0 0 0 0 0 0 0 0 0 0 0 0 0 0 0 0 0 1 0 122233 0 0 0 0 0 0 0 0 0 0 0 2 0 0 0 22 0 0 0 0 0 0 0 0 0 0 0 0
453 TTC 0 0 0 0 0 0 0 0 0 0 0 0 0 0 0 0 0 0 0 0 0 0 0 0 0 0 0 0 0 0 0 0 0 0 0 0 0 0 0 0 0 0 0 0 0 0 0 0 0 1 0 0 0 6 0 0 0 0 0 0 40 122092 0 4
454 CAT 0 0 0 4 0 0 0 0 0 0 0 0 0 0 0 0 1 5 0 122294 0 0 0 0 0 0 0 32 0 0 0 1 0 0 0 0 0 0 0 0 0 0 0 0 0 0 0 0 0 0 0 4 0 0 0 0 0 0 0 0 0 0 0 0
455 GAC 0 7 0 0 0 0 0 0 0 0 0 0 0 0 0 0 0 0 0 0 0 0 0 0 0 0 0 0 0 0 0 0 67 122110 0 46 0 0 0 0 0 5 0 0 0 0 0 0 0 8 0 0 0 0 0 0 0 0 0 0 0 0 0 0
456 TTA 0 0 0 0 3 0 0 0 0 0 0 0 4 0 0 0 0 0 0 0 0 0 0 0 0 0 1 0 15 0 0 0 0 1 0 0 0 0 0 0 0 0 0 0 0 0 0 7 0 0 0 0 6 0 0 0 0 0 0 0 122217 0 40 0
457 AAT 0 2 0 122332 0 0 0 0 0 0 0 4 0 0 0 0 0 0 0 4 0 0 0 0 0 0 0 0 0 0 0 0 0 0 0 10 0 0 0 0 0 0 0 0 0 0 0 0 0 0 0 1 0 0 0 0 0 0 0 0 0 0 0 0
458 GTG 0 0 0 0 0 0 0 0 0 0 0 0 0 0 16 0 0 0 0 0 0 0 0 0 0 0 0 0 0 0 1 0 0 0 0 0 0 0 7 0 0 0 0 0 10 0 122266 15 0 0 0 0 0 0 0 0 0 0 0 0 0 0 9 0
459 AAG 8 0 122299 6 0 0 0 0 0 0 5 0 0 0 1 0 0 0 2 0 0 0 0 0 0 0 0 0 0 0 0 0 0 0 6 0 0 0 0 0 0 0 0 0 0 0 0 0 0 0 0 0 0 0 0 0 0 0 0 0 0 0 0 0
460 AAT 0 3 0 122323 0 0 1 1 0 0 0 0 0 0 0 1 0 0 0 0 0 0 0 0 0 0 0 0 0 0 0 0 0 0 0 4 0 0 0 0 0 0 0 0 0 0 0 0 0 0 0 0 0 0 0 3 0 0 0 0 0 0 0 0
461 CTG 0 0 0 0 0 0 0 0 0 0 0 0 0 0 12 0 0 0 1 0 0 0 6 0 0 0 2 0 8 0 122273 10 0 0 0 0 0 0 0 0 0 0 0 0 0 0 2 0 0 0 0 0 0 0 0 0 0 0 0 0 0 0 5 0
462 TAC 0 0 0 0 0 0 0 0 0 0 0 0 0 0 0 0 0 2 0 0 0 0 0 0 0 0 0 0 0 0 0 0 0 0 0 0 0 0 0 0 0 0 0 0 0 0 0 0 13 122313 0 20 0 1 0 0 0 4 0 0 0 1 0 0
463 GAG 0 0 9 0 0 0 0 0 0 0 0 0 0 0 0 0 0 0 1 0 0 0 5 0 0 0 0 0 0 0 0 0 23 3 122292 10 0 0 0 0 0 0 3 0 0 0 0 0 0 0 15 0 0 0 0 0 0 0 0 0 0 0 0 0
464 AAA 122346 1 5 0 2 0 0 0 2 0 0 0 2 0 0 0 0 0 0 0 0 0 0 0 0 0 6 0 0 0 0 0 1 0 0 0 0 0 0 0 0 0 0 0 0 0 0 0 1 0 0 0 0 0 0 0 0 0 0 0 0 0 0 0
465 GTA 0 0 0 0 0 0 0 0 0 0 0 0 11 0 0 0 0 0 0 0 0 0 0 0 0 0 0 0 1 0 0 0 0 0 0 0 4 0 0 0 0 0 0 0 122330 0 4 1 0 0 0 0 0 0 0 0 0 0 0 0 6 0 0 0
466 AAA 122352 1 1 0 1 0 0 0 8 0 0 0 0 0 0 0 0 0 0 0 0 0 0 0 0 0 0 0 0 0 0 0 7 0 0 0 0 0 0 0 0 0 0 0 0 0 0 0 0 0 0 0 0 0 0 0 0 0 0 0 0 0 0 0
467 AGC 0 10 0 0 0 0 0 0 15 122248 4 14 0 11 0 0 0 0 0 0 0 0 0 0 0 2 0 0 0 20 0 0 0 0 0 0 0 0 0 0 0 5 0 0 0 0 0 0 0 0 0 0 0 0 0 0 0 21 0 0 0 0 0 0
468 CAA 4 0 0 0 0 1 0 0 25 0 0 0 0 0 0 0 122162 0 49 1 0 0 0 0 10 0 37 0 25 0 0 0 0 0 0 41 0 0 0 0 0 0 0 0 0 0 0 0 6 0 0 0 9 0 0 0 0 0 0 0 0 0 0 0
469 TTA 0 0 0 0 0 0 0 0 0 0 0 0 0 0 0 0 0 0 0 0 0 0 0 0 0 0 0 0 2 0 0 0 0 0 0 0 0 0 0 0 0 0 0 0 8 0 0 0 0 0 0 0 3 0 0 0 0 0 0 0 122342 0 5 3
470 AAG 11 0 122326 12 0 0 2 0 0 0 13 0 0 0 3 0 0 0 1 0 0 0 0 0 0 0 0 0 0 0 0 0 0 0 6 0 0 0 0 0 0 0 0 0 0 0 0 0 0 0 0 0 0 0 0 0 0 0 0 0 0 0 0 0
471 AAT 1 24 0 122341 0 0 0 0 0 0 0 2 0 0 0 0 0 0 0 1 0 0 0 0 0 0 0 0 0 0 0 0 0 0 0 1 0 0 0 0 0 0 0 0 0 0 0 0 0 0 0 1 0 0 0 0 0 0 0 0 0 0 0 0
472 AAT 0 1 0 122342 0 0 0 1 0 0 0 20 0 0 0 1 0 0 0 0 0 0 0 0 0 0 0 0 0 0 0 0 0 0 0 12 0 0 0 0 0 0 0 0 0 0 0 0 0 0 0 0 0 0 0 0 0 0 0 0 0 0 0 0
473 GCC 0 0 0 0 0 72 0 0 0 0 0 0 0 0 0 0 0 0 0 0 0 1 0 0 0 0 0 0 0 0 0 0 0 11 0 0 4 122248 1 14 0 0 0 0 0 6 0 0 0 0 0 0 0 7 0 0 0 0 0 0 0 0 0 2
474 AAA 122195 2 9 4 0 0 0 0 6 0 0 0 3 0 0 0 0 0 0 0 0 0 0 0 0 0 0 0 0 0 4 0 11 0 0 0 0 1 0 0 0 0 0 0 0 1 0 12 1 3 0 0 0 0 0 0 0 2 41 0 0 11 28 0
475 GAA 24 0 0 0 0 0 0 0 0 0 0 0 0 0 0 0 0 0 0 0 0 0 0 0 0 0 0 0 0 0 0 0 122324 2 2 0 0 0 0 0 0 0 0 0 1 0 0 0 11 0 0 0 0 0 0 0 0 0 0 0 0 0 0 0
476 ATC 0 0 0 0 0 2 0 0 0 1 0 0 5 108580 5 23 20 0 1 0 0 0 0 0 0 0 0 0 0 0 0 0 0 0 1 0 0 0 0 0 0 0 0 0 0 16 0 0 0 0 0 0 0 0 0 0 0 0 0 0 0 1 0 0
477 GGA 0 0 0 0 0 0 0 0 39 0 0 0 0 0 0 0 0 0 0 0 0 0 0 0 2 0 0 0 0 0 0 0 6 0 0 0 0 0 0 0 108576 0 9 1 5 0 0 0 0 0 0 0 0 0 0 0 4 0 0 0 0 0 0 0
478 AAT 0 1 0 108661 0 0 0 0 0 0 0 8 0 0 0 1 0 0 0 0 0 0 0 0 0 0 0 0 0 0 0 0 0 0 0 2 0 0 0 0 0 0 0 0 0 0 0 0 0 0 0 0 0 0 0 0 0 0 0 0 0 0 0 0
479 GGG 0 0 0 0 0 0 0 0 0 0 5 0 0 0 0 0 0 0 0 0 0 0 0 0 0 0 0 0 0 0 0 0 0 0 5 0 0 0 0 0 3 0 108651 3 0 0 5 0 0 0 0 0 0 0 0 0 0 0 2 0 0 0 0 0
480 TGT 0 0 0 0 0 0 0 0 0 0 0 0 0 0 0 0 0 0 0 0 0 0 0 0 0 0 0 3 0 0 0 0 0 0 0 0 0 0 0 0 0 0 0 3 0 0 0 0 0 0 0 20 0 0 0 0 0 1 7 108589 0 0 0 5
481 TTT 0 0 0 0 0 0 0 0 0 0 0 0 0 0 0 0 0 0 0 0 0 0 0 0 0 0 0 0 0 0 0 3 0 0 0 0 0 0 0 0 0 0 0 0 0 0 0 0 0 0 0 0 0 0 0 3 0 0 0 1 0 3 0 108656
482 GAG 0 0 10 0 0 0 0 0 0 0 0 0 0 0 0 0 0 0 0 0 0 0 0 0 0 0 0 0 0 0 0 0 12 14 108554 6 0 0 0 0 9 0 17 0 0 0 3 0 0 0 9 0 0 0 0 0 0 0 0 0 0 0 0 0
483 TTC 0 0 0 0 0 0 0 0 0 0 0 0 0 0 0 0 0 0 0 0 0 0 0 0 0 0 0 0 0 5 0 0 0 0 0 0 0 0 0 0 0 0 0 0 0 1 0 0 0 0 0 0 0 3 0 0 0 0 0 0 28 108598 3 11
484 TAC 0 0 0 0 0 0 0 0 0 0 0 0 0 0 0 0 0 17 0 0 0 0 0 0 0 0 0 0 0 0 1 0 0 0 0 0 0 0 0 0 0 0 0 0 0 0 0 0 85 108521 0 14 0 0 0 0 0 16 1 0 0 0 1 0
485 CAC 0 6 0 0 0 0 0 0 0 0 0 0 0 0 0 0 6 108603 1 21 0 1 0 0 0 2 0 0 0 0 0 0 0 0 2 0 0 0 0 0 0 0 0 0 0 0 0 0 0 7 0 0 0 0 0 0 0 0 0 0 0 0 12 0
486 AAG 3 0 108411 6 0 0 0 0 0 0 7 10 0 0 2 0 0 0 3 0 0 0 0 0 0 0 0 0 0 0 0 0 0 0 223 0 0 0 0 0 0 0 0 0 0 0 0 0 0 0 13 0 0 0 0 0 0 0 0 0 0 0 0 0
487 TGT 0 0 0 0 0 0 0 0 0 0 0 2 0 0 0 0 0 0 0 0 0 0 0 0 0 0 0 6 0 0 0 0 0 0 0 0 0 0 0 0 0 0 0 1 0 0 0 0 0 0 0 11 0 0 0 0 0 2 0 108621 0 0 0 12
488 GAC 0 22 0 0 0 0 0 0 0 1 0 0 0 0 0 0 0 1 0 0 0 0 0 0 0 0 0 0 0 0 0 0 9 108598 0 11 0 0 0 0 0 9 0 0 0 1 0 0 0 5 0 0 0 0 0 0 0 0 0 0 0 0 0 0
489 AAT 1 2 1 108647 0 0 0 0 0 0 0 4 0 0 0 0 0 0 0 0 0 0 0 0 0 0 0 0 0 0 0 0 0 0 0 4 0 0 0 0 0 0 0 0 0 0 0 0 0 0 0 1 0 0 0 0 0 0 0 0 0 0 0 0
490 GAA 12 0 0 0 0 0 0 0 0 0 0 0 0 0 2 0 0 0 0 0 0 0 0 0 0 0 0 0 0 0 0 0 108589 0 2 6 5 0 0 0 5 0 0 0 3 0 0 0 16 0 0 0 0 0 0 0 0 0 0 0 6 0 0 0
491 TGC 0 0 0 0 0 0 0 0 0 2 0 0 0 0 0 0 0 0 0 0 0 0 0 0 0 3 0 0 0 0 0 0 0 0 0 0 0 0 0 0 0 1 0 0 0 0 0 0 0 12 0 0 0 1 0 0 10 108564 1 11 0 6 0 0
492 ATG 0 0 1 0 0 0 3 0 0 0 1 0 17 0 108575 5 0 0 0 0 0 0 0 0 0 0 0 0 0 0 0 0 0 0 0 0 0 0 0 0 0 0 0 0 0 0 5 0 0 0 0 0 0 0 0 0 0 0 0 0 0 0 0 0
493 GAA 7 0 0 0 0 0 0 0 0 0 0 0 0 0 0 0 0 1 0 0 0 0 0 0 0 0 0 0 0 0 0 0 108522 21 1 0 10 0 0 4 27 0 0 0 1 0 0 0 4 0 0 1 0 0 0 0 0 0 0 0 0 0 0 0
494 AGT 0 0 0 5 0 0 0 0 0 4 2 108492 0 0 0 32 0 0 0 0 0 0 0 0 0 0 0 10 0 0 0 0 0 0 0 0 0 1 0 0 0 0 0 5 0 0 0 0 0 0 0 0 0 0 0 0 0 0 0 0 0 0 0 0
495 GTA 0 0 0 0 0 0 0 0 0 0 0 0 24 0 0 0 0 0 0 0 0 0 0 0 0 0 0 0 1 0 0 0 0 0 0 0 6 0 0 0 0 0 0 0 108561 1 9 1 0 0 0 0 0 0 0 0 0 0 0 0 6 0 0 0
496 AGA 8 0 0 0 0 0 0 0 108607 0 2 0 8 0 0 0 0 0 0 0 0 0 0 0 1 0 0 0 0 0 0 0 0 0 0 0 0 0 0 0 10 0 0 0 0 0 0 0 0 0 0 0 0 0 0 0 1 0 0 0 0 0 0 0
497 AAT 1 2 1 108375 3 0 3 11 6 0 0 2 0 0 0 0 0 0 0 2 0 0 0 0 0 0 0 0 0 1 0 4 5 0 0 3 0 0 0 8 0 0 0 0 0 0 16 116 0 0 0 77 0 12 0 8 0 0 0 0 0 0 0 0
498 GGG 0 0 0 0 0 0 0 0 0 0 6 0 0 0 0 0 0 0 0 0 0 0 0 0 0 0 0 0 0 0 0 0 0 0 5 0 0 0 1 31 5 2 108461 7 0 0 90 0 0 0 0 0 0 0 22 0 0 0 7 0 0 0 0 0
499 ACT 0 0 0 11 2 4 1 108442 0 0 0 2 0 0 0 8 10 0 0 0 0 0 0 0 0 0 0 0 0 0 0 0 0 0 0 0 0 0 0 120 0 0 0 0 2 0 0 0 0 0 0 0 0 0 0 1 0 0 0 0 10 7 0 0
500 TAT 0 0 0 1 0 0 0 0 0 0 0 0 0 0 0 0 0 0 0 16 0 0 0 0 0 0 0 0 0 0 0 0 0 0 0 1 0 0 0 0 0 0 0 0 0 0 0 0 0 2 0 108570 0 0 0 0 0 0 0 2 0 0 0 0
501 GAT 0 0 0 7 0 0 0 0 0 0 0 0 0 0 0 1 0 0 0 0 0 0 0 0 0 0 0 0 0 0 0 0 1 0 0 108517 0 0 0 1 0 0 0 11 0 0 0 0 0 0 0 5 0 0 0 0 0 0 0 1 0 0 0 0
502 TAT 0 0 0 0 0 0 0 0 0 0 0 0 0 0 0 0 0 0 0 7 0 0 0 0 0 0 0 0 0 0 0 0 0 0 0 0 0 0 0 0 0 0 0 0 0 0 1 0 0 5 0 108626 0 0 0 0 0 0 0 4 0 0 1 0
503 CCA 0 0 0 0 7 0 0 0 0 0 0 0 0 0 0 0 4 0 0 0 108606 1 5 0 1 0 0 0 4 0 0 0 0 0 0 0 0 0 0 0 0 0 1 0 0 0 0 0 0 0 0 0 6 0 0 0 0 0 0 0 0 0 0 0
504 AAA 108616 0 3 0 1 0 0 0 1 0 1 0 0 0 0 0 0 0 0 0 0 0 0 0 1 0 0 0 0 0 0 0 7 0 0 0 0 0 0 0 0 0 0 0 0 0 0 0 0 0 0 0 0 0 0 16 0 0 3 0 0 2 0 0
505 TAT 0 0 0 2 0 0 0 0 0 0 0 0 0 0 0 0 0 0 0 1 0 0 0 0 0 0 0 0 0 0 0 0 0 0 0 0 0 0 0 0 0 0 0 0 0 0 0 0 1 11 1 108624 0 0 0 0 0 0 0 7 0 0 0 6
506 TCA 0 0 0 0 9 0 0 0 0 0 0 0 0 0 0 0 0 0 0 0 4 0 0 0 0 0 0 0 0 0 0 0 0 0 0 0 0 0 0 0 0 0 0 0 0 0 0 0 6 0 0 0 108535 0 29 2 0 0 0 0 24 0 0 0
507 GAA 8 0 0 0 0 0 0 0 0 0 0 0 0 0 14 0 0 0 0 0 0 0 0 0 0 0 0 0 0 0 0 0 107686 837 5 1 2 0 1 0 9 0 4 0 2 0 1 0 16 0 0 0 0 0 0 0 0 0 0 0 0 0 0 0
508 GAA 1 0 0 0 0 0 0 0 0 0 0 0 0 0 0 9 0 0 0 0 0 0 0 0 0 0 0 0 0 0 0 0 108383 0 3 1 0 0 0 0 6 0 0 0 0 0 0 0 14 0 0 0 0 0 0 0 0 0 0 0 0 14 0 0
509 TCA 0 0 0 0 1 0 0 0 0 0 0 0 0 0 0 0 0 0 0 0 9 0 0 0 0 0 0 0 0 0 0 0 0 0 0 0 0 0 0 0 0 0 0 0 0 0 0 2 3 0 0 0 108548 0 8 0 1 0 0 0 9 0 0 0
510 AAG 7 0 108419 15 0 0 1 0 0 0 12 0 0 0 0 12 0 0 0 0 0 0 0 0 0 0 0 0 0 0 0 0 0 0 7 0 0 0 0 0 0 0 0 0 0 0 0 0 0 9 0 34 0 0 0 0 0 0 0 0 7 0 2 0
511 TTG 0 0 0 0 0 0 0 0 0 0 0 1 0 0 0 0 0 0 0 0 0 0 0 0 0 0 0 0 0 0 0 0 0 0 0 0 0 3 0 0 0 0 0 0 0 0 0 0 0 0 0 0 0 0 0 0 0 0 0 0 17 24 108374 19
512 AAC 22 108382 1 11 0 1 0 0 0 27 0 0 0 0 0 0 0 0 0 0 0 0 0 0 0 0 0 0 0 9 0 0 7 8 0 0 0 0 0 0 0 0 0 0 0 1 0 0 0 0 0 0 0 0 0 0 1 14 0 0 0 0 0 0
513 AGG 0 0 4 0 0 0 0 0 11 0 107270 19 0 0 7 0 0 0 0 0 0 0 0 0 0 0 1 0 0 0 0 0 0 0 0 0 0 0 0 0 0 0 28 0 0 0 0 0 0 0 0 0 0 0 0 0 0 0 2 0 0 0 0 0
514 GAA 19 0 0 0 0 0 0 0 0 0 0 0 0 4 0 0 0 0 0 0 0 0 0 0 0 0 0 0 0 0 0 0 107315 1 2 0 3 0 0 0 8 0 0 0 0 0 0 0 13 0 0 0 0 0 4 0 0 0 0 0 0 0 0 0
515 AAG 3 0 108285 21 0 0 2 0 0 0 18 0 0 0 1 0 0 0 3 0 0 0 0 0 0 0 0 0 0 0 0 0 0 0 1 0 0 0 0 0 0 0 0 0 0 0 0 0 0 0 0 0 0 0 0 0 0 0 0 0 0 0 0 0
516 ATA 3 0 0 0 4 0 0 0 0 0 0 0 108515 0 22 2 0 0 0 0 0 0 0 0 0 0 0 0 1 0 0 0 0 0 0 0 0 0 0 0 0 0 0 0 4 7 0 0 0 0 0 0 0 0 0 0 0 0 0 0 1 0 0 0
517 GAT 0 0 0 61 0 0 0 0 0 2 0 0 0 0 0 0 0 0 0 3 0 0 0 0 0 0 0 0 0 0 0 0 3 5 1 107557 0 0 0 0 0 0 0 4 0 0 0 3 0 0 0 7 0 0 0 0 0 0 0 0 0 0 0 0
518 GGA 0 0 0 0 1 0 6 79 9 0 0 7 18 7 3 0 0 0 0 0 0 0 0 0 1 0 0 0 0 0 0 0 34 1 7 0 1 321 0 0 105245 0 9 2 11 4 0 0 0 0 0 0 0 0 0 0 7 0 0 0 0 45 0 0
519 GTG 0 0 0 0 0 0 0 0 0 0 0 0 0 0 10 0 0 0 0 0 0 0 0 0 0 0 0 0 0 0 0 0 0 0 1 0 0 0 3 0 0 0 0 0 8 0 107144 13 0 0 0 0 0 0 0 0 0 0 0 0 0 0 9 0
520 AAA 108472 1 1 28 1 1 0 0 3 0 0 0 1 0 0 0 0 0 0 6 0 0 0 0 0 0 0 0 0 0 0 0 4 0 0 0 0 0 3 0 0 0 0 0 0 0 0 0 0 0 0 0 0 0 0 0 0 0 0 0 0 0 0 0
521 TTG 0 0 0 0 4 0 0 0 0 0 0 0 1 0 1 0 0 0 0 0 0 0 0 0 0 0 0 0 0 0 3 0 0 0 0 0 0 0 0 0 0 0 0 0 0 0 3 0 0 0 0 0 0 0 2 0 0 0 1 0 2 0 105122 7
522 GAA 8 0 0 1 0 0 0 0 0 0 0 0 0 0 0 0 0 0 0 0 0 0 0 0 0 0 0 0 0 0 0 0 100513 0 5 0 0 0 0 0 4 0 0 0 0 0 0 0 29 0 0 0 0 37 0 0 0 0 0 0 0 0 0 0
523 TCA 0 0 0 0 0 0 0 0 0 0 19 0 0 0 0 0 1 0 0 0 4 0 0 0 0 0 0 0 0 0 0 0 0 0 0 0 0 0 0 0 0 0 0 0 0 0 0 0 8 0 0 0 107486 1 2 0 1 0 0 0 3 0 0 0
524 ATG 0 0 3 0 0 0 0 9 0 6 0 0 10 0 106875 5 0 0 0 0 14 0 0 0 0 0 0 0 0 0 1 5 0 0 0 0 0 0 0 0 0 0 0 0 0 0 40 0 21 0 0 0 1 0 0 0 0 0 0 0 0 0 0 0
525 GGG 0 0 0 0 0 0 0 0 0 0 8 0 1 0 0 0 0 0 0 0 0 0 0 0 0 0 0 0 0 0 0 0 0 0 18 0 0 0 0 0 14 1 98425 13 0 0 6 0 0 0 0 0 0 0 0 0 0 0 7 0 0 0 0 0
526 GTG 0 0 0 0 0 0 0 0 0 0 0 0 0 0 10 4 0 0 0 0 0 0 0 0 0 0 0 0 0 0 1 4 0 0 1 0 0 0 5 0 0 0 2 0 44 3 95497 14 0 4 0 0 0 0 76 0 0 0 0 0 816 25 24 2
527 TAT 0 0 0 2 0 0 18 0 0 0 0 0 0 0 0 0 0 0 0 25 0 0 0 0 0 0 0 0 0 0 0 0 30 0 0 1 0 0 0 0 0 0 0 0 0 3 0 0 3 48 0 106030 0 0 0 0 0 0 0 1 0 0 0 0
528 CAG 0 0 13 0 0 0 0 0 0 0 0 0 0 0 0 0 26 0 99258 13 0 0 0 5 0 0 25 0 0 0 3 0 0 0 0 0 0 0 0 0 0 0 0 0 0 0 0 0 0 0 6 0 0 0 0 0 0 0 0 0 0 0 0 0
529 ATT 0 0 0 0 0 0 0 2 0 23 0 0 0 89 12 106079 0 0 0 0 0 0 0 0 0 0 0 0 0 0 0 7 0 0 0 0 0 0 0 0 0 0 0 0 0 0 0 2 0 0 0 3 0 0 0 0 0 0 0 0 0 0 0 1
530 CTG 0 0 0 0 0 0 0 0 0 0 0 0 0 0 3 0 0 0 2 0 2 0 8 0 0 0 0 0 2 1 107957 3 0 0 0 0 0 6 0 0 0 0 0 0 0 0 0 0 0 0 0 0 0 0 0 1 0 0 0 0 0 1 2 0
531 GCG 0 0 0 0 0 0 5 0 0 0 0 0 0 0 0 0 0 0 0 0 0 0 0 0 0 0 0 0 0 0 0 0 0 0 17 0 6 1 107694 25 0 1 1 0 0 0 26 0 0 0 0 0 0 0 21 0 0 0 1 0 0 0 0 0
532 ATC 0 0 0 0 0 3 0 0 0 1 0 0 18 107638 1 6 0 0 0 0 0 0 0 0 0 0 1 0 0 0 0 0 0 0 0 1 0 0 0 0 0 0 0 0 0 6 0 0 0 0 0 0 0 0 0 0 0 0 0 0 0 3 0 0
533 TAC 0 1 0 0 0 0 0 0 0 0 0 0 0 0 0 0 0 27 0 0 0 0 0 0 0 0 0 0 0 0 0 0 0 0 0 0 0 0 0 0 0 0 0 0 0 0 0 0 25 107900 2 7 0 1 0 0 0 0 0 0 0 0 0 0
534 TCA 0 0 0 0 1 0 0 0 0 0 0 0 0 0 0 0 0 0 0 0 10 0 0 0 0 0 0 0 0 0 0 0 0 0 0 0 1 0 0 0 0 0 0 0 0 0 0 0 23 0 0 0 107897 2 8 0 2 0 0 0 3 0 0 0
535 ACT 0 0 0 20 1 8 1 108390 0 0 0 4 0 0 0 10 0 0 0 0 0 0 0 1 0 0 0 0 0 0 0 8 0 0 0 0 0 0 0 2 0 0 0 0 0 0 0 0 0 0 0 0 0 0 0 0 0 0 0 0 0 0 0 0
536 GTC 0 0 0 0 0 0 0 0 0 0 0 0 3 17 0 0 0 0 0 0 0 0 0 0 0 0 0 0 0 0 0 0 0 0 0 0 0 5 0 0 0 1 0 0 19 108216 0 5 0 0 0 0 0 0 0 0 0 0 0 0 0 3 0 0
537 GCC 0 0 0 0 0 15 0 0 0 0 0 0 0 0 0 0 0 0 0 0 0 1 0 0 0 0 0 0 0 0 0 0 0 6 0 0 5 108270 4 14 0 0 0 0 0 2 0 0 0 0 0 0 0 6 0 2 0 0 0 0 0 0 0 0
538 AGT 0 0 0 12 0 0 0 3 0 2 2 108496 0 0 0 9 0 0 0 0 0 0 0 0 0 0 0 1 0 0 0 0 0 0 0 0 0 0 0 0 0 0 0 6 0 0 0 0 0 0 0 0 0 11 0 0 0 0 0 1 0 0 0 0
539 TCA 0 0 0 0 1 0 0 0 0 0 0 0 0 0 0 0 0 0 0 0 4 0 0 0 0 0 0 0 0 0 0 0 0 0 0 0 1 0 0 0 0 0 0 0 0 0 0 0 10 0 0 0 108266 0 6 2 1 0 0 0 4 0 0 0
540 CTG 0 0 0 0 0 0 0 0 0 0 0 0 0 0 21 0 0 0 3 0 0 0 10 0 0 0 1 0 14 1 108385 6 0 0 0 0 0 1 0 0 0 0 0 0 0 0 3 0 0 0 0 0 0 0 1 0 0 0 0 0 0 0 7 0
541 GTG 0 0 0 0 0 0 0 0 0 0 0 0 0 0 4 0 0 0 0 0 0 0 0 0 0 0 0 0 0 0 1 0 0 0 0 0 0 0 5 0 0 0 0 0 99 2 108331 18 0 0 0 0 0 0 0 0 0 0 12 0 0 0 58 0
542 CTT 0 0 0 0 0 0 0 0 0 0 0 0 7 0 0 17 0 0 0 3 0 0 0 31 0 0 0 1 2 6 8 108023 0 0 0 0 0 0 87 0 0 0 0 0 0 0 0 0 0 0 0 0 0 0 0 0 0 1 0 0 39 0 0 9
543 TTG 0 0 0 0 0 0 0 0 0 0 0 0 0 0 1 0 0 0 0 0 0 0 0 0 0 0 0 0 0 0 17 0 0 0 0 0 3 0 0 0 0 0 0 0 0 0 1 0 0 21 0 0 0 0 5 0 0 0 14 0 26 1 108432 11
544 GTC 0 0 0 0 0 0 0 0 0 0 0 0 0 16 0 0 0 0 0 0 0 0 0 0 0 0 0 0 0 1 0 0 0 0 0 0 0 3 0 0 0 0 0 0 21 108343 2 10 0 0 0 0 0 0 0 0 0 0 0 0 0 10 0 0
545 TCC 0 0 0 0 0 0 0 0 0 0 0 0 0 0 0 0 0 0 0 0 0 43 0 0 0 0 0 0 0 0 0 0 0 0 0 0 0 1 0 0 0 0 0 0 0 0 0 0 0 20 0 0 12 108456 1 2 0 0 0 0 0 6 0 0
546 CTG 0 0 0 0 0 0 0 0 0 0 0 0 0 0 10 0 0 0 4 0 0 0 30 1 0 0 2 0 7 1 108259 3 0 0 0 0 0 1 0 0 0 0 0 0 1 0 0 0 0 0 0 0 0 0 0 0 0 0 0 0 0 0 1 0
547 GGG 0 0 0 0 0 0 0 0 0 0 6 0 0 0 0 0 0 0 0 0 0 0 0 0 0 0 0 0 0 0 0 0 0 0 5 0 0 0 1 0 5 1 108479 21 0 0 3 0 0 0 0 0 0 0 0 0 0 0 7 0 0 0 0 0
548 GCA 0 0 0 0 33 0 0 0 0 0 0 0 0 0 0 0 0 0 0 0 13 0 0 0 0 0 0 0 0 0 0 0 9 0 0 0 106917 0 3 3 19 0 0 0 20 0 0 0 0 0 0 0 1523 0 0 1 0 0 0 0 0 0 0 0
549 ATC 0 0 0 0 0 19 0 0 0 0 0 0 11 108461 1 10 0 0 0 0 0 0 0 0 0 0 0 0 0 1 0 0 0 0 0 0 0 0 0 0 0 0 0 0 0 6 0 0 0 0 0 0 0 0 0 0 0 0 0 0 0 0 0 0
550 AGT 0 0 0 18 0 0 0 30 2 3 3 108455 0 0 0 51 0 0 0 0 0 0 0 0 0 0 0 0 0 0 0 0 0 0 0 0 0 0 0 0 0 0 0 11 0 0 0 0 0 0 0 0 0 0 9 0 0 0 0 0 0 0 0 0
551 TTC 0 0 0 0 0 0 13 0 0 0 0 0 0 0 0 0 0 0 0 0 0 0 0 0 0 0 0 0 0 3 0 0 6 0 0 0 0 0 0 0 0 0 0 0 0 0 0 0 0 1 0 0 0 8 0 0 32 1 0 0 17 108488 0 2
552 TGG 0 0 0 0 0 0 0 0 0 0 0 0 0 0 0 0 0 0 0 0 0 0 0 0 0 0 8 0 0 0 0 0 0 0 0 0 0 0 0 0 0 0 4 0 0 0 0 0 0 7 2 0 0 0 0 0 3 1 108545 19 0 0 10 0
553 ATG 0 0 2 0 0 0 5 0 0 0 1 0 12 0 108557 10 0 0 0 0 0 0 0 0 0 0 0 0 0 0 0 0 0 0 0 0 0 0 0 0 0 0 0 0 0 0 5 0 0 0 0 0 0 0 0 0 0 0 0 0 0 0 2 0
554 TGT 0 0 0 0 0 0 0 0 0 0 0 0 0 0 0 0 0 0 0 0 0 0 0 0 0 0 0 2 0 4 0 0 0 0 0 0 0 0 0 0 0 0 0 2 0 0 0 0 0 0 0 42 0 0 0 0 0 3 0 108481 0 0 0 14
555 TCT 0 0 0 0 0 0 0 1 0 0 0 0 0 0 0 0 0 0 0 0 0 0 0 4 0 0 0 0 0 23 0 0 0 0 0 0 0 0 10 0 0 0 0 0 0 0 0 0 0 0 0 14 1 5 0 108484 0 0 0 1 7 0 0 4
556 AAT 0 1 1 108624 0 0 0 3 0 0 0 3 7 0 0 1 0 0 0 0 0 0 0 0 0 0 0 0 0 0 0 0 0 0 0 7 0 0 0 0 0 0 0 1 0 0 0 0 0 0 0 0 0 0 0 0 0 0 0 0 0 0 0 0
557 GGG 0 0 0 0 0 0 0 0 0 0 6 0 0 0 0 0 0 0 0 0 0 0 0 0 0 0 0 0 0 0 0 0 0 0 4 0 0 0 0 0 31 0 108543 9 0 0 7 0 0 0 0 0 0 0 0 0 0 0 5 0 0 0 0 0
558 TCT 0 0 0 0 0 0 0 0 0 0 0 0 0 0 0 0 0 0 0 0 0 0 0 7 0 0 0 0 0 0 0 0 0 0 0 0 0 0 0 3 0 0 0 0 1 0 0 0 0 0 0 16 1 12 1 108509 0 0 0 0 0 0 0 4
559 TTG 0 0 0 0 0 0 0 0 0 0 0 0 5 0 0 0 0 0 0 0 0 0 0 0 0 0 0 0 0 0 9 0 0 0 0 0 0 0 0 0 0 0 0 0 0 16 0 0 0 0 0 0 0 0 6 0 0 0 0 0 15 0 108541 13
560 CAG 0 0 22 0 0 0 0 0 0 0 0 57 0 0 0 0 9 1 108427 10 0 0 1 0 0 0 13 0 0 0 2 0 0 0 1 0 0 0 0 0 0 0 0 0 0 0 0 0 0 0 83 0 0 0 0 0 0 0 0 0 0 0 0 0
561 TGC 0 0 0 0 0 0 0 0 0 0 0 0 0 0 0 0 0 0 0 0 0 0 0 0 0 2 0 0 0 0 0 0 0 0 0 0 0 0 0 0 0 4 0 0 0 0 0 0 0 44 0 0 0 1 0 0 15 108335 0 11 1 131 0 0
562 AGA 5 0 0 0 1 0 0 0 108584 3 4 0 4 0 0 0 0 0 0 0 0 0 0 0 0 0 0 0 0 0 0 0 0 0 0 0 0 0 0 0 11 0 0 0 0 0 0 0 0 0 0 0 0 0 0 4 3 0 0 0 0 0 0 0
563 ATA 2 0 0 0 3 0 0 0 3 0 0 0 108633 5 19 0 0 0 0 0 0 0 0 0 0 0 0 0 1 0 0 0 0 0 0 0 0 0 0 0 0 0 0 0 4 0 0 0 0 0 0 0 0 0 0 0 0 0 0 0 0 0 0 0
564 TGC 0 0 0 0 0 0 0 0 0 0 0 0 0 0 0 0 0 0 0 0 0 0 0 0 0 3 0 0 0 0 0 0 0 0 0 0 0 0 0 0 0 0 0 0 0 0 0 0 0 18 0 0 0 1 0 0 10 108517 0 66 0 6 0 0
565 ATC 0 0 0 0 0 2 0 0 0 0 0 0 15 108582 1 3 0 0 0 0 0 0 0 0 0 0 0 0 0 1 0 0 0 0 0 0 0 0 0 0 0 0 0 0 0 1 0 0 0 0 0 0 0 0 0 0 0 0 0 0 0 0 0 0
566 TGA 0 0 0 0 0 0 0 0 1 0 0 0 0 0 0 0 0 0 0 0 0 0 0 0 23 0 0 0 0 0 0 0 0 0 0 0 0 0 0 0 0 0 0 0 0 0 0 0 2 0 0 0 1 0 0 0 108532 1 6 2 16 0 0 0
