# Supplementary material for: Complete mapping of viral escape from neutralizing antibodies
Source: PLoS Pathog. 2017 Mar 13;13(3):e1006271. doi: 10.1371/journal.ppat.1006271 (PMC5363992; doi:10.1371/journal.ppat.1006271)
Supplement: S2 File — This ZIP archive contains the computer code to perform the data analysis described in this manuscript. The analysis is performed by the iPython notebook found in the ZIP archive. (ZIP) [file ppat.1006271.s008.zip › S2_File/counts_and_alignments/L1_H17L19_c2_r2_summarystats.txt]

total read pairs = 8511629
read pairs that fail Illumina filter = 0
low quality read pairs = 1136858
barcodes randomly purged = 0
discarded barcodes with 1 reads = 116119
aligned barcodes with 2 reads = 14029
discarded barcodes with 2 reads = 197
un-alignable barcodes with 2 reads = 2310
aligned barcodes with 3 reads = 20401
discarded barcodes with 3 reads = 402
un-alignable barcodes with 3 reads = 2954
aligned barcodes with 4 reads = 31127
discarded barcodes with 4 reads = 840
un-alignable barcodes with 4 reads = 3552
aligned barcodes with 5 reads = 44501
discarded barcodes with 5 reads = 1380
un-alignable barcodes with 5 reads = 4837
aligned barcodes with 6 reads = 57605
discarded barcodes with 6 reads = 2248
un-alignable barcodes with 6 reads = 5919
aligned barcodes with 7 reads = 68891
discarded barcodes with 7 reads = 3022
un-alignable barcodes with 7 reads = 6976
aligned barcodes with 8 reads = 75414
discarded barcodes with 8 reads = 3709
un-alignable barcodes with 8 reads = 7600
aligned barcodes with 9 reads = 76015
discarded barcodes with 9 reads = 4280
un-alignable barcodes with 9 reads = 7296
aligned barcodes with 10 reads = 71088
discarded barcodes with 10 reads = 4359
un-alignable barcodes with 10 reads = 6742
aligned barcodes with 11 reads = 62559
discarded barcodes with 11 reads = 4052
un-alignable barcodes with 11 reads = 6067
aligned barcodes with 12 reads = 50544
discarded barcodes with 12 reads = 3613
un-alignable barcodes with 12 reads = 4715
aligned barcodes with 13 reads = 38701
discarded barcodes with 13 reads = 2967
un-alignable barcodes with 13 reads = 3589
aligned barcodes with 14 reads = 27958
discarded barcodes with 14 reads = 2357
un-alignable barcodes with 14 reads = 2530
aligned barcodes with 15 reads = 18837
discarded barcodes with 15 reads = 1654
un-alignable barcodes with 15 reads = 1764
aligned barcodes with 16 reads = 12265
discarded barcodes with 16 reads = 1093
un-alignable barcodes with 16 reads = 1111
aligned barcodes with 17 reads = 7608
discarded barcodes with 17 reads = 765
un-alignable barcodes with 17 reads = 708
aligned barcodes with 18 reads = 4547
discarded barcodes with 18 reads = 466
un-alignable barcodes with 18 reads = 391
aligned barcodes with 19 reads = 2501
discarded barcodes with 19 reads = 279
un-alignable barcodes with 19 reads = 208
aligned barcodes with 20 reads = 1367
discarded barcodes with 20 reads = 183
un-alignable barcodes with 20 reads = 134
aligned barcodes with 21 reads = 779
discarded barcodes with 21 reads = 92
un-alignable barcodes with 21 reads = 66
aligned barcodes with 22 reads = 411
discarded barcodes with 22 reads = 51
un-alignable barcodes with 22 reads = 30
aligned barcodes with 23 reads = 198
discarded barcodes with 23 reads = 33
un-alignable barcodes with 23 reads = 15
aligned barcodes with 24 reads = 120
discarded barcodes with 24 reads = 14
un-alignable barcodes with 24 reads = 11
aligned barcodes with 25 reads = 64
discarded barcodes with 25 reads = 13
un-alignable barcodes with 25 reads = 7
aligned barcodes with 26 reads = 41
discarded barcodes with 26 reads = 11
un-alignable barcodes with 26 reads = 4
aligned barcodes with 27 reads = 24
discarded barcodes with 27 reads = 5
un-alignable barcodes with 27 reads = 2
aligned barcodes with 28 reads = 22
discarded barcodes with 28 reads = 2
un-alignable barcodes with 28 reads = 1
aligned barcodes with 29 reads = 11
discarded barcodes with 29 reads = 2
un-alignable barcodes with 29 reads = 1
aligned barcodes with 30 reads = 10
discarded barcodes with 30 reads = 2
un-alignable barcodes with 30 reads = 1
aligned barcodes with 31 reads = 7
discarded barcodes with 31 reads = 3
un-alignable barcodes with 31 reads = 1
aligned barcodes with 32 reads = 2
discarded barcodes with 32 reads = 1
aligned barcodes with 33 reads = 3
un-alignable barcodes with 33 reads = 1
aligned barcodes with 34 reads = 1
aligned barcodes with 35 reads = 3
aligned barcodes with 36 reads = 1
