# Supplementary material for: Complete mapping of viral escape from neutralizing antibodies
Source: PLoS Pathog. 2017 Mar 13;13(3):e1006271. doi: 10.1371/journal.ppat.1006271 (PMC5363992; doi:10.1371/journal.ppat.1006271)
Supplement: S2 File — This ZIP archive contains the computer code to perform the data analysis described in this manuscript. The analysis is performed by the iPython notebook found in the ZIP archive. (ZIP) [file ppat.1006271.s008.zip › S2_File/counts_and_alignments/L1_H17L19_c3_r1_.log]

2016-11-08 13:52:55,854 - INFO - Beginning execution of dms_barcodedsubamplicons in directory /home/jbloom/flu_mutational_antigenic_profiling_paper/supplementalfiles/SupplementaryFile2

2016-11-08 13:52:55,854 - INFO - Progress will be logged to ./counts_and_alignments//L1_H17L19_c3_r1_.log
2016-11-08 13:52:59,204 - INFO - Version information for dms_tools and associated packages.
	Time and date: Tue Nov  8 13:52:55 2016
	Platform: Linux-3.13.0-49-generic-x86_64-with-Ubuntu-14.04-trusty
	Python version: 2.7.6 (default, Mar 22 2014, 22:59:56)  [GCC 4.8.2]
	dms_tools version: 1.1.20
	Bio version: 1.68
	numpy version: 1.11.2
	scipy version: 0.18.1
	matplotlib version: 1.5.3
	cython version: 0.25.1
	pystan version: 2.12.0.0
	weblogolib version: 3.4
	PyPDF2 version: 1.26.0
	pandas version: 0.19.1

2016-11-08 13:52:59,204 - INFO - Parsed the following arguments:
	minreadconcurrence = 0.75
	maxmuts = 4
	maxlowqfrac = 0.075
	r1files = ['./FASTQ_files/L1_H17L19_c3_r1_1.fastq']
	minreadidentity = 0.9
	purgefrac = 0
	R1trimlength = 200
	R1_is_antisense = False
	r2files = ['./FASTQ_files/L1_H17L19_c3_r1_2.fastq']
	alignspecs = [(1, 285, 36, 37), (286, 570, 31, 32), (571, 855, 37, 32), (856, 1140, 31, 36), (1141, 1425, 29, 33), (1426, 1698, 40, 43)]
	R2trimlength = 170
	maxreadtrim = 3
	barcodeinfo = False
	chartype = codon
	barcodelength = 8
	minreadsperbarcode = 2
	minq = 15
	outprefix = ./counts_and_alignments//L1_H17L19_c3_r1_
	refseq = WSN_HA_reference.fa
	purgereadfrac = 0
	seed = 1

2016-11-08 13:52:59,219 - INFO - Read a reference sequence of 566 codons from WSN_HA_reference.fa

2016-11-08 13:52:59,219 - INFO - Now parsing reads from the following:
	r1files: ./FASTQ_files/L1_H17L19_c3_r1_1.fastq
	r2files: ./FASTQ_files/L1_H17L19_c3_r1_2.fastq
2016-11-08 13:53:02,784 - INFO - Reads parsed so far: 100000
2016-11-08 13:53:06,242 - INFO - Reads parsed so far: 200000
2016-11-08 13:53:10,290 - INFO - Reads parsed so far: 300000
2016-11-08 13:53:13,259 - INFO - Reads parsed so far: 400000
2016-11-08 13:53:17,460 - INFO - Reads parsed so far: 500000
2016-11-08 13:53:22,767 - INFO - Reads parsed so far: 600000
2016-11-08 13:53:28,254 - INFO - Reads parsed so far: 700000
2016-11-08 13:53:32,528 - INFO - Reads parsed so far: 800000
2016-11-08 13:53:38,425 - INFO - Reads parsed so far: 900000
2016-11-08 13:53:43,905 - INFO - Reads parsed so far: 1000000
2016-11-08 13:53:48,709 - INFO - Reads parsed so far: 1100000
2016-11-08 13:53:51,913 - INFO - Reads parsed so far: 1200000
2016-11-08 13:53:55,712 - INFO - Reads parsed so far: 1300000
2016-11-08 13:53:59,196 - INFO - Reads parsed so far: 1400000
2016-11-08 13:54:02,843 - INFO - Reads parsed so far: 1500000
2016-11-08 13:54:07,032 - INFO - Reads parsed so far: 1600000
2016-11-08 13:54:10,788 - INFO - Reads parsed so far: 1700000
2016-11-08 13:54:13,391 - INFO - Reads parsed so far: 1800000
2016-11-08 13:54:17,551 - INFO - Reads parsed so far: 1900000
2016-11-08 13:54:21,228 - INFO - Reads parsed so far: 2000000
2016-11-08 13:54:25,721 - INFO - Reads parsed so far: 2100000
2016-11-08 13:54:29,706 - INFO - Reads parsed so far: 2200000
2016-11-08 13:54:33,348 - INFO - Reads parsed so far: 2300000
2016-11-08 13:54:37,321 - INFO - Reads parsed so far: 2400000
2016-11-08 13:54:41,483 - INFO - Reads parsed so far: 2500000
2016-11-08 13:54:45,584 - INFO - Reads parsed so far: 2600000
2016-11-08 13:54:49,124 - INFO - Reads parsed so far: 2700000
2016-11-08 13:54:52,868 - INFO - Reads parsed so far: 2800000
2016-11-08 13:54:56,661 - INFO - Reads parsed so far: 2900000
2016-11-08 13:55:00,348 - INFO - Reads parsed so far: 3000000
2016-11-08 13:55:03,920 - INFO - Reads parsed so far: 3100000
2016-11-08 13:55:07,148 - INFO - Reads parsed so far: 3200000
2016-11-08 13:55:10,855 - INFO - Reads parsed so far: 3300000
2016-11-08 13:55:14,575 - INFO - Reads parsed so far: 3400000
2016-11-08 13:55:18,218 - INFO - Reads parsed so far: 3500000
2016-11-08 13:55:21,173 - INFO - Reads parsed so far: 3600000
2016-11-08 13:55:24,829 - INFO - Reads parsed so far: 3700000
2016-11-08 13:55:29,522 - INFO - Reads parsed so far: 3800000
2016-11-08 13:55:32,844 - INFO - Reads parsed so far: 3900000
2016-11-08 13:55:36,158 - INFO - Reads parsed so far: 4000000
2016-11-08 13:55:39,875 - INFO - Reads parsed so far: 4100000
2016-11-08 13:55:43,648 - INFO - Reads parsed so far: 4200000
2016-11-08 13:55:47,217 - INFO - Reads parsed so far: 4300000
2016-11-08 13:55:50,470 - INFO - Reads parsed so far: 4400000
2016-11-08 13:55:54,176 - INFO - Reads parsed so far: 4500000
2016-11-08 13:55:58,052 - INFO - Reads parsed so far: 4600000
2016-11-08 13:56:02,217 - INFO - Reads parsed so far: 4700000
2016-11-08 13:56:05,233 - INFO - Reads parsed so far: 4800000
2016-11-08 13:56:09,018 - INFO - Reads parsed so far: 4900000
2016-11-08 13:56:12,840 - INFO - Reads parsed so far: 5000000
2016-11-08 13:56:16,100 - INFO - Reads parsed so far: 5100000
2016-11-08 13:56:20,022 - INFO - Reads parsed so far: 5200000
2016-11-08 13:56:23,978 - INFO - Reads parsed so far: 5300000
2016-11-08 13:56:27,816 - INFO - Reads parsed so far: 5400000
2016-11-08 13:56:31,013 - INFO - Reads parsed so far: 5500000
2016-11-08 13:56:35,859 - INFO - Reads parsed so far: 5600000
2016-11-08 13:56:38,651 - INFO - Reads parsed so far: 5700000
2016-11-08 13:56:42,629 - INFO - Reads parsed so far: 5800000
2016-11-08 13:56:46,638 - INFO - Reads parsed so far: 5900000
2016-11-08 13:56:49,993 - INFO - Reads parsed so far: 6000000
2016-11-08 13:56:54,237 - INFO - Reads parsed so far: 6100000
2016-11-08 13:56:58,121 - INFO - Reads parsed so far: 6200000
2016-11-08 13:57:02,150 - INFO - Reads parsed so far: 6300000
2016-11-08 13:57:05,567 - INFO - Reads parsed so far: 6400000
2016-11-08 13:57:10,758 - INFO - Reads parsed so far: 6500000
2016-11-08 13:57:13,684 - INFO - Reads parsed so far: 6600000
2016-11-08 13:57:17,375 - INFO - Reads parsed so far: 6700000
2016-11-08 13:57:21,032 - INFO - Reads parsed so far: 6800000
2016-11-08 13:57:24,996 - INFO - Reads parsed so far: 6900000
2016-11-08 13:57:29,266 - INFO - Reads parsed so far: 7000000
2016-11-08 13:57:32,341 - INFO - Reads parsed so far: 7100000
2016-11-08 13:57:36,794 - INFO - Reads parsed so far: 7200000
2016-11-08 13:57:40,703 - INFO - Reads parsed so far: 7300000
2016-11-08 13:57:44,552 - INFO - Reads parsed so far: 7400000
2016-11-08 13:57:48,192 - INFO - Reads parsed so far: 7500000
2016-11-08 13:57:52,646 - INFO - Reads parsed so far: 7600000
2016-11-08 13:57:56,417 - INFO - Reads parsed so far: 7700000
2016-11-08 13:58:00,135 - INFO - Reads parsed so far: 7800000
2016-11-08 13:58:03,906 - INFO - Reads parsed so far: 7900000
2016-11-08 13:58:06,866 - INFO - Reads parsed so far: 8000000
2016-11-08 13:58:10,554 - INFO - Reads parsed so far: 8100000
2016-11-08 13:58:13,328 - INFO - Finished parsing all 8192158 reads; ended up with 839364 unique barcodes.

2016-11-08 13:58:13,332 - INFO - Now examining the 839364 barcodes to see if reads meet criteria for retention
2016-11-08 13:58:19,894 - INFO - Barcodes examined so far: 100000
2016-11-08 13:58:26,301 - INFO - Barcodes examined so far: 200000
2016-11-08 13:58:32,633 - INFO - Barcodes examined so far: 300000
2016-11-08 13:58:38,922 - INFO - Barcodes examined so far: 400000
2016-11-08 13:58:45,209 - INFO - Barcodes examined so far: 500000
2016-11-08 13:58:51,497 - INFO - Barcodes examined so far: 600000
2016-11-08 13:58:59,176 - INFO - Barcodes examined so far: 700000
2016-11-08 13:59:09,961 - INFO - Barcodes examined so far: 800000
2016-11-08 13:59:17,621 - INFO - Finished examining all 839364 barcodes

2016-11-08 13:59:17,621 - INFO - Writing the codon counts to ./counts_and_alignments//L1_H17L19_c3_r1_counts.txt
2016-11-08 13:59:17,645 - INFO - Here are the summary statistics (these are also being written to ./counts_and_alignments//L1_H17L19_c3_r1_summarystats.txt):
	total read pairs = 8192158
	read pairs that fail Illumina filter = 0
	low quality read pairs = 1101322
	barcodes randomly purged = 0
	discarded barcodes with 1 reads = 91161
	aligned barcodes with 2 reads = 11766
	discarded barcodes with 2 reads = 166
	un-alignable barcodes with 2 reads = 1890
	aligned barcodes with 3 reads = 17282
	discarded barcodes with 3 reads = 328
	un-alignable barcodes with 3 reads = 2612
	aligned barcodes with 4 reads = 26585
	discarded barcodes with 4 reads = 708
	un-alignable barcodes with 4 reads = 2857
	aligned barcodes with 5 reads = 38221
	discarded barcodes with 5 reads = 1210
	un-alignable barcodes with 5 reads = 4227
	aligned barcodes with 6 reads = 50547
	discarded barcodes with 6 reads = 2022
	un-alignable barcodes with 6 reads = 5364
	aligned barcodes with 7 reads = 61515
	discarded barcodes with 7 reads = 2709
	un-alignable barcodes with 7 reads = 6358
	aligned barcodes with 8 reads = 69538
	discarded barcodes with 8 reads = 3447
	un-alignable barcodes with 8 reads = 6985
	aligned barcodes with 9 reads = 72025
	discarded barcodes with 9 reads = 4000
	un-alignable barcodes with 9 reads = 7040
	aligned barcodes with 10 reads = 68302
	discarded barcodes with 10 reads = 4247
	un-alignable barcodes with 10 reads = 6451
	aligned barcodes with 11 reads = 60354
	discarded barcodes with 11 reads = 4002
	un-alignable barcodes with 11 reads = 5885
	aligned barcodes with 12 reads = 50776
	discarded barcodes with 12 reads = 3755
	un-alignable barcodes with 12 reads = 4799
	aligned barcodes with 13 reads = 38960
	discarded barcodes with 13 reads = 2948
	un-alignable barcodes with 13 reads = 3725
	aligned barcodes with 14 reads = 28372
	discarded barcodes with 14 reads = 2414
	un-alignable barcodes with 14 reads = 2611
	aligned barcodes with 15 reads = 19961
	discarded barcodes with 15 reads = 1755
	un-alignable barcodes with 15 reads = 1846
	aligned barcodes with 16 reads = 12809
	discarded barcodes with 16 reads = 1211
	un-alignable barcodes with 16 reads = 1168
	aligned barcodes with 17 reads = 7912
	discarded barcodes with 17 reads = 815
	un-alignable barcodes with 17 reads = 710
	aligned barcodes with 18 reads = 4711
	discarded barcodes with 18 reads = 539
	un-alignable barcodes with 18 reads = 400
	aligned barcodes with 19 reads = 2786
	discarded barcodes with 19 reads = 345
	un-alignable barcodes with 19 reads = 219
	aligned barcodes with 20 reads = 1483
	discarded barcodes with 20 reads = 207
	un-alignable barcodes with 20 reads = 141
	aligned barcodes with 21 reads = 747
	discarded barcodes with 21 reads = 107
	un-alignable barcodes with 21 reads = 65
	aligned barcodes with 22 reads = 404
	discarded barcodes with 22 reads = 60
	un-alignable barcodes with 22 reads = 38
	aligned barcodes with 23 reads = 233
	discarded barcodes with 23 reads = 38
	un-alignable barcodes with 23 reads = 22
	aligned barcodes with 24 reads = 132
	discarded barcodes with 24 reads = 28
	un-alignable barcodes with 24 reads = 10
	aligned barcodes with 25 reads = 72
	discarded barcodes with 25 reads = 15
	un-alignable barcodes with 25 reads = 7
	aligned barcodes with 26 reads = 48
	discarded barcodes with 26 reads = 9
	un-alignable barcodes with 26 reads = 5
	aligned barcodes with 27 reads = 33
	discarded barcodes with 27 reads = 11
	un-alignable barcodes with 27 reads = 3
	aligned barcodes with 28 reads = 26
	discarded barcodes with 28 reads = 12
	un-alignable barcodes with 28 reads = 2
	aligned barcodes with 29 reads = 12
	discarded barcodes with 29 reads = 5
	un-alignable barcodes with 29 reads = 1
	aligned barcodes with 30 reads = 5
	discarded barcodes with 30 reads = 3
	aligned barcodes with 31 reads = 7
	discarded barcodes with 31 reads = 2
	aligned barcodes with 32 reads = 5
	discarded barcodes with 32 reads = 2
	aligned barcodes with 33 reads = 3
	discarded barcodes with 33 reads = 2
	aligned barcodes with 34 reads = 3
	discarded barcodes with 34 reads = 1
	aligned barcodes with 35 reads = 1
	discarded barcodes with 35 reads = 1
	aligned barcodes with 37 reads = 2
2016-11-08 13:59:17,646 - INFO - Successful completion of dms_barcodedsubamplicons at Tue Nov  8 13:59:17 2016
