# Supplementary material for: Complete mapping of viral escape from neutralizing antibodies
Source: PLoS Pathog. 2017 Mar 13;13(3):e1006271. doi: 10.1371/journal.ppat.1006271 (PMC5363992; doi:10.1371/journal.ppat.1006271)
Supplement: S2 File — This ZIP archive contains the computer code to perform the data analysis described in this manuscript. The analysis is performed by the iPython notebook found in the ZIP archive. (ZIP) [file ppat.1006271.s008.zip › S2_File/counts_and_alignments/L1_H17L19_c3_r1_summarystats.txt]

total read pairs = 8192158
read pairs that fail Illumina filter = 0
low quality read pairs = 1101322
barcodes randomly purged = 0
discarded barcodes with 1 reads = 91161
aligned barcodes with 2 reads = 11766
discarded barcodes with 2 reads = 166
un-alignable barcodes with 2 reads = 1890
aligned barcodes with 3 reads = 17282
discarded barcodes with 3 reads = 328
un-alignable barcodes with 3 reads = 2612
aligned barcodes with 4 reads = 26585
discarded barcodes with 4 reads = 708
un-alignable barcodes with 4 reads = 2857
aligned barcodes with 5 reads = 38221
discarded barcodes with 5 reads = 1210
un-alignable barcodes with 5 reads = 4227
aligned barcodes with 6 reads = 50547
discarded barcodes with 6 reads = 2022
un-alignable barcodes with 6 reads = 5364
aligned barcodes with 7 reads = 61515
discarded barcodes with 7 reads = 2709
un-alignable barcodes with 7 reads = 6358
aligned barcodes with 8 reads = 69538
discarded barcodes with 8 reads = 3447
un-alignable barcodes with 8 reads = 6985
aligned barcodes with 9 reads = 72025
discarded barcodes with 9 reads = 4000
un-alignable barcodes with 9 reads = 7040
aligned barcodes with 10 reads = 68302
discarded barcodes with 10 reads = 4247
un-alignable barcodes with 10 reads = 6451
aligned barcodes with 11 reads = 60354
discarded barcodes with 11 reads = 4002
un-alignable barcodes with 11 reads = 5885
aligned barcodes with 12 reads = 50776
discarded barcodes with 12 reads = 3755
un-alignable barcodes with 12 reads = 4799
aligned barcodes with 13 reads = 38960
discarded barcodes with 13 reads = 2948
un-alignable barcodes with 13 reads = 3725
aligned barcodes with 14 reads = 28372
discarded barcodes with 14 reads = 2414
un-alignable barcodes with 14 reads = 2611
aligned barcodes with 15 reads = 19961
discarded barcodes with 15 reads = 1755
un-alignable barcodes with 15 reads = 1846
aligned barcodes with 16 reads = 12809
discarded barcodes with 16 reads = 1211
un-alignable barcodes with 16 reads = 1168
aligned barcodes with 17 reads = 7912
discarded barcodes with 17 reads = 815
un-alignable barcodes with 17 reads = 710
aligned barcodes with 18 reads = 4711
discarded barcodes with 18 reads = 539
un-alignable barcodes with 18 reads = 400
aligned barcodes with 19 reads = 2786
discarded barcodes with 19 reads = 345
un-alignable barcodes with 19 reads = 219
aligned barcodes with 20 reads = 1483
discarded barcodes with 20 reads = 207
un-alignable barcodes with 20 reads = 141
aligned barcodes with 21 reads = 747
discarded barcodes with 21 reads = 107
un-alignable barcodes with 21 reads = 65
aligned barcodes with 22 reads = 404
discarded barcodes with 22 reads = 60
un-alignable barcodes with 22 reads = 38
aligned barcodes with 23 reads = 233
discarded barcodes with 23 reads = 38
un-alignable barcodes with 23 reads = 22
aligned barcodes with 24 reads = 132
discarded barcodes with 24 reads = 28
un-alignable barcodes with 24 reads = 10
aligned barcodes with 25 reads = 72
discarded barcodes with 25 reads = 15
un-alignable barcodes with 25 reads = 7
aligned barcodes with 26 reads = 48
discarded barcodes with 26 reads = 9
un-alignable barcodes with 26 reads = 5
aligned barcodes with 27 reads = 33
discarded barcodes with 27 reads = 11
un-alignable barcodes with 27 reads = 3
aligned barcodes with 28 reads = 26
discarded barcodes with 28 reads = 12
un-alignable barcodes with 28 reads = 2
aligned barcodes with 29 reads = 12
discarded barcodes with 29 reads = 5
un-alignable barcodes with 29 reads = 1
aligned barcodes with 30 reads = 5
discarded barcodes with 30 reads = 3
aligned barcodes with 31 reads = 7
discarded barcodes with 31 reads = 2
aligned barcodes with 32 reads = 5
discarded barcodes with 32 reads = 2
aligned barcodes with 33 reads = 3
discarded barcodes with 33 reads = 2
aligned barcodes with 34 reads = 3
discarded barcodes with 34 reads = 1
aligned barcodes with 35 reads = 1
discarded barcodes with 35 reads = 1
aligned barcodes with 37 reads = 2
