# Supplementary material for: Complete mapping of viral escape from neutralizing antibodies
Source: PLoS Pathog. 2017 Mar 13;13(3):e1006271. doi: 10.1371/journal.ppat.1006271 (PMC5363992; doi:10.1371/journal.ppat.1006271)
Supplement: S2 File — This ZIP archive contains the computer code to perform the data analysis described in this manuscript. The analysis is performed by the iPython notebook found in the ZIP archive. (ZIP) [file ppat.1006271.s008.zip › S2_File/counts_and_alignments/L1_H17L19_c3_r2_.log]

2016-11-08 12:17:55,570 - INFO - Beginning execution of dms_barcodedsubamplicons in directory /home/jbloom/flu_mutational_antigenic_profiling_paper/supplementalfiles/SupplementaryFile2

2016-11-08 12:17:55,571 - INFO - Progress will be logged to ./counts_and_alignments//L1_H17L19_c3_r2_.log
2016-11-08 12:17:56,424 - INFO - Version information for dms_tools and associated packages.
	Time and date: Tue Nov  8 12:17:55 2016
	Platform: Linux-3.13.0-49-generic-x86_64-with-Ubuntu-14.04-trusty
	Python version: 2.7.6 (default, Mar 22 2014, 22:59:56)  [GCC 4.8.2]
	dms_tools version: 1.1.20
	Bio version: 1.68
	numpy version: 1.11.2
	scipy version: 0.18.1
	matplotlib version: 1.5.3
	cython version: 0.25.1
	pystan version: 2.12.0.0
	weblogolib version: 3.4
	PyPDF2 version: 1.26.0
	pandas version: 0.19.1

2016-11-08 12:17:56,424 - INFO - Parsed the following arguments:
	minreadconcurrence = 0.75
	maxmuts = 4
	maxlowqfrac = 0.075
	r1files = ['./FASTQ_files/L1_H17L19_c3_r2_1.fastq']
	minreadidentity = 0.9
	purgefrac = 0
	R1trimlength = 200
	R1_is_antisense = False
	r2files = ['./FASTQ_files/L1_H17L19_c3_r2_2.fastq']
	alignspecs = [(1, 285, 36, 37), (286, 570, 31, 32), (571, 855, 37, 32), (856, 1140, 31, 36), (1141, 1425, 29, 33), (1426, 1698, 40, 43)]
	R2trimlength = 170
	maxreadtrim = 3
	barcodeinfo = False
	chartype = codon
	barcodelength = 8
	minreadsperbarcode = 2
	minq = 15
	outprefix = ./counts_and_alignments//L1_H17L19_c3_r2_
	refseq = WSN_HA_reference.fa
	purgereadfrac = 0
	seed = 1

2016-11-08 12:17:56,443 - INFO - Read a reference sequence of 566 codons from WSN_HA_reference.fa

2016-11-08 12:17:56,443 - INFO - Now parsing reads from the following:
	r1files: ./FASTQ_files/L1_H17L19_c3_r2_1.fastq
	r2files: ./FASTQ_files/L1_H17L19_c3_r2_2.fastq
2016-11-08 12:18:01,539 - INFO - Reads parsed so far: 100000
2016-11-08 12:18:07,077 - INFO - Reads parsed so far: 200000
2016-11-08 12:18:13,007 - INFO - Reads parsed so far: 300000
2016-11-08 12:18:17,823 - INFO - Reads parsed so far: 400000
2016-11-08 12:18:23,648 - INFO - Reads parsed so far: 500000
2016-11-08 12:18:28,491 - INFO - Reads parsed so far: 600000
2016-11-08 12:18:33,490 - INFO - Reads parsed so far: 700000
2016-11-08 12:18:37,482 - INFO - Reads parsed so far: 800000
2016-11-08 12:18:42,055 - INFO - Reads parsed so far: 900000
2016-11-08 12:18:46,660 - INFO - Reads parsed so far: 1000000
2016-11-08 12:18:51,343 - INFO - Reads parsed so far: 1100000
2016-11-08 12:18:54,976 - INFO - Reads parsed so far: 1200000
2016-11-08 12:18:59,656 - INFO - Reads parsed so far: 1300000
2016-11-08 12:19:04,725 - INFO - Reads parsed so far: 1400000
2016-11-08 12:19:09,674 - INFO - Reads parsed so far: 1500000
2016-11-08 12:19:13,750 - INFO - Reads parsed so far: 1600000
2016-11-08 12:19:18,568 - INFO - Reads parsed so far: 1700000
2016-11-08 12:19:23,906 - INFO - Reads parsed so far: 1800000
2016-11-08 12:19:27,935 - INFO - Reads parsed so far: 1900000
2016-11-08 12:19:32,874 - INFO - Reads parsed so far: 2000000
2016-11-08 12:19:38,018 - INFO - Reads parsed so far: 2100000
2016-11-08 12:19:43,104 - INFO - Reads parsed so far: 2200000
2016-11-08 12:19:47,136 - INFO - Reads parsed so far: 2300000
2016-11-08 12:19:51,615 - INFO - Reads parsed so far: 2400000
2016-11-08 12:19:57,219 - INFO - Reads parsed so far: 2500000
2016-11-08 12:20:03,211 - INFO - Reads parsed so far: 2600000
2016-11-08 12:20:08,752 - INFO - Reads parsed so far: 2700000
2016-11-08 12:20:15,390 - INFO - Reads parsed so far: 2800000
2016-11-08 12:20:20,783 - INFO - Reads parsed so far: 2900000
2016-11-08 12:20:25,605 - INFO - Reads parsed so far: 3000000
2016-11-08 12:20:30,989 - INFO - Reads parsed so far: 3100000
2016-11-08 12:20:34,688 - INFO - Reads parsed so far: 3200000
2016-11-08 12:20:38,645 - INFO - Reads parsed so far: 3300000
2016-11-08 12:20:42,951 - INFO - Reads parsed so far: 3400000
2016-11-08 12:20:47,495 - INFO - Reads parsed so far: 3500000
2016-11-08 12:20:51,609 - INFO - Reads parsed so far: 3600000
2016-11-08 12:20:56,471 - INFO - Reads parsed so far: 3700000
2016-11-08 12:21:01,994 - INFO - Reads parsed so far: 3800000
2016-11-08 12:21:07,631 - INFO - Reads parsed so far: 3900000
2016-11-08 12:21:12,798 - INFO - Reads parsed so far: 4000000
2016-11-08 12:21:19,313 - INFO - Reads parsed so far: 4100000
2016-11-08 12:21:24,765 - INFO - Reads parsed so far: 4200000
2016-11-08 12:21:28,555 - INFO - Reads parsed so far: 4300000
2016-11-08 12:21:32,357 - INFO - Reads parsed so far: 4400000
2016-11-08 12:21:36,890 - INFO - Reads parsed so far: 4500000
2016-11-08 12:21:41,398 - INFO - Reads parsed so far: 4600000
2016-11-08 12:21:45,493 - INFO - Reads parsed so far: 4700000
2016-11-08 12:21:48,978 - INFO - Reads parsed so far: 4800000
2016-11-08 12:21:53,066 - INFO - Reads parsed so far: 4900000
2016-11-08 12:21:57,029 - INFO - Reads parsed so far: 5000000
2016-11-08 12:22:00,479 - INFO - Reads parsed so far: 5100000
2016-11-08 12:22:04,103 - INFO - Reads parsed so far: 5200000
2016-11-08 12:22:07,904 - INFO - Reads parsed so far: 5300000
2016-11-08 12:22:11,776 - INFO - Reads parsed so far: 5400000
2016-11-08 12:22:15,437 - INFO - Reads parsed so far: 5500000
2016-11-08 12:22:18,605 - INFO - Reads parsed so far: 5600000
2016-11-08 12:22:22,336 - INFO - Reads parsed so far: 5700000
2016-11-08 12:22:26,208 - INFO - Reads parsed so far: 5800000
2016-11-08 12:22:30,215 - INFO - Reads parsed so far: 5900000
2016-11-08 12:22:33,209 - INFO - Reads parsed so far: 6000000
2016-11-08 12:22:37,287 - INFO - Reads parsed so far: 6100000
2016-11-08 12:22:41,103 - INFO - Reads parsed so far: 6200000
2016-11-08 12:22:44,986 - INFO - Reads parsed so far: 6300000
2016-11-08 12:22:48,009 - INFO - Reads parsed so far: 6400000
2016-11-08 12:22:52,159 - INFO - Reads parsed so far: 6500000
2016-11-08 12:22:56,390 - INFO - Reads parsed so far: 6600000
2016-11-08 12:23:00,077 - INFO - Reads parsed so far: 6700000
2016-11-08 12:23:03,744 - INFO - Reads parsed so far: 6800000
2016-11-08 12:23:08,303 - INFO - Reads parsed so far: 6900000
2016-11-08 12:23:12,531 - INFO - Reads parsed so far: 7000000
2016-11-08 12:23:16,319 - INFO - Reads parsed so far: 7100000
2016-11-08 12:23:21,103 - INFO - Reads parsed so far: 7200000
2016-11-08 12:23:26,951 - INFO - Reads parsed so far: 7300000
2016-11-08 12:23:32,610 - INFO - Reads parsed so far: 7400000
2016-11-08 12:23:38,752 - INFO - Reads parsed so far: 7500000
2016-11-08 12:23:43,627 - INFO - Reads parsed so far: 7600000
2016-11-08 12:23:49,516 - INFO - Reads parsed so far: 7700000
2016-11-08 12:23:55,400 - INFO - Reads parsed so far: 7800000
2016-11-08 12:24:02,178 - INFO - Reads parsed so far: 7900000
2016-11-08 12:24:07,303 - INFO - Reads parsed so far: 8000000
2016-11-08 12:24:13,272 - INFO - Reads parsed so far: 8100000
2016-11-08 12:24:18,961 - INFO - Reads parsed so far: 8200000
2016-11-08 12:24:23,534 - INFO - Reads parsed so far: 8300000
2016-11-08 12:24:26,790 - INFO - Reads parsed so far: 8400000
2016-11-08 12:24:28,111 - INFO - Finished parsing all 8442463 reads; ended up with 837936 unique barcodes.

2016-11-08 12:24:28,114 - INFO - Now examining the 837936 barcodes to see if reads meet criteria for retention
2016-11-08 12:24:34,691 - INFO - Barcodes examined so far: 100000
2016-11-08 12:24:41,143 - INFO - Barcodes examined so far: 200000
2016-11-08 12:24:47,584 - INFO - Barcodes examined so far: 300000
2016-11-08 12:24:53,984 - INFO - Barcodes examined so far: 400000
2016-11-08 12:25:00,381 - INFO - Barcodes examined so far: 500000
2016-11-08 12:25:06,842 - INFO - Barcodes examined so far: 600000
2016-11-08 12:25:15,254 - INFO - Barcodes examined so far: 700000
2016-11-08 12:25:28,131 - INFO - Barcodes examined so far: 800000
2016-11-08 12:25:36,587 - INFO - Finished examining all 837936 barcodes

2016-11-08 12:25:36,587 - INFO - Writing the codon counts to ./counts_and_alignments//L1_H17L19_c3_r2_counts.txt
2016-11-08 12:25:36,611 - INFO - Here are the summary statistics (these are also being written to ./counts_and_alignments//L1_H17L19_c3_r2_summarystats.txt):
	total read pairs = 8442463
	read pairs that fail Illumina filter = 0
	low quality read pairs = 1104094
	barcodes randomly purged = 0
	discarded barcodes with 1 reads = 91093
	aligned barcodes with 2 reads = 10911
	discarded barcodes with 2 reads = 146
	un-alignable barcodes with 2 reads = 1738
	aligned barcodes with 3 reads = 15053
	discarded barcodes with 3 reads = 331
	un-alignable barcodes with 3 reads = 2204
	aligned barcodes with 4 reads = 23317
	discarded barcodes with 4 reads = 603
	un-alignable barcodes with 4 reads = 2630
	aligned barcodes with 5 reads = 34022
	discarded barcodes with 5 reads = 1130
	un-alignable barcodes with 5 reads = 3555
	aligned barcodes with 6 reads = 45654
	discarded barcodes with 6 reads = 1754
	un-alignable barcodes with 6 reads = 4708
	aligned barcodes with 7 reads = 57059
	discarded barcodes with 7 reads = 2521
	un-alignable barcodes with 7 reads = 5797
	aligned barcodes with 8 reads = 65486
	discarded barcodes with 8 reads = 3226
	un-alignable barcodes with 8 reads = 6424
	aligned barcodes with 9 reads = 69145
	discarded barcodes with 9 reads = 3849
	un-alignable barcodes with 9 reads = 6974
	aligned barcodes with 10 reads = 68759
	discarded barcodes with 10 reads = 4219
	un-alignable barcodes with 10 reads = 6509
	aligned barcodes with 11 reads = 62677
	discarded barcodes with 11 reads = 4235
	un-alignable barcodes with 11 reads = 6085
	aligned barcodes with 12 reads = 53730
	discarded barcodes with 12 reads = 3829
	un-alignable barcodes with 12 reads = 5010
	aligned barcodes with 13 reads = 42975
	discarded barcodes with 13 reads = 3479
	un-alignable barcodes with 13 reads = 4044
	aligned barcodes with 14 reads = 32655
	discarded barcodes with 14 reads = 2717
	un-alignable barcodes with 14 reads = 2877
	aligned barcodes with 15 reads = 23325
	discarded barcodes with 15 reads = 2163
	un-alignable barcodes with 15 reads = 2097
	aligned barcodes with 16 reads = 15450
	discarded barcodes with 16 reads = 1511
	un-alignable barcodes with 16 reads = 1415
	aligned barcodes with 17 reads = 9946
	discarded barcodes with 17 reads = 975
	un-alignable barcodes with 17 reads = 841
	aligned barcodes with 18 reads = 6267
	discarded barcodes with 18 reads = 648
	un-alignable barcodes with 18 reads = 523
	aligned barcodes with 19 reads = 3546
	discarded barcodes with 19 reads = 404
	un-alignable barcodes with 19 reads = 317
	aligned barcodes with 20 reads = 1949
	discarded barcodes with 20 reads = 242
	un-alignable barcodes with 20 reads = 193
	aligned barcodes with 21 reads = 1082
	discarded barcodes with 21 reads = 153
	un-alignable barcodes with 21 reads = 106
	aligned barcodes with 22 reads = 560
	discarded barcodes with 22 reads = 83
	un-alignable barcodes with 22 reads = 50
	aligned barcodes with 23 reads = 338
	discarded barcodes with 23 reads = 37
	un-alignable barcodes with 23 reads = 30
	aligned barcodes with 24 reads = 170
	discarded barcodes with 24 reads = 33
	un-alignable barcodes with 24 reads = 13
	aligned barcodes with 25 reads = 88
	discarded barcodes with 25 reads = 16
	un-alignable barcodes with 25 reads = 7
	aligned barcodes with 26 reads = 61
	discarded barcodes with 26 reads = 13
	un-alignable barcodes with 26 reads = 5
	aligned barcodes with 27 reads = 39
	discarded barcodes with 27 reads = 8
	un-alignable barcodes with 27 reads = 7
	aligned barcodes with 28 reads = 20
	discarded barcodes with 28 reads = 7
	un-alignable barcodes with 28 reads = 1
	aligned barcodes with 29 reads = 20
	discarded barcodes with 29 reads = 3
	un-alignable barcodes with 29 reads = 2
	aligned barcodes with 30 reads = 11
	discarded barcodes with 30 reads = 1
	aligned barcodes with 31 reads = 7
	discarded barcodes with 31 reads = 1
	aligned barcodes with 32 reads = 5
	discarded barcodes with 32 reads = 1
	un-alignable barcodes with 32 reads = 1
	aligned barcodes with 33 reads = 6
	discarded barcodes with 33 reads = 3
	discarded barcodes with 34 reads = 2
	aligned barcodes with 35 reads = 1
	discarded barcodes with 36 reads = 1
	aligned barcodes with 37 reads = 1
	discarded barcodes with 38 reads = 1
2016-11-08 12:25:36,612 - INFO - Successful completion of dms_barcodedsubamplicons at Tue Nov  8 12:25:36 2016
