# Supplementary material for: Complete mapping of viral escape from neutralizing antibodies
Source: PLoS Pathog. 2017 Mar 13;13(3):e1006271. doi: 10.1371/journal.ppat.1006271 (PMC5363992; doi:10.1371/journal.ppat.1006271)
Supplement: S2 File — This ZIP archive contains the computer code to perform the data analysis described in this manuscript. The analysis is performed by the iPython notebook found in the ZIP archive. (ZIP) [file ppat.1006271.s008.zip › S2_File/counts_and_alignments/L1_H17L19_c3_r2_summarystats.txt]

total read pairs = 8442463
read pairs that fail Illumina filter = 0
low quality read pairs = 1104094
barcodes randomly purged = 0
discarded barcodes with 1 reads = 91093
aligned barcodes with 2 reads = 10911
discarded barcodes with 2 reads = 146
un-alignable barcodes with 2 reads = 1738
aligned barcodes with 3 reads = 15053
discarded barcodes with 3 reads = 331
un-alignable barcodes with 3 reads = 2204
aligned barcodes with 4 reads = 23317
discarded barcodes with 4 reads = 603
un-alignable barcodes with 4 reads = 2630
aligned barcodes with 5 reads = 34022
discarded barcodes with 5 reads = 1130
un-alignable barcodes with 5 reads = 3555
aligned barcodes with 6 reads = 45654
discarded barcodes with 6 reads = 1754
un-alignable barcodes with 6 reads = 4708
aligned barcodes with 7 reads = 57059
discarded barcodes with 7 reads = 2521
un-alignable barcodes with 7 reads = 5797
aligned barcodes with 8 reads = 65486
discarded barcodes with 8 reads = 3226
un-alignable barcodes with 8 reads = 6424
aligned barcodes with 9 reads = 69145
discarded barcodes with 9 reads = 3849
un-alignable barcodes with 9 reads = 6974
aligned barcodes with 10 reads = 68759
discarded barcodes with 10 reads = 4219
un-alignable barcodes with 10 reads = 6509
aligned barcodes with 11 reads = 62677
discarded barcodes with 11 reads = 4235
un-alignable barcodes with 11 reads = 6085
aligned barcodes with 12 reads = 53730
discarded barcodes with 12 reads = 3829
un-alignable barcodes with 12 reads = 5010
aligned barcodes with 13 reads = 42975
discarded barcodes with 13 reads = 3479
un-alignable barcodes with 13 reads = 4044
aligned barcodes with 14 reads = 32655
discarded barcodes with 14 reads = 2717
un-alignable barcodes with 14 reads = 2877
aligned barcodes with 15 reads = 23325
discarded barcodes with 15 reads = 2163
un-alignable barcodes with 15 reads = 2097
aligned barcodes with 16 reads = 15450
discarded barcodes with 16 reads = 1511
un-alignable barcodes with 16 reads = 1415
aligned barcodes with 17 reads = 9946
discarded barcodes with 17 reads = 975
un-alignable barcodes with 17 reads = 841
aligned barcodes with 18 reads = 6267
discarded barcodes with 18 reads = 648
un-alignable barcodes with 18 reads = 523
aligned barcodes with 19 reads = 3546
discarded barcodes with 19 reads = 404
un-alignable barcodes with 19 reads = 317
aligned barcodes with 20 reads = 1949
discarded barcodes with 20 reads = 242
un-alignable barcodes with 20 reads = 193
aligned barcodes with 21 reads = 1082
discarded barcodes with 21 reads = 153
un-alignable barcodes with 21 reads = 106
aligned barcodes with 22 reads = 560
discarded barcodes with 22 reads = 83
un-alignable barcodes with 22 reads = 50
aligned barcodes with 23 reads = 338
discarded barcodes with 23 reads = 37
un-alignable barcodes with 23 reads = 30
aligned barcodes with 24 reads = 170
discarded barcodes with 24 reads = 33
un-alignable barcodes with 24 reads = 13
aligned barcodes with 25 reads = 88
discarded barcodes with 25 reads = 16
un-alignable barcodes with 25 reads = 7
aligned barcodes with 26 reads = 61
discarded barcodes with 26 reads = 13
un-alignable barcodes with 26 reads = 5
aligned barcodes with 27 reads = 39
discarded barcodes with 27 reads = 8
un-alignable barcodes with 27 reads = 7
aligned barcodes with 28 reads = 20
discarded barcodes with 28 reads = 7
un-alignable barcodes with 28 reads = 1
aligned barcodes with 29 reads = 20
discarded barcodes with 29 reads = 3
un-alignable barcodes with 29 reads = 2
aligned barcodes with 30 reads = 11
discarded barcodes with 30 reads = 1
aligned barcodes with 31 reads = 7
discarded barcodes with 31 reads = 1
aligned barcodes with 32 reads = 5
discarded barcodes with 32 reads = 1
un-alignable barcodes with 32 reads = 1
aligned barcodes with 33 reads = 6
discarded barcodes with 33 reads = 3
discarded barcodes with 34 reads = 2
aligned barcodes with 35 reads = 1
discarded barcodes with 36 reads = 1
aligned barcodes with 37 reads = 1
discarded barcodes with 38 reads = 1
