# Supplementary material for: Complete mapping of viral escape from neutralizing antibodies
Source: PLoS Pathog. 2017 Mar 13;13(3):e1006271. doi: 10.1371/journal.ppat.1006271 (PMC5363992; doi:10.1371/journal.ppat.1006271)
Supplement: S2 File — This ZIP archive contains the computer code to perform the data analysis described in this manuscript. The analysis is performed by the iPython notebook found in the ZIP archive. (ZIP) [file ppat.1006271.s008.zip › S2_File/counts_and_alignments/L1_H17L7_.log]

2016-11-08 12:45:42,106 - INFO - Beginning execution of dms_barcodedsubamplicons in directory /home/jbloom/flu_mutational_antigenic_profiling_paper/supplementalfiles/SupplementaryFile2

2016-11-08 12:45:42,106 - INFO - Progress will be logged to ./counts_and_alignments//L1_H17L7_.log
2016-11-08 12:45:42,851 - INFO - Version information for dms_tools and associated packages.
	Time and date: Tue Nov  8 12:45:42 2016
	Platform: Linux-3.13.0-49-generic-x86_64-with-Ubuntu-14.04-trusty
	Python version: 2.7.6 (default, Mar 22 2014, 22:59:56)  [GCC 4.8.2]
	dms_tools version: 1.1.20
	Bio version: 1.68
	numpy version: 1.11.2
	scipy version: 0.18.1
	matplotlib version: 1.5.3
	cython version: 0.25.1
	pystan version: 2.12.0.0
	weblogolib version: 3.4
	PyPDF2 version: 1.26.0
	pandas version: 0.19.1

2016-11-08 12:45:42,851 - INFO - Parsed the following arguments:
	minreadconcurrence = 0.75
	maxmuts = 4
	maxlowqfrac = 0.075
	r1files = ['./FASTQ_files/L1_H17L7_1.fastq']
	minreadidentity = 0.9
	purgefrac = 0
	R1trimlength = 200
	R1_is_antisense = False
	r2files = ['./FASTQ_files/L1_H17L7_2.fastq']
	alignspecs = [(1, 285, 36, 37), (286, 570, 31, 32), (571, 855, 37, 32), (856, 1140, 31, 36), (1141, 1425, 29, 33), (1426, 1698, 40, 43)]
	R2trimlength = 170
	maxreadtrim = 3
	barcodeinfo = False
	chartype = codon
	barcodelength = 8
	minreadsperbarcode = 2
	minq = 15
	outprefix = ./counts_and_alignments//L1_H17L7_
	refseq = WSN_HA_reference.fa
	purgereadfrac = 0
	seed = 1

2016-11-08 12:45:42,869 - INFO - Read a reference sequence of 566 codons from WSN_HA_reference.fa

2016-11-08 12:45:42,869 - INFO - Now parsing reads from the following:
	r1files: ./FASTQ_files/L1_H17L7_1.fastq
	r2files: ./FASTQ_files/L1_H17L7_2.fastq
2016-11-08 12:45:50,051 - INFO - Reads parsed so far: 100000
2016-11-08 12:45:56,774 - INFO - Reads parsed so far: 200000
2016-11-08 12:46:02,614 - INFO - Reads parsed so far: 300000
2016-11-08 12:46:09,682 - INFO - Reads parsed so far: 400000
2016-11-08 12:46:16,674 - INFO - Reads parsed so far: 500000
2016-11-08 12:46:22,132 - INFO - Reads parsed so far: 600000
2016-11-08 12:46:29,031 - INFO - Reads parsed so far: 700000
2016-11-08 12:46:34,835 - INFO - Reads parsed so far: 800000
2016-11-08 12:46:43,261 - INFO - Reads parsed so far: 900000
2016-11-08 12:46:48,724 - INFO - Reads parsed so far: 1000000
2016-11-08 12:46:56,083 - INFO - Reads parsed so far: 1100000
2016-11-08 12:47:02,175 - INFO - Reads parsed so far: 1200000
2016-11-08 12:47:09,546 - INFO - Reads parsed so far: 1300000
2016-11-08 12:47:15,588 - INFO - Reads parsed so far: 1400000
2016-11-08 12:47:22,601 - INFO - Reads parsed so far: 1500000
2016-11-08 12:47:30,512 - INFO - Reads parsed so far: 1600000
2016-11-08 12:47:36,747 - INFO - Reads parsed so far: 1700000
2016-11-08 12:47:44,882 - INFO - Reads parsed so far: 1800000
2016-11-08 12:47:53,243 - INFO - Reads parsed so far: 1900000
2016-11-08 12:48:01,576 - INFO - Reads parsed so far: 2000000
2016-11-08 12:48:08,664 - INFO - Reads parsed so far: 2100000
2016-11-08 12:48:17,106 - INFO - Reads parsed so far: 2200000
2016-11-08 12:48:24,813 - INFO - Reads parsed so far: 2300000
2016-11-08 12:48:34,645 - INFO - Reads parsed so far: 2400000
2016-11-08 12:48:41,753 - INFO - Reads parsed so far: 2500000
2016-11-08 12:48:48,387 - INFO - Reads parsed so far: 2600000
2016-11-08 12:48:57,518 - INFO - Reads parsed so far: 2700000
2016-11-08 12:49:04,983 - INFO - Reads parsed so far: 2800000
2016-11-08 12:49:10,708 - INFO - Finished parsing all 2897563 reads; ended up with 1120488 unique barcodes.

2016-11-08 12:49:10,712 - INFO - Now examining the 1120488 barcodes to see if reads meet criteria for retention
2016-11-08 12:49:14,299 - INFO - Barcodes examined so far: 100000
2016-11-08 12:49:17,798 - INFO - Barcodes examined so far: 200000
2016-11-08 12:49:21,348 - INFO - Barcodes examined so far: 300000
2016-11-08 12:49:24,916 - INFO - Barcodes examined so far: 400000
2016-11-08 12:49:28,570 - INFO - Barcodes examined so far: 500000
2016-11-08 12:49:32,282 - INFO - Barcodes examined so far: 600000
2016-11-08 12:49:35,942 - INFO - Barcodes examined so far: 700000
2016-11-08 12:49:39,580 - INFO - Barcodes examined so far: 800000
2016-11-08 12:49:43,379 - INFO - Barcodes examined so far: 900000
2016-11-08 12:49:47,566 - INFO - Barcodes examined so far: 1000000
2016-11-08 12:49:51,813 - INFO - Barcodes examined so far: 1100000
2016-11-08 12:49:53,121 - INFO - Finished examining all 1120488 barcodes

2016-11-08 12:49:53,121 - INFO - Writing the codon counts to ./counts_and_alignments//L1_H17L7_counts.txt
2016-11-08 12:49:53,145 - INFO - Here are the summary statistics (these are also being written to ./counts_and_alignments//L1_H17L7_summarystats.txt):
	total read pairs = 2897563
	read pairs that fail Illumina filter = 0
	low quality read pairs = 256429
	barcodes randomly purged = 0
	discarded barcodes with 1 reads = 372294
	aligned barcodes with 2 reads = 287165
	discarded barcodes with 2 reads = 3753
	un-alignable barcodes with 2 reads = 29471
	aligned barcodes with 3 reads = 195297
	discarded barcodes with 3 reads = 3799
	un-alignable barcodes with 3 reads = 20218
	aligned barcodes with 4 reads = 107648
	discarded barcodes with 4 reads = 2744
	un-alignable barcodes with 4 reads = 10169
	aligned barcodes with 5 reads = 49169
	discarded barcodes with 5 reads = 1566
	un-alignable barcodes with 5 reads = 4467
	aligned barcodes with 6 reads = 19389
	discarded barcodes with 6 reads = 783
	un-alignable barcodes with 6 reads = 1711
	aligned barcodes with 7 reads = 6611
	discarded barcodes with 7 reads = 310
	un-alignable barcodes with 7 reads = 608
	aligned barcodes with 8 reads = 2049
	discarded barcodes with 8 reads = 117
	un-alignable barcodes with 8 reads = 164
	aligned barcodes with 9 reads = 637
	discarded barcodes with 9 reads = 34
	un-alignable barcodes with 9 reads = 55
	aligned barcodes with 10 reads = 156
	discarded barcodes with 10 reads = 10
	un-alignable barcodes with 10 reads = 18
	aligned barcodes with 11 reads = 53
	discarded barcodes with 11 reads = 5
	un-alignable barcodes with 11 reads = 6
	aligned barcodes with 12 reads = 7
	discarded barcodes with 12 reads = 1
	un-alignable barcodes with 12 reads = 1
	aligned barcodes with 13 reads = 3
2016-11-08 12:49:53,145 - INFO - Successful completion of dms_barcodedsubamplicons at Tue Nov  8 12:49:53 2016
