# Supplementary material for: Complete mapping of viral escape from neutralizing antibodies
Source: PLoS Pathog. 2017 Mar 13;13(3):e1006271. doi: 10.1371/journal.ppat.1006271 (PMC5363992; doi:10.1371/journal.ppat.1006271)
Supplement: S2 File — This ZIP archive contains the computer code to perform the data analysis described in this manuscript. The analysis is performed by the iPython notebook found in the ZIP archive. (ZIP) [file ppat.1006271.s008.zip › S2_File/counts_and_alignments/L1_H17L7_summarystats.txt]

total read pairs = 2897563
read pairs that fail Illumina filter = 0
low quality read pairs = 256429
barcodes randomly purged = 0
discarded barcodes with 1 reads = 372294
aligned barcodes with 2 reads = 287165
discarded barcodes with 2 reads = 3753
un-alignable barcodes with 2 reads = 29471
aligned barcodes with 3 reads = 195297
discarded barcodes with 3 reads = 3799
un-alignable barcodes with 3 reads = 20218
aligned barcodes with 4 reads = 107648
discarded barcodes with 4 reads = 2744
un-alignable barcodes with 4 reads = 10169
aligned barcodes with 5 reads = 49169
discarded barcodes with 5 reads = 1566
un-alignable barcodes with 5 reads = 4467
aligned barcodes with 6 reads = 19389
discarded barcodes with 6 reads = 783
un-alignable barcodes with 6 reads = 1711
aligned barcodes with 7 reads = 6611
discarded barcodes with 7 reads = 310
un-alignable barcodes with 7 reads = 608
aligned barcodes with 8 reads = 2049
discarded barcodes with 8 reads = 117
un-alignable barcodes with 8 reads = 164
aligned barcodes with 9 reads = 637
discarded barcodes with 9 reads = 34
un-alignable barcodes with 9 reads = 55
aligned barcodes with 10 reads = 156
discarded barcodes with 10 reads = 10
un-alignable barcodes with 10 reads = 18
aligned barcodes with 11 reads = 53
discarded barcodes with 11 reads = 5
un-alignable barcodes with 11 reads = 6
aligned barcodes with 12 reads = 7
discarded barcodes with 12 reads = 1
un-alignable barcodes with 12 reads = 1
aligned barcodes with 13 reads = 3
