# Supplementary material for: Complete mapping of viral escape from neutralizing antibodies
Source: PLoS Pathog. 2017 Mar 13;13(3):e1006271. doi: 10.1371/journal.ppat.1006271 (PMC5363992; doi:10.1371/journal.ppat.1006271)
Supplement: S2 File — This ZIP archive contains the computer code to perform the data analysis described in this manuscript. The analysis is performed by the iPython notebook found in the ZIP archive. (ZIP) [file ppat.1006271.s008.zip › S2_File/counts_and_alignments/L1_H18S415_.log]

2016-11-08 12:40:53,085 - INFO - Beginning execution of dms_barcodedsubamplicons in directory /home/jbloom/flu_mutational_antigenic_profiling_paper/supplementalfiles/SupplementaryFile2

2016-11-08 12:40:53,085 - INFO - Progress will be logged to ./counts_and_alignments//L1_H18S415_.log
2016-11-08 12:40:53,934 - INFO - Version information for dms_tools and associated packages.
	Time and date: Tue Nov  8 12:40:53 2016
	Platform: Linux-3.13.0-49-generic-x86_64-with-Ubuntu-14.04-trusty
	Python version: 2.7.6 (default, Mar 22 2014, 22:59:56)  [GCC 4.8.2]
	dms_tools version: 1.1.20
	Bio version: 1.68
	numpy version: 1.11.2
	scipy version: 0.18.1
	matplotlib version: 1.5.3
	cython version: 0.25.1
	pystan version: 2.12.0.0
	weblogolib version: 3.4
	PyPDF2 version: 1.26.0
	pandas version: 0.19.1

2016-11-08 12:40:53,934 - INFO - Parsed the following arguments:
	minreadconcurrence = 0.75
	maxmuts = 4
	maxlowqfrac = 0.075
	r1files = ['./FASTQ_files/L1_H18S415_1.fastq']
	minreadidentity = 0.9
	purgefrac = 0
	R1trimlength = 200
	R1_is_antisense = False
	r2files = ['./FASTQ_files/L1_H18S415_2.fastq']
	alignspecs = [(1, 285, 36, 37), (286, 570, 31, 32), (571, 855, 37, 32), (856, 1140, 31, 36), (1141, 1425, 29, 33), (1426, 1698, 40, 43)]
	R2trimlength = 170
	maxreadtrim = 3
	barcodeinfo = False
	chartype = codon
	barcodelength = 8
	minreadsperbarcode = 2
	minq = 15
	outprefix = ./counts_and_alignments//L1_H18S415_
	refseq = WSN_HA_reference.fa
	purgereadfrac = 0
	seed = 1

2016-11-08 12:40:53,952 - INFO - Read a reference sequence of 566 codons from WSN_HA_reference.fa

2016-11-08 12:40:53,952 - INFO - Now parsing reads from the following:
	r1files: ./FASTQ_files/L1_H18S415_1.fastq
	r2files: ./FASTQ_files/L1_H18S415_2.fastq
2016-11-08 12:41:01,140 - INFO - Reads parsed so far: 100000
2016-11-08 12:41:08,210 - INFO - Reads parsed so far: 200000
2016-11-08 12:41:14,010 - INFO - Reads parsed so far: 300000
2016-11-08 12:41:20,863 - INFO - Reads parsed so far: 400000
2016-11-08 12:41:28,138 - INFO - Reads parsed so far: 500000
2016-11-08 12:41:35,249 - INFO - Reads parsed so far: 600000
2016-11-08 12:41:40,897 - INFO - Reads parsed so far: 700000
2016-11-08 12:41:49,051 - INFO - Reads parsed so far: 800000
2016-11-08 12:41:56,050 - INFO - Reads parsed so far: 900000
2016-11-08 12:42:03,321 - INFO - Reads parsed so far: 1000000
2016-11-08 12:42:10,489 - INFO - Reads parsed so far: 1100000
2016-11-08 12:42:17,459 - INFO - Reads parsed so far: 1200000
2016-11-08 12:42:23,635 - INFO - Reads parsed so far: 1300000
2016-11-08 12:42:30,197 - INFO - Reads parsed so far: 1400000
2016-11-08 12:42:37,248 - INFO - Reads parsed so far: 1500000
2016-11-08 12:42:42,923 - INFO - Reads parsed so far: 1600000
2016-11-08 12:42:51,462 - INFO - Reads parsed so far: 1700000
2016-11-08 12:42:59,578 - INFO - Reads parsed so far: 1800000
2016-11-08 12:43:05,277 - INFO - Reads parsed so far: 1900000
2016-11-08 12:43:12,592 - INFO - Reads parsed so far: 2000000
2016-11-08 12:43:19,589 - INFO - Reads parsed so far: 2100000
2016-11-08 12:43:25,207 - INFO - Reads parsed so far: 2200000
2016-11-08 12:43:32,108 - INFO - Reads parsed so far: 2300000
2016-11-08 12:43:41,182 - INFO - Reads parsed so far: 2400000
2016-11-08 12:43:45,127 - INFO - Reads parsed so far: 2500000
2016-11-08 12:43:52,104 - INFO - Reads parsed so far: 2600000
2016-11-08 12:43:59,134 - INFO - Reads parsed so far: 2700000
2016-11-08 12:44:06,525 - INFO - Reads parsed so far: 2800000
2016-11-08 12:44:11,933 - INFO - Reads parsed so far: 2900000
2016-11-08 12:44:18,913 - INFO - Reads parsed so far: 3000000
2016-11-08 12:44:26,055 - INFO - Reads parsed so far: 3100000
2016-11-08 12:44:31,650 - INFO - Reads parsed so far: 3200000
2016-11-08 12:44:38,416 - INFO - Reads parsed so far: 3300000
2016-11-08 12:44:45,321 - INFO - Reads parsed so far: 3400000
2016-11-08 12:44:51,086 - INFO - Reads parsed so far: 3500000
2016-11-08 12:44:57,893 - INFO - Reads parsed so far: 3600000
2016-11-08 12:45:00,032 - INFO - Finished parsing all 3639853 reads; ended up with 868738 unique barcodes.

2016-11-08 12:45:00,035 - INFO - Now examining the 868738 barcodes to see if reads meet criteria for retention
2016-11-08 12:45:04,444 - INFO - Barcodes examined so far: 100000
2016-11-08 12:45:08,831 - INFO - Barcodes examined so far: 200000
2016-11-08 12:45:13,291 - INFO - Barcodes examined so far: 300000
2016-11-08 12:45:17,782 - INFO - Barcodes examined so far: 400000
2016-11-08 12:45:22,264 - INFO - Barcodes examined so far: 500000
2016-11-08 12:45:26,749 - INFO - Barcodes examined so far: 600000
2016-11-08 12:45:31,482 - INFO - Barcodes examined so far: 700000
2016-11-08 12:45:36,701 - INFO - Barcodes examined so far: 800000
2016-11-08 12:45:41,348 - INFO - Finished examining all 868738 barcodes

2016-11-08 12:45:41,348 - INFO - Writing the codon counts to ./counts_and_alignments//L1_H18S415_counts.txt
2016-11-08 12:45:41,372 - INFO - Here are the summary statistics (these are also being written to ./counts_and_alignments//L1_H18S415_summarystats.txt):
	total read pairs = 3639853
	read pairs that fail Illumina filter = 0
	low quality read pairs = 319155
	barcodes randomly purged = 0
	discarded barcodes with 1 reads = 162367
	aligned barcodes with 2 reads = 128465
	discarded barcodes with 2 reads = 1378
	un-alignable barcodes with 2 reads = 13118
	aligned barcodes with 3 reads = 125330
	discarded barcodes with 3 reads = 1958
	un-alignable barcodes with 3 reads = 13027
	aligned barcodes with 4 reads = 112473
	discarded barcodes with 4 reads = 2417
	un-alignable barcodes with 4 reads = 10690
	aligned barcodes with 5 reads = 90029
	discarded barcodes with 5 reads = 2358
	un-alignable barcodes with 5 reads = 8404
	aligned barcodes with 6 reads = 66912
	discarded barcodes with 6 reads = 2311
	un-alignable barcodes with 6 reads = 6275
	aligned barcodes with 7 reads = 45214
	discarded barcodes with 7 reads = 1759
	un-alignable barcodes with 7 reads = 4144
	aligned barcodes with 8 reads = 28484
	discarded barcodes with 8 reads = 1288
	un-alignable barcodes with 8 reads = 2567
	aligned barcodes with 9 reads = 16174
	discarded barcodes with 9 reads = 898
	un-alignable barcodes with 9 reads = 1510
	aligned barcodes with 10 reads = 8661
	discarded barcodes with 10 reads = 552
	un-alignable barcodes with 10 reads = 738
	aligned barcodes with 11 reads = 4274
	discarded barcodes with 11 reads = 309
	un-alignable barcodes with 11 reads = 410
	aligned barcodes with 12 reads = 2101
	discarded barcodes with 12 reads = 140
	un-alignable barcodes with 12 reads = 189
	aligned barcodes with 13 reads = 873
	discarded barcodes with 13 reads = 83
	un-alignable barcodes with 13 reads = 85
	aligned barcodes with 14 reads = 402
	discarded barcodes with 14 reads = 42
	un-alignable barcodes with 14 reads = 35
	aligned barcodes with 15 reads = 150
	discarded barcodes with 15 reads = 16
	un-alignable barcodes with 15 reads = 9
	aligned barcodes with 16 reads = 61
	discarded barcodes with 16 reads = 6
	un-alignable barcodes with 16 reads = 4
	aligned barcodes with 17 reads = 27
	discarded barcodes with 17 reads = 3
	un-alignable barcodes with 17 reads = 3
	aligned barcodes with 18 reads = 8
	discarded barcodes with 18 reads = 1
	un-alignable barcodes with 18 reads = 1
	aligned barcodes with 19 reads = 3
	aligned barcodes with 20 reads = 1
	aligned barcodes with 21 reads = 1
2016-11-08 12:45:41,372 - INFO - Successful completion of dms_barcodedsubamplicons at Tue Nov  8 12:45:41 2016
