# Supplementary material for: Complete mapping of viral escape from neutralizing antibodies
Source: PLoS Pathog. 2017 Mar 13;13(3):e1006271. doi: 10.1371/journal.ppat.1006271 (PMC5363992; doi:10.1371/journal.ppat.1006271)
Supplement: S2 File — This ZIP archive contains the computer code to perform the data analysis described in this manuscript. The analysis is performed by the iPython notebook found in the ZIP archive. (ZIP) [file ppat.1006271.s008.zip › S2_File/counts_and_alignments/L1_mock_r1_.log]

2016-11-08 11:41:52,585 - INFO - Beginning execution of dms_barcodedsubamplicons in directory /home/jbloom/flu_mutational_antigenic_profiling_paper/supplementalfiles/SupplementaryFile2

2016-11-08 11:41:52,585 - INFO - Progress will be logged to ./counts_and_alignments//L1_mock_r1_.log
2016-11-08 11:41:53,419 - INFO - Version information for dms_tools and associated packages.
	Time and date: Tue Nov  8 11:41:52 2016
	Platform: Linux-3.13.0-49-generic-x86_64-with-Ubuntu-14.04-trusty
	Python version: 2.7.6 (default, Mar 22 2014, 22:59:56)  [GCC 4.8.2]
	dms_tools version: 1.1.20
	Bio version: 1.68
	numpy version: 1.11.2
	scipy version: 0.18.1
	matplotlib version: 1.5.3
	cython version: 0.25.1
	pystan version: 2.12.0.0
	weblogolib version: 3.4
	PyPDF2 version: 1.26.0
	pandas version: 0.19.1

2016-11-08 11:41:53,420 - INFO - Parsed the following arguments:
	minreadconcurrence = 0.75
	maxmuts = 4
	maxlowqfrac = 0.075
	r1files = ['./FASTQ_files/L1_mock_r1_1.fastq']
	minreadidentity = 0.9
	purgefrac = 0
	R1trimlength = 200
	R1_is_antisense = False
	r2files = ['./FASTQ_files/L1_mock_r1_2.fastq']
	alignspecs = [(1, 285, 36, 37), (286, 570, 31, 32), (571, 855, 37, 32), (856, 1140, 31, 36), (1141, 1425, 29, 33), (1426, 1698, 40, 43)]
	R2trimlength = 170
	maxreadtrim = 3
	barcodeinfo = False
	chartype = codon
	barcodelength = 8
	minreadsperbarcode = 2
	minq = 15
	outprefix = ./counts_and_alignments//L1_mock_r1_
	refseq = WSN_HA_reference.fa
	purgereadfrac = 0
	seed = 1

2016-11-08 11:41:53,438 - INFO - Read a reference sequence of 566 codons from WSN_HA_reference.fa

2016-11-08 11:41:53,438 - INFO - Now parsing reads from the following:
	r1files: ./FASTQ_files/L1_mock_r1_1.fastq
	r2files: ./FASTQ_files/L1_mock_r1_2.fastq
2016-11-08 11:41:59,060 - INFO - Reads parsed so far: 100000
2016-11-08 11:42:03,691 - INFO - Reads parsed so far: 200000
2016-11-08 11:42:07,552 - INFO - Reads parsed so far: 300000
2016-11-08 11:42:11,786 - INFO - Reads parsed so far: 400000
2016-11-08 11:42:15,641 - INFO - Reads parsed so far: 500000
2016-11-08 11:42:19,880 - INFO - Reads parsed so far: 600000
2016-11-08 11:42:23,402 - INFO - Reads parsed so far: 700000
2016-11-08 11:42:27,520 - INFO - Reads parsed so far: 800000
2016-11-08 11:42:31,023 - INFO - Reads parsed so far: 900000
2016-11-08 11:42:35,650 - INFO - Reads parsed so far: 1000000
2016-11-08 11:42:39,988 - INFO - Reads parsed so far: 1100000
2016-11-08 11:42:44,059 - INFO - Reads parsed so far: 1200000
2016-11-08 11:42:48,049 - INFO - Reads parsed so far: 1300000
2016-11-08 11:42:52,603 - INFO - Reads parsed so far: 1400000
2016-11-08 11:42:56,948 - INFO - Reads parsed so far: 1500000
2016-11-08 11:43:00,776 - INFO - Reads parsed so far: 1600000
2016-11-08 11:43:06,143 - INFO - Reads parsed so far: 1700000
2016-11-08 11:43:11,371 - INFO - Reads parsed so far: 1800000
2016-11-08 11:43:15,832 - INFO - Reads parsed so far: 1900000
2016-11-08 11:43:19,489 - INFO - Reads parsed so far: 2000000
2016-11-08 11:43:23,095 - INFO - Reads parsed so far: 2100000
2016-11-08 11:43:25,904 - INFO - Reads parsed so far: 2200000
2016-11-08 11:43:29,649 - INFO - Reads parsed so far: 2300000
2016-11-08 11:43:33,250 - INFO - Reads parsed so far: 2400000
2016-11-08 11:43:35,993 - INFO - Reads parsed so far: 2500000
2016-11-08 11:43:40,465 - INFO - Reads parsed so far: 2600000
2016-11-08 11:43:43,183 - INFO - Reads parsed so far: 2700000
2016-11-08 11:43:46,398 - INFO - Reads parsed so far: 2800000
2016-11-08 11:43:49,578 - INFO - Reads parsed so far: 2900000
2016-11-08 11:43:52,963 - INFO - Reads parsed so far: 3000000
2016-11-08 11:43:56,425 - INFO - Reads parsed so far: 3100000
2016-11-08 11:43:59,536 - INFO - Reads parsed so far: 3200000
2016-11-08 11:44:04,100 - INFO - Reads parsed so far: 3300000
2016-11-08 11:44:08,091 - INFO - Reads parsed so far: 3400000
2016-11-08 11:44:11,147 - INFO - Reads parsed so far: 3500000
2016-11-08 11:44:15,247 - INFO - Reads parsed so far: 3600000
2016-11-08 11:44:19,179 - INFO - Reads parsed so far: 3700000
2016-11-08 11:44:22,162 - INFO - Reads parsed so far: 3800000
2016-11-08 11:44:25,757 - INFO - Reads parsed so far: 3900000
2016-11-08 11:44:29,224 - INFO - Reads parsed so far: 4000000
2016-11-08 11:44:32,435 - INFO - Reads parsed so far: 4100000
2016-11-08 11:44:35,620 - INFO - Reads parsed so far: 4200000
2016-11-08 11:44:39,211 - INFO - Reads parsed so far: 4300000
2016-11-08 11:44:42,927 - INFO - Reads parsed so far: 4400000
2016-11-08 11:44:45,647 - INFO - Reads parsed so far: 4500000
2016-11-08 11:44:49,081 - INFO - Reads parsed so far: 4600000
2016-11-08 11:44:52,719 - INFO - Reads parsed so far: 4700000
2016-11-08 11:44:56,005 - INFO - Reads parsed so far: 4800000
2016-11-08 11:44:59,598 - INFO - Reads parsed so far: 4900000
2016-11-08 11:45:02,653 - INFO - Reads parsed so far: 5000000
2016-11-08 11:45:06,302 - INFO - Reads parsed so far: 5100000
2016-11-08 11:45:09,809 - INFO - Reads parsed so far: 5200000
2016-11-08 11:45:12,924 - INFO - Reads parsed so far: 5300000
2016-11-08 11:45:16,282 - INFO - Reads parsed so far: 5400000
2016-11-08 11:45:19,774 - INFO - Reads parsed so far: 5500000
2016-11-08 11:45:23,248 - INFO - Reads parsed so far: 5600000
2016-11-08 11:45:26,183 - INFO - Reads parsed so far: 5700000
2016-11-08 11:45:29,750 - INFO - Reads parsed so far: 5800000
2016-11-08 11:45:33,001 - INFO - Reads parsed so far: 5900000
2016-11-08 11:45:36,741 - INFO - Reads parsed so far: 6000000
2016-11-08 11:45:39,493 - INFO - Reads parsed so far: 6100000
2016-11-08 11:45:43,094 - INFO - Reads parsed so far: 6200000
2016-11-08 11:45:46,174 - INFO - Reads parsed so far: 6300000
2016-11-08 11:45:49,466 - INFO - Reads parsed so far: 6400000
2016-11-08 11:45:52,943 - INFO - Reads parsed so far: 6500000
2016-11-08 11:45:56,500 - INFO - Reads parsed so far: 6600000
2016-11-08 11:45:59,312 - INFO - Reads parsed so far: 6700000
2016-11-08 11:46:03,072 - INFO - Reads parsed so far: 6800000
2016-11-08 11:46:06,600 - INFO - Reads parsed so far: 6900000
2016-11-08 11:46:09,551 - INFO - Reads parsed so far: 7000000
2016-11-08 11:46:13,046 - INFO - Reads parsed so far: 7100000
2016-11-08 11:46:17,760 - INFO - Reads parsed so far: 7200000
2016-11-08 11:46:21,066 - INFO - Reads parsed so far: 7300000
2016-11-08 11:46:24,645 - INFO - Reads parsed so far: 7400000
2016-11-08 11:46:28,209 - INFO - Reads parsed so far: 7500000
2016-11-08 11:46:28,906 - INFO - Finished parsing all 7533263 reads; ended up with 3341041 unique barcodes.

2016-11-08 11:46:28,910 - INFO - Now examining the 3341041 barcodes to see if reads meet criteria for retention
2016-11-08 11:46:31,933 - INFO - Barcodes examined so far: 100000
2016-11-08 11:46:34,688 - INFO - Barcodes examined so far: 200000
2016-11-08 11:46:37,445 - INFO - Barcodes examined so far: 300000
2016-11-08 11:46:40,201 - INFO - Barcodes examined so far: 400000
2016-11-08 11:46:42,966 - INFO - Barcodes examined so far: 500000
2016-11-08 11:46:45,701 - INFO - Barcodes examined so far: 600000
2016-11-08 11:46:48,463 - INFO - Barcodes examined so far: 700000
2016-11-08 11:46:51,221 - INFO - Barcodes examined so far: 800000
2016-11-08 11:46:53,947 - INFO - Barcodes examined so far: 900000
2016-11-08 11:46:56,692 - INFO - Barcodes examined so far: 1000000
2016-11-08 11:46:59,499 - INFO - Barcodes examined so far: 1100000
2016-11-08 11:47:02,303 - INFO - Barcodes examined so far: 1200000
2016-11-08 11:47:05,093 - INFO - Barcodes examined so far: 1300000
2016-11-08 11:47:07,893 - INFO - Barcodes examined so far: 1400000
2016-11-08 11:47:10,703 - INFO - Barcodes examined so far: 1500000
2016-11-08 11:47:13,502 - INFO - Barcodes examined so far: 1600000
2016-11-08 11:47:16,321 - INFO - Barcodes examined so far: 1700000
2016-11-08 11:47:19,182 - INFO - Barcodes examined so far: 1800000
2016-11-08 11:47:22,054 - INFO - Barcodes examined so far: 1900000
2016-11-08 11:47:24,916 - INFO - Barcodes examined so far: 2000000
2016-11-08 11:47:27,781 - INFO - Barcodes examined so far: 2100000
2016-11-08 11:47:30,725 - INFO - Barcodes examined so far: 2200000
2016-11-08 11:47:33,751 - INFO - Barcodes examined so far: 2300000
2016-11-08 11:47:36,790 - INFO - Barcodes examined so far: 2400000
2016-11-08 11:47:39,917 - INFO - Barcodes examined so far: 2500000
2016-11-08 11:47:43,255 - INFO - Barcodes examined so far: 2600000
2016-11-08 11:47:47,063 - INFO - Barcodes examined so far: 2700000
2016-11-08 11:47:51,600 - INFO - Barcodes examined so far: 2800000
2016-11-08 11:47:56,659 - INFO - Barcodes examined so far: 2900000
2016-11-08 11:48:02,204 - INFO - Barcodes examined so far: 3000000
2016-11-08 11:48:08,231 - INFO - Barcodes examined so far: 3100000
2016-11-08 11:48:14,825 - INFO - Barcodes examined so far: 3200000
2016-11-08 11:48:22,260 - INFO - Barcodes examined so far: 3300000
2016-11-08 11:48:27,492 - INFO - Finished examining all 3341041 barcodes

2016-11-08 11:48:27,492 - INFO - Writing the codon counts to ./counts_and_alignments//L1_mock_r1_counts.txt
2016-11-08 11:48:27,517 - INFO - Here are the summary statistics (these are also being written to ./counts_and_alignments//L1_mock_r1_summarystats.txt):
	total read pairs = 7533263
	read pairs that fail Illumina filter = 0
	low quality read pairs = 988402
	barcodes randomly purged = 0
	discarded barcodes with 1 reads = 1540695
	aligned barcodes with 2 reads = 829740
	discarded barcodes with 2 reads = 10621
	un-alignable barcodes with 2 reads = 87886
	aligned barcodes with 3 reads = 455983
	discarded barcodes with 3 reads = 9090
	un-alignable barcodes with 3 reads = 52770
	aligned barcodes with 4 reads = 205555
	discarded barcodes with 4 reads = 5468
	un-alignable barcodes with 4 reads = 18643
	aligned barcodes with 5 reads = 76919
	discarded barcodes with 5 reads = 2722
	un-alignable barcodes with 5 reads = 6668
	aligned barcodes with 6 reads = 24364
	discarded barcodes with 6 reads = 1117
	un-alignable barcodes with 6 reads = 2123
	aligned barcodes with 7 reads = 6892
	discarded barcodes with 7 reads = 426
	un-alignable barcodes with 7 reads = 637
	aligned barcodes with 8 reads = 1773
	discarded barcodes with 8 reads = 143
	un-alignable barcodes with 8 reads = 148
	aligned barcodes with 9 reads = 432
	discarded barcodes with 9 reads = 43
	un-alignable barcodes with 9 reads = 35
	aligned barcodes with 10 reads = 89
	discarded barcodes with 10 reads = 16
	un-alignable barcodes with 10 reads = 10
	aligned barcodes with 11 reads = 20
	discarded barcodes with 11 reads = 4
	aligned barcodes with 12 reads = 3
	discarded barcodes with 12 reads = 5
	discarded barcodes with 13 reads = 1
2016-11-08 11:48:27,517 - INFO - Successful completion of dms_barcodedsubamplicons at Tue Nov  8 11:48:27 2016
