# Supplementary material for: Complete mapping of viral escape from neutralizing antibodies
Source: PLoS Pathog. 2017 Mar 13;13(3):e1006271. doi: 10.1371/journal.ppat.1006271 (PMC5363992; doi:10.1371/journal.ppat.1006271)
Supplement: S2 File — This ZIP archive contains the computer code to perform the data analysis described in this manuscript. The analysis is performed by the iPython notebook found in the ZIP archive. (ZIP) [file ppat.1006271.s008.zip › S2_File/counts_and_alignments/L1_mock_r1_counts.txt]

# POSITION WT AAA AAC AAG AAT ACA ACC ACG ACT AGA AGC AGG AGT ATA ATC ATG ATT CAA CAC CAG CAT CCA CCC CCG CCT CGA CGC CGG CGT CTA CTC CTG CTT GAA GAC GAG GAT GCA GCC GCG GCT GGA GGC GGG GGT GTA GTC GTG GTT TAA TAC TAG TAT TCA TCC TCG TCT TGA TGC TGG TGT TTA TTC TTG TTT
1 ATG 0 0 4 0 0 0 10 0 0 0 5 0 27 1 288802 31 0 0 0 0 0 0 0 0 0 0 0 0 0 0 8 0 0 0 0 0 0 0 0 0 0 0 0 0 0 0 13 0 0 0 0 0 0 0 0 0 2 0 0 0 0 0 1 0
2 AAG 37 3 288586 48 25 9 27 25 19 3 46 7 23 21 59 7 4 58 29 4 0 1 4 8 2 3 0 1 9 37 11 12 7 1 46 5 0 1 0 2 5 0 1 0 11 3 3 1 0 14 1 28 11 5 15 3 3 0 1 36 0 5 14 0
3 GCA 0 0 0 0 51 8 0 0 9 0 8 0 6 1 1 2 2 1 1 1 0 3 0 3 0 10 1 8 3 0 0 9 31 16 1 0 288620 6 10 20 2 1 0 0 23 8 0 0 0 1 0 0 31 1 0 1 0 2 0 0 1 0 2 4
4 AAA 289333 23 17 1 7 24 12 5 14 0 2 1 1 1 26 0 12 16 15 2 1 1 11 6 0 11 5 4 2 3 1 0 17 0 0 0 7 12 0 3 2 0 0 9 0 4 19 0 1 1 0 0 1 0 7 2 6 1 1 5 0 1 18 0
5 CTA 2 0 0 0 2 0 1 0 0 0 0 0 39 0 1 0 2 0 6 2 19 0 0 1 0 0 0 0 289481 5 21 1 0 0 3 0 5 0 3 4 1 5 0 0 1 0 2 3 0 7 0 0 0 0 0 2 1 0 2 30 21 7 0 0
6 CTG 0 0 0 0 1 0 0 6 0 0 0 0 0 2 66 1 0 0 6 0 0 0 10 0 0 0 1 0 27 12 289209 14 0 1 0 0 3 0 0 9 0 0 0 0 0 0 0 0 6 0 0 6 0 2 0 0 0 0 0 0 1 22 51 8
7 GTC 0 0 0 0 0 1 3 0 0 1 0 0 0 56 0 7 0 0 0 0 0 0 0 0 0 0 2 0 0 17 0 4 0 0 0 0 9 20 12 4 5 2 1 0 55 288936 8 13 0 0 0 1 0 0 0 0 0 0 19 29 0 36 7 1
8 CTG 0 0 0 0 2 0 0 0 0 0 0 1 3 0 24 10 0 0 7 0 1 0 67 0 0 0 4 0 74 12 288568 65 0 0 0 0 0 0 0 1 3 1 0 0 0 0 2 0 0 0 0 0 0 0 0 2 0 0 2 5 0 0 27 1
9 TTA 0 0 0 1 0 1 0 2 4 0 0 0 3 0 3 1 0 0 0 0 1 0 0 1 0 0 0 0 51 0 14 1 0 0 0 0 0 0 0 0 0 0 0 0 0 47 0 20 0 0 0 1 12 0 0 0 2 0 0 3 289305 5 29 8
10 TAT 0 0 0 4 7 1 5 1 5 5 0 0 22 0 5 0 0 1 0 55 0 0 0 0 0 0 0 0 0 0 6 1 0 0 0 7 0 0 0 0 0 3 0 0 0 0 0 0 45 42 7 288920 0 1 0 4 0 5 0 218 13 0 3 4
11 GCA 0 0 0 0 93 4 1 0 0 17 0 2 5 1 5 8 1 4 0 0 18 0 0 0 0 2 2 0 0 4 0 1 61 0 0 0 288683 3 104 12 5 0 0 1 67 1 5 0 0 1 0 1 48 8 0 0 0 0 0 3 12 16 11 29
12 TTT 5 1 0 0 0 3 0 0 0 0 0 0 2 1 0 4 0 0 0 0 0 0 0 3 0 0 0 0 3 10 0 37 0 0 0 0 0 0 0 0 0 0 0 0 14 22 3 12 0 0 0 6 0 2 0 15 0 0 0 4 4 34 5 289135
13 GTA 0 0 0 2 5 12 1 3 0 0 0 0 40 0 5 0 0 2 0 0 0 0 0 1 2 0 0 0 5 0 1 0 0 2 0 0 74 0 3 0 1 0 0 0 289016 4 81 0 3 0 0 9 1 0 0 0 0 0 0 0 5 0 0 0
14 GCT 0 0 0 0 0 4 0 17 0 1 11 0 0 0 0 0 0 0 0 0 0 0 0 3 0 1 0 7 0 0 0 2 0 0 0 57 23 47 2 289097 0 1 0 31 0 0 0 18 0 0 0 0 0 0 0 35 0 0 0 0 0 0 0 0
15 ACA 28 0 0 0 289064 39 144 22 0 0 0 0 8 11 0 0 0 0 0 0 1 0 0 0 0 0 0 0 0 0 0 0 0 0 0 0 16 0 0 0 0 0 0 0 0 0 0 0 0 0 0 0 4 1 0 0 0 0 0 0 0 0 0 0
16 GAT 0 0 0 24 0 0 0 0 0 0 0 0 0 0 0 0 0 0 0 3 0 0 0 0 3 0 3 0 0 0 0 0 2 16 1 289304 2 0 0 1 0 0 0 17 0 0 0 0 0 0 0 11 0 0 0 0 0 0 0 0 0 0 0 0
17 GCA 0 0 0 0 50 0 0 0 0 0 0 0 0 0 0 0 0 0 0 0 2 0 0 0 0 0 0 0 0 0 0 0 31 0 0 0 288029 5 141 13 3 0 0 0 40 0 0 0 0 0 0 0 18 1 0 0 0 0 0 0 0 0 0 0
18 GAC 0 18 0 0 0 0 0 0 0 0 0 0 0 0 0 0 0 3 0 0 0 0 0 0 0 0 0 0 0 0 0 0 20 288172 11 33 0 0 0 0 0 18 0 0 0 2 0 0 0 21 0 0 0 0 0 0 3 0 0 0 0 0 0 0
19 ACA 29 1 4 4 289091 5 79 8 7 0 69 43 16 0 2 0 10 0 3 16 1 0 0 0 1 0 0 14 0 1 0 0 0 0 1 0 7 0 0 0 0 0 0 0 4 0 4 5 0 0 0 8 1 3 4 1 2 0 4 0 5 1 0 1
20 ATA 11 0 0 0 15 0 0 0 4 0 0 0 288608 3 27 15 0 0 0 0 0 0 0 0 0 0 0 0 5 2 0 0 0 0 0 0 0 0 0 0 0 0 0 0 7 0 0 1 1 0 0 0 0 0 0 0 0 0 0 0 1 0 0 0
21 TGT 0 0 0 0 0 0 0 0 0 0 0 4 0 0 0 0 0 0 0 0 0 0 0 0 0 0 0 13 0 0 0 0 0 1 0 0 0 0 0 0 0 0 0 5 0 0 0 0 1 0 0 41 0 0 0 4 5 142 1 288834 0 0 0 11
22 ATA 0 0 0 0 12 0 0 0 1 0 0 0 287845 2 46 6 0 0 0 0 0 0 0 0 0 0 0 0 0 0 0 0 0 0 0 0 0 0 0 0 0 0 0 0 36 0 1 0 9 0 0 0 0 0 0 0 1 0 0 0 1 0 0 0
23 GGC 0 0 0 0 0 0 0 0 0 10 0 0 0 0 0 0 0 0 0 0 0 0 0 0 0 0 0 0 0 0 0 0 0 25 3 0 0 1 0 0 89 285249 30 25 0 20 0 0 0 0 1 0 0 0 0 0 0 33 0 0 0 0 0 0
24 TAC 0 4 0 0 0 1 2 0 2 0 1 0 0 0 0 1 0 16 0 0 0 0 0 0 0 0 0 0 0 0 0 0 0 1 0 0 0 0 0 0 0 0 0 0 0 0 0 0 40 288760 5 55 0 3 0 0 0 11 1 0 0 4 0 0
25 CAT 0 0 0 42 1 0 1 0 0 0 0 0 0 0 2 0 7 23 7 288221 0 0 1 8 0 0 0 20 2 3 4 0 0 0 0 1 5 1 0 0 0 0 0 0 0 0 0 2 1 0 0 15 0 0 0 0 1 1 0 0 3 0 2 0
26 GCG 0 0 0 4 0 0 34 0 0 4 0 0 0 0 0 0 0 0 0 0 0 0 5 0 0 0 0 0 0 0 0 0 1 0 400 0 191 26 285047 30 0 0 4 1 0 0 48 0 5 0 0 0 1 4 31 0 0 0 0 0 0 0 0 0
27 AAC 125 288899 4 33 0 6 0 0 0 14 0 0 0 3 0 0 0 2 0 0 0 0 0 0 0 0 0 1 0 0 1 0 0 18 0 0 0 0 0 0 0 0 0 0 0 0 0 0 0 2 0 0 1 0 0 0 7 0 0 0 0 0 0 0
28 AAC 47 287015 2 16 0 3 0 0 0 14 0 0 0 4 2 0 0 0 0 0 0 0 0 0 0 0 0 0 0 0 0 0 0 21 0 0 0 0 0 0 0 0 0 0 0 0 0 0 0 1 0 0 0 0 0 0 0 0 1 0 0 0 0 0
29 TCA 0 2 1 15 5 0 0 0 0 0 0 3 0 0 0 0 0 1 0 0 30 0 0 0 0 0 0 0 0 0 0 0 0 0 0 0 2 0 1 5 1 0 1 0 0 0 0 0 72 0 0 0 288516 21 31 11 3 0 0 0 4 0 0 0
30 ACC 0 51 0 0 46 288779 7 79 0 6 0 0 0 37 0 0 0 0 0 0 0 6 0 0 0 0 0 0 0 0 0 0 1 0 0 0 0 23 0 0 0 0 0 0 0 0 0 0 0 0 1 0 0 4 0 1 0 0 0 0 0 0 0 0
31 GAC 2 81 0 0 0 9 4 1 0 0 0 0 2 0 0 0 1 0 1 0 0 0 0 0 0 0 0 0 0 0 0 0 70 286224 2 19 0 4 0 0 0 13 0 0 0 3 0 0 0 26 0 0 0 0 0 0 0 0 0 0 0 0 0 0
32 ACT 0 2 0 38 13 16 4 288725 0 0 0 1 0 0 0 8 0 0 0 0 0 0 0 9 0 0 0 0 2 0 0 0 2 0 0 0 0 0 0 13 0 0 0 0 0 0 0 0 0 0 1 0 0 0 0 2 0 0 0 1 0 0 0 0
33 GTT 0 0 0 0 0 1 0 0 0 0 0 0 4 0 0 62 0 0 0 0 0 0 0 0 0 0 0 0 0 0 0 11 0 0 0 2 0 1 0 11 0 0 0 1 27 34 13 287481 0 0 0 0 0 0 0 0 0 0 0 0 0 0 0 14
34 GAC 0 18 0 0 0 0 0 0 0 0 0 0 0 0 0 0 0 0 0 0 0 1 0 0 0 0 0 0 0 0 0 0 40 286487 7 30 0 1 0 0 0 21 0 0 0 2 0 0 1 7 0 0 0 0 0 0 0 0 0 0 0 0 0 0
35 ACA 20 0 0 0 288691 8 32 12 6 0 0 0 17 0 0 0 0 0 0 0 5 0 0 1 0 0 0 0 0 0 0 0 1 0 0 0 6 0 0 0 0 0 0 0 0 0 0 0 1 0 0 0 3 0 0 0 0 0 0 0 0 0 0 0
36 ATA 2 0 0 0 20 0 0 0 0 0 0 0 288594 16 20 1 0 0 0 0 3 0 0 0 0 0 0 0 5 0 1 0 0 0 0 0 1 0 0 0 0 0 0 0 15 0 0 0 0 0 0 0 0 1 0 0 0 0 0 0 0 0 0 0
37 CTC 0 3 1 0 3 28 11 0 10 98 94 0 3 46 0 0 9 3 7 0 0 15 0 0 28 2 18 2 35 287324 3 33 0 2 0 0 1 1 0 0 5 0 0 0 3 1 0 0 0 13 1 0 2 3 0 0 0 0 0 0 0 12 3 0
38 GAG 0 0 31 0 1 0 0 0 0 0 0 0 0 0 0 0 0 0 2 0 0 0 0 0 0 0 0 0 0 0 1 0 42 0 283020 34 8 5 1 3 2 0 27 0 0 0 0 0 0 0 30 0 7 0 3 0 0 0 0 0 0 0 0 0
39 AAG 37 1 277410 17 0 0 3 0 0 0 29 1 0 0 1 0 0 0 2 0 0 0 0 0 0 3 2 0 0 0 0 0 0 0 18 0 1 0 0 0 0 0 0 0 0 0 0 0 0 0 0 0 0 0 0 0 0 0 0 0 0 0 0 0
40 AAT 2 6 1 286905 0 0 0 3 0 0 0 19 0 0 0 1 0 1 1 0 0 0 0 0 0 0 0 0 0 0 0 0 0 0 1 14 0 0 0 1 2 0 0 1 0 0 0 0 0 0 0 1 1 0 0 0 1 0 0 0 0 0 1 0
41 GTG 0 0 0 0 0 0 0 0 0 0 0 0 0 0 14 0 0 0 0 0 0 0 0 0 0 0 0 0 0 0 0 0 0 0 3 0 0 0 5 0 0 0 6 0 15 5 263339 18 0 0 0 0 0 0 0 0 0 0 0 0 0 0 5 0
42 GCA 0 0 6 0 42 0 0 1 0 0 0 0 0 0 0 0 0 0 0 0 30 2 1 0 0 0 0 0 0 0 0 0 25 0 6 0 258233 5 34 3 4 0 0 0 96 0 0 0 0 0 0 0 63 0 0 0 0 0 0 0 0 0 0 0
43 GTG 0 0 0 0 0 0 0 0 0 0 0 0 0 0 33 0 0 0 0 0 0 0 0 0 0 0 0 0 0 0 1 0 0 0 0 0 0 0 14 0 0 0 2 0 26 3 278110 13 0 0 0 0 0 0 0 0 0 0 0 0 0 0 9 0
44 ACA 15 0 0 0 283288 3 18 8 2 0 0 0 12 0 0 0 0 0 0 0 1 0 0 0 0 0 0 0 0 0 0 0 0 0 0 0 25 0 0 0 0 0 0 0 1 0 0 0 0 0 2 0 1 0 0 0 0 0 0 0 0 0 0 0
45 CAT 0 0 0 25 0 0 0 0 0 4 0 0 0 0 0 1 1 48 2 286708 0 0 0 2 0 0 0 9 0 0 0 1 0 0 0 4 0 0 0 3 0 0 2 0 1 0 0 0 0 0 0 3 0 0 0 0 0 0 0 0 0 0 0 0
46 TCT 0 0 0 0 0 0 0 3 0 0 0 0 0 0 0 0 0 0 0 0 0 0 0 12 0 0 0 0 0 0 0 0 0 0 0 0 0 0 0 1 0 0 0 0 0 0 0 0 0 0 0 113 5 80 3 284311 0 0 1 2 0 0 7 16
47 GTT 0 0 1 0 1 0 0 1 0 0 0 0 1 0 0 58 0 0 3 0 0 0 0 0 1 2 3 0 0 7 0 1 0 0 0 1 0 3 0 12 0 0 0 2 17 61 15 277686 0 11 0 7 0 0 0 0 0 0 0 0 1 3 0 93
48 AAC 92 280555 1 60 6 9 0 4 0 14 0 0 0 3 0 0 0 2 0 0 0 0 0 0 0 0 0 0 0 0 0 0 0 31 0 6 2 0 0 0 0 0 0 0 0 0 0 0 0 3 0 0 0 5 0 0 0 0 0 0 0 0 0 0
49 CTG 0 1 0 0 0 0 0 0 0 0 0 0 7 0 24 0 0 0 5 0 0 0 27 0 0 1 3 0 110 11 262035 32 0 0 0 0 0 0 0 0 0 0 0 0 0 0 2 0 0 0 0 0 0 0 0 0 0 0 0 0 1 1 11 0
50 CTC 0 0 0 0 1 0 0 0 0 0 0 0 1 49 1 0 0 0 0 0 0 16 0 0 0 2 0 0 49 276437 2 49 0 0 0 0 0 0 0 0 1 0 0 0 0 0 0 0 0 0 2 0 0 0 1 0 0 0 0 0 2 10 1 0
51 GAA 31 0 0 0 2 3 9 4 0 0 0 0 5 12 0 0 1 4 0 0 0 1 0 0 0 0 0 0 0 0 0 0 263526 7 19 3 2 10 1 2 11 0 0 0 1 3 3 1 26 0 0 0 0 2 0 0 0 2 0 17 0 0 0 0
52 GAC 1 21 0 0 0 6 0 2 0 0 0 0 0 3 4 0 0 16 0 0 0 0 0 0 0 1 0 0 0 0 1 0 34 252030 8 37 2 1 1 0 2 23 0 0 0 8 2 0 0 18 0 0 1 20 0 0 0 1 0 0 0 0 2 2
53 AGC 2 62 0 1 21 4 0 1 63 241311 3 132 4 48 1 0 9 7 3 3 0 0 0 0 4 8 7 1 0 0 14 0 7 1 0 1 0 7 2 3 14 47 1 1 0 6 0 9 0 3 0 3 8 4 5 5 1 9 0 0 0 2 9 1
54 CAC 0 44 1 0 2 1 0 2 0 1 0 5 0 0 0 0 42 264410 12 11 0 4 0 2 0 3 0 0 0 1 0 0 0 0 0 0 1 0 0 3 0 0 0 0 0 0 0 0 0 8 0 0 1 1 0 0 0 0 0 0 0 0 0 1
55 AAC 18 255687 4 51 0 2 0 0 1 18 0 0 0 0 0 0 0 3 0 0 0 0 0 0 0 0 0 0 0 0 0 0 0 33 0 0 0 0 0 0 0 0 0 0 0 0 0 0 0 0 0 0 1 0 1 0 0 1 0 0 0 2 0 0
56 GGG 1 0 0 0 0 0 1 0 0 3 34 3 0 0 0 0 1 16 1 0 0 0 0 0 1 0 27 0 0 0 0 0 1 0 37 0 0 0 2 0 167 35 273906 297 0 0 10 0 0 4 2 0 0 5 1 0 0 0 26 0 0 2 0 0
57 AAA 276982 2 9 0 2 0 0 0 19 0 2 0 0 0 0 0 4 9 0 2 0 0 0 0 1 0 0 0 0 0 1 0 45 0 0 0 0 0 25 0 1 0 0 0 7 0 9 2 9 15 0 0 0 1 0 0 0 0 0 0 0 1 1 0
58 CTA 0 1 0 0 0 0 0 1 0 0 0 0 56 0 1 2 4 0 0 0 19 0 0 1 1 0 0 0 256876 17 23 17 0 0 0 0 0 0 0 0 0 0 0 0 1 0 0 0 2 0 0 1 0 0 0 0 0 0 0 0 29 0 0 0
59 TGT 0 0 0 0 0 0 0 0 0 0 0 3 0 0 7 0 0 0 0 0 0 0 0 0 0 0 0 8 0 0 0 0 0 0 0 0 1 0 0 0 0 0 1 5 1 0 0 0 1 0 0 30 0 0 0 1 2 60 0 282338 0 0 0 10
60 AAA 287708 37 57 6 14 15 0 12 23 14 7 29 0 0 0 0 5 4 1 10 0 0 0 0 1 15 0 26 2 7 7 2 22 0 0 0 0 3 0 23 0 0 0 0 0 0 0 1 11 26 14 5 9 20 4 9 0 0 1 4 9 1 2 3
61 TTA 0 0 0 0 0 0 0 0 0 0 0 0 27 3 4 16 0 0 0 1 0 0 0 0 1 0 0 0 15 2 1 118 0 2 0 0 2 0 0 0 0 0 0 0 21 6 1 5 2 2 0 0 16 0 0 0 1 0 0 1 273245 0 41 2
62 AAA 273321 29 426 49 2 1 0 0 50 3 0 3 1 0 1 0 3 1 1 1 0 0 0 0 1 0 0 0 0 0 0 0 17 4 1 0 0 1 8 5 1 10 1 4 0 0 1 0 2 37 0 0 4 0 6 3 0 0 1 0 0 0 0 14
63 GGA 0 8 0 0 0 0 0 0 20 0 0 0 0 0 0 0 2 0 0 0 0 0 0 0 1 0 0 0 0 0 0 0 16 0 0 0 2 0 0 0 285801 1 39 1 29 0 0 0 0 0 0 0 1 0 0 0 19 0 1 0 0 0 0 0
64 ATA 5 0 0 0 18 1 0 0 1 0 0 0 284014 8 84 52 2 0 4 40 0 0 0 1 2 3 0 2 6 4 2 3 1 0 4 0 12 0 0 0 0 0 2 0 13 30 0 0 0 0 0 2 0 3 0 5 0 0 0 0 3 0 0 0
65 GCC 0 0 7 4 5 26 6 0 0 0 2 1 0 0 0 0 6 0 7 0 23 28 7 3 0 0 3 0 3 0 4 0 40 20 1 0 10 277559 3 6 7 1 4 0 0 21 7 0 0 9 0 0 0 33 1 0 0 0 3 0 0 0 1 0
66 CCA 0 0 0 0 31 0 0 0 0 0 0 0 1 0 0 0 18 0 0 0 273115 2 11 5 1 0 0 0 9 0 0 0 0 0 0 0 4 3 1 0 0 0 1 0 0 0 0 0 0 0 4 0 11 0 0 0 0 0 0 0 0 0 0 0
67 CTA 0 0 0 2 0 0 0 0 0 0 0 0 68 0 2 1 3 0 0 0 40 0 0 0 1 0 0 0 282927 4 10 6 0 0 0 0 0 0 0 0 0 0 0 0 3 3 0 0 0 0 0 0 0 0 0 0 1 0 0 0 20 1 1 0
68 CAA 28 15 2 1 9 4 12 3 3 0 1 5 0 9 2 5 284527 7 18 3 4 0 13 1 5 2 5 0 9 33 14 2 18 0 5 7 7 3 0 0 5 1 0 0 1 3 0 12 14 0 0 11 3 3 5 1 0 0 0 0 26 0 2 9
69 TTG 0 0 0 0 0 0 0 0 0 0 0 0 0 0 5 0 0 1 0 0 0 0 0 0 0 0 0 0 3 4 8 3 0 0 0 0 0 0 0 0 0 1 0 0 0 0 1 0 0 0 2 0 0 0 13 0 0 0 0 0 11 3 276269 16
70 GGG 3 5 0 7 0 0 0 8 0 0 23 5 0 2 9 1 13 11 18 2 0 0 0 0 4 0 6 0 2 1 0 2 5 2 58 25 1 0 1 3 44 15 282841 103 0 0 14 1 0 0 6 4 7 7 3 3 0 0 17 0 0 4 4 0
71 AAA 288229 6 23 42 3 4 0 1 16 1 1 0 2 21 0 0 2 3 0 0 62 2 0 3 4 2 0 0 0 0 0 5 70 0 1 0 0 0 0 0 0 0 18 0 0 0 0 14 2 1 0 22 2 6 0 0 0 0 0 0 0 1 9 0
72 TGT 0 0 0 1 0 0 0 0 0 0 0 6 0 0 0 1 0 0 0 0 0 0 1 0 0 0 0 19 0 0 0 0 0 0 0 0 0 0 0 0 0 0 0 4 0 0 0 0 0 0 0 27 0 0 0 0 4 53 3 288632 0 0 0 24
73 AAC 35 285757 0 44 1 15 0 0 0 54 0 13 0 1 0 0 11 0 0 0 0 0 0 0 0 0 0 0 0 0 0 0 0 65 0 0 0 0 0 0 0 0 1 3 0 0 0 0 0 1 0 0 11 5 16 2 0 0 0 0 1 0 0 0
74 ATC 0 2 0 0 0 14 0 0 0 1 0 0 33 283258 5 38 0 0 0 0 0 1 0 0 0 0 0 0 15 7 3 0 0 0 0 0 0 1 0 0 0 0 0 0 15 23 6 8 2 0 0 0 0 0 0 0 0 0 0 0 13 4 17 0
75 ACC 0 42 0 0 43 285376 17 99 3 4 0 3 1 58 0 7 6 3 2 4 0 5 13 2 2 0 0 0 0 20 68 12 0 0 0 0 0 16 0 3 0 0 2 0 0 1 1 0 0 0 0 0 0 9 4 3 0 3 2 0 16 0 7 0
76 GGA 0 0 0 0 0 0 0 0 40 0 0 0 0 0 0 0 0 0 0 0 0 0 0 0 2 0 0 0 0 0 0 0 35 0 0 0 3 0 3 1 288296 10 47 13 38 0 0 0 0 0 0 0 0 0 0 0 13 0 0 0 0 0 0 0
77 TGG 0 0 0 0 0 0 0 0 0 0 1 0 0 0 0 0 0 0 2 0 0 0 0 0 0 0 6 0 0 0 0 0 0 0 0 0 0 0 0 0 0 0 4 0 0 0 0 0 2 0 26 0 0 0 0 0 54 12 287427 170 0 0 11 0
78 CTC 0 0 0 0 0 0 0 0 0 0 0 0 5 87 0 0 0 3 0 0 0 13 0 0 0 7 0 0 281 284974 13 13 0 0 0 0 1 0 0 0 0 0 0 0 17 18 0 2 0 0 0 0 0 0 0 0 0 0 0 0 4 12 1 0
79 TTG 0 0 0 0 0 0 1 0 0 0 0 0 0 0 9 10 0 0 0 0 0 0 4 0 0 0 0 0 24 3 90 12 0 0 0 0 0 0 0 0 0 0 0 0 0 0 3 0 1 0 1 0 0 0 17 0 0 0 2 0 60 4 286374 11
80 GGA 0 0 0 0 0 0 0 0 20 0 0 0 0 0 0 0 0 0 0 0 0 0 0 0 3 0 0 0 0 0 0 0 35 0 0 0 7 0 2 0 286817 6 29 11 39 0 0 0 0 0 0 0 0 0 0 0 25 0 0 0 0 0 0 0
81 AAT 10 20 3 285322 0 0 0 2 0 0 0 11 0 0 0 1 0 0 0 15 0 0 0 0 0 0 0 0 0 0 0 0 0 0 0 5 1 0 0 0 0 0 0 0 0 0 0 0 0 0 0 0 1 5 0 2 0 0 0 0 0 0 0 0
82 CCA 0 0 0 0 188 0 0 0 0 0 0 0 0 0 0 0 18 0 0 0 288035 20 161 42 2 0 0 0 16 1 0 0 0 0 0 0 3 0 0 0 0 0 0 0 0 0 0 0 1 0 0 0 14 0 0 0 0 0 0 1 0 0 0 0
83 GAA 26 0 0 4 3 0 3 0 0 5 0 0 0 0 0 0 3 0 0 2 0 0 0 0 0 0 0 0 1 0 0 0 288717 6 39 7 6 2 0 3 19 6 2 4 0 0 2 0 28 0 0 2 0 1 5 0 0 2 2 3 0 9 0 14
84 TGC 0 0 0 0 0 0 0 0 0 3 0 0 0 0 0 0 0 0 1 0 0 0 0 0 0 4 0 0 0 0 0 0 0 0 0 0 0 0 0 0 0 2 0 0 0 2 0 0 0 18 0 0 0 0 0 0 121 286289 14 142 0 13 0 0
85 GAC 0 78 0 0 0 0 0 0 0 0 0 0 0 0 0 0 1 14 0 0 0 1 0 0 0 0 0 0 0 0 0 0 63 288046 2 34 0 0 0 0 2 31 0 0 0 4 1 1 0 33 1 0 0 0 5 0 0 0 0 0 0 0 0 0
86 TCA 3 8 3 7 14 0 2 2 0 1 0 26 0 2 11 0 13 4 2 27 28 4 0 7 0 2 0 2 1 0 46 4 31 8 9 6 6 7 4 1 0 0 0 0 0 1 0 0 117 2 0 32 286812 27 20 4 4 0 2 0 9 0 17 1
87 CTG 0 0 0 0 0 3 0 0 0 0 0 0 10 0 863 22 0 0 34 0 0 0 24 0 0 0 2 0 107 24 287880 23 0 0 0 1 0 0 0 0 0 0 0 0 0 0 9 0 0 0 0 0 0 0 0 0 0 0 0 0 3 0 57 0
88 CTT 0 0 0 7 0 4 0 0 0 0 1 0 7 3 5 601 2 0 0 6 0 0 0 15 0 0 0 1 27 84 7 287613 2 2 1 0 0 0 5 0 0 1 7 0 2 3 4 44 0 2 0 3 0 0 3 0 0 0 0 0 0 1 19 23
89 CCA 8 1 0 25 56 34 8 21 0 4 0 6 14 24 20 9 83 7 3 36 287882 42 76 22 5 0 0 0 43 3 45 1 5 28 2 12 4 0 7 29 1 48 0 13 12 61 3 4 0 17 0 8 46 2 9 5 1 0 5 0 6 2 3 0
90 GCG 5 1 2 15 2 29 73 2 5 21 0 23 0 17 1 1 0 10 1 25 6 8 8 16 7 14 14 9 4 35 13 1 1 7 106 14 37 16 286642 61 0 2 11 0 2 8 152 2 0 0 0 6 1 1 51 0 0 0 0 0 8 123 2 7
91 AGA 38 3 8 16 0 11 9 6 288684 5 16 3 37 10 0 4 15 6 0 3 2 2 0 0 7 0 0 0 32 0 1 0 59 0 20 1 19 5 0 4 22 0 3 0 2 0 1 1 0 17 0 0 1 15 3 3 1 0 0 0 4 1 4 3
92 TCA 0 0 2 7 5 0 1 1 0 0 1 1 2 5 1 2 41 0 8 0 24 0 11 0 3 3 5 0 0 0 12 6 8 20 8 0 0 0 5 0 3 0 2 5 1 5 0 0 48 7 0 0 288852 0 68 3 2 0 8 0 19 5 0 0
93 TGG 0 0 0 0 0 0 0 0 0 0 7 0 0 0 0 0 0 0 0 0 0 0 0 0 0 0 22 0 0 0 0 0 0 0 0 0 0 0 0 0 0 0 4 0 0 0 0 0 0 0 28 0 0 0 0 0 29 3 288596 88 0 0 16 0
94 TCC 0 0 0 0 0 1 0 0 0 3 0 38 2 0 0 0 0 0 1 0 0 15 2 0 0 0 0 0 0 0 1 0 0 0 0 0 5 5 1 3 4 3 13 32 0 0 0 0 0 33 0 0 53 287573 12 20 0 0 0 0 0 12 0 0
95 TAC 1 5 0 0 0 0 0 0 0 0 0 0 0 0 0 0 0 57 0 0 1 0 0 0 0 0 0 0 0 0 0 0 0 7 0 0 0 0 0 0 0 0 0 1 0 0 1 0 23 289048 0 51 0 4 0 0 0 22 0 1 0 1 0 0
96 ATT 0 0 0 1 0 0 0 17 0 0 1 3 4 21 0 316733 0 0 0 1 0 0 0 0 0 0 1 0 0 1 0 4 0 0 0 0 0 0 0 0 0 0 0 0 5 0 2 16 0 0 0 0 0 0 0 0 0 0 0 0 1 0 2 2
97 GTA 0 0 0 0 0 0 0 1 0 0 0 0 41 0 0 16 0 0 0 2 0 0 0 0 0 0 0 0 2 0 0 0 2 0 0 0 29 2 0 0 2 0 0 0 315514 6 80 35 0 0 0 0 0 0 0 0 0 0 1 1 11 0 1 0
98 GAA 35 0 0 0 0 1 0 0 1 0 0 0 1 0 0 0 3 0 4 0 0 0 0 0 0 0 0 0 0 0 0 0 316843 2 11 2 2 0 0 0 16 0 0 0 10 0 0 0 19 0 0 0 0 0 0 0 3 0 0 0 1 0 0 0
99 ACA 48 5 0 0 316450 10 14 2 3 2 2 9 51 1 0 0 10 0 1 0 14 0 0 0 10 4 3 2 42 2 1 0 5 1 13 0 19 0 10 2 0 5 6 6 0 0 0 2 0 5 0 3 37 0 57 0 0 0 4 0 11 1 0 0
100 CCA 0 14 6 5 85 7 6 0 0 0 0 1 1 0 8 0 19 1 18 7 315948 18 67 12 5 1 1 5 21 7 3 5 0 1 0 0 1 6 0 1 0 0 1 0 0 0 16 1 0 2 0 2 25 8 0 0 0 0 23 0 3 0 0 2
101 AAC 43 316664 10 46 9 10 0 1 8 11 11 2 0 0 0 0 0 5 14 1 2 0 0 0 5 6 0 0 5 0 2 1 12 25 7 0 0 5 3 2 4 0 1 49 0 0 3 0 0 3 0 1 0 0 10 0 0 0 0 0 2 0 2 0
102 TCT 0 7 0 39 10 15 4 16 0 3 0 6 0 0 8 0 12 0 18 0 0 3 0 25 0 0 0 0 0 0 1 0 0 1 0 0 0 1 0 5 21 0 1 0 0 0 1 0 1 0 1 61 8 71 4 316304 0 0 1 4 0 0 0 5
103 GAG 0 1 38 0 1 4 9 0 0 1 0 0 1 3 1 2 5 0 11 0 0 0 15 2 0 5 0 0 0 1 0 2 52 5 316326 22 13 0 5 1 0 0 78 1 3 0 6 4 0 2 19 2 1 0 6 0 0 0 0 0 0 4 6 2
104 AAT 12 10 1 316482 4 1 8 16 2 6 0 31 11 9 7 3 2 20 4 14 0 0 0 0 5 0 0 0 0 7 6 0 4 3 1 24 3 0 4 2 2 0 0 1 9 16 1 0 3 6 0 52 12 0 0 1 0 9 6 0 1 7 1 0
105 GGA 0 0 0 0 0 0 0 0 21 0 0 0 0 0 0 0 0 0 0 0 0 0 0 0 2 0 0 0 0 0 0 0 24 0 0 0 5 0 3 1 315308 0 63 13 67 0 0 0 0 0 0 0 0 1 0 5 14 0 0 0 0 0 0 0
106 GCA 0 1 0 0 55 0 0 0 0 1 0 0 0 0 1 0 3 0 3 0 16 3 0 7 0 0 0 0 3 0 4 0 98 0 0 0 316256 4 7 4 7 0 1 0 36 0 1 0 0 3 0 0 63 0 0 0 0 0 0 0 4 1 0 0
107 TGT 0 0 0 0 0 0 0 0 0 0 0 5 0 0 0 0 0 0 0 0 0 0 0 0 0 0 0 13 0 0 0 0 0 0 0 0 0 0 0 0 0 0 0 12 0 0 0 0 0 0 0 51 0 0 0 3 6 29 5 316466 0 0 0 21
108 TAT 0 0 0 2 0 0 0 0 0 0 0 0 0 0 0 0 3 0 0 17 3 0 0 0 0 0 0 0 0 0 0 0 0 0 0 2 0 0 0 0 0 0 0 0 0 0 0 0 1 33 3 316671 0 0 0 0 0 0 0 11 0 0 0 3
109 CCA 0 0 0 0 40 0 0 0 0 0 1 0 0 0 0 0 37 0 0 1 316315 14 76 11 1 0 0 0 8 0 1 0 0 0 0 0 3 0 0 0 0 0 0 0 0 0 0 0 0 0 0 0 14 0 0 1 0 0 0 0 0 0 0 0
110 GGA 0 0 0 0 0 0 0 0 22 0 0 0 0 0 0 0 0 0 0 0 0 0 0 0 0 0 0 0 0 0 0 0 18 0 0 3 1 0 0 0 316326 5 50 15 35 0 0 0 0 0 0 0 0 0 0 0 35 0 0 0 0 0 0 0
111 GAT 1 0 1 38 0 1 0 8 0 0 2 6 0 0 1 0 0 5 0 3 0 4 0 6 0 0 4 0 2 0 0 0 10 46 3 315796 2 0 0 0 1 0 1 22 1 0 1 13 0 1 0 32 1 8 0 1 0 1 0 0 0 0 0 0
112 CTC 0 0 0 0 1 0 1 0 0 0 0 0 14 38 2 1 0 4 0 0 0 55 0 0 0 1 0 0 59 316186 2 16 0 0 0 0 0 0 0 0 0 0 0 0 0 2 28 0 0 0 0 0 1 0 0 0 2 0 10 0 3 17 2 22
113 ATC 0 4 0 0 2 60 14 2 0 6 0 0 287 315776 9 86 3 19 6 9 0 0 0 0 7 2 0 0 2 13 0 4 0 5 13 1 6 44 4 3 28 2 4 0 11 24 0 1 0 16 0 0 2 6 15 0 0 0 1 1 7 20 0 14
114 GAC 0 54 0 10 1 0 0 0 0 1 0 1 0 0 1 0 0 5 2 0 0 0 0 0 0 0 0 0 0 4 0 4 51 314588 6 30 0 3 11 2 2 19 1 0 0 1 0 0 0 20 0 0 1 0 2 0 0 0 0 0 0 0 0 0
115 TAT 0 0 0 13 3 4 6 2 0 12 2 5 17 3 20 1 1 0 0 36 0 2 0 7 1 0 0 0 1 2 0 1 0 0 0 2 0 0 7 1 1 2 4 1 0 0 6 0 4 27 2 315539 3 7 6 4 0 0 0 20 13 2 15 0
116 GAG 0 0 17 0 0 0 0 0 0 0 0 0 0 0 0 0 0 1 5 1 6 1 11 2 0 0 0 0 0 0 0 0 30 1 315602 27 8 4 10 0 0 0 95 0 0 0 7 0 0 0 23 0 0 0 0 0 0 0 0 2 0 0 0 0
117 GAA 34 0 0 0 0 0 0 0 0 0 0 0 0 0 0 0 3 0 0 0 0 0 0 0 0 0 0 0 0 0 0 0 314912 3 71 0 4 0 0 0 13 0 0 0 3 0 0 0 35 0 0 0 0 0 0 0 0 0 0 0 0 0 0 0
118 CTG 0 0 0 0 0 0 0 0 0 0 0 0 0 0 87 0 0 0 2 0 0 0 33 0 0 0 7 0 41 25 314846 58 0 0 0 0 0 0 0 0 0 0 0 0 0 0 3 0 0 0 0 0 0 0 0 0 0 0 0 0 2 0 40 0
119 AGG 0 0 41 0 2 0 0 0 36 3 312347 14 0 0 48 0 0 0 0 2 0 0 0 0 5 0 10 4 1 1 0 0 0 0 0 0 0 0 0 0 0 0 40 0 0 1 0 2 0 0 0 11 0 0 0 0 0 0 4 8 0 7 0 24
120 GAG 0 0 27 0 0 0 0 0 0 0 0 0 0 0 0 0 0 0 2 0 0 0 0 0 0 0 0 0 0 0 0 0 61 4 310429 33 0 0 1 0 0 0 38 0 0 0 4 0 0 0 26 0 0 0 0 0 0 0 0 0 0 0 0 0
121 CAA 36 0 0 0 1 0 0 0 0 0 0 0 0 0 0 0 315502 4 16 5 1 0 0 0 17 0 0 0 4 1 0 0 3 0 0 0 2 0 0 0 0 1 0 0 0 0 0 0 122 0 0 0 0 0 0 0 0 0 0 0 0 0 0 0
122 TTG 0 0 0 0 0 0 0 0 0 0 0 0 0 0 4 0 0 0 0 0 0 0 0 0 0 0 0 0 0 6 40 0 0 0 0 0 0 0 0 0 0 0 0 0 0 0 3 0 0 0 3 0 0 0 13 0 0 0 1 0 42 1 314513 25
123 AGC 1 92 0 1 2 1 5 2 41 313340 7 25 0 76 14 26 2 1 0 0 0 0 1 0 0 1 2 0 1 6 0 0 0 0 0 0 0 0 6 2 0 43 2 6 0 4 0 4 0 0 0 0 4 0 0 0 0 3 0 2 0 1 0 4
124 TCA 1 0 0 0 3 4 2 1 0 2 0 0 0 5 0 1 0 0 5 0 27 0 0 1 0 0 0 0 0 1 8 1 3 0 1 4 6 9 2 3 7 4 0 0 5 2 0 7 56 1 0 11 313493 2 38 18 1 0 0 0 18 3 0 2
125 GTA 0 0 0 0 2 3 0 11 0 1 0 3 35 13 0 4 0 0 0 0 2 0 0 0 0 0 0 0 1 1 0 0 5 0 0 0 22 2 0 24 5 0 0 0 315013 8 44 2 0 0 0 0 2 3 2 0 0 0 0 0 34 0 0 3
126 TCA 3 0 0 13 0 0 0 0 1 0 0 3 0 7 5 4 1 0 0 0 9 1 3 0 1 0 1 5 19 1 0 0 24 9 10 3 9 2 1 0 1 1 1 16 2 0 1 0 37 7 0 2 316246 16 15 1 2 0 0 0 17 5 0 1
127 TCA 5 0 9 1 6 10 0 0 1 15 1 0 0 1 0 0 0 2 0 0 13 0 0 0 11 0 0 0 7 0 0 0 2 2 1 1 7 0 0 6 1 0 4 0 2 0 5 2 26 0 0 1 316462 10 13 3 0 0 0 0 8 1 2 0
128 TTA 0 0 0 0 0 0 0 0 0 0 0 0 4 8 52 0 0 3 0 0 2 0 0 0 0 0 0 0 10 0 0 0 0 0 0 0 0 20 0 0 3 0 0 6 6 11 1 4 1 12 0 1 22 1 0 0 0 0 1 0 315627 16 30 2
129 GAA 20 0 0 0 0 2 1 0 0 1 0 2 10 0 0 0 2 3 0 0 0 0 0 0 0 0 0 0 0 0 0 0 311751 13 9 2 2 0 11 0 21 0 0 0 4 0 0 0 17 0 0 1 1 0 0 2 0 0 0 0 0 0 0 0
130 AGA 36 0 0 0 0 0 0 0 314664 0 31 2 21 0 0 0 0 0 0 0 0 0 0 0 5 0 0 1 0 0 0 0 0 0 0 0 0 0 0 0 20 0 1 0 0 0 0 0 0 0 0 0 0 0 0 0 3 0 0 0 0 0 0 0
131 TTC 0 0 0 0 0 0 0 0 0 0 0 0 1 0 0 0 0 0 0 0 0 1 0 0 0 0 0 0 0 9 0 0 0 0 0 0 0 0 0 0 0 0 0 0 1 1 0 0 1 2 0 0 0 9 0 0 0 1 0 0 49 313554 2 35
132 GAA 34 0 0 0 0 0 0 0 0 1 0 0 0 0 0 0 3 0 0 0 0 3 0 0 0 0 0 0 0 0 0 0 315978 3 23 3 2 0 0 0 6 0 0 0 1 0 0 4 21 0 0 0 0 0 0 0 0 0 0 0 0 0 0 0
133 ATA 3 0 0 0 18 0 0 0 1 0 0 0 315305 1 23 13 0 0 0 0 0 0 0 0 0 0 0 0 2 0 0 0 0 0 0 0 1 0 0 0 0 0 0 0 12 0 1 0 0 0 0 0 0 0 0 0 0 0 0 0 2 0 0 0
134 TTT 0 0 0 0 0 0 0 0 0 0 0 0 0 0 0 4 0 0 0 0 0 0 0 0 0 0 0 0 0 0 0 13 0 0 0 0 0 0 0 0 0 0 0 0 0 0 0 2 0 0 0 2 0 0 0 9 0 0 0 4 10 34 1 316005
135 CCC 0 12 2 3 0 66 0 0 4 5 0 5 0 0 0 3 0 41 0 0 55 309413 0 28 1 0 0 1 0 10 0 0 8 4 4 8 1 4 1 0 0 0 0 0 0 0 0 0 0 1 0 0 8 36 0 0 0 0 0 0 0 0 0 0
136 AAG 45 7 300878 32 2 11 11 4 2 0 24 7 5 0 13 2 1 11 8 3 3 1 5 6 0 1 3 5 11 4 76 12 11 0 33 11 0 35 10 4 3 0 9 3 10 0 18 16 0 1 0 5 16 9 3 1 1 0 1 0 18 4 4 63
137 GAA 26 5 0 17 2 19 0 1 0 0 0 2 5 2 0 0 6 13 0 1 0 3 6 3 0 0 0 0 1 5 1 0 297473 17 21 12 12 3 0 0 27 0 0 1 11 0 0 3 7 0 0 0 23 0 6 12 0 0 1 0 2 3 5 0
138 AGT 2 5 0 62 18 5 23 10 9 16 9 310534 1 15 10 164 9 4 18 0 3 2 3 1 2 1 2 17 3 19 4 8 9 0 0 0 31 1 8 1 1 0 9 28 10 0 0 1 0 20 1 4 16 6 7 7 0 0 5 2 1 0 18 10
139 TCA 8 1 2 0 16 18 2 2 0 4 2 34 3 0 0 1 1 1 0 7 16 0 0 0 0 1 0 0 0 4 0 0 1 1 0 0 12 57 45 1 2 6 0 0 2 81 14 0 91 5 0 5 311619 50 46 65 1 0 16 0 19 1 0 1
140 TGG 0 0 0 0 0 0 0 0 0 0 5 0 0 1 0 0 0 0 0 0 0 0 0 0 0 0 10 0 0 0 0 0 0 0 0 0 0 2 0 0 0 0 2 0 0 0 0 0 0 3 31 2 0 0 5 0 37 5 244045 44 0 1 16 0
141 CCC 4 0 0 0 12 188 0 1 0 2 1 0 2 2 0 0 16 60 0 2 64 308728 16 32 1 2 1 0 2 19 0 0 9 0 0 0 1 15 1 0 3 0 1 0 17 1 0 1 0 0 1 0 0 64 9 2 0 0 0 0 0 0 1 2
142 AAC 84 312331 1 57 2 11 0 1 0 8 0 2 0 1 1 0 0 7 0 0 0 0 0 0 0 0 0 0 0 0 0 0 0 14 0 0 0 0 0 0 0 0 0 0 0 0 0 0 0 1 1 0 0 0 0 0 0 0 0 0 0 0 0 0
143 CAC 0 38 0 2 9 0 2 0 0 5 0 1 0 4 18 0 50 312242 2 21 1 5 0 0 0 7 0 0 1 6 0 1 0 2 0 0 2 5 0 0 0 0 0 0 2 4 6 3 1 41 0 54 0 0 5 0 0 0 0 0 0 32 0 0
144 ACA 39 0 0 0 304268 5 28 12 0 0 0 0 22 0 0 0 0 0 0 0 3 0 0 0 0 0 0 0 0 0 0 0 0 0 1 0 36 0 0 0 0 8 7 38 0 0 0 0 0 0 0 0 4 0 0 1 0 0 0 0 0 0 0 1
145 TTC 0 5 0 1 0 5 5 2 0 9 0 10 3 3 11 1 3 0 3 0 1 0 0 0 0 2 0 0 0 19 10 0 67 24 45 44 1 21 22 11 3 4 4 0 4 9 6 1 0 6 0 2 0 16 1 15 0 2 10 0 47 279579 5 23
146 AAC 23 281425 13 177 1 6 0 0 1 28 5 1 2 1 2 0 4 19 77 9 2 7 18 1 0 6 3 5 3 0 2 1 22 29 23 149 13 5 35 0 5 2 3 8 22 6 5 1 0 57 0 9 1 8 0 0 0 0 3 1 1 11 1 0
147 GGA 0 0 0 0 0 0 1 0 36 0 0 0 0 0 0 0 0 0 0 0 0 0 0 0 3 0 0 0 0 0 0 0 20 0 2 0 1 0 0 0 272950 17 47 3 14 0 0 0 0 0 0 0 0 1 0 0 13 0 1 0 1 0 0 0
148 GTA 0 2 2 7 13 38 14 41 0 3 2 17 167 21 3 7 2 0 0 1 0 1 1 0 0 0 0 0 6 4 1 0 4 0 0 0 23 0 0 0 8 0 0 1 274365 2 19 10 0 0 0 1 6 22 0 9 0 0 0 0 20 0 4 0
149 ACA 33 0 0 0 288886 1 50 23 1 8 0 0 29 0 0 0 0 0 0 0 6 0 0 0 0 0 0 0 0 0 0 0 0 0 0 0 9 0 1 0 0 0 0 0 0 0 0 0 0 0 0 0 4 9 5 6 0 0 0 0 0 0 0 0
150 GTA 0 0 0 0 8 5 4 9 0 2 1 49 51 2 8 3 4 0 5 0 0 0 0 0 0 0 0 0 9 62 5 0 1 0 0 0 186 13 4 2 4 1 1 1 279298 40 26 1 0 0 0 3 49 16 2 17 0 0 0 0 38 30 27 15
151 TCA 0 0 2 0 2 0 0 0 0 2 0 0 0 0 2 0 0 0 0 0 14 0 0 0 0 0 0 0 0 0 0 0 0 0 0 0 5 3 19 0 0 0 0 0 0 0 0 0 29 0 0 0 273755 5 55 4 1 0 0 0 13 0 5 0
152 TGC 0 0 0 0 0 0 0 0 0 3 0 0 0 0 0 0 0 0 0 0 0 0 0 1 0 20 0 0 0 0 0 0 0 0 0 0 0 0 0 0 0 1 0 0 0 0 0 0 0 47 0 0 0 0 0 0 48 283429 1 49 0 40 0 0
153 TCC 19 0 1 14 92 11 36 18 6 2 3 1 36 26 3 4 21 29 4 33 4 360 14 10 0 1 0 1 10 303 2 6 55 1 0 0 1 3 0 3 23 36 44 5 18 1 14 44 0 65 0 4 21 208593 5 17 0 3 9 0 5 84 6 33
154 CAT 4 17 0 93 25 12 13 0 23 3 16 0 259 0 19 4 11 41 54 292451 294 1 0 5 3 0 0 8 5 33 13 25 28 38 9 95 4 4 8 54 1 1 2 0 16 2 9 0 0 1 4 16 4 3 9 8 0 1 16 2 0 0 0 8
155 AGG 2 0 41 3 4 0 7 0 27 8 308726 32 14 5 57 13 19 0 0 2 0 0 0 0 25 0 6 0 0 2 4 1 6 3 1 0 0 3 0 27 11 0 383 19 0 0 0 17 0 31 337 23 11 1 15 12 0 0 27 0 6 0 10 5
156 GGA 13 13 1 1 0 0 1 0 20 0 0 12 0 0 0 0 3 18 1 4 0 0 1 0 1 0 0 0 1 3 0 0 271 1 4 1 2 13 0 0 297293 8 285 9 5 0 0 0 0 0 0 0 19 132 0 5 7 0 1 0 0 1 0 0
157 AAA 314752 1 27 16 33 2 1 0 28 0 0 8 56 1 8 65 24 5 0 2 1 0 2 0 0 0 0 0 1 3 2 33 66 25 5 0 0 2 5 5 0 2 0 2 10 9 11 0 1 2 0 0 40 1 0 1 0 0 3 0 0 6 10 19
158 AGC 1 63 0 0 0 4 5 3 35 304967 0 91 0 18 16 0 13 17 5 0 1 9 0 10 0 3 0 0 35 4 9 0 1 0 0 1 46 17 4 6 1 91 0 1 0 0 0 2 0 0 0 0 0 19 5 0 0 1 0 0 0 0 0 0
159 AGT 0 0 0 19 0 9 4 4 0 17 26 313475 0 0 0 46 3 3 0 0 0 0 0 0 0 0 0 1 0 3 0 0 4 2 11 3 13 6 2 4 3 10 9 37 0 0 0 0 0 0 0 0 0 9 1 0 0 0 0 4 0 1 0 0
160 TTT 0 0 0 0 0 0 0 0 0 0 0 0 0 0 0 2 0 0 0 0 0 0 0 0 0 0 0 0 0 0 0 11 0 0 0 0 0 0 0 0 0 0 0 0 1 0 1 2 0 0 0 2 0 0 0 9 0 0 0 4 0 10 3 310757
161 TAC 0 1 0 0 0 0 0 0 0 0 0 0 0 0 0 0 0 19 0 0 0 0 0 0 0 0 0 0 0 0 0 0 0 1 0 1 0 0 0 0 0 0 0 0 0 0 0 0 22 306080 0 71 2 2 1 0 0 25 0 0 0 6 0 1
162 AGA 36 4 0 2 0 2 0 2 312454 9 34 3 15 0 0 0 0 15 0 4 0 0 0 0 4 12 2 3 1 0 0 0 0 0 0 0 0 0 0 1 61 0 0 0 0 0 0 0 0 0 0 0 0 1 1 5 2 0 0 0 0 0 0 0
163 AAT 4 11 4 309678 0 0 0 2 0 0 0 14 0 0 0 6 0 0 0 7 0 0 0 0 0 0 0 0 0 0 0 0 0 0 0 11 0 0 0 0 0 0 0 0 0 0 0 0 0 0 0 1 1 0 0 3 0 0 0 0 0 0 0 0
164 TTG 0 0 0 0 1 0 0 0 0 1 0 0 0 54 17 9 0 0 0 0 0 0 0 0 0 0 0 0 9 4 12 6 0 0 0 0 0 0 0 0 0 0 0 0 0 1 8 0 0 0 2 0 0 0 7 0 0 0 2 0 61 3 308222 24
165 CTA 0 1 0 0 0 0 0 0 0 0 0 2 62 3 0 2 2 1 1 13 24 0 0 0 3 0 0 0 308923 15 26 2 0 1 7 0 2 3 0 0 0 1 4 0 2 0 2 1 0 0 0 0 0 0 0 0 0 0 0 0 57 0 0 0
166 TGG 0 0 0 0 0 0 0 0 0 0 2 0 0 0 0 0 0 0 0 0 0 0 0 0 0 0 11 0 0 0 0 0 0 0 0 0 0 0 0 0 0 0 6 0 0 0 0 0 0 0 112 0 0 0 3 0 32 2 314809 32 0 0 21 0
167 CTG 0 0 0 0 0 0 0 0 0 0 0 0 3 4 126 0 0 0 8 0 0 0 24 2 0 0 0 0 52 9 297411 29 0 0 0 0 0 0 0 1 0 0 0 0 0 18 29 0 0 0 0 0 0 0 0 0 0 0 0 0 12 0 62 0
168 ACG 0 0 78 0 65 15 311744 33 0 0 3 1 0 0 51 0 0 0 0 0 0 0 5 0 0 0 0 0 0 0 4 0 0 0 0 0 0 2 33 0 0 0 2 2 0 2 0 3 0 7 0 0 0 0 3 9 0 0 0 0 1 0 4 0
169 AAG 46 4 315210 40 9 0 7 17 2 0 38 1 2 0 11 1 6 14 7 3 1 0 0 2 2 2 0 2 2 14 2 0 2 1 32 0 19 10 80 10 0 4 16 0 4 8 0 0 0 0 3 0 3 0 1 59 0 1 0 6 0 0 5 0
170 AAG 30 4 315024 65 2 11 10 0 2 30 64 0 5 1 80 0 0 7 42 18 0 20 0 0 41 3 25 13 0 27 1 1 9 4 19 0 7 72 79 25 2 6 2 0 31 7 2 0 0 28 2 2 3 17 10 15 0 4 2 0 8 6 8 0
171 GGG 1 9 5 7 4 7 9 3 1 14 22 7 0 2 1 7 17 8 5 3 3 0 0 1 1 2 10 1 3 0 13 2 1 9 50 13 0 9 9 11 54 4 310799 34 0 3 42 6 0 0 0 3 3 4 1 0 1 0 17 0 3 35 0 2
172 GAT 1 1 0 65 0 4 1 0 0 2 0 1 1 0 12 1 0 2 1 3 11 8 0 0 0 0 0 0 3 0 0 0 12 18 49 314543 1 8 3 5 1 0 3 63 2 0 1 5 0 0 0 144 0 2 0 0 0 0 0 1 1 0 2 0
173 TCA 1 28 0 4 13 11 36 10 1 32 2 5 0 5 0 2 3 49 6 10 25 3 0 0 3 4 0 0 11 8 19 4 95 36 5 111 0 0 8 0 5 12 0 0 22 18 21 15 48 21 0 22 314356 45 77 18 3 0 0 0 47 6 0 23
174 TAC 0 3 0 0 0 0 0 0 0 0 0 0 0 1 0 0 0 17 0 0 1 0 0 0 0 0 0 0 0 0 0 0 0 5 0 0 0 0 0 0 0 0 0 0 0 0 0 0 67 314644 0 29 0 2 0 0 0 39 11 0 0 8 0 1
175 CCA 138 4 32 5 163 24 6 32 36 13 1 111 23 2 1 6 111 50 136 18 312018 23 25 12 11 48 1 0 26 104 13 4 6 18 0 18 42 11 15 15 38 50 151 13 101 28 59 15 0 8 0 25 42 19 3 7 0 6 0 31 9 4 7 2
176 AAG 66 3 315367 34 21 15 23 7 6 1 71 0 9 0 21 7 11 48 19 120 22 6 14 3 1 0 0 4 0 76 6 36 0 0 13 0 4 0 13 8 0 0 6 0 3 15 29 7 0 17 1 28 0 0 1 16 0 1 1 0 29 4 0 10
177 CTG 0 0 0 1 5 10 3 9 0 4 0 0 0 1 126 87 0 12 1 1 0 0 17 2 0 0 2 0 59 13 315532 53 0 0 0 0 0 9 17 0 0 1 4 0 1 0 17 61 0 0 0 1 0 0 0 3 0 4 3 1 5 2 19 7
178 ACC 0 112 0 0 55 314374 19 28 0 4 3 0 0 27 0 8 2 1 1 2 0 2 0 0 0 0 0 0 1 13 17 4 1 1 11 0 13 44 0 12 7 4 8 0 12 7 0 4 0 1 0 6 2 12 6 10 0 0 0 0 6 6 0 1
179 AAT 6 19 13 315611 20 2 0 8 0 0 0 27 0 2 0 8 9 0 7 5 0 0 0 0 0 0 1 0 4 1 9 0 0 4 5 12 1 15 0 0 1 0 6 4 0 1 0 0 0 2 0 5 0 3 2 2 0 0 0 2 10 5 1 0
180 TCC 1 9 3 3 9 6 4 0 6 0 2 0 2 1 1 1 24 0 5 0 1 12 0 0 8 10 0 0 0 7 0 0 47 5 26 3 0 21 2 4 1 0 0 0 14 1 6 2 0 72 0 5 37 314149 1 26 0 2 4 0 9 20 10 1
181 TAT 0 0 0 6 0 0 0 0 0 0 0 0 0 0 0 1 0 0 0 73 0 0 0 1 0 0 0 0 0 0 0 0 0 0 0 4 0 0 0 0 0 0 0 0 0 0 0 0 4 11 1 315495 0 0 0 1 0 0 3 6 0 0 0 12
182 GTG 7 4 4 2 1 37 30 0 6 15 9 1 0 0 55 1 15 8 2 4 0 0 0 0 7 0 9 4 0 13 5 3 0 6 3 0 10 0 10 0 0 0 3 1 41 15 315097 46 0 4 0 32 0 1 3 0 0 5 4 1 6 2 36 15
183 AAC 68 316299 2 12 0 1 0 0 0 14 0 0 0 2 0 0 0 2 0 0 0 0 0 0 0 0 0 0 0 0 0 0 0 26 0 0 1 0 0 0 0 0 0 0 0 0 0 0 0 2 0 0 0 0 0 0 0 0 0 0 0 0 0 0
184 AAT 8 16 3 315274 5 6 0 19 1 15 0 30 3 1 1 1 3 0 7 18 0 0 0 0 0 0 4 1 3 1 0 0 52 10 3 14 0 0 1 8 0 0 0 0 0 0 4 9 0 0 0 5 0 1 0 20 0 14 0 0 1 6 51 6
185 AAA 315794 20 69 8 3 0 0 0 21 0 1 0 30 3 10 9 5 1 5 0 0 0 0 0 0 51 2 14 15 2 1 0 59 0 1 0 0 0 0 3 0 1 4 3 0 13 0 1 3 1 0 14 0 0 0 0 0 0 26 0 11 0 5 1
186 GGG 0 0 0 6 0 6 2 5 0 1 63 0 0 0 1 0 3 0 0 4 0 1 7 0 0 0 1 0 1 7 1 0 2 9 30 0 2 10 13 0 81 3 315331 18 0 0 15 5 0 2 0 0 10 6 43 20 0 0 37 0 0 0 0 0
187 AAA 316325 9 75 6 1 7 0 1 15 0 12 0 1 0 0 0 0 0 3 1 0 0 0 0 0 0 0 2 4 0 0 7 45 0 0 1 1 0 7 2 0 1 2 0 0 7 3 5 1 1 0 2 5 0 1 0 0 1 0 2 0 0 2 0
188 GAA 27 2 3 0 13 2 1 0 0 0 0 3 0 1 0 0 5 4 40 0 12 6 0 1 0 4 0 4 1 3 1 1 316270 4 21 7 11 0 3 0 23 0 0 0 17 2 0 1 47 0 0 0 10 2 0 2 0 0 1 0 6 0 0 1
189 GTC 0 0 0 0 0 1 0 0 0 0 0 0 3 57 0 14 0 0 0 0 0 0 0 0 0 0 0 0 1 3 0 0 0 5 0 0 0 12 0 0 0 3 0 0 82 316330 5 12 0 0 0 0 0 0 0 0 0 0 0 0 0 40 0 0
190 CTT 0 0 0 0 0 0 0 0 0 0 0 0 2 7 8 60 0 0 0 8 0 0 0 41 0 0 0 5 12 16 5 315689 0 0 0 0 0 0 0 0 0 0 0 0 0 0 0 7 0 0 0 0 0 0 0 0 0 0 0 0 0 0 1 13
191 GTA 0 0 0 0 0 0 0 0 0 0 0 0 47 14 1 30 0 0 0 0 0 0 0 0 0 0 0 0 9 1 10 7 11 0 0 0 12 0 0 0 6 0 0 0 207447 20 34 7 0 0 0 0 0 0 0 0 0 0 0 0 21 0 5 1
192 CTA 0 0 0 0 0 0 0 0 0 0 0 0 33 0 2 2 1 0 0 0 23 0 1 0 2 0 0 0 207633 2 15 2 0 0 0 0 0 0 0 1 0 0 0 0 5 0 2 0 0 0 0 0 0 0 0 0 0 0 0 0 21 0 7 0
193 TGG 0 0 0 0 0 0 0 0 0 0 1 0 0 0 0 0 0 0 0 0 0 0 0 0 0 0 6 0 0 0 0 0 0 0 0 0 0 0 0 0 0 0 2 1 0 0 0 0 0 0 17 0 0 0 1 0 17 1 206741 11 0 0 4 11
194 GGT 0 0 0 0 0 0 0 0 0 0 0 17 0 0 0 0 0 0 0 0 0 0 0 0 0 0 0 5 0 0 0 0 0 0 0 21 0 2 0 9 2 22 10 206682 0 0 0 121 0 0 0 0 0 0 0 0 0 0 0 16 0 0 0 0
195 GTT 0 0 0 0 0 0 0 0 0 0 0 0 8 0 11 62 0 0 0 0 0 0 0 0 0 0 0 0 0 0 0 9 0 0 0 2 0 0 0 23 0 0 0 4 4 72 10 207352 0 0 0 0 0 0 0 0 0 0 0 0 0 0 3 14
196 CAT 0 0 0 37 0 0 0 0 0 0 0 0 0 0 0 0 4 24 1 207534 0 0 0 3 0 0 0 5 0 0 0 2 0 0 0 2 0 0 0 0 0 0 0 0 0 0 0 0 0 0 0 12 0 0 0 0 0 0 0 0 0 0 0 0
197 CAC 5 373 0 0 0 0 3 0 0 0 0 0 1 0 6 4 99 207028 8 33 0 2 0 0 0 14 0 0 0 8 1 0 1 5 2 1 0 0 5 4 0 0 0 1 2 0 0 2 0 28 0 2 3 2 4 2 0 3 5 0 0 0 0 15
198 CCG 0 0 0 0 0 0 66 1 0 0 0 0 0 0 0 0 0 0 22 0 82 1 206927 12 0 0 0 0 0 0 9 0 0 0 0 0 0 0 2 0 0 0 0 0 0 0 0 0 0 0 0 0 0 0 26 0 0 0 0 0 0 0 0 0
199 TCT 0 0 0 0 0 0 0 5 0 0 0 4 0 0 0 6 0 0 0 0 0 1 5 14 0 0 0 0 0 0 0 0 0 0 0 0 0 0 0 3 0 0 5 0 0 7 0 0 0 0 0 61 1 28 2 207391 0 1 0 2 0 0 0 9
200 AGC 0 19 0 0 0 4 0 0 61 207315 3 53 0 27 0 0 0 0 0 2 0 0 0 0 0 0 0 0 0 0 0 0 0 0 2 1 0 0 0 1 0 20 0 1 0 0 0 0 0 0 0 0 0 0 0 4 0 0 0 0 0 0 0 0
201 AGT 0 0 0 11 2 5 0 3 2 6 1 207180 11 4 3 28 5 4 1 0 1 0 0 0 0 0 0 4 3 1 0 4 0 1 0 0 3 0 0 0 0 0 0 28 1 0 0 0 0 4 0 3 4 3 0 1 0 0 2 5 11 0 0 5
202 GAT 0 0 0 22 0 3 0 0 0 2 1 0 1 1 0 0 2 0 0 10 0 0 0 0 0 0 0 0 0 1 3 0 9 15 10 207403 0 0 0 1 0 0 5 19 0 3 3 2 0 0 0 20 1 0 2 0 0 0 0 0 1 0 1 1
203 GAG 0 0 15 0 0 0 0 0 0 0 0 0 0 0 0 0 0 0 3 0 0 0 0 0 1 0 0 0 0 0 0 0 34 6 206681 19 0 0 2 0 0 0 29 0 0 0 1 0 0 0 19 0 0 0 0 0 0 0 0 0 0 0 0 0
204 CAA 56 0 0 0 0 0 0 0 0 0 0 0 0 0 0 0 207401 2 12 1 0 0 0 0 3 0 0 0 1 0 0 0 5 0 0 0 0 0 0 1 0 0 0 0 0 0 0 0 16 0 0 0 0 1 0 0 0 0 0 0 0 0 0 0
205 CAG 0 3 31 11 0 1 1 0 0 0 0 8 0 0 5 0 23 3 207318 21 0 0 8 0 0 0 36 0 0 0 3 0 0 33 11 0 4 0 0 0 2 0 0 2 0 1 0 0 0 0 5 0 2 5 1 5 2 0 0 0 0 0 0 0
206 AGT 0 3 0 29 1 3 2 6 0 14 3 207121 3 0 3 11 0 0 3 2 0 0 0 0 0 0 0 1 0 0 5 0 0 3 16 0 0 0 0 0 0 19 2 21 0 0 1 4 0 16 0 0 0 0 0 31 0 0 0 1 0 0 0 6
207 CTC 1 0 0 0 0 0 0 0 0 0 0 0 1 133 2 0 0 8 0 0 0 4 0 0 1 1 0 0 66 206125 17 5 0 0 0 0 0 0 0 0 0 0 0 0 0 3 1 4 0 0 0 0 0 0 0 0 0 0 0 0 5 7 1 0
208 TAT 0 0 0 2 0 0 0 0 0 0 0 0 0 0 0 0 0 0 0 17 0 0 0 0 0 0 0 0 0 0 0 0 0 0 0 1 0 0 0 0 0 0 0 0 0 0 0 0 1 13 1 206579 0 0 0 1 0 0 0 5 0 0 0 0
209 AGT 0 8 0 41 15 1 6 3 2 33 2 206759 0 0 4 15 1 2 0 0 1 6 5 12 0 0 0 2 17 4 4 2 0 0 47 7 6 0 14 0 1 0 3 73 0 1 1 0 0 0 0 0 7 3 0 0 0 2 0 1 20 0 0 0
210 AAT 2 13 0 206434 9 0 0 7 0 11 0 8 10 7 0 4 3 0 0 15 15 8 4 3 0 15 3 0 2 36 1 0 0 12 2 13 4 0 3 0 1 38 45 23 0 0 0 0 0 0 0 3 6 22 0 0 0 0 1 0 21 0 3 7
211 GGA 4 8 1 4 13 3 0 0 17 18 0 2 1 5 3 0 1 1 0 0 1 15 0 2 2 0 0 0 0 3 7 9 67 2 0 4 8 3 0 3 205787 3 16 1 21 3 0 9 0 0 0 20 33 9 0 2 9 0 6 0 7 7 0 14
212 AAT 4 1 2 206120 0 0 0 2 0 0 0 12 1 0 0 0 0 8 1 5 4 33 0 9 7 0 0 4 8 1 5 18 1 0 3 12 0 1 6 3 1 0 4 1 0 0 5 3 0 10 0 3 4 1 0 0 0 0 0 0 3 10 3 89
213 GCT 5 7 9 2 6 0 11 42 0 1 0 1 0 0 3 3 1 0 0 0 21 53 7 54 0 1 1 0 0 1 0 0 0 0 0 57 0 15 7 202846 16 2 0 3 1 3 15 9 0 0 0 0 1 7 5 42 0 0 0 3 0 0 0 1
214 TAT 0 0 0 0 2 0 0 0 1 0 0 0 0 3 0 0 0 0 1 40 0 0 0 0 0 0 0 1 1 0 0 0 0 0 0 2 1 0 0 0 0 0 0 3 4 5 0 0 2 3 1 206947 1 0 2 2 0 2 0 7 5 0 0 1
215 GTC 0 0 0 0 0 0 0 0 0 0 0 0 2 44 0 7 0 0 0 0 0 0 0 0 0 0 0 0 1 4 0 0 0 2 0 0 1 9 0 0 0 1 0 0 35 207026 4 31 0 0 0 0 0 0 0 0 0 0 0 0 0 7 0 0
216 TCT 0 0 0 0 3 4 1 14 2 2 6 0 1 0 4 0 8 0 2 0 0 0 0 16 1 1 1 0 1 2 0 1 0 1 0 5 0 5 0 12 0 0 0 0 8 11 0 8 0 0 0 66 5 43 3 206979 0 0 0 1 3 0 1 12
217 GTA 0 0 0 0 0 0 0 0 0 0 0 0 39 0 0 0 0 0 0 0 0 0 0 0 0 0 0 0 1 0 0 0 1 0 0 0 7 1 0 0 1 0 0 0 205001 7 37 0 1 0 0 0 0 0 0 0 0 0 0 0 8 0 0 0
218 GCG 0 0 0 0 0 0 27 0 0 2 0 17 0 1 1 1 0 2 4 11 0 0 5 0 0 0 0 0 1 2 0 0 1 0 46 0 44 2 198841 20 0 0 1 0 3 1 27 0 0 2 0 0 0 41 33 0 0 3 11 2 0 19 0 0
219 TCT 1 0 0 0 0 0 1 2 0 0 0 1 0 0 0 0 0 0 0 0 0 0 0 12 0 0 0 0 0 1 0 0 0 3 0 0 2 3 17 3 8 10 3 0 0 0 0 0 0 0 0 30 18 76 16 206921 0 0 0 1 0 0 0 10
220 TCA 0 5 16 7 4 26 0 0 25 2 10 0 0 0 20 4 2 32 1 1 46 22 25 6 11 4 0 4 1 2 6 6 31 8 0 1 4 3 6 0 0 13 13 12 0 3 9 10 22 0 0 8 206635 38 20 3 0 0 1 0 44 2 5 2
221 AAT 5 8 2 206386 1 0 1 19 5 15 0 12 0 0 1 9 2 1 0 32 0 0 0 0 1 0 0 5 4 12 16 0 0 0 0 16 1 14 5 2 16 0 0 7 0 0 6 0 0 0 0 6 0 0 2 0 0 0 0 0 0 0 5 1
222 TAT 0 0 0 2 0 0 2 1 0 0 2 0 0 5 1 0 0 0 0 22 0 0 0 0 0 0 1 0 13 0 1 0 0 0 0 0 0 0 1 0 1 0 0 0 0 0 1 3 3 18 3 206607 3 1 0 1 0 0 0 20 21 3 14 2
223 AAC 19 205505 5 41 1 0 0 0 0 16 0 0 24 12 1 16 3 21 7 3 0 0 0 0 1 1 0 0 17 6 2 9 30 37 0 5 10 11 4 2 16 3 3 4 4 0 0 0 0 145 0 4 0 3 4 2 0 5 0 5 47 74 4 47
224 AGG 4 2 16 1 1 8 2 0 17 9 196006 34 0 0 17 0 14 26 0 16 0 0 0 0 0 62 17 2 1 1 2 1 0 0 0 0 1 1 1 3 0 2 28 5 0 2 2 3 0 3 0 0 4 4 2 1 0 0 15 3 2 0 0 2
225 AGA 24 0 0 0 0 0 0 0 199901 1 10 2 49 0 0 0 0 0 13 0 0 0 0 0 1 2 1 19 0 0 2 0 0 0 0 0 0 0 0 0 28 0 0 0 0 0 1 1 0 0 0 0 0 0 0 0 4 0 0 0 0 0 0 0
226 TTC 0 0 0 0 8 5 3 4 0 0 0 0 1 23 1 20 5 1 0 8 0 0 0 0 0 0 0 0 0 30 0 0 21 0 0 0 0 1 0 1 0 0 0 0 29 16 2 5 0 13 0 0 11 20 0 0 1 4 2 10 35 202710 1 46
227 ACC 1 21 0 0 15 203272 10 28 0 0 1 8 1 65 0 3 0 0 3 0 0 1 0 0 0 11 1 6 0 0 0 4 0 1 0 0 1 43 14 0 0 0 2 0 3 1 1 8 0 8 3 0 8 19 2 0 0 1 0 0 2 1 10 0
228 CCG 0 4 0 4 9 0 56 3 1 7 0 2 1 0 0 5 0 0 18 0 57 5 204357 27 0 0 26 0 0 0 19 0 0 0 1 0 11 4 12 27 3 1 2 1 0 2 18 5 0 0 0 0 2 3 48 0 0 0 0 0 0 0 1 0
229 GAA 15 0 0 2 40 27 9 21 3 0 0 13 2 1 1 0 1 2 3 15 1 2 0 1 1 5 0 2 1 1 0 1 191886 15 27 7 4 0 6 10 30 30 38 3 9 6 1 0 19 11 0 41 1 10 29 64 0 1 9 5 4 24 3 64
230 ATA 0 1 0 1 15 2 2 6 0 5 0 0 206274 5 29 12 5 7 2 0 4 3 4 0 0 1 0 2 9 2 0 1 0 0 1 1 2 6 0 1 0 0 0 0 22 52 29 15 0 11 0 0 4 3 2 3 0 10 0 7 3 6 1 4
231 GCT 0 0 0 1 7 13 4 67 0 4 0 11 1 2 4 0 42 7 35 7 0 0 0 0 0 2 0 1 7 16 13 14 0 0 0 27 10 28 19 187393 0 0 3 7 12 4 1 32 0 4 0 6 45 10 2 48 0 0 36 15 7 2 3 19
232 GCA 29 14 10 7 104 15 3 5 1 10 5 3 8 9 9 62 21 32 9 23 7 10 13 4 0 1 1 21 9 72 48 23 75 3 13 4 203354 5 95 5 0 11 6 16 30 32 7 12 0 8 0 12 10 0 6 4 0 8 5 11 32 17 6 31
233 AGG 1 0 14 0 0 0 0 0 34 0 174990 12 0 0 20 0 0 0 0 0 0 0 0 0 1 1 6 2 0 0 0 0 0 0 0 0 1 0 0 0 0 1 29 0 0 0 1 0 0 0 0 1 0 0 0 0 0 0 3 0 1 0 0 0
234 CCC 7 4 1 0 0 35 18 0 0 0 1 0 1 1 13 0 1 14 0 1 41 202969 3 6 2 9 0 1 2 10 6 0 0 0 0 0 0 12 0 0 0 0 0 0 3 2 0 0 0 0 0 2 0 21 0 0 0 0 1 1 10 24 4 0
235 AAA 193507 4 54 2 1 2 1 24 19 0 0 0 13 12 1 0 8 0 2 0 4 10 5 1 20 56 12 0 4 1 1 7 33 0 1 0 0 6 0 29 1 0 0 0 2 16 0 7 2 2 1 4 0 21 8 2 0 1 0 0 3 6 35 11
236 GTA 0 5 5 0 0 27 1 7 0 1 20 1 48 53 3 4 33 6 4 5 0 0 0 0 3 1 9 3 3 8 5 13 1 3 1 3 23 0 1 0 1 0 0 0 204690 14 11 29 7 3 0 7 4 6 0 1 0 0 1 6 34 0 4 0
237 AGA 29 26 4 1 1 1 0 1 196875 2 26 3 20 1 4 0 3 11 37 12 0 0 0 0 9 5 8 2 17 21 46 15 0 0 7 4 0 5 1 2 11 0 0 2 2 0 0 0 0 26 0 21 1 5 6 0 0 0 2 0 3 7 23 5
238 GAT 0 0 0 13 1 0 0 0 0 0 0 0 0 6 0 0 0 0 0 2 0 0 0 0 0 0 0 0 0 0 0 1 44 10 9 191344 0 0 0 0 1 0 2 10 0 0 0 2 0 0 0 14 0 0 0 1 0 0 0 0 0 0 0 3
239 CAA 16 0 0 1 0 2 0 2 0 0 0 0 0 0 5 0 197229 0 35 11 2 1 0 1 26 0 0 0 2 0 1 2 1 1 0 0 0 0 1 0 0 0 0 0 0 2 0 0 5 0 0 0 1 0 1 0 0 1 1 0 0 0 1 0
240 CAT 2 0 0 112 1 62 1 0 0 0 0 0 0 4 11 2 5 17 5 178640 8 3 11 7 2 0 0 11 2 0 0 3 0 0 5 0 11 0 0 2 0 0 2 3 2 2 0 1 0 0 0 12 0 3 0 0 0 0 0 0 0 0 0 0
241 GGG 0 0 1 0 0 0 0 0 0 0 17 0 0 0 0 0 0 0 0 0 0 0 0 0 0 0 1 0 0 0 0 0 0 0 12 0 0 0 1 0 27 0 158963 60 0 0 8 0 0 0 0 0 0 0 0 0 0 0 12 0 0 0 0 0
242 AGG 0 0 43 0 0 0 1 0 19 2 162063 24 0 0 12 0 0 0 0 1 0 0 0 0 9 2 19 0 0 0 0 0 0 0 0 0 0 0 0 0 0 0 22 0 0 0 0 0 0 0 0 0 0 0 0 0 0 0 4 0 0 0 0 1
243 ATG 0 0 2 0 1 0 5 0 0 0 1 0 25 9 179000 18 0 1 0 0 0 0 0 0 0 0 0 0 0 0 3 0 0 0 0 0 0 0 0 0 0 0 0 0 0 0 24 0 0 0 0 0 0 0 0 0 0 0 0 0 0 0 2 2
244 AAC 23 179650 3 16 1 1 3 0 0 7 11 0 8 3 1 0 10 5 0 4 0 0 0 0 0 0 2 1 0 4 3 11 1 20 2 0 5 0 6 0 0 0 1 4 9 0 5 1 0 15 0 9 0 0 0 4 0 1 1 0 0 5 10 9
245 TAT 0 0 0 2 0 0 0 0 0 0 0 0 0 0 3 0 0 0 0 17 0 0 0 0 0 0 1 0 0 0 0 0 0 0 0 0 0 0 0 0 0 0 0 0 0 0 0 1 8 23 1 182747 0 0 0 0 0 0 0 11 0 0 0 0
246 TAC 0 2 0 0 0 0 0 0 0 0 0 0 0 0 5 0 0 29 0 1 0 0 0 0 0 0 0 0 0 0 0 0 0 0 0 0 3 3 6 1 2 2 0 0 0 0 0 0 10 194311 0 14 0 1 0 0 0 10 0 0 0 9 0 1
247 TGG 0 0 0 0 0 0 0 0 0 0 0 0 0 0 0 0 0 0 0 0 0 0 0 0 0 0 10 0 0 0 0 0 0 0 0 0 0 0 0 0 1 0 0 0 0 0 0 0 0 0 21 0 0 0 2 0 7 1 199390 11 0 0 7 0
248 ACC 2 8 2 0 28 165418 11 21 0 4 0 7 1 14 7 0 1 1 0 6 0 2 0 1 2 0 0 0 0 1 0 19 0 0 1 0 5 9 1 1 0 0 0 0 4 7 2 0 0 3 0 2 0 3 1 4 0 0 0 1 5 0 1 0
249 TTG 1 0 2 0 1 1 4 5 1 0 3 0 3 18 4 0 0 0 0 0 0 0 0 0 0 1 2 0 12 0 27 13 0 0 0 0 0 0 0 0 0 0 0 0 3 1 1 2 0 0 1 0 0 0 16 1 0 0 0 0 30 2 190904 13
250 CTA 0 0 0 0 0 0 0 0 0 0 0 0 66 2 1 7 1 0 0 0 2 0 0 0 1 0 0 0 181905 5 31 5 0 0 0 0 0 0 0 0 0 0 0 0 4 4 15 6 0 0 1 0 0 0 0 0 0 0 0 0 49 0 0 0
251 GAA 47 2 0 11 0 2 0 1 0 2 0 5 0 0 7 8 10 0 9 3 10 5 0 0 8 0 2 2 0 9 0 21 203858 5 11 3 6 6 0 0 17 0 0 0 3 0 5 0 39 3 0 8 3 3 0 7 0 0 0 2 2 0 10 3
252 CCC 0 0 1 0 0 15 0 0 0 0 0 1 0 1 0 0 5 18 0 26 37 194486 19 16 0 0 0 0 0 13 0 0 0 1 0 3 7 12 1 14 0 0 0 0 0 1 1 0 0 0 0 0 0 16 6 2 0 0 0 0 0 0 0 0
253 GGA 1 5 0 0 0 1 2 4 38 2 0 0 0 0 3 0 0 0 2 0 0 0 0 0 7 9 0 0 0 0 1 3 23 2 3 11 2 0 9 2 202165 9 45 22 14 0 0 0 0 5 0 0 14 9 0 2 8 0 3 0 3 5 1 1
254 GAC 0 17 0 0 0 1 0 0 0 0 0 0 0 0 0 0 17 14 2 9 0 0 0 0 0 0 0 0 0 0 0 0 38 199764 18 18 16 8 7 0 4 19 1 0 2 2 0 0 1 30 1 0 3 21 0 0 0 0 0 0 0 0 0 0
255 ACA 39 5 0 0 195302 48 15 2 0 0 1 0 24 0 6 4 8 1 7 0 3 1 0 1 0 0 0 0 1 0 0 0 5 0 0 0 11 2 2 1 1 0 0 4 0 0 0 6 0 4 0 20 8 20 1 0 0 0 0 0 0 0 0 5
256 ATA 3 0 0 0 7 0 0 0 0 0 1 0 205796 18 21 15 0 0 0 0 0 0 0 0 0 0 1 0 1 3 10 0 0 0 0 0 0 0 0 0 0 0 0 0 15 2 0 15 0 0 0 0 0 0 0 0 1 0 0 0 36 0 3 0
257 ATA 2 1 0 0 8 0 1 2 0 0 1 18 202782 8 52 13 14 3 18 2 0 0 0 0 0 0 0 0 8 31 6 6 0 1 1 3 6 4 2 2 0 9 2 3 47 0 2 2 0 19 0 23 5 3 14 4 0 7 22 0 25 11 8 0
258 TTT 0 0 0 0 0 0 4 0 0 0 0 0 1 4 0 3 0 0 0 0 0 0 0 0 0 0 0 0 31 0 1 5 0 0 0 0 0 0 0 0 0 0 0 0 0 1 0 3 0 0 0 2 0 0 0 4 0 0 0 0 16 16 4 201800
259 GAG 0 0 14 0 0 1 0 0 0 0 0 0 0 0 0 0 0 4 0 0 0 0 0 0 0 0 0 0 0 0 0 0 29 0 204982 24 0 0 5 0 0 0 56 0 0 0 6 0 0 0 6 0 0 0 0 0 0 0 0 0 0 0 0 0
260 GCA 0 0 0 0 50 0 0 6 0 0 0 0 0 0 0 0 0 0 0 0 0 0 0 0 0 0 0 0 0 0 0 0 38 0 0 0 200465 2 7 9 3 1 3 8 23 0 0 1 0 0 0 0 30 7 1 0 0 0 0 1 0 0 0 0
261 ACT 0 3 1 57 18 26 6 201878 0 39 0 6 0 0 1 18 0 0 1 1 0 0 0 1 0 0 0 0 0 1 3 0 3 0 0 1 0 1 8 9 0 0 0 0 0 2 0 0 0 1 0 0 0 5 2 10 0 2 0 0 6 0 5 0
262 GGT 0 0 0 0 0 0 0 0 0 0 0 66 0 0 0 0 0 0 0 0 0 0 0 0 0 0 0 3 0 0 0 0 0 0 0 26 0 0 0 1 2 24 23 206414 0 0 0 25 0 0 0 0 0 0 0 0 0 0 0 4 0 0 0 0
263 AAT 0 18 0 205967 0 0 0 1 0 0 0 7 0 0 0 1 0 0 0 0 0 0 0 0 0 0 0 0 0 0 0 0 0 0 0 32 0 0 0 0 0 0 0 0 0 0 0 0 0 0 0 1 0 0 0 0 0 0 0 0 0 0 0 0
264 CTA 0 0 0 0 0 0 0 0 0 0 0 0 41 4 0 3 0 3 0 0 24 0 0 0 2 0 0 0 205564 6 22 2 0 0 0 0 0 0 0 0 0 0 0 0 2 0 0 0 0 6 0 10 0 0 0 0 0 0 3 0 14 3 0 0
265 ATA 2 0 0 0 6 0 0 0 1 0 0 0 205877 5 24 4 0 0 0 0 0 0 0 0 0 0 0 0 20 1 8 6 0 0 0 0 1 7 0 1 0 0 0 0 12 3 0 2 0 0 0 0 2 0 0 0 0 0 0 0 92 0 4 0
266 GCA 0 0 0 0 19 3 0 0 0 0 0 1 1 1 0 2 0 0 0 0 0 0 0 0 0 0 0 0 0 0 0 0 13 0 0 0 205581 5 8 1 0 0 0 0 12 1 2 2 0 0 0 0 21 0 0 0 0 0 0 0 0 0 0 0
267 CCA 0 0 0 0 27 0 0 0 0 0 0 0 0 0 0 0 21 0 0 0 204142 9 11 3 2 0 0 0 8 0 0 0 0 0 0 0 0 0 0 0 0 0 0 0 0 0 0 0 0 0 0 0 10 0 0 0 0 0 0 0 0 0 0 0
268 TGG 0 0 2 0 0 11 0 6 0 0 3 0 2 0 0 0 0 1 0 0 0 0 0 0 0 1 12 0 1 0 5 0 1 0 4 0 2 3 0 5 0 0 19 0 0 0 0 0 0 2 17 0 1 0 2 1 21 3 205869 25 1 0 18 2
269 TAT 0 0 0 0 0 0 0 0 0 0 0 0 0 0 2 1 4 2 0 45 0 0 0 0 0 0 0 0 0 3 0 0 0 0 0 3 0 0 0 0 0 0 0 0 1 1 0 0 0 4 0 206545 0 0 0 2 0 0 0 12 0 1 0 2
270 GCT 0 0 0 0 0 0 0 40 0 1 0 0 0 0 0 0 0 0 0 0 0 0 0 2 0 0 0 0 0 0 0 0 0 0 0 31 11 26 23 206678 1 10 0 21 0 0 0 11 0 0 0 0 1 0 8 16 0 0 0 0 0 0 0 0
271 TTC 0 0 0 0 0 0 0 0 0 0 0 0 0 3 0 0 0 2 0 0 0 0 0 0 0 0 0 0 0 17 1 0 0 0 0 0 0 0 0 0 0 0 0 0 0 2 0 1 0 12 0 2 0 14 0 0 0 2 5 0 15 206893 2 75
272 GCA 0 0 7 0 65 0 4 4 3 0 1 1 0 0 0 10 10 2 7 1 3 0 0 0 1 0 0 1 9 0 2 0 21 0 20 0 206643 7 14 3 2 3 6 35 24 3 0 1 0 0 0 0 42 1 0 2 0 0 1 1 4 0 0 0
273 CTG 0 0 0 0 0 0 0 0 0 0 0 0 73 0 52 15 0 0 1 0 0 0 57 0 0 0 5 0 42 2 206270 13 0 0 0 0 1 6 0 0 0 0 0 0 6 0 13 10 0 0 0 0 0 0 0 0 0 0 0 0 16 0 18 1
274 AGT 10 17 7 38 8 13 6 14 22 13 4 207088 9 5 30 32 7 9 4 6 0 0 0 0 2 2 5 3 2 5 0 8 1 0 8 3 5 28 2 1 51 4 1 16 1 13 2 0 0 13 0 5 40 8 4 15 0 1 7 3 2 0 5 1
275 AGA 20 0 0 0 3 0 7 5 207023 1 73 1 54 1 0 0 0 0 0 3 0 0 0 0 24 0 3 1 0 1 0 0 0 0 0 0 0 0 0 0 13 0 1 1 2 0 0 0 0 3 0 2 0 0 0 0 1 0 0 0 0 1 0 2
276 GGG 0 10 1 14 1 13 3 18 3 3 17 2 2 0 0 2 10 1 3 7 1 0 0 0 0 2 4 0 5 1 0 0 8 3 13 6 4 17 6 10 64 24 206666 39 1 0 10 0 0 1 0 0 11 21 4 20 1 11 36 2 0 0 1 0
277 TTT 19 4 7 3 12 10 15 2 8 19 47 8 40 13 15 1 21 32 8 0 5 0 12 3 3 1 2 0 23 1 7 40 11 9 13 2 3 2 40 2 2 5 0 7 18 3 19 17 0 3 0 16 3 16 20 20 0 0 12 10 6 62 33 206667
278 GAG 3 11 26 0 0 11 4 7 0 1 0 2 1 1 1 1 15 2 12 10 19 6 3 4 5 2 10 3 9 6 13 4 31 17 206501 110 14 4 6 8 4 3 44 15 4 0 15 11 1 12 15 10 0 6 9 3 0 0 20 1 10 18 2 10
279 TCC 0 0 0 0 1 5 0 0 0 0 0 0 0 0 0 2 4 1 1 8 0 18 0 0 0 0 0 0 0 2 0 0 0 0 0 0 1 13 2 0 0 0 0 0 0 0 0 0 0 57 2 0 55 206031 17 53 1 12 0 0 1 6 0 0
280 GGC 0 3 0 0 0 1 4 0 0 65 0 0 0 0 0 1 0 0 0 0 0 0 0 0 0 0 2 0 1 0 0 0 0 42 0 0 0 7 3 11 48 206393 8 26 0 25 0 0 0 0 0 0 0 0 5 1 0 16 0 0 0 0 0 0
281 ATC 0 3 0 0 0 18 0 0 0 3 0 0 20 206756 8 20 0 0 0 0 0 0 0 0 0 0 0 0 0 1 0 1 0 0 0 0 0 0 0 0 0 0 0 0 5 9 5 9 0 1 0 2 0 0 0 0 0 0 1 0 3 10 0 5
282 ATC 0 2 0 0 0 25 0 0 0 1 0 0 138 205747 9 21 0 0 0 0 0 0 0 0 0 0 0 0 7 5 1 7 0 0 0 0 0 0 0 0 0 0 0 0 4 26 2 2 0 0 0 0 0 0 0 0 2 0 0 0 0 4 0 0
283 ACC 5 464 7 5 46 206525 6 10 7 21 1 14 1 28 11 0 9 0 18 3 0 2 0 2 1 2 4 6 17 2 12 30 2 0 2 0 10 12 4 2 0 0 1 0 17 0 4 16 0 0 0 19 1 7 13 4 0 4 4 21 1 0 30 3
284 TCA 0 0 0 0 11 6 1 9 0 1 0 5 0 0 0 0 0 0 0 0 48 0 0 0 0 0 0 0 0 0 0 0 0 0 0 0 5 1 0 0 0 0 0 0 0 0 0 0 30 0 0 1 206586 21 17 11 0 0 1 0 4 0 0 0
285 AAC 43 205302 6 104 3 28 15 18 1 10 0 17 6 4 0 4 6 14 3 0 0 0 1 2 0 0 0 1 8 0 11 2 55 17 0 2 2 5 11 2 7 8 8 5 0 3 5 2 0 2 0 4 5 11 0 12 0 0 1 0 6 4 6 6
286 GCG 32 0 6 8 4 16 68 20 2 1 0 0 20 1 4 9 8 0 12 16 0 1 0 0 0 8 0 11 1 140 0 13 0 0 65 0 101 95 319538 58 1 4 7 4 0 0 34 4 1 4 3 0 1 0 49 1 0 0 0 0 9 0 0 0
287 TCA 1 3 0 1 12 0 0 3 0 0 1 0 0 1 0 0 3 1 29 1 44 19 0 24 0 5 0 1 8 4 0 1 4 0 6 2 25 3 4 0 0 0 1 1 0 0 0 3 21 0 0 6 319112 7 22 6 3 0 0 0 25 0 0 1
288 ATG 0 1 8 0 4 5 15 6 0 18 6 0 86 6 319763 31 2 0 1 1 3 11 4 0 0 0 2 0 1 0 2 16 0 0 0 0 1 3 0 2 0 2 0 0 7 0 26 0 0 3 0 8 0 1 0 0 0 6 1 0 4 4 10 8
289 CAT 0 1 0 49 0 18 0 7 0 3 2 11 6 1 2 0 8 17 5 319850 0 0 0 4 3 1 0 25 0 1 4 3 0 0 0 21 4 2 6 2 1 0 107 0 0 1 1 5 0 2 0 81 7 2 0 0 0 3 0 2 1 3 0 0
290 GAG 0 9 29 0 0 2 0 4 0 17 0 2 1 9 8 0 0 0 5 0 5 14 0 0 0 0 0 0 0 10 0 0 55 27 319375 54 5 5 9 0 0 3 32 2 1 0 8 0 0 0 40 1 3 10 0 3 0 0 0 0 7 7 0 2
291 TGT 0 1 1 0 0 0 0 0 0 0 0 8 0 0 0 0 0 0 0 0 0 0 0 0 0 0 0 8 1 0 0 0 0 0 0 0 0 0 0 0 0 0 0 6 0 0 0 0 0 0 1 82 0 0 0 10 8 55 9 319799 0 0 0 21
292 AAC 51 319942 3 36 13 2 2 1 0 62 0 17 1 13 0 0 2 16 1 0 0 0 0 0 0 0 0 0 0 0 0 0 13 53 0 0 0 2 0 0 0 0 0 0 3 1 0 5 0 7 0 5 18 27 0 28 0 0 0 0 1 1 0 4
293 ACG 0 0 61 0 76 6 319981 43 0 1 8 5 0 0 31 0 0 0 0 0 0 0 0 0 0 0 0 0 0 0 2 0 0 0 0 0 3 0 31 3 0 0 0 0 0 0 0 0 0 0 4 0 3 6 4 0 0 2 0 1 0 0 0 0
294 AAG 118 11 319581 62 2 18 16 4 5 2 75 0 1 9 15 15 1 1 5 16 0 1 0 0 3 4 9 20 7 20 23 13 1 1 71 25 2 0 9 2 4 2 0 2 2 10 0 6 0 0 3 5 8 21 51 24 0 0 6 0 4 11 1 4
295 TGT 0 0 0 0 0 1 0 0 0 0 0 5 0 0 0 0 0 0 0 0 0 0 0 0 0 0 0 2 0 0 0 1 0 0 0 0 0 0 0 0 0 0 0 2 0 0 0 0 1 1 0 48 0 1 0 13 0 44 7 319464 0 1 0 20
296 CAA 57 0 0 0 0 0 0 0 0 0 0 0 1 0 0 1 319987 0 14 0 4 0 0 0 60 0 0 0 4 0 0 0 0 0 0 0 0 0 0 0 0 0 0 0 0 0 0 0 17 0 0 0 0 0 0 0 0 0 0 0 0 0 0 0
297 ACA 36 0 0 0 320089 17 24 2 11 0 0 0 30 0 0 1 0 0 0 2 9 0 0 0 0 0 0 0 0 0 0 0 1 0 0 0 25 2 0 0 0 0 0 0 0 0 0 0 0 0 0 0 17 1 0 0 0 0 0 0 0 0 2 0
298 CCC 3 0 0 0 0 67 0 0 0 0 0 0 0 0 1 0 1 61 0 0 51 320190 13 16 0 6 0 0 0 15 0 0 0 0 0 0 0 9 0 0 0 1 0 0 0 0 0 0 0 0 0 0 0 20 5 0 0 0 0 0 0 0 0 0
299 CAG 0 2 33 9 5 24 1 24 1 26 0 8 16 4 4 4 31 5 319602 63 4 7 61 18 0 29 106 5 12 0 26 12 31 24 10 24 7 4 3 4 0 0 0 1 0 1 3 21 1 0 11 29 2 1 2 10 0 3 15 7 4 0 7 25
300 GGA 0 0 0 0 0 0 0 0 23 0 0 0 0 0 0 0 0 0 0 4 0 1 0 0 0 0 0 0 0 0 0 0 13 0 0 0 4 0 0 0 319500 1 35 1 44 0 0 0 0 0 0 0 7 0 0 0 83 0 0 0 0 0 0 0
301 GCT 0 0 0 1 0 0 0 47 0 3 0 6 0 0 0 0 0 0 1 0 1 0 0 2 0 0 0 0 0 0 0 0 0 0 0 181 13 62 10 319740 0 0 3 4 1 0 0 24 0 0 1 0 0 4 2 61 0 0 0 0 0 0 0 0
302 ATA 13 0 0 0 22 0 0 0 12 0 0 1 320018 1 55 8 0 0 0 0 0 0 0 0 0 0 0 0 5 1 3 3 0 0 0 1 0 0 0 0 0 0 0 0 24 0 0 0 3 0 0 0 0 0 0 0 0 0 0 0 3 0 8 0
303 AAC 53 319777 2 41 2 16 14 1 0 15 0 0 1 0 17 9 9 3 0 2 4 0 0 1 3 0 0 2 0 0 32 0 43 44 4 11 9 6 2 0 1 18 4 1 5 2 0 1 0 3 0 0 1 18 5 7 0 0 4 0 8 0 10 9
304 AGC 0 69 0 0 3 1 0 5 60 318513 3 73 0 75 0 0 0 1 0 0 0 0 0 0 0 0 0 0 0 0 0 0 0 0 0 0 0 1 4 0 13 12 6 0 0 0 0 0 0 0 0 0 7 0 0 0 0 4 0 0 0 0 0 0
305 AAT 3 25 2 319683 0 0 0 5 0 1 0 31 0 0 7 10 0 0 0 8 0 0 0 0 1 1 0 4 1 0 1 0 0 0 0 15 15 0 0 19 7 0 2 1 1 1 0 7 0 0 0 4 1 0 0 1 0 0 0 0 0 0 0 0
306 CTC 26 0 5 0 0 1 1 0 15 0 9 0 0 87 0 0 0 7 1 1 0 50 0 0 0 9 4 2 65 319505 2 34 0 0 2 0 16 17 0 0 0 0 0 0 0 2 5 0 0 0 0 1 0 0 4 0 0 0 0 6 2 28 6 0
307 CCT 0 0 0 0 0 0 0 58 0 0 0 1 0 0 0 0 0 0 0 74 29 63 23 319441 0 0 0 4 0 0 0 9 0 0 0 1 0 0 0 4 0 0 0 0 1 1 0 0 0 0 0 0 0 0 1 9 0 1 0 0 0 0 0 0
308 TTC 0 0 0 0 0 0 0 0 0 0 0 0 0 4 1 0 0 0 0 0 0 0 0 0 0 0 0 2 0 22 0 0 0 0 0 0 0 2 0 0 0 0 0 0 0 2 1 0 0 20 0 0 0 40 0 0 0 5 4 0 90 318811 6 148
309 CAG 0 0 53 0 0 0 0 0 0 0 0 0 0 0 0 0 55 1 317039 33 0 0 7 0 0 0 54 0 0 0 0 0 0 0 1 0 0 0 0 0 0 0 0 0 0 0 0 0 0 0 30 0 0 0 0 0 0 0 0 0 0 0 0 0
310 AAT 7 31 1 319997 0 0 0 6 0 1 0 10 0 0 0 0 0 0 0 8 0 0 0 0 0 0 1 0 0 0 0 0 0 0 0 20 0 0 0 0 0 0 0 0 0 0 0 0 0 0 0 2 0 0 0 0 0 0 0 0 0 0 0 0
311 ATA 0 0 0 0 16 0 0 0 3 0 0 0 319488 18 35 17 0 0 0 0 0 0 0 0 0 0 1 0 6 2 0 0 0 0 0 0 0 0 0 0 0 0 0 0 50 3 4 0 0 0 1 0 0 0 0 0 0 0 0 0 6 0 1 0
312 CAC 0 56 0 0 32 1 8 6 0 34 0 7 0 0 0 0 79 318943 1 46 0 4 0 0 0 15 0 0 0 6 0 0 0 11 1 24 4 0 9 8 11 4 5 10 0 0 0 0 0 52 0 0 2 3 18 13 0 3 0 0 0 0 0 0
313 CCA 2 0 0 0 39 0 0 0 2 11 2 0 1 0 0 0 34 0 6 1 319398 23 38 7 4 21 3 0 17 0 0 0 0 0 2 0 7 2 0 5 1 0 0 0 0 0 0 0 0 0 0 0 11 0 0 1 0 0 14 0 0 0 0 0
314 GTC 2 14 0 4 4 4 0 4 15 19 6 9 11 45 8 2 7 6 6 8 0 0 0 0 0 1 1 6 1 8 0 2 3 10 1 0 14 32 2 1 0 2 0 9 50 316820 11 44 0 8 0 49 21 5 5 1 0 0 5 1 0 58 0 5
315 ACA 59 0 0 5 318904 19 46 15 7 2 0 19 21 4 0 14 0 16 0 3 3 0 0 0 3 0 4 0 2 2 0 0 1 0 0 0 11 1 4 16 6 7 9 7 5 10 26 7 0 0 0 0 29 0 10 1 0 7 1 4 0 6 0 11
316 ATA 6 0 0 0 12 0 0 0 1 0 0 0 319395 19 48 16 0 0 0 0 0 0 0 0 0 0 0 0 10 0 0 3 0 0 0 0 0 1 0 0 0 0 0 0 15 2 3 2 0 0 0 0 0 0 0 0 0 0 0 0 11 0 0 0
317 GGA 0 0 0 0 0 0 0 0 21 0 0 0 0 0 1 0 0 0 0 2 0 0 0 0 2 0 0 0 0 0 0 1 17 0 0 0 2 2 0 0 319742 11 93 26 32 0 0 0 0 0 0 0 1 0 0 0 30 0 0 0 0 0 0 0
318 GAG 6 3 27 2 5 19 11 7 2 7 1 5 0 2 20 0 24 27 6 1 0 1 0 0 4 5 0 25 10 1 4 0 65 12 313959 55 29 9 8 2 0 0 22 0 1 3 17 9 0 3 37 0 56 25 5 27 1 0 0 0 3 4 16 3
319 TGC 0 0 0 0 0 0 0 0 0 3 0 0 0 0 0 0 0 0 0 0 0 0 0 0 0 2 0 0 0 1 0 0 0 0 0 0 0 0 0 0 0 1 0 0 0 0 0 0 2 90 0 0 0 2 0 0 73 315206 1 78 0 40 0 7
320 CCA 0 0 0 0 29 0 0 0 0 0 0 0 0 0 0 0 8 0 0 0 317850 54 14 27 3 0 0 0 14 0 0 0 0 0 0 1 0 0 0 0 0 0 0 2 0 0 0 0 0 0 0 0 30 0 0 0 0 0 0 0 0 0 0 0
321 AAA 319327 1 15 10 11 32 1 17 51 0 4 7 25 0 2 10 4 3 0 4 0 0 0 0 49 0 22 15 6 7 16 8 9 0 0 0 0 0 1 0 0 1 0 0 5 3 2 5 0 0 0 0 2 5 1 1 0 0 0 0 23 0 0 0
322 TAT 0 0 0 5 0 2 0 0 1 0 0 0 0 0 0 0 2 0 0 12 0 3 0 0 0 0 0 0 0 0 0 0 0 0 0 0 0 0 0 0 0 0 0 0 0 0 0 0 18 18 4 315187 0 0 0 3 0 0 0 29 0 11 0 32
323 GTC 0 0 0 0 0 2 0 0 0 3 0 0 10 186 0 2 0 0 0 0 0 0 0 0 0 0 0 0 1 10 7 4 0 7 0 0 0 12 0 0 0 4 0 0 62 294534 3 91 0 0 0 0 0 0 0 0 0 0 0 0 38 22 0 0
324 AGG 2 0 40 0 4 0 9 0 41 2 300495 35 0 0 12 0 1 0 2 12 0 0 0 0 19 52 79 20 0 10 2 1 0 0 0 0 0 3 0 5 0 1 64 0 0 0 0 0 0 0 0 1 0 4 0 0 0 0 3 0 3 0 3 0
325 AGT 0 2 0 52 0 2 3 4 3 44 2 309253 0 3 0 34 0 0 0 0 0 0 0 0 0 0 0 0 0 2 0 0 0 0 0 0 1 1 0 0 0 0 0 21 0 0 3 0 0 0 0 0 23 0 11 9 0 2 0 2 0 0 0 0
326 ACC 5 59 0 0 36 312430 2 48 11 6 10 20 1 36 2 0 1 3 0 2 3 10 2 0 0 31 3 0 2 7 1 0 0 0 21 1 13 45 0 0 5 4 4 0 0 0 0 0 0 1 0 0 0 5 2 10 0 0 1 0 0 9 1 0
327 AAA 316027 12 12 3 7 0 0 0 9 0 6 2 2 0 2 0 2 3 2 1 0 1 0 0 0 0 0 2 0 0 0 0 17 0 0 0 1 1 0 0 0 0 2 0 0 0 4 1 4 0 0 1 0 0 0 1 0 0 0 0 0 0 0 0
328 TTG 0 0 0 0 0 0 0 0 0 7 0 0 1 1 7 1 0 0 0 0 0 0 0 0 0 0 0 0 4 2 29 22 0 0 0 0 0 0 0 0 0 0 0 0 0 0 2 0 0 1 4 0 0 0 7 0 0 0 5 0 56 3 294976 15
329 AGG 0 0 33 0 0 2 2 0 66 3 294903 18 0 0 34 0 1 0 0 0 0 0 0 0 0 0 5 2 0 0 0 0 0 0 0 0 0 3 1 3 0 0 45 0 1 0 2 2 1 0 0 0 2 0 0 2 0 0 3 0 0 0 0 0
330 ATG 0 0 3 0 0 0 21 0 0 0 2 0 37 0 289202 15 0 0 0 0 0 0 0 0 0 0 0 0 0 3 6 1 0 0 0 0 0 0 0 0 0 0 0 0 0 0 21 0 2 0 0 0 0 0 0 0 0 0 0 0 0 0 9 0
331 GTT 0 0 0 1 0 0 0 0 0 0 0 0 0 0 0 42 0 0 0 0 0 0 0 0 0 0 0 0 0 0 0 1 0 0 0 1 0 3 0 5 0 0 0 2 3 25 15 286101 0 0 0 0 0 0 0 0 0 0 0 2 0 0 0 67
332 ACA 40 0 0 0 313052 27 131 16 4 0 2 0 34 1 0 0 0 0 0 0 0 0 0 0 0 0 0 0 0 0 0 0 0 0 0 0 23 0 0 0 0 0 0 0 0 0 0 0 0 0 0 0 2 0 0 0 0 0 0 0 0 0 1 0
333 GGA 0 0 0 0 0 0 1 2 12 0 0 0 0 0 0 0 0 0 0 0 0 0 0 0 1 0 0 0 0 0 0 0 29 1 0 0 0 0 0 0 294868 4 13 9 27 0 0 0 0 0 0 0 0 0 0 0 39 0 0 0 0 0 0 1
334 CTA 0 0 2 0 0 0 0 0 0 0 0 0 79 8 4 0 3 0 1 0 55 31 5 1 3 0 0 0 309986 5 17 40 0 0 0 0 0 0 0 0 0 0 0 0 2 6 0 1 17 0 0 0 0 0 0 0 0 0 0 0 27 0 5 0
335 AGA 34 0 0 0 2 0 0 0 304293 4 21 1 25 0 0 0 0 0 0 0 0 0 0 0 5 1 2 2 0 0 0 0 1 0 1 0 0 0 0 0 9 0 0 0 0 0 0 0 0 0 0 0 0 0 0 0 4 0 0 0 0 0 0 0
336 AAC 38 259209 2 39 0 6 0 0 0 6 0 0 0 4 0 0 0 1 0 0 0 0 0 0 0 0 0 0 0 0 0 0 0 9 0 0 0 0 0 0 0 0 0 0 0 0 0 0 0 3 0 0 0 0 0 0 0 0 0 0 0 0 0 0
337 ATC 11 68 0 8 0 55 0 0 11 21 5 0 14 267058 5 21 17 1 1 5 0 0 0 0 2 104 10 10 7 3 3 1 0 1 0 1 2 1 12 0 0 0 0 3 1 5 7 0 0 3 0 0 0 0 0 0 0 0 0 0 0 5 13 1
338 CCA 0 0 0 0 24 0 0 0 4 0 0 0 0 0 0 0 16 1 1 14 207626 12 10 8 2 3 0 0 6 0 0 0 0 0 0 0 8 0 1 7 2 0 0 0 1 0 0 0 0 0 0 0 8 0 0 0 0 0 0 3 0 0 0 0
339 TCC 1 0 0 1 9 16 0 10 5 1 0 7 12 12 4 7 0 5 1 0 4 26 1 1 0 0 1 1 0 6 0 7 0 0 0 0 44 40 0 7 2 0 6 4 9 0 4 0 1 43 0 0 38 227523 2 29 0 3 0 0 2 9 27 0
340 ATT 17 0 2 1 0 0 1 11 16 0 14 4 9 30 3 271892 0 0 1 0 0 0 0 0 10 2 1 6 2 11 0 6 0 0 0 0 0 1 0 0 0 0 0 0 0 0 3 8 0 0 0 0 0 0 0 0 0 1 0 0 0 0 2 5
341 CAA 24 0 0 0 1 1 0 0 0 4 0 0 0 1 0 0 257282 2 7 6 3 0 0 0 15 0 1 0 0 0 0 0 1 0 0 0 1 0 0 1 0 0 0 0 0 0 0 0 11 0 0 0 1 0 4 0 0 0 0 0 0 0 0 0
342 TAC 1 2 1 0 0 1 1 0 0 0 1 1 0 0 1 0 0 7 0 5 0 0 0 0 3 0 0 0 0 0 0 0 0 2 0 0 0 0 0 0 0 0 0 0 0 0 0 0 35 235079 0 25 0 1 0 0 0 7 0 0 0 8 1 0
343 AGA 66 2 5 0 12 0 0 0 307109 1 90 4 40 0 0 0 0 0 11 0 0 0 0 0 17 48 0 6 1 0 0 0 0 0 5 0 0 0 0 4 27 0 0 0 0 0 0 0 0 0 0 0 0 0 0 0 3 0 0 0 0 0 0 0
344 GGT 0 0 0 0 0 0 0 0 0 0 12 23 0 0 0 0 0 0 0 0 0 0 0 0 0 0 0 0 0 0 0 0 1 0 3 23 3 0 0 1 17 8 19 298638 0 2 0 19 0 0 0 0 0 0 0 0 0 0 0 18 1 0 0 0
345 CTA 0 0 0 0 0 0 0 0 0 0 0 0 98 2 2 11 4 0 0 0 16 0 0 0 6 0 0 0 243929 12 31 9 0 0 0 0 0 0 0 0 0 0 0 0 16 4 1 4 1 0 0 4 2 0 0 5 0 0 0 0 21 0 6 0
346 TTT 0 0 0 0 0 0 0 0 0 0 0 0 6 0 0 13 0 0 0 0 0 0 0 0 1 0 0 0 1 0 1 11 0 0 0 0 0 0 0 0 0 0 0 0 0 0 1 1 0 0 0 6 0 0 0 1 0 0 0 0 12 61 9 307605
347 GGA 1 0 3 1 0 0 0 0 33 3 1 0 0 0 2 0 0 0 0 0 0 0 0 0 6 1 0 3 4 11 0 7 22 0 0 0 2 0 0 0 310629 5 60 30 37 0 0 0 0 1 0 0 0 1 4 14 13 0 1 1 13 0 3 0
348 GCC 0 0 0 0 0 20 0 0 0 0 0 0 0 0 1 0 0 0 0 0 0 2 0 0 0 0 0 0 0 0 0 0 0 64 0 0 57 223919 39 8 0 2 0 0 0 37 0 0 0 0 0 0 0 17 0 0 0 0 0 0 1 0 0 0
349 ATT 0 0 0 8 0 0 0 12 0 0 0 4 19 30 3 313212 0 0 0 0 0 0 0 0 0 0 0 0 0 0 0 6 0 0 0 0 0 0 0 0 0 0 0 0 11 0 24 46 0 0 0 0 0 0 0 0 0 0 0 0 0 0 0 3
350 GCT 0 0 0 1 0 0 0 89 0 3 1 13 0 0 0 0 1 0 0 0 0 0 0 5 0 0 0 0 0 0 0 0 0 1 0 76 5 81 23 316260 0 1 0 1 0 0 0 19 0 0 0 0 0 16 2 34 0 0 0 0 0 0 0 0
351 GGT 0 0 0 0 0 0 0 0 0 0 0 37 0 0 0 0 0 0 0 0 0 0 0 0 0 0 0 4 0 0 0 0 0 0 0 26 0 0 0 2 0 26 72 315752 0 0 0 65 0 0 4 1 0 0 0 0 0 0 0 8 0 0 0 0
352 TTT 0 0 0 0 0 0 0 0 0 0 0 0 0 1 0 8 0 0 0 0 0 0 0 0 0 0 0 0 1 0 0 3 0 0 0 0 0 0 0 0 0 0 0 1 0 0 0 3 0 1 0 3 0 0 0 8 0 0 2 1 1 16 1 308821
353 ATT 0 0 0 0 0 3 0 6 2 0 0 4 11 68 7 312740 0 0 0 0 0 0 0 0 0 0 0 0 5 1 3 7 0 0 0 0 0 0 0 0 0 0 0 0 9 14 24 31 0 0 0 0 0 0 0 0 0 0 0 0 4 0 6 4
354 GAG 1 0 40 0 0 0 0 0 0 0 0 0 0 0 0 2 0 0 2 0 0 0 0 0 0 0 0 0 3 0 0 0 61 1 319495 34 0 0 2 0 0 0 61 0 0 0 13 0 0 0 19 0 0 0 0 0 0 0 0 0 0 0 3 0
355 GGG 0 0 0 2 0 0 0 0 0 0 28 0 0 0 0 0 0 1 0 0 0 0 0 0 0 0 2 0 0 0 0 0 0 0 19 0 0 1 1 0 100 58 315232 60 0 0 16 2 0 0 0 0 0 2 0 0 1 1 26 0 0 0 0 0
356 GGA 0 0 0 0 0 0 1 0 49 0 0 0 0 0 0 0 0 0 0 0 0 0 0 0 3 0 0 0 0 0 0 0 60 1 0 3 3 0 0 0 316174 11 541 33 33 0 0 0 0 0 0 4 0 0 0 0 18 0 0 0 0 0 0 0
357 TGG 0 0 0 0 0 0 0 0 0 0 3 0 0 0 0 0 0 0 0 0 0 0 0 0 0 0 17 0 0 0 0 0 0 0 0 0 0 2 1 0 0 0 1 1 0 0 0 0 0 0 70 0 0 2 2 1 37 6 318769 368 0 0 16 0
358 ACT 0 1 0 55 11 125 0 274532 0 13 0 5 0 19 0 32 3 10 0 2 0 34 0 15 0 0 0 0 26 1 3 10 4 8 0 6 0 0 0 40 0 0 0 0 0 1 0 7 0 6 0 2 1 4 0 11 0 0 0 5 7 1 0 0
359 GGA 0 1 0 0 0 0 0 0 44 1 0 0 0 0 0 0 3 0 0 0 0 0 0 0 1 0 0 3 0 0 0 0 51 0 0 0 5 5 5 0 317282 23 25 23 34 0 0 0 0 0 0 0 0 1 1 0 19 0 1 0 0 0 0 0
360 ATG 0 0 4 0 1 0 6 0 0 0 2 0 33 2 317432 28 0 5 0 0 0 0 0 0 0 0 0 0 36 37 38 39 0 0 0 0 0 0 0 0 0 0 0 0 0 0 16 0 0 0 0 0 0 0 0 0 1 0 0 0 11 0 15 0
361 ATA 188 2 102 1 18 2 2 0 6 0 0 1 317570 20 85 48 12 0 3 0 0 0 0 0 2 5 1 0 28 2 4 0 4 3 3 0 4 3 0 2 0 0 0 0 29 52 3 17 0 2 0 0 3 3 1 1 0 2 9 1 12 4 2 3
362 GAT 0 0 0 30 0 0 0 0 0 0 0 0 0 0 0 0 0 0 0 4 0 0 0 0 0 0 0 0 0 0 0 0 8 9 3 318299 0 0 0 1 0 0 0 20 0 1 0 1 0 0 0 19 0 0 0 1 0 0 0 0 0 0 0 0
363 GGA 0 0 0 0 0 0 0 0 28 0 0 0 0 0 0 0 0 0 0 0 0 0 0 0 2 0 0 0 0 0 0 0 32 0 0 0 3 0 0 0 318234 30 41 9 27 0 0 0 0 0 0 0 0 2 0 0 14 0 0 0 0 0 0 0
364 TGG 0 0 0 0 0 0 0 0 0 0 3 0 0 0 0 0 0 0 0 0 0 0 0 0 0 0 3 0 0 0 0 0 0 0 0 0 0 0 0 0 0 0 2 0 0 0 0 0 0 3 38 0 0 0 2 0 41 3 314721 34 1 2 10 8
365 TAT 0 0 0 0 0 0 0 0 0 0 0 0 2 0 0 0 0 1 0 34 0 0 1 0 0 0 0 0 0 0 0 0 0 0 0 7 0 0 0 0 0 0 0 0 0 0 0 0 1 6 3 318164 0 0 0 0 0 0 0 18 0 0 0 6
366 GGT 0 0 0 0 0 0 0 0 0 0 0 28 0 0 0 0 0 0 0 0 0 0 0 0 0 0 0 4 0 0 0 0 0 0 0 31 0 1 0 4 5 53 8 319325 0 0 0 175 2 0 0 0 0 0 1 0 0 0 0 11 0 0 0 0
367 TAT 0 0 0 1 0 0 0 0 0 0 0 0 0 0 0 1 0 0 0 22 0 0 0 0 0 0 0 0 0 0 0 0 0 0 0 3 0 0 0 0 0 0 1 0 0 0 0 0 2 13 2 317990 0 0 0 1 0 0 0 15 0 2 0 7
368 CAT 1 0 1 44 0 0 0 0 2 0 2 0 0 0 1 0 4 29 1 318697 0 0 0 2 31 0 9 17 3 0 1 2 0 0 0 3 0 22 5 1 0 0 0 0 0 0 3 0 0 7 0 35 0 0 0 0 0 0 3 2 5 0 6 2
369 CAT 0 0 0 29 0 0 0 8 0 3 0 1 3 8 16 8 12 34 5 319221 0 0 0 3 0 0 0 6 0 0 0 1 0 0 0 2 0 0 0 0 0 0 0 0 1 4 0 0 0 1 0 21 0 0 2 1 0 4 0 12 0 0 0 16
370 CAG 1 0 21 5 27 2 5 5 0 2 8 14 78 5 6 1 60 1 319133 46 0 0 5 0 1 1 23 2 5 2 8 13 1 0 10 0 1 0 1 13 0 0 0 0 25 18 2 8 2 1 24 1 17 17 1 2 0 0 11 6 9 0 5 1
371 AAT 5 18 2 320131 0 0 0 1 0 0 0 12 0 0 0 4 1 0 0 1 0 0 0 0 0 0 0 0 0 0 0 0 0 0 0 14 0 0 0 0 0 0 0 0 0 0 0 0 0 0 0 0 0 0 0 0 0 0 0 0 0 0 0 0
372 GAA 22 0 1 0 0 0 1 0 0 0 0 0 0 0 0 1 1 0 0 1 0 0 0 0 0 0 0 0 0 1 0 0 319956 5 28 6 3 26 2 10 28 3 1 26 1 0 0 0 16 0 0 0 12 4 0 22 0 0 0 0 1 0 0 1
373 CAG 0 0 39 4 0 0 0 0 0 0 0 0 0 0 12 0 28 3 319385 34 0 0 7 0 0 0 50 0 0 0 3 0 1 1 12 0 1 0 16 13 1 0 1 0 0 0 0 0 0 0 45 0 0 0 0 0 0 0 3 0 0 0 3 0
374 GGA 0 0 0 0 0 0 0 0 30 0 0 0 0 1 0 0 0 0 0 0 0 0 0 0 3 0 0 0 0 0 0 0 28 0 0 0 0 0 0 0 319589 9 49 37 36 0 0 0 0 0 0 0 0 0 0 0 58 0 0 0 0 0 3 0
375 TCA 0 4 0 0 8 0 0 4 4 10 0 9 0 0 2 0 5 0 2 9 11 0 0 0 1 0 0 0 0 0 0 0 5 2 0 0 5 1 9 1 0 0 2 0 1 5 0 0 41 3 0 2 318913 10 215 12 4 0 2 3 27 0 0 3
376 GGC 0 0 0 0 0 1 3 0 2 37 0 0 1 0 0 0 0 0 1 0 0 0 0 2 0 0 0 0 0 0 0 1 0 49 0 0 5 13 9 0 102 319771 18 19 0 54 0 0 0 0 0 6 0 4 2 0 0 27 2 0 0 0 0 0
377 TAT 0 0 0 2 0 1 0 0 0 0 0 0 0 0 0 1 0 0 0 34 0 0 0 0 0 0 0 0 0 0 0 0 0 0 1 4 1 0 0 0 0 0 0 0 0 0 0 0 6 19 3 319522 1 0 0 1 0 0 0 20 0 10 0 26
378 GCA 0 0 0 0 61 0 0 1 0 5 0 17 0 0 0 0 0 0 0 0 2 0 0 0 0 0 0 0 0 1 0 0 44 0 0 0 318853 7 38 79 5 0 0 1 169 3 18 0 0 1 0 0 40 8 3 8 0 14 0 7 0 2 0 1
379 GCG 0 0 0 0 0 0 25 0 0 0 0 0 0 0 0 0 0 0 0 0 0 0 2 0 0 0 0 0 0 0 0 0 0 0 60 0 115 7 319482 75 0 0 7 0 0 0 96 0 0 0 0 0 1 0 49 0 0 0 0 0 0 0 0 0
380 GAT 0 0 0 33 0 0 0 0 0 0 0 0 0 0 0 0 0 0 0 2 0 0 0 0 0 0 0 0 0 0 0 0 4 42 3 319525 0 0 0 1 0 0 0 10 0 0 0 4 0 0 0 30 0 0 0 0 0 0 0 0 0 0 0 0
381 CAA 97 0 28 0 0 0 0 0 1 0 5 0 4 5 2 14 229734 4 19 28 0 0 0 0 23 0 20 5 7 20 3 19 0 0 1 0 9 11 2 7 1 0 0 1 18 3 7 10 9 2 0 5 0 0 3 0 0 0 1 1 3 0 9 4
382 AAA 229573 1 20 3 7 1 0 4 13 1 12 0 2 1 1 12 8 7 2 0 6 2 2 0 9 6 8 6 4 3 1 5 15 0 5 3 0 31 12 2 3 4 1 2 0 2 6 13 0 3 0 1 6 2 0 7 0 1 8 4 5 0 0 2
383 AGC 0 46 0 0 2 12 2 0 8 229241 4 86 0 27 0 0 0 0 1 0 0 0 0 1 0 2 0 0 0 0 0 0 0 0 0 0 0 3 0 0 0 66 0 0 0 0 0 0 0 0 0 0 0 1 5 7 0 0 0 0 1 0 0 0
384 ACA 22 0 0 0 230057 8 24 2 1 0 0 0 16 0 0 0 0 0 0 0 2 0 0 0 1 0 0 0 0 0 0 0 0 0 0 0 11 0 0 0 0 0 0 0 0 0 0 0 0 0 0 0 2 1 1 0 0 0 0 0 0 0 0 0
385 CAA 23 0 0 3 0 0 0 0 0 3 0 0 0 0 0 0 230145 2 9 4 1 0 0 0 9 0 1 0 1 3 0 0 6 0 1 0 3 0 0 7 0 0 0 0 1 0 0 0 8 0 0 0 0 0 0 1 0 0 0 0 0 0 0 0
386 AAT 39 7 3 229441 4 5 9 7 8 0 39 18 17 2 0 9 30 2 33 2 0 0 0 0 17 1 8 3 8 0 4 0 0 2 1 20 4 2 0 5 0 0 1 0 0 0 8 0 0 1 0 0 1 0 7 10 0 0 3 0 14 9 4 8
387 GCC 0 0 0 0 0 13 0 0 0 0 0 0 0 0 0 0 0 0 0 0 0 2 0 0 0 0 0 0 0 0 0 0 0 26 0 0 22 229568 82 12 0 0 0 0 0 32 0 0 0 0 0 0 0 18 0 1 0 0 0 0 0 0 0 0
388 ATT 0 0 0 2 0 0 0 4 0 0 0 0 7 22 2 230042 0 0 0 0 0 0 0 0 0 0 0 0 1 0 0 11 0 0 0 0 0 0 0 0 0 1 0 0 3 7 2 7 0 1 0 4 0 0 0 0 0 0 1 0 1 0 2 6
389 AAC 21 229901 3 68 2 7 7 2 3 18 0 4 2 3 0 0 3 7 0 2 0 0 0 0 11 7 4 13 1 0 1 1 4 21 2 6 5 1 0 0 0 0 0 0 8 3 4 1 0 2 0 0 4 0 1 9 0 2 0 0 0 0 0 0
390 GGG 10 0 25 0 8 15 28 6 166 53 99 11 8 6 5 7 1 1 7 12 0 0 0 0 0 44 105 72 19 10 75 67 0 0 28 0 12 0 15 0 56 6 228059 38 4 48 30 53 0 3 0 2 29 18 190 13 0 13 84 19 40 1 30 33
391 ATT 0 0 0 4 0 0 0 5 0 0 0 2 85 31 3 229440 1 0 0 0 0 0 0 0 0 0 0 0 0 4 0 4 0 0 0 0 0 0 0 0 0 0 0 0 1 2 5 15 0 1 0 0 0 0 0 0 0 0 0 0 2 0 0 2
392 ACA 27 3 0 7 229974 22 25 3 1 1 7 0 21 0 0 0 0 3 0 8 0 0 0 0 3 3 3 3 2 1 0 0 6 1 1 0 29 5 0 0 0 0 0 0 0 1 0 0 0 0 0 7 8 1 3 10 0 0 0 0 0 0 7 0
393 AAC 25 229905 0 27 3 8 1 19 0 9 1 0 1 1 0 0 3 10 2 1 0 0 0 0 0 2 0 0 0 0 0 0 0 7 0 0 0 0 0 0 0 0 0 0 0 0 1 0 0 0 0 0 0 1 0 1 87 0 0 6 0 0 0 0
394 AAG 35 0 230148 24 0 0 2 0 0 0 12 0 0 0 1 0 0 0 1 0 0 0 0 0 0 1 0 3 0 0 0 0 0 0 6 0 0 0 0 0 0 0 0 0 0 0 0 0 0 0 3 0 0 0 0 0 1 0 0 0 0 0 1 0
395 GTG 0 0 0 0 0 0 0 0 0 0 0 0 17 0 28 4 0 0 0 0 0 0 0 0 0 0 0 0 0 2 1 0 0 0 1 0 0 0 5 0 0 0 2 0 49 15 229568 69 0 0 1 0 0 0 0 0 0 0 0 0 3 0 13 1
396 AAC 27 230194 0 26 0 5 0 2 0 11 0 1 0 3 0 0 0 0 0 0 0 0 0 0 2 0 0 0 0 0 0 1 0 9 0 0 0 0 0 0 0 0 1 0 0 0 0 0 0 1 0 0 1 3 1 0 0 0 0 0 0 0 0 0
397 TCT 0 14 0 10 1 5 1 2 0 0 0 0 0 0 0 1 0 2 3 0 0 0 0 10 0 0 0 0 0 0 0 0 0 0 0 0 0 12 0 8 2 1 0 0 0 0 0 0 0 0 0 36 0 28 8 229815 0 0 0 4 0 0 0 8
398 GTT 0 0 0 0 0 0 0 0 0 0 0 0 2 4 0 37 0 0 0 0 0 0 0 0 0 0 0 0 0 0 2 3 0 0 0 4 0 0 0 8 0 0 0 1 5 22 8 229835 0 0 0 0 0 0 0 0 0 0 0 1 0 2 0 17
399 ATC 0 2 0 0 0 6 0 0 0 1 1 1 53 229472 2 45 0 0 0 0 0 0 0 0 0 0 0 0 5 2 9 0 0 0 0 0 0 0 2 0 0 0 0 0 2 23 0 0 0 0 0 0 0 0 0 0 0 0 0 0 0 1 0 0
400 GAG 0 0 45 0 7 1 0 2 0 6 0 4 0 0 0 0 1 6 7 0 0 0 0 0 0 0 0 1 0 0 0 0 22 3 228894 15 0 1 7 1 3 2 19 1 0 1 0 0 0 0 21 0 0 0 8 0 0 0 0 0 0 0 0 0
401 AAA 229636 0 46 1 7 1 7 0 17 0 17 0 0 0 3 4 3 0 0 0 0 0 0 0 0 1 0 4 9 0 0 0 11 0 0 0 1 3 9 4 0 0 0 0 1 2 10 3 1 0 0 0 0 6 1 0 0 0 0 0 0 0 0 0
402 ATG 0 0 1 0 0 1 5 0 0 0 2 1 23 16 229849 14 0 0 0 0 0 0 0 0 0 0 0 0 0 8 7 1 0 0 0 0 0 0 0 0 0 0 0 0 1 4 9 0 0 0 0 1 0 0 0 0 0 2 4 0 4 1 5 1
403 AAC 17 229019 4 43 0 10 4 0 0 24 0 1 0 4 1 0 2 1 0 1 0 0 0 0 0 8 2 0 0 0 0 0 0 12 0 0 0 1 0 4 0 3 2 8 0 1 0 0 0 1 0 0 0 2 0 0 0 0 0 0 0 0 0 0
404 ACT 1 9 0 24 5 41 1 227819 12 5 10 17 0 1 0 11 5 0 6 7 0 2 5 2 20 0 1 8 3 8 6 20 0 0 1 2 4 3 0 5 10 5 0 25 11 0 17 17 0 1 0 2 8 0 66 9 0 5 0 1 13 5 2 2
405 CAA 18 0 0 0 0 0 0 0 0 0 2 0 0 0 0 0 229827 25 23 7 1 0 0 0 42 0 12 2 4 0 0 0 1 0 0 0 5 3 1 27 1 4 14 6 3 0 0 0 10 0 0 0 0 0 0 0 0 4 0 1 0 0 0 0
406 TTC 0 3 0 3 0 0 0 0 0 0 0 0 0 6 11 0 0 0 2 0 0 0 0 0 0 0 0 1 15 15 2 2 0 0 0 0 0 0 0 0 0 1 5 1 0 14 1 0 0 24 0 5 0 18 0 0 0 1 7 0 43 227668 5 18
407 ACA 23 0 1 7 229237 8 82 10 1 4 7 5 42 0 0 0 4 3 0 0 1 0 0 0 0 10 0 14 0 0 1 0 0 0 0 0 20 6 8 0 0 0 0 0 0 0 3 0 0 0 0 0 3 2 0 0 0 0 0 0 0 0 0 0
408 GCT 2 0 0 0 0 2 0 32 0 3 0 5 0 0 2 1 0 1 2 0 0 0 0 1 0 12 12 0 0 8 3 2 0 2 1 47 10 32 35 228626 1 5 3 4 0 0 6 29 0 2 0 10 21 0 1 34 0 0 1 0 0 2 0 2
409 GTG 0 1 3 0 2 2 2 0 1 2 0 0 10 3 25 0 2 0 0 0 0 0 0 0 0 1 3 4 0 2 24 0 0 0 5 0 0 1 5 2 0 0 7 1 31 18 227162 56 0 0 0 0 0 3 4 6 0 4 0 0 0 0 31 0
410 GGT 0 0 0 0 0 0 3 0 1 0 0 47 0 0 0 0 0 0 8 1 12 0 0 0 0 1 6 0 0 0 0 0 3 2 0 74 0 1 9 0 9 33 32 227451 2 1 2 96 0 0 0 0 1 2 2 4 0 6 0 17 1 0 0 0
411 AAA 229340 7 25 2 2 2 0 0 9 2 0 4 0 2 0 1 1 2 3 0 3 0 0 0 0 0 0 0 0 0 0 0 8 0 0 0 0 8 5 1 15 0 3 2 10 2 6 0 3 2 0 1 0 7 1 0 0 0 1 0 0 0 0 0
412 GAA 19 0 0 0 0 9 0 2 2 2 5 3 4 5 6 0 0 1 2 0 0 0 0 0 1 3 0 0 13 0 0 7 229461 1 31 1 33 2 15 0 13 2 2 1 0 4 2 3 61 3 0 0 1 2 3 2 0 4 7 6 3 0 2 6
413 TTC 0 0 0 0 0 0 0 0 0 0 0 0 0 3 0 0 0 0 0 0 0 0 0 0 0 0 0 0 0 9 0 0 0 0 0 0 0 0 1 0 0 0 0 0 0 4 0 0 0 3 0 0 0 11 0 0 0 2 3 0 16 228148 1 18
414 AAC 32 229587 3 25 0 7 1 0 0 50 0 4 0 0 0 0 0 0 0 0 0 1 0 0 0 0 0 0 0 0 0 0 1 12 0 0 0 2 4 3 22 14 7 20 0 0 0 0 0 1 1 0 9 0 2 0 0 0 0 0 0 1 0 0
415 AAC 22 229451 0 20 1 3 1 21 11 27 6 4 17 41 1 0 0 7 0 2 0 0 0 3 17 4 4 0 1 4 0 2 2 8 5 0 8 0 10 9 1 1 33 5 24 4 11 2 0 8 0 14 3 1 7 1 0 2 5 4 5 30 6 6
416 TTA 0 0 2 0 0 0 0 0 0 0 0 0 1 0 1 0 0 0 0 0 1 0 0 0 0 1 0 0 3 9 0 2 0 0 0 0 0 0 0 0 0 0 0 0 2 0 0 1 2 0 0 6 13 0 0 0 0 0 0 0 226688 2 44 4
417 GAA 18 0 0 0 0 0 0 0 0 0 0 0 0 0 0 0 1 0 0 0 0 0 0 0 0 0 0 0 0 0 0 0 229808 4 16 0 0 0 0 0 12 0 0 0 2 0 0 0 4 0 0 0 0 0 0 0 0 0 0 0 0 0 0 0
418 AAA 230203 0 24 1 2 0 0 0 7 0 1 0 3 0 0 0 0 0 0 0 0 0 0 0 0 0 1 0 2 2 1 0 5 0 0 0 0 0 0 0 0 0 0 0 0 0 0 0 1 0 0 0 0 1 0 0 0 0 0 0 0 0 1 0
419 AGG 0 0 38 0 0 0 0 0 22 1 217362 26 0 0 16 0 0 0 0 0 0 0 0 0 0 0 88 0 0 0 0 0 0 0 0 0 0 0 0 0 0 0 176 0 0 0 0 0 0 0 0 0 0 0 0 0 0 0 0 0 0 0 0 0
420 ATG 0 0 1 0 0 0 7 0 0 0 0 0 30 2 224023 9 0 0 1 0 0 0 0 0 0 0 0 0 0 0 2 0 0 0 0 0 0 0 0 0 0 0 1 0 0 0 21 0 0 0 0 0 0 0 0 0 0 0 0 0 0 0 0 0
421 GAA 23 0 0 0 0 0 0 0 0 2 0 0 0 0 0 0 0 0 6 0 0 0 1 0 0 0 0 0 0 0 0 0 224802 4 12 1 0 0 0 0 22 0 0 2 1 0 0 0 12 0 0 0 0 0 15 0 0 0 0 0 0 1 0 0
422 AAT 1 4 3 226665 0 0 0 3 0 0 0 7 0 0 0 6 0 0 0 2 0 0 0 0 0 0 0 0 0 0 0 0 0 0 0 20 0 0 2 0 0 0 0 0 0 0 0 0 0 0 0 0 0 0 0 5 0 0 0 0 0 0 0 0
423 TTA 0 0 0 0 0 0 0 0 0 0 0 0 0 0 1 0 0 0 0 0 1 0 0 0 0 0 0 0 8 0 0 0 0 0 0 0 0 0 0 0 0 0 0 0 1 0 0 0 5 0 0 0 16 0 0 0 1 0 0 0 218672 3 29 2
424 AAT 1 17 1 227504 0 0 0 2 0 0 0 8 0 0 0 0 0 0 1 1 0 0 0 0 0 0 0 0 0 0 0 0 0 0 0 8 0 0 0 0 0 0 0 0 0 0 0 0 0 0 0 1 0 0 0 0 0 0 0 0 0 0 0 0
425 AAA 229219 4 66 6 3 0 0 0 6 0 0 0 3 0 0 0 4 0 2 0 0 0 0 0 1 0 0 6 0 0 0 0 5 0 0 0 0 0 0 4 0 1 0 0 0 0 0 0 0 0 0 0 2 0 0 0 0 0 0 0 0 0 0 0
426 AAA 228657 2 361 1 2 0 0 0 10 0 1 6 0 0 0 0 2 0 0 0 0 0 0 0 0 0 0 0 0 0 0 0 6 0 0 0 0 0 0 0 0 0 0 0 0 0 0 0 0 0 0 0 0 0 0 0 0 0 1 0 0 0 0 0
427 GTT 0 0 6 0 0 0 0 0 0 0 0 89 0 0 0 44 0 0 0 0 0 0 0 0 0 0 0 0 0 9 0 1 0 0 0 3 0 0 0 3 0 0 1 0 2 20 2 189753 0 0 0 0 0 0 0 0 6 0 0 0 0 0 266 5
428 GAT 0 1 0 14 0 0 0 1 0 0 0 0 0 1 290 0 0 0 0 2 0 0 0 0 0 0 0 0 0 0 0 0 7 14 3 219332 0 0 0 1 1 0 0 17 0 0 0 1 0 0 0 4 0 0 0 1 116 0 0 0 0 0 6 0
429 GAT 0 0 0 15 0 2 0 0 0 0 0 0 1 0 289 0 2 1 1 0 0 0 2 0 0 0 2 0 0 0 0 0 7 7 7 220040 0 0 0 0 1 0 1 13 2 0 0 1 0 0 1 7 0 0 0 0 109 0 5 0 1 0 0 0
430 GGG 0 0 0 1 0 0 0 0 0 0 21 0 0 0 0 0 0 0 0 0 0 0 0 0 0 0 1 0 0 0 0 0 0 0 25 0 0 0 0 0 19 6 150680 16 0 0 5 1 0 0 0 0 0 1 0 0 0 0 10 0 0 0 0 0
431 TTT 0 0 0 0 0 0 0 0 0 0 0 0 0 0 0 1 0 0 0 1 0 0 0 0 0 0 0 0 0 1 0 9 0 0 0 0 1 0 0 0 0 0 0 0 0 0 0 8 0 0 0 0 0 0 0 6 0 0 0 1 3 14 2 188066
432 CTG 0 0 0 0 0 0 0 0 2 0 0 0 0 3 22 0 3 0 4 0 0 0 23 0 0 0 1 0 19 1 169468 6 1 0 1 0 0 0 0 0 0 0 0 0 2 1 6 5 0 0 0 0 0 0 0 1 0 0 4 0 0 0 11 0
433 GAC 0 20 0 0 0 0 0 2 0 3 0 1 0 0 0 0 0 0 0 0 0 0 0 0 0 0 0 0 0 1 0 0 25 199376 2 19 2 1 0 0 0 20 0 0 0 0 0 0 0 12 0 0 2 0 1 1 0 0 0 0 0 0 0 0
434 ATT 0 0 0 1 0 0 0 2 0 0 0 1 0 24 2 207561 0 0 0 0 0 0 0 0 0 0 0 0 2 0 0 3 0 0 0 0 0 0 0 0 0 0 0 0 1 4 2 6 0 0 0 0 0 0 0 0 0 0 0 0 0 0 1 2
435 TGG 0 0 0 1 0 0 0 0 0 0 4 0 0 0 0 0 0 0 0 0 0 0 0 0 0 0 8 0 0 0 0 0 0 0 0 0 0 0 0 0 0 0 0 0 0 0 0 0 0 0 26 0 0 0 1 0 22 0 160418 17 0 0 4 0
436 ACA 60 0 0 0 206353 11 14 3 1 0 0 0 9 0 2 0 2 0 0 0 0 0 0 0 0 0 0 3 0 0 0 0 0 0 0 0 6 0 0 0 0 0 0 0 0 0 0 0 0 0 0 0 2 0 0 0 0 0 0 0 0 0 0 0
437 TAT 0 0 0 1 0 0 0 0 0 0 0 0 0 0 0 0 0 0 0 34 0 0 0 0 0 0 0 0 1 0 0 0 0 0 0 2 0 0 0 0 0 0 0 0 0 0 0 0 1 28 1 217228 0 0 0 2 0 0 2 17 0 0 0 0
438 AAT 5 32 2 220659 0 0 0 3 0 0 0 6 2 0 0 2 15 0 10 0 0 0 0 0 0 0 0 0 0 0 0 0 1 0 0 16 0 0 0 0 0 0 0 0 0 0 0 0 0 0 0 1 0 1 0 0 0 0 0 0 2 0 0 3
439 GCA 0 0 0 0 36 0 0 0 0 0 0 0 1 0 1 0 0 0 0 0 2 0 0 0 0 0 0 0 0 1 2 4 27 0 0 0 204411 5 22 5 0 0 0 0 36 0 2 0 0 0 1 0 23 0 0 2 0 4 0 0 0 0 0 0
440 GAA 13 0 0 0 0 0 0 0 3 0 0 0 0 0 0 0 1 0 0 0 0 0 0 0 0 0 0 0 0 0 0 0 227100 2 9 1 1 0 0 0 10 0 0 0 1 0 0 0 12 0 0 0 0 0 0 0 0 0 0 0 0 0 0 0
441 TTG 0 0 0 0 1 0 0 0 0 0 0 0 2 1 9 3 0 0 0 0 0 0 0 0 0 0 0 0 0 0 7 0 0 0 0 0 0 0 0 0 0 0 0 0 3 0 1 0 0 3 0 0 0 0 3 0 0 0 1 0 68 4 225044 12
442 TTA 0 0 0 0 0 1 0 0 0 0 0 0 3 22 3 0 0 0 0 0 0 0 0 0 0 0 0 0 6 0 0 6 0 0 0 0 0 0 0 0 0 0 0 0 3 0 0 8 0 0 0 0 10 0 0 0 1 0 0 0 228284 1 28 4
443 GTT 0 0 0 0 0 0 0 1 0 0 0 0 0 0 0 17 0 0 0 0 0 0 0 0 0 0 0 0 3 0 0 2 0 0 0 0 0 0 0 10 0 0 0 0 1 13 12 217829 0 0 0 0 0 0 0 0 0 0 0 0 1 0 1 6
444 CTA 0 0 0 0 0 0 0 0 0 0 0 0 89 0 0 0 1 0 1 0 15 0 0 0 1 0 0 0 215487 2 20 2 0 0 0 0 0 0 0 0 0 0 0 0 1 0 0 0 0 1 0 0 0 0 0 0 0 0 0 0 8 0 3 0
445 CTG 0 0 0 0 0 0 0 0 0 0 0 0 1 0 242 0 0 0 4 0 0 0 25 0 0 0 2 0 18 2 216878 6 0 0 0 0 0 0 0 0 0 0 0 0 0 0 3 0 0 0 0 0 0 0 0 0 0 0 0 0 0 0 19 0
446 GAA 17 0 0 0 0 0 0 0 0 0 0 0 0 0 0 0 2 0 0 0 0 0 0 0 0 0 0 0 0 0 0 0 229115 2 27 1 0 0 0 1 24 0 0 0 0 0 0 0 8 0 0 0 0 0 0 0 0 0 0 0 0 0 0 0
447 AAT 6 12 0 228521 0 0 0 2 0 0 0 6 0 0 0 4 0 0 0 1 0 0 0 0 0 0 0 0 0 0 0 0 0 0 0 6 0 0 0 0 0 0 0 0 0 0 0 0 0 0 0 0 0 0 0 0 0 0 0 0 0 0 0 0
448 GAA 18 0 0 0 0 0 0 0 1 0 0 0 0 0 0 0 0 0 0 0 0 0 0 0 0 0 0 0 0 1 0 1 229197 2 19 1 3 0 0 0 21 0 1 0 2 0 0 0 6 0 0 0 0 0 0 0 0 0 0 0 0 0 0 0
449 AGG 0 0 32 0 0 0 0 0 20 4 226310 8 0 0 14 0 0 0 0 0 0 0 0 0 6 0 20 5 0 0 0 0 0 0 0 0 0 0 0 0 0 0 27 0 0 0 0 0 0 0 0 0 0 0 0 0 0 0 9 0 0 0 0 0
450 ACT 0 0 0 25 1 47 3 226475 0 0 0 0 0 0 0 7 0 0 0 0 0 0 0 0 0 0 0 0 0 0 0 0 0 0 0 0 0 0 0 15 0 0 0 0 0 0 0 0 0 0 0 0 0 0 0 2 0 0 0 0 0 0 0 0
451 TTG 0 0 0 0 0 0 0 0 0 0 0 0 0 0 1 0 0 0 0 0 0 0 0 0 0 0 0 0 1 0 28 19 0 0 0 0 0 0 0 0 0 0 0 0 0 0 0 0 0 0 0 0 0 0 13 0 0 0 1 0 27 1 226441 4
452 GAT 0 0 0 29 0 0 0 0 0 0 0 0 0 0 0 0 0 0 0 4 0 0 0 0 1 0 0 0 0 0 0 0 0 17 2 227718 0 0 0 2 2 0 0 10 0 0 0 4 0 0 0 21 2 0 2 0 0 0 0 0 0 0 0 0
453 TTC 0 0 0 0 0 0 0 0 0 0 0 0 0 1 0 0 0 0 0 0 0 0 0 0 0 0 0 0 0 8 0 0 0 0 0 0 0 0 0 0 0 0 0 0 0 3 0 0 0 1 0 0 0 15 0 0 0 1 0 0 27 224810 3 21
454 CAT 0 0 0 29 0 0 0 0 0 0 0 0 0 0 0 0 3 14 1 229165 0 0 0 4 0 0 0 26 0 0 0 0 0 0 0 1 0 0 0 0 0 0 0 0 0 0 0 0 0 0 0 5 0 0 0 0 0 0 0 0 0 0 0 0
455 GAC 0 14 0 0 0 0 0 0 0 0 0 0 0 0 0 0 0 3 0 0 0 0 0 0 0 0 0 0 0 0 0 0 343 225827 9 23 0 1 1 0 0 13 0 5 0 3 0 0 0 12 0 0 0 0 0 0 0 0 0 0 0 0 0 0
456 TTA 3 8 0 2 1 2 11 2 0 1 0 0 12 1 0 0 0 0 1 1 1 0 0 0 4 0 13 13 41 0 1 0 4 5 0 1 0 0 0 0 4 5 3 2 16 5 8 10 1 0 0 0 28 0 0 0 1 0 2 1 226490 4 50 11
457 AAT 4 8 4 229924 0 2 0 1 0 0 0 10 0 0 0 1 8 0 4 3 0 0 0 0 0 0 0 0 0 0 0 0 0 0 0 15 0 0 0 0 0 0 0 0 0 0 1 0 0 0 0 0 1 0 0 0 0 0 1 0 0 0 0 0
458 GTG 0 0 0 0 0 0 0 0 0 0 0 0 0 0 29 0 0 0 0 0 0 0 0 0 0 0 0 0 2 0 1 1 0 0 1 0 0 0 5 0 0 0 2 0 37 4 229016 25 0 0 0 0 0 0 0 0 0 0 0 0 0 0 9 0
459 AAG 23 4 228820 22 0 0 1 0 2 0 21 0 0 0 6 1 2 0 0 0 0 0 0 0 0 1 0 11 0 0 0 0 0 0 23 0 0 0 1 0 0 0 0 0 0 0 0 0 0 0 1 0 0 0 0 0 0 0 0 0 0 0 0 0
460 AAT 15 26 3 228680 4 0 5 1 1 1 0 18 0 0 0 0 0 2 0 1 0 0 0 0 0 1 0 0 0 0 0 0 0 0 0 16 4 4 3 1 6 12 6 0 0 0 0 0 0 2 0 2 0 1 1 3 0 0 0 0 0 0 1 0
461 CTG 1 0 0 0 0 0 0 0 0 0 0 0 0 0 78 1 0 0 3 0 0 0 13 0 0 0 0 0 26 0 228290 13 0 0 0 0 0 0 0 0 0 0 0 0 0 0 2 0 0 0 0 0 0 0 0 0 0 0 0 0 0 0 9 0
462 TAC 0 3 0 0 0 0 0 0 0 0 0 0 0 0 0 0 0 21 0 0 0 0 0 0 0 0 0 0 0 0 0 0 0 7 0 0 0 0 0 0 0 0 1 0 0 0 0 0 29 229658 1 36 0 3 0 0 0 26 0 0 0 0 0 0
463 GAG 0 0 33 4 0 0 1 0 0 0 0 0 0 3 0 0 0 1 2 1 0 0 0 0 0 0 0 0 0 0 0 0 40 4 229606 28 0 1 6 0 1 0 32 0 0 0 2 0 0 1 23 1 0 0 3 5 0 0 0 0 0 1 0 1
464 AAA 229921 4 22 1 4 0 0 0 9 0 0 0 2 0 0 0 4 0 0 0 0 0 0 0 0 1 0 0 0 0 0 0 16 0 0 0 0 0 0 1 0 0 0 0 0 2 0 0 0 1 0 0 0 0 0 0 0 0 0 0 0 0 0 0
465 GTA 0 0 0 0 1 0 0 0 0 0 0 0 24 0 0 0 0 0 0 0 0 0 0 0 0 0 0 0 0 0 0 2 1 0 0 0 13 1 1 0 3 0 0 0 229602 5 31 7 0 0 0 0 0 0 0 0 0 2 0 5 8 0 0 0
466 AAA 229878 2 8 2 0 0 0 0 17 0 0 0 1 0 0 0 2 0 2 0 0 0 0 0 0 2 0 7 0 2 0 0 8 0 0 0 0 0 0 0 4 2 0 0 0 0 0 0 1 0 0 0 0 0 0 0 0 0 0 0 0 0 5 0
467 AGC 0 44 3 2 18 6 6 1 48 229262 8 64 0 21 0 0 3 0 5 0 0 0 0 0 5 7 2 0 0 0 0 3 0 0 0 0 1 0 2 0 1 47 13 2 0 6 1 17 0 0 0 0 0 0 0 1 0 4 0 0 0 0 0 0
468 CAA 15 0 0 0 10 3 3 0 9 4 3 1 18 2 48 1 229790 2 15 2 1 0 0 0 25 1 15 3 13 3 0 4 2 0 0 4 0 3 2 3 0 0 0 0 1 4 15 6 6 0 0 0 6 2 0 0 0 9 0 2 0 1 0 2
469 TTA 0 0 0 0 0 0 0 0 0 0 0 0 1 2 0 8 0 0 0 0 0 0 0 0 0 0 0 0 17 4 2 1 0 0 0 0 0 0 0 0 0 0 0 0 2 2 0 0 2 0 0 0 6 0 0 0 2 0 0 0 229638 1 12 0
470 AAG 29 0 229836 52 0 0 7 0 1 0 17 0 0 0 7 0 0 0 3 1 0 0 0 0 0 0 1 0 0 0 2 0 1 0 12 0 0 0 2 0 8 0 2 0 0 0 1 0 0 0 0 0 3 13 1 0 0 0 0 3 2 0 0 0
471 AAT 4 18 2 229905 0 12 1 10 0 7 0 4 0 0 0 0 4 0 11 1 0 0 0 0 0 0 0 0 0 0 5 1 0 3 5 14 7 0 0 0 2 0 1 1 0 0 2 1 0 0 0 0 3 2 0 1 0 0 4 0 0 0 0 0
472 AAT 1 9 0 229791 0 0 0 4 0 0 0 20 0 0 0 1 0 0 0 0 0 0 0 0 0 0 0 0 0 0 0 0 0 0 0 22 0 0 0 0 0 0 1 0 0 0 0 0 0 0 0 5 0 0 1 0 0 0 0 0 0 0 0 0
473 GCC 0 0 0 0 0 37 0 0 0 0 0 0 0 0 0 0 0 0 0 0 0 0 0 0 0 0 0 0 0 0 0 0 0 32 0 0 15 229795 4 42 0 3 0 2 3 13 8 10 0 0 0 0 0 9 0 0 0 0 0 0 0 0 0 0
474 AAA 228853 18 36 6 1 1 0 0 35 0 2 0 1 4 6 0 54 0 4 0 0 0 0 0 0 2 4 4 0 21 18 7 101 1 0 0 7 18 1 4 0 2 0 0 0 4 11 7 1 72 0 4 0 0 0 0 0 1 15 1 45 57 57 16
475 GAA 8 0 0 0 0 0 0 0 0 0 0 0 1 2 1 1 3 0 0 0 0 0 0 0 0 0 0 0 0 1 0 0 229808 4 13 1 0 0 0 0 17 0 0 0 11 0 2 0 15 0 0 0 0 0 0 0 0 0 0 0 0 0 0 0
476 ATC 0 5 53 2 0 29 0 11 0 8 0 0 50 233622 32 46 12 0 4 1 0 0 0 0 4 1 8 0 6 5 2 0 0 0 1 0 0 0 1 3 0 0 0 4 3 6 0 2 0 0 0 0 2 0 11 0 0 0 0 2 1 18 4 0
477 GGA 1 0 0 0 0 0 0 0 29 0 0 0 0 0 1 0 0 2 0 0 0 0 0 0 3 0 1 0 1 0 0 1 19 0 0 0 4 0 0 2 233321 8 27 3 21 0 1 0 0 0 0 1 3 1 0 0 9 0 0 0 0 0 0 2
478 AAT 2 7 3 233988 1 0 0 3 0 0 0 11 0 1 0 1 0 0 0 5 0 0 0 0 3 0 0 0 0 0 0 0 0 0 0 5 0 1 0 0 0 0 0 0 1 0 0 0 0 0 1 2 0 0 0 0 0 0 0 0 0 0 0 0
479 GGG 1 0 0 0 0 0 0 0 0 0 142 0 0 0 1 0 0 0 9 0 0 0 0 0 4 0 3 12 0 0 3 2 0 0 11 0 0 0 0 0 33 7 233791 22 0 0 4 0 0 0 0 0 0 0 0 0 0 0 6 0 0 0 0 0
480 TGT 0 0 0 0 0 0 0 0 0 0 0 2 0 0 0 0 0 0 0 0 0 0 0 0 0 0 0 4 0 0 0 0 1 0 0 0 0 0 0 0 0 0 0 6 0 0 0 0 0 1 0 36 0 0 0 1 2 5 10 233482 0 0 0 10
481 TTT 0 0 0 0 0 0 0 0 0 0 1 0 0 0 2 3 0 0 0 0 0 1 0 0 0 0 0 0 2 5 1 20 0 0 0 0 0 0 0 0 0 0 0 0 0 1 0 8 0 4 0 9 0 0 0 10 0 0 0 2 2 14 9 233809
482 GAG 5 0 40 1 1 0 1 0 0 5 0 0 2 5 0 4 1 0 1 0 0 0 0 0 2 0 0 0 2 1 0 0 40 2 233108 21 2 1 1 5 15 3 52 1 4 1 5 7 0 5 8 3 2 0 3 0 0 0 0 0 0 0 1 0
483 TTC 0 0 0 0 0 0 0 0 0 0 0 0 0 0 0 0 0 0 0 0 0 0 0 0 0 0 0 0 0 11 0 0 1 0 0 0 0 0 0 0 0 0 0 0 0 0 0 0 1 2 0 1 0 18 0 0 1 3 0 0 80 233319 4 38
484 TAC 0 2 0 0 0 0 0 0 0 0 0 2 1 0 1 0 0 38 0 3 0 0 0 0 0 0 8 0 0 0 24 0 0 0 0 0 0 0 0 0 0 0 0 0 0 0 0 0 118 233569 3 21 0 2 0 0 1 33 15 0 1 2 9 5
485 CAC 0 24 0 0 0 0 0 0 0 0 0 0 0 0 0 0 25 233787 1 8 0 5 0 0 0 6 0 0 0 0 0 0 0 0 0 0 0 0 0 0 0 0 0 0 0 0 0 0 0 14 0 0 0 0 0 0 0 0 0 0 0 0 0 0
486 AAG 35 1 233754 18 3 0 5 0 3 1 22 2 8 2 2 0 1 0 11 0 0 0 1 0 0 0 1 16 0 2 0 5 0 0 11 2 6 0 0 6 1 4 0 2 28 7 5 1 0 0 1 6 1 3 4 2 1 0 0 0 3 1 13 5
487 TGT 0 0 0 0 1 0 0 1 2 2 0 1 0 0 0 0 0 0 0 0 0 0 0 0 0 0 0 6 0 0 0 0 0 0 0 0 0 0 0 0 0 0 0 3 0 1 0 0 0 0 0 35 0 0 0 2 1 15 4 233551 0 0 0 7
488 GAC 0 64 0 0 1 0 1 0 0 5 0 0 0 0 0 0 0 4 0 0 4 0 0 0 0 0 0 0 0 0 0 0 42 233508 1 28 0 0 0 0 0 47 7 0 0 0 0 0 0 5 0 0 6 2 0 3 0 1 0 0 0 0 0 0
489 AAT 1 9 3 233754 0 0 0 0 0 0 0 10 0 0 0 0 0 0 0 3 0 0 0 0 0 0 0 0 0 0 0 0 0 3 0 14 0 0 0 0 0 0 0 0 0 0 0 0 0 0 0 1 0 0 0 0 0 0 0 0 0 0 1 0
490 GAA 31 0 1 0 11 0 3 0 1 0 0 1 0 1 16 0 2 2 0 0 3 3 0 1 4 0 2 0 0 0 0 0 232931 251 10 10 6 0 1 0 14 7 2 1 3 0 1 16 23 0 0 12 2 3 7 2 0 0 0 0 16 1 1 3
491 TGC 0 0 0 0 0 0 0 0 0 6 0 0 0 0 0 0 0 0 0 0 0 0 0 0 0 7 0 0 0 0 0 0 0 0 0 0 0 0 0 0 0 0 0 0 0 0 0 0 0 25 0 0 0 0 0 0 35 232522 4 50 0 18 0 0
492 ATG 0 0 1 0 0 0 18 0 0 0 1 0 55 2 232495 9 0 0 0 0 0 0 0 0 0 0 0 0 0 0 4 0 0 0 0 0 0 0 0 0 0 0 0 0 4 2 8 0 0 0 0 1 0 0 0 0 0 0 0 0 1 0 5 0
493 GAA 49 8 0 0 0 2 0 9 2 0 0 4 0 0 2 0 4 10 1 0 0 0 0 0 0 0 0 1 0 0 1 1 232402 20 22 4 4 5 2 4 64 4 0 56 8 0 2 0 10 1 0 7 10 18 0 1 0 2 4 1 0 0 4 0
494 AGT 2 0 0 29 0 0 0 5 4 7 8 231137 0 0 0 41 1 0 1 0 0 0 0 0 0 0 0 9 0 0 0 0 3 0 3 0 5 1 5 3 6 4 0 16 0 0 0 0 0 0 0 0 0 0 10 0 0 0 0 6 0 0 0 0
495 GTA 0 0 0 0 0 0 0 0 0 0 0 0 50 0 0 0 0 0 0 0 0 0 0 0 0 0 0 0 1 0 0 0 1 0 0 0 19 0 0 0 9 0 0 0 232483 1 42 20 0 0 0 0 0 0 0 0 0 0 0 0 10 0 0 0
496 AGA 25 0 3 0 2 0 0 0 233110 0 19 1 20 0 3 0 0 0 0 0 0 0 0 0 3 0 0 0 0 0 0 0 0 0 0 0 0 0 0 0 24 0 0 0 0 0 0 0 0 0 0 0 0 0 0 0 3 0 0 0 0 0 0 0
497 AAT 20 25 8 233046 12 2 6 44 5 6 0 30 25 0 20 7 2 13 0 3 0 0 1 0 0 17 0 4 3 27 8 8 23 1 5 71 6 1 3 12 0 6 32 15 18 8 47 24 0 3 0 0 13 94 2 69 0 3 1 1 3 10 7 1
498 GGG 0 0 0 0 2 0 0 0 0 1 25 5 0 0 1 0 0 0 1 0 0 0 0 0 0 0 2 0 0 0 0 0 0 0 17 0 0 1 7 3 50 9 233052 25 0 0 102 0 0 0 0 0 0 0 0 0 0 0 9 0 0 0 0 0
499 ACT 4 0 0 36 0 7 0 232675 0 1 0 2 0 0 41 32 26 0 0 5 0 0 0 2 7 0 1 0 15 0 1 0 0 0 2 3 3 5 0 35 1 1 2 2 72 0 6 4 0 0 0 2 1 0 13 10 0 2 0 0 0 8 2 10
500 TAT 0 0 0 4 0 0 0 0 0 0 0 0 1 0 0 0 0 0 0 25 0 0 0 0 0 0 0 0 0 0 0 0 0 0 0 1 0 0 0 0 0 0 0 0 0 0 0 0 0 6 1 232339 0 0 0 1 0 0 0 13 0 0 0 1
501 GAT 0 2 0 35 1 0 0 3 1 0 1 0 0 3 4 0 1 0 0 2 0 0 0 0 0 0 0 0 2 2 4 4 7 13 2 231539 4 0 0 1 0 0 0 19 2 0 4 1 0 2 0 19 6 2 3 2 0 6 0 0 1 1 0 0
502 TAT 0 0 0 4 0 0 0 2 0 0 4 0 0 0 0 0 0 0 0 15 0 0 0 6 0 0 0 0 1 0 0 0 1 0 0 0 0 4 2 2 0 1 0 7 1 0 3 0 4 15 1 233214 0 0 2 0 0 0 7 23 0 2 0 1
503 CCA 0 1 0 0 16 8 2 2 0 2 0 1 5 0 0 5 18 0 0 0 233162 27 43 3 5 1 1 7 11 0 0 0 1 0 1 0 14 0 0 0 0 0 7 0 0 2 7 0 0 0 0 4 8 2 0 2 0 0 0 0 0 1 0 2
504 AAA 233355 7 32 3 3 0 7 2 10 0 11 0 5 0 0 1 0 31 2 25 0 0 0 0 0 1 0 0 0 12 3 0 7 0 0 2 2 7 0 0 0 2 3 0 0 0 1 0 0 1 0 0 0 7 0 11 0 0 5 2 4 11 14 2
505 TAT 0 0 0 0 0 0 0 0 0 0 0 0 0 0 0 0 0 0 0 10 0 0 0 0 0 0 0 0 0 0 0 0 0 0 0 3 0 0 0 0 0 0 0 0 0 0 0 0 0 10 4 233712 0 0 0 2 0 0 1 9 0 1 0 0
506 TCA 0 0 1 0 14 0 2 8 5 3 0 1 0 2 0 0 0 0 0 1 10 0 0 0 0 1 3 1 0 0 4 0 2 0 9 0 3 1 8 0 1 0 1 0 1 9 2 0 26 0 0 4 232458 5 111 8 3 2 2 6 25 0 6 2
507 GAA 16 0 0 3 5 3 0 1 9 0 6 0 0 2 0 0 0 0 5 0 0 0 1 1 2 0 0 1 0 8 27 0 232330 63 18 2 2 0 20 0 15 1 7 3 14 0 13 1 24 0 0 5 0 2 2 0 0 0 26 1 4 0 7 0
508 GAA 19 0 0 0 4 0 0 2 0 7 0 0 2 5 2 6 3 1 2 0 0 4 7 1 0 2 0 0 1 1 3 2 230102 2 12 0 3 5 3 14 6 1 0 1 0 0 1 0 27 0 0 0 9 1 0 1 0 9 0 0 1 7 7 1
509 TCA 0 0 0 0 2 0 8 0 1 0 0 13 10 0 3 5 0 0 0 0 7 0 0 0 0 1 1 0 1 1 6 0 0 0 0 0 8 0 8 4 2 0 0 0 6 2 10 4 11 0 0 0 231962 11 38 8 3 0 0 33 26 0 3 0
510 AAG 41 11 231600 14 0 0 5 6 0 0 23 25 0 1 12 8 1 16 6 1 0 0 0 0 5 0 0 10 3 39 3 4 0 0 32 0 0 4 0 6 0 5 2 3 0 4 0 2 0 20 0 8 4 0 0 0 0 0 12 0 59 0 7 10
511 TTG 0 0 1 1 3 2 1 0 0 0 2 7 1 1 0 1 0 2 0 0 0 0 0 0 0 0 2 0 0 4 9 1 3 0 0 0 0 30 2 2 2 0 1 1 0 0 6 0 0 0 0 2 0 0 5 1 0 1 0 2 47 18 227205 26
512 AAC 49 229926 1 37 0 5 0 0 1 114 0 1 0 0 2 0 0 0 0 4 0 0 0 0 0 4 5 4 0 11 0 0 0 16 3 0 0 0 0 1 0 1 1 0 2 9 0 2 0 6 0 3 2 21 0 0 0 3 0 18 0 1 1 5
513 AGG 0 0 9 0 0 0 2 0 37 5 219385 21 0 1 31 21 0 0 5 0 0 0 0 0 0 6 22 1 18 0 4 3 2 0 0 5 3 0 0 0 0 0 39 0 0 1 0 0 0 4 0 0 0 9 0 0 0 0 7 4 6 4 3 1
514 GAA 25 0 0 1 0 0 2 3 0 0 0 0 0 3 1 0 0 0 4 1 0 0 5 0 2 2 0 0 3 6 0 2 220579 5 20 0 2 0 0 1 24 0 3 1 1 4 0 0 19 0 0 0 0 1 2 1 0 0 0 0 0 0 1 7
515 AAG 32 1 228666 25 6 0 3 0 4 0 65 24 0 0 6 10 0 0 1 5 0 1 6 7 0 0 0 1 0 1 0 3 3 0 14 6 2 0 2 1 0 5 2 4 15 7 4 5 0 4 0 0 0 0 0 0 0 0 2 0 1 4 0 27
516 ATA 1 0 0 0 11 0 0 0 1 0 0 0 231739 1 39 15 0 0 0 0 0 0 0 0 0 0 0 0 0 3 0 0 0 0 0 0 0 0 0 0 0 0 0 0 15 5 1 2 0 0 3 0 0 0 0 0 0 0 0 0 1 0 1 0
517 GAT 5 0 2 24 2 2 0 2 6 12 0 3 9 1 4 8 2 0 3 8 0 0 1 0 0 1 0 0 3 4 0 1 8 10 7 219253 18 1 0 0 2 3 1 17 3 19 0 5 0 1 0 23 1 2 2 1 0 0 0 0 0 1 10 8
518 GGA 8 0 5 1 14 2 19 10 49 7 0 9 28 2 37 2 0 10 0 1 2 0 2 2 5 15 3 29 4 10 0 18 32 0 1 0 8 16 4 1 209778 2 25 5 19 51 20 1 0 0 0 7 16 1 0 7 12 0 1 0 1 6 0 3
519 GTG 1 0 0 0 0 0 0 1 1 0 0 0 0 5 28 0 0 0 0 0 0 0 0 0 0 0 0 0 1 0 1 1 0 0 0 0 0 1 25 6 0 0 1 0 42 3 217078 35 0 0 0 0 0 0 0 0 1 0 0 0 9 0 26 3
520 AAA 231253 19 17 17 3 8 2 0 13 5 1 2 0 4 4 0 1 6 0 8 1 0 1 1 1 6 5 1 1 1 0 0 21 3 7 4 0 2 0 4 0 3 0 0 3 1 1 0 1 3 0 1 0 9 0 5 0 0 0 0 2 6 0 1
521 TTG 1 0 0 0 19 0 0 1 0 0 0 0 16 2 39 0 0 3 0 0 0 0 0 0 2 7 0 0 1 0 9 0 1 0 1 0 0 1 2 0 1 0 1 0 0 3 13 0 0 0 1 0 3 0 7 0 0 0 15 0 15 4 204408 9
522 GAA 18 0 0 12 0 9 0 0 1 0 0 2 0 0 0 0 3 0 0 0 0 0 0 0 0 0 0 0 0 2 0 0 194456 7 19 3 1 0 0 0 22 0 0 1 3 3 1 0 31 1 0 0 0 24 0 0 0 0 0 0 0 2 0 1
523 TCA 0 1 0 2 4 0 0 2 3 0 4 1 0 2 0 1 15 7 5 2 19 13 0 0 0 0 0 0 0 0 1 1 0 0 4 0 4 1 1 0 0 2 0 0 0 0 0 40 31 0 0 34 219339 4 18 0 0 0 0 0 3 3 0 0
524 ATG 0 3 0 3 2 0 20 6 6 2 1 2 43 3 210957 17 1 0 5 4 1 0 0 0 1 2 0 4 4 0 3 24 5 0 7 0 0 5 0 0 10 1 2 0 1 5 22 10 1 0 0 3 8 6 0 0 2 3 0 0 34 2 0 3
525 GGG 0 1 1 0 0 0 0 0 0 1 12 3 1 0 0 1 0 1 1 9 0 0 1 0 0 0 0 0 1 0 1 0 0 7 15 14 5 0 1 0 43 2 172441 26 8 0 10 0 0 0 0 1 0 0 1 0 0 0 11 0 1 1 0 0
526 GTG 0 0 5 1 0 0 4 4 1 2 0 3 0 0 52 3 0 0 1 0 2 4 1 0 0 0 2 0 15 5 2 1 0 0 2 2 1 1 12 3 1 0 7 3 91 11 167835 13 0 2 0 4 1 0 1 2 0 2 2 0 17 3 37 5
527 TAT 0 0 1 5 0 2 2 1 0 1 0 3 6 0 0 3 3 1 4 54 0 1 0 0 1 0 22 0 1 0 1 0 14 0 2 5 0 0 0 0 1 0 0 0 4 2 0 1 4 26 0 200218 1 0 0 2 0 0 4 14 1 0 1 8
528 CAG 9 0 36 3 0 4 0 0 0 0 0 5 0 0 0 0 15 11 174875 20 0 0 2 5 0 0 35 0 0 1 5 2 0 0 4 1 0 0 0 0 0 0 0 0 0 0 0 1 0 0 9 0 1 1 0 0 0 0 1 0 0 3 0 0
529 ATT 0 0 2 1 1 0 0 5 0 0 0 2 1 5 7 196065 8 0 0 3 0 0 0 1 0 1 0 0 0 0 9 4 0 0 1 0 0 0 0 0 0 0 1 0 2 0 0 14 0 3 0 6 1 0 0 0 0 0 5 0 0 0 1 4
530 CTG 0 0 0 0 0 0 0 0 0 0 43 0 0 0 42 0 0 0 4 0 0 0 18 0 0 0 1 0 13 5 225098 18 0 0 0 0 0 8 1 6 0 0 0 0 1 0 0 0 0 0 0 0 0 0 0 4 0 1 0 3 0 1 15 2
531 GCG 53 0 0 2 1 0 12 0 0 0 0 1 0 0 0 0 2 0 0 0 0 0 1 0 0 0 0 0 5 1 0 0 0 0 42 0 38 7 222144 17 0 5 4 0 0 1 47 0 0 0 0 0 1 4 10 0 0 0 1 2 0 0 3 0
532 ATC 0 1 0 0 0 9 0 0 0 0 0 0 98 221219 4 13 0 0 0 6 0 0 0 0 0 0 0 0 0 1 0 0 0 0 0 4 0 0 0 0 0 0 0 0 1 18 0 2 0 0 0 0 0 0 0 0 0 0 0 0 0 3 0 0
533 TAC 0 5 0 0 0 0 0 0 0 0 0 0 0 0 0 0 0 34 0 0 0 0 0 0 0 0 0 0 0 0 0 0 0 5 0 0 0 0 1 0 0 0 0 0 0 0 0 0 68 224415 1 26 0 2 0 1 0 5 0 0 0 1 1 0
534 TCA 0 0 0 0 10 0 0 0 0 0 0 5 0 0 0 0 0 0 0 0 14 0 0 0 0 0 0 0 0 0 0 0 0 0 0 0 4 0 0 0 0 0 0 0 0 0 0 0 80 0 0 0 224519 9 19 1 3 0 0 0 12 0 0 0
535 ACT 0 0 0 64 4 27 2 230217 0 0 0 7 0 0 0 27 0 0 0 0 0 0 0 1 0 0 0 0 0 0 0 1 0 0 0 0 0 0 0 9 0 0 0 0 0 0 0 0 1 0 0 0 0 0 0 1 0 0 0 1 0 0 0 0
536 GTC 0 0 0 0 0 0 1 0 0 0 0 0 1 72 0 3 0 0 0 0 0 0 0 0 0 0 0 0 1 9 0 3 0 2 0 0 0 12 0 0 0 1 2 0 51 227620 3 19 0 0 0 0 1 0 0 0 0 2 0 0 2 6 0 3
537 GCC 0 0 0 0 9 62 0 0 0 0 0 0 0 0 0 0 0 0 0 0 0 3 0 0 0 0 0 0 0 0 0 0 0 29 0 0 14 228931 7 28 0 2 0 0 0 11 0 0 0 0 0 0 1 17 1 3 0 0 0 0 1 0 3 0
538 AGT 0 0 0 35 0 4 0 2 4 23 3 231193 0 0 0 15 0 0 0 0 0 0 0 0 0 0 0 2 0 0 0 0 0 0 0 0 5 0 0 2 0 0 1 6 0 0 0 3 0 0 0 0 2 0 5 0 0 40 0 13 0 0 0 0
539 TCA 0 0 0 2 1 0 0 0 0 3 0 0 0 0 0 0 0 0 0 0 11 0 0 0 0 0 0 0 0 0 0 0 0 0 0 0 0 0 0 0 0 0 1 1 0 0 0 0 42 0 0 0 228766 7 40 23 1 0 0 0 16 0 0 0
540 CTG 0 0 0 0 3 12 0 0 0 0 0 0 9 0 72 0 0 0 6 0 0 0 15 0 0 0 4 0 50 6 231027 15 0 0 0 0 10 4 1 6 2 4 0 0 3 0 19 0 0 3 0 0 0 7 1 1 1 0 1 110 2 0 18 37
541 GTG 0 0 0 0 0 0 4 2 0 0 0 0 4 3 26 41 0 0 1 1 0 0 4 0 0 0 1 1 2 1 6 8 0 0 2 0 0 0 2 0 0 0 1 0 49 7 230724 29 0 0 0 0 0 2 23 0 0 2 21 2 8 0 60 0
542 CTT 0 0 0 0 5 4 1 6 0 0 0 0 15 17 5 69 0 0 0 7 1 0 0 43 0 0 0 1 9 18 21 226741 0 0 0 0 3 0 31 6 0 4 3 0 1 8 11 0 0 0 0 0 0 3 4 2 0 1 2 7 21 0 0 28
543 TTG 0 3 0 0 4 0 1 0 0 0 0 0 2 0 3 1 0 0 0 0 0 0 0 0 0 0 0 0 0 0 15 0 0 0 0 0 7 0 14 15 3 0 0 1 10 2 7 0 2 30 2 0 12 1 19 0 0 0 26 0 30 27 230356 15
544 GTC 0 0 0 0 0 0 0 0 0 0 0 0 0 41 0 0 0 0 0 0 0 0 0 0 0 0 0 0 0 3 0 0 0 0 0 0 0 22 0 0 0 4 0 0 94 229272 6 14 0 0 0 0 0 3 0 0 0 0 0 0 0 18 0 0
545 TCC 0 0 0 0 1 200 0 0 0 0 0 0 0 1 0 0 0 1 0 0 0 60 0 0 0 0 1 0 0 0 2 1 0 0 0 0 0 5 0 0 0 0 0 0 0 0 0 0 0 68 0 0 38 231324 2 5 0 3 0 0 0 5 0 0
546 CTG 0 0 0 0 0 0 0 0 0 0 0 0 0 0 30 0 0 0 4 0 0 0 49 1 0 0 18 0 55 4 229194 12 0 0 0 0 0 0 0 0 0 0 2 0 0 0 4 0 0 0 0 0 0 0 0 0 0 0 1 0 1 1 13 0
547 GGG 0 0 0 0 0 0 0 0 0 0 14 0 0 0 0 0 0 0 0 0 0 0 0 0 0 0 3 0 0 0 0 0 0 0 18 0 0 0 1 0 17 1 230800 19 0 0 24 0 0 0 0 0 0 0 0 0 0 0 4 0 0 0 0 0
548 GCA 0 0 0 0 61 0 0 0 0 0 0 0 0 0 0 0 0 0 0 0 13 0 0 0 0 0 0 0 0 0 0 0 17 0 0 0 230430 2 12 20 29 0 1 0 33 0 0 0 0 0 0 0 944 0 0 0 0 0 0 0 0 0 0 0
549 ATC 0 6 0 0 0 38 0 0 0 1 0 0 37 231687 6 20 0 0 0 0 0 0 0 0 0 0 0 0 0 0 1 0 0 0 0 0 0 3 0 0 0 1 0 0 0 13 0 0 0 0 0 0 0 0 0 0 0 0 0 19 0 1 4 2
550 AGT 0 0 0 24 1 7 0 6 4 27 1 232554 1 0 0 62 1 0 0 0 0 0 0 0 0 0 0 5 1 0 5 0 0 1 2 0 0 0 0 0 0 0 0 48 8 0 0 1 0 0 0 0 4 12 0 0 0 6 0 3 4 0 0 2
551 TTC 0 0 0 0 1 0 8 0 0 0 0 6 0 4 0 0 10 0 0 0 0 0 0 0 0 0 0 0 0 13 0 4 2 0 1 0 0 2 0 0 1 8 0 0 2 10 0 0 1 9 0 0 1 11 1 3 2 4 0 0 47 232358 11 28
552 TGG 0 0 0 1 0 0 0 0 1 0 1 0 0 1 0 0 0 0 0 0 0 0 0 0 0 0 14 0 2 0 0 0 0 0 0 0 1 2 0 0 0 0 15 0 0 0 0 0 0 23 20 3 0 0 2 0 15 1 232601 38 0 6 8 1
553 ATG 0 0 4 0 0 0 5 0 0 0 2 2 29 2 232646 13 0 0 0 0 0 0 0 0 0 0 0 0 0 0 3 0 1 0 0 0 0 11 3 4 0 2 2 54 0 0 15 0 0 0 2 0 12 0 1 3 0 0 0 0 0 0 1 0
554 TGT 0 0 0 0 0 0 2 0 0 0 0 2 4 0 10 4 0 0 0 0 0 0 0 0 0 0 0 3 7 3 5 0 0 0 0 0 3 0 0 0 0 0 1 2 1 0 0 0 0 0 0 35 0 0 0 0 0 34 6 232538 2 0 7 23
555 TCT 2 0 0 8 0 1 1 1 0 0 1 19 1 2 12 0 8 0 0 4 0 0 0 15 0 3 0 4 3 7 1 2 0 0 1 2 15 3 26 2 1 1 1 3 0 2 3 1 0 1 0 100 7 32 10 231638 0 0 3 8 22 4 3 9
556 AAT 7 12 26 233322 0 4 0 4 0 0 0 9 24 2 0 8 0 0 0 1 0 0 0 0 0 0 0 0 0 1 0 6 0 1 0 17 0 0 0 0 0 0 0 4 0 2 5 0 0 0 0 1 0 0 3 0 0 0 0 0 4 1 0 0
557 GGG 0 0 0 1 0 0 0 0 0 0 27 0 0 0 0 0 0 0 5 0 0 0 0 0 0 0 6 0 0 0 0 0 0 2 26 0 0 0 2 0 58 4 232197 12 0 0 123 0 0 0 0 0 0 0 1 0 0 0 10 0 0 0 0 0
558 TCT 0 0 0 1 0 0 1 2 0 0 0 0 3 0 8 0 22 1 0 0 0 0 0 12 0 0 0 0 5 3 0 5 0 0 0 0 0 4 1 54 0 0 0 0 7 0 0 0 0 2 0 73 13 14 4 231923 0 0 4 2 0 0 1 19
559 TTG 0 0 0 0 0 0 0 0 0 0 0 0 6 1 3 0 0 0 0 0 0 0 0 0 0 0 0 0 4 5 30 0 0 0 0 0 0 0 0 0 0 0 0 0 3 0 7 1 0 0 4 0 0 0 13 0 0 0 2 0 30 3 232663 26
560 CAG 0 1 26 0 0 0 0 0 0 0 1 1 0 0 0 0 34 0 233309 16 0 0 1 0 4 0 27 0 2 0 1 0 0 0 1 0 0 0 0 0 0 0 0 0 9 0 0 0 0 0 81 0 0 0 0 0 0 0 0 0 0 0 0 0
561 TGC 0 0 0 0 0 0 0 0 0 1 0 0 4 1 6 23 0 0 5 0 0 0 0 0 0 8 0 0 9 0 0 0 0 0 0 0 0 0 0 0 0 1 0 0 0 0 0 0 0 95 0 0 0 1 0 0 30 232598 1 28 0 22 7 0
562 AGA 33 6 15 0 2 0 8 6 233335 10 17 0 17 0 0 6 4 3 0 0 0 0 0 0 12 0 2 9 4 0 0 1 0 0 7 0 0 6 0 0 19 5 0 2 1 9 3 2 0 4 0 2 5 1 0 0 6 1 2 0 1 3 2 0
563 ATA 10 0 0 0 13 0 1 0 0 0 0 0 233810 7 22 2 0 0 0 0 0 0 0 0 0 0 0 0 0 0 0 0 0 0 0 0 0 0 0 0 0 0 0 0 12 2 1 1 0 0 0 0 0 0 0 0 0 0 0 0 3 0 1 1
564 TGC 0 0 0 0 0 6 0 0 0 4 0 0 0 0 0 0 0 0 0 0 0 0 0 0 0 12 0 0 0 0 0 0 0 1 0 0 0 0 0 0 1 2 0 0 0 0 0 0 0 37 0 0 0 4 0 0 31 232582 1 78 0 11 0 0
565 ATC 0 2 0 0 0 6 0 0 0 2 0 0 17 232704 1 12 0 0 0 0 0 0 0 0 0 0 0 0 1 5 2 0 0 0 0 0 0 2 0 0 0 0 0 0 0 6 1 0 1 28 0 0 3 0 0 0 0 0 0 0 4 4 9 0
566 TGA 0 0 0 0 0 0 0 0 2 0 0 0 0 0 0 0 0 0 0 0 0 0 0 0 41 0 0 0 0 0 0 0 0 0 0 0 0 0 0 0 5 0 0 0 0 0 0 0 35 0 0 0 0 0 0 0 233375 0 11 1 7 0 0 0
