# Supplementary material for: Complete mapping of viral escape from neutralizing antibodies
Source: PLoS Pathog. 2017 Mar 13;13(3):e1006271. doi: 10.1371/journal.ppat.1006271 (PMC5363992; doi:10.1371/journal.ppat.1006271)
Supplement: S2 File — This ZIP archive contains the computer code to perform the data analysis described in this manuscript. The analysis is performed by the iPython notebook found in the ZIP archive. (ZIP) [file ppat.1006271.s008.zip › S2_File/counts_and_alignments/L1_mock_r1_summarystats.txt]

total read pairs = 7533263
read pairs that fail Illumina filter = 0
low quality read pairs = 988402
barcodes randomly purged = 0
discarded barcodes with 1 reads = 1540695
aligned barcodes with 2 reads = 829740
discarded barcodes with 2 reads = 10621
un-alignable barcodes with 2 reads = 87886
aligned barcodes with 3 reads = 455983
discarded barcodes with 3 reads = 9090
un-alignable barcodes with 3 reads = 52770
aligned barcodes with 4 reads = 205555
discarded barcodes with 4 reads = 5468
un-alignable barcodes with 4 reads = 18643
aligned barcodes with 5 reads = 76919
discarded barcodes with 5 reads = 2722
un-alignable barcodes with 5 reads = 6668
aligned barcodes with 6 reads = 24364
discarded barcodes with 6 reads = 1117
un-alignable barcodes with 6 reads = 2123
aligned barcodes with 7 reads = 6892
discarded barcodes with 7 reads = 426
un-alignable barcodes with 7 reads = 637
aligned barcodes with 8 reads = 1773
discarded barcodes with 8 reads = 143
un-alignable barcodes with 8 reads = 148
aligned barcodes with 9 reads = 432
discarded barcodes with 9 reads = 43
un-alignable barcodes with 9 reads = 35
aligned barcodes with 10 reads = 89
discarded barcodes with 10 reads = 16
un-alignable barcodes with 10 reads = 10
aligned barcodes with 11 reads = 20
discarded barcodes with 11 reads = 4
aligned barcodes with 12 reads = 3
discarded barcodes with 12 reads = 5
discarded barcodes with 13 reads = 1
