# Supplementary material for: Complete mapping of viral escape from neutralizing antibodies
Source: PLoS Pathog. 2017 Mar 13;13(3):e1006271. doi: 10.1371/journal.ppat.1006271 (PMC5363992; doi:10.1371/journal.ppat.1006271)
Supplement: S2 File — This ZIP archive contains the computer code to perform the data analysis described in this manuscript. The analysis is performed by the iPython notebook found in the ZIP archive. (ZIP) [file ppat.1006271.s008.zip › S2_File/counts_and_alignments/L1_mock_r2_.log]

2016-11-08 13:05:17,276 - INFO - Beginning execution of dms_barcodedsubamplicons in directory /home/jbloom/flu_mutational_antigenic_profiling_paper/supplementalfiles/SupplementaryFile2

2016-11-08 13:05:17,276 - INFO - Progress will be logged to ./counts_and_alignments//L1_mock_r2_.log
2016-11-08 13:05:18,160 - INFO - Version information for dms_tools and associated packages.
	Time and date: Tue Nov  8 13:05:17 2016
	Platform: Linux-3.13.0-49-generic-x86_64-with-Ubuntu-14.04-trusty
	Python version: 2.7.6 (default, Mar 22 2014, 22:59:56)  [GCC 4.8.2]
	dms_tools version: 1.1.20
	Bio version: 1.68
	numpy version: 1.11.2
	scipy version: 0.18.1
	matplotlib version: 1.5.3
	cython version: 0.25.1
	pystan version: 2.12.0.0
	weblogolib version: 3.4
	PyPDF2 version: 1.26.0
	pandas version: 0.19.1

2016-11-08 13:05:18,160 - INFO - Parsed the following arguments:
	minreadconcurrence = 0.75
	maxmuts = 4
	maxlowqfrac = 0.075
	r1files = ['./FASTQ_files/L1_mock_r2_1.fastq']
	minreadidentity = 0.9
	purgefrac = 0
	R1trimlength = 200
	R1_is_antisense = False
	r2files = ['./FASTQ_files/L1_mock_r2_2.fastq']
	alignspecs = [(1, 285, 36, 37), (286, 570, 31, 32), (571, 855, 37, 32), (856, 1140, 31, 36), (1141, 1425, 29, 33), (1426, 1698, 40, 43)]
	R2trimlength = 170
	maxreadtrim = 3
	barcodeinfo = False
	chartype = codon
	barcodelength = 8
	minreadsperbarcode = 2
	minq = 15
	outprefix = ./counts_and_alignments//L1_mock_r2_
	refseq = WSN_HA_reference.fa
	purgereadfrac = 0
	seed = 1

2016-11-08 13:05:18,172 - INFO - Read a reference sequence of 566 codons from WSN_HA_reference.fa

2016-11-08 13:05:18,173 - INFO - Now parsing reads from the following:
	r1files: ./FASTQ_files/L1_mock_r2_1.fastq
	r2files: ./FASTQ_files/L1_mock_r2_2.fastq
2016-11-08 13:05:24,790 - INFO - Reads parsed so far: 100000
2016-11-08 13:05:31,647 - INFO - Reads parsed so far: 200000
2016-11-08 13:05:38,155 - INFO - Reads parsed so far: 300000
2016-11-08 13:05:43,766 - INFO - Reads parsed so far: 400000
2016-11-08 13:05:50,916 - INFO - Reads parsed so far: 500000
2016-11-08 13:05:57,840 - INFO - Reads parsed so far: 600000
2016-11-08 13:06:02,904 - INFO - Reads parsed so far: 700000
2016-11-08 13:06:09,199 - INFO - Reads parsed so far: 800000
2016-11-08 13:06:14,510 - INFO - Reads parsed so far: 900000
2016-11-08 13:06:20,823 - INFO - Reads parsed so far: 1000000
2016-11-08 13:06:27,253 - INFO - Reads parsed so far: 1100000
2016-11-08 13:06:32,561 - INFO - Reads parsed so far: 1200000
2016-11-08 13:06:38,958 - INFO - Reads parsed so far: 1300000
2016-11-08 13:06:45,743 - INFO - Reads parsed so far: 1400000
2016-11-08 13:06:51,221 - INFO - Reads parsed so far: 1500000
2016-11-08 13:06:57,557 - INFO - Reads parsed so far: 1600000
2016-11-08 13:07:04,036 - INFO - Reads parsed so far: 1700000
2016-11-08 13:07:10,884 - INFO - Reads parsed so far: 1800000
2016-11-08 13:07:15,724 - INFO - Reads parsed so far: 1900000
2016-11-08 13:07:23,195 - INFO - Reads parsed so far: 2000000
2016-11-08 13:07:29,317 - INFO - Reads parsed so far: 2100000
2016-11-08 13:07:34,565 - INFO - Reads parsed so far: 2200000
2016-11-08 13:07:40,620 - INFO - Reads parsed so far: 2300000
2016-11-08 13:07:47,436 - INFO - Reads parsed so far: 2400000
2016-11-08 13:07:53,633 - INFO - Reads parsed so far: 2500000
2016-11-08 13:08:00,048 - INFO - Reads parsed so far: 2600000
2016-11-08 13:08:06,677 - INFO - Reads parsed so far: 2700000
2016-11-08 13:08:13,241 - INFO - Reads parsed so far: 2800000
2016-11-08 13:08:18,148 - INFO - Reads parsed so far: 2900000
2016-11-08 13:08:24,570 - INFO - Reads parsed so far: 3000000
2016-11-08 13:08:30,165 - INFO - Reads parsed so far: 3100000
2016-11-08 13:08:36,182 - INFO - Reads parsed so far: 3200000
2016-11-08 13:08:43,028 - INFO - Reads parsed so far: 3300000
2016-11-08 13:08:49,667 - INFO - Reads parsed so far: 3400000
2016-11-08 13:08:56,318 - INFO - Reads parsed so far: 3500000
2016-11-08 13:09:01,410 - INFO - Reads parsed so far: 3600000
2016-11-08 13:09:07,067 - INFO - Reads parsed so far: 3700000
2016-11-08 13:09:12,915 - INFO - Reads parsed so far: 3800000
2016-11-08 13:09:19,477 - INFO - Reads parsed so far: 3900000
2016-11-08 13:09:26,033 - INFO - Reads parsed so far: 4000000
2016-11-08 13:09:31,273 - INFO - Reads parsed so far: 4100000
2016-11-08 13:09:37,683 - INFO - Reads parsed so far: 4200000
2016-11-08 13:09:44,222 - INFO - Reads parsed so far: 4300000
2016-11-08 13:09:49,642 - INFO - Reads parsed so far: 4400000
2016-11-08 13:09:55,506 - INFO - Reads parsed so far: 4500000
2016-11-08 13:10:02,146 - INFO - Reads parsed so far: 4600000
2016-11-08 13:10:08,992 - INFO - Reads parsed so far: 4700000
2016-11-08 13:10:14,110 - INFO - Reads parsed so far: 4800000
2016-11-08 13:10:20,556 - INFO - Reads parsed so far: 4900000
2016-11-08 13:10:26,405 - INFO - Reads parsed so far: 5000000
2016-11-08 13:10:31,905 - INFO - Reads parsed so far: 5100000
2016-11-08 13:10:38,277 - INFO - Reads parsed so far: 5200000
2016-11-08 13:10:44,646 - INFO - Reads parsed so far: 5300000
2016-11-08 13:10:49,985 - INFO - Reads parsed so far: 5400000
2016-11-08 13:10:56,274 - INFO - Reads parsed so far: 5500000
2016-11-08 13:11:02,374 - INFO - Reads parsed so far: 5600000
2016-11-08 13:11:07,535 - INFO - Reads parsed so far: 5700000
2016-11-08 13:11:13,846 - INFO - Reads parsed so far: 5800000
2016-11-08 13:11:20,271 - INFO - Reads parsed so far: 5900000
2016-11-08 13:11:26,641 - INFO - Reads parsed so far: 6000000
2016-11-08 13:11:32,117 - INFO - Reads parsed so far: 6100000
2016-11-08 13:11:39,266 - INFO - Reads parsed so far: 6200000
2016-11-08 13:11:45,463 - INFO - Reads parsed so far: 6300000
2016-11-08 13:11:51,009 - INFO - Reads parsed so far: 6400000
2016-11-08 13:11:57,432 - INFO - Reads parsed so far: 6500000
2016-11-08 13:12:04,457 - INFO - Reads parsed so far: 6600000
2016-11-08 13:12:09,615 - INFO - Reads parsed so far: 6700000
2016-11-08 13:12:16,619 - INFO - Reads parsed so far: 6800000
2016-11-08 13:12:23,475 - INFO - Reads parsed so far: 6900000
2016-11-08 13:12:28,743 - INFO - Reads parsed so far: 7000000
2016-11-08 13:12:35,179 - INFO - Reads parsed so far: 7100000
2016-11-08 13:12:41,761 - INFO - Reads parsed so far: 7200000
2016-11-08 13:12:46,949 - INFO - Reads parsed so far: 7300000
2016-11-08 13:12:54,224 - INFO - Reads parsed so far: 7400000
2016-11-08 13:13:00,774 - INFO - Reads parsed so far: 7500000
2016-11-08 13:13:06,384 - INFO - Reads parsed so far: 7600000
2016-11-08 13:13:13,004 - INFO - Reads parsed so far: 7700000
2016-11-08 13:13:19,820 - INFO - Reads parsed so far: 7800000
2016-11-08 13:13:27,626 - INFO - Reads parsed so far: 7900000
2016-11-08 13:13:33,103 - INFO - Reads parsed so far: 8000000
2016-11-08 13:13:35,898 - INFO - Finished parsing all 8048792 reads; ended up with 3397230 unique barcodes.

2016-11-08 13:13:35,902 - INFO - Now examining the 3397230 barcodes to see if reads meet criteria for retention
2016-11-08 13:13:39,087 - INFO - Barcodes examined so far: 100000
2016-11-08 13:13:42,060 - INFO - Barcodes examined so far: 200000
2016-11-08 13:13:45,034 - INFO - Barcodes examined so far: 300000
2016-11-08 13:13:48,007 - INFO - Barcodes examined so far: 400000
2016-11-08 13:13:51,001 - INFO - Barcodes examined so far: 500000
2016-11-08 13:13:53,974 - INFO - Barcodes examined so far: 600000
2016-11-08 13:13:56,964 - INFO - Barcodes examined so far: 700000
2016-11-08 13:13:59,951 - INFO - Barcodes examined so far: 800000
2016-11-08 13:14:02,927 - INFO - Barcodes examined so far: 900000
2016-11-08 13:14:05,919 - INFO - Barcodes examined so far: 1000000
2016-11-08 13:14:08,984 - INFO - Barcodes examined so far: 1100000
2016-11-08 13:14:12,057 - INFO - Barcodes examined so far: 1200000
2016-11-08 13:14:15,109 - INFO - Barcodes examined so far: 1300000
2016-11-08 13:14:18,159 - INFO - Barcodes examined so far: 1400000
2016-11-08 13:14:21,213 - INFO - Barcodes examined so far: 1500000
2016-11-08 13:14:24,261 - INFO - Barcodes examined so far: 1600000
2016-11-08 13:14:27,310 - INFO - Barcodes examined so far: 1700000
2016-11-08 13:14:30,493 - INFO - Barcodes examined so far: 1800000
2016-11-08 13:14:33,596 - INFO - Barcodes examined so far: 1900000
2016-11-08 13:14:36,689 - INFO - Barcodes examined so far: 2000000
2016-11-08 13:14:39,663 - INFO - Barcodes examined so far: 2100000
2016-11-08 13:14:42,603 - INFO - Barcodes examined so far: 2200000
2016-11-08 13:14:45,522 - INFO - Barcodes examined so far: 2300000
2016-11-08 13:14:48,457 - INFO - Barcodes examined so far: 2400000
2016-11-08 13:14:51,443 - INFO - Barcodes examined so far: 2500000
2016-11-08 13:14:54,529 - INFO - Barcodes examined so far: 2600000
2016-11-08 13:14:57,791 - INFO - Barcodes examined so far: 2700000
2016-11-08 13:15:01,305 - INFO - Barcodes examined so far: 2800000
2016-11-08 13:15:04,996 - INFO - Barcodes examined so far: 2900000
2016-11-08 13:15:08,842 - INFO - Barcodes examined so far: 3000000
2016-11-08 13:15:12,896 - INFO - Barcodes examined so far: 3100000
2016-11-08 13:15:17,175 - INFO - Barcodes examined so far: 3200000
2016-11-08 13:15:22,012 - INFO - Barcodes examined so far: 3300000
2016-11-08 13:15:30,128 - INFO - Finished examining all 3397230 barcodes

2016-11-08 13:15:30,129 - INFO - Writing the codon counts to ./counts_and_alignments//L1_mock_r2_counts.txt
2016-11-08 13:15:30,153 - INFO - Here are the summary statistics (these are also being written to ./counts_and_alignments//L1_mock_r2_summarystats.txt):
	total read pairs = 8048792
	read pairs that fail Illumina filter = 0
	low quality read pairs = 1079403
	barcodes randomly purged = 0
	discarded barcodes with 1 reads = 1464407
	aligned barcodes with 2 reads = 844195
	discarded barcodes with 2 reads = 10555
	un-alignable barcodes with 2 reads = 90385
	aligned barcodes with 3 reads = 496555
	discarded barcodes with 3 reads = 9832
	un-alignable barcodes with 3 reads = 58030
	aligned barcodes with 4 reads = 238272
	discarded barcodes with 4 reads = 6365
	un-alignable barcodes with 4 reads = 22046
	aligned barcodes with 5 reads = 93716
	discarded barcodes with 5 reads = 3293
	un-alignable barcodes with 5 reads = 8350
	aligned barcodes with 6 reads = 31794
	discarded barcodes with 6 reads = 1520
	un-alignable barcodes with 6 reads = 2763
	aligned barcodes with 7 reads = 9690
	discarded barcodes with 7 reads = 590
	un-alignable barcodes with 7 reads = 827
	aligned barcodes with 8 reads = 2623
	discarded barcodes with 8 reads = 187
	un-alignable barcodes with 8 reads = 216
	aligned barcodes with 9 reads = 636
	discarded barcodes with 9 reads = 59
	un-alignable barcodes with 9 reads = 59
	aligned barcodes with 10 reads = 158
	discarded barcodes with 10 reads = 33
	un-alignable barcodes with 10 reads = 10
	aligned barcodes with 11 reads = 35
	discarded barcodes with 11 reads = 10
	un-alignable barcodes with 11 reads = 6
	aligned barcodes with 12 reads = 7
	discarded barcodes with 12 reads = 2
	un-alignable barcodes with 12 reads = 2
	aligned barcodes with 13 reads = 2
2016-11-08 13:15:30,153 - INFO - Successful completion of dms_barcodedsubamplicons at Tue Nov  8 13:15:30 2016
