# Supplementary material for: Complete mapping of viral escape from neutralizing antibodies
Source: PLoS Pathog. 2017 Mar 13;13(3):e1006271. doi: 10.1371/journal.ppat.1006271 (PMC5363992; doi:10.1371/journal.ppat.1006271)
Supplement: S2 File — This ZIP archive contains the computer code to perform the data analysis described in this manuscript. The analysis is performed by the iPython notebook found in the ZIP archive. (ZIP) [file ppat.1006271.s008.zip › S2_File/counts_and_alignments/L1_mock_r2_counts.txt]

# POSITION WT AAA AAC AAG AAT ACA ACC ACG ACT AGA AGC AGG AGT ATA ATC ATG ATT CAA CAC CAG CAT CCA CCC CCG CCT CGA CGC CGG CGT CTA CTC CTG CTT GAA GAC GAG GAT GCA GCC GCG GCT GGA GGC GGG GGT GTA GTC GTG GTT TAA TAC TAG TAT TCA TCC TCG TCT TGA TGC TGG TGT TTA TTC TTG TTT
1 ATG 0 0 3 0 0 0 7 0 0 0 3 0 36 1 301365 18 0 0 0 0 0 0 0 0 0 0 0 0 0 0 11 0 0 0 0 0 0 0 0 0 0 0 0 0 0 0 15 0 0 0 0 0 0 0 0 0 0 0 0 0 0 0 2 0
2 AAG 27 5 301088 50 27 2 40 25 15 3 50 4 15 25 61 25 6 56 29 4 0 0 11 9 0 3 1 5 5 39 14 8 5 0 47 6 4 0 2 0 4 0 0 0 8 8 0 0 0 15 0 32 22 3 18 8 0 1 0 28 1 4 6 0
3 GCA 0 1 0 0 54 2 0 0 4 2 10 0 7 0 1 2 2 0 0 0 2 2 2 12 2 3 1 15 0 0 0 6 21 20 6 0 301136 8 13 26 3 0 0 0 26 6 1 0 0 3 1 0 31 1 0 1 0 1 1 0 0 0 3 4
4 AAA 301920 46 8 8 10 9 6 8 11 0 2 8 4 10 21 7 12 11 11 1 1 0 5 4 0 24 8 3 2 2 0 0 11 0 0 0 7 8 1 1 0 1 0 4 0 4 22 0 1 1 0 0 1 0 26 0 3 4 0 1 0 0 20 0
5 CTA 2 0 0 0 0 0 0 1 0 0 0 0 64 0 0 0 2 2 4 0 27 0 0 0 0 0 0 0 302075 0 27 0 1 0 0 0 10 2 2 1 0 7 0 0 2 0 1 1 0 10 0 0 0 0 0 0 3 0 1 9 18 5 0 0
6 CTG 0 0 0 0 3 0 0 6 0 0 0 0 1 5 77 1 0 0 10 1 1 0 10 0 0 0 3 0 38 13 301767 23 0 0 0 0 3 0 1 6 0 0 0 0 0 0 5 0 2 0 0 4 0 0 0 0 0 0 1 1 0 11 43 11
7 GTC 0 0 0 0 0 8 2 2 0 0 0 0 0 48 0 0 0 0 0 0 0 0 0 0 0 0 6 0 1 18 0 3 0 2 0 0 13 25 8 0 3 1 2 0 54 301488 11 24 0 0 0 0 0 1 0 0 0 0 27 26 0 44 11 2
8 CTG 0 0 0 0 0 0 0 0 0 0 0 0 0 1 30 2 0 0 4 0 2 0 67 0 0 0 5 0 62 6 301078 86 0 0 0 0 1 0 0 1 8 0 0 0 0 0 0 0 0 0 0 0 3 0 0 0 0 0 1 0 0 0 28 1
9 TTA 0 0 0 0 0 5 0 6 1 0 0 0 10 0 8 0 0 0 0 0 3 0 0 2 0 0 0 0 60 0 6 1 0 0 0 0 0 0 0 0 0 0 0 0 4 34 0 21 1 0 0 0 21 2 0 0 1 0 0 2 301872 2 40 9
10 TAT 0 0 0 5 4 0 1 0 0 1 0 6 34 0 3 2 0 2 0 51 0 0 0 0 0 0 0 0 0 0 0 1 0 0 0 4 0 1 0 0 0 0 0 0 3 0 0 0 55 44 15 301526 0 1 2 5 0 0 0 201 18 0 16 4
11 GCA 1 0 0 0 95 3 1 0 0 11 0 1 15 3 3 7 2 0 0 0 13 1 0 0 0 2 9 0 1 3 0 1 64 0 1 0 301277 4 94 11 5 1 1 4 86 2 3 1 0 5 1 2 40 5 2 0 0 0 3 6 5 12 9 32
12 TTT 1 0 0 0 0 6 0 0 0 0 0 0 5 3 0 12 0 0 0 1 0 1 0 2 0 0 0 0 1 14 1 81 1 0 0 0 1 0 0 0 0 0 1 0 22 29 7 17 0 0 0 2 0 0 0 22 0 1 0 7 5 32 6 301508
13 GTA 0 0 0 2 7 18 0 5 0 0 0 0 27 3 6 0 0 3 0 0 0 0 1 2 2 0 0 0 4 0 1 0 1 0 0 0 98 0 0 0 3 0 0 0 301706 1 75 4 1 1 0 0 0 0 0 1 0 0 0 0 6 0 2 0
14 GCT 0 0 0 0 0 2 0 20 0 4 5 0 0 0 0 0 0 0 0 3 0 0 0 5 1 0 0 4 0 0 0 0 0 0 0 58 19 43 3 301718 0 0 0 40 0 0 0 5 0 0 0 0 0 0 0 36 0 0 0 0 0 0 0 0
15 ACA 26 0 0 0 301633 26 121 16 0 0 0 0 17 9 0 0 0 0 0 0 2 0 0 0 0 0 0 0 0 0 0 0 0 0 0 0 10 0 0 0 0 0 0 0 1 0 0 0 0 0 0 0 10 1 0 0 0 0 0 0 0 0 0 0
16 GAT 0 0 0 19 0 0 0 0 0 0 0 2 0 0 0 0 0 0 1 4 0 0 0 0 0 1 3 0 0 0 0 0 1 21 6 301897 1 0 0 0 0 0 1 14 0 0 0 2 0 0 1 12 0 0 0 0 0 0 0 0 0 0 0 0
17 GCA 0 0 0 0 59 0 0 0 0 0 0 0 0 0 0 0 0 0 0 0 1 0 0 0 0 0 0 0 0 0 0 0 22 0 0 0 300702 7 131 14 2 0 0 0 42 0 0 0 0 0 0 0 16 0 2 0 0 0 0 0 0 0 0 0
18 GAC 0 13 0 0 0 0 0 0 0 0 0 0 0 0 0 0 0 1 0 0 0 0 0 0 0 0 0 0 0 0 0 0 25 300795 5 31 0 4 0 0 0 22 0 0 0 4 0 0 0 40 0 0 0 0 0 0 0 0 0 0 0 0 0 0
19 ACA 49 2 9 5 301653 13 68 3 4 0 94 52 13 0 0 4 9 0 6 11 3 0 0 0 1 1 0 20 0 2 0 0 0 0 5 0 3 0 0 0 0 0 0 0 2 1 4 3 1 0 0 6 1 3 0 0 0 0 0 0 8 2 3 4
20 ATA 4 0 0 0 23 0 0 0 2 0 0 0 301170 2 19 25 1 0 0 0 0 0 0 0 0 0 0 0 2 2 0 1 0 0 0 0 0 0 0 0 0 0 0 0 14 0 3 2 0 0 0 0 0 0 0 0 0 0 0 0 2 0 0 0
21 TGT 0 0 0 0 0 0 0 0 0 0 0 4 0 0 0 0 0 0 0 0 0 0 0 0 0 0 0 7 0 0 0 0 0 0 0 0 0 0 0 0 0 0 0 5 0 0 0 0 1 0 0 38 0 0 0 3 3 127 2 301394 2 1 0 20
22 ATA 5 0 0 0 13 0 0 2 3 0 0 0 300477 8 52 7 0 0 0 0 0 0 0 0 0 0 2 0 3 0 0 0 0 0 0 0 0 0 0 0 0 0 0 0 41 0 12 1 10 0 0 0 0 0 0 0 0 0 0 0 2 0 0 0
23 GGC 29 0 0 0 0 0 0 0 0 11 0 0 0 0 0 0 0 0 0 0 0 0 0 0 0 3 0 0 0 0 0 0 0 22 0 0 0 0 0 0 101 297818 38 16 0 22 0 0 0 0 0 0 0 0 0 0 0 23 0 0 0 0 0 0
24 TAC 0 1 0 0 0 2 1 0 0 0 0 0 1 0 0 0 2 22 0 1 0 0 0 0 0 0 0 0 0 0 0 0 0 1 0 0 0 0 0 0 0 0 0 0 1 0 0 0 55 301420 4 56 0 0 0 0 0 5 0 0 0 2 0 0
25 CAT 0 0 0 37 3 7 0 2 0 0 0 0 0 2 1 0 8 18 10 300672 0 0 0 8 0 0 0 27 3 1 7 1 0 0 0 1 5 2 0 1 0 0 0 0 0 0 0 6 1 1 0 22 0 1 0 0 0 2 0 0 1 0 3 0
26 GCG 0 4 0 4 0 0 54 0 0 10 0 0 0 0 0 0 0 0 0 0 0 0 9 0 0 0 0 0 0 0 0 0 2 0 519 0 217 18 297731 34 0 0 4 0 0 0 33 0 9 0 0 0 1 5 22 0 0 0 0 0 0 0 0 0
27 AAC 142 301524 2 30 0 4 0 0 0 12 0 0 0 0 0 0 0 2 0 0 0 0 0 0 0 0 0 0 0 0 0 0 0 14 0 0 0 0 0 0 0 0 0 0 0 0 0 0 0 4 0 0 0 0 0 0 10 0 0 0 0 0 0 0
28 AAC 60 299546 2 30 0 3 0 0 0 19 0 0 0 0 0 0 0 3 0 0 0 0 0 0 0 0 0 0 0 0 0 0 0 26 0 0 0 0 0 0 0 0 0 0 0 0 0 0 0 1 0 0 0 0 0 0 0 0 1 0 0 0 0 0
29 TCA 0 0 0 20 6 0 1 0 0 0 0 2 0 0 0 0 0 0 0 0 23 0 0 0 0 0 0 0 0 0 0 0 0 0 0 0 3 0 0 8 2 0 0 1 1 0 0 0 68 0 2 0 301099 29 30 11 4 0 0 0 11 0 0 0
30 ACC 0 51 0 0 63 301375 3 85 0 5 0 0 0 28 0 0 0 0 0 0 0 5 0 0 0 0 0 0 0 1 0 0 0 0 0 0 1 20 0 0 0 0 0 0 0 0 0 0 0 0 0 0 1 2 0 0 0 0 3 0 0 0 0 0
31 GAC 2 115 0 0 0 3 6 3 0 0 0 0 0 0 0 0 0 3 2 0 0 0 0 0 0 0 0 0 0 0 0 0 57 298696 2 22 0 4 0 0 0 14 0 0 1 0 0 0 0 19 0 0 0 0 0 0 0 0 0 0 0 0 0 0
32 ACT 0 0 0 51 28 15 2 301307 0 0 0 2 0 0 1 14 2 0 0 0 0 0 0 2 0 1 0 1 3 0 0 0 1 0 0 0 0 0 0 17 0 0 0 0 0 0 0 3 1 0 7 0 0 0 0 2 0 0 0 0 0 0 1 0
33 GTT 0 0 0 0 0 0 0 0 0 0 0 0 0 0 0 59 0 0 1 0 0 0 0 0 0 0 0 0 0 0 0 6 0 0 0 3 0 0 0 17 0 0 0 1 18 44 10 300209 0 0 0 0 0 0 0 0 0 0 0 0 0 0 0 19
34 GAC 1 17 0 0 0 0 0 0 0 0 0 0 0 0 0 0 0 2 0 0 0 0 0 0 0 0 0 0 0 0 0 0 39 299042 6 32 0 0 0 0 0 30 0 0 0 4 0 0 7 15 0 0 0 0 0 0 1 0 0 0 0 0 0 0
35 ACA 37 0 0 0 301327 12 34 26 1 0 0 0 19 0 0 0 0 0 0 0 2 0 0 0 0 0 0 0 0 0 0 0 0 0 0 0 11 0 0 0 0 0 0 0 0 0 0 0 1 0 0 0 1 0 0 0 0 0 0 0 0 0 0 0
36 ATA 4 0 0 0 15 0 0 0 2 0 0 0 301425 6 17 4 0 0 0 0 1 2 0 0 0 0 0 0 2 0 2 0 0 0 0 0 1 0 0 1 0 0 0 0 9 0 3 0 0 0 0 0 0 0 0 0 0 0 0 0 3 0 0 0
37 CTC 3 1 0 1 7 16 18 0 6 107 107 0 0 42 0 0 11 2 6 0 0 13 0 0 30 0 11 2 35 299785 8 36 0 2 0 0 0 0 0 0 4 0 0 0 3 2 0 0 0 16 0 4 1 8 0 0 0 0 0 0 0 12 5 0
38 GAG 1 0 31 0 0 0 0 0 0 0 0 0 0 0 0 0 0 0 3 0 0 0 0 0 0 0 0 0 0 0 0 0 48 4 295291 34 10 3 1 0 0 0 20 0 0 0 1 0 0 0 29 0 4 0 4 2 0 0 0 0 0 0 0 0
39 AAG 41 1 289496 29 0 0 5 0 0 0 32 0 0 0 2 0 0 0 0 0 0 0 0 0 0 1 1 0 0 0 0 0 0 0 20 0 1 0 0 0 0 0 0 0 0 0 0 0 0 0 2 0 0 0 0 0 0 0 0 0 0 0 0 0
40 AAT 11 8 1 299389 0 0 0 6 0 0 0 15 0 0 0 0 0 1 0 0 0 0 0 0 0 0 0 0 0 0 0 0 0 0 3 33 0 2 2 0 2 0 1 0 0 0 0 0 0 0 0 1 0 0 1 0 0 0 0 0 0 0 3 0
41 GTG 0 0 0 0 0 0 0 0 0 0 0 0 0 5 26 0 0 0 0 0 0 0 0 0 0 0 0 0 0 0 6 0 0 0 2 0 0 0 3 0 0 0 7 0 21 3 274505 18 0 0 0 0 0 0 0 0 0 0 0 0 0 0 3 0
42 GCA 0 0 12 0 39 0 0 2 0 0 0 0 0 0 0 0 0 0 0 0 28 1 1 0 0 0 0 0 0 0 0 0 24 0 3 0 269097 3 25 3 0 0 0 0 91 0 0 0 0 0 0 0 46 0 0 0 0 0 0 0 0 0 0 0
43 GTG 0 0 0 0 0 0 0 0 0 0 0 0 0 0 31 0 0 0 0 0 0 0 0 0 0 0 0 0 0 0 0 0 0 0 1 0 0 0 9 0 0 0 0 0 27 3 290206 13 0 0 0 0 0 0 0 0 0 0 0 0 0 0 4 2
44 ACA 16 0 0 0 295650 3 21 6 1 0 0 0 16 0 0 0 0 0 0 0 1 0 0 0 0 0 0 0 0 0 0 0 0 0 0 0 20 0 0 0 0 0 0 0 0 0 0 0 0 0 3 0 1 0 0 0 0 0 0 0 0 0 0 0
45 CAT 0 0 0 21 0 0 0 0 0 3 0 5 0 0 0 0 0 52 1 299436 0 0 0 3 0 0 0 4 0 0 0 0 0 0 0 1 1 0 0 2 0 0 0 0 0 0 0 0 0 0 0 6 1 0 0 0 0 0 0 0 0 0 0 0
46 TCT 0 0 0 0 0 0 0 1 0 0 0 0 0 0 2 0 0 0 0 0 0 0 0 11 0 0 0 0 0 0 0 0 0 0 0 0 0 0 2 4 0 0 0 0 0 0 0 0 2 0 1 66 6 70 4 297166 0 0 0 1 0 0 8 18
47 GTT 1 0 0 0 0 0 0 7 0 0 0 0 1 0 1 56 0 0 0 0 0 0 0 0 1 3 0 0 0 18 0 12 0 0 1 2 1 15 0 25 0 0 0 0 13 67 17 289738 0 20 1 13 0 0 0 0 0 0 1 0 2 6 0 91
48 AAC 123 292687 1 63 15 9 0 1 0 19 0 0 0 2 0 0 0 1 0 0 0 0 0 0 0 0 0 0 0 0 0 0 0 18 0 3 1 0 0 0 0 0 0 0 0 0 0 0 1 2 0 0 0 9 0 0 0 0 0 1 0 0 0 0
49 CTG 0 0 0 0 0 0 0 0 0 0 0 0 1 0 19 1 0 0 7 0 0 0 31 2 0 0 1 0 105 2 272674 35 0 0 0 0 0 0 0 0 0 0 0 0 0 0 0 0 0 0 0 2 0 0 0 0 0 2 0 0 0 4 11 0
50 CTC 0 0 0 0 0 0 0 0 0 0 0 0 0 47 1 0 0 4 0 0 0 13 0 0 0 1 0 0 58 288398 4 41 0 0 0 0 0 0 1 0 0 0 0 0 0 0 0 0 1 0 0 0 0 0 2 0 0 0 0 1 0 11 0 0
51 GAA 35 0 0 0 1 10 11 9 0 1 0 0 2 9 0 0 7 0 1 0 0 0 0 0 0 0 0 0 0 1 1 0 275109 2 22 4 4 2 0 0 16 0 0 0 0 2 2 3 13 0 0 0 0 0 0 0 0 4 0 21 0 0 0 0
52 GAC 10 23 0 0 3 8 1 4 0 0 2 1 0 5 0 0 0 11 0 0 0 0 0 0 0 0 0 0 0 0 0 0 41 261989 8 47 2 1 2 8 2 11 0 0 2 10 0 0 1 20 0 1 0 24 0 3 0 0 0 0 0 3 1 1
53 AGC 2 51 0 1 27 4 0 4 67 252304 7 106 0 66 1 0 9 5 1 0 0 0 0 0 3 12 3 2 1 7 13 0 11 2 2 2 0 13 2 0 12 47 2 2 0 3 0 5 0 6 0 1 16 4 4 5 1 5 3 0 0 2 3 2
54 CAC 1 97 2 0 3 1 0 1 0 0 0 1 0 0 0 0 95 275421 41 21 0 3 2 0 0 16 0 0 0 1 0 0 0 1 0 0 0 4 1 6 0 0 0 0 0 0 0 0 0 10 0 0 1 0 0 0 0 0 0 0 0 0 0 1
55 AAC 24 266533 2 54 0 2 0 0 0 15 0 1 0 0 0 0 0 7 0 0 0 0 0 0 0 0 0 0 0 0 0 0 0 44 0 0 0 0 0 0 0 0 0 0 0 0 0 0 0 0 0 0 0 0 0 0 0 2 0 0 0 0 0 0
56 GGG 1 1 0 1 1 0 0 0 0 2 42 3 0 0 0 0 0 18 0 0 0 0 0 0 1 0 20 0 0 0 0 0 1 0 29 0 0 0 5 0 218 24 285331 329 1 0 5 0 1 1 1 0 1 7 1 0 0 0 17 0 1 1 0 0
57 AAA 289111 6 22 1 3 1 0 0 26 0 2 0 0 0 2 0 3 9 0 3 0 0 0 1 3 0 1 2 0 1 5 4 40 0 0 0 0 0 22 0 0 0 0 0 12 0 5 0 7 19 0 1 0 0 0 0 0 0 0 0 0 1 2 0
58 CTA 0 0 0 0 0 0 0 1 0 0 0 0 47 0 1 0 4 0 0 0 27 0 0 0 1 0 0 0 267365 17 27 22 0 0 0 0 0 0 0 1 0 0 0 4 3 0 0 0 0 0 1 1 0 0 0 0 0 0 0 0 33 0 0 0
59 TGT 0 0 0 0 0 0 0 0 0 0 0 0 0 0 3 0 0 0 0 0 0 0 0 0 0 0 0 3 0 0 0 0 0 0 0 0 2 0 0 0 1 0 0 0 0 0 0 0 4 0 0 21 0 0 0 1 3 70 0 294676 0 0 0 7
60 AAA 300147 42 41 5 16 15 0 15 26 19 2 36 1 0 0 0 4 3 0 6 0 0 0 0 3 16 8 21 3 6 8 0 27 0 0 0 0 5 1 19 0 0 0 0 0 0 0 0 7 26 16 7 7 29 2 6 0 0 3 8 11 1 2 10
61 TTA 0 0 0 0 0 0 0 0 0 0 0 0 36 1 5 25 0 0 0 0 1 0 0 0 0 0 0 0 24 0 0 137 1 0 0 1 0 0 0 0 1 0 0 0 15 8 0 12 0 0 0 0 11 0 0 0 0 0 4 0 285038 1 30 6
62 AAA 285334 22 459 46 5 0 0 1 57 0 0 1 2 0 3 0 2 4 5 0 0 0 0 0 0 0 0 1 0 0 0 0 10 5 1 0 1 7 5 2 1 5 1 6 0 0 0 0 5 58 0 0 14 5 7 2 0 0 1 0 2 3 0 21
63 GGA 0 0 0 0 0 0 0 0 32 5 0 0 0 0 0 0 0 0 0 0 0 0 0 0 0 0 0 0 0 0 0 0 25 0 0 0 2 0 0 0 298032 0 33 4 29 0 0 0 0 0 0 0 0 0 0 0 11 0 0 0 0 0 0 0
64 ATA 1 0 0 0 21 0 3 0 2 1 0 2 296592 6 98 31 0 0 6 15 0 0 0 2 1 4 0 2 4 2 2 0 0 0 1 0 6 0 0 0 0 0 2 1 21 21 1 0 0 1 0 0 0 3 1 2 0 0 3 0 2 0 0 2
65 GCC 2 0 4 3 4 28 3 0 3 2 1 2 0 0 0 0 5 0 10 0 22 21 0 6 1 3 8 3 0 0 0 0 46 17 5 0 5 289342 4 8 5 3 6 0 3 20 9 0 0 14 2 1 2 36 1 0 1 0 1 0 0 0 0 0
66 CCA 0 0 0 0 42 0 0 0 0 0 0 0 0 0 0 0 17 0 0 1 284275 2 16 7 3 0 0 0 5 0 0 0 0 0 0 0 4 2 0 0 0 0 0 0 0 0 0 0 0 0 1 0 6 0 0 0 0 0 0 0 0 0 0 0
67 CTA 0 0 0 0 0 0 0 0 0 0 0 0 70 3 0 0 3 0 0 0 40 0 0 0 0 0 0 0 295046 8 19 5 0 0 0 0 0 0 0 0 0 0 0 0 1 1 0 0 0 0 0 0 0 0 0 0 1 0 0 0 27 2 0 0
68 CAA 31 4 0 7 10 6 14 1 1 0 3 5 4 10 5 22 296732 5 20 5 7 2 4 4 10 0 7 1 8 33 17 2 17 0 0 7 4 3 1 2 4 3 0 5 0 1 0 11 15 1 0 12 5 3 10 5 0 1 0 0 11 4 1 4
69 TTG 0 0 0 0 0 0 0 0 0 0 0 0 0 0 3 0 0 0 1 0 0 1 2 0 0 0 2 0 3 3 9 6 0 0 1 0 0 0 0 0 0 0 0 0 0 0 3 0 0 0 0 0 0 0 8 0 0 0 1 0 20 0 288428 15
70 GGG 3 7 3 15 0 0 1 1 0 0 20 0 0 1 7 0 14 13 17 3 0 0 0 0 4 3 4 1 2 2 4 4 6 1 68 26 1 4 5 0 63 15 295132 117 1 1 11 2 0 2 1 1 2 5 5 0 0 0 13 0 0 12 14 3
71 AAA 300791 5 22 28 7 1 0 1 26 1 3 0 2 7 0 0 1 6 0 0 93 4 1 8 5 0 0 0 5 0 0 2 72 0 5 0 0 0 0 0 0 0 12 0 0 0 1 9 2 1 0 19 0 7 0 2 0 0 0 0 0 1 5 0
72 TGT 0 0 0 2 0 0 0 0 0 0 0 5 0 0 0 0 0 0 0 0 0 0 0 0 0 0 0 11 0 0 0 0 0 0 0 0 0 0 0 0 1 0 1 7 0 0 0 0 5 0 0 28 0 0 0 3 2 54 2 301179 0 0 0 26
73 AAC 47 298023 2 35 0 8 2 0 0 51 1 16 1 0 0 0 28 3 0 0 0 0 0 0 0 0 0 1 0 0 0 0 1 60 0 2 3 0 0 1 0 1 3 1 0 0 0 0 0 2 0 0 12 6 20 8 0 0 0 0 0 0 0 0
74 ATC 0 2 0 0 0 28 0 0 0 2 0 0 23 295451 3 32 0 0 0 0 0 1 0 0 0 0 0 0 17 24 4 0 0 0 0 0 0 0 0 0 0 0 0 0 14 18 5 9 0 0 0 0 0 0 0 0 0 0 0 0 11 7 14 2
75 ACC 0 48 2 0 52 297646 10 93 3 8 0 1 1 40 0 6 0 6 4 3 1 4 13 1 0 0 0 0 0 12 90 21 0 0 0 0 0 14 2 10 0 0 1 0 1 1 0 0 0 1 0 2 1 6 8 3 2 0 0 0 10 1 4 0
76 GGA 0 0 0 0 0 0 0 0 66 0 0 0 0 0 0 0 0 0 0 0 0 0 0 0 0 0 0 0 0 0 0 0 44 0 0 0 6 2 1 0 300694 5 46 15 29 0 0 0 0 0 0 0 0 0 0 0 21 0 0 0 0 0 0 0
77 TGG 0 0 0 0 0 0 0 0 0 0 6 0 0 0 0 0 0 0 0 0 0 0 0 0 0 0 6 0 2 0 0 1 0 0 0 0 0 0 0 0 0 0 7 0 0 0 0 0 0 0 25 0 0 0 2 0 59 8 299671 206 0 0 11 0
78 CTC 0 0 0 0 0 0 0 0 0 0 0 0 2 85 0 0 0 1 0 0 0 18 0 0 0 3 0 0 340 297238 14 21 0 0 0 0 0 0 0 0 0 0 0 0 21 9 0 0 0 0 0 0 0 0 0 0 0 0 0 0 1 14 4 0
79 TTG 0 2 0 0 0 3 1 0 0 0 0 0 1 0 11 3 0 0 0 0 0 0 0 0 0 0 0 0 11 2 75 11 0 0 0 0 0 0 0 0 0 0 0 0 0 0 5 1 0 0 4 0 0 0 24 1 0 0 3 0 41 1 298938 19
80 GGA 0 0 0 0 0 0 0 0 25 0 0 0 0 0 0 0 0 0 0 0 1 0 0 0 1 0 0 0 0 0 0 0 35 0 0 0 8 0 0 5 299183 14 28 14 56 0 0 0 0 0 0 0 0 0 0 0 24 0 0 0 0 0 0 0
81 AAT 12 31 2 297741 0 0 0 5 0 0 0 14 0 0 0 1 0 0 0 16 0 0 0 0 0 0 0 0 0 0 0 0 0 0 0 11 1 0 1 2 0 0 0 0 0 0 0 0 0 0 0 2 0 3 0 1 0 0 1 0 0 0 0 2
82 CCA 0 0 0 0 262 0 1 0 0 0 0 0 0 0 0 0 17 0 0 0 300484 23 147 23 3 0 1 0 17 0 0 0 0 1 0 0 4 0 1 0 0 0 0 0 0 0 0 0 2 0 0 0 8 0 0 0 1 0 0 0 0 0 0 0
83 GAA 28 0 0 5 2 0 4 0 0 1 0 2 0 2 0 0 4 0 2 0 0 0 0 0 0 0 0 0 4 2 4 0 301242 10 51 6 2 3 0 7 15 10 1 0 1 0 0 0 17 2 0 0 1 0 2 0 0 0 6 5 2 6 0 5
84 TGC 0 0 1 0 0 0 0 0 0 1 0 0 0 0 0 0 0 0 0 0 0 0 0 0 0 7 0 0 0 0 0 0 0 0 0 0 0 0 0 0 0 2 0 0 0 0 0 2 1 18 0 0 0 2 0 0 145 298765 11 124 0 29 0 0
85 GAC 1 105 0 0 0 1 0 0 0 0 0 0 0 0 0 0 0 8 0 1 0 0 0 0 0 0 0 0 0 0 0 0 66 300619 1 36 0 0 0 0 1 34 1 0 0 3 0 0 0 23 0 0 0 0 2 1 0 0 0 0 0 0 3 0
86 TCA 1 12 1 4 33 0 2 7 0 2 0 17 2 3 4 0 6 1 15 22 25 2 0 4 1 0 1 1 1 1 38 9 37 6 9 0 2 4 0 0 1 2 0 0 0 0 0 3 75 1 0 48 299334 16 34 2 3 0 0 0 18 3 34 1
87 CTG 0 0 0 0 0 1 2 0 0 0 0 0 1 2 404 13 0 0 18 0 0 0 14 0 0 0 5 0 94 37 300889 24 0 0 0 0 0 0 0 0 0 0 0 0 3 0 8 0 0 0 0 0 0 0 0 0 1 0 0 0 5 0 60 4
88 CTT 0 0 1 9 5 2 2 0 0 1 2 0 6 0 5 259 5 2 0 3 0 0 0 12 0 0 0 6 21 58 1 300516 0 1 0 0 1 4 7 0 0 1 3 0 2 3 6 20 0 4 0 3 0 0 1 0 0 0 1 0 0 0 21 25
89 CCA 12 0 7 25 59 44 12 19 1 12 1 10 9 28 17 6 52 5 8 28 300342 23 67 21 3 1 11 3 46 3 61 0 6 39 0 10 5 2 6 50 4 45 2 12 15 74 3 21 0 7 0 11 38 8 5 1 0 0 1 0 8 2 4 0
90 GCG 3 2 4 15 3 37 66 2 15 14 0 31 0 12 0 0 6 16 1 22 5 13 10 7 5 24 17 7 2 50 14 2 1 18 79 26 36 18 298983 54 1 3 12 2 2 9 170 1 0 0 0 10 1 1 47 6 0 0 1 0 8 110 1 13
91 AGA 57 3 13 29 0 10 15 5 301221 5 26 2 40 7 0 5 5 7 0 2 4 0 0 0 7 1 0 0 25 1 1 0 46 0 27 0 16 5 0 9 18 0 1 0 0 0 5 1 0 14 0 0 0 35 2 0 5 0 1 0 2 1 5 0
92 TCA 1 2 0 4 9 1 0 4 0 0 0 0 1 2 0 0 30 0 6 0 18 0 5 0 2 0 3 0 0 0 6 9 7 14 7 0 6 0 10 0 7 0 0 0 0 16 2 0 37 7 0 0 301429 2 78 1 1 0 5 0 13 1 0 0
93 TGG 0 0 0 0 0 0 0 0 0 0 6 0 0 0 0 0 0 0 0 0 0 0 0 0 0 0 10 0 0 0 0 0 0 0 0 0 0 0 0 0 0 0 3 0 0 0 0 1 0 0 30 0 0 0 6 0 18 3 301208 28 0 0 12 0
94 TCC 0 0 0 0 0 5 0 2 0 14 0 34 0 0 0 0 0 0 1 0 0 16 1 0 0 0 0 0 0 0 0 0 0 0 0 0 2 13 4 3 8 14 18 26 0 0 0 0 0 28 0 0 46 300026 5 29 0 1 0 0 0 9 0 0
95 TAC 0 4 0 0 0 0 0 0 0 0 0 0 0 0 0 0 0 51 0 0 1 0 0 0 0 0 0 0 0 0 0 0 0 2 0 0 0 0 0 0 0 0 0 0 0 0 0 0 33 301607 1 39 0 2 2 0 0 21 0 0 0 3 0 0
96 ATT 0 0 0 3 0 1 0 11 0 0 0 8 8 11 5 339376 0 0 0 0 0 0 0 0 0 3 0 0 0 0 0 9 0 0 0 0 0 0 0 0 0 0 0 0 0 0 2 24 0 0 0 0 0 0 0 0 0 0 0 0 1 0 5 5
97 GTA 0 0 0 0 0 0 0 0 0 0 0 0 45 2 0 9 0 0 0 0 0 0 0 0 0 0 0 0 3 0 0 2 0 3 0 0 19 0 0 0 1 0 0 0 338084 13 63 33 0 0 0 0 0 0 0 0 0 0 0 0 17 0 0 0
98 GAA 28 0 0 0 0 0 0 0 0 0 0 0 0 0 0 0 2 0 1 0 0 0 0 0 0 0 0 0 0 0 2 0 339496 7 22 6 0 0 0 0 15 0 0 0 1 0 1 0 10 0 0 0 0 0 0 0 0 0 0 0 1 0 0 0
99 ACA 58 4 0 0 339009 18 20 1 0 6 1 13 39 1 1 0 5 3 2 0 11 0 0 0 14 1 1 0 24 1 0 0 9 0 16 1 20 0 14 1 2 5 14 7 1 1 4 2 0 3 3 3 25 1 64 6 0 0 2 1 10 1 0 0
100 CCA 0 9 2 8 103 14 7 0 0 0 2 0 0 0 7 0 23 3 23 5 338519 21 58 10 0 0 0 11 14 1 1 0 0 2 7 0 1 9 2 0 0 0 3 7 1 0 17 2 0 3 0 0 16 2 0 0 0 0 33 0 1 0 0 2
101 AAC 64 339292 3 32 4 7 2 0 8 10 20 2 0 0 0 0 1 5 11 0 0 2 0 0 3 7 0 0 6 1 0 0 13 31 13 0 0 1 2 0 2 0 1 41 0 1 0 0 0 1 0 3 1 0 8 0 0 0 0 0 0 0 1 0
102 TCT 0 14 0 32 19 10 2 13 0 7 1 16 0 0 0 0 9 0 25 0 1 7 0 23 0 0 0 0 0 0 0 0 0 0 0 0 3 0 0 12 22 1 0 0 0 0 1 0 2 0 1 43 12 82 9 338903 0 2 0 6 0 0 0 10
103 GAG 0 1 25 0 1 2 15 0 0 0 0 5 0 3 0 1 8 0 7 0 0 0 10 1 1 4 0 2 0 4 0 0 48 9 338907 35 19 3 6 2 0 0 81 3 2 2 7 3 0 2 13 0 0 0 0 0 0 0 0 3 0 4 2 1
104 AAT 13 21 11 339113 0 0 1 19 0 0 1 26 13 2 3 5 7 16 1 15 0 0 0 0 6 0 0 9 0 7 4 1 3 0 8 18 0 0 0 2 3 0 0 0 4 22 0 0 1 0 0 52 17 0 0 0 0 9 1 0 0 20 6 0
105 GGA 0 0 0 0 0 0 0 0 35 0 0 0 0 0 0 0 0 0 0 0 0 0 0 0 8 0 0 0 0 0 0 0 24 0 0 0 0 1 1 0 337964 1 49 19 50 0 0 0 0 0 1 0 5 1 0 1 14 0 0 0 0 0 0 0
106 GCA 0 2 0 0 53 0 0 0 0 1 0 0 0 0 0 3 6 0 7 0 16 1 0 5 0 0 0 0 3 0 0 0 93 0 0 0 338844 3 11 3 2 0 0 0 60 0 0 0 0 2 0 0 47 0 0 0 0 0 0 0 2 3 0 0
107 TGT 0 0 0 0 0 0 0 0 0 0 0 4 0 0 0 0 0 0 0 0 0 0 0 0 0 0 0 1 0 0 0 0 0 0 0 0 0 0 0 0 0 0 0 8 0 0 0 0 0 0 0 53 0 0 0 3 5 22 2 339150 0 0 0 24
108 TAT 0 0 0 0 0 0 0 0 0 0 0 0 0 0 0 0 0 0 0 15 1 0 0 0 0 0 0 0 0 0 0 0 0 0 0 3 0 0 0 0 0 0 0 0 0 0 0 0 3 37 5 339261 0 0 0 1 0 0 0 20 0 0 0 3
109 CCA 0 0 0 0 65 2 0 0 0 0 1 0 0 0 0 0 38 1 0 0 338887 10 92 14 1 0 0 0 17 0 0 0 0 0 0 0 5 0 0 0 0 0 0 0 0 1 0 0 0 0 0 0 10 0 0 1 0 0 0 0 0 0 0 0
110 GGA 0 0 0 0 0 0 0 0 10 0 0 0 0 0 0 0 0 0 0 0 0 0 0 0 0 0 0 0 0 0 0 0 14 0 0 0 0 0 0 0 338938 9 52 21 18 0 0 0 0 0 0 0 0 0 0 0 44 0 0 0 0 0 0 0
111 GAT 2 0 2 51 0 0 1 27 0 1 6 6 4 0 0 0 3 1 1 1 0 0 0 6 0 0 1 0 5 0 0 1 10 46 1 338417 2 0 1 1 1 1 3 28 8 0 0 7 0 0 0 33 1 1 0 1 0 0 0 0 0 0 0 3
112 CTC 0 0 0 0 0 1 0 0 0 0 0 0 13 52 2 0 0 4 0 0 0 52 0 0 0 5 0 0 54 338763 4 16 0 0 0 0 0 0 0 0 0 0 0 0 0 6 43 0 0 0 0 0 0 0 0 0 0 0 3 0 0 16 4 30
113 ATC 0 5 1 3 1 47 19 1 0 1 0 0 303 338401 8 98 1 21 5 14 0 0 0 0 10 4 0 0 2 11 0 5 1 4 16 0 14 33 2 4 33 9 6 0 27 32 0 4 0 8 0 0 0 2 7 0 0 0 0 2 7 14 0 13
114 GAC 0 63 0 10 1 0 0 0 0 2 0 2 0 0 0 0 0 8 1 2 0 0 0 0 0 0 0 0 0 3 1 2 62 337130 5 20 0 12 4 0 1 12 2 0 0 1 0 0 0 14 0 3 9 0 0 0 0 0 1 0 2 0 0 0
115 TAT 0 4 0 15 2 4 6 1 0 25 0 3 11 7 13 0 0 3 0 28 0 0 0 2 7 0 0 0 2 0 2 1 0 0 0 5 1 0 5 0 0 2 1 0 0 1 1 2 7 29 7 338256 5 6 7 5 0 2 0 24 16 3 21 1
116 GAG 0 0 28 0 0 0 0 0 0 0 0 0 0 0 0 0 0 1 3 3 1 5 7 6 0 0 0 0 0 4 1 0 28 1 338104 38 4 10 14 0 0 2 97 1 0 0 4 0 0 0 29 0 0 0 0 0 0 0 0 0 0 2 0 0
117 GAA 27 0 0 0 0 0 0 0 0 0 0 0 0 0 0 0 6 0 0 0 0 0 0 0 0 0 0 0 0 0 0 0 337608 4 79 0 1 0 0 0 15 0 0 0 0 0 0 0 34 0 0 0 0 0 0 0 0 0 0 0 0 0 0 0
118 CTG 0 0 0 0 0 0 0 0 0 0 0 0 1 0 85 0 0 0 7 0 0 0 25 0 0 0 6 0 38 14 337449 43 0 0 0 0 0 0 0 0 0 0 0 0 0 0 4 3 1 0 0 0 0 0 0 0 0 0 0 0 4 0 28 0
119 AGG 1 0 51 0 1 1 2 0 43 2 334684 13 0 0 42 0 0 0 0 0 0 0 0 0 5 0 3 2 2 0 0 0 0 0 0 0 0 0 0 0 0 0 37 0 0 2 0 1 0 0 0 7 0 0 0 0 0 0 7 0 1 0 1 32
120 GAG 0 0 37 0 0 1 0 0 0 0 0 0 0 0 0 0 0 0 1 0 0 0 0 0 0 0 0 0 0 0 0 0 77 2 332959 36 0 0 6 0 0 0 38 0 0 0 2 0 0 0 46 0 0 0 0 0 0 0 0 0 0 0 0 0
121 CAA 38 0 0 0 5 0 0 0 0 0 0 0 0 2 0 0 338090 5 24 5 1 0 0 0 14 0 0 0 0 0 0 0 3 0 0 0 0 2 0 0 0 0 0 0 0 0 0 0 126 0 0 0 0 0 0 0 0 0 0 0 0 0 0 0
122 TTG 0 0 0 0 0 0 0 0 0 0 0 0 0 0 9 4 0 0 0 0 0 0 0 0 0 0 0 0 2 25 33 0 0 0 0 0 0 0 0 0 0 0 0 0 0 0 1 0 0 0 4 0 0 0 9 0 0 0 3 0 44 2 337057 26
123 AGC 0 85 0 0 2 2 2 9 36 335941 2 36 0 99 3 22 3 1 1 0 0 0 0 0 0 7 0 0 2 3 0 0 0 0 0 0 0 0 1 0 0 39 0 4 0 7 0 2 0 1 0 0 1 3 0 0 0 10 0 0 3 0 0 9
124 TCA 0 1 1 0 2 5 0 0 0 2 0 4 0 3 1 0 1 0 4 0 20 1 0 0 0 0 0 0 0 2 12 4 0 0 4 2 3 11 0 3 1 1 0 0 18 1 1 15 37 0 0 19 336110 2 66 12 3 0 0 0 14 3 0 5
125 GTA 0 0 0 0 5 7 0 24 0 1 0 1 50 7 0 4 0 0 0 0 0 0 0 0 0 0 0 0 2 0 0 0 1 0 0 0 20 0 0 25 0 0 1 0 337555 11 38 8 0 0 2 0 7 2 3 0 0 0 0 0 30 0 0 1
126 TCA 4 0 0 7 3 0 0 0 0 0 6 7 0 22 10 1 0 0 0 1 22 3 0 0 5 0 1 1 20 0 0 0 37 16 8 2 8 0 1 0 2 4 3 15 2 0 3 0 26 16 0 1 338672 21 16 6 1 0 0 0 23 6 4 1
127 TCA 5 0 7 0 13 1 0 0 1 5 1 1 0 0 0 0 0 0 0 0 16 0 1 0 4 0 0 3 6 0 0 0 1 3 2 0 7 0 0 1 2 0 3 0 0 0 4 4 26 0 0 2 338969 11 10 12 1 0 0 1 22 0 0 2
128 TTA 0 0 0 0 0 0 0 0 0 0 0 3 3 12 49 0 0 2 0 0 0 0 0 0 0 0 0 0 16 0 3 0 0 0 0 0 0 19 0 0 3 0 0 0 8 14 0 5 1 4 0 7 18 1 0 0 3 0 4 0 338114 22 32 6
129 GAA 23 0 0 0 1 3 1 0 0 2 0 0 1 0 0 0 1 1 4 1 0 0 0 0 0 0 0 0 0 0 0 0 334263 7 32 0 4 0 8 0 23 0 0 0 0 1 0 0 18 0 2 0 4 1 0 7 0 0 0 0 0 0 0 1
130 AGA 21 0 0 0 0 0 0 0 337122 2 26 1 35 0 0 0 0 0 0 0 0 0 0 1 3 0 0 2 0 0 0 0 0 0 0 0 0 0 0 0 16 0 1 0 0 0 0 0 0 0 0 0 0 0 0 0 11 0 0 0 0 0 0 0
131 TTC 0 0 0 0 0 0 0 0 0 0 0 0 0 0 0 0 0 0 0 0 0 0 0 0 0 0 0 0 0 12 0 0 0 0 0 0 0 0 0 0 0 0 0 0 0 6 0 0 0 2 0 0 0 13 0 0 0 4 0 0 50 335687 3 33
132 GAA 34 0 0 0 0 0 0 1 0 0 0 0 0 0 0 0 2 0 0 0 0 6 0 5 0 0 0 0 1 0 0 0 338541 2 17 3 3 0 0 0 13 0 0 0 6 0 0 0 17 0 0 0 0 0 0 0 0 0 0 0 0 0 0 0
133 ATA 1 0 0 0 13 0 0 0 3 0 0 0 337980 0 21 8 0 0 0 0 0 0 0 0 0 0 0 0 14 0 0 0 0 0 0 0 0 0 0 0 0 0 0 0 19 0 1 0 0 0 0 0 0 0 0 0 0 0 0 0 1 0 0 0
134 TTT 0 0 0 0 0 0 0 0 0 0 0 0 0 0 5 5 0 0 0 0 0 0 0 0 0 0 0 0 0 0 0 18 0 0 0 0 0 0 0 0 0 0 0 0 0 0 0 0 0 0 0 0 0 0 0 12 0 0 0 1 4 25 0 338510
135 CCC 3 13 10 10 3 65 0 0 4 0 0 7 0 1 2 0 3 47 0 2 72 332171 5 21 1 1 4 0 0 10 0 0 17 2 1 0 4 4 1 0 0 0 0 0 0 1 0 0 0 1 0 0 7 49 0 0 0 0 0 0 0 0 0 0
136 AAG 45 19 322809 29 5 9 10 4 2 1 25 19 2 0 13 9 9 10 9 3 8 1 4 6 1 3 4 2 8 4 87 11 2 0 21 11 1 25 13 3 1 0 7 4 8 4 25 18 0 1 1 7 18 1 7 3 0 0 5 0 29 12 5 50
137 GAA 25 5 0 23 6 8 0 7 0 1 0 5 6 2 0 1 2 12 1 11 1 3 9 2 0 0 0 0 2 1 8 0 319747 14 25 7 11 0 0 0 35 0 0 2 11 0 0 2 23 0 1 1 18 0 2 18 0 0 0 0 0 3 3 0
138 AGT 0 3 2 68 11 8 16 8 17 29 3 332858 0 15 25 214 11 9 6 4 10 0 0 4 1 0 2 8 0 15 3 12 2 0 0 0 37 3 26 1 2 1 3 41 7 0 0 4 0 19 0 10 8 8 4 15 0 0 14 2 3 7 23 7
139 TCA 7 6 0 0 24 15 3 0 1 5 0 33 11 0 0 2 0 2 0 2 13 0 0 0 0 3 0 2 0 4 0 1 0 0 0 0 4 96 32 0 5 10 0 0 2 51 15 0 86 8 7 3 334178 33 61 73 6 0 22 0 12 3 0 0
140 TGG 0 0 0 0 0 0 0 0 0 0 4 0 0 0 0 0 0 0 0 0 0 0 0 0 0 0 11 0 0 0 0 0 0 0 0 0 0 4 0 0 0 1 2 0 0 0 0 0 1 4 29 6 0 0 3 0 52 5 256095 45 0 6 29 0
141 CCC 1 0 1 0 8 291 2 2 0 0 1 0 1 3 0 0 15 65 1 0 95 329990 21 48 0 0 1 0 3 23 0 1 8 0 2 0 0 9 0 0 2 0 1 0 7 2 0 0 0 0 0 0 0 53 5 6 1 0 0 0 1 0 2 0
142 AAC 124 334564 2 30 0 10 0 0 0 26 0 0 0 1 1 2 0 7 0 0 4 0 0 0 0 0 0 0 0 0 0 0 0 18 0 0 0 0 0 0 0 0 0 0 0 0 0 0 0 3 0 2 0 0 1 0 0 0 0 0 0 0 0 0
143 CAC 0 37 0 4 10 0 3 0 0 0 0 3 1 0 9 0 53 333682 3 42 0 4 0 0 0 7 1 0 2 3 1 0 0 4 0 0 0 5 0 4 0 0 0 0 6 1 10 4 0 39 0 64 0 1 3 0 0 0 0 0 1 31 0 0
144 ACA 35 0 0 0 325966 10 20 3 0 0 0 3 19 1 0 0 0 0 0 0 4 0 0 0 0 0 0 0 0 0 0 0 0 0 0 0 38 0 0 4 4 6 3 23 0 0 0 0 0 0 0 0 5 0 0 0 0 0 0 0 0 0 0 0
145 TTC 0 3 4 2 1 10 0 0 2 14 1 5 1 3 9 0 0 2 4 4 1 0 0 0 0 1 2 0 0 16 10 0 49 37 56 42 1 17 15 14 2 1 2 0 4 11 3 0 0 4 0 11 2 25 0 14 0 2 10 3 43 298740 5 23
146 AAC 30 301096 12 139 0 5 0 3 0 37 5 0 0 2 0 0 7 20 82 5 8 2 11 3 2 10 5 6 2 0 3 0 13 24 33 220 17 7 34 0 10 0 1 21 19 6 6 1 0 29 0 4 0 8 2 0 0 0 0 0 2 13 2 0
147 GGA 3 0 0 0 0 0 0 0 51 0 0 0 0 0 0 0 2 0 0 0 4 1 0 0 0 0 3 0 0 0 0 0 17 1 1 0 2 0 0 0 291573 13 44 5 17 2 0 0 0 0 0 0 0 0 0 0 14 0 0 0 0 0 0 1
148 GTA 0 2 0 3 19 56 11 48 0 2 1 22 172 25 7 7 3 4 0 1 1 4 0 0 0 1 0 1 3 0 0 1 1 3 0 0 31 0 0 0 7 1 0 0 293140 1 31 9 0 0 0 0 2 21 2 8 0 0 3 0 27 0 0 0
149 ACA 41 0 0 0 309386 5 66 15 3 6 0 0 28 0 0 2 0 0 0 0 3 0 0 0 0 0 0 0 0 0 0 0 0 0 0 0 10 0 0 0 0 0 3 0 2 0 0 0 0 0 0 0 6 6 5 5 0 0 0 0 0 0 0 0
150 GTA 0 1 0 1 6 6 11 10 0 6 0 39 58 1 4 0 8 0 8 0 0 0 0 0 0 0 0 0 9 60 5 1 0 0 0 0 181 17 2 2 1 0 1 0 299542 48 35 1 0 0 0 1 89 2 2 11 0 0 0 0 33 17 40 21
151 TCA 2 0 5 0 5 0 0 0 0 0 0 1 0 0 1 0 0 0 0 0 12 0 0 0 0 0 0 0 0 0 0 0 0 0 0 0 7 2 15 0 0 0 0 0 0 0 0 0 18 0 0 3 292896 6 50 4 2 1 0 0 15 0 5 0
152 TGC 0 1 0 0 0 0 0 0 0 3 0 0 0 0 0 0 0 0 0 0 0 0 0 0 0 10 0 0 0 0 0 0 0 0 0 0 0 0 0 0 1 0 0 0 0 0 0 0 0 65 0 0 0 1 0 0 47 303424 2 74 0 36 0 0
153 TCC 22 1 0 7 103 14 33 12 3 8 2 7 46 21 6 3 18 36 10 33 5 408 18 3 0 1 1 3 15 300 5 5 57 0 0 7 4 2 0 4 25 35 30 6 8 2 24 51 0 54 0 3 12 222694 2 16 0 1 9 0 10 85 3 28
154 CAT 7 19 0 89 35 13 20 1 31 0 7 0 312 0 45 5 9 39 49 312536 278 1 0 5 7 0 5 8 8 12 13 29 26 56 10 100 5 9 3 54 0 0 3 1 5 2 4 0 0 10 4 10 7 0 2 4 0 4 18 4 0 0 0 6
155 AGG 3 0 56 7 6 0 23 0 29 13 330297 37 12 2 42 15 29 0 0 0 0 0 0 0 29 1 12 0 2 3 0 0 11 4 0 2 0 6 0 13 13 0 466 24 0 0 1 17 0 21 331 18 16 1 32 15 0 0 43 0 4 0 13 3
156 GGA 11 9 0 1 0 0 0 4 15 1 0 10 0 0 0 1 2 12 1 1 0 0 3 0 0 0 0 0 1 0 0 0 312 5 4 0 0 12 1 0 317597 5 256 15 15 0 0 0 0 0 0 0 32 197 0 9 9 0 0 0 0 0 0 0
157 AAA 337237 6 15 22 22 2 0 0 13 0 0 10 43 0 6 52 33 13 0 3 0 1 2 0 0 0 0 0 2 5 1 39 60 22 1 2 1 7 0 3 0 4 0 1 15 3 16 1 0 0 0 1 41 3 0 0 1 0 2 0 0 5 4 7
158 AGC 0 49 0 0 0 1 3 0 30 326415 3 99 0 19 19 0 7 12 0 0 5 10 0 3 1 1 0 0 37 18 6 4 0 0 0 0 74 9 6 8 0 83 1 2 0 0 0 1 0 0 0 2 4 31 0 0 0 1 0 0 0 0 0 0
159 AGT 0 0 0 24 0 13 5 1 0 18 8 335667 0 0 0 41 17 0 4 0 0 0 0 0 0 0 0 2 3 0 0 1 5 1 8 4 7 4 0 2 7 11 10 54 0 0 0 0 0 1 0 0 1 9 1 0 0 0 0 4 0 1 0 0
160 TTT 0 2 0 0 0 0 0 0 0 0 0 0 0 0 0 0 0 2 0 0 0 0 0 0 0 0 0 0 0 0 0 13 1 0 0 0 0 0 0 0 1 0 2 0 0 0 0 3 0 0 0 2 0 0 0 9 0 0 2 5 0 11 0 332844
161 TAC 0 8 0 0 0 0 0 0 0 0 0 0 0 0 0 0 0 14 0 0 0 0 0 0 0 0 0 0 0 0 0 0 0 1 0 0 0 0 0 0 0 0 0 0 0 0 0 0 19 327834 4 81 0 3 0 0 0 15 1 0 0 5 0 0
162 AGA 43 8 0 5 6 3 0 0 334720 10 34 6 15 0 0 0 0 24 0 3 0 0 0 0 2 7 3 1 0 0 0 0 0 0 0 0 0 0 0 0 48 0 0 0 0 0 0 0 0 1 0 0 2 6 0 0 3 0 0 0 0 0 0 0
163 AAT 6 24 0 331666 0 1 0 1 0 0 0 16 0 0 0 3 0 0 0 4 0 0 0 0 0 0 0 0 0 0 0 0 0 0 0 17 1 0 0 0 0 0 0 0 0 0 0 0 0 0 0 0 0 0 0 1 0 0 0 0 0 0 0 0
164 TTG 0 0 2 0 0 0 0 0 0 1 0 0 0 35 6 22 0 0 0 0 0 0 0 0 0 0 0 0 3 5 8 3 0 0 0 0 0 0 0 0 0 0 0 0 2 7 10 0 0 0 3 0 0 0 6 0 0 0 1 0 49 0 330453 21
165 CTA 0 0 0 0 0 0 0 0 0 0 0 3 84 3 0 1 3 0 0 8 22 0 0 0 2 0 0 0 330647 16 29 4 0 0 0 0 3 8 0 0 0 2 3 0 2 0 1 0 0 0 0 0 0 0 0 0 0 0 0 0 70 0 0 0
166 TGG 0 0 0 0 0 0 0 0 0 0 2 0 0 0 0 0 0 1 0 0 0 0 0 0 0 0 5 0 2 0 0 0 0 0 0 0 0 0 0 0 0 0 5 0 0 0 0 0 1 0 101 0 0 0 4 0 48 4 337347 35 1 0 16 0
167 CTG 0 0 0 0 0 0 0 0 0 0 0 0 9 5 172 9 0 0 5 0 0 1 15 1 0 0 5 0 72 5 318351 37 0 0 0 0 0 0 0 0 0 0 0 0 0 10 38 0 0 0 0 0 0 0 0 0 0 0 0 0 14 0 52 0
168 ACG 0 0 89 0 51 10 333913 38 0 0 2 0 0 0 76 0 0 0 0 0 0 0 2 0 0 0 0 0 4 0 4 0 0 0 0 0 0 0 31 0 0 0 2 1 0 0 0 5 0 4 0 0 0 1 4 4 0 0 0 0 0 0 3 0
169 AAG 54 6 337882 27 6 3 5 18 1 0 26 0 5 0 8 3 0 6 12 1 0 0 4 0 0 1 0 2 3 8 2 1 1 0 26 0 21 12 77 6 0 8 33 0 1 3 1 1 0 1 2 0 1 0 2 63 0 2 0 1 0 0 6 0
170 AAG 32 10 337422 75 3 26 7 2 2 34 65 0 6 11 85 0 0 0 58 13 0 5 0 0 31 4 24 11 1 19 8 2 18 1 29 3 7 101 54 35 0 9 3 0 28 3 3 0 0 34 0 5 9 19 9 24 0 1 7 0 2 5 2 0
171 GGG 4 14 1 1 1 6 5 12 0 11 28 7 0 2 5 10 9 7 4 0 0 1 0 0 2 0 15 2 2 0 14 2 2 18 41 19 4 17 12 3 73 5 332856 42 0 2 37 20 0 1 0 2 10 7 6 0 0 0 23 0 2 39 0 4
172 GAT 0 1 0 67 0 3 0 0 0 2 0 0 0 0 4 0 0 3 1 3 11 5 0 0 0 0 0 0 1 0 0 0 16 10 49 336992 2 11 1 1 0 0 3 51 8 0 0 6 0 0 0 200 0 6 0 2 0 0 0 0 1 0 7 0
173 TCA 5 35 1 2 4 17 36 7 0 26 1 5 0 6 0 1 5 64 6 15 18 3 0 4 6 3 0 0 10 24 18 10 104 37 3 151 1 0 2 0 3 9 3 0 13 18 17 13 65 20 0 32 336769 50 78 18 5 0 0 0 55 15 2 17
174 TAC 0 6 0 0 0 0 0 0 0 0 0 0 0 0 0 0 0 29 0 0 1 0 0 0 0 0 0 0 0 0 0 0 0 6 0 0 0 0 0 0 0 0 0 0 0 0 0 0 110 337072 2 49 0 1 0 0 0 51 6 0 0 12 0 3
175 CCA 137 10 11 20 160 22 3 39 38 8 10 123 15 2 1 16 129 50 139 17 334122 24 43 23 12 50 1 0 27 97 5 6 3 13 3 14 50 8 29 13 47 39 177 11 108 22 34 10 2 13 0 41 42 19 6 10 0 4 0 16 7 3 3 4
176 AAG 72 5 337878 32 24 16 28 12 0 3 81 0 5 0 22 1 7 67 21 145 33 8 20 3 2 0 1 8 2 72 9 41 0 1 16 0 2 2 6 12 0 1 6 0 4 52 18 21 0 18 3 35 0 0 4 18 0 0 3 5 11 6 0 3
177 CTG 0 1 0 0 2 4 1 3 0 12 0 6 0 2 137 69 0 21 1 0 0 0 9 3 0 0 2 0 40 25 338091 48 0 0 0 0 0 10 7 0 0 0 2 0 1 1 12 97 0 1 0 0 1 0 0 2 0 0 9 0 3 4 23 2
178 ACC 0 125 0 0 34 336749 17 18 0 1 3 0 0 32 0 12 3 0 1 1 0 0 0 0 0 0 0 0 6 11 21 2 0 3 12 0 29 40 0 7 5 1 4 0 5 7 0 2 0 0 0 2 8 11 0 16 0 0 0 2 9 2 0 1
179 AAT 5 26 3 338201 17 3 0 8 0 0 0 26 0 2 1 6 5 1 3 5 0 0 0 0 0 0 0 0 11 0 19 2 0 3 15 10 0 10 0 0 1 0 2 0 0 1 2 2 0 0 0 3 0 1 3 5 0 0 0 4 1 3 1 0
180 TCC 1 16 5 6 14 8 7 0 4 4 4 4 4 0 0 1 34 0 12 0 0 20 2 0 1 6 0 6 0 2 0 0 75 2 50 5 1 5 5 2 2 0 0 0 12 2 4 2 0 71 0 8 43 336537 2 22 0 1 7 0 15 33 9 2
181 TAT 0 0 0 7 0 0 0 0 0 0 0 0 0 0 0 0 0 0 0 78 0 0 0 0 0 0 0 0 0 0 0 0 0 0 0 1 0 0 0 0 0 0 0 0 0 0 2 0 6 6 5 337981 0 0 0 5 0 1 2 15 0 0 0 8
182 GTG 13 1 4 2 2 42 31 0 4 6 6 2 3 0 67 0 17 11 0 10 0 0 0 0 0 0 3 7 2 8 7 2 0 3 4 0 4 0 15 0 0 1 6 0 28 21 337668 38 0 4 0 40 2 0 3 0 2 11 0 7 9 17 29 34
183 AAC 73 338834 1 20 0 6 0 0 0 12 0 0 0 3 0 0 0 1 0 0 0 0 0 0 0 0 0 0 0 0 0 0 0 19 0 0 0 0 0 0 0 0 0 0 0 0 0 0 0 1 0 0 0 0 0 0 0 0 0 0 0 0 0 0
184 AAT 14 24 5 337925 16 4 0 12 0 14 4 29 15 6 2 2 3 0 10 9 0 0 0 0 0 0 6 1 2 1 2 0 55 3 5 16 3 4 0 8 0 0 0 0 0 0 3 4 0 0 0 1 1 0 0 25 0 0 0 0 5 10 33 1
185 AAA 338357 20 88 5 5 0 0 0 41 0 0 0 34 2 6 5 1 0 10 2 0 0 0 0 0 56 0 11 13 7 1 0 50 0 1 0 0 0 0 1 0 0 0 1 1 6 1 1 2 0 0 24 0 0 0 0 0 1 22 0 17 0 11 4
186 GGG 0 0 0 4 0 5 8 2 0 1 66 0 0 0 0 0 11 2 0 4 2 1 1 0 0 0 3 0 0 1 4 0 6 4 42 0 2 6 14 0 84 5 337822 20 1 0 12 4 0 1 0 0 6 13 55 38 0 2 46 0 0 0 0 1
187 AAA 338915 12 76 7 3 12 0 4 19 0 13 0 2 0 0 0 2 0 2 2 0 0 0 0 0 0 0 10 2 0 0 11 57 0 0 0 3 0 3 1 0 2 6 0 0 10 5 8 0 0 0 0 6 0 0 2 0 2 0 0 0 0 4 0
188 GAA 27 0 0 0 5 11 1 0 0 5 0 5 0 0 2 0 10 5 30 0 10 4 0 0 0 10 0 3 1 7 9 0 338926 2 26 4 12 0 1 0 23 1 0 1 21 0 0 4 35 0 0 1 10 2 0 1 0 0 3 0 12 1 0 0
189 GTC 0 0 0 0 0 3 0 0 0 0 0 0 1 64 0 21 0 0 0 0 0 0 0 0 0 0 0 0 0 4 0 0 0 4 0 0 1 20 0 0 0 1 0 0 65 338838 13 23 0 0 0 0 0 0 0 0 0 0 0 1 0 39 0 0
190 CTT 0 0 0 0 0 0 0 0 0 0 0 0 0 1 0 50 0 0 0 7 0 0 0 68 0 0 0 13 12 16 9 338243 0 0 0 0 0 0 2 0 0 0 0 0 0 0 0 1 0 0 0 0 0 0 0 0 0 0 0 0 1 0 1 11
191 GTA 0 0 0 0 0 0 0 0 0 0 0 0 54 9 0 38 0 0 0 0 0 0 0 0 0 0 0 0 6 3 3 4 9 0 0 0 15 0 0 0 4 0 0 0 225025 22 30 3 1 0 1 0 0 0 0 0 0 0 0 0 32 0 3 0
192 CTA 0 0 0 0 0 0 0 0 0 0 0 0 37 0 0 1 1 0 0 0 19 0 0 0 2 0 0 0 225127 2 23 2 0 0 0 0 0 0 0 0 0 0 0 0 3 0 6 4 0 0 0 0 0 0 0 0 0 0 0 0 12 0 16 0
193 TGG 0 0 0 0 0 0 0 0 0 0 7 0 0 0 0 0 0 0 0 0 0 0 0 0 0 0 5 0 0 0 0 0 0 0 0 0 0 0 0 0 0 0 1 0 0 0 0 0 0 0 15 0 0 0 1 0 12 4 224322 20 0 0 10 5
194 GGT 0 0 0 0 0 0 0 0 0 0 0 17 0 0 0 0 0 0 0 0 0 0 0 0 0 0 0 0 0 0 0 0 0 0 0 13 0 10 0 3 4 19 5 224170 0 0 0 183 0 0 0 0 0 0 0 0 0 0 0 8 0 0 0 0
195 GTT 0 0 0 0 0 2 0 0 0 0 0 0 6 0 15 64 0 0 0 0 0 0 0 0 0 0 0 0 0 3 0 9 0 0 0 0 0 0 0 15 0 1 0 4 3 63 9 224879 0 0 0 0 0 0 0 0 0 0 0 0 0 0 3 23
196 CAT 0 0 0 69 0 0 0 0 0 0 0 0 0 0 0 0 9 35 3 225027 0 0 0 2 0 0 0 7 0 0 0 0 0 0 0 3 0 0 0 0 0 0 0 0 0 0 0 0 0 0 0 10 0 0 0 0 0 0 0 0 0 0 0 0
197 CAC 10 477 0 8 0 0 2 0 0 0 0 0 2 0 5 9 131 224351 3 32 0 5 0 0 0 10 0 0 0 7 2 2 0 3 3 1 0 1 14 6 0 0 0 4 0 0 0 4 0 37 0 3 0 0 11 0 0 1 10 0 0 0 0 16
198 CCG 0 0 0 0 0 0 96 2 0 0 0 0 0 0 0 0 0 0 30 0 99 1 224389 16 0 0 0 0 0 0 15 0 0 0 0 0 0 0 1 0 0 0 0 0 0 0 1 0 0 0 0 0 0 0 24 0 0 0 0 0 0 0 1 0
199 TCT 0 0 0 0 0 0 0 6 0 0 0 1 1 0 0 1 0 0 0 0 0 3 9 12 0 0 0 0 0 0 0 0 0 0 0 0 0 0 0 1 0 0 2 0 0 0 0 0 0 1 0 57 2 40 5 224881 0 1 0 4 0 2 0 11
200 AGC 0 34 0 0 0 2 0 0 68 224787 3 63 0 25 0 0 0 0 0 0 0 0 0 0 0 3 0 0 0 0 0 0 0 0 0 1 0 0 0 1 1 30 0 5 0 0 0 0 0 0 0 0 0 0 0 4 0 0 0 0 0 0 0 0
201 AGT 0 0 1 21 0 0 0 3 0 5 3 224662 7 0 7 14 4 9 0 0 2 1 0 0 0 0 0 4 2 0 0 16 0 2 0 0 6 0 0 0 0 0 0 23 3 0 0 0 0 7 0 0 0 2 0 0 0 0 0 3 10 1 0 7
202 GAT 0 0 0 32 1 9 2 1 0 1 0 0 0 0 0 2 0 0 0 6 0 0 0 0 0 0 0 0 0 0 6 0 10 12 11 224991 1 0 0 1 0 0 3 20 0 0 12 2 0 0 0 19 3 2 2 3 0 0 0 0 1 1 1 0
203 GAG 0 0 16 0 0 0 0 0 0 0 0 0 0 0 0 0 0 0 1 0 0 0 0 0 0 0 0 0 0 0 0 0 49 6 224180 24 0 1 1 0 0 0 27 0 0 0 3 0 0 0 9 0 0 0 0 0 0 0 0 0 0 0 0 1
204 CAA 38 0 0 0 0 0 0 0 1 0 0 0 0 0 0 0 224956 1 16 2 3 0 0 0 6 0 0 0 2 0 0 0 2 0 2 0 0 0 0 2 0 0 0 0 0 0 0 0 16 0 0 0 1 0 0 0 0 0 0 0 0 0 0 0
205 CAG 0 13 31 24 0 0 1 2 0 0 0 9 0 2 2 1 16 4 224822 15 0 0 2 0 0 0 33 0 0 0 4 0 0 38 7 0 4 1 0 0 3 0 0 2 0 0 1 0 0 0 7 1 1 1 0 0 0 0 0 0 0 4 0 3
206 AGT 0 0 0 21 2 1 2 13 1 18 1 224565 2 0 3 21 1 1 0 2 0 0 0 0 0 0 0 2 0 0 4 0 1 7 14 0 1 0 1 0 0 16 5 32 0 0 4 0 0 22 0 2 0 0 0 39 0 0 0 3 2 0 0 12
207 CTC 4 1 0 0 0 0 0 0 0 0 0 0 0 154 4 1 0 3 0 0 0 9 0 0 0 2 0 0 63 223698 8 8 0 0 0 0 0 0 0 0 0 0 0 0 0 0 1 5 0 0 0 0 0 0 0 0 0 1 0 0 1 6 1 0
208 TAT 0 0 0 4 0 0 0 0 0 0 0 0 0 0 0 0 0 2 0 19 0 0 0 0 0 0 0 0 0 0 0 0 0 0 0 3 0 0 0 0 0 0 0 0 0 0 0 0 0 12 2 224055 0 0 0 2 0 0 0 4 0 0 0 1
209 AGT 0 4 0 75 7 1 2 1 1 24 4 224261 0 0 6 28 2 3 0 0 2 3 1 9 0 0 0 2 6 6 8 0 1 0 31 3 7 0 22 0 4 0 6 86 0 0 0 0 0 0 0 0 4 1 0 0 0 0 3 2 13 0 1 6
210 AAT 1 14 6 224007 2 4 0 5 0 7 0 11 13 3 3 10 1 0 0 13 24 4 0 2 0 18 0 0 2 25 2 1 0 12 0 11 3 0 0 0 2 28 34 25 0 0 0 0 0 1 0 2 5 6 1 3 0 0 0 0 32 1 6 1
211 GGA 7 2 0 4 17 2 0 1 19 16 0 2 0 7 7 1 5 1 0 2 0 23 1 3 1 0 0 0 0 4 1 7 86 5 0 2 12 2 0 1 223316 0 19 3 14 1 2 0 0 2 0 20 31 8 1 5 10 0 1 0 5 3 0 13
212 AAT 7 4 2 223631 0 0 0 4 0 0 3 8 0 0 0 1 4 15 0 7 1 42 0 11 8 2 0 0 12 0 6 17 0 0 5 7 0 0 7 3 0 0 4 0 0 0 8 4 0 12 0 0 7 0 0 0 0 0 0 0 6 7 11 93
213 GCT 13 5 11 0 6 1 15 43 0 0 0 1 0 0 0 4 3 1 1 0 20 49 4 60 0 1 1 0 0 1 0 0 0 0 0 54 6 21 2 220027 14 0 0 3 0 2 16 14 0 0 0 0 0 6 6 23 0 1 0 2 0 0 0 0
214 TAT 1 0 1 2 0 0 0 0 0 1 0 0 0 5 0 0 1 0 2 29 0 0 0 0 1 0 0 1 0 1 0 2 0 0 0 0 0 0 1 0 0 0 0 0 1 2 0 0 7 4 1 224483 0 0 2 5 0 0 0 19 4 0 0 3
215 GTC 0 0 0 0 0 0 0 0 0 0 0 0 3 50 0 6 0 0 0 0 0 0 0 0 0 0 0 0 1 1 0 0 0 1 0 0 0 17 0 0 0 0 0 0 20 224474 7 31 0 0 0 0 0 0 0 0 0 0 0 0 1 5 0 0
216 TCT 0 0 0 0 1 1 3 10 0 3 3 0 0 0 3 0 5 0 2 0 0 0 0 16 2 0 3 2 2 4 0 0 0 0 0 1 0 5 1 3 0 0 0 1 6 5 0 8 0 4 0 48 11 59 5 224489 0 0 0 0 5 0 1 13
217 GTA 0 0 0 0 0 0 0 0 0 0 0 0 45 0 0 0 0 0 0 0 0 0 0 0 0 0 0 0 0 0 0 0 0 0 0 0 6 0 0 0 2 0 0 0 222507 11 33 0 0 0 0 0 0 0 0 0 0 0 0 0 10 0 0 0
218 GCG 0 0 0 0 0 0 21 0 0 2 0 22 0 2 1 3 1 1 8 14 0 0 2 0 0 0 0 0 1 6 1 1 0 0 37 0 53 7 217329 18 0 0 2 0 1 1 57 0 0 2 0 0 0 62 26 0 0 1 20 1 0 21 0 0
219 TCT 0 4 1 0 0 0 2 5 0 1 0 0 0 0 0 0 0 0 1 0 0 0 0 14 0 0 0 3 0 0 0 0 0 0 0 0 3 4 19 2 8 5 0 0 0 0 0 0 0 0 0 26 33 98 14 224311 0 2 1 2 0 0 0 9
220 TCA 0 9 27 5 9 20 0 1 40 0 7 1 0 0 20 2 1 41 3 2 66 15 25 6 4 2 1 6 0 1 13 4 38 6 0 4 4 0 8 0 2 5 15 15 0 2 5 10 17 0 0 9 224260 30 35 4 0 0 5 0 21 2 2 1
221 AAT 10 8 7 224328 3 0 0 14 5 10 1 10 3 2 2 5 1 5 0 38 0 0 0 1 0 0 0 2 4 23 14 2 1 0 0 17 0 14 6 1 13 0 2 7 0 0 10 1 0 1 0 7 0 0 10 0 0 0 0 0 0 0 2 1
222 TAT 0 0 0 2 0 3 8 1 0 0 0 0 0 3 4 5 0 1 0 12 0 0 0 0 0 0 0 0 11 0 9 2 0 0 0 1 0 0 0 1 0 0 0 0 0 1 0 4 4 21 2 224492 3 2 0 4 0 2 0 8 15 1 5 3
223 AAC 20 222976 2 32 1 1 0 0 1 16 2 0 20 18 0 23 7 25 13 9 0 0 0 0 4 3 1 0 29 4 1 3 19 29 0 9 20 7 12 1 5 7 2 4 3 2 2 0 0 136 0 2 0 3 1 0 0 2 0 7 62 88 2 32
224 AGG 2 4 19 4 3 5 1 0 22 10 212439 32 1 0 20 1 11 17 2 13 0 0 0 0 0 54 10 8 0 1 3 2 0 0 0 0 4 0 4 5 0 0 23 5 1 0 0 0 0 1 0 0 3 5 0 0 0 5 4 6 0 0 0 2
225 AGA 30 0 2 0 2 0 0 0 216801 1 21 0 68 0 0 0 0 3 2 1 0 0 0 0 5 2 5 27 0 0 1 0 0 0 0 0 0 0 0 0 27 0 0 0 0 0 0 4 0 0 0 0 0 0 0 0 2 0 0 0 1 0 0 0
226 TTC 0 2 0 0 4 11 3 3 0 0 0 4 0 29 0 27 2 0 0 4 0 0 0 0 0 0 0 0 0 31 0 1 16 3 0 4 0 6 0 0 0 0 0 0 42 21 4 8 0 8 4 0 0 20 0 0 0 0 1 7 24 219851 0 21
227 ACC 2 35 1 1 10 220548 12 15 3 1 2 1 0 50 0 2 0 6 0 0 0 3 0 0 2 8 6 2 0 0 0 10 0 1 1 0 5 37 12 1 0 0 2 0 6 1 3 9 0 18 0 0 3 14 1 0 0 0 0 0 5 3 15 0
228 CCG 0 3 0 1 5 0 64 3 0 16 0 1 4 1 0 8 0 0 20 0 84 5 221661 37 0 0 27 0 2 0 19 0 0 0 0 0 11 5 16 27 2 1 1 9 1 0 15 1 0 0 1 0 5 0 31 0 0 0 0 0 0 0 2 0
229 GAA 19 0 0 2 37 22 17 22 1 1 0 22 2 1 0 0 4 2 1 16 0 4 0 1 6 7 2 2 3 4 0 2 207808 19 21 14 1 0 5 10 39 28 37 1 9 16 1 6 19 16 0 38 7 7 28 72 0 7 2 1 5 29 2 70
230 ATA 3 1 4 0 10 3 0 1 0 2 0 1 223598 6 41 6 4 5 0 0 0 0 2 0 0 0 1 2 11 8 1 9 0 0 0 0 0 6 0 5 0 0 0 0 30 48 38 16 0 3 0 0 0 4 2 0 0 0 0 9 8 14 2 2
231 GCT 0 2 0 3 3 19 3 73 1 6 0 17 0 1 0 0 41 13 25 4 0 0 0 0 0 1 0 2 12 9 7 22 0 0 0 37 5 19 8 203783 0 0 1 5 23 1 0 41 0 4 0 16 59 8 5 56 0 0 37 15 6 1 8 19
232 GCA 18 21 11 14 157 12 9 6 3 10 4 4 3 6 6 76 19 30 14 30 17 9 5 6 1 3 4 35 8 77 73 36 73 2 9 2 220443 4 100 6 2 3 8 14 33 41 3 15 0 7 0 8 22 0 15 0 0 17 5 11 20 13 8 25
233 AGG 0 0 17 0 0 0 2 0 49 4 188574 23 0 0 12 0 0 0 0 0 0 0 0 0 0 0 4 5 1 0 0 0 0 0 0 1 0 0 0 0 0 1 32 0 0 0 1 0 0 0 0 2 0 0 0 0 0 0 5 0 0 0 0 0
234 CCC 3 3 1 0 0 21 15 0 0 0 4 0 1 1 7 0 0 17 0 0 39 219976 4 10 0 11 0 0 0 12 4 5 0 0 0 0 0 18 0 0 0 0 0 0 10 4 0 0 0 0 0 0 1 15 0 0 0 0 0 0 5 29 2 0
235 AAA 209386 9 48 0 6 7 1 22 25 0 0 0 6 16 0 0 5 0 3 0 2 8 7 1 22 60 8 0 8 2 4 3 31 0 0 0 0 10 2 19 0 1 0 2 7 4 2 5 1 5 0 10 0 11 8 1 0 0 0 0 10 4 49 12
236 GTA 1 10 3 5 5 20 0 5 1 5 23 1 57 56 3 14 11 2 3 1 0 0 0 0 11 5 5 4 2 8 3 3 0 5 12 1 13 1 3 1 0 0 0 0 222085 7 10 33 9 7 0 7 1 4 2 4 0 0 0 15 22 3 9 0
237 AGA 20 30 2 1 1 0 3 1 213491 4 33 3 23 0 5 1 3 25 44 3 0 0 0 0 13 6 5 3 12 20 64 22 0 0 9 7 0 2 1 4 17 0 0 1 1 1 1 1 0 35 2 17 1 4 4 0 4 0 0 0 10 0 15 10
238 GAT 0 2 0 7 0 3 1 2 1 0 0 0 0 9 0 0 0 1 0 0 0 1 0 0 0 0 0 0 0 0 1 0 58 15 7 207423 1 0 0 0 0 0 1 6 0 0 0 0 0 0 0 16 1 0 0 0 0 0 0 0 0 0 0 0
239 CAA 18 4 0 0 1 1 0 1 0 0 0 1 0 1 9 0 214113 3 49 5 2 0 0 0 20 2 0 0 8 0 0 0 1 2 0 0 1 0 0 0 0 0 0 0 0 6 0 0 10 0 1 0 1 0 1 1 1 0 1 0 0 0 0 0
240 CAT 0 0 0 107 1 58 1 2 0 0 0 0 0 3 7 7 10 22 6 193016 13 1 4 7 1 0 0 24 1 4 0 2 0 0 3 6 9 0 1 3 0 0 2 0 4 6 0 1 0 0 0 12 0 5 0 1 1 0 0 0 0 1 1 0
241 GGG 0 0 0 0 0 0 0 0 0 0 19 0 0 0 0 0 0 0 0 0 0 0 0 0 0 0 1 0 0 0 0 0 0 0 13 0 0 0 0 0 33 0 173661 68 0 0 6 0 0 0 0 0 0 0 0 2 0 1 6 0 0 0 0 0
242 AGG 0 0 52 0 0 0 4 0 41 3 176979 23 0 0 13 0 0 0 0 0 0 0 0 0 12 3 34 1 0 0 0 0 0 0 0 0 0 0 0 0 0 0 28 0 0 0 0 0 0 0 0 0 0 0 0 0 0 0 4 0 1 0 0 1
243 ATG 0 0 1 0 0 0 8 0 0 0 1 0 39 5 194421 18 0 0 0 0 0 0 0 0 0 0 0 0 0 0 1 0 0 0 0 0 0 0 0 0 0 0 0 0 0 0 20 0 0 0 0 2 0 0 0 0 0 0 0 0 0 0 1 1
244 AAC 20 195596 0 11 0 4 0 0 0 10 14 0 10 4 4 1 6 3 2 0 0 0 0 0 1 0 1 0 1 6 2 10 2 22 1 0 2 0 5 0 0 0 2 1 8 0 0 4 0 15 0 11 0 0 0 0 0 0 3 0 1 1 4 8
245 TAT 0 0 0 0 0 0 0 1 0 1 0 0 0 1 1 0 0 0 0 15 0 0 0 0 0 0 0 0 0 0 0 0 0 0 0 0 0 0 0 1 0 0 0 0 0 0 0 0 15 33 3 198031 0 0 0 0 0 0 0 5 0 0 0 0
246 TAC 0 4 0 0 0 0 0 0 0 0 0 0 0 0 2 0 0 33 2 0 1 0 0 0 0 0 0 0 1 1 0 0 0 1 0 0 8 1 2 1 1 2 2 0 0 0 0 0 13 210328 2 11 0 1 0 0 0 18 0 0 8 5 0 0
247 TGG 0 0 1 0 0 0 0 0 0 0 4 0 0 0 0 0 0 0 0 0 0 0 0 0 0 0 14 0 0 0 1 0 0 0 0 0 0 0 0 0 0 0 2 0 0 0 0 0 0 1 23 0 0 0 2 0 11 0 215932 9 1 0 11 0
248 ACC 0 9 0 0 29 177762 6 25 0 3 0 7 5 21 2 1 8 1 1 8 0 0 0 0 1 2 0 0 0 0 2 19 0 0 0 0 2 16 0 1 0 0 0 0 2 8 4 0 0 0 0 1 2 13 12 0 0 0 0 0 3 0 0 0
249 TTG 0 1 2 0 0 1 6 1 0 0 1 0 0 18 6 3 0 0 1 0 0 0 0 0 0 0 0 0 10 0 33 18 0 1 0 0 0 0 0 0 0 0 0 0 4 0 2 2 0 0 0 0 0 0 10 0 0 0 0 0 21 5 206706 21
250 CTA 0 0 0 0 0 0 0 0 0 0 0 0 49 6 1 10 0 0 0 0 11 0 0 0 4 0 0 0 196056 12 42 7 0 0 0 0 0 0 0 0 0 0 0 0 8 8 12 16 0 0 0 0 0 0 0 0 0 0 0 0 58 0 0 0
251 GAA 37 5 0 12 4 5 0 0 1 1 0 6 0 0 1 6 14 1 16 0 12 7 1 5 4 2 0 2 0 19 1 13 220894 5 25 2 3 4 0 0 17 0 0 0 8 0 8 1 38 3 0 9 3 3 0 14 1 1 0 4 7 0 7 1
252 CCC 0 0 1 0 0 36 0 0 0 0 0 0 0 0 1 0 6 20 0 24 34 210187 9 30 1 1 5 1 0 10 0 0 1 0 0 1 14 11 0 8 0 1 0 0 1 0 1 0 0 0 0 0 0 27 1 5 0 0 0 0 0 0 0 0
253 GGA 2 8 0 2 0 2 2 0 38 2 0 0 0 0 6 0 0 2 5 0 0 0 0 0 7 2 0 0 3 0 0 1 21 4 4 4 2 0 10 1 219196 15 57 16 15 0 0 0 0 0 0 0 12 4 2 3 17 0 3 0 2 5 0 1
254 GAC 0 14 1 1 0 0 0 0 0 0 0 0 0 0 0 0 23 19 1 8 0 0 0 0 1 0 0 0 0 0 0 0 37 216154 18 27 7 6 27 0 8 11 10 0 2 1 0 0 3 19 0 0 3 10 0 0 0 0 0 0 0 0 0 0
255 ACA 36 12 0 4 211221 60 11 2 2 0 2 0 15 0 2 6 4 2 3 2 3 0 0 1 0 0 1 0 1 0 0 0 2 0 0 1 8 6 3 0 1 0 1 7 0 0 0 0 0 10 0 11 9 18 1 0 0 0 0 0 0 2 0 0
256 ATA 0 0 0 0 10 0 0 0 0 0 0 0 223079 26 19 28 0 0 0 0 0 0 0 0 0 0 0 0 1 5 13 2 0 0 0 0 0 0 0 0 0 0 0 0 12 0 0 7 0 0 0 0 0 0 0 0 0 0 0 0 47 0 3 0
257 ATA 0 0 0 1 11 0 2 8 1 1 1 6 220064 4 64 6 35 2 14 0 0 0 0 0 0 0 0 0 10 21 8 3 0 0 2 5 7 5 3 1 1 8 4 1 48 2 6 2 0 16 0 21 1 2 7 2 0 17 13 1 24 10 3 0
258 TTT 0 0 0 0 0 0 1 0 0 0 0 0 0 1 0 13 0 0 0 0 0 0 0 1 0 0 0 0 37 1 1 13 0 0 0 0 0 0 0 0 0 0 0 0 1 0 0 5 1 2 0 1 0 0 0 2 0 0 0 3 14 19 2 219114
259 GAG 0 0 12 0 0 0 1 0 0 0 0 1 0 0 0 0 0 6 0 1 0 0 0 0 0 0 1 0 0 0 0 0 15 0 222388 18 0 0 3 0 0 0 49 1 0 0 4 0 0 0 8 0 0 0 0 0 0 0 0 0 0 0 0 0
260 GCA 0 0 0 0 34 1 0 10 0 0 0 0 0 0 0 0 0 0 0 0 0 0 0 0 0 0 0 0 0 0 0 0 30 0 0 0 217308 3 5 7 12 0 0 18 17 0 0 0 0 0 0 0 39 11 3 0 0 0 0 0 0 0 0 0
261 ACT 2 1 1 83 25 27 7 218944 0 40 0 5 0 0 3 14 0 0 3 1 0 0 0 1 0 0 0 1 0 0 0 0 2 0 0 2 0 0 4 13 0 4 0 0 0 0 0 0 0 1 0 0 2 10 1 6 0 0 0 0 2 0 0 0
262 GGT 0 0 0 1 0 0 0 0 0 0 0 98 0 0 0 0 0 0 0 0 0 0 0 0 0 0 0 2 0 0 0 0 0 0 0 32 0 0 0 2 4 41 8 223784 0 0 0 20 0 0 0 0 0 0 0 0 0 0 0 9 0 0 0 4
263 AAT 1 26 5 223287 0 0 0 2 0 0 0 9 0 0 0 1 0 0 0 0 0 0 0 0 0 0 0 0 0 0 0 0 0 0 0 32 0 0 0 0 0 0 0 0 0 0 0 0 0 0 0 1 0 0 0 0 0 0 0 0 0 0 0 0
264 CTA 0 0 0 0 0 0 0 0 0 0 0 0 42 1 1 3 3 1 0 0 30 0 1 0 1 0 0 0 222821 3 34 1 0 0 0 0 0 0 0 0 0 0 0 0 2 0 0 0 0 0 0 10 0 0 0 0 0 0 2 0 15 7 0 0
265 ATA 0 0 0 0 8 0 0 0 1 0 0 0 223254 4 25 4 0 0 0 0 0 0 0 0 0 0 0 0 26 9 15 1 0 0 2 0 0 0 3 0 0 0 0 0 9 0 0 7 0 0 0 0 0 0 0 0 0 0 0 0 113 0 2 0
266 GCA 0 0 0 0 15 0 1 0 0 0 0 0 0 1 0 0 0 0 0 0 1 0 0 0 0 0 0 0 0 0 0 0 27 0 0 0 222816 2 12 0 1 1 0 0 19 7 1 0 0 0 0 0 16 0 0 0 0 0 0 0 0 0 0 0
267 CCA 0 0 0 0 36 0 0 0 0 0 0 0 0 0 0 0 35 0 0 0 221177 5 16 5 0 0 0 0 4 0 0 0 0 0 0 0 1 0 0 0 0 0 0 0 0 0 0 0 0 0 0 0 9 0 0 0 0 0 0 0 0 0 0 0
268 TGG 0 0 0 0 0 7 2 3 0 0 10 0 0 0 0 0 0 2 0 0 0 0 0 0 0 0 8 0 1 0 2 2 0 0 2 0 1 9 0 3 1 0 11 0 0 0 0 0 0 3 18 0 0 0 0 3 24 7 223216 53 1 1 27 0
269 TAT 0 0 0 2 0 0 0 0 0 0 0 0 0 0 2 0 3 4 0 30 0 0 0 0 0 0 0 0 0 0 0 0 0 0 0 4 0 0 0 0 0 0 0 0 0 0 0 3 4 4 3 224094 0 0 0 1 0 0 1 13 0 2 0 2
270 GCT 0 0 0 0 0 0 0 42 0 2 0 0 0 0 0 0 0 0 0 0 0 0 0 1 1 0 0 0 0 0 0 0 0 0 0 40 19 17 33 224142 0 18 0 23 0 0 0 11 1 0 0 0 1 1 8 21 0 0 0 0 0 0 0 0
271 TTC 0 0 0 0 0 0 0 0 0 0 0 0 0 2 0 0 0 2 0 1 0 0 0 0 0 0 0 0 1 13 0 0 0 0 0 0 0 0 0 0 0 0 0 0 0 5 1 0 1 9 0 1 0 15 0 0 0 1 13 0 20 224326 3 82
272 GCA 1 0 4 0 56 1 1 8 1 2 1 2 0 0 0 11 11 1 2 1 2 0 0 0 0 0 0 0 12 0 8 2 26 1 18 1 224057 1 19 6 4 4 6 36 19 1 0 0 0 0 0 0 73 4 0 2 0 0 0 0 6 0 3 3
273 CTG 0 0 0 0 1 0 2 1 0 0 0 0 57 0 64 12 0 0 5 0 0 0 60 0 0 0 5 0 29 3 223688 31 0 0 0 0 0 7 1 0 0 0 0 0 5 0 9 7 0 0 0 0 0 0 0 0 0 1 0 0 12 0 14 3
274 AGT 9 22 4 38 6 11 5 19 27 16 5 224535 8 11 37 54 6 3 1 4 0 0 0 0 5 1 0 3 0 0 1 1 1 4 2 4 4 28 3 1 65 1 0 25 0 8 4 0 0 15 0 3 34 6 8 9 0 2 6 6 3 4 6 0
275 AGA 22 3 0 1 2 0 3 0 224572 0 53 3 49 0 0 0 0 1 1 0 2 2 2 0 42 0 2 1 0 0 0 0 0 1 0 0 0 0 0 0 12 0 0 0 0 0 0 1 0 4 0 1 0 1 0 0 2 0 0 0 0 2 0 5
276 GGG 0 7 2 26 2 17 2 9 2 2 37 2 0 0 0 0 18 1 6 8 0 2 0 0 0 2 5 0 2 3 0 1 8 1 19 2 5 16 15 8 71 19 224172 42 1 5 9 0 0 2 0 0 12 18 7 9 0 5 36 1 0 2 3 0
277 TTT 35 5 9 12 6 10 13 6 14 10 52 11 26 5 17 2 35 26 5 5 0 6 6 7 4 1 0 0 22 9 6 43 10 16 13 6 2 1 46 4 5 12 0 8 21 4 15 14 0 8 0 10 2 17 10 24 0 0 17 6 14 63 34 224117
278 GAG 2 18 27 1 3 14 8 15 3 0 2 0 3 3 3 3 7 4 4 11 18 6 4 6 2 0 11 8 7 3 21 1 54 13 223956 92 4 9 5 8 13 2 45 16 4 1 11 7 0 7 27 14 0 18 16 5 0 1 5 0 11 25 4 3
279 TCC 0 2 0 0 1 7 0 0 0 3 0 0 0 0 0 0 5 0 1 3 0 16 0 0 0 0 0 0 2 4 0 1 0 0 0 0 0 16 0 0 0 2 0 0 0 0 0 0 0 28 0 0 64 223425 17 63 4 9 0 0 0 18 0 0
280 GGC 0 0 0 1 0 3 8 0 1 62 0 0 0 1 0 0 1 0 0 0 0 0 0 2 0 5 0 0 0 1 0 0 0 53 0 0 2 0 3 17 52 223630 10 39 0 39 0 2 0 0 0 0 0 0 5 2 0 18 0 0 0 0 0 1
281 ATC 0 3 0 0 0 23 0 0 0 1 0 0 34 224140 1 26 0 0 0 0 0 0 0 1 0 0 0 0 1 5 4 0 0 0 0 0 0 0 0 0 0 0 0 0 6 4 5 0 0 0 0 0 0 0 0 0 0 0 0 0 0 8 1 4
282 ATC 0 6 0 0 0 15 0 0 0 3 0 0 178 222979 6 11 0 0 0 0 0 0 0 0 0 0 0 0 7 11 0 5 1 0 0 0 0 0 0 0 0 0 0 0 5 26 0 0 2 0 0 0 0 0 0 0 2 0 0 0 0 7 0 1
283 ACC 5 634 14 6 57 223715 4 18 14 14 2 17 3 22 13 1 12 0 16 1 0 3 0 0 0 3 5 10 30 1 26 27 5 0 10 0 9 20 5 0 0 0 0 0 22 1 15 18 0 0 0 20 1 17 5 5 0 6 2 7 6 0 29 7
284 TCA 0 0 0 0 12 11 2 18 0 6 3 8 0 0 0 0 0 0 0 0 41 0 0 0 0 0 0 0 0 0 0 1 0 0 0 0 4 0 0 0 0 0 0 0 0 0 0 0 20 0 0 1 224007 24 26 24 2 0 1 0 12 0 0 0
285 AAC 47 222746 4 98 5 27 21 10 1 29 0 9 3 2 0 3 8 6 5 0 2 2 0 6 1 1 1 0 11 1 9 4 62 15 1 1 1 3 11 4 7 6 8 9 0 4 7 2 0 3 0 1 2 15 0 2 0 0 0 0 6 10 7 2
286 GCG 16 0 2 1 7 15 68 22 10 1 0 0 21 0 5 3 6 1 14 30 0 0 4 2 0 5 1 0 1 139 1 10 0 0 72 0 101 108 329969 58 0 1 4 5 0 0 38 1 0 0 0 0 1 0 48 0 0 5 0 0 16 0 0 1
287 TCA 3 10 1 5 7 0 3 2 0 0 3 0 0 6 0 0 3 3 4 4 77 27 0 18 0 3 1 10 7 3 0 0 4 0 5 11 20 3 1 2 0 0 1 0 1 0 0 3 28 1 0 2 329446 7 23 2 1 0 0 0 20 0 0 0
288 ATG 0 1 12 1 9 7 17 11 3 12 6 0 90 4 330248 44 2 0 7 5 2 16 9 0 0 0 2 0 5 5 5 18 1 0 0 0 4 0 0 0 1 4 0 0 23 0 17 1 1 6 0 3 1 3 0 0 0 3 2 2 1 7 7 3
289 CAT 0 0 2 59 4 13 2 8 0 3 0 11 3 0 3 0 16 24 10 330261 0 0 0 7 8 0 2 15 0 0 7 7 0 0 0 17 12 0 2 4 1 0 118 0 2 1 7 6 0 0 0 76 8 0 0 2 0 0 0 3 0 4 0 0
290 GAG 0 9 32 2 1 0 10 6 0 9 0 0 0 10 10 0 0 2 1 0 18 16 1 0 0 0 0 0 3 6 0 1 53 23 329891 45 3 2 7 0 0 11 33 2 2 0 6 2 0 7 31 2 6 11 8 0 1 0 0 0 6 2 0 1
291 TGT 0 0 0 0 0 2 0 0 0 0 0 7 0 0 0 0 0 0 0 0 0 0 0 0 0 0 0 11 0 0 0 0 0 0 0 0 0 0 0 0 0 0 0 8 5 0 0 0 3 0 0 79 0 0 0 10 6 66 5 330267 0 1 0 25
292 AAC 47 330356 1 32 3 4 2 0 0 57 0 17 2 6 0 0 6 18 6 0 0 1 0 0 0 0 0 0 0 1 0 0 16 70 0 0 0 3 0 1 0 0 0 0 1 3 0 1 0 4 0 13 14 68 0 25 0 0 0 0 0 0 0 7
293 ACG 0 0 79 0 82 8 330407 44 0 6 0 13 0 0 21 0 0 0 0 0 0 0 5 0 0 0 0 0 0 0 1 0 0 0 0 0 0 0 35 2 0 0 0 1 4 0 0 0 0 0 1 0 0 3 4 0 0 0 0 4 0 0 0 0
294 AAG 145 20 330063 73 7 14 21 4 6 4 50 0 1 5 18 10 4 2 11 20 0 0 0 1 5 3 1 19 12 35 16 10 1 1 76 21 0 0 12 4 7 1 0 3 5 6 5 5 0 3 4 3 8 14 54 19 2 0 2 0 11 10 1 22
295 TGT 0 0 0 0 0 0 0 0 0 0 0 5 1 0 0 0 0 0 0 0 0 0 0 0 0 0 0 4 0 0 0 0 0 0 0 0 0 0 0 0 0 0 0 6 0 2 0 0 1 0 0 54 0 2 0 7 0 55 0 329841 0 0 0 21
296 CAA 41 0 0 0 0 0 0 0 0 0 0 0 0 0 0 1 330453 2 24 2 5 0 0 0 76 0 0 0 0 0 0 0 2 0 0 0 0 0 0 0 0 0 0 0 0 0 2 0 23 0 0 0 0 0 0 0 0 0 0 0 0 0 0 1
297 ACA 42 0 0 0 330485 17 24 11 2 1 0 0 31 0 0 0 0 0 0 0 5 0 0 0 0 0 0 0 1 0 2 0 0 0 0 0 32 1 0 0 0 0 0 0 0 0 0 0 0 0 0 1 23 0 1 0 0 0 0 0 0 0 0 0
298 CCC 1 0 0 0 0 77 0 0 0 0 0 2 0 0 0 0 0 46 0 0 42 330643 20 27 0 3 0 0 0 22 0 0 1 0 0 0 0 3 0 0 0 0 0 0 0 0 2 0 0 3 0 0 0 14 1 0 0 0 0 0 0 0 0 0
299 CAG 0 3 42 7 1 7 2 9 3 23 0 3 5 2 7 3 42 1 330126 96 3 3 53 13 0 24 86 10 9 3 26 9 17 21 15 17 11 10 7 3 0 2 0 0 1 0 1 19 0 0 10 33 3 2 2 7 0 1 10 2 2 0 0 20
300 GGA 0 0 0 0 0 0 0 0 18 0 0 0 0 0 0 0 0 0 0 4 0 0 0 0 1 2 0 0 0 0 0 0 13 0 0 1 1 0 0 1 329942 4 29 1 51 0 0 0 0 0 0 0 0 0 0 0 80 0 0 0 0 0 0 0
301 GCT 0 0 0 2 0 0 0 36 0 6 0 6 0 0 0 0 0 0 0 0 0 0 0 0 0 1 0 0 0 0 0 0 0 0 0 211 17 67 5 330220 0 1 0 3 0 0 0 34 1 0 0 0 0 2 0 65 1 0 0 2 0 0 0 0
302 ATA 5 0 0 0 19 1 1 1 18 0 0 0 330488 4 45 14 0 0 0 0 0 0 0 0 0 0 0 0 8 2 8 3 0 0 0 2 0 0 0 0 0 0 0 0 20 0 2 0 1 0 0 0 0 0 0 0 0 0 0 0 11 0 3 0
303 AAC 55 330170 9 35 2 16 5 4 0 11 0 2 2 0 18 17 9 2 0 1 4 0 1 1 5 1 0 0 0 0 51 1 53 43 4 3 12 5 1 0 0 17 9 0 0 3 0 4 0 3 0 2 3 14 4 6 0 0 2 0 6 0 4 20
304 AGC 0 78 0 0 8 1 0 1 59 328924 1 59 0 73 0 0 0 4 0 0 0 0 0 0 0 3 0 0 0 0 0 0 0 0 0 0 0 0 1 0 11 11 4 0 0 0 0 0 0 0 0 0 8 0 0 0 0 1 0 0 0 0 0 0
305 AAT 2 14 1 330150 0 0 0 3 2 2 0 32 0 0 12 9 0 0 0 2 0 0 0 0 0 0 0 3 0 0 0 3 0 0 0 11 17 0 0 23 10 0 2 0 1 0 0 6 0 0 0 2 0 0 0 5 0 0 0 0 0 0 0 0
306 CTC 28 0 6 0 0 3 0 0 7 0 15 0 0 82 0 0 1 11 1 0 0 49 0 0 0 7 13 0 59 329967 3 25 0 0 0 0 19 10 0 2 0 0 0 0 0 4 5 0 0 0 0 1 0 0 7 0 0 0 0 10 2 28 5 0
307 CCT 0 0 0 0 0 0 0 56 0 0 0 0 0 0 0 0 0 0 0 71 17 55 30 329937 0 0 0 4 0 0 0 18 0 0 0 0 0 0 0 1 0 0 0 0 2 0 0 0 0 0 2 0 0 0 0 19 0 1 0 0 1 0 0 0
308 TTC 0 0 0 0 0 0 0 0 0 0 0 0 0 1 1 0 0 0 0 0 0 0 0 0 0 0 0 0 2 7 0 1 0 0 0 0 0 0 0 0 0 0 0 0 0 3 0 0 0 20 0 0 0 36 0 0 0 4 5 0 85 329316 2 209
309 CAG 0 0 55 0 0 0 0 0 0 0 0 0 0 0 0 0 71 2 327383 35 0 0 10 0 0 0 55 0 0 0 1 0 0 0 1 0 0 0 1 0 0 0 0 0 0 0 0 0 0 0 10 0 0 0 0 0 0 0 0 0 0 0 0 0
310 AAT 8 29 6 330471 0 0 0 2 0 1 0 14 0 0 0 2 0 0 0 2 0 0 0 0 0 0 0 0 0 0 0 0 0 0 0 19 0 0 0 0 0 0 0 0 0 0 0 0 0 0 0 2 0 0 0 9 0 0 0 0 0 0 0 0
311 ATA 6 0 0 0 21 0 0 0 2 1 0 0 329911 38 36 24 0 0 0 0 0 0 0 0 0 0 0 0 2 0 0 0 0 0 0 0 1 0 0 0 0 0 0 0 47 5 5 0 0 0 0 0 0 0 0 0 0 0 0 0 10 1 2 0
312 CAC 1 39 0 1 25 3 3 8 0 31 0 5 0 0 0 0 96 329426 2 40 0 7 0 0 0 12 0 0 0 3 0 0 0 17 0 19 4 2 9 7 30 10 7 19 0 0 0 0 0 50 0 0 6 2 25 8 0 2 0 0 0 0 0 0
313 CCA 1 0 0 0 27 0 0 0 1 10 6 0 0 0 0 0 39 1 4 0 329918 12 38 8 5 4 3 0 23 0 0 0 0 0 2 0 2 8 0 2 0 0 0 0 0 0 0 0 0 0 0 0 14 0 2 1 0 0 11 0 0 0 0 0
314 GTC 0 12 0 4 3 14 1 1 20 7 6 7 16 33 11 26 9 4 1 15 0 1 0 0 2 1 0 4 6 19 0 0 4 10 0 0 10 50 2 5 4 4 0 4 69 327301 9 50 0 7 0 48 24 2 4 1 0 0 3 0 0 54 4 1
315 ACA 42 0 0 1 329284 30 72 12 3 2 0 16 16 3 1 4 3 26 0 2 1 0 0 0 11 0 7 0 0 0 1 0 0 0 0 0 21 7 5 18 13 9 7 10 1 5 28 8 0 1 0 2 25 0 8 0 0 12 5 3 0 8 0 6
316 ATA 5 0 0 0 18 0 1 0 1 0 0 0 329867 15 53 13 0 0 0 0 0 0 0 0 0 0 0 0 9 1 0 4 0 0 0 0 0 1 0 0 0 0 0 0 15 6 9 0 1 0 0 0 0 0 0 0 2 0 0 0 9 0 1 0
317 GGA 0 0 0 2 0 0 0 0 23 0 0 0 0 0 0 0 0 0 0 2 0 0 0 0 0 0 0 0 0 0 0 0 20 1 0 0 2 0 0 0 330230 13 75 32 30 0 0 0 0 0 0 0 1 1 0 0 18 1 0 0 0 0 0 0
318 GAG 6 7 40 10 2 44 14 5 3 13 2 4 0 3 16 1 17 37 5 7 0 0 0 0 2 5 1 14 7 4 0 2 83 7 324621 37 33 8 4 4 0 0 33 0 4 2 14 4 0 2 48 2 54 28 6 19 0 1 0 0 8 0 14 0
319 TGC 0 0 0 0 0 0 0 0 0 4 0 0 0 0 0 0 0 0 0 0 0 0 0 0 0 10 0 0 0 0 0 0 0 0 0 0 0 0 2 0 0 4 1 0 0 0 0 0 0 91 0 0 0 4 1 0 81 325780 5 73 0 22 0 0
320 CCA 0 0 0 0 37 0 0 0 0 0 0 0 0 0 0 0 12 0 0 0 328322 72 10 39 1 0 0 0 27 0 0 0 0 0 0 0 0 0 0 0 0 0 0 0 1 0 0 0 0 0 2 0 35 0 0 0 0 0 0 0 2 0 0 0
321 AAA 329896 9 11 4 10 17 1 12 48 0 11 6 29 0 1 13 2 2 0 3 0 0 0 0 38 0 8 12 12 11 10 2 11 0 0 0 0 0 0 0 0 0 0 0 11 1 0 2 2 1 0 0 4 3 0 1 0 0 2 0 15 0 1 0
322 TAT 0 0 0 6 0 2 0 0 0 0 0 0 0 0 0 0 0 0 0 9 0 0 0 0 0 0 0 0 0 0 0 0 0 0 0 6 0 0 0 0 0 0 0 0 0 0 0 0 10 18 4 325673 0 0 0 2 0 0 0 30 0 14 0 21
323 GTC 0 0 0 0 4 2 0 1 0 0 0 0 7 185 0 0 0 0 0 0 0 0 0 0 0 0 0 0 0 0 2 6 0 13 0 0 0 18 0 0 0 5 0 0 56 303638 4 71 0 0 0 0 1 0 0 0 0 1 0 0 31 15 0 0
324 AGG 12 0 30 0 5 2 3 0 53 2 310498 47 0 0 31 0 1 1 1 12 2 0 0 0 25 37 66 11 1 4 6 0 0 0 0 0 0 1 0 6 0 0 65 0 0 0 0 0 0 0 3 0 0 3 0 0 0 1 0 0 1 0 7 0
325 AGT 0 0 0 49 0 5 0 1 1 52 3 319220 0 0 0 46 1 0 0 0 1 0 1 0 0 0 0 0 7 1 1 6 0 0 0 0 0 0 0 0 0 0 0 18 0 0 0 0 0 0 1 0 19 0 18 4 0 0 0 4 1 0 3 0
326 ACC 9 72 0 1 41 322563 8 45 4 7 13 22 2 36 0 0 0 0 0 0 1 13 3 0 3 20 9 0 4 9 0 0 0 0 8 0 9 49 1 1 7 4 10 0 4 0 0 0 0 2 0 0 1 23 1 5 0 1 0 0 1 9 0 0
327 AAA 326139 25 16 4 6 1 0 1 18 0 4 3 0 0 0 0 7 2 0 0 0 0 0 0 0 3 0 2 0 0 0 0 31 0 0 0 4 1 0 0 0 0 5 0 0 0 2 0 2 0 0 1 0 3 0 0 3 0 0 1 0 0 0 0
328 TTG 0 0 0 0 0 0 0 0 0 1 0 0 1 0 10 1 0 0 0 0 0 0 0 0 0 0 0 0 12 0 27 24 0 0 0 0 0 0 0 0 0 0 0 0 0 0 2 0 0 0 1 0 0 0 10 0 0 0 3 0 54 0 303687 14
329 AGG 0 0 21 0 0 7 2 0 79 3 305017 20 0 0 44 0 0 0 0 0 0 0 0 0 4 0 6 4 0 0 0 0 0 0 1 0 0 2 0 1 0 0 42 0 1 0 0 0 0 0 0 0 2 0 0 0 0 2 5 0 0 0 0 0
330 ATG 0 0 1 0 0 0 15 0 0 0 2 0 37 1 297933 18 0 0 0 0 0 0 0 0 0 0 0 0 0 0 2 4 0 0 0 0 0 0 0 0 0 0 0 0 0 0 31 0 0 0 0 0 0 0 0 0 0 0 0 0 1 0 4 0
331 GTT 0 0 0 0 0 0 0 0 0 0 0 0 0 0 0 41 0 0 0 0 0 0 0 0 0 0 0 0 0 0 0 1 0 0 0 0 0 2 5 11 0 0 0 4 2 19 15 296354 0 0 1 0 0 0 0 0 0 0 0 1 0 0 0 100
332 ACA 43 0 0 0 323194 33 154 22 2 0 1 0 57 0 0 0 0 0 0 0 0 0 0 0 0 0 0 0 0 0 0 0 0 0 0 0 14 0 0 0 0 0 0 0 0 0 0 0 0 0 0 0 1 0 0 0 0 0 0 0 0 0 0 0
333 GGA 0 0 0 0 0 0 0 2 13 0 0 0 0 0 0 0 0 0 0 0 0 0 0 0 2 0 0 0 0 0 0 0 45 4 1 0 0 0 0 0 304591 6 40 10 22 0 0 0 0 0 0 0 0 0 0 0 35 0 0 0 0 0 0 0
334 CTA 0 0 1 0 3 0 0 1 0 0 0 0 83 1 6 1 5 0 0 0 43 11 10 0 3 0 0 0 320183 8 13 32 2 0 0 0 0 0 0 0 0 0 0 0 2 13 0 0 16 0 0 0 0 0 0 0 0 0 0 0 19 0 3 0
335 AGA 41 2 0 0 0 0 0 0 314079 1 26 2 20 1 0 0 0 0 0 1 0 0 0 0 9 2 3 4 0 0 0 0 7 0 0 0 0 0 0 0 18 0 0 0 0 0 0 0 1 0 0 1 0 0 0 0 3 0 0 0 0 0 0 0
336 AAC 34 266229 3 34 1 7 0 0 0 8 0 0 0 1 0 0 0 0 0 0 0 0 0 0 0 0 0 0 0 0 0 0 0 6 0 0 0 0 0 0 0 0 0 0 0 0 0 0 0 0 0 0 0 0 0 0 0 0 0 0 0 0 0 0
337 ATC 19 48 0 8 4 49 1 0 4 19 7 2 29 273879 6 24 4 0 6 5 0 1 0 0 0 151 13 19 7 1 11 2 0 1 0 0 0 3 11 0 0 0 0 2 1 10 10 0 0 0 0 0 0 0 0 0 0 0 0 0 1 2 10 0
338 CCA 0 2 0 0 31 0 0 0 1 0 0 1 0 0 0 1 20 0 0 9 211622 19 6 4 0 3 1 0 11 0 0 0 1 0 0 0 11 2 0 4 0 0 0 0 2 0 0 0 0 0 0 0 12 0 0 0 0 0 0 4 0 0 0 0
339 TCC 2 1 0 1 3 32 1 15 5 2 0 8 25 15 0 1 1 3 6 1 2 31 1 1 0 0 0 2 0 6 0 2 0 3 0 0 38 15 0 6 2 0 4 12 13 0 12 0 0 43 0 0 56 233384 8 21 0 3 0 0 0 14 37 1
340 ATT 13 0 4 1 0 0 0 10 25 0 21 4 15 27 0 280238 0 0 1 0 0 0 0 1 7 2 4 6 1 5 0 0 0 0 0 0 2 1 0 0 0 0 0 0 1 0 2 14 0 0 0 1 0 1 0 0 0 3 0 0 0 0 0 3
341 CAA 18 0 1 0 0 1 2 0 0 5 0 0 0 0 0 0 264114 6 5 0 3 0 0 0 12 0 0 0 2 0 0 0 1 0 0 0 1 1 3 0 0 0 0 0 0 0 0 0 23 0 0 0 2 0 5 0 1 0 0 0 0 0 0 0
342 TAC 0 4 0 0 1 0 1 2 0 0 0 0 1 0 2 0 0 15 0 5 0 0 0 0 0 0 0 0 3 0 0 0 0 3 0 0 0 0 0 0 0 0 0 0 0 0 0 0 37 240764 1 29 0 1 0 0 0 15 0 0 6 4 1 0
343 AGA 64 1 3 0 8 0 0 0 316897 0 103 5 39 0 0 0 0 0 7 0 0 0 0 0 14 28 0 3 2 0 0 0 0 0 2 0 0 0 0 1 20 0 0 0 0 0 1 0 0 0 0 0 0 0 0 0 3 0 0 0 0 0 0 0
344 GGT 0 0 0 0 0 0 0 0 0 0 10 31 0 0 0 0 0 0 0 0 0 0 0 0 0 0 0 0 0 0 0 0 0 0 3 21 4 1 0 2 6 11 16 307995 0 1 0 23 0 0 0 0 0 0 0 0 0 0 0 12 0 0 0 1
345 CTA 0 0 0 0 0 0 0 1 0 0 0 0 109 4 3 11 1 0 0 0 31 0 0 0 2 0 0 0 249707 6 37 20 0 0 0 0 0 0 0 0 0 0 0 0 9 2 6 1 2 0 0 2 0 0 0 6 0 0 0 0 18 0 8 0
346 TTT 0 0 0 0 0 0 0 0 0 0 0 0 8 0 0 14 0 0 0 0 0 0 0 0 0 0 0 0 1 1 3 15 0 0 0 0 0 0 0 0 0 0 0 0 1 0 0 4 0 0 0 5 0 1 0 15 0 0 0 0 14 52 4 317469
347 GGA 0 0 3 3 0 0 0 1 38 1 1 0 0 0 7 0 0 0 0 0 0 0 0 0 8 0 0 4 9 12 0 4 15 0 0 0 1 0 0 0 320739 9 56 22 24 0 0 0 0 2 0 0 1 2 11 10 10 0 0 0 22 0 0 0
348 GCC 0 0 0 0 0 14 0 0 0 1 0 0 0 0 0 0 0 0 0 0 0 1 0 0 0 0 0 0 0 0 0 0 0 76 0 0 48 228924 36 11 0 0 0 0 0 48 0 0 0 0 0 0 0 20 1 1 0 0 0 0 0 0 0 0
349 ATT 0 0 0 4 0 2 0 12 0 0 0 3 12 28 0 323629 0 0 0 1 0 0 0 0 0 0 0 0 1 0 0 3 0 0 0 0 0 0 0 0 0 0 0 0 22 0 14 66 1 0 0 0 0 0 0 0 0 0 0 0 0 0 0 2
350 GCT 0 1 0 0 0 2 0 85 0 1 1 16 0 0 0 0 0 1 0 0 0 0 0 2 0 0 0 0 0 0 1 0 0 0 0 64 22 79 10 326532 0 6 0 1 0 0 0 15 0 0 2 0 0 11 3 25 0 0 0 0 0 0 1 1
351 GGT 0 0 0 0 0 0 0 0 0 0 0 26 0 0 0 0 0 1 0 0 0 0 0 0 0 0 0 2 0 0 0 0 0 0 0 37 0 0 0 5 4 43 67 325930 0 0 0 75 0 0 0 0 0 0 0 0 0 0 0 7 0 0 0 0
352 TTT 0 0 0 0 0 0 0 0 0 0 0 0 0 0 1 4 0 0 0 0 0 0 0 0 0 0 0 0 0 0 0 13 0 0 0 0 0 0 1 0 0 0 0 0 0 0 0 0 0 0 0 4 0 1 0 8 0 0 4 0 3 14 6 318693
353 ATT 0 0 0 1 0 3 0 9 1 0 0 0 11 63 3 323069 2 0 0 0 0 0 0 0 0 0 0 0 5 1 19 8 0 0 0 0 0 0 0 0 0 0 0 0 21 16 12 32 0 0 0 0 0 0 0 0 0 0 0 0 6 0 1 11
354 GAG 0 0 34 0 0 0 0 0 0 0 0 0 0 0 0 0 0 0 1 0 0 0 0 0 0 0 0 0 0 0 0 0 83 6 329868 32 0 0 1 0 0 0 35 0 0 0 11 0 0 0 14 0 0 0 0 0 1 1 0 0 0 0 1 0
355 GGG 0 0 0 0 0 0 0 0 0 0 22 0 0 0 0 0 0 0 0 0 0 0 0 0 0 0 2 1 0 1 0 0 0 0 31 0 0 0 1 2 73 69 325529 78 0 0 14 1 0 0 0 1 0 0 0 0 0 0 32 0 0 0 0 0
356 GGA 0 0 0 0 0 0 0 0 64 0 0 0 0 0 0 0 0 0 0 0 0 0 0 0 0 0 0 0 0 0 0 0 56 0 0 4 5 0 2 0 326504 12 551 21 50 0 0 0 0 0 0 1 0 0 0 0 13 0 0 3 0 0 2 0
357 TGG 0 0 0 0 0 0 0 0 0 0 9 0 0 0 0 0 0 0 0 0 0 0 0 0 0 0 15 0 0 0 1 0 0 0 0 0 0 0 0 0 0 0 2 0 0 0 0 0 0 0 67 0 0 0 0 0 37 5 329100 380 0 0 18 0
358 ACT 1 0 0 66 7 116 0 284066 0 6 0 3 6 12 0 36 4 9 1 4 1 18 0 7 0 0 0 0 23 2 2 19 4 2 0 1 2 0 0 35 0 0 0 0 2 4 0 3 0 10 0 7 1 8 0 6 0 0 0 1 9 0 0 5
359 GGA 0 0 0 0 0 0 0 0 54 1 0 0 0 0 0 1 0 0 1 2 0 0 0 0 2 0 0 0 0 0 0 0 46 0 0 0 5 1 0 0 327484 17 38 23 52 0 0 0 0 0 0 0 0 0 0 0 6 0 1 0 0 0 0 0
360 ATG 0 0 7 0 0 0 11 0 0 0 1 0 41 2 327832 26 0 4 0 0 0 0 0 0 0 0 0 0 33 35 32 40 0 0 0 0 0 0 0 0 0 0 0 0 0 0 23 0 0 0 0 0 0 0 0 0 0 0 0 0 10 0 22 0
361 ATA 174 4 96 0 8 5 0 2 3 0 2 0 327971 12 95 29 10 0 2 2 0 0 0 0 2 20 0 1 12 2 2 2 2 0 2 0 4 1 0 0 0 0 0 0 26 54 1 18 0 5 0 1 0 0 0 6 1 0 10 4 6 10 4 17
362 GAT 0 0 0 29 0 0 0 0 0 0 0 0 0 0 0 0 0 0 0 0 0 0 0 0 0 0 0 0 0 0 0 0 2 15 0 328641 0 0 0 1 0 0 0 13 0 1 0 1 0 0 0 23 0 0 0 1 0 0 0 0 0 0 0 0
363 GGA 0 0 0 0 0 0 0 0 34 0 0 0 0 0 0 0 0 0 0 0 0 0 0 0 0 0 0 0 0 0 0 0 23 0 0 0 0 0 0 0 328570 25 40 7 27 0 0 0 0 0 0 0 0 2 0 0 17 0 1 0 0 0 0 0
364 TGG 0 0 0 0 0 0 0 0 0 0 4 0 0 0 0 0 0 0 0 0 0 0 0 0 2 0 11 0 1 0 0 0 0 0 0 0 0 0 0 0 0 0 2 0 0 0 0 0 1 4 54 0 0 0 0 0 47 1 324771 42 0 3 22 0
365 TAT 0 0 0 2 0 0 0 0 0 0 0 0 0 0 0 0 0 0 0 33 0 0 2 0 0 0 0 0 0 0 0 0 0 0 0 2 0 0 0 0 0 0 0 0 0 1 0 0 2 6 2 328644 0 0 0 1 0 0 0 13 0 0 0 1
366 GGT 0 0 0 0 0 0 0 0 0 0 0 29 0 0 0 0 0 0 0 0 1 0 0 0 0 0 0 4 0 0 0 0 0 0 0 31 0 0 0 4 4 46 6 329705 0 0 0 223 0 0 0 0 0 0 0 0 0 0 0 10 0 0 0 0
367 TAT 0 0 0 1 0 0 0 0 0 0 0 0 0 0 0 0 0 0 0 22 0 0 0 0 0 0 0 0 0 0 0 0 0 0 0 2 0 0 0 0 0 0 0 0 0 0 0 0 1 29 6 328220 0 0 0 4 0 0 0 20 0 2 0 3
368 CAT 0 0 5 30 0 0 0 0 5 0 2 0 0 0 1 0 9 32 4 329061 0 0 0 3 41 1 5 12 4 0 3 3 0 0 0 2 3 15 0 0 0 0 0 0 0 2 0 0 0 3 0 30 0 0 0 3 0 0 6 1 10 0 4 7
369 CAT 0 0 0 39 0 0 1 4 0 1 0 0 4 14 20 9 12 29 5 329605 0 1 0 3 0 6 0 10 0 0 0 1 0 0 0 0 0 0 0 0 0 0 0 0 0 7 0 0 0 0 0 10 0 1 0 1 0 5 0 19 0 1 0 19
370 CAG 0 2 23 6 20 7 7 6 0 4 7 17 67 3 5 15 66 4 329571 45 0 0 4 0 1 2 42 1 6 2 9 11 0 0 13 1 0 0 0 7 0 0 0 0 20 25 3 3 0 0 25 4 20 14 3 2 0 1 17 9 10 0 9 5
371 AAT 3 9 2 330615 0 0 0 2 0 0 0 17 0 0 0 1 0 2 0 1 0 0 0 0 0 0 0 0 0 0 0 0 0 0 19 25 0 0 0 0 0 0 0 0 0 0 0 0 0 0 0 4 0 0 0 0 1 0 0 0 0 0 0 0
372 GAA 27 0 0 0 0 0 0 0 0 0 0 3 0 0 0 0 1 0 0 0 0 0 0 0 0 0 0 2 1 0 0 0 330359 6 31 5 3 29 7 12 38 4 1 14 6 0 0 0 16 0 0 0 5 5 2 23 0 0 0 0 0 0 0 0
373 CAG 0 0 46 0 0 0 0 0 0 0 0 0 0 0 20 0 23 2 329867 28 0 0 9 0 0 0 51 0 2 2 5 0 0 3 4 0 3 0 5 18 0 0 0 0 0 0 2 0 0 0 54 0 0 0 0 0 0 0 0 0 0 0 0 0
374 GGA 0 0 0 0 0 0 0 0 31 0 0 0 0 1 0 0 0 0 1 0 0 0 0 0 0 0 0 0 0 0 0 0 24 0 0 3 4 0 0 0 330062 5 43 61 38 0 0 0 0 0 0 0 0 0 0 0 44 0 0 0 0 0 0 0
375 TCA 0 0 0 0 8 6 0 10 1 10 2 3 0 0 4 0 3 5 0 9 13 0 0 0 2 0 0 0 0 0 0 0 5 4 1 6 15 1 2 0 0 0 0 0 1 1 0 0 52 1 0 2 329333 32 200 4 2 0 1 3 29 0 0 1
376 GGC 0 1 0 0 0 0 1 0 0 35 2 0 0 0 0 0 0 1 0 0 0 0 0 0 0 3 0 0 0 1 0 4 0 30 0 0 1 19 11 0 88 330188 21 10 0 77 0 1 0 2 0 5 2 0 1 0 0 26 2 0 0 0 1 0
377 TAT 0 0 0 3 0 0 0 0 0 0 0 0 0 0 0 0 0 0 0 25 0 0 0 0 0 0 0 0 0 0 0 0 0 0 0 3 0 0 0 0 0 0 1 0 0 0 0 0 9 11 7 330008 0 0 0 0 0 0 0 19 0 0 0 18
378 GCA 0 0 0 0 62 2 1 0 0 9 0 19 0 0 0 1 0 0 0 0 2 1 0 0 0 0 0 0 0 0 0 0 51 0 0 0 329158 8 44 76 6 1 0 1 178 4 9 2 0 0 0 0 47 6 10 11 0 10 1 7 0 3 0 4
379 GCG 0 0 1 0 0 2 18 0 0 0 0 0 0 0 0 0 0 0 0 0 1 0 1 0 0 0 0 0 0 0 0 0 1 0 39 0 73 10 329880 76 0 0 5 0 0 0 92 0 0 0 0 0 0 0 44 0 0 0 0 0 0 0 0 0
380 GAT 0 0 0 21 0 0 0 0 0 0 0 0 0 0 0 0 0 0 0 2 0 0 0 0 0 0 0 0 0 0 0 0 7 50 4 329926 0 0 0 1 1 0 0 23 0 0 0 2 0 0 0 41 0 0 0 0 0 0 0 0 0 0 0 0
381 CAA 77 0 27 0 0 0 2 0 3 0 0 0 1 4 1 11 254239 6 27 29 1 0 0 0 24 0 21 8 9 21 5 2 5 0 2 0 11 11 0 10 3 0 0 0 19 6 5 12 12 4 0 11 6 0 1 3 0 0 2 0 10 0 6 6
382 AAA 254172 1 20 0 5 2 1 4 15 2 8 3 3 5 0 12 8 5 4 0 1 3 0 0 3 1 5 3 4 1 1 2 25 2 7 8 0 26 12 0 2 0 1 2 3 1 11 9 0 1 0 5 0 3 4 7 0 1 4 4 9 0 0 3
383 AGC 0 64 0 0 0 6 1 0 13 253761 4 103 0 27 0 1 1 0 1 0 0 0 0 2 0 7 0 0 0 0 0 0 0 0 0 0 2 4 0 2 2 67 0 0 0 0 0 0 0 0 0 0 0 2 4 16 0 2 0 4 0 0 0 0
384 ACA 48 0 0 0 254504 13 44 2 1 0 0 1 9 0 0 0 1 0 0 0 0 0 0 0 0 0 0 0 0 0 0 0 0 1 0 0 15 0 0 0 0 0 0 0 0 0 0 0 0 0 0 0 1 3 0 1 0 1 0 3 0 0 0 0
385 CAA 21 1 0 0 0 0 6 1 0 0 0 0 0 0 0 0 254594 3 36 2 3 0 0 0 14 0 0 0 1 4 0 0 7 0 1 0 1 1 1 10 0 0 0 1 2 0 0 0 14 0 0 0 0 0 0 0 0 1 0 0 0 0 0 0
386 AAT 60 8 1 253957 4 1 7 11 14 1 62 19 9 4 2 7 24 4 57 5 0 0 0 0 26 6 9 19 1 1 3 0 5 0 3 8 0 4 0 2 1 0 0 0 1 0 9 0 0 0 0 0 1 1 9 20 0 2 1 0 10 10 7 3
387 GCC 0 0 0 0 0 11 0 0 0 0 0 0 0 0 0 0 0 0 0 0 0 0 0 0 0 0 0 0 0 0 0 0 0 25 0 0 24 253989 105 17 0 3 1 0 0 43 0 0 0 0 0 0 0 23 0 0 0 0 0 0 0 0 0 0
388 ATT 0 0 0 1 0 0 0 6 0 0 0 3 5 24 4 254609 0 0 0 0 0 0 0 0 0 0 0 0 3 1 1 10 0 0 0 0 0 0 0 0 0 0 0 0 8 10 0 9 0 2 0 1 0 0 0 0 0 0 0 0 3 0 2 1
389 AAC 24 254456 1 76 5 7 11 2 3 22 0 1 6 4 0 1 2 5 3 1 0 0 0 0 4 5 1 22 0 0 2 1 6 20 3 4 3 2 0 1 0 0 0 0 4 0 1 0 0 1 0 0 6 0 0 7 0 0 0 0 0 0 0 1
390 GGG 8 0 14 0 15 26 23 5 156 42 64 18 9 3 4 9 4 2 12 10 0 0 0 0 1 27 144 76 26 10 84 58 0 0 24 0 17 2 5 1 62 5 252463 35 18 46 32 43 0 0 2 0 30 13 251 11 0 28 130 31 24 3 51 12
391 ATT 0 0 0 2 0 1 0 2 0 0 1 2 64 29 4 253969 0 0 0 0 0 0 0 0 0 0 0 0 0 2 0 2 0 2 0 0 0 0 0 0 0 0 0 0 1 1 7 14 0 0 0 0 0 0 0 0 0 0 3 0 1 0 0 1
392 ACA 17 2 0 7 254431 33 13 7 3 8 11 0 24 1 0 0 1 4 1 10 1 0 0 0 1 6 1 8 1 2 0 0 8 2 0 0 45 6 0 0 0 0 0 1 0 0 0 0 0 0 0 12 5 5 3 11 0 1 0 0 0 0 5 0
393 AAC 33 254487 2 21 0 25 3 22 0 11 0 1 0 1 0 0 5 13 1 1 0 0 0 0 1 0 1 0 0 0 0 0 0 8 0 0 0 0 0 0 0 0 0 1 1 0 0 0 0 0 0 0 0 0 0 0 36 1 0 9 0 0 2 0
394 AAG 39 1 254601 34 0 0 6 0 0 0 14 0 0 0 0 0 0 0 3 1 0 0 0 1 0 0 1 4 0 0 0 0 0 0 9 0 0 0 0 0 0 0 0 0 0 0 0 0 0 0 6 0 1 0 0 0 0 0 0 0 0 0 0 0
395 GTG 0 0 0 0 0 0 0 0 0 0 0 0 7 0 21 15 0 0 0 0 0 0 0 0 0 0 0 0 0 0 1 0 0 0 5 0 0 0 2 0 0 0 0 0 47 7 253980 73 0 0 0 0 0 0 0 0 0 0 0 2 2 0 11 0
396 AAC 37 254757 1 26 0 2 0 0 0 15 0 0 0 1 0 0 0 0 0 0 0 0 0 0 2 0 0 0 0 0 0 0 0 11 0 0 0 0 0 0 0 0 0 0 0 0 0 0 0 3 0 0 0 3 0 0 0 0 0 0 0 0 0 0
397 TCT 0 15 0 18 0 0 0 1 0 0 0 0 0 0 0 0 0 2 8 0 0 0 0 7 0 0 0 0 0 0 0 0 0 0 0 0 0 10 1 4 3 0 0 0 0 0 0 2 0 1 0 44 8 36 6 254321 0 0 1 5 0 0 0 6
398 GTT 0 0 0 0 0 0 0 0 0 0 0 0 1 2 1 39 0 0 0 0 0 0 0 0 0 0 0 0 0 0 2 1 0 0 0 4 0 0 0 8 0 0 0 2 5 10 9 254422 0 0 0 0 0 0 0 0 0 0 0 0 0 1 0 12
399 ATC 0 0 0 0 0 4 0 0 0 0 0 0 47 253990 0 79 0 0 0 0 0 0 0 0 0 0 0 0 1 6 1 1 0 0 0 0 0 0 1 0 0 0 0 0 2 21 1 0 0 0 0 0 0 0 0 0 0 0 0 0 0 1 3 0
400 GAG 0 2 63 0 6 2 1 5 0 5 0 3 0 0 0 0 0 0 7 1 0 0 0 0 0 0 0 2 0 0 0 0 31 5 253243 19 1 2 8 3 0 0 35 1 0 1 4 0 0 0 21 0 0 4 5 0 0 0 0 0 0 0 1 0
401 AAA 254053 4 47 0 6 2 7 0 7 0 30 0 3 4 9 13 2 1 1 0 0 0 0 0 0 1 5 4 2 0 0 0 17 0 0 0 1 0 11 9 0 0 0 0 0 6 8 4 1 0 0 0 0 1 0 5 0 0 0 0 0 0 1 0
402 ATG 0 0 5 0 0 0 6 0 0 0 3 0 45 19 254290 12 0 0 0 0 0 0 0 0 0 0 0 0 2 4 7 3 0 0 0 0 0 1 0 0 0 0 0 0 0 3 14 0 1 1 1 1 0 0 0 0 0 1 0 0 1 1 6 2
403 AAC 24 253556 7 32 0 10 13 5 1 15 0 4 0 3 0 0 0 3 2 2 0 0 0 0 0 11 3 0 0 0 0 0 0 22 0 0 0 1 2 8 0 0 0 8 0 0 0 0 0 0 0 0 2 9 0 0 0 0 0 0 0 0 0 0
404 ACT 6 16 0 22 12 40 0 252220 26 4 1 16 0 10 0 14 13 2 1 4 0 0 4 4 6 3 1 4 3 7 16 23 0 0 0 1 9 9 0 10 18 11 0 26 13 3 9 28 0 3 0 0 4 0 57 11 0 4 4 0 12 3 2 0
405 CAA 27 0 1 0 0 0 0 0 0 4 3 0 0 0 0 0 254330 22 32 11 5 0 0 0 36 0 5 0 1 0 0 0 2 1 0 0 2 9 3 27 1 3 13 5 3 3 0 1 13 0 0 0 0 0 0 0 0 2 0 7 0 0 0 0
406 TTC 0 0 0 2 0 0 0 0 0 0 0 2 0 6 5 0 1 3 0 0 0 0 0 0 0 0 1 0 22 24 3 15 0 0 0 0 3 0 0 0 0 5 3 6 1 10 0 0 0 20 0 7 0 12 0 3 1 0 3 0 35 252008 7 19
407 ACA 33 4 2 1 253671 14 80 6 4 11 6 6 44 0 0 0 5 4 0 1 2 0 0 0 6 3 0 14 0 0 0 0 0 0 0 0 12 8 12 0 0 0 0 0 0 1 1 0 0 0 0 0 3 3 1 1 0 0 0 0 0 0 0 0
408 GCT 2 0 0 0 0 4 0 34 0 2 1 7 2 0 0 0 0 0 9 2 0 0 0 0 1 9 12 0 0 1 0 4 0 1 0 49 2 38 28 253109 0 11 6 8 1 1 6 28 0 3 0 20 24 0 0 28 0 0 0 1 0 4 0 9
409 GTG 0 0 2 2 15 5 4 1 0 5 0 0 18 1 33 0 3 0 0 0 0 1 0 0 0 1 1 1 0 1 31 8 0 0 5 0 0 0 9 0 2 1 5 2 31 28 251301 70 0 0 0 0 0 3 3 1 0 4 0 0 0 1 41 2
410 GGT 1 1 1 0 0 0 0 0 1 0 0 51 0 0 0 0 0 0 6 2 8 1 0 0 0 0 8 2 3 0 1 0 0 1 1 79 1 2 3 2 24 53 28 251802 0 1 2 129 0 0 1 1 7 2 0 0 0 2 3 25 0 0 1 2
411 AAA 253881 7 32 6 1 1 1 0 9 4 0 2 5 3 0 0 2 0 1 0 1 0 0 0 0 0 0 0 0 0 2 1 16 0 1 0 0 8 14 0 7 5 4 0 12 9 0 0 2 1 0 0 2 3 0 0 0 0 7 0 1 0 1 0
412 GAA 14 0 0 0 0 21 3 6 0 10 5 6 1 3 3 0 0 0 6 0 0 0 0 0 4 3 0 0 13 5 1 3 253914 9 37 2 30 3 16 0 24 1 1 0 3 5 6 1 23 4 0 0 1 3 3 0 0 3 9 8 3 2 2 16
413 TTC 0 0 0 0 0 1 0 0 0 0 0 0 0 4 0 0 0 0 0 0 0 0 0 0 0 0 0 0 0 7 0 0 0 0 0 0 0 0 0 0 0 0 0 0 0 1 0 0 0 2 0 0 0 10 0 0 2 1 16 0 23 252484 1 17
414 AAC 19 254027 2 12 0 9 1 0 0 48 0 1 0 2 0 0 0 3 0 0 0 0 0 0 0 0 0 0 0 0 0 0 0 23 0 0 0 2 2 1 30 27 16 30 0 0 0 0 0 1 1 0 7 2 0 0 0 0 0 0 0 0 0 0
415 AAC 17 253991 1 27 11 4 0 24 6 18 11 5 18 36 1 1 0 5 1 3 0 2 2 0 24 0 6 1 0 6 0 1 5 5 3 0 6 0 5 14 3 1 16 6 12 5 17 4 0 7 0 3 6 5 6 5 0 0 4 6 2 21 5 7
416 TTA 0 0 2 1 0 0 0 0 1 0 1 0 1 0 0 0 0 0 0 0 1 0 0 0 0 2 0 0 12 4 0 1 0 0 0 0 0 0 0 0 0 0 0 0 4 0 0 0 1 0 0 1 20 0 0 0 1 0 0 0 250959 2 33 5
417 GAA 32 0 0 0 0 0 0 0 0 0 0 0 0 0 0 0 0 0 0 0 0 0 0 0 0 0 0 0 0 0 0 0 254313 3 16 0 1 0 0 0 18 0 0 0 0 0 0 0 6 0 0 0 0 0 0 0 0 0 0 0 0 0 0 0
418 AAA 254781 2 14 1 3 0 0 0 22 0 0 0 0 0 0 0 2 1 0 0 0 0 0 0 0 0 0 0 0 0 1 0 3 0 0 0 1 0 0 0 0 0 0 0 0 0 0 0 1 0 0 0 1 0 0 0 0 0 0 0 0 0 1 0
419 AGG 0 0 55 0 0 0 0 0 36 2 240920 25 0 0 26 0 0 0 0 0 0 0 0 0 0 0 100 0 0 0 0 0 0 0 0 0 0 0 0 0 0 0 199 0 0 0 0 0 0 0 0 0 0 0 0 0 0 0 4 0 0 0 0 0
420 ATG 0 0 1 0 0 0 4 0 0 0 1 0 31 0 248116 8 0 0 0 0 0 0 0 0 0 0 0 0 0 0 4 0 0 0 0 0 0 0 0 0 0 0 0 0 0 0 13 0 0 0 0 0 0 0 0 0 0 0 0 0 0 0 0 0
421 GAA 19 0 0 0 0 0 0 0 0 1 0 0 0 0 0 0 1 0 2 0 0 0 0 0 0 0 0 0 0 0 0 0 248931 2 9 3 7 0 0 0 24 0 0 0 1 0 0 0 6 0 0 0 0 0 17 0 0 0 0 0 0 2 4 0
422 AAT 2 7 1 250958 0 0 0 4 0 0 0 11 0 0 0 7 0 0 0 2 0 0 0 0 0 0 0 0 0 0 0 0 0 0 0 5 0 0 4 0 0 0 0 0 0 0 0 0 0 0 0 1 0 0 0 3 0 0 0 0 0 0 0 0
423 TTA 0 0 0 0 0 0 0 0 0 0 0 0 0 0 1 1 0 0 0 0 0 0 1 0 0 0 0 0 8 1 0 0 0 0 0 0 0 0 0 0 0 0 0 0 1 0 0 0 1 0 0 0 9 0 0 0 0 0 0 0 241903 0 34 2
424 AAT 1 18 0 251788 0 0 0 1 0 0 0 5 0 0 0 0 0 1 1 3 0 0 0 0 0 0 0 0 0 0 0 0 0 0 0 5 0 0 1 0 0 0 0 0 2 0 0 0 0 0 0 1 0 0 0 0 0 0 0 1 0 0 0 1
425 AAA 253701 3 70 0 1 0 0 0 8 0 0 0 0 0 0 2 8 0 4 0 0 0 0 0 0 0 1 5 0 0 0 1 13 0 0 0 0 0 0 3 0 0 0 0 0 0 0 0 1 0 1 0 0 0 0 0 0 0 0 0 0 0 0 0
426 AAA 253031 1 376 3 5 0 0 0 17 0 0 7 1 0 0 0 1 0 0 0 0 0 0 0 0 0 0 0 0 0 0 0 10 0 0 0 0 0 0 0 0 0 0 0 0 0 0 0 0 0 0 0 0 0 0 0 0 0 0 0 0 0 0 0
427 GTT 1 0 19 1 0 0 0 0 0 0 0 90 1 1 0 53 0 0 0 0 0 0 0 0 0 0 0 0 0 5 4 1 0 0 0 0 0 0 0 3 0 0 0 2 2 15 1 213151 0 0 0 0 0 0 0 0 8 0 0 0 0 0 268 7
428 GAT 2 0 0 14 0 0 0 1 0 0 0 0 0 0 294 0 0 0 0 4 0 0 0 0 0 0 0 0 0 0 0 0 5 5 0 242775 0 0 0 0 0 0 0 17 0 0 0 0 0 0 0 11 0 0 0 0 114 0 0 0 0 0 19 0
429 GAT 0 0 1 14 0 0 0 0 0 0 0 0 0 0 303 1 1 0 0 1 0 0 2 0 0 0 0 0 0 0 0 0 5 9 2 244054 0 0 0 1 0 0 3 21 0 0 0 1 0 0 0 14 0 0 0 2 100 0 6 0 0 0 1 0
430 GGG 0 0 0 0 0 0 1 0 0 0 13 0 0 0 0 0 3 1 0 0 0 0 0 0 0 0 2 0 0 0 0 0 0 0 22 0 0 0 0 0 16 7 160514 19 0 0 12 0 0 0 0 0 0 0 0 0 0 0 6 0 0 0 0 0
431 TTT 0 0 0 0 0 0 0 0 0 0 0 0 0 0 1 2 0 0 0 0 0 0 0 0 0 0 0 0 0 0 3 3 0 0 0 0 0 0 0 0 0 0 0 0 0 0 0 9 0 0 0 1 0 0 0 8 0 0 0 1 2 21 0 205218
432 CTG 2 0 0 0 1 0 0 0 0 1 0 0 0 0 27 0 1 0 7 0 0 0 24 0 0 0 1 0 18 3 186635 5 1 0 3 0 0 0 0 0 0 0 0 0 0 0 3 4 0 0 0 0 0 0 0 0 0 0 3 0 0 1 15 0
433 GAC 0 28 0 0 0 0 1 3 0 1 0 0 1 0 0 0 0 0 0 0 0 0 0 0 0 0 0 0 0 0 0 0 32 220172 17 23 1 0 0 2 2 20 0 2 0 0 0 0 0 12 0 0 2 3 2 0 0 0 0 0 0 0 0 0
434 ATT 0 0 0 1 0 0 0 1 0 0 0 5 2 14 3 230682 0 0 0 0 0 0 0 0 0 0 0 0 2 1 0 10 0 0 0 0 0 0 0 0 0 0 0 0 0 3 2 11 0 0 0 0 0 0 0 0 0 0 0 0 0 0 1 5
435 TGG 0 0 0 0 0 0 0 0 0 0 1 0 0 0 0 2 0 0 0 0 0 0 0 0 0 0 8 0 0 0 0 0 0 0 0 0 0 0 0 0 0 0 1 0 0 0 0 0 0 0 29 0 0 0 0 0 13 0 176883 11 0 0 9 0
436 ACA 77 0 0 0 227598 12 15 6 0 0 0 0 11 0 0 0 0 0 1 0 1 0 0 0 0 0 0 3 0 0 0 0 0 0 0 0 20 0 0 0 0 0 0 0 0 0 0 0 0 0 0 0 2 0 0 0 0 0 0 0 0 0 0 0
437 TAT 0 0 0 0 0 0 0 0 0 0 0 0 0 0 0 0 0 0 0 21 0 0 0 0 0 0 0 0 0 0 0 0 0 0 0 3 0 0 0 0 0 0 0 0 0 0 0 0 5 38 0 239977 0 0 0 3 0 1 4 19 0 0 0 4
438 AAT 6 29 7 244339 0 0 0 1 0 0 0 9 2 0 0 0 17 0 11 2 0 0 0 0 0 0 0 0 0 0 0 1 0 0 0 15 0 0 0 0 0 0 0 0 0 0 0 0 0 0 0 4 0 2 0 6 0 0 0 0 0 0 0 1
439 GCA 0 0 0 0 23 0 0 0 0 0 0 0 1 0 1 2 0 0 0 0 0 0 0 0 0 0 0 0 0 5 1 1 31 0 0 0 225396 1 29 5 1 0 0 0 35 2 1 4 0 0 0 0 15 0 0 2 0 0 0 0 0 0 1 0
440 GAA 23 0 0 0 0 0 0 0 0 0 0 0 0 1 0 0 0 0 0 0 0 0 0 0 0 0 0 0 0 0 0 0 251014 3 17 0 0 0 0 0 10 0 0 0 0 0 0 0 13 0 0 0 0 0 0 0 0 0 0 0 0 0 0 0
441 TTG 0 0 0 0 0 0 0 0 0 0 0 0 2 1 13 2 0 0 0 0 0 0 0 0 0 0 0 0 0 0 7 0 0 0 0 0 0 0 1 0 0 0 0 0 3 0 2 0 0 0 4 0 0 0 2 0 0 0 0 0 61 1 248920 11
442 TTA 0 0 0 0 0 1 0 0 0 0 0 0 7 22 5 0 0 0 0 0 1 0 0 0 0 0 0 0 6 0 0 11 0 0 0 0 0 0 0 0 0 0 0 0 2 0 1 3 1 0 0 0 11 0 0 0 0 0 0 0 252526 7 39 2
443 GTT 0 0 0 0 0 0 0 1 0 0 0 0 0 1 0 37 0 0 0 0 0 0 0 0 0 0 0 0 2 0 0 2 0 0 0 2 0 0 0 6 0 0 0 2 0 14 7 241134 0 0 0 0 0 0 0 0 0 1 0 0 0 0 0 16
444 CTA 0 0 0 0 0 0 0 0 0 0 0 0 133 0 0 0 2 0 0 0 13 0 0 0 2 0 0 0 237912 2 19 7 0 0 0 0 0 0 0 0 0 0 0 0 2 0 0 0 0 0 0 0 0 0 0 0 0 0 0 0 12 0 6 0
445 CTG 0 0 0 0 0 0 0 0 0 0 0 0 1 0 265 0 0 0 4 0 0 0 30 0 0 0 2 0 33 0 239723 14 0 2 0 0 0 0 0 0 0 3 0 0 2 0 1 0 0 0 0 0 0 0 0 0 0 0 0 0 3 1 17 0
446 GAA 36 0 0 0 0 0 0 0 0 0 0 0 0 0 0 0 0 0 0 0 0 0 0 0 0 0 0 0 0 0 0 0 253413 1 34 1 1 0 0 0 36 0 0 0 1 0 0 0 17 0 0 0 0 0 0 0 0 0 0 0 0 0 0 0
447 AAT 6 9 3 252956 0 0 0 0 0 0 0 11 0 0 0 2 0 0 0 3 0 0 0 0 0 0 0 0 0 0 0 0 0 0 0 10 0 0 0 0 0 0 0 0 0 0 0 0 0 0 0 2 0 0 0 0 0 0 0 0 0 0 0 0
448 GAA 27 0 0 0 0 2 0 0 0 0 0 0 0 0 0 0 0 0 0 0 0 0 0 0 0 0 0 0 0 0 0 0 253594 2 16 3 1 0 0 0 31 1 3 0 2 0 0 0 4 0 0 0 0 0 0 0 0 0 0 0 0 0 0 0
449 AGG 0 0 34 0 0 0 1 0 25 0 250381 9 0 0 14 0 0 0 0 0 0 0 0 0 2 0 16 2 0 0 0 0 0 0 0 0 0 0 0 0 0 0 43 0 0 0 0 0 0 0 0 0 0 0 0 0 0 0 8 0 0 0 0 0
450 ACT 0 0 0 33 4 52 5 250660 0 0 0 1 0 0 0 5 0 0 0 0 0 0 0 0 0 0 0 0 0 0 0 0 0 0 0 0 0 0 0 15 0 0 0 0 0 0 0 0 0 0 0 0 0 0 0 1 0 0 0 0 0 0 0 0
451 TTG 0 0 0 0 0 0 1 0 0 0 0 0 0 0 0 0 0 0 0 0 0 0 0 0 0 0 0 0 2 0 17 8 0 0 0 0 0 0 0 0 0 0 0 0 0 0 3 0 0 0 3 0 0 0 19 0 0 0 2 0 25 1 250631 8
452 GAT 0 0 0 36 1 0 2 0 0 0 0 0 0 0 1 0 0 0 0 1 0 0 0 0 0 0 0 0 0 0 0 0 2 11 5 251985 0 0 0 1 3 0 0 19 0 0 0 3 0 0 0 24 0 0 5 2 0 4 1 0 0 0 0 0
453 TTC 0 0 0 0 0 0 0 0 0 0 0 0 0 2 0 0 0 0 0 0 0 0 0 0 0 0 0 0 0 11 0 3 0 0 0 0 0 0 0 0 0 0 0 0 0 3 0 0 0 0 0 0 0 17 0 0 0 1 1 0 23 248418 3 12
454 CAT 0 0 0 20 0 0 0 0 0 0 0 0 0 0 0 0 6 27 4 253538 0 0 0 7 0 0 0 35 0 0 0 6 0 0 0 0 0 0 0 0 0 0 0 0 0 0 0 0 0 0 0 4 0 0 0 0 0 0 0 0 0 0 0 0
455 GAC 1 28 0 0 0 0 0 0 0 0 0 1 0 0 0 0 0 0 0 0 0 0 0 0 0 0 0 0 0 0 0 0 404 249847 3 25 0 0 2 2 0 15 0 1 0 1 0 0 0 12 0 0 0 0 1 0 0 0 1 0 0 0 0 0
456 TTA 9 2 1 1 6 0 11 1 3 0 3 1 18 2 2 0 0 0 2 12 1 0 0 0 1 0 22 7 35 3 0 0 1 1 0 0 0 2 1 1 5 3 2 3 13 2 1 7 1 0 0 0 19 0 0 0 5 0 0 0 250654 3 43 9
457 AAT 3 6 3 254393 0 7 0 5 0 0 0 16 0 0 3 2 9 0 0 3 0 0 0 0 0 0 0 0 0 0 0 0 0 0 0 17 0 0 0 0 0 4 1 2 0 0 0 0 0 0 0 1 0 0 0 1 0 0 4 1 0 0 0 0
458 GTG 0 0 0 0 0 0 0 0 0 0 0 0 0 0 25 0 0 0 0 0 0 0 0 0 0 0 0 0 3 0 1 1 0 0 1 0 0 0 14 0 0 0 2 0 65 5 253314 37 0 0 0 0 0 0 0 0 0 0 1 0 0 0 24 0
459 AAG 19 0 253191 26 0 0 4 0 2 0 19 0 0 0 1 0 0 1 3 0 0 0 0 0 0 0 0 15 0 0 0 0 0 0 21 0 1 0 1 0 0 0 0 0 0 0 0 0 0 0 3 0 0 0 0 0 0 0 0 0 3 0 1 0
460 AAT 18 28 1 253073 6 4 3 6 1 0 2 13 0 1 1 2 1 2 0 1 0 0 0 0 0 0 0 0 0 0 0 0 0 0 3 13 8 0 3 2 0 4 1 1 0 1 0 0 0 0 0 0 0 1 1 2 0 0 0 0 0 0 0 0
461 CTG 0 0 0 0 0 0 0 0 0 0 0 0 0 0 49 0 0 0 7 0 0 0 7 0 0 0 1 0 24 0 252755 10 0 0 0 0 0 0 0 0 0 0 0 0 0 0 0 0 0 0 0 0 0 0 0 0 0 0 0 0 0 0 9 0
462 TAC 0 2 0 0 0 0 0 0 0 0 0 0 0 0 0 0 0 18 0 0 0 0 0 0 0 0 0 0 0 0 0 0 0 4 0 0 0 0 0 0 0 0 0 0 0 0 0 0 49 254063 2 47 0 2 0 0 0 27 0 0 0 0 0 0
463 GAG 0 0 33 1 0 0 2 0 0 0 0 0 3 1 0 0 0 4 2 0 0 0 0 0 0 0 0 2 0 0 0 0 26 2 254153 47 2 0 7 0 0 0 16 1 0 0 2 0 0 3 20 0 0 0 2 7 0 0 0 0 1 0 2 2
464 AAA 254350 3 22 3 1 0 0 0 7 0 0 0 0 1 1 0 3 1 0 0 0 0 0 0 0 4 2 0 0 0 0 0 11 0 4 0 0 0 0 2 0 0 0 0 0 0 2 0 2 0 0 1 0 0 0 0 0 0 0 0 0 0 0 0
465 GTA 0 0 1 0 0 5 0 2 0 0 0 0 24 0 0 0 0 0 0 0 0 0 0 0 0 0 0 0 0 0 0 0 0 0 0 0 24 4 0 0 4 0 0 0 254018 8 23 17 0 0 0 0 0 0 0 0 0 0 0 2 10 0 2 0
466 AAA 254328 6 17 1 5 0 0 0 10 1 0 0 0 0 0 0 2 0 1 1 0 0 0 0 0 0 0 14 1 0 0 0 13 0 0 0 0 0 0 0 1 0 1 0 0 0 0 0 2 0 0 0 0 0 1 0 0 1 0 0 0 0 2 0
467 AGC 0 36 1 5 17 11 1 2 61 253738 12 65 1 20 0 0 2 0 4 0 0 0 0 0 1 5 2 0 0 0 0 2 0 0 0 0 1 0 4 1 2 54 12 1 2 2 0 12 0 0 0 2 0 1 0 4 0 4 0 0 1 0 1 0
468 CAA 25 0 0 1 15 3 1 3 8 1 0 3 18 4 55 1 254213 1 15 3 2 0 0 0 17 0 11 3 13 3 0 4 3 1 0 1 1 2 2 2 0 0 0 0 6 3 10 1 2 0 0 0 9 0 0 0 0 1 0 0 1 0 0 0
469 TTA 0 0 0 0 0 1 0 0 0 0 0 0 3 2 0 5 0 0 0 0 2 0 0 0 0 0 0 0 18 0 0 6 0 0 0 0 0 0 0 0 0 0 0 0 0 0 0 0 2 0 0 0 11 0 0 0 0 0 0 0 254200 0 14 2
470 AAG 32 1 254338 71 1 0 3 0 0 0 27 0 0 0 4 0 0 1 0 4 0 0 0 0 0 0 0 0 1 0 1 0 1 1 17 0 0 0 1 0 1 0 0 0 1 0 2 0 0 0 0 3 6 7 1 1 0 0 0 0 4 0 0 0
471 AAT 0 31 1 254320 1 11 3 14 1 11 2 7 5 0 0 0 0 0 5 3 0 0 0 0 0 0 3 0 0 0 0 4 0 6 2 13 13 3 1 2 3 1 2 2 0 5 0 0 0 2 0 4 7 0 0 1 0 0 6 0 0 1 0 0
472 AAT 4 8 1 254287 0 0 0 2 0 0 0 25 0 0 0 2 0 1 1 1 0 0 0 0 0 0 0 0 0 0 0 0 0 0 0 25 0 0 0 0 0 0 0 0 0 0 7 0 0 0 0 0 0 0 0 0 0 0 0 0 0 0 0 0
473 GCC 0 0 0 0 0 37 0 0 0 0 0 0 0 0 0 0 0 0 0 0 0 1 0 0 0 0 0 0 0 0 0 0 0 23 0 0 18 254263 2 41 0 0 1 2 1 12 6 11 0 0 0 0 0 10 0 0 0 0 0 0 0 2 0 0
474 AAA 253263 10 56 11 4 0 0 0 51 0 3 0 9 6 1 0 36 1 2 1 0 0 0 0 0 3 8 6 0 9 25 6 116 1 3 0 6 10 1 1 0 3 0 0 1 4 15 6 1 94 0 9 0 0 0 0 0 3 16 2 43 78 48 25
475 GAA 18 0 0 0 0 0 0 0 0 0 0 0 2 0 1 1 1 0 0 0 0 0 0 0 0 0 0 0 0 3 0 0 254285 11 13 2 1 1 0 0 13 0 0 0 16 2 0 1 12 0 0 1 0 1 0 1 0 0 0 0 0 0 0 4
476 ATC 1 11 39 7 0 15 1 7 0 7 2 3 30 261663 46 49 27 0 5 0 0 0 0 0 2 6 9 2 13 7 1 1 0 0 4 0 0 0 1 1 0 2 0 3 7 9 0 3 0 0 0 0 8 0 20 0 0 0 2 0 4 0 7 0
477 GGA 0 0 0 0 0 0 0 0 30 0 0 0 0 0 0 0 3 0 0 0 0 0 0 0 3 0 0 0 1 0 0 0 30 0 0 0 1 1 0 0 261333 15 37 4 14 0 0 0 0 1 0 0 4 5 0 0 16 0 1 0 2 0 2 5
478 AAT 3 4 5 262067 0 0 0 7 0 1 0 9 0 0 0 4 0 0 0 5 0 0 1 0 0 4 2 0 0 0 0 0 0 1 0 7 0 0 0 1 0 0 0 0 1 0 0 0 0 0 1 1 0 0 0 0 0 0 0 0 1 0 0 1
479 GGG 0 0 0 0 0 0 0 0 0 0 136 0 0 1 0 0 1 0 0 0 0 0 0 0 0 1 2 5 1 0 3 0 0 0 16 0 0 0 2 1 22 6 261876 29 0 0 6 0 0 0 0 0 0 0 0 0 0 0 11 0 0 0 0 0
480 TGT 0 0 0 0 0 0 0 0 0 0 0 1 0 0 0 0 0 0 0 0 0 0 0 0 0 0 0 11 0 0 0 0 0 0 0 0 0 0 0 0 0 0 0 9 0 0 0 0 0 4 0 42 0 0 0 1 3 7 11 261379 0 0 0 11
481 TTT 0 3 1 0 0 0 0 0 0 0 0 0 0 0 0 1 0 0 0 0 0 0 0 0 0 0 0 0 3 8 1 12 0 0 0 0 0 0 0 0 0 0 0 0 0 0 0 3 0 3 0 1 0 0 0 11 0 0 0 4 3 11 6 261965
482 GAG 7 0 57 0 0 2 0 0 0 3 0 1 1 10 0 3 2 0 3 0 0 0 0 0 2 0 0 1 5 1 0 1 65 6 260938 26 3 3 3 8 2 3 53 0 5 2 11 2 0 1 8 3 5 0 0 0 0 0 0 0 0 1 1 0
483 TTC 0 0 0 0 0 0 0 0 0 0 0 0 0 1 0 0 0 0 0 0 0 0 0 0 0 0 0 0 0 10 1 0 0 0 0 0 0 0 0 0 0 0 0 0 0 3 0 0 0 2 0 1 0 10 0 0 0 2 0 0 99 261355 5 45
484 TAC 0 7 0 0 0 0 0 0 0 0 0 0 0 0 0 0 0 64 0 0 0 0 0 0 0 2 5 2 2 0 52 0 0 2 1 0 1 0 0 0 0 0 0 0 0 0 0 0 174 261525 2 16 0 1 0 0 0 31 13 0 5 2 6 1
485 CAC 0 15 0 0 0 0 0 0 0 0 0 0 0 0 0 0 21 261838 3 11 0 2 0 0 0 8 0 0 0 0 0 0 0 0 0 0 0 0 0 0 0 0 0 0 0 0 0 0 0 18 0 0 0 0 0 0 0 0 0 0 0 0 0 0
486 AAG 36 0 261840 14 7 0 6 0 4 2 18 1 6 4 4 3 0 0 9 0 0 0 1 0 0 0 4 23 1 1 0 2 2 0 27 1 4 0 0 2 2 4 1 5 29 4 4 4 0 0 4 4 0 0 4 2 0 0 0 2 0 4 7 1
487 TGT 0 0 0 0 0 0 0 0 0 1 0 0 0 0 0 0 0 0 0 0 0 0 0 0 0 0 0 8 0 0 0 0 0 0 0 0 0 0 0 1 0 0 0 3 0 0 0 0 0 0 0 25 0 0 0 3 2 12 5 261699 0 0 0 12
488 GAC 0 35 0 0 2 0 1 0 0 4 0 0 0 0 0 1 0 3 0 0 6 0 0 0 0 0 0 0 0 0 1 0 36 261628 4 27 0 0 0 0 0 36 3 1 0 2 0 0 0 12 0 0 8 3 0 0 0 1 1 0 0 0 0 0
489 AAT 12 11 3 261869 0 0 0 1 0 0 0 8 0 0 0 1 0 0 0 3 1 0 0 0 0 0 0 0 0 0 0 0 0 4 0 18 0 0 0 0 0 0 0 0 0 0 0 0 0 0 0 2 0 0 0 0 0 0 0 0 0 0 0 0
490 GAA 37 1 0 0 14 0 3 0 0 3 1 1 0 0 21 0 2 1 1 0 5 3 0 3 4 0 0 0 4 0 0 0 261101 44 19 6 1 0 4 0 38 8 9 3 4 0 2 21 15 1 0 11 2 3 10 2 0 0 3 1 40 0 0 6
491 TGC 0 0 0 0 0 0 0 0 0 3 0 0 0 0 0 0 0 0 0 0 0 0 0 0 0 4 0 0 0 0 0 0 0 0 0 0 0 0 0 0 0 1 0 0 0 0 0 0 0 15 0 0 0 1 0 0 37 260483 3 63 0 25 0 0
492 ATG 0 0 3 0 0 0 9 0 0 0 3 0 57 1 260662 15 0 0 0 0 0 0 0 0 0 0 0 0 0 0 1 0 0 0 0 0 0 0 0 0 0 0 0 0 0 0 16 0 0 0 0 0 0 0 0 0 0 0 0 0 0 0 1 0
493 GAA 37 6 1 0 0 0 1 4 30 0 0 5 0 0 4 0 1 3 0 0 0 0 0 0 0 0 0 5 0 1 4 4 260269 29 20 7 5 0 1 1 52 3 0 56 3 0 3 2 7 2 0 7 4 11 0 2 0 0 1 0 0 0 4 1
494 AGT 2 0 0 24 0 2 3 8 1 6 11 259160 0 0 0 53 2 0 1 1 0 0 0 0 0 0 0 10 0 0 0 0 2 0 11 0 4 3 1 6 1 16 0 16 0 0 0 0 0 0 1 0 1 0 13 0 0 2 0 4 0 0 0 0
495 GTA 0 0 0 0 0 0 0 0 0 0 0 0 54 0 0 0 0 0 0 0 0 0 0 0 0 0 0 0 2 2 0 0 2 3 0 0 21 0 0 0 8 0 0 0 260593 3 56 35 0 0 0 0 0 0 0 0 0 0 0 0 12 0 0 0
496 AGA 29 0 0 0 1 0 0 0 261093 2 16 1 14 0 4 0 0 0 0 0 0 0 0 0 4 2 3 0 0 0 0 0 0 0 0 0 0 0 0 2 17 0 0 0 2 0 0 1 0 0 0 0 0 0 0 0 2 0 0 0 0 0 0 0
497 AAT 10 24 11 261056 16 1 14 39 7 6 0 44 30 0 14 6 4 9 1 1 0 0 0 0 0 12 1 4 7 33 10 17 33 0 3 43 14 4 0 6 7 7 17 11 12 16 39 23 0 1 0 1 24 103 5 57 0 4 5 0 10 4 13 1
498 GGG 0 0 0 0 0 0 0 0 0 1 21 7 0 0 0 0 0 3 1 1 0 0 0 0 0 0 3 0 0 0 0 0 0 0 23 0 0 0 6 0 35 3 260914 25 0 0 169 0 0 0 0 1 1 0 1 0 0 0 20 0 0 0 0 0
499 ACT 15 0 0 45 5 20 3 260498 0 1 0 5 0 0 49 20 43 1 0 6 0 0 0 2 6 3 7 0 13 0 3 9 0 0 11 10 7 12 0 44 2 4 0 3 70 0 5 4 0 0 0 0 3 4 10 11 0 1 0 0 4 7 8 12
500 TAT 0 0 0 0 1 0 0 0 0 0 0 0 0 0 0 0 0 0 0 35 0 0 0 0 0 0 0 0 0 0 0 0 0 0 0 1 0 0 0 0 0 0 0 1 0 0 0 0 0 10 0 260288 0 0 0 3 0 0 0 14 0 0 0 0
501 GAT 1 0 0 42 0 0 0 5 2 0 0 0 0 13 0 0 0 3 0 0 0 0 0 0 0 0 0 1 8 1 1 7 9 13 4 259225 1 1 2 0 0 1 0 21 1 0 1 0 0 0 0 29 1 2 0 5 0 2 1 0 0 0 1 0
502 TAT 0 0 0 3 1 0 0 0 0 0 3 2 1 0 0 0 0 1 0 26 0 0 0 5 0 0 0 0 0 0 0 2 2 0 6 1 0 3 0 0 0 0 0 25 0 2 3 0 0 28 3 261176 0 0 1 1 0 0 5 17 0 2 1 2
503 CCA 5 0 0 3 26 1 1 2 0 0 5 4 10 0 0 1 21 0 0 1 260995 33 50 4 1 0 2 5 10 1 4 0 0 2 0 0 12 0 0 0 0 3 2 0 1 2 3 1 1 0 0 2 16 2 0 3 0 0 0 0 0 0 0 0
504 AAA 261284 6 51 4 4 0 2 1 9 0 10 0 4 0 2 0 1 16 5 26 0 0 0 0 0 12 0 1 1 6 4 0 5 0 0 0 2 12 3 0 0 2 3 2 1 0 2 0 1 7 0 5 0 3 0 11 0 0 6 0 6 9 7 2
505 TAT 0 0 0 1 0 0 0 0 0 0 0 0 0 0 0 0 0 0 0 24 0 0 0 0 0 0 0 0 0 0 0 0 0 0 0 0 0 0 0 0 0 0 0 0 0 0 0 0 0 13 2 261677 0 0 0 0 0 0 0 16 0 1 0 10
506 TCA 1 0 3 0 14 0 1 4 5 10 0 0 0 0 0 0 0 0 0 2 16 0 0 0 0 2 1 2 0 0 3 0 1 0 7 0 1 1 15 0 0 1 5 0 1 6 11 0 16 0 0 2 260319 4 126 11 2 3 4 8 38 2 1 12
507 GAA 22 0 0 3 6 0 0 1 5 0 0 0 1 4 1 0 1 0 1 0 0 1 1 5 1 0 4 1 0 9 16 1 260152 64 14 0 2 0 21 0 26 2 15 7 12 0 15 0 37 2 0 5 0 9 1 3 0 0 15 1 3 0 4 1
508 GAA 21 0 0 0 4 0 2 3 0 7 0 0 3 5 1 6 2 0 3 0 0 3 2 2 0 0 0 0 3 4 1 5 257539 3 8 1 1 7 5 18 14 2 1 0 3 0 2 2 26 0 0 0 8 0 0 2 0 2 0 0 4 16 10 0
509 TCA 0 0 0 0 1 2 17 1 1 1 1 3 8 0 4 6 0 0 0 0 11 0 0 0 0 0 0 0 0 0 6 0 0 0 0 0 7 0 13 1 4 0 0 1 6 9 11 3 15 0 0 0 259673 3 50 11 1 2 0 33 27 0 4 0
510 AAG 35 18 259236 23 0 0 9 3 0 0 44 18 0 2 14 5 0 8 3 1 0 0 0 0 16 0 0 13 7 37 6 5 0 0 29 0 0 2 0 4 0 7 4 3 1 7 0 4 0 21 1 5 5 1 0 0 0 0 7 0 53 0 7 2
511 TTG 0 0 1 4 0 3 0 1 0 0 1 19 2 0 0 1 0 2 0 3 0 0 0 0 0 0 0 2 0 2 8 5 2 0 0 0 0 28 0 4 1 0 1 0 0 0 2 0 0 0 2 0 0 0 8 0 0 4 0 3 46 14 257043 37
512 AAC 72 257932 8 44 0 3 0 0 2 170 0 0 0 1 0 0 0 1 8 2 0 0 0 0 0 6 7 0 0 7 0 3 0 27 6 3 0 0 0 1 0 3 0 2 0 10 0 0 0 13 0 7 1 13 0 2 0 4 0 13 0 1 1 9
513 AGG 4 0 18 1 2 0 1 0 37 2 245728 26 0 4 25 25 3 0 0 0 0 0 0 0 0 1 19 0 20 0 10 2 0 0 0 1 7 0 0 0 0 0 41 0 5 1 0 3 0 4 0 5 0 11 0 0 0 0 3 18 3 6 0 0
514 GAA 19 2 0 0 0 0 2 1 0 0 0 0 0 3 0 3 2 0 11 0 0 1 2 1 4 5 0 0 4 0 0 1 246646 5 10 3 0 0 0 0 22 0 0 0 3 5 0 1 21 0 0 1 0 1 1 0 0 0 0 0 0 4 2 1
515 AAG 33 5 256032 19 8 0 3 0 0 0 80 10 0 0 3 5 0 4 2 8 0 1 9 4 0 0 0 0 0 0 0 2 2 0 14 5 1 0 9 0 0 8 1 2 10 2 2 1 0 6 1 0 0 1 0 0 0 0 0 0 5 5 0 39
516 ATA 4 0 0 0 12 0 0 0 1 0 0 0 260253 2 37 19 0 0 0 0 0 0 0 0 0 0 0 0 1 1 0 2 0 0 0 0 0 0 0 0 0 0 0 0 21 7 0 1 0 0 0 0 0 0 0 0 0 0 0 0 6 0 0 0
517 GAT 2 1 3 29 0 2 1 1 6 4 0 0 10 1 2 15 1 0 3 11 0 0 4 0 0 0 0 0 7 7 1 18 8 13 2 247981 21 1 1 3 0 3 1 19 4 19 0 4 0 0 0 25 1 2 2 2 0 0 4 0 0 0 6 16
518 GGA 6 0 3 1 33 7 27 13 57 3 0 12 33 2 35 0 0 13 3 5 8 4 1 0 2 14 4 38 3 7 0 11 36 0 1 1 6 13 3 0 230372 3 32 3 22 60 18 1 0 1 0 5 13 2 1 1 10 0 1 0 0 4 2 7
519 GTG 0 0 0 0 0 0 6 8 0 0 0 0 1 1 36 0 0 0 0 0 0 0 0 0 0 0 0 0 0 0 3 0 0 0 1 0 1 0 15 4 0 0 1 0 53 1 241459 38 0 0 0 0 0 0 0 0 0 0 0 0 2 0 26 0
520 AAA 258699 22 67 12 5 11 4 2 8 4 0 1 0 3 1 0 7 9 0 8 1 2 1 0 9 13 4 7 2 1 0 0 33 4 10 6 0 3 4 0 0 4 0 0 10 1 2 0 2 1 0 5 1 12 0 0 0 0 2 0 2 10 1 0
521 TTG 0 0 0 0 12 0 0 1 0 0 4 0 26 3 31 0 0 1 0 0 0 0 0 0 0 1 0 0 6 0 24 0 0 0 0 0 0 0 3 0 0 0 0 0 0 2 9 0 0 0 4 0 0 0 5 0 0 0 10 0 18 3 228892 8
522 GAA 26 2 0 5 9 6 0 0 0 0 0 0 0 0 1 0 4 0 2 0 0 0 0 0 0 0 0 0 0 0 0 0 213876 1 10 2 1 0 0 0 18 1 0 0 8 0 5 3 43 0 0 0 2 32 0 1 0 0 1 0 0 0 0 0
523 TCA 0 0 0 2 1 0 0 4 0 0 8 0 1 2 0 0 5 8 4 0 11 10 0 0 0 1 2 0 0 0 2 0 0 0 10 0 2 1 2 0 0 0 0 0 0 0 0 113 36 0 0 3 245678 2 8 2 3 0 0 0 7 2 0 0
524 ATG 0 3 2 4 0 0 14 8 9 1 2 5 49 2 235653 30 0 0 2 0 2 1 1 0 1 7 0 2 5 0 2 40 2 0 8 4 0 1 0 1 14 0 5 0 2 1 19 7 1 1 0 4 12 1 0 0 0 17 0 0 16 1 1 3
525 GGG 0 0 1 0 0 0 0 0 0 6 14 2 0 0 0 1 0 0 1 4 0 0 0 0 0 0 1 0 5 1 0 0 0 3 13 17 3 0 2 1 42 6 181432 21 1 1 9 0 0 0 0 5 3 0 6 1 0 0 13 0 2 1 0 0
526 GTG 0 0 2 1 0 0 1 2 0 3 0 3 0 4 69 2 0 0 2 0 1 5 1 0 0 0 0 0 9 4 2 1 0 0 5 5 0 0 9 1 1 2 5 0 97 3 178812 18 0 17 0 6 0 0 1 0 0 1 5 1 22 10 28 13
527 TAT 1 0 0 4 9 0 2 1 0 5 0 4 2 0 0 6 0 0 4 77 0 0 0 1 0 0 3 0 3 0 0 0 19 0 2 3 0 0 0 0 0 0 0 0 1 1 0 3 2 31 1 226255 0 0 0 0 1 0 9 31 0 5 6 9
528 CAG 11 0 24 0 0 6 0 0 0 0 1 1 0 0 0 3 17 8 201320 17 0 0 2 1 0 0 41 5 0 1 4 0 1 2 1 0 0 0 0 0 3 0 0 0 0 0 0 0 0 0 5 0 2 1 0 0 0 0 0 0 0 1 0 0
529 ATT 0 0 1 2 0 0 0 4 0 1 0 6 1 41 3 228716 6 0 0 3 1 0 0 0 0 0 0 0 5 0 13 2 0 0 1 0 0 0 0 0 0 0 0 0 0 0 0 19 0 7 0 1 1 1 0 0 0 0 5 0 0 0 0 1
530 CTG 0 0 0 0 0 0 0 0 0 2 0 0 0 0 38 0 0 0 2 0 0 0 19 0 0 0 1 0 16 5 252440 13 0 0 0 0 0 12 0 4 0 0 0 0 0 0 1 0 0 0 0 0 0 0 0 4 0 2 0 1 2 2 14 0
531 GCG 28 0 0 0 0 0 6 0 0 0 0 0 0 6 1 0 0 0 0 0 0 0 1 0 0 0 0 0 4 1 0 1 0 0 46 10 22 0 249166 30 0 6 9 0 0 0 64 0 0 0 0 0 0 2 26 1 0 0 2 3 0 0 6 0
532 ATC 0 2 0 0 0 13 0 0 0 0 0 0 80 248869 1 8 0 0 0 14 0 0 0 0 2 0 0 0 0 2 0 0 0 1 0 3 0 0 0 0 0 0 0 0 0 26 3 0 0 0 0 0 0 0 0 0 0 0 0 0 0 1 0 0
533 TAC 0 8 0 0 0 0 0 0 0 0 0 0 0 0 0 0 0 51 0 0 0 0 0 0 0 0 0 0 4 0 0 0 0 4 0 0 0 0 1 0 0 0 0 0 0 0 0 0 74 251752 8 25 0 2 0 1 0 6 0 0 0 3 0 0
534 TCA 0 0 0 0 7 0 0 0 0 0 0 4 0 0 0 0 0 0 0 0 26 0 0 0 0 0 0 0 0 0 0 0 0 0 0 0 2 0 0 0 0 0 0 0 0 0 0 0 84 0 0 0 251537 7 11 2 3 0 0 0 12 0 0 3
535 ACT 0 0 0 62 4 31 4 257716 0 0 0 5 0 0 0 25 0 0 0 0 0 0 0 0 0 0 0 0 0 0 0 0 0 0 0 0 0 0 0 24 0 1 0 4 0 0 0 0 0 0 0 0 0 0 0 2 0 0 0 3 0 3 0 0
536 GTC 0 0 0 0 2 0 1 0 0 0 0 1 0 92 0 2 0 0 0 0 0 0 0 0 0 0 0 0 7 1 0 4 0 4 0 0 0 16 0 0 0 2 3 0 52 255031 2 19 0 0 0 0 0 0 0 0 0 2 2 0 2 7 0 5
537 GCC 0 0 0 0 11 61 0 3 0 3 0 0 0 0 0 0 0 0 0 0 0 1 0 0 0 0 0 0 0 0 0 0 0 24 0 0 19 256365 3 27 0 0 1 0 0 9 0 0 0 0 0 0 0 21 1 2 0 0 0 0 2 0 1 0
538 AGT 0 1 0 39 0 0 1 5 1 19 3 258932 0 0 0 20 0 0 0 0 0 0 0 0 0 0 0 3 0 0 0 0 0 0 0 0 4 0 4 3 0 0 1 18 0 0 2 5 0 0 0 0 0 1 4 0 0 17 0 23 0 0 0 0
539 TCA 0 0 0 1 4 1 0 0 2 0 0 0 0 0 0 0 0 0 0 0 14 0 0 0 0 0 0 0 0 0 0 0 0 15 0 0 1 0 0 0 0 0 1 2 0 0 0 1 59 0 0 0 256163 16 12 31 5 0 0 0 19 0 0 0
540 CTG 0 0 0 0 2 10 1 0 0 0 0 1 10 1 112 1 0 0 1 0 0 0 27 0 0 0 1 0 50 6 258679 14 0 0 0 0 11 6 4 3 4 2 1 0 3 2 26 0 0 1 1 0 0 8 7 6 0 0 0 105 1 0 21 44
541 GTG 0 0 0 0 0 0 10 3 0 0 0 0 4 0 22 35 0 0 0 0 1 0 3 2 0 0 0 0 2 2 8 7 0 0 0 0 0 0 1 0 0 0 5 0 65 6 258341 48 0 3 0 0 0 0 8 0 0 0 13 6 6 0 71 3
542 CTT 0 0 0 0 2 3 1 0 0 0 0 0 20 9 15 59 0 0 0 3 1 10 0 46 0 0 0 7 17 11 17 253510 0 0 0 0 6 0 29 13 0 0 1 0 3 2 11 2 0 0 0 1 3 6 2 3 0 0 0 1 28 4 0 65
543 TTG 0 1 0 0 1 0 4 0 0 0 0 1 6 0 3 0 0 0 0 0 0 0 0 0 0 0 0 0 0 0 17 0 0 0 0 0 10 0 13 26 3 0 0 0 11 1 3 1 1 22 6 0 3 3 25 0 0 0 50 0 44 27 257961 14
544 GTC 0 0 0 0 1 0 0 0 0 0 0 0 0 44 0 0 0 0 0 0 0 0 0 0 0 0 0 0 0 3 0 0 0 2 0 0 0 9 0 0 0 7 0 0 112 256987 1 24 0 0 0 0 0 0 0 0 0 0 0 0 0 24 0 0
545 TCC 0 0 0 0 1 134 0 0 0 0 0 0 0 1 0 1 0 0 1 0 0 81 0 0 1 0 0 0 2 0 0 0 0 0 0 0 0 4 0 0 0 0 0 0 0 0 0 0 0 59 0 0 46 259303 5 12 0 1 0 0 0 12 0 0
546 CTG 0 0 0 0 0 0 0 0 0 0 0 0 0 0 29 0 0 0 2 0 0 0 46 1 0 0 21 0 54 6 256817 14 0 0 0 0 0 0 0 0 3 0 4 0 0 0 4 0 0 0 0 0 0 0 0 0 0 0 1 0 2 2 15 0
547 GGG 0 0 0 0 0 0 0 0 0 0 17 0 0 0 0 0 0 0 0 0 0 0 0 0 0 0 4 0 0 0 0 0 0 0 17 0 0 0 4 0 23 2 258395 31 0 0 15 0 0 0 0 0 0 0 2 0 0 0 8 0 0 0 0 0
548 GCA 0 0 0 0 60 0 0 1 0 0 0 0 0 0 0 0 0 0 0 0 9 0 0 0 0 0 0 0 0 0 0 0 18 0 0 0 257792 0 4 12 28 0 1 0 35 0 0 0 0 0 0 0 1354 0 0 0 0 0 0 0 0 0 0 0
549 ATC 0 5 0 0 0 34 1 0 0 3 0 0 51 259512 6 17 0 0 0 0 0 0 0 0 0 0 0 0 0 2 1 0 0 0 0 0 0 2 0 0 0 1 0 0 0 11 0 0 0 1 0 0 0 0 0 0 0 0 0 20 0 4 4 0
550 AGT 0 2 0 25 0 23 0 14 0 19 1 260458 1 0 0 58 0 0 0 0 0 0 0 0 0 0 0 3 2 3 3 1 0 4 0 0 0 0 0 0 0 0 0 47 4 0 0 0 0 1 0 0 1 13 0 0 0 4 0 5 2 0 1 1
551 TTC 0 1 0 0 0 0 8 0 0 0 0 3 0 5 0 5 11 0 1 0 0 0 0 0 0 0 0 0 0 22 0 7 2 0 3 0 6 0 0 0 5 4 0 1 2 16 0 0 0 10 3 0 2 16 2 2 0 8 0 0 63 260205 9 25
552 TGG 0 0 0 0 0 0 2 0 0 1 3 0 0 1 0 0 0 5 0 2 0 0 0 0 0 0 22 1 1 0 0 1 0 0 0 0 2 3 0 0 0 0 10 0 0 0 0 0 0 18 30 4 0 0 1 0 24 3 260566 39 0 5 9 4
553 ATG 0 0 1 0 1 0 4 0 0 2 5 1 23 3 260655 12 0 0 0 0 0 0 0 0 0 0 0 0 0 0 0 0 1 0 0 0 0 18 1 3 1 0 0 50 0 0 21 0 0 0 0 0 6 0 0 1 0 0 0 0 0 0 4 0
554 TGT 0 0 0 0 0 0 0 0 0 0 0 1 4 0 12 3 0 0 1 0 0 0 0 0 0 0 0 5 13 4 3 1 0 0 1 0 9 0 0 0 0 0 0 6 1 0 0 0 0 0 0 31 0 0 0 3 1 41 1 260414 1 0 1 18
555 TCT 2 0 2 11 0 1 0 0 0 1 3 24 2 2 20 0 1 0 0 1 0 0 0 10 4 0 0 2 2 0 2 2 5 0 2 2 6 1 37 3 4 0 1 2 0 2 1 1 0 1 0 56 6 26 11 259545 0 0 3 1 14 8 3 6
556 AAT 3 15 19 261275 1 1 0 4 0 0 0 6 20 2 8 4 1 0 0 2 0 0 0 0 2 0 1 0 1 1 1 2 0 0 1 16 0 0 0 1 0 0 0 1 0 0 6 0 0 0 0 1 1 0 1 0 0 0 0 0 2 0 1 0
557 GGG 0 1 1 2 0 0 0 0 2 0 21 0 0 0 0 0 6 0 2 0 0 0 0 0 0 1 4 0 0 0 0 0 0 33 20 0 0 0 3 0 48 2 259917 16 0 0 164 0 0 0 0 0 0 0 0 0 0 0 14 0 0 0 0 0
558 TCT 0 0 0 0 0 0 2 2 0 0 0 0 6 0 8 0 35 2 0 0 0 0 0 15 0 0 0 0 7 1 1 1 0 0 0 0 1 3 0 71 0 0 0 0 10 3 3 0 0 1 0 90 15 10 3 259622 0 0 0 0 0 0 2 15
559 TTG 0 0 0 0 0 0 0 0 0 0 0 0 3 8 4 1 0 0 0 0 0 0 2 0 0 0 0 0 3 5 54 0 0 0 0 0 2 0 0 0 0 0 0 0 0 0 5 0 0 0 5 0 0 0 17 0 0 0 2 1 35 1 260498 20
560 CAG 0 0 38 0 0 0 0 2 0 0 0 3 1 0 0 0 39 1 261167 15 0 0 0 0 4 0 21 0 0 0 2 0 0 0 2 0 0 0 0 0 0 0 0 0 9 0 0 0 6 0 109 0 0 0 0 0 0 0 0 0 0 0 0 0
561 TGC 0 0 0 0 0 0 0 0 0 2 0 0 5 4 0 31 0 0 0 0 0 0 0 0 0 5 0 0 14 0 0 0 0 0 0 0 0 0 0 2 0 0 0 0 0 1 0 0 0 107 0 0 0 2 0 0 41 260372 2 25 1 23 5 0
562 AGA 28 1 5 0 0 0 8 12 261343 1 23 2 28 1 0 0 2 2 1 0 0 0 0 0 9 4 4 21 0 0 0 3 1 4 11 0 0 6 1 0 22 1 0 0 1 8 6 0 0 11 0 5 8 1 0 1 5 0 4 0 4 13 0 0
563 ATA 4 0 0 0 21 0 0 0 1 0 0 0 261772 12 23 7 0 0 0 0 0 0 0 0 0 0 0 0 1 0 0 0 0 0 0 0 0 0 0 0 0 0 0 2 11 2 0 6 0 0 0 0 0 0 0 0 0 0 0 0 3 0 0 0
564 TGC 0 0 0 0 0 3 0 0 0 2 0 0 0 0 0 0 0 0 0 0 0 0 0 0 0 12 0 0 0 0 0 1 0 0 0 0 0 2 0 0 1 2 0 1 0 0 0 0 0 40 0 0 0 3 0 0 27 260383 3 90 0 14 0 0
565 ATC 0 1 0 0 0 3 0 0 0 4 0 0 26 260523 3 11 0 0 0 0 0 0 0 0 0 0 0 0 2 1 0 0 0 0 0 0 0 1 0 0 0 0 0 0 0 8 0 0 0 85 0 0 0 0 0 0 0 0 2 0 4 3 3 1
566 TGA 0 0 0 0 0 0 0 0 6 0 0 0 0 0 0 0 0 0 0 0 0 0 0 0 57 0 0 0 0 0 0 0 0 0 0 0 0 0 0 0 6 0 0 0 0 0 0 0 34 0 0 0 0 0 0 0 261306 0 9 4 13 0 0 0
