# Supplementary material for: Complete mapping of viral escape from neutralizing antibodies
Source: PLoS Pathog. 2017 Mar 13;13(3):e1006271. doi: 10.1371/journal.ppat.1006271 (PMC5363992; doi:10.1371/journal.ppat.1006271)
Supplement: S2 File — This ZIP archive contains the computer code to perform the data analysis described in this manuscript. The analysis is performed by the iPython notebook found in the ZIP archive. (ZIP) [file ppat.1006271.s008.zip › S2_File/counts_and_alignments/L1_mock_r2_summarystats.txt]

total read pairs = 8048792
read pairs that fail Illumina filter = 0
low quality read pairs = 1079403
barcodes randomly purged = 0
discarded barcodes with 1 reads = 1464407
aligned barcodes with 2 reads = 844195
discarded barcodes with 2 reads = 10555
un-alignable barcodes with 2 reads = 90385
aligned barcodes with 3 reads = 496555
discarded barcodes with 3 reads = 9832
un-alignable barcodes with 3 reads = 58030
aligned barcodes with 4 reads = 238272
discarded barcodes with 4 reads = 6365
un-alignable barcodes with 4 reads = 22046
aligned barcodes with 5 reads = 93716
discarded barcodes with 5 reads = 3293
un-alignable barcodes with 5 reads = 8350
aligned barcodes with 6 reads = 31794
discarded barcodes with 6 reads = 1520
un-alignable barcodes with 6 reads = 2763
aligned barcodes with 7 reads = 9690
discarded barcodes with 7 reads = 590
un-alignable barcodes with 7 reads = 827
aligned barcodes with 8 reads = 2623
discarded barcodes with 8 reads = 187
un-alignable barcodes with 8 reads = 216
aligned barcodes with 9 reads = 636
discarded barcodes with 9 reads = 59
un-alignable barcodes with 9 reads = 59
aligned barcodes with 10 reads = 158
discarded barcodes with 10 reads = 33
un-alignable barcodes with 10 reads = 10
aligned barcodes with 11 reads = 35
discarded barcodes with 11 reads = 10
un-alignable barcodes with 11 reads = 6
aligned barcodes with 12 reads = 7
discarded barcodes with 12 reads = 2
un-alignable barcodes with 12 reads = 2
aligned barcodes with 13 reads = 2
