# Supplementary material for: Complete mapping of viral escape from neutralizing antibodies
Source: PLoS Pathog. 2017 Mar 13;13(3):e1006271. doi: 10.1371/journal.ppat.1006271 (PMC5363992; doi:10.1371/journal.ppat.1006271)
Supplement: S2 File — This ZIP archive contains the computer code to perform the data analysis described in this manuscript. The analysis is performed by the iPython notebook found in the ZIP archive. (ZIP) [file ppat.1006271.s008.zip › S2_File/counts_and_alignments/L2_H17L10_.log]

2016-11-08 12:11:57,328 - INFO - Beginning execution of dms_barcodedsubamplicons in directory /home/jbloom/flu_mutational_antigenic_profiling_paper/supplementalfiles/SupplementaryFile2

2016-11-08 12:11:57,328 - INFO - Progress will be logged to ./counts_and_alignments//L2_H17L10_.log
2016-11-08 12:11:57,956 - INFO - Version information for dms_tools and associated packages.
	Time and date: Tue Nov  8 12:11:57 2016
	Platform: Linux-3.13.0-49-generic-x86_64-with-Ubuntu-14.04-trusty
	Python version: 2.7.6 (default, Mar 22 2014, 22:59:56)  [GCC 4.8.2]
	dms_tools version: 1.1.20
	Bio version: 1.68
	numpy version: 1.11.2
	scipy version: 0.18.1
	matplotlib version: 1.5.3
	cython version: 0.25.1
	pystan version: 2.12.0.0
	weblogolib version: 3.4
	PyPDF2 version: 1.26.0
	pandas version: 0.19.1

2016-11-08 12:11:57,957 - INFO - Parsed the following arguments:
	minreadconcurrence = 0.75
	maxmuts = 4
	maxlowqfrac = 0.075
	r1files = ['./FASTQ_files/L2_H17L10_1.fastq']
	minreadidentity = 0.9
	purgefrac = 0
	R1trimlength = 200
	R1_is_antisense = False
	r2files = ['./FASTQ_files/L2_H17L10_2.fastq']
	alignspecs = [(1, 285, 36, 37), (286, 570, 31, 32), (571, 855, 37, 32), (856, 1140, 31, 36), (1141, 1425, 29, 33), (1426, 1698, 40, 43)]
	R2trimlength = 170
	maxreadtrim = 3
	barcodeinfo = False
	chartype = codon
	barcodelength = 8
	minreadsperbarcode = 2
	minq = 15
	outprefix = ./counts_and_alignments//L2_H17L10_
	refseq = WSN_HA_reference.fa
	purgereadfrac = 0
	seed = 1

2016-11-08 12:11:57,970 - INFO - Read a reference sequence of 566 codons from WSN_HA_reference.fa

2016-11-08 12:11:57,970 - INFO - Now parsing reads from the following:
	r1files: ./FASTQ_files/L2_H17L10_1.fastq
	r2files: ./FASTQ_files/L2_H17L10_2.fastq
2016-11-08 12:12:02,110 - INFO - Reads parsed so far: 100000
2016-11-08 12:12:06,084 - INFO - Reads parsed so far: 200000
2016-11-08 12:12:09,086 - INFO - Reads parsed so far: 300000
2016-11-08 12:12:13,149 - INFO - Reads parsed so far: 400000
2016-11-08 12:12:16,832 - INFO - Reads parsed so far: 500000
2016-11-08 12:12:20,134 - INFO - Reads parsed so far: 600000
2016-11-08 12:12:24,004 - INFO - Reads parsed so far: 700000
2016-11-08 12:12:27,476 - INFO - Reads parsed so far: 800000
2016-11-08 12:12:30,401 - INFO - Reads parsed so far: 900000
2016-11-08 12:12:33,928 - INFO - Reads parsed so far: 1000000
2016-11-08 12:12:37,493 - INFO - Reads parsed so far: 1100000
2016-11-08 12:12:40,369 - INFO - Reads parsed so far: 1200000
2016-11-08 12:12:43,873 - INFO - Reads parsed so far: 1300000
2016-11-08 12:12:47,504 - INFO - Reads parsed so far: 1400000
2016-11-08 12:12:50,473 - INFO - Reads parsed so far: 1500000
2016-11-08 12:12:54,131 - INFO - Reads parsed so far: 1600000
2016-11-08 12:12:57,753 - INFO - Reads parsed so far: 1700000
2016-11-08 12:13:00,671 - INFO - Reads parsed so far: 1800000
2016-11-08 12:13:04,742 - INFO - Reads parsed so far: 1900000
2016-11-08 12:13:08,632 - INFO - Reads parsed so far: 2000000
2016-11-08 12:13:11,459 - INFO - Reads parsed so far: 2100000
2016-11-08 12:13:15,426 - INFO - Reads parsed so far: 2200000
2016-11-08 12:13:19,049 - INFO - Reads parsed so far: 2300000
2016-11-08 12:13:21,846 - INFO - Reads parsed so far: 2400000
2016-11-08 12:13:25,539 - INFO - Reads parsed so far: 2500000
2016-11-08 12:13:29,294 - INFO - Reads parsed so far: 2600000
2016-11-08 12:13:32,815 - INFO - Reads parsed so far: 2700000
2016-11-08 12:13:35,901 - INFO - Reads parsed so far: 2800000
2016-11-08 12:13:39,485 - INFO - Reads parsed so far: 2900000
2016-11-08 12:13:42,868 - INFO - Reads parsed so far: 3000000
2016-11-08 12:13:46,003 - INFO - Reads parsed so far: 3100000
2016-11-08 12:13:49,445 - INFO - Reads parsed so far: 3200000
2016-11-08 12:13:52,978 - INFO - Reads parsed so far: 3300000
2016-11-08 12:13:56,189 - INFO - Reads parsed so far: 3400000
2016-11-08 12:13:59,597 - INFO - Reads parsed so far: 3500000
2016-11-08 12:14:03,371 - INFO - Reads parsed so far: 3600000
2016-11-08 12:14:06,207 - INFO - Reads parsed so far: 3700000
2016-11-08 12:14:09,942 - INFO - Reads parsed so far: 3800000
2016-11-08 12:14:13,544 - INFO - Reads parsed so far: 3900000
2016-11-08 12:14:13,995 - INFO - Finished parsing all 3932784 reads; ended up with 522669 unique barcodes.

2016-11-08 12:14:13,999 - INFO - Now examining the 522669 barcodes to see if reads meet criteria for retention
2016-11-08 12:14:20,099 - INFO - Barcodes examined so far: 100000
2016-11-08 12:14:26,342 - INFO - Barcodes examined so far: 200000
2016-11-08 12:14:32,569 - INFO - Barcodes examined so far: 300000
2016-11-08 12:14:38,827 - INFO - Barcodes examined so far: 400000
2016-11-08 12:14:46,821 - INFO - Barcodes examined so far: 500000
2016-11-08 12:14:49,449 - INFO - Finished examining all 522669 barcodes

2016-11-08 12:14:49,449 - INFO - Writing the codon counts to ./counts_and_alignments//L2_H17L10_counts.txt
2016-11-08 12:14:49,473 - INFO - Here are the summary statistics (these are also being written to ./counts_and_alignments//L2_H17L10_summarystats.txt):
	total read pairs = 3932784
	read pairs that fail Illumina filter = 0
	low quality read pairs = 352458
	barcodes randomly purged = 0
	discarded barcodes with 1 reads = 40495
	aligned barcodes with 2 reads = 18802
	discarded barcodes with 2 reads = 233
	un-alignable barcodes with 2 reads = 2419
	aligned barcodes with 3 reads = 27966
	discarded barcodes with 3 reads = 556
	un-alignable barcodes with 3 reads = 3299
	aligned barcodes with 4 reads = 37831
	discarded barcodes with 4 reads = 971
	un-alignable barcodes with 4 reads = 3996
	aligned barcodes with 5 reads = 45895
	discarded barcodes with 5 reads = 1472
	un-alignable barcodes with 5 reads = 4636
	aligned barcodes with 6 reads = 51050
	discarded barcodes with 6 reads = 1847
	un-alignable barcodes with 6 reads = 4976
	aligned barcodes with 7 reads = 52027
	discarded barcodes with 7 reads = 2191
	un-alignable barcodes with 7 reads = 4988
	aligned barcodes with 8 reads = 48127
	discarded barcodes with 8 reads = 2280
	un-alignable barcodes with 8 reads = 4552
	aligned barcodes with 9 reads = 41183
	discarded barcodes with 9 reads = 2285
	un-alignable barcodes with 9 reads = 3798
	aligned barcodes with 10 reads = 32577
	discarded barcodes with 10 reads = 1926
	un-alignable barcodes with 10 reads = 2939
	aligned barcodes with 11 reads = 24177
	discarded barcodes with 11 reads = 1526
	un-alignable barcodes with 11 reads = 2275
	aligned barcodes with 12 reads = 16702
	discarded barcodes with 12 reads = 1184
	un-alignable barcodes with 12 reads = 1479
	aligned barcodes with 13 reads = 10795
	discarded barcodes with 13 reads = 794
	un-alignable barcodes with 13 reads = 924
	aligned barcodes with 14 reads = 6467
	discarded barcodes with 14 reads = 509
	un-alignable barcodes with 14 reads = 567
	aligned barcodes with 15 reads = 3927
	discarded barcodes with 15 reads = 332
	un-alignable barcodes with 15 reads = 308
	aligned barcodes with 16 reads = 2163
	discarded barcodes with 16 reads = 190
	un-alignable barcodes with 16 reads = 167
	aligned barcodes with 17 reads = 1194
	discarded barcodes with 17 reads = 110
	un-alignable barcodes with 17 reads = 92
	aligned barcodes with 18 reads = 607
	discarded barcodes with 18 reads = 60
	un-alignable barcodes with 18 reads = 59
	aligned barcodes with 19 reads = 287
	discarded barcodes with 19 reads = 34
	un-alignable barcodes with 19 reads = 28
	aligned barcodes with 20 reads = 153
	discarded barcodes with 20 reads = 21
	un-alignable barcodes with 20 reads = 10
	aligned barcodes with 21 reads = 73
	discarded barcodes with 21 reads = 19
	un-alignable barcodes with 21 reads = 2
	aligned barcodes with 22 reads = 36
	discarded barcodes with 22 reads = 11
	un-alignable barcodes with 22 reads = 3
	aligned barcodes with 23 reads = 16
	discarded barcodes with 23 reads = 4
	un-alignable barcodes with 23 reads = 2
	aligned barcodes with 24 reads = 13
	un-alignable barcodes with 24 reads = 1
	aligned barcodes with 25 reads = 6
	discarded barcodes with 25 reads = 1
	un-alignable barcodes with 25 reads = 1
	aligned barcodes with 26 reads = 8
	discarded barcodes with 26 reads = 2
	aligned barcodes with 27 reads = 4
	aligned barcodes with 28 reads = 4
	discarded barcodes with 28 reads = 1
	aligned barcodes with 29 reads = 1
	discarded barcodes with 29 reads = 1
	aligned barcodes with 30 reads = 2
2016-11-08 12:14:49,474 - INFO - Successful completion of dms_barcodedsubamplicons at Tue Nov  8 12:14:49 2016
