# Supplementary material for: Complete mapping of viral escape from neutralizing antibodies
Source: PLoS Pathog. 2017 Mar 13;13(3):e1006271. doi: 10.1371/journal.ppat.1006271 (PMC5363992; doi:10.1371/journal.ppat.1006271)
Supplement: S2 File — This ZIP archive contains the computer code to perform the data analysis described in this manuscript. The analysis is performed by the iPython notebook found in the ZIP archive. (ZIP) [file ppat.1006271.s008.zip › S2_File/counts_and_alignments/L2_H17L10_summarystats.txt]

total read pairs = 3932784
read pairs that fail Illumina filter = 0
low quality read pairs = 352458
barcodes randomly purged = 0
discarded barcodes with 1 reads = 40495
aligned barcodes with 2 reads = 18802
discarded barcodes with 2 reads = 233
un-alignable barcodes with 2 reads = 2419
aligned barcodes with 3 reads = 27966
discarded barcodes with 3 reads = 556
un-alignable barcodes with 3 reads = 3299
aligned barcodes with 4 reads = 37831
discarded barcodes with 4 reads = 971
un-alignable barcodes with 4 reads = 3996
aligned barcodes with 5 reads = 45895
discarded barcodes with 5 reads = 1472
un-alignable barcodes with 5 reads = 4636
aligned barcodes with 6 reads = 51050
discarded barcodes with 6 reads = 1847
un-alignable barcodes with 6 reads = 4976
aligned barcodes with 7 reads = 52027
discarded barcodes with 7 reads = 2191
un-alignable barcodes with 7 reads = 4988
aligned barcodes with 8 reads = 48127
discarded barcodes with 8 reads = 2280
un-alignable barcodes with 8 reads = 4552
aligned barcodes with 9 reads = 41183
discarded barcodes with 9 reads = 2285
un-alignable barcodes with 9 reads = 3798
aligned barcodes with 10 reads = 32577
discarded barcodes with 10 reads = 1926
un-alignable barcodes with 10 reads = 2939
aligned barcodes with 11 reads = 24177
discarded barcodes with 11 reads = 1526
un-alignable barcodes with 11 reads = 2275
aligned barcodes with 12 reads = 16702
discarded barcodes with 12 reads = 1184
un-alignable barcodes with 12 reads = 1479
aligned barcodes with 13 reads = 10795
discarded barcodes with 13 reads = 794
un-alignable barcodes with 13 reads = 924
aligned barcodes with 14 reads = 6467
discarded barcodes with 14 reads = 509
un-alignable barcodes with 14 reads = 567
aligned barcodes with 15 reads = 3927
discarded barcodes with 15 reads = 332
un-alignable barcodes with 15 reads = 308
aligned barcodes with 16 reads = 2163
discarded barcodes with 16 reads = 190
un-alignable barcodes with 16 reads = 167
aligned barcodes with 17 reads = 1194
discarded barcodes with 17 reads = 110
un-alignable barcodes with 17 reads = 92
aligned barcodes with 18 reads = 607
discarded barcodes with 18 reads = 60
un-alignable barcodes with 18 reads = 59
aligned barcodes with 19 reads = 287
discarded barcodes with 19 reads = 34
un-alignable barcodes with 19 reads = 28
aligned barcodes with 20 reads = 153
discarded barcodes with 20 reads = 21
un-alignable barcodes with 20 reads = 10
aligned barcodes with 21 reads = 73
discarded barcodes with 21 reads = 19
un-alignable barcodes with 21 reads = 2
aligned barcodes with 22 reads = 36
discarded barcodes with 22 reads = 11
un-alignable barcodes with 22 reads = 3
aligned barcodes with 23 reads = 16
discarded barcodes with 23 reads = 4
un-alignable barcodes with 23 reads = 2
aligned barcodes with 24 reads = 13
un-alignable barcodes with 24 reads = 1
aligned barcodes with 25 reads = 6
discarded barcodes with 25 reads = 1
un-alignable barcodes with 25 reads = 1
aligned barcodes with 26 reads = 8
discarded barcodes with 26 reads = 2
aligned barcodes with 27 reads = 4
aligned barcodes with 28 reads = 4
discarded barcodes with 28 reads = 1
aligned barcodes with 29 reads = 1
discarded barcodes with 29 reads = 1
aligned barcodes with 30 reads = 2
