# Supplementary material for: Complete mapping of viral escape from neutralizing antibodies
Source: PLoS Pathog. 2017 Mar 13;13(3):e1006271. doi: 10.1371/journal.ppat.1006271 (PMC5363992; doi:10.1371/journal.ppat.1006271)
Supplement: S2 File — This ZIP archive contains the computer code to perform the data analysis described in this manuscript. The analysis is performed by the iPython notebook found in the ZIP archive. (ZIP) [file ppat.1006271.s008.zip › S2_File/counts_and_alignments/L2_H17L19_c1_.log]

2016-11-08 12:08:04,268 - INFO - Beginning execution of dms_barcodedsubamplicons in directory /home/jbloom/flu_mutational_antigenic_profiling_paper/supplementalfiles/SupplementaryFile2

2016-11-08 12:08:04,268 - INFO - Progress will be logged to ./counts_and_alignments//L2_H17L19_c1_.log
2016-11-08 12:08:08,592 - INFO - Version information for dms_tools and associated packages.
	Time and date: Tue Nov  8 12:08:04 2016
	Platform: Linux-3.13.0-49-generic-x86_64-with-Ubuntu-14.04-trusty
	Python version: 2.7.6 (default, Mar 22 2014, 22:59:56)  [GCC 4.8.2]
	dms_tools version: 1.1.20
	Bio version: 1.68
	numpy version: 1.11.2
	scipy version: 0.18.1
	matplotlib version: 1.5.3
	cython version: 0.25.1
	pystan version: 2.12.0.0
	weblogolib version: 3.4
	PyPDF2 version: 1.26.0
	pandas version: 0.19.1

2016-11-08 12:08:08,593 - INFO - Parsed the following arguments:
	minreadconcurrence = 0.75
	maxmuts = 4
	maxlowqfrac = 0.075
	r1files = ['./FASTQ_files/L2_H17L19_c1_1.fastq']
	minreadidentity = 0.9
	purgefrac = 0
	R1trimlength = 200
	R1_is_antisense = False
	r2files = ['./FASTQ_files/L2_H17L19_c1_2.fastq']
	alignspecs = [(1, 285, 36, 37), (286, 570, 31, 32), (571, 855, 37, 32), (856, 1140, 31, 36), (1141, 1425, 29, 33), (1426, 1698, 40, 43)]
	R2trimlength = 170
	maxreadtrim = 3
	barcodeinfo = False
	chartype = codon
	barcodelength = 8
	minreadsperbarcode = 2
	minq = 15
	outprefix = ./counts_and_alignments//L2_H17L19_c1_
	refseq = WSN_HA_reference.fa
	purgereadfrac = 0
	seed = 1

2016-11-08 12:08:08,606 - INFO - Read a reference sequence of 566 codons from WSN_HA_reference.fa

2016-11-08 12:08:08,606 - INFO - Now parsing reads from the following:
	r1files: ./FASTQ_files/L2_H17L19_c1_1.fastq
	r2files: ./FASTQ_files/L2_H17L19_c1_2.fastq
2016-11-08 12:08:13,199 - INFO - Reads parsed so far: 100000
2016-11-08 12:08:17,597 - INFO - Reads parsed so far: 200000
2016-11-08 12:08:21,001 - INFO - Reads parsed so far: 300000
2016-11-08 12:08:24,795 - INFO - Reads parsed so far: 400000
2016-11-08 12:08:28,470 - INFO - Reads parsed so far: 500000
2016-11-08 12:08:32,046 - INFO - Reads parsed so far: 600000
2016-11-08 12:08:35,395 - INFO - Reads parsed so far: 700000
2016-11-08 12:08:39,398 - INFO - Reads parsed so far: 800000
2016-11-08 12:08:43,495 - INFO - Reads parsed so far: 900000
2016-11-08 12:08:46,645 - INFO - Reads parsed so far: 1000000
2016-11-08 12:08:50,576 - INFO - Reads parsed so far: 1100000
2016-11-08 12:08:54,398 - INFO - Reads parsed so far: 1200000
2016-11-08 12:08:58,158 - INFO - Reads parsed so far: 1300000
2016-11-08 12:09:01,310 - INFO - Reads parsed so far: 1400000
2016-11-08 12:09:05,192 - INFO - Reads parsed so far: 1500000
2016-11-08 12:09:08,663 - INFO - Reads parsed so far: 1600000
2016-11-08 12:09:12,138 - INFO - Reads parsed so far: 1700000
2016-11-08 12:09:16,037 - INFO - Reads parsed so far: 1800000
2016-11-08 12:09:20,256 - INFO - Reads parsed so far: 1900000
2016-11-08 12:09:23,883 - INFO - Reads parsed so far: 2000000
2016-11-08 12:09:27,712 - INFO - Reads parsed so far: 2100000
2016-11-08 12:09:31,892 - INFO - Reads parsed so far: 2200000
2016-11-08 12:09:35,537 - INFO - Reads parsed so far: 2300000
2016-11-08 12:09:39,182 - INFO - Reads parsed so far: 2400000
2016-11-08 12:09:42,903 - INFO - Reads parsed so far: 2500000
2016-11-08 12:09:46,628 - INFO - Reads parsed so far: 2600000
2016-11-08 12:09:49,964 - INFO - Reads parsed so far: 2700000
2016-11-08 12:09:54,798 - INFO - Reads parsed so far: 2800000
2016-11-08 12:09:57,792 - INFO - Reads parsed so far: 2900000
2016-11-08 12:10:01,689 - INFO - Reads parsed so far: 3000000
2016-11-08 12:10:04,724 - INFO - Reads parsed so far: 3100000
2016-11-08 12:10:08,231 - INFO - Reads parsed so far: 3200000
2016-11-08 12:10:11,931 - INFO - Reads parsed so far: 3300000
2016-11-08 12:10:14,844 - INFO - Reads parsed so far: 3400000
2016-11-08 12:10:18,316 - INFO - Reads parsed so far: 3500000
2016-11-08 12:10:21,890 - INFO - Reads parsed so far: 3600000
2016-11-08 12:10:25,352 - INFO - Reads parsed so far: 3700000
2016-11-08 12:10:28,405 - INFO - Reads parsed so far: 3800000
2016-11-08 12:10:32,077 - INFO - Reads parsed so far: 3900000
2016-11-08 12:10:35,669 - INFO - Reads parsed so far: 4000000
2016-11-08 12:10:38,732 - INFO - Reads parsed so far: 4100000
2016-11-08 12:10:42,242 - INFO - Reads parsed so far: 4200000
2016-11-08 12:10:45,926 - INFO - Reads parsed so far: 4300000
2016-11-08 12:10:49,265 - INFO - Reads parsed so far: 4400000
2016-11-08 12:10:52,380 - INFO - Reads parsed so far: 4500000
2016-11-08 12:10:56,004 - INFO - Reads parsed so far: 4600000
2016-11-08 12:10:59,071 - INFO - Reads parsed so far: 4700000
2016-11-08 12:11:02,662 - INFO - Reads parsed so far: 4800000
2016-11-08 12:11:06,387 - INFO - Reads parsed so far: 4900000
2016-11-08 12:11:10,126 - INFO - Reads parsed so far: 5000000
2016-11-08 12:11:13,770 - INFO - Reads parsed so far: 5100000
2016-11-08 12:11:16,895 - INFO - Reads parsed so far: 5200000
2016-11-08 12:11:16,920 - INFO - Finished parsing all 5204031 reads; ended up with 618650 unique barcodes.

2016-11-08 12:11:16,924 - INFO - Now examining the 618650 barcodes to see if reads meet criteria for retention
2016-11-08 12:11:22,646 - INFO - Barcodes examined so far: 100000
2016-11-08 12:11:28,454 - INFO - Barcodes examined so far: 200000
2016-11-08 12:11:34,300 - INFO - Barcodes examined so far: 300000
2016-11-08 12:11:40,062 - INFO - Barcodes examined so far: 400000
2016-11-08 12:11:45,994 - INFO - Barcodes examined so far: 500000
2016-11-08 12:11:53,905 - INFO - Barcodes examined so far: 600000
2016-11-08 12:11:56,676 - INFO - Finished examining all 618650 barcodes

2016-11-08 12:11:56,676 - INFO - Writing the codon counts to ./counts_and_alignments//L2_H17L19_c1_counts.txt
2016-11-08 12:11:56,700 - INFO - Here are the summary statistics (these are also being written to ./counts_and_alignments//L2_H17L19_c1_summarystats.txt):
	total read pairs = 5204031
	read pairs that fail Illumina filter = 0
	low quality read pairs = 471091
	barcodes randomly purged = 0
	discarded barcodes with 1 reads = 46909
	aligned barcodes with 2 reads = 14809
	discarded barcodes with 2 reads = 199
	un-alignable barcodes with 2 reads = 2069
	aligned barcodes with 3 reads = 22401
	discarded barcodes with 3 reads = 474
	un-alignable barcodes with 3 reads = 2740
	aligned barcodes with 4 reads = 32534
	discarded barcodes with 4 reads = 794
	un-alignable barcodes with 4 reads = 3399
	aligned barcodes with 5 reads = 42562
	discarded barcodes with 5 reads = 1408
	un-alignable barcodes with 5 reads = 4479
	aligned barcodes with 6 reads = 51893
	discarded barcodes with 6 reads = 1978
	un-alignable barcodes with 6 reads = 5092
	aligned barcodes with 7 reads = 57762
	discarded barcodes with 7 reads = 2557
	un-alignable barcodes with 7 reads = 5505
	aligned barcodes with 8 reads = 58258
	discarded barcodes with 8 reads = 2896
	un-alignable barcodes with 8 reads = 5507
	aligned barcodes with 9 reads = 54482
	discarded barcodes with 9 reads = 3071
	un-alignable barcodes with 9 reads = 5060
	aligned barcodes with 10 reads = 46772
	discarded barcodes with 10 reads = 2874
	un-alignable barcodes with 10 reads = 4221
	aligned barcodes with 11 reads = 37625
	discarded barcodes with 11 reads = 2509
	un-alignable barcodes with 11 reads = 3383
	aligned barcodes with 12 reads = 27902
	discarded barcodes with 12 reads = 2011
	un-alignable barcodes with 12 reads = 2436
	aligned barcodes with 13 reads = 19403
	discarded barcodes with 13 reads = 1536
	un-alignable barcodes with 13 reads = 1795
	aligned barcodes with 14 reads = 12988
	discarded barcodes with 14 reads = 1078
	un-alignable barcodes with 14 reads = 1174
	aligned barcodes with 15 reads = 7962
	discarded barcodes with 15 reads = 696
	un-alignable barcodes with 15 reads = 672
	aligned barcodes with 16 reads = 4807
	discarded barcodes with 16 reads = 489
	un-alignable barcodes with 16 reads = 407
	aligned barcodes with 17 reads = 2699
	discarded barcodes with 17 reads = 261
	un-alignable barcodes with 17 reads = 228
	aligned barcodes with 18 reads = 1524
	discarded barcodes with 18 reads = 149
	un-alignable barcodes with 18 reads = 114
	aligned barcodes with 19 reads = 791
	discarded barcodes with 19 reads = 85
	un-alignable barcodes with 19 reads = 76
	aligned barcodes with 20 reads = 421
	discarded barcodes with 20 reads = 41
	un-alignable barcodes with 20 reads = 40
	aligned barcodes with 21 reads = 235
	discarded barcodes with 21 reads = 28
	un-alignable barcodes with 21 reads = 22
	aligned barcodes with 22 reads = 110
	discarded barcodes with 22 reads = 19
	un-alignable barcodes with 22 reads = 12
	aligned barcodes with 23 reads = 70
	discarded barcodes with 23 reads = 10
	un-alignable barcodes with 23 reads = 3
	aligned barcodes with 24 reads = 49
	discarded barcodes with 24 reads = 6
	un-alignable barcodes with 24 reads = 4
	aligned barcodes with 25 reads = 27
	discarded barcodes with 25 reads = 2
	un-alignable barcodes with 25 reads = 3
	aligned barcodes with 26 reads = 11
	discarded barcodes with 26 reads = 2
	aligned barcodes with 27 reads = 4
	discarded barcodes with 27 reads = 4
	un-alignable barcodes with 27 reads = 1
	aligned barcodes with 28 reads = 11
	discarded barcodes with 28 reads = 1
	aligned barcodes with 29 reads = 6
	un-alignable barcodes with 29 reads = 1
	aligned barcodes with 30 reads = 1
	aligned barcodes with 31 reads = 1
2016-11-08 12:11:56,701 - INFO - Successful completion of dms_barcodedsubamplicons at Tue Nov  8 12:11:56 2016
