# Supplementary material for: Complete mapping of viral escape from neutralizing antibodies
Source: PLoS Pathog. 2017 Mar 13;13(3):e1006271. doi: 10.1371/journal.ppat.1006271 (PMC5363992; doi:10.1371/journal.ppat.1006271)
Supplement: S2 File — This ZIP archive contains the computer code to perform the data analysis described in this manuscript. The analysis is performed by the iPython notebook found in the ZIP archive. (ZIP) [file ppat.1006271.s008.zip › S2_File/counts_and_alignments/L2_H17L19_c1_counts.txt]

# POSITION WT AAA AAC AAG AAT ACA ACC ACG ACT AGA AGC AGG AGT ATA ATC ATG ATT CAA CAC CAG CAT CCA CCC CCG CCT CGA CGC CGG CGT CTA CTC CTG CTT GAA GAC GAG GAT GCA GCC GCG GCT GGA GGC GGG GGT GTA GTC GTG GTT TAA TAC TAG TAT TCA TCC TCG TCT TGA TGC TGG TGT TTA TTC TTG TTT
1 ATG 0 0 0 0 0 0 2 0 0 0 1 0 5 0 69463 2 0 0 0 0 0 0 0 0 0 0 0 0 0 0 0 0 0 0 0 0 0 0 0 0 0 0 0 0 0 0 0 0 0 0 0 0 0 0 0 0 0 0 0 0 0 0 1 0
2 AAG 9 0 69173 12 7 2 7 13 0 11 10 9 1 5 32 84 6 0 0 3 0 0 4 0 1 0 0 0 4 0 12 0 5 0 2 0 0 0 0 0 0 0 0 0 6 0 2 0 0 26 0 1 7 14 0 2 0 0 2 0 4 0 0 0
3 GCA 0 0 0 0 10 0 0 0 5 0 0 1 0 3 0 0 0 0 0 0 1 0 0 0 0 0 0 0 0 0 0 0 9 0 0 0 69419 0 2 9 0 0 0 0 2 0 0 0 0 0 0 0 4 0 0 0 2 0 0 0 4 0 2 1
4 AAA 69364 10 3 0 1 2 0 0 0 6 0 0 4 1 2 0 14 1 0 0 4 0 0 1 0 11 1 0 0 0 0 0 1 0 6 6 0 0 0 1 0 0 0 0 1 0 1 0 0 0 2 4 0 0 13 0 0 0 0 0 3 0 0 0
5 CTA 0 0 0 0 0 0 0 0 0 0 0 0 0 2 0 6 0 0 0 0 8 0 0 0 0 0 0 0 69419 5 14 0 0 0 0 0 0 0 0 4 0 5 0 0 8 0 0 1 0 0 0 0 0 0 0 0 0 0 2 0 4 0 0 3
6 CTG 0 0 0 0 0 0 0 0 0 0 0 0 0 0 11 0 0 0 1 0 0 0 5 0 0 0 0 0 4 0 69412 4 0 0 0 0 0 0 1 0 0 0 0 0 0 0 1 0 0 0 0 1 0 0 0 0 0 0 0 0 4 10 8 0
7 GTC 0 0 0 0 2 0 0 0 2 0 0 0 0 1 9 0 0 0 0 0 0 0 0 0 0 0 0 0 0 33 0 0 0 0 0 0 0 5 2 0 0 0 0 0 7 69361 2 3 1 4 0 0 0 0 0 0 0 0 0 2 0 8 0 0
8 CTG 0 0 0 0 0 0 0 0 0 0 2 0 3 0 4 1 0 0 0 0 0 0 13 0 0 0 0 0 6 0 69421 2 0 0 0 0 0 0 0 0 0 0 0 0 12 1 1 0 0 0 0 0 0 0 0 0 0 0 0 0 0 0 5 2
9 TTA 0 0 0 0 0 0 0 0 0 0 0 0 0 2 0 1 0 0 0 0 0 0 0 0 0 0 0 0 6 3 0 3 0 0 0 0 0 0 0 0 0 0 0 0 0 0 5 0 0 0 0 0 2 0 0 0 0 0 0 0 69442 0 5 5
10 TAT 0 0 0 0 0 0 1 0 0 0 0 1 0 3 0 0 0 1 0 5 0 0 0 0 0 0 0 3 3 0 0 2 0 0 0 0 0 0 0 0 0 0 0 0 0 2 0 0 2 7 1 69367 0 1 0 0 0 2 0 65 1 0 0 0
11 GCA 0 0 0 0 13 2 0 8 0 4 0 1 0 0 5 0 0 7 0 0 0 0 0 0 0 0 0 0 2 0 0 1 3 0 0 0 69349 4 4 3 0 0 0 0 12 3 0 5 0 0 0 0 3 2 3 0 0 0 1 7 1 0 1 0
12 TTT 0 0 0 0 0 0 0 0 0 0 0 0 3 4 0 3 0 0 0 0 0 0 0 0 0 0 0 0 0 0 0 21 0 0 0 0 0 0 1 0 0 0 0 0 4 2 4 4 0 0 0 1 0 0 0 7 0 8 0 1 0 6 2 69410
13 GTA 0 2 0 0 0 0 0 0 0 0 0 0 5 0 0 0 0 0 0 2 0 0 0 0 0 0 0 0 2 0 0 0 0 0 0 0 31 0 0 1 2 0 0 0 69391 0 12 0 0 0 0 0 1 0 0 0 0 0 0 0 2 0 0 0
14 GCT 0 0 0 0 0 0 0 3 0 3 0 0 0 0 0 0 0 0 0 0 0 0 0 1 0 0 0 0 0 0 0 0 0 0 0 7 1 36 0 69409 0 0 0 0 0 0 0 3 0 0 0 0 0 0 0 5 0 0 0 0 0 0 0 0
15 ACA 3 0 0 0 69402 5 28 2 0 1 0 0 1 0 0 0 0 0 0 0 0 0 0 0 0 0 0 0 0 0 0 0 0 0 0 0 6 0 0 0 0 1 0 0 0 2 0 0 0 0 0 0 0 0 0 0 0 0 0 0 0 0 0 0
16 GAT 0 0 0 2 0 0 0 0 0 0 0 0 0 0 0 0 0 4 0 0 0 0 0 0 1 0 3 0 0 0 0 0 0 0 0 69428 0 0 0 0 0 0 0 0 0 0 0 0 0 4 0 2 0 0 0 0 0 0 0 0 0 0 0 0
17 GCA 0 0 0 0 14 0 0 0 0 0 0 0 0 0 0 0 0 0 0 0 1 0 0 0 0 0 0 0 0 0 0 0 3 0 0 0 69407 0 18 4 0 0 0 0 9 0 0 0 0 0 0 0 5 0 0 0 0 0 0 0 0 0 0 0
18 GAC 0 1 0 0 0 0 0 0 0 0 0 0 0 0 0 0 0 0 0 0 0 0 0 0 0 0 0 0 0 0 0 0 3 69389 0 2 0 1 0 0 0 6 0 0 0 0 0 0 0 2 0 0 0 0 0 0 0 0 0 0 0 0 0 0
19 ACA 4 0 0 0 69379 3 24 7 3 0 0 0 5 0 0 0 0 0 0 0 0 0 0 0 0 0 0 0 0 0 0 0 7 0 0 0 1 0 0 0 0 0 0 0 0 10 1 0 0 0 0 0 0 1 0 2 0 0 0 0 0 0 0 0
20 ATA 2 0 0 0 4 0 0 0 0 0 0 0 69419 0 3 2 0 0 0 0 0 0 0 0 0 0 0 0 0 0 0 0 0 0 0 0 0 0 0 0 0 0 0 0 3 0 0 0 0 0 0 0 0 0 0 0 0 0 0 0 0 0 0 0
21 TGT 0 0 0 0 0 0 0 0 0 0 0 0 0 0 0 0 0 0 0 0 0 0 0 0 0 0 0 1 0 0 0 0 0 0 0 0 0 0 0 0 0 0 0 0 0 0 0 0 0 0 0 15 0 0 0 0 0 10 0 69444 0 0 0 3
22 ATA 1 0 0 0 4 0 0 0 0 0 0 0 69438 0 17 1 0 0 2 0 0 0 0 0 0 0 0 0 0 0 0 0 0 0 0 0 0 0 0 0 0 0 0 0 13 0 0 0 0 0 0 0 0 0 0 0 0 0 0 0 1 0 0 0
23 GGC 0 0 0 0 0 0 0 0 0 1 0 0 0 0 0 0 0 0 0 0 0 0 0 0 0 0 0 0 0 0 0 0 0 5 0 0 0 0 0 0 7 69337 2 2 0 4 0 0 0 0 0 0 0 0 0 0 0 5 0 0 0 0 0 0
24 TAC 0 0 0 0 138 5 0 0 0 0 0 0 0 0 0 0 0 7 0 0 0 0 0 0 0 0 0 0 0 0 0 0 0 0 0 0 0 0 0 0 0 0 0 0 0 0 0 0 2 69304 2 9 0 0 0 0 0 2 0 0 0 0 0 0
25 CAT 0 0 0 7 0 1 0 0 0 0 0 0 0 1 0 0 13 4 0 69430 0 0 0 1 0 0 0 10 0 0 0 4 0 0 0 0 1 0 0 0 0 0 0 0 0 0 0 0 3 0 0 1 0 0 0 0 0 0 0 0 0 0 0 0
26 GCG 0 1 0 0 0 0 14 0 0 3 0 0 0 0 0 0 0 0 0 0 0 0 0 0 0 0 0 0 0 0 0 0 0 0 12 0 18 1 69300 8 0 0 2 0 0 0 9 0 0 0 0 0 0 0 7 0 0 0 0 0 0 0 0 0
27 AAC 7 69419 0 9 0 0 0 0 0 4 0 0 0 1 0 0 0 0 0 0 0 0 0 0 0 0 0 0 0 0 0 0 1 4 0 0 0 0 0 0 0 0 0 0 0 0 0 0 0 0 0 0 0 0 0 0 0 0 0 0 0 0 0 0
28 AAC 6 69449 0 3 0 0 0 0 0 2 0 0 0 0 0 0 0 0 0 0 0 0 0 0 0 0 0 0 0 0 0 0 0 2 0 0 0 0 0 0 0 0 0 0 0 0 0 0 0 1 0 0 0 0 0 0 0 0 0 0 0 0 0 0
29 TCA 0 2 0 1 3 0 0 0 0 0 0 0 0 0 0 0 0 0 0 0 7 0 0 0 0 0 0 0 0 0 0 0 0 0 0 0 0 0 1 0 0 0 0 0 0 0 0 0 7 0 0 0 69441 0 1 1 0 0 0 0 1 0 0 0
30 ACC 0 11 0 0 3 69403 6 20 0 0 0 0 0 8 0 0 0 0 0 0 0 2 0 0 0 0 0 0 0 0 0 0 0 0 0 0 0 6 0 0 0 0 0 0 0 0 0 0 0 0 0 0 0 0 0 0 0 0 0 0 0 0 0 0
31 GAC 0 17 0 0 0 0 2 0 0 0 0 0 0 0 0 0 0 0 0 0 0 0 0 0 0 0 0 0 0 0 0 0 3 69416 3 5 0 0 0 0 0 4 0 0 0 1 0 0 0 1 0 0 0 0 0 0 0 0 0 0 0 0 0 0
32 ACT 0 0 0 3 2 6 0 69427 0 0 0 0 0 0 0 4 0 0 0 0 0 0 0 0 0 3 0 0 0 0 0 0 0 0 0 0 0 0 0 8 0 0 0 0 2 0 0 0 0 0 0 0 0 3 0 0 0 0 0 0 0 0 0 0
33 GTT 0 0 0 0 0 0 0 0 0 0 0 0 0 1 0 12 0 0 0 0 0 0 0 0 0 0 0 0 0 0 0 0 0 0 0 0 0 0 0 1 0 0 0 1 2 9 4 69400 0 0 11 0 0 0 0 0 0 0 0 0 0 0 0 1
34 GAC 0 7 0 0 0 0 0 0 0 0 0 0 0 0 0 0 0 0 0 0 0 0 0 0 0 0 0 0 0 0 0 0 6 69398 0 1 0 0 0 0 0 8 0 0 0 0 0 0 0 3 0 0 0 0 0 0 0 0 0 0 0 0 0 0
35 ACA 3 0 0 0 69418 9 4 0 0 0 0 0 4 0 0 0 0 0 0 0 0 0 0 0 0 0 0 0 0 0 0 0 0 0 0 0 6 0 0 0 0 0 0 0 0 0 0 0 0 0 0 0 0 0 0 0 0 0 0 0 0 0 0 0
36 ATA 0 0 0 0 7 0 0 0 1 0 0 0 69424 0 3 0 0 0 0 0 0 0 0 0 0 0 0 0 1 0 0 0 0 0 0 0 0 0 0 0 0 0 0 0 3 0 0 0 0 0 0 0 0 0 0 0 0 0 0 0 0 0 0 0
37 CTC 0 3 0 0 2 6 9 0 4 6 3 0 1 2 1 0 1 2 0 0 0 4 0 0 1 1 3 1 6 69369 0 12 0 0 0 0 0 0 0 0 7 0 0 0 0 0 0 0 0 0 0 0 4 5 3 2 0 0 0 0 0 1 0 0
38 GAG 0 0 5 0 0 0 0 0 0 0 0 0 0 0 0 0 4 0 0 0 0 0 0 0 0 0 0 0 0 0 0 0 9 0 69325 4 0 0 0 3 0 0 5 0 0 0 0 0 0 0 6 0 0 0 0 0 0 0 0 0 0 0 0 0
39 AAG 12 1 69272 4 0 0 0 0 0 0 7 0 0 0 1 0 0 0 0 0 0 0 0 0 0 0 0 0 0 0 0 0 0 0 8 0 0 0 0 0 0 0 0 0 0 0 0 0 0 0 0 0 0 0 0 0 0 0 0 0 0 0 0 0
40 AAT 1 3 1 69390 0 0 0 3 0 0 0 4 0 0 0 0 2 1 0 0 0 0 0 0 0 0 0 0 0 0 0 0 0 0 0 6 0 0 0 0 0 0 0 0 0 0 0 0 0 0 0 0 0 0 0 0 0 0 4 0 0 0 0 0
41 GTG 0 0 0 0 0 0 0 0 0 0 0 0 1 0 7 0 0 0 0 0 0 0 0 0 0 0 0 0 0 0 0 0 0 0 0 0 0 0 0 0 0 0 2 0 4 0 69081 0 0 0 0 0 0 0 0 0 0 0 0 0 0 0 0 0
42 GCA 0 0 0 0 7 0 0 0 0 0 0 0 2 0 0 0 0 0 0 0 0 0 0 0 0 0 0 0 0 0 0 0 3 0 0 0 69214 0 5 2 0 0 0 0 20 0 0 0 0 0 0 0 8 0 0 0 0 0 0 0 0 0 0 0
43 GTG 0 0 0 0 0 0 0 0 0 0 0 0 0 0 4 0 0 0 0 0 0 0 0 0 0 0 0 0 0 0 2 0 0 0 1 0 0 0 5 0 0 0 0 0 8 0 69283 6 0 0 0 0 0 0 0 0 0 0 0 0 0 0 2 0
44 ACA 1 0 0 0 69366 0 1 0 0 0 0 0 8 0 0 0 0 0 0 0 1 0 0 0 0 0 0 0 0 0 0 0 0 0 0 0 6 0 0 0 0 0 0 0 0 0 0 0 0 0 0 0 0 0 0 0 0 0 0 0 0 0 0 0
45 CAT 0 0 0 0 0 0 0 0 0 0 0 0 0 0 0 0 0 11 2 69420 0 0 0 2 0 0 0 3 0 0 0 0 0 0 0 0 0 0 0 0 0 0 0 0 0 0 0 0 0 0 0 0 0 0 0 0 0 0 0 0 0 0 0 0
46 TCT 0 0 0 0 0 0 0 0 0 0 0 0 0 0 0 0 0 0 0 0 0 0 0 4 0 0 0 0 0 0 0 0 0 0 0 0 0 0 0 0 0 0 0 0 0 0 0 0 0 0 0 8 0 12 0 69394 0 0 0 0 0 0 0 0
47 GTT 0 0 0 0 0 1 0 0 0 0 0 0 1 0 0 13 0 3 2 0 0 0 0 0 0 0 0 0 0 0 0 0 0 0 0 0 0 0 0 4 0 0 0 0 6 17 0 69314 0 1 0 0 0 0 0 0 0 0 0 0 0 0 0 16
48 AAC 1 69385 2 15 0 2 0 0 0 5 0 0 0 0 0 0 0 0 0 0 0 0 0 0 0 0 0 0 0 0 0 0 0 5 0 0 0 0 0 0 0 0 0 0 0 0 0 0 0 0 0 0 0 7 0 0 0 0 0 0 0 0 0 0
49 CTG 0 0 0 0 0 0 0 0 0 0 0 0 0 0 5 0 0 0 0 0 0 0 6 0 0 0 1 0 24 9 69282 8 0 0 0 0 0 0 0 0 0 0 0 0 0 0 0 0 0 0 0 0 0 0 0 0 0 1 0 0 0 0 3 0
50 CTC 0 0 0 0 0 0 0 0 0 0 0 0 0 6 0 0 0 0 0 0 0 4 0 0 0 0 0 0 14 69298 0 11 0 0 0 0 0 0 0 0 0 0 0 0 0 0 0 0 0 0 0 0 0 0 1 0 0 0 0 0 0 1 0 0
51 GAA 6 0 0 0 0 2 0 0 0 0 0 0 0 2 0 0 0 0 4 0 0 0 0 0 0 0 0 0 0 0 0 0 69164 1 10 0 3 2 13 0 9 0 0 0 0 1 0 0 3 0 0 0 0 0 0 0 0 2 0 4 0 0 0 3
52 GAC 1 5 0 0 0 0 0 0 0 1 0 2 0 0 0 0 0 1 0 0 0 0 0 0 1 0 0 0 0 0 1 0 7 69008 0 14 1 14 1 0 4 10 0 5 0 0 0 0 0 3 0 0 4 0 0 8 0 0 0 0 0 0 0 0
53 AGC 2 16 0 0 0 1 20 0 4 68772 0 30 0 5 1 5 1 1 0 0 0 0 0 0 5 1 5 0 9 0 0 0 1 0 9 1 2 1 2 0 0 9 0 0 0 0 1 0 0 0 0 0 2 4 0 0 0 0 2 0 0 0 1 0
54 CAC 0 3 0 0 0 0 0 4 0 0 0 0 0 0 0 0 8 69116 0 17 0 0 0 0 0 3 0 0 0 0 0 0 0 0 0 0 0 0 0 0 0 0 0 0 0 0 0 0 0 1 0 0 0 0 1 0 0 0 0 0 0 0 0 0
55 AAC 9 68627 0 43 0 0 0 0 0 1 0 0 0 0 0 0 0 0 0 0 0 0 0 0 0 0 0 0 0 0 0 0 0 3 0 0 0 0 0 0 0 0 0 0 0 0 0 0 0 2 0 0 0 0 0 0 0 0 0 0 0 0 0 0
56 GGG 0 0 0 0 0 0 0 0 0 2 5 0 0 0 0 0 0 0 0 0 0 0 0 0 0 0 1 0 0 0 0 0 0 0 4 0 0 0 1 0 11 0 69169 21 0 0 4 0 0 0 0 0 8 0 0 0 0 0 4 0 0 0 0 0
57 AAA 69339 1 6 0 0 0 0 0 2 0 0 0 0 0 1 0 0 0 0 1 0 0 0 0 0 0 1 0 0 0 0 0 4 0 0 0 10 0 1 0 0 0 0 0 1 0 0 0 0 0 0 0 0 0 0 0 2 0 0 0 4 0 0 0
58 CTA 0 0 0 0 0 0 0 0 0 0 0 0 1 1 0 0 2 0 0 0 3 0 0 0 1 0 0 0 68946 0 3 1 0 0 0 0 0 0 0 0 0 0 0 0 0 0 0 0 0 0 0 0 0 0 0 0 0 0 0 0 1 0 0 0
59 TGT 0 0 0 0 0 0 0 0 0 0 0 1 0 0 0 0 0 0 0 0 0 0 0 0 0 0 0 1 0 0 0 0 0 0 0 0 0 0 0 0 0 0 0 2 0 0 0 0 0 0 0 4 0 0 0 0 0 6 2 69385 0 0 0 7
60 AAA 69375 5 5 4 0 0 3 0 3 0 2 0 0 0 3 0 0 0 5 1 0 0 0 0 6 5 1 2 5 1 0 1 3 0 0 0 2 7 0 11 0 0 0 0 0 0 0 0 0 3 0 7 0 3 1 0 0 0 0 1 4 6 0 3
61 TTA 0 0 0 0 0 0 0 0 0 0 0 0 2 0 2 10 0 0 0 0 0 0 0 0 0 0 0 0 11 3 1 1 0 0 0 0 0 0 0 0 0 0 0 0 2 6 0 4 2 2 0 0 4 0 0 0 0 0 0 0 69289 2 13 1
62 AAA 69160 12 127 7 2 0 0 0 0 0 0 0 0 0 1 0 8 0 1 6 0 0 0 0 0 0 0 1 0 0 0 0 6 0 0 1 0 0 0 0 0 0 0 4 0 0 0 0 0 0 1 0 0 0 2 4 0 0 0 0 0 13 0 1
63 GGA 0 0 0 0 0 0 0 0 2 0 0 1 0 0 0 0 0 0 0 0 0 0 0 0 0 0 0 0 0 0 0 0 5 0 0 0 0 0 0 0 69407 0 4 0 2 0 0 0 0 0 0 0 0 0 0 0 4 0 0 0 0 0 0 0
64 ATA 6 0 2 1 7 0 0 0 0 0 10 0 69302 0 15 4 0 0 0 0 0 0 0 0 0 0 0 1 3 0 3 0 0 0 0 0 0 0 0 0 0 0 0 0 11 4 2 6 0 0 0 0 1 0 0 0 0 0 0 0 0 0 0 0
65 GCC 1 0 1 3 0 7 0 0 0 9 0 2 0 0 0 0 8 0 0 0 6 2 2 0 0 1 0 0 0 0 2 0 5 0 0 0 1 69259 9 0 0 1 0 0 0 7 1 0 0 0 0 0 0 3 0 0 0 0 0 0 0 0 0 0
66 CCA 0 0 0 0 1 0 0 0 0 0 0 0 0 0 0 0 1 0 0 0 69202 0 0 1 0 0 0 0 0 0 0 0 0 0 0 0 0 0 0 0 0 0 0 0 0 0 0 0 0 0 0 0 1 0 0 0 0 0 0 0 0 0 0 0
67 CTA 0 0 0 0 0 0 0 0 0 0 0 0 10 0 0 0 0 0 0 0 10 0 0 0 0 0 0 0 69285 1 4 1 0 0 0 0 0 0 0 0 0 0 0 0 0 0 0 0 0 0 0 0 0 0 0 0 0 0 0 0 7 0 0 0
68 CAA 2 0 2 0 2 2 0 0 0 1 2 0 20 5 0 6 69197 0 5 1 0 1 0 0 1 0 2 0 0 16 1 44 3 17 0 1 0 7 0 0 0 0 1 3 2 0 0 2 5 0 0 4 0 0 0 0 0 0 0 1 1 0 0 4
69 TTG 0 0 0 0 0 0 0 0 0 0 0 0 0 0 0 0 0 0 0 0 0 0 0 0 0 0 0 0 2 0 3 0 0 0 0 0 0 0 0 0 0 0 0 0 0 0 1 0 0 0 0 0 0 0 3 0 0 0 0 0 8 0 69309 1
70 GGG 0 0 0 0 0 0 0 0 0 0 2 0 0 0 0 0 0 4 0 1 0 0 0 0 0 0 0 0 0 2 0 0 0 0 12 4 0 1 0 1 14 14 69312 6 0 0 6 0 0 0 0 0 0 0 2 2 0 0 1 0 0 0 0 0
71 AAA 69397 0 24 4 0 0 0 0 8 0 0 3 0 0 0 0 1 0 0 0 0 0 0 0 5 4 0 0 1 1 0 0 8 0 0 0 0 0 16 0 0 0 0 0 0 0 0 0 0 0 0 0 1 0 0 0 0 0 0 0 0 0 0 0
72 TGT 0 0 0 0 0 0 0 0 0 0 0 2 0 0 0 0 0 0 0 0 0 0 0 0 0 0 0 1 0 0 0 0 0 0 0 0 0 0 0 0 0 0 0 0 0 0 0 0 0 0 0 1 0 0 0 0 0 13 0 69424 0 0 0 7
73 AAC 3 69311 1 35 9 5 0 0 0 4 0 1 0 0 0 0 1 2 0 0 0 0 0 0 0 0 0 1 0 0 0 0 0 9 0 0 0 0 0 0 0 3 0 0 0 0 0 0 0 1 0 0 0 3 0 0 0 0 0 0 0 0 0 0
74 ATC 0 0 0 0 0 3 0 0 0 0 0 0 14 69240 4 15 0 0 0 0 0 0 0 0 0 0 0 0 0 3 8 1 0 0 0 0 0 0 0 0 0 0 0 0 4 0 0 0 0 0 4 0 0 0 0 0 0 0 0 0 8 1 0 0
75 ACC 0 3 0 0 2 69379 2 1 0 0 0 0 0 12 0 2 0 0 0 1 0 3 0 0 0 0 0 0 0 0 0 2 0 2 0 0 4 4 2 0 0 0 0 0 0 4 0 0 0 0 0 0 0 0 1 0 0 0 0 0 1 0 2 0
76 GGA 0 0 0 0 0 0 0 0 10 0 0 0 0 0 0 0 0 0 0 0 0 0 0 0 0 0 0 0 0 0 0 0 13 0 0 0 2 0 0 0 69390 0 10 2 3 0 0 0 0 0 0 0 0 0 0 0 5 0 0 0 0 0 0 0
77 TGG 0 0 0 0 0 0 0 0 0 0 3 0 0 0 0 0 0 0 0 0 0 0 0 0 0 0 1 0 0 0 0 0 0 0 0 0 0 0 0 0 0 0 1 0 0 0 0 0 0 0 3 0 0 0 0 0 11 1 69366 14 0 0 7 0
78 CTC 0 0 0 0 0 0 0 0 0 0 0 0 0 4 0 0 0 0 0 0 0 5 0 0 0 0 0 0 17 69373 2 1 0 0 0 0 0 0 0 0 0 0 0 0 0 1 17 0 0 0 0 0 0 0 0 0 0 0 0 0 1 2 3 0
79 TTG 0 0 0 0 0 0 0 0 0 0 0 0 0 0 0 0 0 0 0 0 0 0 0 0 0 0 0 0 3 0 15 0 0 0 0 0 0 0 0 0 0 0 0 0 0 0 1 0 3 0 3 0 0 0 11 0 0 0 0 0 5 1 69309 4
80 GGA 0 0 0 0 0 0 0 0 4 0 0 0 0 0 0 0 0 0 0 0 0 0 0 0 0 0 0 0 0 0 0 0 6 0 0 0 0 0 8 0 69352 9 40 0 6 0 0 0 0 0 0 0 0 0 0 0 4 0 0 0 0 0 0 0
81 AAT 2 16 0 69401 0 0 0 0 0 0 0 1 0 0 0 0 0 4 0 1 0 0 0 0 0 0 0 0 0 0 0 0 0 0 0 3 0 0 0 0 0 0 0 0 0 0 0 0 0 0 0 0 0 0 0 0 0 0 0 0 0 0 0 0
82 CCA 0 0 0 0 19 0 0 0 0 0 0 0 0 0 0 0 2 0 0 0 69361 3 38 6 0 0 0 0 2 0 0 0 0 0 0 0 0 0 0 0 0 0 0 0 0 0 0 0 0 0 0 0 2 0 0 0 0 0 0 0 0 0 0 0
83 GAA 1 8 0 0 4 4 0 0 0 0 0 0 0 0 3 0 1 3 0 1 0 0 0 0 0 0 0 0 0 0 0 1 69414 2 3 0 0 0 3 4 2 0 2 1 0 0 0 2 2 5 1 9 0 2 0 1 0 0 0 0 0 0 0 1
84 TGC 0 0 0 0 0 0 0 0 0 0 0 0 0 0 0 0 0 0 0 0 0 0 0 0 0 7 0 0 0 0 0 0 0 0 0 0 0 0 0 0 0 0 0 0 0 0 0 0 0 4 0 0 0 0 0 0 7 69363 0 38 0 4 0 0
85 GAC 0 6 0 0 0 0 0 0 0 0 0 0 0 0 0 0 0 0 0 0 0 0 0 0 0 0 0 0 0 0 0 0 6 69436 0 7 0 0 0 0 0 7 0 0 0 1 0 0 0 6 0 0 0 0 0 0 0 0 0 0 0 0 0 0
86 TCA 0 0 0 0 2 0 0 10 0 2 0 1 3 1 0 0 4 7 1 9 11 3 0 0 0 1 0 0 0 0 0 0 2 5 0 0 1 1 0 0 9 0 1 0 7 0 0 0 5 6 0 6 69308 7 3 2 0 0 0 0 5 0 0 2
87 CTG 0 0 0 0 0 0 0 0 0 0 0 0 0 3 10 0 0 0 2 0 0 0 2 0 0 0 0 0 31 0 69379 2 0 2 0 0 0 0 0 0 0 0 0 0 0 0 0 0 0 0 3 0 0 0 0 0 0 0 0 0 1 0 7 1
88 CTT 0 1 0 0 0 0 0 0 0 0 0 0 12 3 1 12 5 0 0 2 0 0 0 7 0 0 0 0 2 6 3 69363 0 0 3 0 2 0 0 0 0 0 0 0 0 0 4 0 1 0 0 0 0 0 0 0 0 0 0 0 0 1 12 11
89 CCA 0 4 3 11 5 8 0 1 0 7 0 0 2 10 12 1 3 0 0 1 69237 2 6 34 0 0 0 0 6 0 6 0 19 7 6 5 5 5 2 0 3 1 15 0 0 2 0 2 0 2 0 4 8 9 0 2 0 0 0 0 1 0 3 6
90 GCG 1 2 1 0 5 9 1 3 3 0 0 3 2 68 1 3 3 12 0 10 0 2 4 3 0 1 0 0 1 4 0 1 0 0 9 0 11 0 69191 8 1 0 0 2 0 2 28 0 0 4 0 0 7 1 9 3 0 0 0 0 0 1 2 0
91 AGA 13 0 8 2 1 5 0 0 69358 1 5 1 6 0 7 0 0 2 0 27 0 0 0 0 0 0 0 0 3 0 3 0 0 0 0 0 0 0 0 2 0 0 0 2 2 2 0 0 0 0 0 0 1 0 1 0 0 0 0 0 0 0 3 1
92 TCA 1 0 0 0 4 0 0 0 0 0 0 1 0 0 1 0 6 0 2 0 5 0 0 0 0 0 0 0 0 0 0 0 0 0 1 0 0 1 0 0 0 0 0 0 1 2 2 0 8 0 0 0 69421 0 8 0 0 0 0 0 1 0 0 0
93 TGG 0 0 0 0 0 0 0 0 0 0 1 0 0 0 0 0 0 0 0 0 0 0 0 0 0 0 3 0 0 0 0 1 0 0 0 0 0 0 0 0 0 0 0 0 0 0 0 0 0 0 2 0 0 0 0 0 13 0 69425 0 0 2 4 1
94 TCC 0 0 0 0 0 0 0 0 0 0 0 2 0 0 0 0 0 0 0 0 0 4 0 0 0 0 0 0 0 0 0 0 1 0 0 0 0 1 63 0 0 3 0 0 0 0 0 0 0 5 0 0 3 69354 7 7 0 0 0 0 0 0 0 0
95 TAC 0 3 0 0 0 0 0 0 0 0 0 0 0 0 0 0 0 21 0 0 0 0 0 0 0 0 0 0 0 0 0 0 0 5 0 0 0 0 0 0 0 0 0 0 0 0 0 0 5 69413 0 14 0 1 0 1 0 6 0 0 0 0 0 0
96 ATT 0 0 0 0 0 0 0 6 0 0 0 0 6 5 0 88701 0 0 0 0 0 0 0 0 0 0 0 0 0 0 0 0 0 0 0 0 0 0 0 0 0 0 0 0 0 0 0 4 0 0 0 0 0 0 0 0 0 0 0 0 0 0 0 0
97 GTA 0 0 0 0 0 0 0 0 0 0 0 0 6 0 0 4 0 1 0 0 0 0 0 0 0 0 0 0 0 0 0 0 1 0 0 0 4 0 0 0 0 0 0 0 88641 12 42 3 0 0 0 0 0 0 0 0 0 0 0 0 2 0 0 0
98 GAA 4 0 0 0 0 0 0 0 0 0 0 0 0 0 0 0 0 0 0 0 0 0 0 0 0 0 0 0 1 0 0 0 88685 4 9 1 1 0 0 0 7 0 0 0 3 0 0 3 4 0 2 0 0 0 0 0 0 0 0 0 0 0 0 0
99 ACA 6 1 0 0 88559 1 13 6 1 14 29 1 10 0 0 0 0 3 1 0 6 0 0 2 3 3 0 0 0 8 0 0 5 2 0 0 13 4 0 0 0 2 0 0 0 2 0 0 0 3 0 0 2 5 1 0 0 1 8 0 3 0 0 0
100 CCA 0 0 0 0 2 2 0 0 0 5 0 0 0 0 0 0 5 8 0 6 88630 9 8 0 0 0 0 0 4 5 2 0 0 1 0 2 3 3 6 2 0 0 0 0 0 2 0 1 0 1 0 0 1 0 0 0 0 0 0 0 0 0 0 0
101 AAC 2 88662 1 3 0 6 0 0 0 4 0 0 0 0 0 0 0 1 0 1 0 0 0 0 0 7 0 0 1 0 0 0 0 4 0 1 0 0 2 0 2 0 0 0 2 0 0 0 0 2 0 0 0 1 0 0 0 0 0 0 0 0 0 0
102 TCT 0 1 0 3 0 0 0 0 0 0 0 1 0 0 0 0 2 0 0 0 0 0 2 6 0 0 0 0 0 0 0 0 2 0 0 0 0 0 0 0 0 0 3 1 1 0 1 0 0 0 0 3 9 19 2 88630 0 0 0 0 0 0 0 3
103 GAG 0 0 10 0 4 1 3 0 2 2 0 0 0 6 0 1 6 0 0 0 6 0 0 0 0 0 0 0 0 0 0 0 7 1 88602 8 0 0 1 1 0 0 14 2 9 0 0 12 0 0 2 7 0 0 0 0 0 0 0 0 0 0 0 0
104 AAT 2 19 2 88045 0 11 4 0 0 0 1 5 7 0 0 2 0 0 0 529 0 0 0 0 0 0 0 0 2 0 0 3 0 16 0 11 6 0 0 1 0 0 0 0 0 0 0 0 0 0 0 8 0 0 0 0 0 0 0 2 1 17 1 0
105 GGA 0 0 0 0 0 0 0 0 3 0 0 0 0 0 0 0 0 0 0 0 0 0 0 0 0 0 0 0 0 0 0 0 0 0 0 0 0 0 0 0 88636 5 12 10 6 0 0 0 0 0 0 0 0 0 0 0 2 0 0 0 0 0 0 0
106 GCA 2 1 0 0 29 0 1 2 0 0 0 9 0 0 0 0 0 0 0 0 0 8 2 0 0 0 0 0 0 0 0 0 9 0 0 0 88583 0 5 3 0 0 0 0 10 0 0 0 0 0 0 0 12 11 3 0 0 0 0 0 0 0 0 0
107 TGT 0 0 0 0 0 0 0 0 0 0 0 1 0 0 0 0 0 0 0 0 0 0 0 0 0 0 0 6 0 0 0 0 0 0 0 0 0 0 0 0 0 0 0 1 0 0 0 0 0 0 0 5 0 0 0 2 2 14 0 88689 0 0 0 3
108 TAT 0 0 0 1 0 0 0 0 0 0 0 0 0 0 0 0 0 0 0 11 0 0 0 0 0 0 0 0 0 0 0 0 0 2 0 1 0 0 0 0 0 0 0 0 0 0 0 0 0 11 4 88656 0 0 0 0 0 0 0 3 0 0 0 0
109 CCA 0 0 0 0 4 0 0 0 0 0 0 0 0 0 0 0 3 0 0 0 88634 13 36 6 0 0 0 0 4 0 0 0 0 0 0 0 1 0 0 0 0 0 0 0 0 0 0 0 0 0 0 0 2 0 0 0 0 0 0 0 0 0 0 0
110 GGA 0 0 0 0 0 0 0 0 2 0 0 0 0 0 0 0 0 0 0 0 0 0 0 0 0 0 0 0 0 0 0 0 4 0 0 0 0 0 0 0 88672 0 14 9 4 0 0 0 0 0 0 0 0 0 0 0 3 0 0 0 0 0 0 0
111 GAT 0 0 0 14 4 0 0 0 0 7 0 0 0 0 2 0 6 0 5 0 0 0 2 0 0 0 0 1 0 0 0 0 1 4 9 88480 0 0 0 7 0 0 0 5 6 0 0 0 0 7 0 10 1 7 1 1 0 0 0 0 0 0 1 4
112 CTC 0 0 0 0 0 0 0 0 0 0 0 0 2 11 0 16 0 2 0 0 0 21 0 0 0 0 0 0 8 88608 1 14 0 0 0 0 0 0 0 0 0 0 0 0 0 2 1 0 0 0 0 0 0 0 0 0 0 0 1 0 0 1 1 3
113 ATC 0 0 0 0 0 4 0 1 0 0 0 0 33 88555 1 31 0 8 0 1 0 0 0 0 0 0 0 0 4 1 0 0 0 1 3 0 2 7 1 0 0 4 1 0 1 8 0 0 0 0 0 0 0 0 0 2 0 0 1 0 0 3 1 0
114 GAC 0 19 0 0 0 0 0 0 0 0 0 0 0 0 0 0 2 3 2 0 0 0 0 0 0 0 0 0 0 0 0 0 15 88586 21 8 0 0 0 0 0 3 0 0 0 0 0 0 0 2 0 0 1 0 0 1 0 0 0 0 1 0 0 0
115 TAT 0 0 0 0 0 0 0 0 0 0 0 6 0 1 0 2 0 1 0 7 0 0 0 0 0 0 0 0 0 1 0 0 0 0 0 0 0 4 0 0 0 3 6 0 0 0 2 0 3 8 2 88568 2 0 1 0 0 0 0 6 7 0 1 53
116 GAG 0 0 5 0 0 0 0 0 0 0 0 0 0 0 0 0 1 0 3 3 1 0 3 0 0 0 0 0 0 0 0 0 20 2 88527 10 3 0 0 1 1 0 29 0 0 0 5 0 0 0 3 0 0 0 0 0 0 0 0 0 0 0 0 0
117 GAA 4 0 0 0 0 0 0 0 0 0 0 0 0 0 0 0 2 0 0 0 0 0 0 0 0 0 0 0 0 0 0 0 88516 1 5 0 0 0 0 0 6 0 0 0 0 0 0 0 4 0 0 0 0 0 0 0 0 0 0 0 0 0 0 0
118 CTG 0 0 0 0 0 0 0 0 0 0 0 0 0 0 4 0 0 0 0 0 0 0 10 0 0 0 1 0 12 5 88637 5 0 0 0 0 0 0 0 0 0 0 0 0 0 0 0 0 0 0 0 0 0 0 0 0 0 0 0 0 1 0 4 0
119 AGG 0 0 2 0 0 0 0 0 4 1 88478 0 0 0 11 1 0 2 0 0 0 0 0 0 4 1 1 0 0 0 0 0 0 0 0 0 0 0 0 0 0 0 12 0 0 0 1 0 0 1 0 0 0 0 0 0 0 0 2 0 0 0 0 0
120 GAG 0 0 7 0 0 0 0 0 0 0 0 0 0 0 0 0 0 0 2 0 0 0 0 0 0 0 0 0 0 0 0 0 30 0 88589 13 0 0 0 0 0 0 6 0 0 0 1 0 0 0 4 0 0 0 0 0 0 0 0 0 0 0 0 0
121 CAA 2 0 0 0 0 0 1 0 0 9 0 0 0 0 0 0 88653 0 6 2 1 0 0 0 0 0 0 0 0 0 0 0 0 0 0 0 0 0 0 0 0 0 0 0 0 0 0 0 32 0 0 0 0 0 0 0 0 0 0 0 0 0 0 1
122 TTG 0 0 0 0 0 0 0 0 0 0 0 0 0 0 3 0 0 0 0 0 0 0 0 0 0 0 0 0 0 0 2 0 0 0 0 0 0 0 0 0 0 0 0 0 1 0 0 0 0 0 3 0 0 0 1 0 0 0 4 0 40 0 88536 0
123 AGC 0 7 0 3 0 0 3 12 8 88560 0 5 0 18 0 0 1 0 0 0 0 0 0 0 0 1 0 0 0 0 1 2 0 0 0 0 0 0 1 0 8 11 0 0 0 0 0 3 0 0 0 0 3 0 0 0 0 1 0 1 0 0 0 4
124 TCA 0 0 0 0 12 5 0 0 0 0 0 1 0 1 4 2 0 4 7 0 7 0 0 0 0 0 0 0 0 0 0 1 1 0 0 0 0 1 1 3 3 0 0 20 0 0 0 0 8 0 0 0 88596 12 11 1 0 0 0 0 3 2 0 0
125 GTA 0 0 0 0 6 0 1 1 0 0 0 0 8 0 0 2 0 0 0 0 0 0 0 0 0 0 0 0 0 0 0 0 0 0 0 0 7 0 0 0 2 0 0 0 88659 0 9 3 0 0 0 0 0 3 0 0 0 0 0 0 5 0 0 0
126 TCA 5 2 0 0 13 5 3 0 0 0 5 17 3 0 0 0 2 0 3 0 4 0 0 0 0 0 0 3 0 0 0 0 0 0 2 0 2 0 0 0 3 0 3 4 0 1 0 0 6 0 0 0 88597 6 4 0 0 0 0 1 3 0 0 0
127 TCA 0 1 0 6 1 0 12 4 0 9 0 3 0 0 0 0 0 1 1 0 1 0 0 0 0 0 0 0 0 1 0 0 1 3 0 10 0 0 0 2 4 0 0 0 0 0 0 0 7 0 0 0 88620 2 4 2 0 0 0 0 10 0 0 0
128 TTA 0 0 0 0 0 0 0 0 0 0 0 0 28 2 0 0 0 0 0 0 0 0 0 0 0 0 0 0 12 1 0 0 0 0 0 0 0 0 0 0 0 0 0 0 2 0 0 0 0 0 0 0 4 0 0 1 0 0 0 0 88638 1 8 0
129 GAA 5 0 0 0 0 0 2 0 0 0 0 0 0 0 0 0 0 0 0 0 0 0 0 0 0 0 0 0 0 0 0 0 88644 0 3 0 0 0 0 0 8 0 0 0 0 0 0 0 4 0 0 0 0 0 0 2 0 0 0 0 0 0 0 0
130 AGA 4 0 0 0 0 0 0 0 88609 0 5 0 1 0 0 0 0 0 0 0 0 0 0 0 5 16 0 15 0 0 0 0 0 0 0 0 0 0 0 0 12 0 0 0 0 0 0 0 0 0 0 0 0 0 0 0 0 0 0 0 0 0 0 0
131 TTC 0 0 0 0 0 0 0 0 0 0 0 0 0 0 0 0 0 0 0 0 0 0 0 0 0 0 0 0 0 4 0 0 0 0 0 0 0 0 0 0 0 0 0 0 0 7 0 0 1 0 0 0 0 4 0 0 0 0 0 0 2 88680 0 7
132 GAA 10 0 0 0 0 0 0 0 0 0 0 0 0 0 0 0 2 0 0 0 0 0 0 0 0 0 0 0 0 0 0 0 88696 0 5 0 0 0 0 0 4 0 0 0 0 0 0 0 1 0 0 0 0 0 0 0 0 0 0 0 0 0 0 0
133 ATA 0 0 0 0 2 0 0 0 0 0 0 0 88676 1 10 6 0 0 0 0 0 0 0 0 0 0 0 0 7 0 0 0 0 0 0 0 0 0 0 0 0 0 0 0 2 0 6 0 0 0 0 0 0 0 0 0 0 0 0 0 0 0 0 0
134 TTT 0 0 0 0 0 0 0 0 0 0 0 0 0 0 0 1 0 1 0 0 0 0 0 0 0 0 0 0 0 0 0 3 0 0 0 0 0 0 0 0 0 0 0 0 0 0 0 0 0 0 0 1 0 0 0 2 0 0 0 0 2 18 0 88696
135 CCC 0 19 0 0 3 3 0 0 0 9 0 5 0 2 0 1 2 1 0 1 15 88548 2 13 0 0 0 0 0 4 0 0 0 7 4 1 0 0 1 0 0 0 2 3 0 0 0 0 0 0 0 0 1 2 0 0 0 0 0 0 0 0 0 0
136 AAG 19 8 87053 14 108 29 10 25 0 88 9 27 3 10 7 8 11 11 39 11 11 107 0 51 0 0 2 5 33 9 14 33 16 20 50 10 32 37 28 2 0 15 25 8 93 26 51 4 0 54 2 62 3 3 7 0 0 3 17 0 80 60 84 25
137 GAA 3 11 0 0 0 6 0 0 0 14 0 4 0 2 0 1 0 0 5 0 0 2 0 0 0 0 0 0 0 0 0 5 88289 4 14 75 2 0 1 0 7 3 0 0 4 7 3 0 4 0 0 0 2 0 2 0 0 0 1 0 1 2 1 0
138 AGT 1 0 0 8 0 0 8 1 3 7 12 88519 0 6 1 13 2 1 7 4 1 0 2 0 5 0 0 2 0 2 0 0 9 4 0 1 8 0 0 0 0 0 2 4 0 1 0 0 0 5 0 0 8 22 0 3 0 0 0 2 1 3 0 1
139 TCA 0 3 0 0 11 0 2 0 0 1 0 2 2 0 0 0 2 0 0 3 6 0 0 0 7 0 0 0 0 0 0 0 0 0 4 0 12 2 9 1 1 1 0 0 0 1 0 1 4 0 0 0 88549 0 15 3 0 0 2 0 2 0 1 0
140 TGG 0 0 0 0 0 0 0 0 0 0 3 0 0 0 0 0 0 0 0 1 0 0 0 0 0 0 2 0 0 0 0 0 0 0 0 0 0 0 0 0 0 0 0 0 0 0 0 0 0 0 6 0 0 0 0 0 11 0 87841 8 0 5 8 0
141 CCC 0 0 0 0 4 18 2 2 0 8 0 0 0 0 12 0 1 1 0 0 8 88531 0 2 0 0 0 0 1 6 0 2 9 0 0 0 0 0 10 1 0 0 0 1 5 4 0 3 0 0 0 0 2 13 0 0 0 0 0 0 0 0 1 0
142 AAC 11 88582 1 19 0 2 0 0 0 4 0 0 0 0 0 0 0 3 0 0 1 0 0 0 0 0 0 0 0 0 0 0 1 3 0 0 0 0 0 0 0 0 0 0 0 0 0 0 0 0 0 0 0 0 0 0 0 0 0 0 5 0 0 0
143 CAC 0 3 0 3 2 0 0 2 0 0 0 0 0 1 0 0 6 88572 0 14 0 0 0 0 1 1 0 0 3 1 0 0 0 0 0 0 0 0 0 0 0 0 0 0 0 1 0 0 0 23 0 2 0 0 2 2 0 0 0 0 0 0 0 0
144 ACA 2 0 0 0 87634 11 3 24 1 2 0 0 12 0 0 0 0 0 0 0 2 0 0 0 0 0 0 0 0 0 0 0 0 0 0 0 23 0 0 0 9 0 3 0 0 1 0 0 0 0 0 0 0 0 0 0 0 0 0 0 0 0 0 0
145 TTC 0 0 0 7 0 0 2 5 0 0 0 4 0 1 1 3 0 0 1 0 0 0 0 0 0 2 0 0 0 3 0 0 9 2 11 0 7 5 4 0 8 0 7 0 0 7 0 0 0 0 0 1 4 5 0 2 0 0 0 1 7 87834 1 3
146 AAC 7 87628 1 73 0 0 0 0 0 8 6 0 0 0 0 0 2 1 3 11 0 1 0 0 0 0 0 0 0 0 0 0 5 29 7 1 0 0 1 0 0 0 0 0 0 1 2 0 0 4 0 0 2 0 3 0 0 0 0 0 1 0 0 1
147 GGA 0 0 0 0 0 0 0 0 7 0 0 0 0 0 0 1 0 0 0 0 0 0 0 0 0 0 0 0 0 0 0 0 0 0 1 0 0 0 0 1 87763 11 16 7 1 0 0 0 0 0 0 0 0 0 0 0 2 0 0 0 0 0 0 0
148 GTA 2 0 0 0 281 107 97 45 0 39 0 24 374 62 0 15 0 0 2 0 0 0 1 0 0 4 0 0 6 2 1 6 1 1 3 0 5 2 0 3 1 0 1 0 86036 9 8 0 0 0 0 0 34 91 100 7 0 0 0 0 8 0 0 0
149 ACA 4 0 0 0 87887 2 18 3 1 6 0 1 10 0 0 0 0 0 0 0 0 0 0 0 0 0 0 0 0 0 0 0 0 0 0 0 2 0 0 0 0 0 0 0 0 0 0 0 0 0 0 0 5 0 0 1 0 0 0 0 1 0 0 0
150 GTA 6 0 6 0 0 0 3 0 2 0 0 0 10 10 2 0 0 2 0 0 0 0 0 0 0 0 0 0 3 5 0 0 0 0 0 0 5 0 0 1 0 0 0 0 87504 6 5 10 0 16 0 20 5 7 0 0 0 0 13 0 6 81 0 4
151 TCA 0 0 0 0 2 0 0 0 0 0 0 0 0 0 0 0 0 0 0 0 6 0 0 0 0 0 0 0 0 0 0 0 0 0 0 0 0 0 0 0 1 0 0 0 0 0 0 0 4 0 0 0 87454 11 24 0 0 0 2 0 2 0 0 0
152 TGC 0 0 0 0 0 0 0 0 0 1 0 0 0 0 0 0 0 0 0 0 0 0 0 0 0 0 0 0 0 0 0 0 1 0 0 0 0 0 0 0 0 0 0 0 0 0 0 0 0 12 0 0 0 0 0 0 7 87871 1 11 0 6 0 0
153 TCC 21 26 71 62 29 58 171 7 16 0 41 3 120 32 20 46 58 18 9 59 180 299 8 37 7 35 4 8 49 164 298 140 0 1 1 0 87 0 9 15 60 123 93 123 40 53 136 76 0 81 1 9 5 84526 4 4 0 45 26 2 18 12 30 0
154 CAT 0 1 0 15 99 28 63 69 2 0 8 8 156 1 44 9 20 14 51 85986 137 0 0 1 0 0 0 3 124 212 38 60 11 4 15 571 4 3 0 0 0 0 4 0 199 26 0 1 0 0 3 2 3 0 6 3 0 4 3 2 4 33 36 6
155 AGG 2 0 17 0 0 0 0 0 4 1 87661 19 9 2 27 36 0 0 8 4 0 0 0 0 9 0 0 0 11 7 0 7 4 22 0 4 25 1 0 0 48 7 349 102 0 0 0 7 0 0 146 6 7 0 9 26 0 0 6 0 2 0 0 3
156 GGA 23 52 0 9 0 10 11 4 5 12 0 4 0 0 18 0 92 1 3 1 0 0 0 0 0 0 0 0 0 1 0 0 151 59 19 10 111 166 0 16 87427 0 103 2 4 0 0 0 0 0 0 2 8 34 6 8 5 0 0 0 5 0 0 0
157 AAA 85480 24 13 19 91 143 0 82 36 1 0 63 12 21 15 8 98 786 9 44 0 0 0 0 0 0 1 6 8 40 29 1 207 0 34 62 0 0 0 0 18 44 45 514 37 0 70 4 0 0 0 3 226 32 4 14 0 0 0 0 127 16 61 55
158 AGC 0 61 1 16 2 15 22 11 1 83353 2 21 1 21 10 7 39 45 236 292 4 320 3 56 0 11 6 13 27 31 2 1 0 4 0 0 81 3098 5 232 0 29 6 0 0 0 1 47 0 1 0 0 0 1 0 0 0 1 0 0 0 6 0 0
159 AGT 0 3 0 10 21 10 0 18 0 4 7 88366 0 0 1 3 0 2 0 0 0 0 0 0 0 0 0 1 0 0 0 0 0 113 0 0 3 0 0 0 1 2 0 6 0 0 0 0 0 0 0 0 7 1 0 0 0 0 0 0 0 0 0 0
160 TTT 0 0 0 0 0 0 0 0 0 0 0 0 0 0 0 1 0 0 0 0 0 1 0 0 0 0 0 0 0 0 0 4 0 0 0 0 0 0 0 0 0 0 0 0 0 0 0 0 0 0 0 0 0 0 0 1 0 0 0 5 0 7 1 88556
161 TAC 0 0 0 0 0 0 0 0 0 2 0 0 0 0 0 0 0 3 0 0 0 0 0 0 0 0 0 0 0 0 0 0 0 0 0 0 0 0 0 0 0 0 2 0 0 0 0 0 3 88600 3 15 0 0 0 0 0 1 0 0 0 3 0 0
162 AGA 5 61 9 24 0 4 0 1 88389 20 3 10 1 0 0 0 2 2 0 1 0 0 0 0 67 0 0 6 0 0 0 0 0 0 0 0 0 0 0 0 17 0 0 0 0 0 0 0 0 0 0 0 1 11 4 2 0 0 1 0 0 0 0 0
163 AAT 1 13 1 88559 0 0 0 2 0 0 0 6 0 0 0 1 0 0 0 1 0 0 0 0 0 0 0 0 0 0 0 0 0 0 0 5 0 0 0 0 0 0 0 0 0 0 0 0 0 0 0 0 0 2 0 0 0 0 0 0 0 0 0 0
164 TTG 0 0 0 0 0 0 0 0 0 0 0 0 0 0 5 0 0 0 0 0 0 0 0 0 0 0 0 0 0 0 1 0 0 0 0 0 0 0 0 0 0 0 0 0 0 1 1 0 0 0 0 0 0 0 5 0 0 0 0 0 10 0 88644 3
165 CTA 0 5 0 0 0 0 0 0 0 0 0 4 5 0 0 0 1 0 0 0 3 0 0 0 0 0 0 0 88492 1 8 0 0 0 0 0 0 0 0 2 0 0 0 0 12 0 7 0 0 0 0 0 0 0 0 0 0 0 1 0 15 0 0 0
166 TGG 0 0 0 0 0 0 0 0 0 0 1 0 0 0 0 0 0 0 0 0 0 0 0 0 0 0 1 0 0 0 0 0 0 0 0 0 0 0 0 0 0 0 0 0 0 0 0 0 0 0 23 0 0 0 0 0 16 0 88599 1 0 0 5 0
167 CTG 0 0 0 0 0 0 0 0 0 0 0 0 0 0 13 0 0 0 1 0 0 1 5 0 0 0 0 0 10 11 88426 6 0 0 0 0 0 0 0 0 0 0 0 0 0 0 0 1 0 0 0 0 0 0 0 0 0 0 0 0 0 0 31 0
168 ACG 0 0 4 0 10 15 88558 6 0 0 0 0 0 0 10 0 0 0 0 0 0 0 0 0 0 0 0 0 0 0 0 0 2 0 0 0 0 0 9 0 0 1 0 0 0 0 0 0 0 0 0 0 0 0 1 0 0 0 0 0 0 0 0 0
169 AAG 18 0 88447 4 0 0 0 1 0 11 9 38 0 0 8 0 0 7 0 1 0 0 0 0 1 2 1 0 1 0 0 0 0 0 7 0 0 3 4 7 0 0 0 0 4 4 8 0 0 0 0 0 15 5 8 13 0 0 0 0 0 0 1 0
170 AAG 12 0 88536 7 0 0 4 0 0 1 8 0 0 2 2 0 0 4 0 0 0 0 0 0 2 3 2 13 12 2 4 0 0 0 8 0 3 0 3 0 0 0 0 0 7 0 0 0 0 0 0 0 2 1 0 0 0 0 1 0 0 10 8 0
171 GGG 0 13 0 0 4 0 1 0 0 0 5 0 1 0 1 0 3 24 0 0 0 0 0 0 0 0 0 0 0 10 4 1 0 5 27 23 4 0 11 3 13 1 88360 8 0 0 5 1 0 12 0 0 2 3 0 2 0 0 6 0 0 0 0 18
172 GAT 0 8 0 8 1 0 0 10 0 0 0 0 4 0 0 0 1 0 0 0 3 7 0 0 0 0 0 0 0 0 2 0 5 2 25 88503 4 0 4 4 1 0 0 19 0 0 2 2 0 0 1 14 0 6 11 1 0 0 0 0 0 0 2 0
173 TCA 0 5 2 18 14 5 0 1 0 0 0 0 5 2 0 0 0 3 13 5 9 1 0 2 0 0 4 0 2 10 5 4 2 3 1 0 1 4 1 12 0 0 1 1 2 2 19 3 3 1 0 2 88415 5 14 6 0 0 0 0 15 6 0 0
174 TAC 0 0 0 0 0 0 0 0 0 0 0 0 0 0 0 0 0 13 0 1 0 0 0 0 0 0 0 0 0 0 0 0 0 0 0 0 0 0 0 0 0 0 0 0 0 0 0 0 3 88592 0 14 0 0 0 0 0 9 0 0 0 2 0 0
175 CCA 3 0 7 2 7 1 0 2 0 0 0 0 0 0 0 0 7 2 8 2 88001 6 3 3 7 4 2 4 1 2 0 2 0 2 0 0 3 0 1 0 0 0 0 0 3 0 0 0 2 11 0 1 5 0 0 2 0 0 1 0 0 5 0 0
176 AAG 11 0 88598 2 1 0 8 4 0 1 13 2 0 1 4 0 5 2 3 2 4 1 4 1 9 0 0 10 1 0 5 0 0 0 3 0 0 0 0 0 0 0 0 2 0 2 3 0 0 0 0 1 1 0 0 0 0 0 5 0 0 0 0 0
177 CTG 0 0 0 0 2 1 18 2 0 0 0 0 0 0 3 3 0 0 3 3 0 0 4 0 0 0 0 0 21 1 88476 4 0 0 0 0 1 0 5 0 0 0 0 0 10 13 0 10 0 1 0 0 8 0 8 1 0 0 3 4 2 3 9 0
178 ACC 0 11 0 1 5 88566 7 0 0 4 0 3 0 16 0 0 1 8 0 9 0 0 0 0 2 0 0 0 2 1 0 0 0 0 0 0 0 14 5 1 2 0 2 0 0 0 0 3 0 0 0 0 0 11 0 0 0 0 0 0 0 0 0 0
179 AAT 13 8 14 88617 0 0 4 1 1 0 0 2 0 0 0 0 0 0 0 0 0 0 0 1 0 0 0 0 0 5 1 2 0 6 2 0 0 1 0 0 1 0 2 0 8 0 4 0 0 0 0 1 0 1 0 0 0 0 0 1 0 0 0 0
180 TCC 0 0 0 4 0 7 3 11 3 0 4 3 1 0 3 4 0 4 4 0 0 2 0 0 7 1 0 1 2 2 0 0 7 2 0 0 0 0 2 0 5 0 0 0 0 0 0 63 0 5 0 0 12 88376 5 2 0 0 0 0 0 6 0 1
181 TAT 0 0 0 1 0 0 0 0 0 0 0 0 0 0 0 0 0 0 0 19 0 0 0 0 0 0 0 0 0 0 0 0 0 0 0 0 0 0 0 0 0 0 0 0 0 0 0 0 0 3 0 88636 0 0 0 0 0 0 0 2 0 5 0 0
182 GTG 1 0 0 0 0 2 0 4 4 1 0 1 1 0 12 7 8 1 6 0 0 0 0 0 0 0 5 1 0 0 2 0 0 0 0 0 2 10 8 0 0 0 0 0 8 4 88551 7 0 0 0 0 2 0 5 0 0 0 10 0 0 2 2 1
183 AAC 2 88649 0 7 0 0 0 0 0 1 0 0 0 0 0 0 0 0 0 0 0 0 0 0 0 0 0 0 0 0 0 0 0 9 0 0 0 0 0 0 0 0 0 0 0 0 0 0 0 0 0 0 0 0 0 0 0 0 0 0 2 0 0 0
184 AAT 1 8 0 88646 0 7 0 7 0 0 0 11 0 0 0 0 0 0 0 0 0 0 0 0 3 3 2 0 3 1 0 0 0 0 0 2 0 0 2 2 0 1 0 6 0 2 0 0 0 0 0 0 0 0 0 1 0 0 0 0 0 0 0 0
185 AAA 88593 6 8 2 2 0 0 0 9 0 0 0 1 0 0 0 0 0 0 0 0 0 0 0 16 0 0 0 0 0 4 0 19 0 0 0 0 2 0 0 0 0 0 0 0 0 0 2 0 1 0 1 0 0 0 0 0 0 0 0 0 0 3 0
186 GGG 0 0 0 0 0 0 0 0 0 0 20 0 0 0 0 0 0 0 0 8 0 0 0 0 0 0 0 0 0 0 1 0 0 2 18 5 2 0 0 0 13 0 88545 3 0 0 1 0 1 0 0 0 0 1 0 12 0 0 11 0 0 0 0 1
187 AAA 88661 2 15 2 0 1 0 0 5 0 0 0 0 0 0 0 1 0 0 0 0 0 0 0 0 0 0 0 0 2 4 0 3 0 1 0 2 1 0 11 0 0 0 0 0 0 0 3 0 0 0 0 0 0 0 0 0 6 0 1 0 0 0 0
188 GAA 7 0 0 0 0 0 1 0 0 3 3 0 0 0 0 7 1 7 0 0 17 1 3 3 0 0 0 0 0 1 1 0 88627 12 6 0 3 0 0 0 4 0 0 0 0 0 0 0 1 0 0 0 0 7 0 0 0 0 0 0 0 0 0 0
189 GTC 0 0 0 0 0 0 0 0 0 0 0 0 1 12 0 0 0 0 0 0 0 0 0 0 0 0 0 0 0 0 0 0 0 1 0 0 0 4 0 0 0 0 0 0 18 88661 7 16 0 0 0 0 0 0 0 0 0 0 0 0 0 1 0 0
190 CTT 0 0 0 0 0 0 0 0 0 0 0 0 0 0 12 6 0 0 0 1 0 0 0 11 0 0 0 1 2 5 6 88597 0 0 0 0 0 0 0 0 0 0 0 0 0 0 0 0 0 0 0 0 0 0 0 0 0 0 0 0 0 0 0 2
191 GTA 0 0 0 0 0 0 0 0 0 0 0 0 3 0 0 0 0 0 0 0 0 0 0 0 0 0 0 0 2 0 1 3 1 0 0 0 3 0 0 0 0 0 1 0 71360 0 4 0 0 0 0 0 0 0 0 0 0 0 0 0 2 0 0 0
192 CTA 0 0 0 0 0 2 0 0 0 0 0 0 12 0 5 0 0 0 0 0 3 0 0 0 0 0 0 0 71334 0 8 2 0 0 0 0 0 0 0 0 0 0 0 0 0 1 1 2 0 0 0 0 0 0 0 0 0 0 0 0 5 0 16 0
193 TGG 0 0 0 0 0 0 0 0 0 0 0 0 0 0 0 0 0 0 0 0 0 0 0 0 0 0 2 0 0 0 0 0 0 0 0 0 0 0 0 0 0 0 1 0 0 0 0 0 0 0 3 0 0 0 0 0 2 0 71343 3 0 0 2 0
194 GGT 0 0 0 0 0 0 0 0 0 0 0 7 0 0 0 0 0 0 0 0 0 0 0 0 0 0 0 0 0 0 0 0 0 0 0 5 4 0 0 0 3 8 8 71254 0 0 0 19 0 0 0 0 0 0 0 0 0 0 0 2 0 0 0 0
195 GTT 0 0 0 0 0 0 0 0 0 0 0 0 0 10 0 31 0 0 0 0 0 0 0 0 0 0 0 0 7 0 0 3 0 0 0 0 0 0 0 4 0 0 0 0 2 23 2 71288 0 0 0 0 0 0 0 0 0 0 0 0 0 0 0 0
196 CAT 0 0 0 2 0 0 0 0 0 0 0 0 0 0 0 0 0 7 0 71354 0 0 0 0 0 0 0 7 0 0 0 0 0 0 0 2 0 0 0 0 0 0 0 0 0 0 0 0 0 0 0 2 0 0 0 0 0 0 0 0 0 0 0 0
197 CAC 0 40 0 0 0 0 0 3 0 0 0 0 0 0 0 0 6 71288 0 4 0 0 0 0 0 3 0 0 0 1 1 0 0 1 0 0 0 1 1 0 0 1 1 0 0 0 0 0 0 6 0 0 0 0 0 0 0 0 0 0 5 0 0 0
198 CCG 0 0 0 0 0 7 6 0 0 0 0 0 0 0 0 0 0 0 4 0 16 0 71318 4 0 0 0 0 0 0 3 0 0 0 0 0 0 0 0 0 0 0 0 0 0 0 0 0 0 0 0 0 0 0 4 0 0 0 0 0 0 0 0 0
199 TCT 3 0 0 0 0 0 0 0 0 0 0 0 0 0 0 0 0 0 0 0 0 0 0 3 0 0 0 0 0 0 0 0 0 0 0 0 0 0 0 1 0 0 1 0 0 0 0 0 0 0 0 4 0 7 1 71335 0 0 0 0 0 0 0 2
200 AGC 0 7 0 0 0 0 0 0 10 71280 0 21 0 8 0 0 0 0 0 0 0 0 0 0 0 1 0 0 0 0 0 0 0 0 0 0 0 0 0 0 0 6 0 0 0 0 0 0 0 0 0 0 0 0 0 1 0 0 0 0 0 0 0 0
201 AGT 0 4 7 10 0 25 2 0 0 4 0 71237 3 5 8 2 1 0 0 0 0 0 0 0 0 0 4 1 0 0 0 3 3 0 2 0 0 0 0 0 0 4 0 4 0 0 0 0 0 0 0 2 2 6 1 0 0 0 2 0 1 0 0 1
202 GAT 0 0 0 2 0 0 0 0 0 21 0 0 0 1 0 0 0 2 2 0 0 0 0 0 0 0 0 0 0 0 1 5 9 5 0 71293 0 1 0 2 0 1 0 5 0 1 0 1 0 0 0 5 17 2 7 0 0 0 0 0 0 0 0 0
203 GAG 0 0 1 0 0 0 0 0 0 0 0 0 0 0 0 0 0 0 0 0 0 0 0 0 0 0 0 0 0 0 0 0 14 0 71212 1 0 2 0 0 0 0 6 0 0 0 0 0 0 0 3 0 0 0 0 0 0 0 0 0 0 0 0 0
204 CAA 5 0 0 0 0 0 0 0 0 0 0 0 0 0 0 0 71289 1 2 3 0 0 0 0 2 0 0 0 0 0 0 0 0 0 0 0 0 0 0 0 0 0 0 0 0 0 0 0 10 0 0 0 0 0 0 0 0 0 0 0 0 0 0 0
205 CAG 0 2 8 10 0 0 0 0 0 0 0 2 0 0 1 0 3 0 71210 1 0 0 3 0 0 0 11 0 29 5 0 0 0 0 12 0 0 9 7 0 0 2 0 3 0 0 9 0 0 0 1 4 0 0 2 0 0 0 0 0 0 0 2 2
206 AGT 0 0 0 2 0 7 0 0 0 3 0 71247 0 3 0 0 1 0 0 0 0 0 0 0 0 0 0 1 2 0 0 0 0 0 0 3 2 8 2 0 1 0 2 11 0 0 0 3 0 0 0 0 0 0 0 0 0 0 0 1 0 0 2 1
207 CTC 0 0 0 0 0 0 0 0 0 0 0 0 0 2 3 0 0 0 0 0 0 2 0 0 0 2 0 0 17 71322 6 6 0 0 0 0 0 0 0 0 0 0 0 0 0 0 0 0 0 0 0 0 0 0 0 0 0 0 0 0 0 0 0 0
208 TAT 0 0 0 0 0 0 0 0 0 0 0 0 0 0 0 0 0 0 0 4 0 0 0 0 0 0 0 0 0 0 0 0 0 0 0 0 0 0 0 0 0 0 0 0 0 0 0 0 0 1 0 71315 0 0 0 0 0 0 0 1 0 0 0 0
209 AGT 0 6 0 10 0 0 6 4 0 10 0 71132 7 0 7 10 2 4 0 0 1 0 1 0 0 0 0 0 3 6 2 2 1 21 0 0 0 0 2 6 3 0 0 14 0 2 0 0 0 3 0 2 1 3 0 19 0 0 0 0 2 5 4 4
210 AAT 0 1 2 71280 0 0 0 3 0 0 0 7 1 4 0 2 0 0 0 1 0 0 4 0 3 0 0 0 0 0 1 0 0 0 1 19 2 2 0 12 0 1 0 0 0 0 0 4 1 1 0 0 5 0 0 0 0 0 0 0 0 0 0 0
211 GGA 0 0 0 5 4 4 0 0 28 3 0 0 0 4 0 0 1 0 0 0 1 6 0 0 1 0 0 0 0 0 1 0 8 0 0 0 0 1 0 0 71182 0 7 4 0 0 0 0 0 1 0 0 0 12 25 1 3 0 3 0 2 1 5 2
212 AAT 3 3 3 71251 0 0 0 1 0 0 0 4 3 0 2 2 2 5 0 4 1 2 0 2 1 0 0 1 0 6 0 0 1 0 0 2 7 0 0 7 0 2 0 0 0 4 0 0 0 4 0 1 0 0 0 0 0 0 1 0 0 0 2 3
213 GCT 2 0 0 0 6 0 0 7 0 0 0 2 0 0 0 0 1 1 0 1 0 23 0 5 0 0 0 0 0 0 0 0 0 0 0 4 4 14 9 71087 2 0 0 0 0 1 0 3 0 0 0 0 1 0 6 21 0 0 0 0 0 0 0 1
214 TAT 0 0 0 0 0 0 0 0 0 0 0 0 0 8 0 0 0 0 10 9 0 0 0 0 0 0 0 0 0 0 0 0 0 0 0 1 0 0 0 0 0 0 0 0 42 0 0 2 0 2 0 71290 0 0 0 0 0 0 0 3 0 5 0 0
215 GTC 0 0 0 0 0 0 0 0 0 0 0 0 2 2 0 0 0 0 0 0 0 0 0 0 0 0 0 0 0 0 0 0 0 0 0 0 0 2 0 0 0 0 0 0 4 71360 0 7 0 0 0 0 0 0 0 0 0 0 0 0 0 1 0 0
216 TCT 1 0 0 0 4 0 0 1 10 0 0 0 2 0 0 0 0 0 0 0 0 0 0 2 0 0 1 0 0 0 0 0 0 0 0 0 2 3 0 0 0 0 0 0 0 0 0 7 0 35 0 5 0 13 6 71292 0 0 0 0 0 1 2 3
217 GTA 0 0 0 0 0 0 0 0 0 0 0 0 7 0 0 0 0 0 0 0 0 0 0 0 0 0 0 0 0 0 0 0 0 0 0 0 2 0 0 0 0 0 0 0 71283 5 21 3 0 0 0 0 0 0 0 0 0 0 0 0 3 0 0 0
218 GCG 0 0 0 0 0 8 4 0 0 6 0 0 0 0 0 0 0 0 1 0 0 0 0 0 0 0 0 0 0 0 0 0 0 0 9 0 10 11 71149 16 0 0 0 0 0 5 13 0 0 0 0 0 0 0 5 11 0 0 0 0 0 6 0 0
219 TCT 2 0 1 0 2 0 0 1 0 0 0 0 0 0 0 0 0 1 0 0 0 0 0 8 0 0 0 0 0 0 0 0 0 0 0 0 1 3 1 0 2 1 0 0 0 0 0 0 0 0 0 5 4 23 4 71287 0 0 0 0 0 0 0 4
220 TCA 2 0 0 1 0 0 2 0 5 6 0 0 0 0 2 4 0 2 0 52 26 1 0 1 0 5 0 0 3 5 0 0 2 4 0 1 5 4 0 3 2 0 0 0 0 3 0 0 2 4 0 1 71183 0 13 0 0 0 2 0 5 0 1 8
221 AAT 3 4 1 71293 0 0 0 4 1 0 0 10 0 0 0 0 6 0 2 1 2 0 0 0 0 0 0 0 0 0 2 2 0 0 4 8 0 2 0 0 1 0 0 0 0 0 0 0 0 0 0 0 1 0 2 0 0 0 0 0 0 0 1 1
222 TAT 0 0 0 1 0 0 4 1 0 0 0 0 0 0 6 0 0 0 0 10 0 0 0 0 0 0 0 0 0 0 2 3 0 0 0 0 0 0 0 0 0 0 0 0 0 1 3 3 3 12 4 71318 0 0 0 0 0 0 1 2 2 4 0 0
223 AAC 3 71076 2 9 0 0 0 0 0 7 0 0 5 1 0 0 2 14 4 55 0 0 0 0 1 0 0 0 0 1 1 0 19 4 0 0 0 3 7 2 0 0 0 1 5 2 4 10 0 2 0 4 0 0 0 0 0 0 0 0 74 3 3 9
224 AGG 3 0 5 0 0 0 0 1 10 2 71191 2 0 0 4 0 1 3 5 3 0 0 0 0 1 5 0 16 0 0 0 0 0 0 0 0 4 0 0 0 0 0 5 1 0 1 0 0 0 0 0 1 3 0 0 0 0 0 4 0 0 0 0 0
225 AGA 11 0 0 0 1 0 0 0 70884 1 10 1 3 3 3 0 0 0 0 0 0 0 0 0 1 0 0 1 0 2 13 0 0 0 0 0 0 0 0 0 6 0 0 0 0 0 0 0 0 0 0 0 0 0 0 0 1 0 0 0 0 0 0 0
226 TTC 0 0 0 0 0 4 6 0 0 3 0 0 4 0 3 3 0 0 0 0 0 0 0 0 0 0 0 0 2 5 1 0 0 0 0 0 0 0 0 0 0 0 0 0 3 1 12 1 0 2 0 11 0 4 0 0 0 1 1 0 3 71146 0 8
227 ACC 7 3 0 0 2 71211 1 7 1 19 0 0 2 2 2 0 1 3 5 0 0 1 0 0 0 1 0 1 0 1 0 0 0 2 0 0 0 18 1 2 0 0 0 0 0 1 0 0 0 0 0 0 0 4 0 5 0 2 0 0 0 8 0 2
228 CCG 0 0 0 0 3 0 4 0 0 0 0 0 0 2 0 7 0 0 2 0 19 1 71263 5 0 0 10 0 0 0 4 0 0 0 0 0 1 5 1 5 0 3 1 0 2 0 0 0 0 0 0 0 0 0 1 4 0 0 0 1 0 0 0 0
229 GAA 2 0 0 0 2 0 0 16 0 0 0 3 0 2 0 0 2 2 1 0 0 0 0 0 0 0 0 0 0 0 0 0 70715 4 4 3 1 1 4 1 8 2 4 0 2 0 2 3 3 1 0 1 17 5 5 16 0 1 4 2 0 1 4 1
230 ATA 0 0 0 1 2 0 0 0 1 0 0 0 71189 0 12 52 0 0 0 0 7 10 6 1 0 0 0 0 2 0 0 2 0 0 0 0 1 1 0 4 0 0 2 0 3 4 0 0 0 2 0 0 0 1 2 0 0 1 0 0 3 0 0 1
231 GCT 1 2 0 0 2 2 7 4 2 2 8 0 0 0 1 0 9 1 15 0 0 0 0 0 0 1 0 0 2 0 9 0 0 0 0 3 2 17 0 70971 1 0 0 0 1 7 3 27 0 11 3 2 0 4 2 6 0 0 1 13 0 0 1 0
232 GCA 1 4 2 6 22 0 0 4 0 10 2 0 2 7 2 0 2 7 0 18 7 1 13 3 5 2 15 2 4 1 1 3 7 2 3 0 70978 9 18 4 2 0 5 2 7 3 6 5 0 5 0 20 29 7 3 1 0 0 1 3 6 6 14 1
233 AGG 0 0 3 0 0 0 0 0 29 0 70705 2 0 0 7 0 0 0 0 0 0 0 0 0 0 0 18 4 0 0 0 0 0 0 0 0 0 0 0 0 1 0 11 0 0 0 0 0 0 0 0 0 0 0 0 0 0 0 2 0 0 0 0 0
234 CCC 1 0 1 0 0 7 0 0 1 0 0 0 0 0 0 0 0 1 0 0 11 71223 1 9 0 14 0 0 0 3 0 1 0 0 0 0 8 9 1 0 0 0 0 0 0 0 0 0 0 0 0 0 1 5 0 0 0 0 0 0 0 0 0 0
235 AAA 70983 0 12 0 4 0 0 0 2 0 0 0 0 0 3 0 1 0 0 0 0 0 3 0 0 11 0 1 1 3 11 0 5 0 0 0 0 3 1 0 0 0 0 0 0 0 0 41 1 4 0 0 0 1 0 0 0 4 0 0 9 0 0 0
236 GTA 0 6 1 0 11 1 0 0 1 0 1 1 9 0 13 0 2 2 4 0 0 0 0 0 0 0 2 0 8 9 6 10 0 0 0 0 7 0 3 5 0 0 0 0 71179 5 5 1 5 2 0 0 0 0 3 1 0 0 0 0 8 0 0 0
237 AGA 7 4 13 1 0 0 0 0 71090 3 8 3 4 0 1 0 1 0 3 0 0 0 0 0 5 0 0 0 0 4 0 0 0 0 5 0 0 0 0 0 8 0 0 0 0 0 0 2 0 0 0 0 0 0 1 0 0 2 0 0 1 13 0 1
238 GAT 0 0 0 1 5 0 8 0 0 0 0 0 0 5 0 0 0 2 0 5 0 0 0 0 0 0 0 0 0 0 1 0 0 6 0 71012 0 0 0 0 0 0 0 4 0 0 0 2 0 0 0 0 0 0 0 1 0 0 0 0 0 0 0 0
239 CAA 7 2 0 0 0 0 0 0 0 1 0 0 0 0 0 0 71141 1 15 0 0 0 0 0 9 0 0 0 1 0 0 0 0 0 0 0 0 0 0 2 0 0 0 0 0 0 0 3 2 0 0 0 0 0 0 0 0 0 0 0 0 0 0 0
240 CAT 0 0 2 28 4 0 0 0 0 0 0 0 4 0 0 0 1 14 4 70686 0 0 0 5 0 0 3 0 2 0 0 2 0 0 0 0 0 0 0 0 0 0 0 0 2 2 1 0 0 0 0 2 2 0 0 0 0 0 0 0 0 0 4 0
241 GGG 0 0 0 0 0 0 0 0 0 0 6 0 0 0 0 0 0 0 0 0 0 0 0 0 0 0 0 0 0 0 0 0 0 0 6 0 0 0 0 0 5 2 70203 6 0 0 4 0 0 0 0 0 0 0 0 0 0 0 0 0 0 0 0 0
242 AGG 0 0 13 0 0 0 0 0 3 0 69693 5 0 0 2 0 0 0 0 0 0 0 0 0 0 0 4 0 0 0 0 0 0 0 0 0 0 0 0 0 0 0 15 0 0 0 0 0 0 0 0 0 0 0 0 0 0 0 3 0 0 0 0 0
243 ATG 0 0 0 0 0 0 4 0 0 0 1 0 7 0 70436 7 0 0 0 0 0 0 0 0 0 0 0 0 0 0 1 0 0 0 0 0 0 0 0 0 0 0 0 0 0 0 1 0 0 0 0 0 0 0 0 0 0 0 0 0 0 0 0 0
244 AAC 4 70559 0 5 0 2 1 0 0 6 2 0 2 3 1 2 6 11 0 0 0 0 0 0 2 0 0 0 1 0 0 0 0 6 0 0 1 3 0 0 0 0 0 0 0 0 0 1 0 10 0 0 4 0 0 0 0 2 0 0 0 0 5 0
245 TAT 0 0 0 1 0 0 0 0 3 0 0 0 0 0 0 0 0 0 0 5 0 0 0 0 0 0 0 0 0 0 0 0 0 0 0 1 0 0 0 0 0 0 0 0 0 0 3 0 1 4 1 70798 0 0 0 0 0 0 0 2 0 3 0 0
246 TAC 0 1 0 0 0 0 0 0 0 0 0 0 0 0 0 2 0 7 0 4 0 0 0 0 0 0 0 0 0 1 0 0 0 0 0 0 0 1 0 0 0 0 0 0 0 0 0 0 5 71192 0 5 0 0 0 0 0 6 0 0 0 1 0 2
247 TGG 0 0 0 0 2 0 0 0 0 0 0 0 0 0 0 0 0 0 0 0 0 0 0 0 0 0 7 0 0 0 0 0 0 0 0 0 0 0 0 0 0 0 2 0 0 0 0 0 0 0 2 0 0 0 0 0 3 0 71232 4 0 0 2 0
248 ACC 0 0 0 0 8 70644 0 6 0 0 0 4 1 13 0 6 6 6 0 4 0 0 0 0 0 0 0 0 0 6 0 0 0 0 0 0 0 6 2 0 0 0 0 0 1 0 0 0 0 1 0 0 0 3 2 4 0 0 0 0 0 0 2 0
249 TTG 0 0 0 0 0 2 7 0 0 0 0 0 2 0 3 1 0 0 0 0 0 0 0 0 0 0 0 0 0 7 7 0 0 0 0 0 0 0 0 0 0 0 0 0 2 0 0 0 0 0 1 0 0 0 5 0 0 0 0 0 457 0 70232 6
250 CTA 0 0 0 0 0 0 0 0 0 0 0 0 6 8 0 0 1 0 0 0 4 0 0 0 1 0 0 0 71028 23 9 0 0 0 0 0 0 0 0 0 0 0 0 0 0 0 0 0 0 0 0 0 0 0 0 0 0 0 0 0 31 0 0 0
251 GAA 5 4 2 7 6 3 0 0 7 6 0 0 1 0 4 0 62 2 2 3 1 2 36 1 1 0 4 0 1 0 0 0 71002 3 6 0 3 3 3 0 12 1 3 0 4 2 1 0 7 3 0 9 2 5 0 1 0 0 0 0 5 0 0 0
252 CCC 0 0 0 0 0 6 0 0 0 0 0 0 0 0 0 0 0 5 2 2 15 71200 1 4 0 0 0 0 0 2 0 0 0 0 0 2 0 0 0 0 0 0 0 0 0 0 0 0 0 0 0 0 0 6 1 0 0 0 0 0 0 0 0 0
253 GGA 0 0 3 0 7 1 1 4 13 1 1 2 0 0 0 0 0 0 0 0 0 0 0 0 0 2 0 0 0 0 0 0 6 0 1 0 0 0 0 2 71044 1 41 3 3 0 0 0 0 2 0 0 2 2 0 0 8 0 0 0 0 4 0 0
254 GAC 0 4 0 0 0 0 0 0 0 0 0 0 0 0 0 0 11 3 6 1 0 0 0 0 0 0 0 0 0 0 0 0 5 71116 5 4 0 0 4 0 0 5 3 0 0 0 0 0 0 3 0 0 4 1 0 1 0 0 0 0 0 0 0 0
255 ACA 3 6 1 0 71009 11 6 8 0 0 0 10 2 0 1 6 2 1 0 0 0 0 0 0 0 0 1 0 4 5 0 0 4 0 0 0 1 3 2 0 0 0 0 4 3 2 0 4 0 5 0 0 1 0 0 2 0 0 2 0 0 0 0 0
256 ATA 0 1 0 0 3 0 0 0 0 0 0 0 71269 1 2 8 0 0 0 0 0 0 0 0 0 0 0 0 1 0 0 1 0 0 0 0 0 0 0 0 0 0 0 0 3 0 0 0 0 0 0 0 0 0 0 0 0 0 0 0 5 0 1 0
257 ATA 1 0 0 0 3 5 0 0 0 0 0 1 71148 7 6 12 8 4 5 0 0 0 0 0 0 0 2 0 6 3 2 1 0 0 0 0 0 2 0 0 0 1 0 0 5 0 0 4 0 0 0 0 0 3 0 1 2 2 1 1 6 8 3 2
258 TTT 0 0 0 0 0 0 0 0 0 0 0 0 2 0 1 7 0 0 0 0 0 0 0 0 0 0 0 0 0 3 0 1 0 0 0 0 0 0 0 0 0 0 0 0 0 1 0 0 0 2 0 0 0 0 0 0 0 0 2 0 8 0 0 71192
259 GAG 0 0 5 0 0 0 0 0 1 0 0 0 0 0 0 0 0 0 3 0 0 0 0 0 0 0 0 0 0 0 0 0 6 0 71271 3 0 0 0 0 0 0 18 0 0 28 1 0 0 0 1 0 0 0 0 0 0 0 0 0 0 0 0 0
260 GCA 0 0 0 0 9 0 0 0 0 1 0 0 0 0 0 0 0 0 0 0 0 0 0 0 0 0 0 0 0 0 0 0 3 0 0 0 71012 2 8 2 0 0 0 0 2 0 0 0 0 0 0 0 4 1 0 0 0 0 0 0 0 0 0 0
261 ACT 0 0 0 8 9 10 5 71234 0 0 0 3 0 0 0 4 0 0 0 0 0 0 0 0 0 0 0 0 0 0 0 0 0 0 0 0 0 0 0 4 0 0 0 0 0 0 0 0 0 0 0 0 5 3 2 1 0 0 0 0 1 0 0 0
262 GGT 0 0 0 0 0 0 0 0 0 0 0 1 0 0 0 0 0 0 0 0 0 0 0 0 0 0 0 0 0 0 0 0 0 0 0 8 0 0 1 0 0 24 6 71240 0 0 0 4 0 0 0 0 0 0 0 0 0 0 0 3 0 0 0 0
263 AAT 0 6 0 71317 0 0 0 0 0 0 0 0 0 0 0 0 0 0 0 0 0 0 0 0 0 0 0 0 0 0 0 0 0 0 0 3 0 0 0 0 0 0 0 0 0 0 0 0 0 0 0 0 0 0 0 0 0 0 0 0 0 0 0 0
264 CTA 0 0 0 0 0 0 0 0 0 0 0 0 4 1 0 0 3 0 0 0 9 0 0 0 0 0 0 0 71290 2 4 1 0 0 0 0 0 0 0 0 0 0 0 0 0 0 1 0 0 4 0 0 0 0 0 0 0 0 1 0 1 0 0 0
265 ATA 1 0 0 0 0 0 0 0 0 0 0 0 70996 42 13 2 0 0 0 0 0 0 0 0 0 0 0 0 0 4 1 0 0 0 0 0 0 2 1 0 0 0 0 0 20 0 2 1 0 0 0 0 0 0 0 0 0 0 0 0 1 0 0 0
266 GCA 0 0 0 0 3 0 0 0 0 0 0 0 0 0 0 0 0 0 0 0 0 0 1 0 0 1 0 0 0 0 0 4 4 0 0 0 71226 15 2 2 0 0 0 0 5 1 1 0 0 0 0 0 2 0 0 0 0 0 0 0 0 0 0 0
267 CCA 0 0 0 0 2 0 0 0 0 0 0 0 0 0 0 0 3 0 0 0 71213 5 9 5 1 0 0 0 3 0 0 0 0 0 0 0 1 0 0 0 0 0 0 0 0 0 0 0 0 0 0 0 2 0 0 0 0 0 0 0 0 0 0 0
268 TGG 0 10 0 0 1 0 0 0 0 0 0 0 0 3 0 0 0 1 0 0 0 0 0 0 0 0 4 0 0 0 0 0 0 0 2 0 0 9 0 0 0 2 2 0 0 7 5 0 0 0 3 0 0 1 0 2 1 0 71245 5 0 3 2 0
269 TAT 0 0 0 0 0 0 0 0 0 0 0 0 0 0 7 0 0 0 0 10 0 0 0 0 0 0 0 0 0 0 0 0 0 0 0 0 0 0 0 0 0 0 0 0 0 0 0 0 1 3 1 71261 0 0 0 0 0 0 2 3 0 0 0 5
270 GCT 0 0 0 0 0 0 0 11 0 1 0 0 0 0 0 0 0 0 0 0 0 0 0 1 0 0 0 0 0 0 0 0 0 0 0 3 4 14 5 71214 4 0 0 1 0 0 0 1 0 0 0 0 0 7 0 6 0 0 0 0 0 0 0 0
271 TTC 0 0 0 0 0 0 3 0 0 0 0 0 0 0 0 0 0 0 0 1 0 0 0 0 0 0 0 0 0 3 0 0 0 0 0 0 0 0 0 0 0 0 0 0 0 0 0 0 0 4 0 1 0 10 0 0 0 0 0 0 2 71220 0 17
272 GCA 0 0 1 0 13 0 1 0 0 0 0 0 1 2 0 1 0 0 8 0 1 0 0 0 1 1 0 2 0 1 0 1 7 0 15 0 71251 2 6 3 0 2 3 0 4 0 1 0 0 1 0 0 13 3 0 3 0 0 0 0 1 0 6 0
273 CTG 0 0 0 0 0 0 0 0 0 0 0 0 0 0 12 10 0 0 2 0 0 0 27 0 0 0 3 0 26 5 71173 6 0 0 0 0 0 0 0 0 0 0 0 0 3 1 2 6 0 0 0 0 0 0 0 0 0 0 0 0 6 0 16 0
274 AGT 5 0 0 13 3 5 0 1 1 1 13 71214 0 8 4 7 2 1 0 4 0 0 0 0 0 0 0 0 1 3 0 14 4 4 0 0 2 4 0 0 6 0 0 6 0 6 1 2 0 0 0 1 3 3 5 5 0 0 0 0 3 3 2 1
275 AGA 9 0 16 0 2 0 0 1 71282 0 13 1 3 0 0 0 1 2 0 0 0 1 3 1 2 21 0 0 0 0 0 0 0 0 0 0 0 0 0 0 3 0 0 0 0 0 0 0 0 1 0 0 0 0 0 0 0 0 0 0 0 0 0 0
276 GGG 0 21 0 21 1 1 5 0 3 7 5 0 0 0 0 0 22 1 6 1 0 0 0 0 0 0 1 1 0 0 0 0 1 8 16 0 4 8 1 3 13 3 71139 10 0 1 1 0 0 1 0 1 17 12 3 10 0 1 5 1 0 0 3 0
277 TTT 0 1 5 1 0 3 1 7 0 5 3 3 15 1 0 4 30 15 3 8 8 14 1 3 0 3 0 0 0 0 0 2 0 4 6 0 2 1 0 45 4 2 9 3 0 1 8 99 0 6 0 2 11 0 0 16 2 0 5 1 0 23 0 70977
278 GAG 2 13 5 4 2 4 0 5 8 7 3 1 0 2 0 0 0 1 5 0 4 2 1 0 1 1 0 3 0 2 0 7 11 0 71160 6 0 1 3 8 9 0 28 4 0 1 1 0 0 10 1 0 4 0 0 0 0 0 0 0 0 6 3 1
279 TCC 0 0 0 2 2 3 5 0 2 0 0 0 0 0 0 0 1 2 0 2 0 4 0 0 0 1 0 0 0 0 0 0 0 0 0 0 0 1 0 0 0 0 0 0 0 0 0 0 0 3 0 0 10 71293 0 17 0 0 0 1 0 3 0 0
280 GGC 0 0 0 0 0 2 0 0 0 18 0 0 0 2 0 0 0 0 0 0 0 1 1 1 0 0 0 0 0 0 0 0 0 13 0 0 0 1 0 0 3 71282 0 8 0 4 0 0 0 0 0 0 0 0 0 0 0 4 0 0 0 0 0 0
281 ATC 0 0 0 0 0 3 0 0 0 1 0 0 3 71258 0 10 0 0 0 0 0 0 0 0 0 0 0 0 4 0 0 0 0 0 0 0 0 0 0 0 0 0 0 0 7 2 0 0 0 0 2 0 0 0 0 0 0 0 0 0 0 11 0 7
282 ATC 0 2 0 0 0 10 0 0 0 0 0 0 9 71224 0 11 0 0 0 0 0 0 0 0 0 0 0 0 0 5 0 0 0 0 0 0 0 0 0 0 0 0 0 0 1 5 0 2 0 0 0 0 0 0 0 0 0 0 0 0 0 8 2 0
283 ACC 0 29 0 4 10 71176 3 22 6 1 4 3 4 4 0 4 12 0 17 1 0 0 0 0 4 4 0 1 15 0 0 2 0 0 0 0 7 4 0 0 0 0 0 0 1 0 8 5 0 1 0 0 5 0 1 1 0 2 0 2 3 0 0 5
284 TCA 0 1 0 0 13 1 9 0 0 0 0 4 0 0 0 0 0 0 1 0 8 0 0 0 0 0 0 0 0 0 0 0 0 0 0 0 1 1 0 0 0 0 0 1 0 0 0 0 3 0 0 0 71216 8 49 5 0 0 0 0 0 0 0 0
285 AAC 5 70866 3 33 1 2 0 0 6 8 1 10 0 2 1 0 4 3 0 4 0 0 0 1 10 0 1 0 1 0 0 1 5 11 2 7 1 8 0 0 0 0 0 0 6 0 0 1 0 0 0 0 3 2 5 0 0 0 0 0 0 0 0 3
286 GCG 0 1 2 0 0 0 12 6 0 0 0 0 3 0 0 0 1 2 0 0 0 0 0 0 1 3 0 0 4 0 0 2 0 0 9 0 20 0 78467 7 0 0 0 0 5 0 7 1 0 0 0 0 2 0 5 0 0 0 0 0 5 0 23 0
287 TCA 0 0 7 13 1 0 0 8 0 10 0 7 2 0 0 0 2 0 0 7 21 12 0 0 0 1 0 3 0 2 0 0 1 4 0 0 1 0 0 0 0 0 0 0 2 0 0 0 3 0 0 0 78447 7 5 6 0 0 0 0 22 2 0 0
288 ATG 0 0 1 0 17 0 2 8 0 0 2 0 66 0 78395 7 0 0 3 5 0 21 0 2 0 2 0 0 0 2 2 7 0 0 0 0 0 4 0 0 0 1 1 0 0 0 6 0 0 0 0 6 1 0 0 1 0 0 6 0 0 0 2 2
289 CAT 0 0 0 7 3 0 0 11 0 6 0 0 1 0 1 0 3 4 1 78454 0 0 0 1 0 1 0 4 0 1 0 0 0 0 0 1 6 7 3 1 0 2 1 10 1 0 0 0 1 0 0 32 7 4 1 0 0 0 0 0 4 0 0 0
290 GAG 0 0 1 0 0 0 1 0 0 1 0 0 0 1 1 0 2 0 0 4 0 0 0 0 0 0 0 0 2 0 0 0 6 0 78527 20 0 0 0 0 0 0 11 0 0 0 1 0 0 0 7 0 2 2 1 3 0 0 0 0 1 0 0 0
291 TGT 0 0 0 0 0 0 0 0 0 0 0 4 0 0 0 0 0 0 0 0 0 0 0 0 0 0 0 3 0 0 0 0 0 0 0 0 0 0 0 0 0 0 0 3 0 0 0 0 0 0 0 15 0 0 0 1 0 48 0 78507 0 0 0 3
292 AAC 3 78486 0 15 2 3 0 1 0 23 0 6 6 2 0 0 0 1 0 0 0 0 0 0 0 0 0 0 0 0 0 0 0 17 0 1 0 0 0 0 0 0 0 0 1 0 0 0 0 1 0 0 2 0 0 2 0 0 0 0 0 0 0 0
293 ACG 0 0 4 0 28 1 78534 9 0 4 1 1 0 0 5 0 0 0 0 0 0 0 0 0 0 0 0 0 0 0 0 0 0 0 0 0 0 0 4 1 0 0 0 0 0 1 0 0 0 0 0 0 0 0 1 2 0 0 0 0 0 0 0 0
294 AAG 10 16 78392 9 0 1 4 1 3 0 6 0 1 13 1 4 2 10 6 0 0 0 2 0 0 0 0 0 6 3 4 3 2 0 13 0 2 0 4 0 2 1 2 1 2 0 0 5 3 0 2 5 1 3 0 15 0 0 0 0 1 12 0 3
295 TGT 0 0 0 0 0 0 0 0 0 0 0 0 0 0 0 0 0 0 0 0 0 0 0 0 0 0 0 0 0 0 0 0 0 0 0 0 0 0 0 0 0 0 0 0 0 0 0 0 0 0 0 9 0 0 0 0 1 19 0 78577 0 0 0 3
296 CAA 2 0 0 0 0 0 0 0 1 0 0 0 0 0 1 0 78539 0 7 1 0 0 0 0 14 0 0 0 0 0 0 0 0 0 0 0 0 0 0 0 0 0 0 0 0 0 0 0 6 0 0 0 0 0 0 0 0 0 0 0 0 0 0 0
297 ACA 9 0 0 0 78517 4 11 2 0 0 0 0 2 0 0 0 0 0 0 0 1 0 0 0 0 0 0 0 0 0 0 0 0 0 0 0 8 0 0 0 0 0 0 0 0 0 0 0 0 0 0 0 10 0 0 0 0 0 0 0 0 0 13 0
298 CCC 0 0 0 0 0 3 0 0 0 0 0 0 0 0 0 0 0 4 2 0 7 78508 0 6 0 0 0 0 0 3 0 0 0 0 0 0 2 0 0 0 0 0 0 0 0 0 0 0 0 0 0 0 0 2 0 0 0 0 0 0 0 0 0 0
299 CAG 0 12 5 0 2 3 0 4 3 0 0 2 0 0 17 0 8 24 78336 25 3 0 1 0 0 7 20 1 11 3 12 1 3 8 14 0 2 1 1 0 0 0 0 0 20 0 0 4 0 2 2 3 0 0 2 5 0 1 0 5 6 0 20 1
300 GGA 0 0 0 0 0 0 0 0 5 0 0 0 0 0 0 0 0 0 0 0 0 0 0 0 1 0 0 0 0 0 0 0 2 0 0 0 0 0 0 0 78430 3 5 25 7 0 0 0 0 0 0 0 0 0 0 0 14 0 0 0 0 0 0 0
301 GCT 0 0 0 0 0 0 0 8 0 1 0 9 0 0 0 0 0 0 0 0 0 0 0 0 0 0 0 0 0 0 0 0 0 0 0 19 11 15 5 78424 0 0 0 1 0 0 0 6 0 0 0 0 5 1 2 9 0 0 0 0 0 0 0 0
302 ATA 0 0 0 0 7 0 0 0 0 0 0 0 78541 0 2 5 0 0 0 0 0 0 0 0 0 0 0 0 4 7 0 3 0 0 0 0 0 0 0 0 0 0 0 0 0 3 0 13 0 0 0 0 0 0 0 0 0 0 0 0 0 0 0 0
303 AAC 4 78405 3 12 0 18 0 0 2 3 4 0 0 0 0 0 1 11 0 0 1 0 0 4 0 0 6 0 0 5 0 0 0 5 0 0 1 2 0 0 0 0 1 2 1 1 4 4 0 0 0 3 1 1 0 2 0 0 0 0 1 0 1 1
304 AGC 0 29 0 0 0 1 0 0 7 78406 0 91 0 6 0 0 0 0 0 0 0 0 0 0 0 1 0 0 0 0 0 0 0 0 0 0 0 0 0 0 13 5 1 0 0 0 0 0 0 0 0 0 0 0 0 0 0 1 0 0 0 0 0 0
305 AAT 0 1 0 78532 0 0 1 2 0 0 0 16 0 0 0 1 0 0 0 4 0 0 0 0 0 2 0 0 0 0 0 0 0 0 0 3 4 0 0 0 1 1 1 6 0 0 0 1 0 0 0 0 0 0 0 0 0 0 0 0 7 0 0 0
306 CTC 3 0 0 0 0 0 0 0 0 0 2 0 0 3 0 0 0 0 0 0 0 11 0 0 0 7 0 1 0 78478 5 16 0 0 0 0 2 2 0 0 0 0 0 0 0 0 0 0 0 0 0 0 0 0 0 0 0 0 0 0 2 9 0 0
307 CCT 0 0 0 0 0 0 0 5 0 0 0 0 0 0 1 0 0 0 0 5 0 15 13 78546 0 0 0 0 0 0 0 2 0 0 0 0 0 0 0 0 0 0 0 0 0 0 0 0 0 0 0 1 0 0 1 3 0 0 0 0 0 0 0 0
308 TTC 0 0 0 0 0 0 0 0 0 0 0 0 0 0 0 0 0 0 0 0 0 0 0 0 0 0 0 0 0 2 0 0 0 0 0 0 0 0 0 0 0 0 0 0 0 0 0 0 0 4 0 5 0 7 0 0 0 0 0 0 6 78532 0 22
309 CAG 0 0 9 0 0 0 0 0 0 0 0 0 0 0 0 0 5 0 78477 3 0 0 0 0 0 0 14 0 0 0 2 0 0 0 0 0 0 0 0 0 0 0 0 0 0 0 0 0 0 0 3 0 0 0 0 0 0 0 0 0 0 0 0 0
310 AAT 0 5 0 78561 0 0 0 1 0 0 0 2 0 0 0 1 0 0 0 0 0 0 0 0 0 0 0 0 0 0 0 0 0 0 0 2 0 0 0 1 0 0 0 0 0 0 0 0 0 0 0 1 0 0 0 0 0 0 0 0 0 0 0 0
311 ATA 0 0 0 0 12 0 0 0 0 0 0 0 78554 2 12 1 0 0 0 0 0 0 0 0 0 0 0 0 0 0 0 0 0 0 0 0 0 0 0 0 0 0 0 0 3 2 0 0 1 0 0 0 0 0 0 0 0 0 0 0 0 0 0 0
312 CAC 0 5 0 6 0 0 1 0 0 2 0 3 0 0 0 0 12 78493 0 7 0 5 0 0 0 1 0 0 0 0 0 0 0 8 0 0 2 1 1 3 2 3 0 0 0 0 0 0 0 15 0 0 2 6 1 4 0 0 0 0 0 0 0 0
313 CCA 0 0 1 0 2 0 0 0 0 0 0 0 0 0 0 0 4 1 0 0 78504 10 10 7 4 0 0 0 3 0 0 0 0 0 0 0 0 5 3 1 0 0 0 0 0 0 1 0 0 0 0 0 3 0 0 0 0 0 2 0 0 0 0 0
314 GTC 0 0 0 19 1 4 2 0 0 3 2 2 4 3 0 0 2 5 0 3 0 0 0 0 1 2 11 0 3 7 0 0 0 4 0 0 0 5 0 0 1 0 0 0 7 78364 0 5 0 5 0 0 0 4 0 2 0 0 0 0 0 18 6 6
315 ACA 7 1 0 0 78442 3 14 1 0 0 0 7 4 0 0 1 0 0 0 0 0 0 0 0 0 0 0 0 0 0 0 0 0 0 0 0 4 0 0 0 6 0 8 0 0 0 5 9 0 2 0 1 0 1 1 1 0 0 0 2 0 3 0 0
316 ATA 0 0 0 0 5 0 0 0 2 0 0 0 78488 2 7 6 0 0 0 0 0 0 0 0 0 0 0 0 4 0 1 2 0 0 0 0 0 0 0 0 0 0 0 0 2 15 1 2 0 0 0 0 0 0 0 0 0 0 0 0 1 1 1 0
317 GGA 0 0 0 0 0 0 0 0 8 0 0 0 0 0 0 0 0 0 0 0 0 0 0 0 0 0 0 0 0 0 0 0 9 0 0 0 0 0 0 0 78510 1 34 1 2 0 0 0 0 0 0 0 0 0 0 0 4 0 0 0 0 0 0 0
318 GAG 4 1 6 10 4 1 0 3 0 1 0 51 0 5 2 1 1 0 0 8 0 0 0 0 0 1 0 2 0 0 0 1 16 2 77986 10 0 2 2 13 0 0 4 0 1 4 9 0 0 1 6 0 89 2 8 10 0 0 0 0 0 0 2 0
319 TGC 0 0 0 0 0 0 0 0 0 0 0 0 0 0 0 0 0 0 0 0 0 0 0 0 0 1 0 0 0 0 0 0 0 0 0 0 0 0 0 0 0 0 0 0 0 0 0 0 1 23 0 0 0 0 0 0 4 78305 1 12 0 4 0 0
320 CCA 0 0 0 0 3 0 0 0 0 0 0 0 0 0 0 0 4 0 0 0 78467 9 4 41 0 0 0 0 6 0 0 0 0 0 0 0 0 0 0 0 0 0 0 0 0 0 0 0 0 0 0 0 6 0 0 0 0 0 0 0 0 0 0 1
321 AAA 78322 0 3 3 6 0 0 2 21 0 0 0 165 4 0 0 0 0 1 0 0 0 0 0 4 0 0 6 0 0 0 0 1 0 0 0 1 0 0 0 3 0 0 0 4 1 2 0 1 0 0 0 1 0 2 2 0 0 0 0 1 0 0 0
322 TAT 0 0 0 3 0 0 0 0 0 0 0 0 0 0 0 0 0 0 0 2 0 0 0 0 0 0 0 0 0 0 0 0 0 0 0 4 0 0 0 0 0 0 0 0 0 0 0 0 6 13 2 78526 0 0 0 0 0 0 0 4 0 2 0 1
323 GTC 0 0 0 0 0 0 0 0 0 0 0 0 3 77 0 3 0 0 0 0 0 0 0 0 0 0 0 0 0 0 1 0 0 1 0 0 0 2 0 0 0 0 0 0 4 78023 8 12 0 0 0 0 0 0 0 0 0 0 0 0 0 2 2 0
324 AGG 4 0 5 0 1 2 0 0 6 0 78008 7 0 0 4 0 0 0 0 1 0 0 1 0 0 5 5 13 3 0 0 1 0 0 0 0 1 0 0 0 0 0 13 0 0 0 0 0 0 0 0 0 0 0 0 0 0 0 0 0 0 0 0 0
325 AGT 0 0 0 8 0 0 0 0 1 25 0 78180 0 0 0 4 0 0 3 0 0 0 0 0 0 0 0 0 0 0 0 0 0 0 0 0 2 3 0 0 0 0 0 5 0 0 0 0 1 0 0 0 10 0 2 3 1 0 0 0 2 0 0 0
326 ACC 0 3 0 0 22 78298 3 5 1 1 0 0 0 8 0 4 1 0 0 0 0 0 0 0 0 3 0 9 1 1 0 2 0 0 0 0 0 5 0 5 2 0 1 0 0 1 0 0 0 0 0 0 15 0 0 3 0 0 0 0 0 0 0 0
327 AAA 78321 0 4 0 0 0 0 0 4 0 0 0 0 0 0 0 0 0 0 0 0 0 0 0 0 0 0 0 0 0 0 0 2 0 0 0 0 1 0 0 0 0 0 0 0 0 0 0 3 0 0 0 0 0 0 0 0 0 0 0 0 0 0 0
328 TTG 0 0 0 0 0 0 0 0 0 0 0 0 0 0 0 0 0 0 0 0 0 0 0 0 0 0 0 0 4 2 5 1 0 0 0 0 0 1 0 0 0 0 0 0 0 0 0 0 0 0 0 0 0 0 2 0 0 0 1 0 30 0 78188 2
329 AGG 0 0 9 0 0 0 0 0 4 1 78253 5 0 0 14 0 0 0 0 0 0 0 0 0 0 0 2 0 0 0 0 0 0 0 0 0 0 0 0 0 0 0 13 0 0 0 0 0 0 0 0 0 0 0 0 0 0 0 3 0 0 0 0 0
330 ATG 0 0 0 0 0 0 3 0 0 0 0 0 8 0 77806 0 0 0 0 0 0 0 0 0 0 0 0 0 0 0 0 0 0 0 0 0 1 0 0 0 0 0 0 0 0 0 7 0 0 0 0 0 0 0 0 0 0 0 0 0 2 0 0 0
331 GTT 0 0 0 0 0 0 0 0 0 0 0 0 0 0 0 13 0 0 0 0 0 0 0 0 0 0 0 0 0 0 0 0 0 0 2 1 3 0 0 3 0 0 0 1 0 5 5 77990 0 0 0 0 1 0 0 0 0 0 0 0 0 0 0 13
332 ACA 2 0 1 0 78249 7 45 4 1 0 0 0 4 0 0 0 0 0 0 0 0 0 0 0 0 0 0 0 0 0 0 0 0 0 0 0 2 0 0 0 0 0 0 0 0 0 0 0 1 0 0 0 1 0 0 0 0 0 0 0 0 0 0 0
333 GGA 0 0 0 0 0 0 0 0 2 0 0 0 0 0 0 0 0 0 0 0 0 0 0 0 1 0 0 0 0 0 0 0 9 1 0 0 1 0 0 0 78019 8 22 0 2 0 0 0 0 0 0 0 0 0 0 0 7 0 0 0 0 0 0 0
334 CTA 0 0 0 0 0 0 0 0 0 0 0 0 8 0 1 0 0 0 0 0 9 0 0 0 0 0 0 0 78242 13 11 2 0 0 0 1 0 0 0 0 0 0 0 0 0 0 0 0 1 0 0 0 0 0 0 0 0 0 0 0 1 0 4 0
335 AGA 3 0 0 0 0 0 0 0 78410 0 10 0 6 0 0 0 0 0 0 0 0 0 0 0 7 0 2 0 0 0 0 0 1 0 0 0 0 0 0 0 3 0 0 0 0 0 0 0 0 0 0 0 0 0 0 0 0 0 0 0 0 0 0 0
336 AAC 3 76675 0 21 0 2 0 0 0 0 0 0 0 0 0 0 0 1 0 0 0 0 0 0 0 0 0 0 0 0 0 0 0 0 0 0 0 0 0 0 0 0 0 0 0 0 0 0 0 0 0 0 0 0 0 0 0 0 0 0 0 0 0 0
337 ATC 48 77 0 6 12 12 0 6 2 5 2 14 2 77382 2 10 4 0 4 0 0 0 0 0 16 6 1 21 0 6 1 1 1 0 0 1 0 0 0 0 0 2 1 0 2 1 3 3 0 0 0 0 0 3 0 0 0 0 0 1 7 2 0 0
338 CCA 0 0 0 0 2 0 0 0 0 0 0 0 0 0 0 0 5 3 3 0 76064 13 1 1 1 0 2 0 1 0 0 0 0 0 0 0 2 0 2 0 0 0 0 4 1 0 0 0 0 0 0 0 6 0 0 0 0 0 0 0 0 0 0 0
339 TCC 6 0 0 0 1 2 0 4 14 5 7 0 0 0 0 0 10 0 0 0 0 16 7 17 6 1 2 1 0 0 0 0 0 0 0 0 3 27 1 14 1 0 0 0 0 0 0 1 0 5 0 0 11 75374 1 8 0 2 0 0 0 3 0 0
340 ATT 0 0 0 1 0 0 0 6 12 0 2 0 3 8 0 76812 0 0 4 0 0 0 0 0 1 0 5 4 0 0 0 0 0 0 0 0 0 0 0 0 0 0 0 0 0 0 0 15 0 0 0 0 0 0 0 1 0 0 0 0 0 0 0 0
341 CAA 4 0 0 1 0 0 0 0 0 4 0 0 0 0 1 0 77524 1 3 0 0 0 0 0 4 0 0 1 0 0 0 0 0 0 0 0 0 0 0 0 0 0 0 0 0 0 0 0 1 0 0 0 0 0 0 0 0 0 0 0 0 0 0 0
342 TAC 0 2 0 0 0 0 0 0 0 0 0 0 2 0 0 0 0 3 0 0 0 0 0 0 0 0 0 0 0 0 0 0 0 0 0 0 0 0 0 0 0 0 0 0 0 0 0 0 5 75446 0 11 0 0 0 0 0 4 0 0 0 0 0 0
343 AGA 11 0 4 0 0 0 0 0 78238 1 22 1 3 0 0 0 0 0 3 0 0 0 0 0 12 9 0 1 0 0 0 0 0 0 0 0 0 0 0 0 10 0 0 0 0 0 0 0 0 1 0 0 0 0 0 0 0 0 0 0 0 0 0 0
344 GGT 0 0 0 0 0 0 0 0 1 0 2 4 0 0 0 0 0 0 0 0 0 0 0 0 0 0 0 0 0 0 0 0 0 0 0 2 0 0 0 4 3 6 1 77953 0 0 0 3 0 0 0 0 0 0 0 0 0 0 0 2 0 0 0 0
345 CTA 0 0 0 0 0 0 0 0 0 0 0 0 11 1 0 2 1 0 0 0 5 0 0 0 3 0 0 0 77245 4 2 13 0 0 0 0 0 0 0 0 0 0 0 1 5 12 0 0 0 0 0 0 0 0 0 2 0 0 0 0 5 0 0 0
346 TTT 0 0 0 0 0 0 0 0 0 0 0 0 0 0 0 2 0 0 0 0 0 0 0 0 0 0 0 0 7 0 0 4 0 0 0 0 0 0 0 0 0 0 0 0 0 0 0 0 0 3 0 0 0 0 0 2 0 0 0 1 2 21 23 78157
347 GGA 0 0 0 8 0 0 0 0 4 8 0 0 0 0 0 0 0 0 0 0 0 0 0 0 4 0 0 0 0 0 0 0 1 0 0 0 7 0 0 0 78344 3 16 3 2 0 0 0 0 0 0 0 0 5 0 0 0 0 0 0 0 0 0 0
348 GCC 0 0 0 0 0 5 0 0 0 0 0 0 0 0 0 0 0 0 0 0 0 0 0 0 0 0 0 0 0 0 0 0 0 4 0 0 9 76646 1 1 0 0 0 0 0 20 0 0 0 0 0 0 0 1 0 0 0 0 0 0 0 0 0 0
349 ATT 0 0 0 2 0 0 0 1 0 0 0 0 4 3 3 78455 0 0 0 0 0 0 0 0 0 0 0 0 0 0 0 1 0 0 0 0 0 0 0 0 0 0 0 0 3 2 4 9 0 0 0 0 0 0 0 0 0 0 0 0 0 0 0 1
350 GCT 0 0 0 0 0 0 0 20 0 0 0 1 0 0 0 0 0 2 0 0 0 0 0 0 0 0 0 0 0 0 0 0 0 0 0 4 4 11 3 78463 1 0 0 0 0 0 2 8 0 0 0 0 2 0 0 7 0 0 0 0 0 0 0 0
351 GGT 0 0 0 0 0 0 0 0 0 0 0 7 0 0 0 0 0 0 0 0 0 0 0 0 0 0 0 0 0 0 0 0 0 0 0 3 0 0 0 0 0 14 38 78390 0 0 0 4 0 0 0 0 0 0 0 0 0 0 0 0 0 0 0 0
352 TTT 0 0 0 0 0 0 0 0 0 0 0 0 0 0 0 0 0 0 0 0 0 0 0 0 0 0 0 0 0 0 0 2 0 0 0 0 0 0 0 0 0 1 0 0 0 0 0 0 0 0 0 1 0 0 0 1 0 0 0 0 0 5 0 78408
353 ATT 0 0 0 2 0 0 0 2 0 0 0 0 5 7 0 78438 0 0 0 0 0 0 0 0 0 0 0 0 0 2 0 11 0 0 0 0 0 0 0 0 0 0 0 0 1 1 0 4 0 0 0 0 0 0 0 0 0 0 0 0 1 0 12 0
354 GAG 0 0 6 0 0 0 0 0 0 0 0 0 0 0 0 0 0 0 0 0 0 0 0 0 0 0 0 0 0 0 0 1 15 0 78505 12 0 0 1 0 0 0 8 0 0 0 3 0 0 0 0 0 0 0 0 0 0 0 0 0 0 0 0 0
355 GGG 0 0 0 0 0 0 0 0 0 0 7 0 0 0 0 0 0 1 0 0 0 0 0 0 0 0 0 0 0 0 0 0 0 0 4 0 0 0 0 0 26 8 78459 19 0 0 4 0 0 0 0 0 0 0 0 0 0 0 3 0 0 0 0 0
356 GGA 0 0 0 0 0 0 0 0 5 0 0 0 0 0 0 0 0 0 0 0 0 0 0 0 0 0 0 0 0 0 0 0 12 0 0 0 1 0 0 0 78376 0 103 4 9 0 0 0 0 0 0 0 0 0 0 0 3 0 0 0 0 0 0 0
357 TGG 0 0 0 0 0 0 0 0 0 0 0 0 0 0 0 0 0 0 0 0 0 0 0 0 0 0 4 0 0 0 0 0 0 0 0 0 0 0 0 0 0 0 0 0 0 0 0 0 0 0 11 0 0 0 0 0 4 0 78503 27 0 1 3 0
358 ACT 0 1 0 7 4 43 0 77979 0 1 0 0 0 6 0 3 0 4 0 1 0 1 0 4 1 0 0 1 0 4 0 6 13 4 0 0 0 0 0 5 0 0 0 0 3 1 0 0 1 0 0 2 0 6 0 0 0 0 0 0 8 0 0 0
359 GGA 0 0 0 0 0 0 0 0 17 0 0 0 0 0 0 0 0 0 0 0 0 0 0 0 3 0 0 0 0 0 0 0 10 0 0 0 0 0 1 0 78445 1 2 3 2 0 0 0 0 0 0 0 0 0 0 0 5 0 0 0 0 0 0 0
360 ATG 0 0 0 0 0 0 0 0 0 0 0 0 3 1 78392 2 0 0 0 0 0 0 0 0 0 0 0 0 13 2 1 13 0 0 0 0 0 0 0 0 0 0 0 0 0 0 2 0 0 0 0 0 0 0 0 0 0 0 0 0 21 0 3 0
361 ATA 27 0 25 0 7 0 0 0 4 0 0 0 78210 58 19 38 0 0 1 0 0 0 0 0 1 0 0 2 0 0 5 9 0 1 2 0 1 0 0 0 0 0 0 0 22 4 6 5 0 4 0 0 0 2 0 0 0 0 0 0 2 0 3 0
362 GAT 0 0 0 4 0 0 0 0 0 0 0 0 0 0 0 0 0 0 0 0 0 0 0 0 0 0 0 0 0 0 0 0 0 5 0 78461 0 0 0 0 0 0 0 4 0 0 0 0 0 0 1 4 0 0 0 0 0 0 0 0 0 0 0 0
363 GGA 1 0 0 0 0 0 0 0 2 0 0 0 0 0 0 0 0 0 0 0 0 0 0 0 1 0 0 0 0 0 0 0 4 0 0 0 0 0 0 0 78516 0 13 1 4 0 0 0 0 0 0 0 0 0 0 0 0 0 0 0 0 0 0 0
364 TGG 0 0 0 0 0 0 0 0 0 0 0 0 0 0 0 0 0 0 0 0 0 0 0 0 0 0 0 0 0 0 0 0 0 0 0 0 0 0 0 0 0 0 0 0 0 0 0 0 1 0 9 0 0 0 1 0 5 0 78322 2 0 0 1 0
365 TAT 0 0 0 0 0 0 0 0 0 0 0 0 0 0 0 0 0 0 0 8 0 0 0 0 0 0 0 0 0 0 0 0 0 0 0 0 1 0 0 0 0 0 0 0 0 0 0 0 1 3 1 78514 0 0 0 0 0 0 0 5 0 0 0 0
366 GGT 0 0 0 0 0 0 0 0 0 0 0 3 0 0 0 0 0 0 0 0 0 0 0 0 0 0 0 0 0 0 0 0 0 0 0 6 0 0 0 0 0 28 8 78492 0 0 0 15 0 0 0 0 0 0 0 0 0 0 0 1 0 0 0 0
367 TAT 0 0 0 0 0 0 0 0 0 0 0 0 0 0 0 0 0 0 0 8 0 0 0 0 0 0 0 0 0 0 0 0 0 0 0 2 0 0 0 0 0 0 0 0 0 0 0 0 2 3 0 78421 0 0 0 1 0 0 0 8 0 2 0 6
368 CAT 0 0 0 2 0 0 0 0 4 0 0 0 0 0 0 0 1 14 0 78334 0 0 0 0 0 0 0 1 0 0 0 4 0 0 0 1 1 0 2 0 0 0 0 0 0 0 0 0 0 0 0 5 0 0 0 0 0 0 2 0 0 0 1 7
369 CAT 0 0 0 12 1 2 1 0 0 0 0 0 0 3 0 0 28 9 0 78436 0 0 0 2 0 0 0 0 1 0 0 0 0 0 0 0 0 0 0 0 0 0 0 0 2 0 2 0 0 3 0 5 0 0 0 0 0 0 0 7 0 0 0 0
370 CAG 0 5 2 0 0 0 1 3 0 8 0 20 0 0 2 3 20 1 78464 2 0 0 0 0 1 0 8 0 0 3 1 0 0 0 1 0 0 5 1 0 0 0 0 0 9 0 1 3 0 0 8 2 0 0 0 4 0 0 0 5 0 5 0 1
371 AAT 2 9 1 78534 0 0 0 1 0 0 0 3 0 0 0 0 0 0 0 0 0 0 0 0 0 0 0 0 0 0 0 0 0 0 0 6 0 0 0 0 0 0 0 0 0 0 0 0 0 0 0 1 0 0 0 0 0 0 0 1 0 0 0 0
372 GAA 4 0 0 0 0 0 0 0 0 2 0 0 0 0 0 0 0 0 0 0 0 0 0 0 0 0 0 0 0 0 0 0 78539 7 20 0 5 0 2 0 11 0 0 0 0 0 0 0 3 0 0 0 1 3 0 2 0 0 0 0 0 0 0 0
373 CAG 0 0 2 0 0 0 0 0 0 0 0 0 0 0 0 0 2 0 78528 4 0 0 1 0 0 0 15 0 0 0 0 1 0 0 2 0 0 9 1 0 0 0 0 0 0 0 0 0 0 0 9 1 0 0 0 0 0 0 0 0 0 0 0 0
374 GGA 0 0 0 0 0 0 0 0 11 0 0 0 0 0 0 0 0 0 0 0 0 0 0 0 0 0 0 0 0 0 0 0 4 0 0 0 0 0 0 0 78496 1 4 0 2 1 0 0 0 0 0 0 0 0 0 0 1 0 0 0 0 0 0 0
375 TCA 0 0 1 0 0 5 0 0 0 5 0 18 0 0 2 0 0 2 0 0 2 0 0 0 0 0 0 0 0 0 0 0 0 2 4 3 5 1 1 0 0 0 0 0 0 1 0 0 4 0 0 0 78420 9 63 2 1 0 0 0 10 0 0 0
376 GGC 0 0 0 0 0 0 0 0 0 6 0 0 0 0 0 0 0 0 0 0 0 0 0 0 0 0 0 0 0 0 0 0 1 5 0 0 0 2 0 0 8 78528 4 10 0 4 0 0 0 0 0 0 0 0 0 0 0 3 0 0 0 0 0 0
377 TAT 0 0 0 1 0 0 0 0 0 0 0 0 0 0 0 0 0 0 0 10 0 0 0 0 0 0 0 0 0 0 0 0 0 0 0 2 0 0 0 0 0 0 0 0 1 0 0 0 1 5 4 78529 0 0 0 0 0 0 0 6 0 0 0 0
378 GCA 0 0 0 0 15 0 0 0 0 2 0 3 0 0 0 0 0 0 1 0 1 0 0 0 0 0 0 0 0 0 0 0 5 0 0 0 78435 22 14 13 0 0 0 0 47 3 4 7 0 0 0 2 5 1 0 0 0 0 0 2 0 2 0 0
379 GCG 0 0 0 0 0 0 5 0 0 0 0 0 0 0 0 0 0 0 0 0 0 0 0 0 0 0 0 0 0 0 0 0 0 0 8 0 22 0 78502 5 0 0 0 0 0 0 22 0 0 0 0 0 0 0 8 0 0 0 0 0 0 0 0 0
380 GAT 0 0 0 5 0 0 0 0 0 0 0 0 0 0 0 0 0 0 0 0 0 0 0 0 0 0 0 0 0 0 0 0 2 4 0 78532 0 0 0 1 0 0 0 7 0 0 0 1 0 0 0 3 0 0 0 0 0 0 0 0 0 0 0 0
381 CAA 35 0 0 0 0 0 0 5 0 0 4 0 2 5 2 12 118978 7 14 10 0 0 0 0 172 10 0 0 6 3 0 5 2 0 6 0 0 0 8 2 0 0 0 0 7 1 2 0 1 3 0 0 0 1 0 2 0 0 1 0 0 2 0 5
382 AAA 119217 0 18 1 5 3 0 0 5 0 3 0 1 1 10 0 5 0 13 0 0 0 1 0 0 0 1 9 2 0 0 0 6 0 1 0 0 0 1 0 2 0 0 3 4 4 6 2 0 0 0 0 5 7 0 1 0 0 0 0 5 0 5 1
383 AGC 0 22 0 0 5 4 0 0 7 119133 1 52 0 4 0 0 0 0 0 0 0 0 0 0 0 6 0 0 0 1 0 0 0 0 0 0 0 9 0 0 0 42 0 0 0 0 0 0 0 0 0 0 1 0 9 0 0 0 0 1 0 0 0 0
384 ACA 5 0 0 0 119285 24 7 0 0 2 0 0 6 0 0 0 0 0 0 0 1 0 0 0 0 0 0 0 0 0 0 0 0 0 0 0 2 0 0 0 0 0 0 0 0 0 0 0 0 0 0 0 0 1 0 0 0 0 0 0 0 0 0 0
385 CAA 7 0 0 0 0 0 3 0 0 1 0 0 0 0 0 0 119293 0 15 0 2 0 0 0 7 0 0 0 0 0 0 0 2 0 0 0 1 2 0 0 0 0 0 0 0 1 0 1 5 0 0 0 0 0 0 0 0 0 0 0 0 0 0 0
386 AAT 38 5 24 119034 3 0 3 0 7 0 26 18 8 9 16 18 0 0 2 1 0 0 0 0 29 0 21 0 1 8 2 2 2 0 1 2 2 0 2 0 0 2 4 2 0 0 0 0 0 0 0 15 7 0 0 6 0 0 0 8 0 0 8 0
387 GCC 0 0 0 0 0 5 0 0 0 0 0 0 0 0 0 0 0 0 0 0 0 0 0 0 0 0 0 0 0 0 0 0 0 5 0 0 2 119275 0 4 0 0 0 0 0 23 0 0 0 0 0 0 0 4 0 0 0 0 0 0 0 0 0 0
388 ATT 0 0 0 1 0 0 0 0 0 0 0 1 4 26 7 119228 0 0 0 0 0 0 0 0 0 0 0 0 0 0 0 2 0 0 0 0 0 0 0 0 0 0 0 0 0 9 5 22 0 0 0 1 0 0 0 0 0 0 0 0 6 0 1 2
389 AAC 4 119159 1 22 0 4 0 0 2 8 3 18 0 0 1 1 0 0 0 5 0 0 0 0 2 1 0 2 0 0 0 0 2 7 0 0 3 0 0 0 0 0 0 0 1 0 0 0 0 1 0 0 15 2 0 1 0 0 0 0 0 0 1 0
390 GGG 13 0 78 0 17 7 0 1 36 2 97 34 6 0 31 5 3 1 72 17 0 0 0 0 15 43 51 6 3 15 2 30 0 0 10 0 2 2 4 10 31 2 118463 15 3 0 19 10 0 0 0 0 20 6 74 33 0 1 6 4 2 0 18 4
391 ATT 0 0 0 1 0 0 0 2 0 0 0 0 1 12 1 119276 0 0 0 0 0 0 0 0 0 0 0 0 0 0 0 1 0 0 0 0 0 0 0 0 0 0 0 0 0 0 0 7 0 0 0 0 0 0 0 0 0 0 0 0 0 0 0 0
392 ACA 9 0 0 0 119164 5 8 2 2 0 3 0 7 0 0 0 12 0 0 1 0 0 0 0 3 29 0 3 0 0 0 0 0 0 0 0 26 0 0 0 0 0 0 0 0 0 0 0 0 1 0 4 1 1 0 0 0 0 1 0 0 0 0 0
393 AAC 4 119228 0 9 1 12 0 1 0 3 0 0 0 0 0 0 2 2 0 0 0 0 0 0 0 0 0 3 0 0 0 0 0 6 0 0 1 0 0 0 0 0 0 0 0 1 0 0 0 0 0 0 0 0 0 0 0 0 0 0 0 0 0 0
394 AAG 29 0 119255 11 0 0 0 0 0 0 3 0 0 0 1 0 0 0 1 0 0 0 0 0 1 1 0 7 0 0 0 0 0 0 4 0 0 0 0 0 0 0 2 0 0 0 0 0 0 0 0 0 0 0 0 0 0 0 0 0 0 0 0 0
395 GTG 0 0 0 0 0 0 0 0 0 0 0 0 1 21 17 0 0 0 0 0 0 0 0 0 0 0 0 0 0 0 8 0 0 0 0 0 0 0 3 0 0 0 0 0 36 13 119206 9 0 0 0 0 0 0 0 0 0 0 0 0 0 0 1 0
396 AAC 14 119268 0 19 0 2 0 0 1 14 0 4 0 0 0 0 0 0 0 0 0 0 0 0 0 0 0 0 0 0 0 0 0 9 0 0 0 0 0 0 0 0 0 0 0 0 0 0 0 1 0 0 0 0 3 0 0 0 0 0 0 0 0 0
397 TCT 0 0 0 1 0 0 0 1 0 0 0 2 0 0 0 0 0 0 2 0 0 0 0 5 0 0 0 0 0 0 0 0 0 0 0 0 2 1 1 4 1 0 0 0 0 0 0 0 0 0 0 11 5 38 17 119213 0 0 0 0 0 0 0 3
398 GTT 0 0 0 0 0 0 0 0 0 0 0 0 4 2 0 50 0 0 0 0 0 0 0 0 0 0 0 0 3 0 0 1 0 0 0 0 0 0 0 5 0 0 0 0 6 7 2 119257 0 0 0 0 0 0 0 0 0 4 0 0 0 0 1 11
399 ATC 0 0 0 0 0 5 0 0 0 2 0 0 12 119233 1 31 0 0 0 0 0 4 0 0 0 0 0 0 0 1 0 1 0 0 0 0 0 0 0 0 0 0 0 0 1 12 7 0 0 0 0 0 0 0 0 0 0 0 0 0 1 2 0 0
400 GAG 0 0 17 1 3 0 0 0 0 1 0 0 0 0 0 0 0 0 0 2 0 0 0 0 0 0 0 0 0 1 0 0 4 1 119213 8 0 6 0 0 0 2 11 0 0 0 0 0 0 0 6 0 8 1 2 0 0 0 0 0 0 0 0 0
401 AAA 119209 0 16 0 0 0 0 0 4 0 0 0 6 0 0 0 1 1 2 0 0 0 0 0 0 0 1 0 0 0 0 0 5 0 0 0 0 1 0 0 0 0 0 0 1 0 0 2 2 0 0 0 0 0 0 0 0 0 0 0 0 0 1 0
402 ATG 1 0 0 0 0 0 5 0 0 0 0 0 3 4 119214 19 0 0 0 0 0 0 0 0 0 0 0 0 0 4 0 0 0 0 0 0 0 0 0 0 0 0 0 0 0 0 4 2 0 0 0 0 0 0 0 0 0 0 0 0 3 1 12 4
403 AAC 4 119124 0 12 0 1 0 0 0 9 0 0 0 0 0 0 0 4 0 14 0 0 0 0 0 0 0 0 0 0 0 0 0 13 0 0 0 0 0 4 6 1 0 2 0 0 0 3 0 1 0 0 0 4 0 0 0 0 0 4 0 0 0 0
404 ACT 0 9 2 1 5 22 2 118987 1 0 23 5 0 0 0 12 1 0 0 0 0 3 0 4 0 1 0 2 5 0 2 0 17 0 0 0 2 13 7 3 2 1 8 0 0 0 0 0 0 0 0 1 8 3 0 23 0 3 0 2 1 3 2 2
405 CAA 4 0 0 11 0 0 0 0 0 0 6 0 0 0 2 0 119080 1 24 1 0 0 0 0 26 1 0 2 1 0 0 0 0 0 0 0 4 14 3 0 1 3 11 0 0 7 2 0 4 0 0 0 0 0 0 0 0 0 0 2 0 0 0 0
406 TTC 0 0 0 0 0 0 0 0 0 0 0 0 2 0 2 0 0 0 4 0 0 0 0 0 0 1 0 0 0 9 4 0 0 0 0 0 0 0 0 0 5 1 0 1 0 0 0 1 0 3 0 1 0 4 0 0 0 0 0 0 1 119231 3 11
407 ACA 9 6 0 2 119167 13 20 3 2 0 5 0 19 0 0 0 15 6 0 0 2 0 0 0 7 2 0 1 0 0 0 0 0 0 0 0 3 0 1 8 0 0 0 0 0 1 0 3 0 2 0 0 4 0 0 0 0 0 0 0 0 0 0 0
408 GCT 0 0 0 1 0 0 3 22 0 13 0 2 5 0 5 1 0 5 3 0 1 4 0 0 0 0 23 0 3 2 1 0 0 0 0 12 7 25 3 119068 0 2 3 1 0 0 0 19 0 0 0 2 0 1 2 17 0 0 5 0 1 0 1 5
409 GTG 0 0 0 0 0 5 0 0 4 1 0 0 0 0 13 0 3 0 0 0 0 1 0 0 0 2 0 0 0 7 1 0 0 0 0 0 0 0 14 3 0 0 2 0 5 0 119037 46 0 0 0 0 0 3 3 0 0 0 0 0 1 1 9 1
410 GGT 0 2 0 0 0 0 0 0 1 1 0 36 0 0 1 0 2 0 3 1 0 0 0 0 3 0 0 3 0 0 0 0 0 2 0 16 0 0 0 3 2 23 13 119129 0 0 1 25 0 0 0 2 4 0 0 3 0 0 0 1 0 0 0 0
411 AAA 119269 3 11 2 0 0 0 0 5 0 0 0 0 0 0 0 3 3 2 0 0 0 0 0 0 0 0 0 0 0 0 0 7 0 0 0 0 0 0 0 12 1 2 0 0 0 0 0 0 0 0 0 0 2 0 0 0 0 0 0 0 0 0 0
412 GAA 3 0 0 11 4 2 11 2 1 0 0 1 2 3 0 0 17 16 22 0 0 0 0 0 0 6 0 0 38 7 0 0 119063 2 21 0 12 0 0 0 12 0 0 1 6 4 9 0 5 1 0 10 1 5 1 0 0 0 0 0 8 0 0 11
413 TTC 0 0 0 0 0 0 0 0 0 0 0 0 0 1 0 0 0 0 0 0 0 0 0 0 0 0 0 0 0 9 0 0 0 0 0 0 0 0 0 0 0 0 0 0 0 0 0 0 0 0 0 1 0 3 0 0 0 0 1 0 2 119289 1 12
414 AAC 0 119178 0 20 0 3 0 2 0 19 0 3 0 0 0 0 0 3 0 0 0 0 0 0 0 0 0 0 0 0 0 0 0 5 0 0 10 0 0 2 6 6 0 29 0 0 0 0 0 0 0 0 2 0 16 3 0 0 0 0 0 0 0 0
415 AAC 9 118627 0 8 1 3 0 0 1 3 0 0 0 1 4 0 0 0 0 0 0 14 0 4 0 0 1 2 0 0 1 2 0 11 0 1 0 0 148 2 5 1 1 63 7 334 16 0 0 9 0 2 1 1 4 4 0 0 1 4 10 11 9 12
416 TTA 0 0 0 0 0 0 0 0 0 0 0 0 1 0 0 0 0 0 0 0 0 0 0 0 0 0 0 0 2 3 0 2 0 0 0 0 0 0 0 0 0 0 0 0 2 0 1 0 0 1 0 1 3 0 0 0 0 0 0 5 119149 0 28 1
417 GAA 5 0 0 0 0 0 0 0 0 0 0 0 0 0 0 0 0 0 0 0 0 0 0 0 0 0 0 0 0 0 0 0 119298 3 13 0 0 0 0 0 1 0 2 0 1 0 0 0 0 0 0 0 0 0 1 0 0 0 0 0 0 0 0 0
418 AAA 119308 0 7 0 1 0 0 0 8 0 0 0 0 0 0 0 0 0 0 0 0 0 0 0 2 0 0 0 0 0 2 0 3 0 0 0 0 0 0 0 0 0 0 2 0 0 0 0 1 0 1 0 0 0 0 0 0 0 0 0 0 0 0 0
419 AGG 0 0 33 0 0 0 0 0 18 1 118936 2 0 0 16 0 0 0 0 0 0 0 0 0 9 0 0 0 0 0 0 0 0 0 0 0 0 0 0 0 0 0 95 0 0 0 0 0 0 0 0 0 0 0 0 0 0 0 2 0 0 0 0 0
420 ATG 0 0 0 0 0 0 4 0 0 0 6 0 9 0 119084 4 0 0 0 0 0 0 0 0 0 0 0 0 0 0 9 0 0 0 0 0 0 0 0 0 0 0 0 0 0 0 10 0 0 0 0 0 0 3 0 0 0 0 0 0 0 0 0 0
421 GAA 13 0 0 0 0 0 0 0 0 1 0 0 0 0 0 0 15 0 0 0 0 0 0 0 0 0 3 0 0 0 0 0 119054 0 8 0 0 0 0 0 20 0 0 0 2 0 0 0 2 0 0 0 0 0 0 0 0 0 0 0 0 0 0 0
422 AAT 0 5 0 119251 0 0 0 0 0 8 0 4 0 0 0 2 0 0 0 0 0 0 0 0 0 0 0 0 0 0 0 0 0 0 0 0 0 0 1 0 0 0 0 0 0 0 0 0 0 0 0 0 0 0 0 5 0 0 0 0 0 0 0 0
423 TTA 0 0 0 0 0 0 0 0 0 0 0 0 1 0 0 0 0 0 0 0 0 0 0 0 0 0 0 0 12 0 0 0 0 0 0 0 0 0 0 0 0 0 0 0 0 0 0 0 0 0 0 0 6 0 0 0 0 0 0 0 119161 0 53 0
424 AAT 0 13 0 119220 0 0 0 1 0 0 0 2 0 0 0 2 0 0 0 2 0 0 0 0 0 0 0 0 0 0 0 0 0 0 0 6 0 0 0 0 0 0 3 0 0 0 0 0 0 0 0 0 0 0 0 0 0 0 0 0 0 6 0 0
425 AAA 119262 0 12 0 0 0 0 1 11 0 0 0 1 0 0 0 0 2 0 0 0 0 0 0 0 0 0 23 0 0 0 0 5 0 0 0 0 0 0 0 0 0 0 0 0 0 0 0 1 0 0 0 0 0 0 0 0 0 0 0 1 0 0 0
426 AAA 119076 1 201 0 0 0 0 0 0 0 2 8 1 0 0 0 1 0 0 0 0 0 0 0 0 0 0 0 0 0 0 0 5 0 0 0 0 0 3 0 0 0 0 0 0 0 0 0 0 0 0 0 0 0 0 0 0 0 0 0 0 0 0 0
427 GTT 0 0 16 0 0 0 0 0 0 0 0 72 0 0 0 15 0 0 0 0 0 0 0 0 0 0 0 0 0 0 0 0 0 0 0 1 0 0 0 1 0 0 0 2 0 4 2 118200 0 0 0 0 0 0 0 0 7 0 0 0 0 0 165 2
428 GAT 0 0 0 11 0 0 0 0 0 0 0 0 0 0 166 0 0 0 0 0 0 0 0 0 0 0 0 0 0 0 0 0 5 0 0 118615 0 0 0 1 0 0 0 14 0 0 0 0 0 0 0 1 0 0 0 0 86 0 0 0 0 0 16 0
429 GAT 0 0 0 10 0 0 0 0 0 0 0 0 0 2 179 0 0 0 0 0 0 0 0 0 0 0 0 0 0 0 0 0 2 6 1 118571 0 0 0 1 0 0 1 16 0 0 0 0 0 0 0 7 0 0 0 0 79 0 6 0 0 0 0 0
430 GGG 0 0 0 0 0 0 0 0 0 0 5 0 0 0 0 0 0 0 0 0 0 0 0 0 0 0 0 0 0 0 0 0 0 0 3 0 0 0 0 0 34 1 117115 6 0 0 0 0 0 0 0 0 0 0 0 0 0 0 7 0 0 0 0 0
431 TTT 0 0 0 0 0 0 0 0 0 0 0 0 0 0 0 0 0 0 0 0 0 0 0 0 0 0 0 0 0 17 0 19 0 0 0 0 0 0 0 0 0 0 0 0 0 0 0 1 0 0 0 1 0 0 0 3 0 0 0 2 6 2 2 117760
432 CTG 1 2 0 0 1 0 0 3 0 0 0 0 0 0 8 0 1 1 4 0 0 0 23 0 0 0 0 0 29 0 116542 7 0 0 1 0 0 0 1 0 0 0 0 0 0 0 0 5 0 2 0 0 0 0 0 0 0 0 2 0 3 0 4 0
433 GAC 0 9 0 0 0 0 0 0 0 0 0 0 0 0 0 0 0 0 0 0 0 0 0 0 0 0 0 0 0 0 0 0 1 116445 4 11 2 0 0 0 0 7 0 0 0 0 0 0 0 2 0 0 4 0 0 0 0 0 0 0 0 0 0 0
434 ATT 0 0 0 0 0 0 0 0 0 0 0 1 0 16 1 118205 0 0 0 0 0 0 0 0 0 0 0 0 5 0 0 46 0 0 0 0 0 0 0 0 0 0 0 0 0 0 0 3 0 0 0 0 0 0 0 0 0 0 0 0 0 0 7 2
435 TGG 0 0 0 0 0 0 0 0 0 0 0 0 0 0 0 0 0 0 0 0 0 0 0 0 0 0 7 0 0 0 0 0 0 0 0 0 0 0 0 0 0 0 2 0 0 0 0 0 0 0 4 0 0 0 0 0 5 0 113890 12 0 0 2 0
436 ACA 8 0 0 0 118235 12 5 2 2 0 0 0 3 0 0 0 0 0 3 0 0 0 0 0 0 0 0 0 0 0 0 0 0 0 0 0 11 0 0 0 0 0 0 0 0 0 0 0 0 0 0 0 1 0 0 1 0 0 0 0 0 0 0 0
437 TAT 0 0 0 1 0 0 0 0 0 0 0 0 0 0 0 0 0 0 0 8 0 0 0 0 0 0 1 0 0 0 0 0 0 0 0 0 0 0 0 0 0 0 0 0 0 0 0 0 0 10 2 118310 0 0 0 0 0 0 0 13 0 4 0 0
438 AAT 0 1 0 117642 0 0 0 0 0 0 0 7 0 0 4 0 0 2 5 0 0 0 0 0 0 0 0 0 0 0 0 0 0 0 0 10 0 0 0 0 0 0 0 0 0 0 0 0 0 0 0 0 0 0 0 0 0 0 0 0 0 0 0 0
439 GCA 0 0 0 0 13 0 0 2 0 0 0 0 15 0 0 1 0 0 4 0 0 0 0 0 0 0 0 0 0 1 0 0 9 0 0 0 117850 1 6 7 1 0 0 0 14 0 1 0 0 0 0 0 4 0 0 0 0 2 0 0 3 0 0 0
440 GAA 15 0 0 4 0 0 0 0 2 0 0 0 0 0 0 0 0 0 0 0 0 0 0 0 0 0 0 0 0 0 0 0 119163 0 7 1 1 0 0 0 3 0 0 0 0 1 0 0 7 0 0 0 0 0 0 0 0 0 0 0 0 0 0 0
441 TTG 0 0 0 0 0 0 0 0 0 0 0 0 0 0 1 0 0 0 0 0 0 0 0 0 0 0 0 0 0 0 1 0 0 0 0 0 0 0 0 0 0 0 0 0 0 0 3 0 0 0 0 0 0 0 1 0 0 0 0 4 14 0 119140 8
442 TTA 0 0 0 0 0 0 0 0 0 0 0 0 0 10 0 4 0 0 0 0 0 0 0 0 0 0 0 0 4 3 1 0 0 0 0 0 0 0 0 0 0 0 0 0 5 0 0 0 1 0 0 0 4 0 0 0 0 0 0 0 119014 1 25 3
443 GTT 0 0 0 0 0 0 0 0 0 0 0 0 0 0 0 16 0 0 0 0 0 0 0 0 0 0 0 0 0 0 0 0 0 0 0 3 0 0 0 7 0 0 0 0 2 3 4 118969 0 0 0 0 0 0 0 0 0 0 0 0 0 0 0 6
444 CTA 0 0 0 0 0 0 0 0 0 0 0 0 6 0 0 0 0 0 0 0 6 0 0 0 1 0 0 0 117618 9 9 0 0 0 0 0 0 0 0 0 0 0 0 0 1 0 0 0 0 0 0 0 0 0 0 0 0 0 0 0 2 0 1 0
445 CTG 0 0 0 0 0 0 0 0 0 0 0 0 0 0 26 0 0 0 1 0 0 0 15 0 0 0 0 0 44 0 118710 3 0 0 0 0 0 0 0 0 0 0 0 0 4 0 4 0 0 2 0 0 0 0 0 0 0 0 0 0 1 0 4 3
446 GAA 8 0 0 0 0 0 0 0 0 0 0 0 0 0 0 0 1 0 0 0 0 0 0 0 0 0 0 0 0 0 0 0 119218 0 12 0 1 0 0 0 12 0 0 0 0 0 0 0 9 0 0 0 0 0 0 0 0 0 0 0 0 0 0 0
447 AAT 1 3 0 119217 0 0 0 5 0 0 0 7 0 0 0 5 0 0 0 0 0 0 0 0 0 0 0 0 0 0 0 0 0 0 0 4 0 0 1 0 0 0 0 0 0 0 0 0 0 0 0 0 0 0 0 0 0 0 0 0 0 0 0 0
448 GAA 14 0 0 0 0 0 0 0 0 1 0 0 0 0 0 0 1 0 0 0 0 0 0 0 0 0 0 0 0 0 0 0 119215 3 8 1 0 0 0 0 4 0 1 0 1 0 0 0 2 0 0 0 0 0 0 0 0 0 0 0 0 0 0 0
449 AGG 0 0 16 0 0 0 0 0 8 3 119042 0 0 0 4 0 0 0 0 0 0 0 0 0 2 0 6 0 0 0 0 0 0 0 0 0 0 0 0 0 0 0 14 0 0 0 0 0 0 0 0 0 0 0 0 0 0 0 0 0 0 0 0 0
450 ACT 0 0 0 8 5 15 2 119056 0 0 0 0 0 0 0 0 0 0 0 0 0 0 0 0 0 0 0 0 0 0 0 0 0 0 0 0 0 0 0 7 0 0 0 0 0 0 0 0 0 0 0 0 0 0 0 0 0 0 0 0 0 0 0 0
451 TTG 0 1 0 0 0 0 0 0 0 0 0 0 0 0 0 0 0 0 0 0 0 0 0 0 0 0 0 0 0 0 12 3 0 0 0 0 0 0 0 0 0 0 0 0 0 0 0 0 0 0 0 0 0 0 2 0 0 0 0 0 11 0 119134 5
452 GAT 0 0 0 2 0 0 0 0 0 0 0 0 0 0 0 0 0 0 0 0 0 0 0 0 0 0 1 0 0 0 0 0 0 22 0 119148 0 1 3 0 0 0 0 13 0 0 0 0 0 0 0 0 0 0 0 0 0 0 0 0 0 0 0 0
453 TTC 0 0 0 0 0 0 0 0 0 0 0 0 0 0 0 0 0 0 0 0 0 0 0 0 0 0 0 0 0 5 0 0 0 0 0 0 0 0 0 0 0 0 0 0 0 2 0 0 0 1 0 0 0 6 0 0 0 0 1 0 4 119187 0 5
454 CAT 0 0 0 10 0 0 0 0 0 0 0 0 0 0 0 0 0 4 0 119288 0 0 0 3 0 0 0 14 0 0 0 0 0 0 0 0 0 0 0 0 0 0 0 0 0 0 0 0 0 0 0 2 0 0 0 0 0 0 0 0 0 0 1 0
455 GAC 0 6 0 0 0 0 0 0 0 0 0 0 0 0 0 0 0 0 0 0 0 0 0 0 0 0 0 0 0 0 0 0 45 119097 4 7 0 0 0 0 0 7 0 0 0 2 0 0 0 4 0 0 3 0 0 0 0 0 0 0 0 0 0 0
456 TTA 2 1 0 8 1 0 0 0 0 0 0 0 7 0 0 0 0 2 0 0 0 0 0 0 12 1 1 0 5 1 0 0 0 0 0 3 0 0 0 0 0 1 0 4 6 0 0 0 2 4 0 5 12 0 0 0 0 0 0 0 119130 2 16 15
457 AAT 0 9 0 119236 0 0 0 2 0 0 0 7 0 0 0 1 0 0 0 0 0 0 0 0 0 0 0 0 0 0 0 0 0 0 0 5 0 0 0 0 0 0 0 0 0 0 0 0 0 0 0 0 0 2 0 0 0 0 0 0 0 0 0 0
458 GTG 0 0 0 0 0 0 0 0 0 0 0 0 2 2 19 0 0 0 0 0 0 0 0 0 0 0 0 0 0 0 7 0 0 0 1 0 0 0 5 0 0 0 0 0 20 0 119142 6 0 0 0 0 0 0 0 0 0 0 0 0 0 0 4 0
459 AAG 19 1 119225 3 0 0 3 0 0 0 12 0 0 0 1 0 0 2 1 0 0 0 0 0 0 0 2 0 0 0 0 0 0 0 12 0 0 0 0 0 0 0 0 0 0 0 0 0 0 0 2 0 0 0 0 0 0 0 0 0 0 0 0 0
460 AAT 3 7 4 118862 0 0 26 3 0 0 0 12 0 0 1 0 0 0 0 2 0 0 0 0 0 0 0 0 0 0 0 0 0 0 0 5 1 0 0 0 0 0 2 3 0 0 0 3 0 0 0 2 0 2 0 0 0 0 0 0 0 0 0 0
461 CTG 0 0 0 0 0 0 0 0 0 0 0 0 0 0 11 0 0 0 2 0 0 0 3 0 0 0 0 0 13 1 119126 6 0 0 0 0 0 0 0 0 0 0 0 0 0 0 0 0 0 0 0 0 0 0 0 0 0 0 0 0 0 0 3 0
462 TAC 0 0 0 0 0 0 0 0 0 0 0 0 0 0 0 0 0 9 0 0 0 0 0 0 0 0 0 0 0 0 0 0 0 0 0 0 0 0 0 0 0 0 0 0 0 0 0 0 8 119253 0 17 0 3 0 0 0 11 0 0 0 0 0 0
463 GAG 0 0 10 0 0 0 0 0 0 1 0 0 0 0 0 0 0 0 0 0 0 0 0 0 0 0 0 0 0 0 0 0 34 2 119251 5 1 0 0 5 0 0 18 0 0 0 0 0 0 0 10 0 0 0 0 0 0 0 0 0 0 0 0 0
464 AAA 119286 0 17 0 1 0 0 0 8 0 0 0 0 0 0 0 0 0 0 0 0 0 0 0 0 0 6 0 0 0 0 0 8 0 0 1 0 0 0 0 0 1 0 0 0 0 0 0 0 0 0 0 0 0 0 0 0 0 0 0 0 0 1 0
465 GTA 0 0 0 0 0 0 0 0 0 0 0 0 15 0 0 0 0 0 0 0 0 0 0 0 0 0 0 0 2 0 0 0 1 0 0 0 24 0 0 0 1 0 0 0 119175 2 9 4 0 0 0 0 0 1 0 0 0 0 0 0 0 0 0 0
466 AAA 119316 0 14 0 1 0 0 0 3 0 0 0 0 0 0 0 2 0 0 0 0 0 0 0 0 0 3 0 0 0 0 0 6 0 0 0 0 0 0 1 2 0 0 0 0 0 0 0 0 0 0 0 0 0 0 0 0 0 3 0 0 0 0 0
467 AGC 0 10 0 0 0 2 5 0 6 119191 2 29 1 6 0 0 1 4 0 0 0 0 0 0 0 0 0 0 0 0 0 0 1 1 0 0 4 0 0 1 7 27 4 16 0 2 0 1 0 0 0 0 0 0 0 0 0 0 1 0 0 0 0 0
468 CAA 6 0 1 2 6 0 2 0 15 1 0 2 117 9 21 0 118991 5 20 0 2 0 0 0 4 0 0 2 1 7 13 5 1 0 0 0 3 0 0 2 0 2 0 0 3 6 0 12 4 0 0 0 0 0 2 0 0 0 0 0 4 0 0 0
469 TTA 0 0 0 0 0 0 0 0 0 0 0 0 1 0 0 1 0 0 0 0 0 0 0 0 0 0 0 0 0 0 4 8 0 0 0 0 0 0 0 0 0 0 0 0 0 0 0 0 0 0 0 0 3 0 0 0 0 0 0 0 119279 0 7 1
470 AAG 9 0 119198 10 1 0 0 0 0 0 16 0 0 0 1 0 0 0 13 0 0 0 0 0 0 0 0 0 0 0 0 0 0 2 5 0 0 0 1 3 2 0 5 0 0 3 6 3 0 0 0 1 0 1 0 0 0 0 26 2 0 0 0 0
471 AAT 1 4 0 119245 1 0 1 1 0 2 0 3 0 0 0 1 18 0 8 0 0 0 0 0 0 0 0 0 3 0 0 0 1 0 0 17 0 1 0 0 0 1 1 0 0 0 0 0 0 0 0 3 0 1 3 0 0 0 0 0 0 1 0 0
472 AAT 2 1 1 119290 0 0 0 0 0 0 0 7 0 0 0 0 0 0 0 0 0 0 0 0 0 0 0 0 0 0 0 0 0 0 0 14 0 0 0 0 0 0 0 1 0 0 0 0 0 0 0 1 0 0 0 0 0 0 0 0 0 0 0 0
473 GCC 0 0 0 0 0 10 0 0 0 0 0 1 0 0 0 0 0 0 0 0 0 1 0 0 0 0 0 0 0 0 0 0 0 2 0 0 6 119281 0 6 0 2 0 0 0 14 0 0 0 0 0 0 0 4 0 0 0 0 0 0 0 0 0 0
474 AAA 119084 19 10 5 2 0 0 0 10 0 4 0 6 6 4 0 1 5 14 0 0 0 0 0 2 0 0 0 11 0 1 4 7 0 4 0 1 4 4 1 0 0 0 0 9 9 0 6 2 25 0 0 0 0 0 0 0 0 3 0 22 1 2 3
475 GAA 8 0 0 0 1 0 0 0 2 0 0 0 0 2 0 0 0 0 0 0 0 0 0 0 0 0 0 0 0 0 0 3 119221 4 7 8 0 0 0 0 1 0 0 0 0 17 0 10 3 0 0 0 0 0 0 0 0 0 0 0 0 0 0 0
476 ATC 1 0 2 0 0 7 23 1 1 4 1 0 22 70284 10 12 1 0 0 0 0 0 0 0 0 0 0 0 3 0 0 0 0 0 0 1 0 0 0 0 0 0 0 0 5 5 0 0 0 0 0 1 0 0 14 0 0 1 9 0 0 0 7 0
477 GGA 0 0 0 0 0 0 0 0 10 0 0 0 0 0 0 0 0 0 2 0 2 0 0 0 1 0 0 0 0 0 0 0 4 0 0 0 0 0 0 0 70346 2 5 1 1 0 0 0 0 0 0 5 0 1 0 0 0 0 0 0 0 2 0 0
478 AAT 1 2 2 70337 0 0 0 2 0 0 0 1 0 0 0 3 0 0 0 1 0 0 0 0 0 0 0 0 0 0 0 0 0 0 0 4 0 0 0 0 0 0 0 0 0 0 0 0 0 0 0 0 0 0 0 0 0 0 0 0 0 0 0 0
479 GGG 0 0 0 0 0 0 0 0 0 0 7 0 0 0 0 0 0 0 0 0 0 0 0 0 0 2 1 0 0 0 0 0 0 0 3 0 0 0 0 0 18 8 70363 0 0 0 2 0 0 0 0 0 0 0 0 0 0 0 2 0 0 0 0 0
480 TGT 0 0 0 0 0 0 0 0 0 0 0 0 0 0 0 0 0 0 0 0 0 0 0 0 0 0 0 2 0 0 0 0 0 0 0 0 0 0 0 0 0 0 0 2 0 0 0 0 0 0 0 12 0 0 0 0 0 9 3 70353 0 0 0 1
481 TTT 0 0 0 0 0 0 0 0 0 0 0 0 0 0 0 0 0 0 0 0 0 0 0 0 0 0 0 0 0 0 2 3 0 0 0 0 0 0 0 0 0 0 0 0 0 0 0 0 0 0 0 0 0 0 0 4 0 0 0 0 0 2 1 70386
482 GAG 3 0 9 1 0 3 0 0 3 2 1 0 0 0 0 0 0 0 2 0 0 0 0 0 0 0 0 0 0 0 53 0 9 4 70263 7 2 0 16 0 0 7 9 0 0 1 0 0 0 0 2 0 0 0 0 0 0 0 0 0 2 0 0 0
483 TTC 0 0 0 0 0 0 0 0 0 0 0 0 0 0 0 0 0 0 0 0 0 0 0 0 0 0 0 0 0 4 0 0 0 0 0 0 0 0 0 0 0 0 0 0 0 2 0 0 0 0 0 0 2 1 0 0 0 0 0 0 11 70302 1 5
484 TAC 0 0 0 0 0 0 0 0 0 0 2 0 0 0 0 0 0 21 0 0 0 0 0 0 0 0 1 0 0 0 0 1 0 0 0 0 0 0 0 0 0 0 0 0 0 0 0 0 8 70359 0 4 0 1 0 0 0 5 0 0 2 0 4 2
485 CAC 0 0 0 0 0 0 0 0 0 0 0 0 0 0 0 0 6 70310 0 5 0 0 0 0 1 3 0 0 0 1 0 0 0 0 30 0 0 0 0 0 0 0 0 0 0 0 0 0 0 0 0 0 0 0 0 0 0 0 0 0 0 0 0 0
486 AAG 2 0 70348 2 0 1 2 0 0 0 2 2 0 0 4 0 8 1 3 0 0 0 0 0 0 1 2 1 0 0 0 0 0 0 2 0 2 1 0 3 0 0 0 0 1 0 0 0 0 0 3 0 2 0 0 0 0 0 0 2 0 1 11 0
487 TGT 0 0 0 0 0 0 0 0 0 0 0 2 0 0 0 0 0 0 0 0 0 0 0 0 0 0 0 4 0 0 0 0 0 0 0 0 0 0 0 0 0 0 0 1 0 0 0 0 0 0 0 3 0 0 0 0 0 9 1 70384 0 0 0 0
488 GAC 1 8 0 5 0 0 0 0 0 0 0 1 0 0 0 0 0 0 0 0 0 0 0 0 0 0 0 0 0 0 0 0 3 70320 0 2 0 0 0 0 0 15 0 0 0 0 0 0 0 3 0 0 0 1 0 0 0 0 0 0 0 0 0 0
489 AAT 0 2 0 70366 0 0 0 0 0 0 0 1 0 0 0 0 0 0 0 1 0 0 0 0 0 0 0 0 0 0 0 0 0 0 0 2 0 0 0 0 0 0 0 1 0 0 0 0 0 0 0 1 0 0 0 0 0 0 0 0 0 0 0 0
490 GAA 12 0 0 6 0 0 0 1 0 0 0 0 2 0 1 0 0 10 0 0 0 0 0 5 0 0 2 0 2 0 0 0 70183 1 8 0 4 8 0 0 8 1 13 4 1 0 0 2 5 0 0 2 2 3 0 0 0 0 6 0 1 0 1 1
491 TGC 0 0 0 0 0 0 0 0 0 0 0 0 0 0 0 0 0 0 0 0 0 0 0 0 0 1 0 0 0 0 0 0 0 0 0 0 0 0 0 0 0 0 0 0 0 0 0 0 0 8 0 0 0 1 0 0 3 70360 1 14 0 1 0 0
492 ATG 0 0 0 0 0 0 4 0 0 0 1 0 10 0 70333 2 0 0 0 0 0 0 0 0 0 0 0 0 0 0 2 0 0 0 2 0 0 0 0 0 0 0 0 0 0 0 4 0 0 0 0 0 0 0 0 0 0 0 0 0 0 0 0 0
493 GAA 5 0 0 4 0 0 0 0 0 2 0 1 1 0 0 0 3 0 1 0 0 0 0 0 0 0 0 0 0 0 1 0 69920 3 2 2 171 3 0 0 13 1 0 48 0 1 2 0 1 0 0 0 5 9 1 0 0 0 0 0 0 1 0 0
494 AGT 0 0 0 4 0 0 0 0 3 1 1 70215 0 0 3 2 0 0 0 0 0 0 0 0 0 1 0 0 0 0 0 0 0 0 0 1 0 0 3 4 0 0 2 1 0 0 0 0 0 0 0 0 0 0 17 1 0 0 0 0 0 0 0 0
495 GTA 0 0 0 0 0 0 0 0 0 0 0 0 96 0 0 0 0 0 0 0 0 0 0 0 0 0 0 0 0 0 0 0 0 0 0 0 1 0 0 0 0 0 0 0 70223 14 15 4 0 0 0 0 0 0 0 0 0 0 0 0 1 0 0 0
496 AGA 8 0 4 0 0 0 0 0 70350 0 5 0 1 0 1 0 0 0 0 0 0 0 0 0 1 1 1 0 0 0 0 0 0 0 0 0 0 0 0 0 9 0 0 0 0 0 0 0 7 0 0 0 0 0 0 0 0 0 0 0 0 0 0 0
497 AAT 14 5 4 70128 1 5 2 10 0 0 2 32 3 3 2 10 14 0 3 2 0 0 0 0 0 0 1 0 0 0 0 7 1 1 6 16 14 0 0 12 1 4 2 14 0 12 4 2 0 1 0 0 19 10 27 10 0 0 0 0 1 1 0 4
498 GGG 0 0 0 0 0 0 0 0 0 0 3 1 0 0 0 0 0 0 0 0 0 0 0 0 0 0 0 0 0 0 0 0 0 0 5 0 1 0 0 0 13 5 70342 6 0 0 6 0 0 0 0 0 1 0 0 0 0 0 5 0 0 0 0 0
499 ACT 0 0 0 6 22 2 1 70227 0 0 7 3 0 0 9 9 0 0 1 0 0 0 0 0 0 0 0 0 0 0 2 1 9 0 24 5 0 5 0 15 0 0 1 2 5 0 21 1 0 0 0 0 0 0 0 0 0 2 0 0 4 3 12 2
500 TAT 0 0 0 0 0 0 0 0 0 0 0 0 0 0 0 0 0 0 0 6 0 0 0 0 0 0 0 0 0 0 0 0 0 0 0 0 0 0 0 0 0 0 0 0 0 0 0 0 0 1 0 70408 0 0 0 0 0 0 0 6 0 0 0 0
501 GAT 6 0 0 7 4 0 0 0 0 0 0 2 0 1 1 0 0 0 0 0 2 0 0 0 0 0 0 0 0 0 0 1 0 2 1 70323 0 0 1 0 0 0 0 9 1 0 0 1 0 0 0 13 0 0 4 2 0 1 0 0 0 0 0 0
502 TAT 0 0 0 1 0 0 0 0 0 1 0 0 0 0 0 0 0 0 0 8 0 0 0 0 0 0 0 0 0 0 1 0 0 0 0 0 1 0 4 1 0 0 0 1 1 0 0 2 0 6 1 70388 0 0 0 0 0 0 0 2 0 0 0 0
503 CCA 0 0 2 0 6 0 0 0 0 1 0 0 3 0 0 1 1 0 2 0 70367 5 7 2 0 0 0 0 0 1 0 1 0 0 0 0 0 0 0 0 0 3 1 0 5 0 1 1 0 1 0 0 4 0 0 0 0 0 0 0 0 0 0 2
504 AAA 70296 2 56 0 0 0 0 0 1 0 6 0 2 0 0 0 0 0 0 0 0 0 0 0 2 2 0 3 9 0 0 0 9 0 0 0 0 0 0 0 0 0 1 2 0 0 7 3 0 0 0 5 0 0 1 1 0 0 1 0 0 0 0 2
505 TAT 0 0 0 0 0 0 0 0 0 0 0 0 0 0 0 0 0 0 0 2 0 0 0 0 0 0 0 0 0 0 0 0 0 0 0 0 0 0 0 0 0 0 0 0 0 0 0 0 0 2 1 70412 0 0 0 0 0 0 0 2 0 0 0 0
506 TCA 0 0 0 0 0 1 0 0 0 0 0 0 0 0 0 0 0 0 0 0 4 0 0 0 0 0 2 0 0 0 8 0 1 0 2 0 5 0 0 16 0 0 0 0 0 0 0 5 3 0 0 0 70291 0 18 3 0 0 9 3 16 5 0 0
507 GAA 6 0 2 0 0 1 0 0 0 0 0 0 0 1 0 0 2 8 0 0 0 0 0 0 0 2 0 0 0 0 0 2 70324 0 4 0 0 0 0 0 7 2 5 2 0 0 1 0 2 2 0 0 0 0 0 0 0 0 0 0 3 0 1 0
508 GAA 7 0 0 0 2 0 0 0 0 0 0 3 0 0 2 6 10 0 6 0 0 0 0 0 0 0 0 0 0 3 0 0 70324 0 2 0 0 0 4 0 1 0 0 0 0 0 1 3 4 0 0 0 0 1 0 1 0 0 0 0 7 1 0 0
509 TCA 0 0 0 0 0 2 0 0 0 0 1 0 2 28 0 10 0 0 0 0 6 0 0 0 0 0 0 0 14 0 0 0 0 0 0 0 0 0 4 0 0 0 1 0 1 10 0 6 1 0 0 0 70278 0 11 1 1 0 0 0 11 0 1 0
510 AAG 9 1 70275 3 0 0 2 0 0 0 14 0 2 0 1 0 0 2 3 0 0 0 0 0 1 0 5 0 1 1 0 1 0 0 4 0 1 0 0 1 0 1 0 0 0 0 6 0 0 0 0 3 0 1 0 0 0 0 0 0 0 0 0 0
511 TTG 0 0 0 0 0 1 2 0 0 0 0 0 0 0 13 0 0 0 0 2 0 0 0 0 0 0 0 0 0 0 1 7 0 0 2 0 0 0 0 1 0 14 0 0 0 0 1 2 0 0 0 0 0 0 3 0 0 1 2 0 7 0 70199 2
512 AAC 2 70234 0 9 0 3 1 14 0 18 0 0 8 18 0 0 0 2 1 1 0 0 0 0 1 0 0 0 1 0 0 0 4 5 0 0 7 1 2 0 0 0 0 1 3 3 0 5 0 1 0 0 1 0 0 0 0 1 0 4 0 2 0 1
513 AGG 1 0 3 0 0 0 0 0 30 0 70229 3 0 0 7 0 0 0 1 1 0 0 0 0 0 1 12 1 0 3 0 6 0 0 0 0 0 0 0 1 0 0 15 0 3 0 0 0 0 0 0 1 1 0 0 2 0 0 3 0 3 4 3 1
514 GAA 6 0 0 0 21 0 0 0 0 0 0 0 0 2 1 0 0 0 0 0 0 0 0 0 0 3 0 1 0 1 0 5 70198 1 4 1 0 3 0 1 8 0 0 0 2 0 0 0 2 0 0 0 0 5 2 4 0 0 0 0 0 0 0 0
515 AAG 6 0 70207 29 1 0 1 0 0 0 18 22 0 1 0 0 0 1 1 0 7 0 0 2 0 7 1 0 0 0 3 0 0 0 9 1 0 0 0 0 0 2 1 0 0 3 0 2 0 0 1 0 0 0 1 0 0 0 0 0 0 0 1 0
516 ATA 0 0 0 0 2 0 0 0 0 0 0 0 70328 11 7 4 0 0 0 0 0 0 0 0 0 0 0 0 0 3 0 0 0 0 0 0 0 0 0 0 0 0 0 0 7 1 0 6 0 0 0 0 0 0 0 0 0 0 0 0 2 0 0 0
517 GAT 18 0 0 6 1 3 5 0 3 0 0 5 6 0 1 0 3 16 0 0 0 0 0 1 0 0 1 0 0 0 0 2 3 0 4 70140 0 4 1 0 0 13 5 3 8 8 1 0 0 1 0 5 0 3 0 10 0 0 0 0 2 11 0 0
518 GGA 4 1 0 0 7 9 3 7 9 4 0 6 8 0 0 9 1 2 0 0 0 1 0 0 2 2 4 1 0 4 1 0 6 0 2 1 0 3 0 3 69786 0 15 4 3 0 0 0 0 0 0 2 19 0 2 4 1 0 1 0 0 1 4 1
519 GTG 0 0 0 0 0 0 0 2 0 0 0 0 0 0 3 0 0 0 0 0 0 0 0 0 0 0 0 0 0 4 0 0 0 0 3 0 5 1 6 0 0 0 0 0 15 2 70043 17 0 0 0 0 0 0 0 0 0 0 0 0 0 0 5 0
520 AAA 70251 0 5 1 0 9 0 0 2 0 0 0 0 0 1 6 0 4 6 0 0 0 0 0 0 2 1 0 0 2 0 0 7 0 0 0 0 0 3 0 0 0 0 0 0 2 0 0 0 0 0 1 0 0 0 0 0 0 0 0 0 0 0 0
521 TTG 0 0 0 0 0 0 0 0 0 0 0 2 0 0 0 0 0 0 0 0 0 0 0 0 0 0 0 0 0 0 4 0 0 0 0 0 0 0 0 0 0 0 0 0 5 0 4 0 0 0 0 0 0 0 4 0 1 0 1 0 7 0 69984 0
522 GAA 4 2 0 2 0 0 0 0 0 0 1 1 0 0 0 0 0 0 0 0 0 0 0 0 0 0 0 0 0 0 0 0 69852 5 4 0 0 0 0 0 7 1 0 0 2 0 0 0 3 0 0 0 0 0 0 0 0 0 0 0 0 2 0 0
523 TCA 4 0 0 0 0 1 0 10 0 0 1 0 0 5 0 0 3 2 2 0 6 0 0 4 0 0 0 0 0 0 0 0 4 0 2 1 0 0 0 0 1 0 2 0 3 2 1 0 1 2 0 1 69832 19 6 11 2 0 0 0 2 0 0 1
524 ATG 1 2 1 0 0 3 14 1 0 0 4 1 15 3 69494 1 0 0 0 0 0 0 8 0 0 0 0 1 0 0 2 0 0 1 0 0 0 0 0 1 0 0 0 0 3 0 3 0 0 1 0 0 0 0 0 0 0 0 0 0 0 0 1 0
525 GGG 0 0 0 0 0 2 1 0 0 3 2 2 1 0 0 0 0 0 0 0 0 0 0 0 0 0 1 0 0 0 0 0 1 0 8 0 0 0 1 0 14 1 69214 68 0 0 2 0 0 0 0 0 2 1 0 0 0 0 2 0 0 0 0 0
526 GTG 0 0 0 0 8 0 0 7 0 0 0 0 16 1 11 0 0 0 0 2 1 0 0 1 0 0 0 0 0 1 2 2 1 0 0 0 0 0 4 5 0 0 2 0 19 0 68730 12 0 3 0 4 0 2 0 1 0 0 4 0 0 0 4 1
527 TAT 0 0 0 1 0 0 0 0 0 0 0 0 0 0 1 1 2 0 0 9 0 0 0 0 0 0 0 0 0 0 0 0 0 0 0 4 0 0 0 0 0 0 3 0 0 0 0 0 0 11 0 69618 0 0 4 0 0 0 0 9 0 0 0 1
528 CAG 0 0 6 0 4 0 0 1 0 0 0 0 0 0 0 0 1 2 68937 5 0 0 0 1 1 2 16 0 0 0 3 0 0 0 1 0 0 0 0 0 0 1 0 0 0 0 0 0 0 0 6 0 3 0 2 0 0 0 0 0 0 0 0 1
529 ATT 0 0 1 0 0 0 0 4 0 0 0 1 3 9 0 69860 0 0 0 0 0 0 0 0 0 0 0 0 0 0 0 0 0 0 0 0 0 0 0 0 0 0 0 0 0 0 1 10 0 1 0 0 3 0 0 0 0 0 5 0 0 0 0 0
530 CTG 0 0 0 0 0 0 0 0 0 0 0 0 0 0 6 1 0 0 0 0 0 0 2 0 0 0 2 0 0 0 69989 13 0 0 0 0 0 0 0 0 0 0 0 0 0 0 0 0 0 0 0 0 0 0 0 0 0 0 0 0 0 0 7 1
531 GCG 0 0 0 0 0 0 2 0 0 0 0 0 0 0 0 0 0 0 0 0 0 0 0 0 0 0 0 0 0 0 1 0 0 0 5 0 10 0 70128 4 0 0 0 0 0 0 22 0 0 0 0 0 0 0 1 1 0 0 0 0 0 0 0 0
532 ATC 0 0 0 0 0 4 0 0 0 0 0 0 13 70153 0 7 0 0 0 0 0 0 0 0 0 0 0 0 0 0 0 0 0 0 0 0 0 0 1 0 0 0 0 0 0 13 0 0 0 0 0 0 0 0 0 0 0 0 0 0 0 1 0 0
533 TAC 0 0 0 0 0 0 0 0 0 0 0 0 0 1 0 0 0 20 0 0 0 0 0 0 0 0 0 0 0 0 0 0 0 0 0 0 0 0 0 0 0 0 0 0 0 0 0 0 8 70084 0 4 0 1 0 0 0 3 0 0 0 0 0 0
534 TCA 0 0 0 0 1 0 0 0 0 0 0 0 0 0 0 0 0 0 0 0 5 0 0 0 0 0 0 0 0 0 0 0 0 0 0 0 1 0 0 0 0 0 0 1 0 0 0 0 8 0 0 0 69946 0 6 0 2 0 0 0 2 0 0 0
535 ACT 0 0 0 8 2 14 2 70289 0 0 0 0 0 0 0 10 0 0 0 0 0 0 0 1 0 0 0 0 0 0 0 0 0 0 0 0 0 0 0 3 0 0 0 0 0 0 0 3 0 0 0 0 0 0 0 1 0 4 0 0 0 0 0 0
536 GTC 0 0 0 0 0 0 0 0 0 0 0 0 0 12 0 1 0 0 0 0 0 0 0 0 0 0 0 0 0 0 0 0 0 0 0 0 0 4 0 0 0 1 0 0 12 70156 1 3 0 0 0 0 0 0 0 0 0 0 0 0 2 1 2 3
537 GCC 0 0 0 0 0 13 2 0 0 0 0 0 0 0 0 0 0 0 0 0 0 0 0 0 0 0 0 0 0 0 0 0 0 4 0 0 5 70289 0 4 0 1 0 0 0 6 0 0 0 0 0 0 0 3 0 0 0 0 0 1 0 0 0 0
538 AGT 0 0 0 4 0 0 2 1 0 3 0 70352 0 0 0 6 0 0 0 0 0 0 0 0 0 0 0 2 0 0 0 0 0 0 0 0 1 11 8 0 0 0 0 4 0 0 0 0 0 0 0 0 1 7 0 1 0 0 0 2 0 0 0 0
539 TCA 0 0 0 0 0 0 0 0 0 0 0 0 0 0 0 0 0 0 0 0 5 0 0 0 0 0 0 0 0 0 0 0 0 0 0 0 0 0 0 0 0 0 0 0 0 0 0 0 7 0 0 0 70266 2 10 0 0 0 0 0 6 0 0 0
540 CTG 0 0 0 0 0 4 0 1 0 0 0 0 0 0 9 0 0 0 0 0 0 0 3 0 0 0 0 0 15 13 70248 13 0 0 0 0 0 0 0 6 0 0 0 2 0 0 3 0 0 0 0 1 3 10 2 0 0 0 0 0 1 0 1 1
541 GTG 0 0 0 0 0 0 2 2 0 0 0 0 0 0 1 0 0 0 0 0 7 0 0 0 0 0 0 0 0 5 5 0 0 0 0 0 0 0 1 0 0 0 0 0 4 0 70199 10 0 0 0 0 0 0 0 0 0 0 0 0 5 1 5 0
542 CTT 0 0 0 0 0 2 0 1 0 0 0 1 0 0 5 6 0 0 0 1 0 1 0 21 0 0 0 3 4 3 2 70183 0 0 0 0 1 0 1 0 0 0 0 0 6 0 0 2 0 0 0 0 0 0 0 0 0 2 0 0 4 0 38 17
543 TTG 0 0 0 0 3 0 0 0 0 0 0 3 0 0 4 0 0 0 0 0 0 0 0 0 0 0 0 0 0 0 4 0 0 0 0 0 0 0 2 0 0 0 0 0 0 0 5 0 0 0 0 0 0 1 3 1 0 1 10 0 4 2 70273 1
544 GTC 0 0 0 0 0 0 0 0 0 1 0 0 0 7 0 0 0 0 0 0 0 0 0 0 0 0 0 0 0 0 0 0 0 0 0 0 0 6 0 0 0 0 0 0 8 70139 1 2 0 0 0 0 0 0 0 0 0 0 0 0 0 5 0 0
545 TCC 0 0 0 0 0 0 0 0 0 0 0 0 0 0 0 0 0 0 0 0 0 26 0 0 0 0 0 0 0 2 0 0 0 0 0 0 0 0 0 0 0 0 0 0 0 0 0 0 0 10 0 0 6 70200 1 3 0 1 0 0 0 0 0 0
546 CTG 0 0 0 0 0 0 0 0 0 0 0 0 0 0 7 0 0 0 0 0 0 0 9 0 0 0 8 0 5 0 70274 2 0 0 0 0 0 0 0 0 0 0 0 0 0 0 0 0 0 0 0 0 0 0 0 0 0 0 0 0 0 4 9 0
547 GGG 0 0 0 0 0 0 0 0 0 0 4 0 0 0 0 0 0 0 0 0 0 0 0 0 0 0 0 0 0 0 0 0 0 0 2 0 0 0 0 0 5 0 70335 4 0 0 2 0 0 0 0 0 0 0 0 0 0 0 1 0 0 0 0 0
548 GCA 0 0 0 0 20 0 0 0 0 0 0 0 0 0 0 0 0 0 0 0 1 0 0 0 0 0 0 0 0 0 0 0 5 0 0 0 70202 0 3 1 5 0 0 0 8 0 0 0 0 0 0 0 131 0 0 0 0 0 0 0 0 0 0 0
549 ATC 0 0 0 0 0 13 0 0 0 1 0 0 5 70345 0 6 0 0 0 0 0 0 0 0 0 0 0 0 0 1 0 0 0 0 0 0 1 7 0 0 0 0 0 0 0 7 0 0 0 0 0 0 0 0 0 0 0 0 0 0 0 2 0 0
550 AGT 0 0 0 4 2 0 0 0 0 2 1 70230 0 0 0 11 0 0 0 0 0 0 0 0 0 0 0 3 0 0 0 0 0 0 0 0 3 0 1 3 0 0 0 13 1 0 0 0 0 0 0 0 0 0 0 2 0 5 0 0 23 0 1 0
551 TTC 0 0 0 0 0 0 0 0 0 0 0 0 3 3 1 0 0 0 0 0 0 0 0 0 0 0 0 0 0 1 0 0 4 0 0 0 0 0 0 0 3 0 2 0 0 1 0 7 0 0 0 0 0 2 0 0 0 0 0 0 7 70347 0 5
552 TGG 0 0 0 0 1 0 0 0 0 0 0 0 0 0 0 0 0 0 0 0 0 0 0 0 0 0 5 0 0 0 0 0 0 0 0 0 0 0 0 0 0 0 3 0 0 0 0 0 0 0 1 0 3 1 0 0 4 0 70354 2 0 2 2 1
553 ATG 0 0 1 0 0 0 1 0 0 0 0 0 7 0 70306 4 0 0 0 0 0 0 0 0 0 0 0 0 0 0 1 0 0 0 0 0 0 0 2 0 0 0 2 0 0 0 5 0 0 0 0 0 0 2 0 9 0 0 0 0 0 0 1 0
554 TGT 0 0 0 0 0 0 0 0 0 1 0 0 0 1 0 0 0 0 0 0 0 0 0 0 0 0 0 1 0 0 0 0 0 0 0 0 0 0 0 0 0 0 0 0 0 3 2 1 0 0 0 4 0 0 1 0 0 7 0 70322 1 1 10 6
555 TCT 2 0 0 1 0 0 0 0 0 1 1 18 0 0 0 0 4 0 0 0 0 0 0 3 0 0 1 0 0 0 3 0 2 3 1 2 0 0 0 4 0 0 0 0 0 0 0 3 0 0 0 5 0 7 13 70191 0 0 0 0 2 0 0 10
556 AAT 0 13 11 70333 0 0 0 0 0 0 0 1 5 1 1 0 0 0 0 0 0 0 0 0 0 0 0 0 1 4 0 0 1 0 1 24 0 0 0 0 0 0 0 4 1 1 0 1 0 0 0 0 0 0 0 0 0 0 0 0 0 0 0 0
557 GGG 0 0 0 0 0 0 0 0 0 0 2 0 0 0 0 0 0 0 0 0 0 0 0 0 0 0 0 0 0 0 0 0 0 0 6 0 0 0 0 0 7 0 70344 0 0 0 1 0 0 0 0 0 0 0 0 0 0 0 3 0 0 0 0 0
558 TCT 0 0 0 0 0 0 1 0 0 0 0 2 1 0 0 2 1 0 0 0 0 0 0 1 0 0 0 0 0 1 0 2 0 0 0 0 0 0 0 0 0 0 0 0 0 0 4 2 0 0 0 4 2 2 3 70283 0 0 2 0 4 1 2 5
559 TTG 0 0 0 0 0 0 0 0 0 0 0 0 0 0 1 1 0 0 0 0 0 0 0 0 0 0 0 0 0 0 7 0 0 0 0 0 0 0 0 0 0 0 0 0 0 0 3 0 0 0 0 0 0 0 3 0 0 0 0 0 8 0 70389 0
560 CAG 1 0 8 0 0 0 16 0 0 0 0 0 0 0 1 0 8 0 70305 5 0 0 2 0 0 0 3 0 0 0 1 0 0 0 0 0 0 0 2 0 0 0 0 0 1 0 0 0 0 0 31 0 0 0 0 0 0 0 0 0 0 0 0 0
561 TGC 0 0 0 0 0 0 0 0 0 3 0 0 0 0 0 13 0 0 0 0 0 0 0 0 0 3 0 0 0 0 0 0 0 0 0 0 0 0 0 0 0 0 0 0 2 0 0 0 0 27 0 0 0 1 0 0 7 70311 0 5 0 2 0 0
562 AGA 1 2 0 0 1 1 12 1 70325 0 4 4 4 0 0 0 0 0 1 0 0 0 0 0 2 0 5 11 11 0 0 0 0 0 0 0 0 0 0 0 6 0 0 0 11 1 1 0 0 0 0 0 0 3 0 0 1 0 0 0 0 0 11 0
563 ATA 1 0 0 0 3 0 0 0 0 0 0 0 70355 1 9 4 0 0 0 0 0 0 0 0 0 0 0 0 1 0 0 0 0 0 0 0 0 0 0 0 0 0 0 0 6 0 1 0 0 0 0 0 0 0 0 0 0 0 0 0 0 0 0 0
564 TGC 0 0 0 0 0 0 0 0 0 0 0 0 0 0 0 0 0 0 0 0 0 0 0 0 0 2 0 0 0 0 0 0 0 0 0 0 0 0 0 0 0 0 0 0 0 0 0 0 0 13 0 0 0 0 0 0 5 70290 0 39 0 4 0 0
565 ATC 0 0 0 0 0 3 0 0 0 0 0 0 4 70293 0 2 0 0 0 0 0 0 0 0 0 0 1 0 0 0 0 0 0 0 0 0 0 0 0 0 0 0 0 0 0 0 0 0 0 0 0 0 0 0 0 0 0 0 0 0 1 0 1 0
566 TGA 0 0 0 0 0 0 0 0 0 0 0 0 0 0 0 0 0 0 0 0 0 0 0 0 12 0 0 0 0 0 0 0 0 0 0 0 0 0 0 0 0 0 0 0 0 0 0 0 10 0 0 0 0 0 0 0 70327 0 14 4 1 0 0 0
