# Supplementary material for: Complete mapping of viral escape from neutralizing antibodies
Source: PLoS Pathog. 2017 Mar 13;13(3):e1006271. doi: 10.1371/journal.ppat.1006271 (PMC5363992; doi:10.1371/journal.ppat.1006271)
Supplement: S2 File — This ZIP archive contains the computer code to perform the data analysis described in this manuscript. The analysis is performed by the iPython notebook found in the ZIP archive. (ZIP) [file ppat.1006271.s008.zip › S2_File/counts_and_alignments/L2_H17L19_c1_summarystats.txt]

total read pairs = 5204031
read pairs that fail Illumina filter = 0
low quality read pairs = 471091
barcodes randomly purged = 0
discarded barcodes with 1 reads = 46909
aligned barcodes with 2 reads = 14809
discarded barcodes with 2 reads = 199
un-alignable barcodes with 2 reads = 2069
aligned barcodes with 3 reads = 22401
discarded barcodes with 3 reads = 474
un-alignable barcodes with 3 reads = 2740
aligned barcodes with 4 reads = 32534
discarded barcodes with 4 reads = 794
un-alignable barcodes with 4 reads = 3399
aligned barcodes with 5 reads = 42562
discarded barcodes with 5 reads = 1408
un-alignable barcodes with 5 reads = 4479
aligned barcodes with 6 reads = 51893
discarded barcodes with 6 reads = 1978
un-alignable barcodes with 6 reads = 5092
aligned barcodes with 7 reads = 57762
discarded barcodes with 7 reads = 2557
un-alignable barcodes with 7 reads = 5505
aligned barcodes with 8 reads = 58258
discarded barcodes with 8 reads = 2896
un-alignable barcodes with 8 reads = 5507
aligned barcodes with 9 reads = 54482
discarded barcodes with 9 reads = 3071
un-alignable barcodes with 9 reads = 5060
aligned barcodes with 10 reads = 46772
discarded barcodes with 10 reads = 2874
un-alignable barcodes with 10 reads = 4221
aligned barcodes with 11 reads = 37625
discarded barcodes with 11 reads = 2509
un-alignable barcodes with 11 reads = 3383
aligned barcodes with 12 reads = 27902
discarded barcodes with 12 reads = 2011
un-alignable barcodes with 12 reads = 2436
aligned barcodes with 13 reads = 19403
discarded barcodes with 13 reads = 1536
un-alignable barcodes with 13 reads = 1795
aligned barcodes with 14 reads = 12988
discarded barcodes with 14 reads = 1078
un-alignable barcodes with 14 reads = 1174
aligned barcodes with 15 reads = 7962
discarded barcodes with 15 reads = 696
un-alignable barcodes with 15 reads = 672
aligned barcodes with 16 reads = 4807
discarded barcodes with 16 reads = 489
un-alignable barcodes with 16 reads = 407
aligned barcodes with 17 reads = 2699
discarded barcodes with 17 reads = 261
un-alignable barcodes with 17 reads = 228
aligned barcodes with 18 reads = 1524
discarded barcodes with 18 reads = 149
un-alignable barcodes with 18 reads = 114
aligned barcodes with 19 reads = 791
discarded barcodes with 19 reads = 85
un-alignable barcodes with 19 reads = 76
aligned barcodes with 20 reads = 421
discarded barcodes with 20 reads = 41
un-alignable barcodes with 20 reads = 40
aligned barcodes with 21 reads = 235
discarded barcodes with 21 reads = 28
un-alignable barcodes with 21 reads = 22
aligned barcodes with 22 reads = 110
discarded barcodes with 22 reads = 19
un-alignable barcodes with 22 reads = 12
aligned barcodes with 23 reads = 70
discarded barcodes with 23 reads = 10
un-alignable barcodes with 23 reads = 3
aligned barcodes with 24 reads = 49
discarded barcodes with 24 reads = 6
un-alignable barcodes with 24 reads = 4
aligned barcodes with 25 reads = 27
discarded barcodes with 25 reads = 2
un-alignable barcodes with 25 reads = 3
aligned barcodes with 26 reads = 11
discarded barcodes with 26 reads = 2
aligned barcodes with 27 reads = 4
discarded barcodes with 27 reads = 4
un-alignable barcodes with 27 reads = 1
aligned barcodes with 28 reads = 11
discarded barcodes with 28 reads = 1
aligned barcodes with 29 reads = 6
un-alignable barcodes with 29 reads = 1
aligned barcodes with 30 reads = 1
aligned barcodes with 31 reads = 1
