# Supplementary material for: Complete mapping of viral escape from neutralizing antibodies
Source: PLoS Pathog. 2017 Mar 13;13(3):e1006271. doi: 10.1371/journal.ppat.1006271 (PMC5363992; doi:10.1371/journal.ppat.1006271)
Supplement: S2 File — This ZIP archive contains the computer code to perform the data analysis described in this manuscript. The analysis is performed by the iPython notebook found in the ZIP archive. (ZIP) [file ppat.1006271.s008.zip › S2_File/counts_and_alignments/L2_H17L19_c2_.log]

2016-11-08 12:25:39,263 - INFO - Beginning execution of dms_barcodedsubamplicons in directory /home/jbloom/flu_mutational_antigenic_profiling_paper/supplementalfiles/SupplementaryFile2

2016-11-08 12:25:39,263 - INFO - Progress will be logged to ./counts_and_alignments//L2_H17L19_c2_.log
2016-11-08 12:25:42,983 - INFO - Version information for dms_tools and associated packages.
	Time and date: Tue Nov  8 12:25:39 2016
	Platform: Linux-3.13.0-49-generic-x86_64-with-Ubuntu-14.04-trusty
	Python version: 2.7.6 (default, Mar 22 2014, 22:59:56)  [GCC 4.8.2]
	dms_tools version: 1.1.20
	Bio version: 1.68
	numpy version: 1.11.2
	scipy version: 0.18.1
	matplotlib version: 1.5.3
	cython version: 0.25.1
	pystan version: 2.12.0.0
	weblogolib version: 3.4
	PyPDF2 version: 1.26.0
	pandas version: 0.19.1

2016-11-08 12:25:42,983 - INFO - Parsed the following arguments:
	minreadconcurrence = 0.75
	maxmuts = 4
	maxlowqfrac = 0.075
	r1files = ['./FASTQ_files/L2_H17L19_c2_1.fastq']
	minreadidentity = 0.9
	purgefrac = 0
	R1trimlength = 200
	R1_is_antisense = False
	r2files = ['./FASTQ_files/L2_H17L19_c2_2.fastq']
	alignspecs = [(1, 285, 36, 37), (286, 570, 31, 32), (571, 855, 37, 32), (856, 1140, 31, 36), (1141, 1425, 29, 33), (1426, 1698, 40, 43)]
	R2trimlength = 170
	maxreadtrim = 3
	barcodeinfo = False
	chartype = codon
	barcodelength = 8
	minreadsperbarcode = 2
	minq = 15
	outprefix = ./counts_and_alignments//L2_H17L19_c2_
	refseq = WSN_HA_reference.fa
	purgereadfrac = 0
	seed = 1

2016-11-08 12:25:43,019 - INFO - Read a reference sequence of 566 codons from WSN_HA_reference.fa

2016-11-08 12:25:43,020 - INFO - Now parsing reads from the following:
	r1files: ./FASTQ_files/L2_H17L19_c2_1.fastq
	r2files: ./FASTQ_files/L2_H17L19_c2_2.fastq
2016-11-08 12:25:46,922 - INFO - Reads parsed so far: 100000
2016-11-08 12:25:50,611 - INFO - Reads parsed so far: 200000
2016-11-08 12:25:54,009 - INFO - Reads parsed so far: 300000
2016-11-08 12:25:57,388 - INFO - Reads parsed so far: 400000
2016-11-08 12:26:01,177 - INFO - Reads parsed so far: 500000
2016-11-08 12:26:04,906 - INFO - Reads parsed so far: 600000
2016-11-08 12:26:08,129 - INFO - Reads parsed so far: 700000
2016-11-08 12:26:12,213 - INFO - Reads parsed so far: 800000
2016-11-08 12:26:15,896 - INFO - Reads parsed so far: 900000
2016-11-08 12:26:19,147 - INFO - Reads parsed so far: 1000000
2016-11-08 12:26:22,967 - INFO - Reads parsed so far: 1100000
2016-11-08 12:26:26,716 - INFO - Reads parsed so far: 1200000
2016-11-08 12:26:29,827 - INFO - Reads parsed so far: 1300000
2016-11-08 12:26:33,602 - INFO - Reads parsed so far: 1400000
2016-11-08 12:26:37,115 - INFO - Reads parsed so far: 1500000
2016-11-08 12:26:40,591 - INFO - Reads parsed so far: 1600000
2016-11-08 12:26:44,247 - INFO - Reads parsed so far: 1700000
2016-11-08 12:26:47,918 - INFO - Reads parsed so far: 1800000
2016-11-08 12:26:52,213 - INFO - Reads parsed so far: 1900000
2016-11-08 12:26:56,387 - INFO - Reads parsed so far: 2000000
2016-11-08 12:26:59,621 - INFO - Reads parsed so far: 2100000
2016-11-08 12:27:03,865 - INFO - Reads parsed so far: 2200000
2016-11-08 12:27:07,809 - INFO - Reads parsed so far: 2300000
2016-11-08 12:27:11,121 - INFO - Reads parsed so far: 2400000
2016-11-08 12:27:15,560 - INFO - Reads parsed so far: 2500000
2016-11-08 12:27:19,463 - INFO - Reads parsed so far: 2600000
2016-11-08 12:27:22,942 - INFO - Reads parsed so far: 2700000
2016-11-08 12:27:26,172 - INFO - Reads parsed so far: 2800000
2016-11-08 12:27:30,077 - INFO - Reads parsed so far: 2900000
2016-11-08 12:27:33,573 - INFO - Reads parsed so far: 3000000
2016-11-08 12:27:36,544 - INFO - Reads parsed so far: 3100000
2016-11-08 12:27:40,239 - INFO - Reads parsed so far: 3200000
2016-11-08 12:27:43,727 - INFO - Reads parsed so far: 3300000
2016-11-08 12:27:46,972 - INFO - Reads parsed so far: 3400000
2016-11-08 12:27:50,890 - INFO - Reads parsed so far: 3500000
2016-11-08 12:27:54,808 - INFO - Reads parsed so far: 3600000
2016-11-08 12:27:58,629 - INFO - Reads parsed so far: 3700000
2016-11-08 12:28:01,696 - INFO - Reads parsed so far: 3800000
2016-11-08 12:28:05,604 - INFO - Reads parsed so far: 3900000
2016-11-08 12:28:09,235 - INFO - Reads parsed so far: 4000000
2016-11-08 12:28:12,736 - INFO - Reads parsed so far: 4100000
2016-11-08 12:28:15,953 - INFO - Reads parsed so far: 4200000
2016-11-08 12:28:19,470 - INFO - Reads parsed so far: 4300000
2016-11-08 12:28:22,629 - INFO - Reads parsed so far: 4400000
2016-11-08 12:28:26,169 - INFO - Reads parsed so far: 4500000
2016-11-08 12:28:29,845 - INFO - Reads parsed so far: 4600000
2016-11-08 12:28:34,609 - INFO - Reads parsed so far: 4700000
2016-11-08 12:28:37,496 - INFO - Reads parsed so far: 4800000
2016-11-08 12:28:40,997 - INFO - Reads parsed so far: 4900000
2016-11-08 12:28:45,194 - INFO - Reads parsed so far: 5000000
2016-11-08 12:28:48,840 - INFO - Reads parsed so far: 5100000
2016-11-08 12:28:51,686 - INFO - Reads parsed so far: 5200000
2016-11-08 12:28:56,157 - INFO - Reads parsed so far: 5300000
2016-11-08 12:29:00,181 - INFO - Reads parsed so far: 5400000
2016-11-08 12:29:03,216 - INFO - Reads parsed so far: 5500000
2016-11-08 12:29:03,745 - INFO - Finished parsing all 5515902 reads; ended up with 541716 unique barcodes.

2016-11-08 12:29:03,748 - INFO - Now examining the 541716 barcodes to see if reads meet criteria for retention
2016-11-08 12:29:10,164 - INFO - Barcodes examined so far: 100000
2016-11-08 12:29:16,631 - INFO - Barcodes examined so far: 200000
2016-11-08 12:29:23,068 - INFO - Barcodes examined so far: 300000
2016-11-08 12:29:29,536 - INFO - Barcodes examined so far: 400000
2016-11-08 12:29:38,195 - INFO - Barcodes examined so far: 500000
2016-11-08 12:29:44,070 - INFO - Finished examining all 541716 barcodes

2016-11-08 12:29:44,070 - INFO - Writing the codon counts to ./counts_and_alignments//L2_H17L19_c2_counts.txt
2016-11-08 12:29:44,094 - INFO - Here are the summary statistics (these are also being written to ./counts_and_alignments//L2_H17L19_c2_summarystats.txt):
	total read pairs = 5515902
	read pairs that fail Illumina filter = 0
	low quality read pairs = 495659
	barcodes randomly purged = 0
	discarded barcodes with 1 reads = 45686
	aligned barcodes with 2 reads = 8028
	discarded barcodes with 2 reads = 105
	un-alignable barcodes with 2 reads = 1163
	aligned barcodes with 3 reads = 10686
	discarded barcodes with 3 reads = 216
	un-alignable barcodes with 3 reads = 1453
	aligned barcodes with 4 reads = 15612
	discarded barcodes with 4 reads = 397
	un-alignable barcodes with 4 reads = 1692
	aligned barcodes with 5 reads = 21331
	discarded barcodes with 5 reads = 716
	un-alignable barcodes with 5 reads = 2372
	aligned barcodes with 6 reads = 27717
	discarded barcodes with 6 reads = 1053
	un-alignable barcodes with 6 reads = 2814
	aligned barcodes with 7 reads = 34260
	discarded barcodes with 7 reads = 1516
	un-alignable barcodes with 7 reads = 3524
	aligned barcodes with 8 reads = 39115
	discarded barcodes with 8 reads = 2027
	un-alignable barcodes with 8 reads = 3933
	aligned barcodes with 9 reads = 42549
	discarded barcodes with 9 reads = 2367
	un-alignable barcodes with 9 reads = 4132
	aligned barcodes with 10 reads = 42985
	discarded barcodes with 10 reads = 2689
	un-alignable barcodes with 10 reads = 4164
	aligned barcodes with 11 reads = 40411
	discarded barcodes with 11 reads = 2755
	un-alignable barcodes with 11 reads = 3831
	aligned barcodes with 12 reads = 36279
	discarded barcodes with 12 reads = 2682
	un-alignable barcodes with 12 reads = 3316
	aligned barcodes with 13 reads = 30318
	discarded barcodes with 13 reads = 2393
	un-alignable barcodes with 13 reads = 2806
	aligned barcodes with 14 reads = 24155
	discarded barcodes with 14 reads = 1977
	un-alignable barcodes with 14 reads = 2137
	aligned barcodes with 15 reads = 18085
	discarded barcodes with 15 reads = 1630
	un-alignable barcodes with 15 reads = 1650
	aligned barcodes with 16 reads = 12888
	discarded barcodes with 16 reads = 1209
	un-alignable barcodes with 16 reads = 1131
	aligned barcodes with 17 reads = 8848
	discarded barcodes with 17 reads = 824
	un-alignable barcodes with 17 reads = 724
	aligned barcodes with 18 reads = 5796
	discarded barcodes with 18 reads = 613
	un-alignable barcodes with 18 reads = 496
	aligned barcodes with 19 reads = 3552
	discarded barcodes with 19 reads = 382
	un-alignable barcodes with 19 reads = 294
	aligned barcodes with 20 reads = 2218
	discarded barcodes with 20 reads = 242
	un-alignable barcodes with 20 reads = 177
	aligned barcodes with 21 reads = 1213
	discarded barcodes with 21 reads = 171
	un-alignable barcodes with 21 reads = 112
	aligned barcodes with 22 reads = 759
	discarded barcodes with 22 reads = 84
	un-alignable barcodes with 22 reads = 54
	aligned barcodes with 23 reads = 393
	discarded barcodes with 23 reads = 53
	un-alignable barcodes with 23 reads = 26
	aligned barcodes with 24 reads = 216
	discarded barcodes with 24 reads = 28
	un-alignable barcodes with 24 reads = 17
	aligned barcodes with 25 reads = 134
	discarded barcodes with 25 reads = 12
	un-alignable barcodes with 25 reads = 10
	aligned barcodes with 26 reads = 83
	discarded barcodes with 26 reads = 14
	un-alignable barcodes with 26 reads = 2
	aligned barcodes with 27 reads = 62
	discarded barcodes with 27 reads = 8
	un-alignable barcodes with 27 reads = 2
	aligned barcodes with 28 reads = 34
	discarded barcodes with 28 reads = 3
	un-alignable barcodes with 28 reads = 4
	aligned barcodes with 29 reads = 19
	discarded barcodes with 29 reads = 9
	un-alignable barcodes with 29 reads = 3
	aligned barcodes with 30 reads = 19
	discarded barcodes with 30 reads = 4
	un-alignable barcodes with 30 reads = 1
	aligned barcodes with 31 reads = 9
	discarded barcodes with 31 reads = 1
	aligned barcodes with 32 reads = 8
	discarded barcodes with 32 reads = 1
	aligned barcodes with 33 reads = 5
	discarded barcodes with 33 reads = 2
	aligned barcodes with 34 reads = 7
	discarded barcodes with 34 reads = 1
	aligned barcodes with 35 reads = 5
	discarded barcodes with 35 reads = 1
	aligned barcodes with 36 reads = 1
	aligned barcodes with 37 reads = 3
	discarded barcodes with 38 reads = 1
	discarded barcodes with 39 reads = 1
2016-11-08 12:29:44,095 - INFO - Successful completion of dms_barcodedsubamplicons at Tue Nov  8 12:29:44 2016
