# Supplementary material for: Complete mapping of viral escape from neutralizing antibodies
Source: PLoS Pathog. 2017 Mar 13;13(3):e1006271. doi: 10.1371/journal.ppat.1006271 (PMC5363992; doi:10.1371/journal.ppat.1006271)
Supplement: S2 File — This ZIP archive contains the computer code to perform the data analysis described in this manuscript. The analysis is performed by the iPython notebook found in the ZIP archive. (ZIP) [file ppat.1006271.s008.zip › S2_File/counts_and_alignments/L2_H17L19_c2_counts.txt]

# POSITION WT AAA AAC AAG AAT ACA ACC ACG ACT AGA AGC AGG AGT ATA ATC ATG ATT CAA CAC CAG CAT CCA CCC CCG CCT CGA CGC CGG CGT CTA CTC CTG CTT GAA GAC GAG GAT GCA GCC GCG GCT GGA GGC GGG GGT GTA GTC GTG GTT TAA TAC TAG TAT TCA TCC TCG TCT TGA TGC TGG TGT TTA TTC TTG TTT
1 ATG 0 0 0 0 0 0 2 0 0 0 2 0 8 0 65205 5 0 0 0 0 0 0 0 0 0 0 0 0 0 0 0 0 0 0 0 0 0 0 0 0 0 0 0 0 0 0 2 0 0 0 0 0 0 0 0 0 0 0 0 0 0 0 1 0
2 AAG 16 0 64699 7 1 1 9 2 0 5 7 1 1 0 172 212 0 0 0 0 0 0 0 0 0 0 0 0 0 2 1 2 1 0 11 0 0 0 0 0 0 0 0 2 26 0 0 0 0 28 0 0 7 5 2 0 0 0 0 0 4 2 0 0
3 GCA 0 0 0 0 7 0 0 0 1 0 0 0 0 0 0 0 0 1 0 0 0 0 0 0 0 0 0 0 0 0 0 0 7 0 0 0 65194 0 3 0 0 0 0 0 6 0 0 0 0 0 0 1 5 0 0 0 0 0 0 0 0 0 2 0
4 AAA 65084 5 6 0 0 0 0 0 1 3 0 0 1 0 0 0 65 0 0 0 0 1 0 9 0 9 1 0 0 0 0 0 2 0 0 0 0 0 0 8 0 0 0 0 0 7 0 0 0 0 0 15 0 0 5 2 0 0 0 0 0 0 0 0
5 CTA 0 0 0 0 0 0 0 0 0 0 0 0 3 0 0 5 0 0 0 0 3 0 0 0 0 0 0 0 65170 4 20 1 0 0 0 0 0 0 0 5 0 11 0 0 0 0 0 0 0 0 0 0 0 0 0 0 0 0 3 0 9 0 0 0
6 CTG 0 0 0 0 0 0 0 0 0 0 0 0 0 0 4 0 0 0 1 0 0 0 1 0 0 0 0 0 7 0 65183 2 0 0 0 0 0 0 0 9 0 0 0 0 0 0 0 0 0 0 0 0 0 0 0 0 0 0 0 0 1 4 1 0
7 GTC 3 0 0 0 0 0 0 0 0 0 0 0 0 5 7 0 0 0 0 0 0 0 0 0 0 0 0 0 0 12 0 0 0 0 0 0 0 0 0 0 0 1 0 0 6 65156 0 4 0 1 0 0 0 0 0 0 1 0 0 7 0 7 0 0
8 CTG 0 0 0 0 0 0 0 0 0 0 0 0 0 0 6 0 0 0 8 0 0 0 15 0 0 0 1 0 7 2 65170 6 0 0 0 0 0 0 0 0 0 0 0 0 0 0 0 0 0 0 0 1 0 0 0 0 0 0 0 0 0 0 1 3
9 TTA 0 0 0 0 0 0 0 0 0 0 0 0 1 0 0 0 0 0 0 0 0 0 0 0 0 0 0 0 8 1 0 1 0 0 0 0 0 0 0 3 0 0 0 0 1 0 3 2 0 0 0 0 2 0 0 0 0 0 1 0 65179 2 8 12
10 TAT 0 0 0 1 0 0 0 0 0 0 0 0 4 1 0 0 0 0 0 8 0 0 0 0 0 0 0 0 0 0 0 0 0 0 0 0 0 0 0 0 0 0 0 0 0 0 0 0 3 10 2 65141 0 0 0 0 0 2 1 53 0 0 0 1
11 GCA 0 0 0 0 10 1 0 4 0 1 0 1 0 0 3 0 0 5 0 0 0 0 0 0 0 2 0 0 3 0 4 4 6 10 0 0 65120 6 4 0 2 0 0 0 9 1 0 0 0 0 0 0 2 0 1 0 0 1 2 4 3 0 1 0
12 TTT 0 0 0 0 0 2 0 0 0 0 0 0 0 1 0 1 0 0 0 0 0 0 0 0 0 0 0 0 0 0 7 4 0 0 0 0 0 0 0 0 0 0 0 0 1 0 6 4 0 0 0 0 0 0 0 2 0 2 0 1 1 1 0 65199
13 GTA 0 0 0 0 0 0 0 0 0 0 0 0 5 0 0 0 0 0 0 11 0 0 0 0 0 0 0 0 0 0 0 2 1 0 0 0 11 0 1 0 0 0 0 0 65174 0 9 1 0 0 0 0 3 0 0 0 0 0 0 0 3 0 0 0
14 GCT 0 0 0 0 0 0 0 3 0 1 0 0 0 0 0 0 0 0 0 0 0 0 0 0 0 0 0 0 0 0 0 0 0 0 0 11 0 23 0 65168 0 0 0 0 0 0 0 1 0 0 0 0 0 0 0 10 0 0 0 1 0 0 0 0
15 ACA 3 0 0 0 65158 8 38 5 0 0 0 0 2 0 0 0 0 0 0 0 0 0 0 0 0 0 0 0 0 0 0 0 0 0 0 0 1 0 0 0 0 0 0 0 0 0 0 0 0 0 0 0 1 0 0 0 0 0 0 0 0 0 0 0
16 GAT 0 0 0 0 0 0 0 0 0 0 0 0 0 0 0 0 0 0 0 0 0 0 0 0 1 0 0 1 0 0 0 0 2 0 1 65200 0 0 0 2 0 0 1 4 0 0 0 0 0 1 0 1 0 0 1 0 0 0 0 0 0 0 0 0
17 GCA 0 0 0 0 13 0 0 0 0 0 0 0 0 0 0 0 0 0 0 0 1 0 0 0 0 0 0 0 0 0 0 0 2 0 0 0 65162 0 26 1 0 0 0 0 18 0 0 0 0 0 0 0 2 0 0 0 0 0 0 0 0 0 0 0
18 GAC 0 2 0 0 0 0 0 0 0 0 0 0 0 0 0 0 0 0 0 0 0 0 0 0 0 0 0 0 0 0 0 0 2 65161 3 11 0 0 0 0 0 5 0 0 0 0 0 0 0 4 0 0 0 0 0 0 0 0 0 0 0 0 0 0
19 ACA 12 0 0 0 65157 0 5 4 6 0 0 0 1 0 0 0 0 2 0 0 0 0 0 0 0 0 0 0 4 1 0 3 2 0 1 0 1 0 0 0 0 0 0 0 1 7 0 0 0 0 0 0 0 0 0 0 0 0 0 0 0 0 0 0
20 ATA 1 0 0 0 6 0 0 0 0 0 0 0 65192 0 4 0 0 0 0 0 0 0 0 0 0 0 0 0 2 0 0 0 0 0 0 0 0 0 0 0 0 0 0 0 2 0 0 0 0 0 0 0 0 0 0 0 0 0 0 0 0 0 0 0
21 TGT 0 0 0 0 0 0 0 0 0 0 0 0 0 0 0 0 0 0 0 0 0 0 0 0 0 0 0 2 0 0 0 0 0 0 0 0 0 0 0 0 0 0 0 1 0 0 0 0 0 0 0 4 0 0 0 0 0 13 1 65200 0 0 0 5
22 ATA 0 0 0 0 11 0 0 0 0 0 0 0 65189 3 14 0 0 0 0 0 0 0 0 0 0 0 0 0 0 0 0 0 0 0 0 0 0 0 0 0 0 0 0 0 8 0 0 0 0 0 0 0 0 0 0 0 0 0 0 0 0 0 0 0
23 GGC 0 0 0 0 0 0 0 0 0 1 0 0 0 0 0 0 0 0 0 0 0 0 0 0 0 0 0 0 0 0 0 0 0 4 0 0 0 0 0 0 9 65125 14 1 0 6 0 0 0 0 0 0 0 0 0 0 0 9 0 0 0 0 0 0
24 TAC 0 0 0 0 329 0 0 0 0 0 0 0 0 0 0 0 0 6 0 0 0 0 0 0 0 0 0 0 0 0 0 0 0 0 0 0 0 0 0 0 0 0 0 0 0 0 0 0 10 64860 0 3 0 3 0 0 4 5 0 0 0 2 0 0
25 CAT 0 0 0 3 0 0 0 0 0 0 0 0 0 0 0 0 2 1 0 65196 0 0 0 1 0 0 0 4 0 0 0 6 0 0 0 0 0 0 0 0 0 0 0 0 0 0 0 0 9 0 0 9 0 0 0 0 0 0 0 0 0 0 0 0
26 GCG 0 0 0 0 0 0 5 0 0 0 0 0 0 0 0 0 0 0 0 0 0 0 0 0 0 0 0 0 0 0 0 0 0 0 41 0 23 0 65068 11 0 0 1 0 0 0 9 0 0 0 0 0 0 0 3 0 0 0 0 0 0 0 0 0
27 AAC 12 65181 0 3 0 0 0 0 0 2 0 0 0 0 0 0 0 0 0 0 0 0 0 0 0 0 0 0 0 0 0 0 7 7 0 0 0 0 0 0 0 0 0 0 0 0 0 0 0 0 0 0 0 0 0 0 0 0 0 0 0 0 0 0
28 AAC 3 65208 0 1 0 0 0 0 0 3 0 0 0 0 0 0 0 0 0 0 0 0 0 0 0 0 0 0 0 0 0 0 0 4 0 0 0 0 0 0 0 0 0 0 0 0 0 0 0 0 6 0 0 0 0 0 0 0 0 0 0 0 0 0
29 TCA 0 0 0 0 1 0 0 0 0 0 0 0 0 0 0 0 0 0 0 0 7 0 0 0 0 0 0 0 0 0 0 0 0 0 0 0 0 0 1 0 0 0 0 0 0 0 0 0 7 0 1 0 65173 2 14 7 1 0 0 0 4 0 0 0
30 ACC 0 8 0 0 4 65183 3 4 0 0 0 2 0 10 0 0 0 0 0 0 0 0 0 0 0 0 0 0 0 0 0 0 0 0 0 0 0 1 0 0 0 0 0 0 0 0 0 0 2 0 0 0 0 0 0 0 0 0 0 0 0 0 0 0
31 GAC 0 14 0 0 0 0 0 0 0 0 0 0 0 0 0 0 0 0 0 0 0 0 0 0 0 0 0 0 0 0 0 0 10 65178 2 12 0 1 0 0 0 1 0 0 0 0 0 0 0 1 0 0 0 0 0 0 0 0 0 0 0 0 0 0
32 ACT 0 0 0 5 0 3 0 65206 0 0 0 0 0 0 0 4 0 0 0 0 0 0 0 1 0 2 0 0 0 0 0 0 0 0 0 0 0 0 0 1 0 0 0 0 0 0 0 0 0 0 0 0 0 0 0 0 0 0 0 0 0 0 0 0
33 GTT 0 0 0 0 0 0 0 0 0 0 0 0 0 0 0 8 0 0 0 0 0 0 0 0 0 0 0 0 0 0 0 0 0 0 0 0 0 0 0 1 0 0 0 0 2 4 4 65187 0 0 0 0 0 0 0 0 0 0 0 0 0 0 0 5
34 GAC 0 5 0 0 0 0 0 0 0 0 0 0 0 0 0 0 0 0 0 0 0 0 0 0 0 0 0 0 0 0 0 0 6 65154 1 19 0 0 0 0 0 9 0 0 0 0 0 0 0 2 0 0 0 0 0 0 0 0 0 0 0 0 0 0
35 ACA 4 0 0 0 65190 7 4 0 0 0 0 0 10 0 0 0 0 0 0 0 1 0 0 0 0 0 0 0 0 0 0 0 0 0 0 0 3 0 0 0 0 0 0 0 0 0 0 0 0 0 0 0 0 0 0 0 0 0 0 0 0 0 0 0
36 ATA 0 0 0 0 4 0 0 0 0 0 0 0 65200 5 0 0 0 0 0 0 0 0 0 0 0 0 0 0 0 0 0 0 0 0 0 0 0 0 0 0 0 0 0 0 0 0 0 0 0 0 0 0 0 0 0 0 0 0 0 0 1 0 0 0
37 CTC 0 0 0 0 0 0 7 6 13 2 3 0 0 4 0 0 0 2 0 0 0 3 0 0 1 0 0 1 11 65128 0 6 0 0 0 0 0 0 0 0 0 0 0 0 0 0 0 0 0 0 0 0 1 9 7 0 0 0 0 0 0 0 0 0
38 GAG 0 0 16 0 0 0 0 0 0 0 0 0 0 0 0 0 17 0 0 0 0 0 0 0 0 0 0 0 0 0 0 0 3 0 65094 5 0 0 0 0 0 0 10 0 0 0 0 0 0 0 12 0 0 0 0 0 0 0 0 0 0 0 0 0
39 AAG 1 0 65128 1 1 0 0 0 0 0 2 0 0 0 1 0 0 0 0 0 0 0 0 0 0 0 0 0 0 0 0 0 0 0 1 0 0 0 0 0 0 0 0 0 0 0 0 0 0 0 0 0 0 0 0 0 0 0 0 0 0 0 0 0
40 AAT 1 4 1 65171 0 0 0 2 0 0 0 4 0 0 0 0 0 0 0 0 0 0 0 0 0 0 0 0 0 0 0 0 0 1 0 1 0 0 0 0 0 0 0 0 0 0 0 0 0 0 0 0 0 0 0 0 0 0 0 0 0 0 0 0
41 GTG 0 0 0 0 0 0 0 0 0 0 0 0 1 0 5 0 0 0 0 0 0 0 0 0 0 0 0 0 0 0 0 0 0 0 0 0 0 0 2 0 0 0 1 0 1 0 65040 2 0 0 0 0 0 0 0 0 0 0 0 0 0 0 2 0
42 GCA 0 0 0 0 3 0 0 0 0 0 0 0 0 0 0 0 0 0 0 0 0 0 0 4 0 0 0 0 0 0 0 0 0 0 0 0 65049 6 5 12 0 0 0 0 20 0 0 0 0 0 0 0 18 0 0 0 0 0 0 0 0 0 0 0
43 GTG 0 0 0 0 0 0 0 0 0 0 0 0 0 0 1 0 0 0 0 0 0 0 0 0 0 0 0 0 0 0 0 0 0 0 0 0 0 0 2 0 0 0 0 0 11 0 65114 5 0 0 0 0 0 0 0 0 0 0 0 0 0 0 1 0
44 ACA 0 0 0 0 65139 0 8 8 2 0 0 0 4 0 0 0 0 0 0 0 0 0 0 0 0 0 0 0 0 0 0 0 0 0 0 0 7 0 0 0 0 0 0 0 0 0 0 0 2 0 0 0 0 0 0 0 0 0 0 0 0 0 0 0
45 CAT 0 0 0 0 0 0 0 0 0 0 0 0 0 0 0 0 0 6 1 65193 0 0 0 0 0 0 0 4 0 0 0 0 0 0 0 1 0 0 0 0 0 0 0 0 0 0 0 0 0 0 0 1 0 0 0 0 0 0 0 0 0 0 0 0
46 TCT 0 0 0 0 0 0 0 1 0 0 0 0 0 0 0 0 0 0 0 0 0 0 0 0 0 0 0 0 0 0 0 0 0 0 0 0 0 0 0 1 0 0 0 0 0 0 0 0 0 0 0 9 0 8 0 65184 0 0 0 0 0 0 0 2
47 GTT 0 4 0 0 0 0 0 0 0 0 0 0 0 1 0 5 0 3 1 0 0 0 0 0 0 0 0 0 0 0 0 0 0 0 0 0 0 0 0 9 0 0 0 0 3 3 6 65092 0 0 0 0 0 0 0 0 0 0 0 0 0 0 0 33
48 AAC 17 65133 2 8 0 0 0 0 0 6 0 0 0 0 0 0 0 1 0 0 0 0 0 0 1 0 0 0 0 0 4 0 0 20 0 0 0 0 0 0 0 0 0 0 0 0 0 0 0 1 0 0 0 0 0 0 0 0 0 0 0 0 0 0
49 CTG 0 0 0 0 0 0 0 0 0 0 0 0 0 0 5 0 0 0 1 0 0 0 6 0 0 0 3 0 12 4 65079 4 0 0 0 0 0 0 0 0 0 0 0 0 0 0 0 0 0 0 0 0 0 0 0 0 0 0 0 0 0 0 3 0
50 CTC 0 0 0 0 0 0 0 0 0 0 0 0 0 4 0 0 0 4 0 0 0 4 0 0 0 0 0 0 6 65113 1 5 4 0 0 0 0 0 0 0 0 0 0 0 0 6 0 0 0 0 0 0 0 0 0 0 0 0 0 0 0 5 0 0
51 GAA 1 0 0 0 0 0 0 0 0 0 0 0 0 0 0 0 0 0 0 0 0 0 0 0 0 0 0 0 0 0 0 0 65059 3 4 1 0 0 10 0 7 0 0 0 0 0 0 0 7 0 0 0 0 0 0 0 0 6 0 0 0 0 0 0
52 GAC 1 10 0 4 0 0 0 0 0 1 0 2 0 0 1 0 0 0 0 0 0 0 0 0 0 0 0 0 0 0 0 0 5 64939 2 9 0 8 6 0 0 4 0 1 0 1 0 0 0 7 0 0 4 0 0 9 0 0 0 0 0 0 0 0
53 AGC 0 10 0 0 0 1 8 0 12 64763 0 27 0 13 0 3 0 1 4 0 0 0 0 0 1 7 4 0 2 0 0 0 0 0 10 0 3 2 3 0 0 17 4 0 0 0 7 0 0 0 0 0 5 2 0 1 0 1 1 0 0 0 1 7
54 CAC 0 4 0 0 0 0 0 1 0 0 0 0 0 0 0 0 5 65014 0 25 7 0 0 0 0 0 0 0 0 0 0 0 0 0 0 0 0 0 0 0 0 0 0 0 2 0 0 0 0 6 0 0 0 0 2 0 0 0 0 0 0 0 0 0
55 AAC 7 64747 0 63 0 1 0 0 0 6 0 0 0 0 0 0 0 0 0 0 0 0 0 0 0 0 0 0 0 0 0 0 0 9 0 0 0 0 0 0 0 0 0 0 0 0 0 0 0 0 0 0 0 0 0 0 0 0 0 0 0 0 0 0
56 GGG 0 0 0 0 0 0 0 0 0 0 4 0 0 0 0 0 0 0 0 0 0 0 0 0 0 0 1 0 0 0 0 0 0 0 5 0 0 0 0 0 70 1 64956 56 0 0 2 0 0 0 0 0 0 0 0 0 0 0 1 0 0 0 0 0
57 AAA 65111 1 6 0 1 0 0 0 2 0 3 0 0 0 0 0 2 0 0 0 0 0 0 0 0 0 0 0 0 0 0 0 9 0 0 0 5 2 0 0 0 0 0 0 1 1 0 0 1 0 0 1 0 0 0 0 0 0 0 0 2 0 0 0
58 CTA 0 0 0 0 0 0 0 0 0 0 0 0 11 0 0 0 2 0 0 0 6 0 0 0 0 0 0 0 64871 4 12 0 0 0 0 0 0 0 0 0 0 0 0 0 1 0 0 0 0 0 0 1 0 0 0 0 0 0 0 0 5 0 0 0
59 TGT 0 0 0 0 0 0 0 0 0 0 0 0 0 0 0 0 0 0 0 0 0 0 0 0 0 0 0 4 0 0 0 0 0 0 0 0 0 0 0 0 0 0 0 1 1 0 0 0 0 0 0 3 0 0 0 0 0 4 0 65170 0 0 0 1
60 AAA 65175 0 1 1 0 0 1 0 0 1 0 0 0 0 2 0 2 0 1 0 0 0 0 0 0 2 0 2 1 0 0 0 2 0 0 0 0 7 0 0 0 0 0 0 0 0 0 0 0 0 0 0 5 2 7 0 0 0 0 6 16 0 0 0
61 TTA 0 0 0 0 0 0 0 0 0 0 0 0 2 2 0 0 0 0 0 0 0 0 0 0 0 0 0 0 13 1 6 0 0 0 0 0 0 0 0 0 0 0 0 0 0 2 0 0 2 0 0 0 1 0 0 0 0 0 3 0 65132 6 6 0
62 AAA 65025 3 98 5 3 0 0 0 7 0 0 0 0 0 0 0 4 0 0 1 0 0 0 0 0 0 0 0 0 0 0 1 4 0 0 0 0 0 0 0 0 0 0 0 0 0 0 0 2 0 2 0 0 0 2 0 0 0 0 0 0 0 0 0
63 GGA 0 0 0 0 0 0 0 0 11 1 0 0 0 0 0 0 0 0 0 0 0 0 0 0 0 0 0 0 0 0 0 0 4 0 0 0 0 0 0 0 65163 0 4 5 10 0 0 0 0 0 0 0 0 0 0 0 1 0 0 0 0 0 0 0
64 ATA 0 0 3 0 1 0 0 0 0 0 12 0 65115 0 11 2 1 0 0 0 0 0 0 0 0 0 0 0 8 0 0 0 3 0 0 2 0 0 0 0 0 0 0 0 7 2 0 7 0 0 0 0 1 0 0 0 0 0 0 0 0 0 0 0
65 GCC 4 0 2 0 0 0 0 5 0 2 0 0 0 0 0 0 0 0 4 0 2 5 0 0 0 2 0 0 0 0 0 0 2 1 0 0 3 65093 2 7 0 0 0 0 0 2 0 0 0 0 0 1 2 7 0 0 0 0 0 0 0 0 0 0
66 CCA 0 0 0 0 4 0 0 0 0 0 0 0 0 0 0 0 1 0 0 0 65030 0 4 0 1 0 0 0 2 0 0 0 0 0 0 0 0 0 0 0 0 0 0 0 0 0 0 0 0 0 0 0 2 0 0 0 0 0 0 0 0 0 0 0
67 CTA 0 0 0 0 0 0 0 0 0 0 0 0 5 0 0 0 1 0 0 0 3 0 0 0 0 0 0 0 65111 0 10 3 0 0 0 0 0 0 1 0 0 0 0 0 0 0 0 0 0 0 0 0 0 0 0 0 0 0 0 0 4 0 0 0
68 CAA 2 0 8 0 15 3 0 0 0 0 0 0 5 4 0 0 65005 2 2 1 0 0 0 2 2 0 0 0 2 0 0 80 0 10 0 0 2 0 0 0 0 0 0 1 2 0 0 0 6 0 0 0 0 0 0 1 0 0 0 2 0 0 0 1
69 TTG 0 0 0 0 0 0 0 0 0 0 0 0 0 0 0 0 0 0 0 0 0 0 0 0 0 0 0 0 0 0 1 1 0 0 0 0 0 0 0 0 0 0 0 0 0 0 1 0 0 0 0 0 0 0 0 0 0 0 1 0 18 0 65130 3
70 GGG 0 0 0 0 0 2 0 0 0 0 5 0 0 0 0 0 0 0 0 0 0 0 0 0 0 0 0 0 0 0 1 0 2 0 11 0 0 0 0 0 8 7 65122 13 1 2 8 0 0 0 0 0 0 0 0 0 0 0 3 0 0 0 0 0
71 AAA 65172 1 16 6 0 0 0 0 6 0 0 0 0 0 0 0 0 0 0 0 0 0 0 0 1 0 0 0 1 0 0 0 17 0 0 0 1 0 11 0 0 0 0 0 0 0 0 0 0 0 0 0 0 0 0 0 0 0 0 0 0 0 0 0
72 TGT 0 0 0 0 0 0 0 0 0 0 0 1 0 0 0 0 0 0 0 0 0 0 0 0 0 0 0 2 0 0 0 0 0 0 0 0 0 0 0 0 0 0 0 0 0 0 0 0 0 0 0 1 0 0 0 0 0 2 2 65213 0 0 0 2
73 AAC 8 65130 0 20 9 1 0 0 0 1 0 8 0 0 0 0 0 0 0 0 0 0 0 0 0 0 0 0 0 0 0 0 0 10 0 0 0 0 0 0 0 1 0 0 0 0 0 0 0 0 0 0 0 1 0 2 0 0 0 0 0 0 0 0
74 ATC 0 1 0 0 0 1 0 0 0 0 0 0 11 65106 0 3 0 0 0 0 0 0 0 0 0 0 0 0 0 1 9 1 0 0 0 0 0 0 0 0 0 0 0 0 1 3 5 0 0 0 0 0 0 0 0 0 0 0 0 0 2 0 0 0
75 ACC 0 3 0 0 2 65157 0 7 0 1 0 0 2 1 0 0 0 0 0 0 0 0 0 0 0 0 0 0 0 1 0 0 0 7 0 0 0 15 5 0 0 0 0 0 0 6 0 0 0 0 0 0 0 0 0 0 0 0 0 0 0 0 0 0
76 GGA 0 0 0 0 0 0 0 0 11 0 0 0 0 0 0 0 0 0 0 0 0 0 0 0 0 0 0 0 0 0 0 0 2 0 0 0 1 0 0 0 65163 0 25 1 7 0 0 0 0 0 0 0 0 0 0 0 1 0 0 0 0 0 0 0
77 TGG 0 0 0 0 0 0 0 0 0 0 0 0 0 0 0 0 0 0 0 0 0 0 0 0 0 0 2 0 0 0 0 0 0 0 0 0 0 0 0 0 0 0 0 0 0 0 0 0 0 0 5 0 0 0 0 0 5 3 65130 41 0 0 3 0
78 CTC 0 0 0 0 0 0 0 0 0 0 0 0 0 9 0 0 0 0 0 0 0 3 0 0 0 1 0 0 53 65121 5 1 0 3 0 0 0 0 0 0 0 0 0 0 0 1 0 0 0 0 0 0 0 0 0 0 0 0 0 0 0 1 0 0
79 TTG 0 0 0 0 0 0 0 0 0 0 0 0 0 0 2 0 0 0 0 0 0 0 0 0 0 0 0 0 3 0 13 1 0 0 0 0 0 0 0 0 0 0 0 0 0 0 0 0 1 0 0 0 0 0 9 0 0 0 0 0 5 0 65127 0
80 GGA 0 0 0 0 0 0 0 0 3 0 0 0 0 0 0 0 0 0 0 0 0 0 0 0 0 0 0 0 0 0 0 0 1 0 1 0 0 0 12 0 65114 0 55 6 5 0 0 0 0 0 0 0 0 0 0 0 6 0 0 0 0 0 0 0
81 AAT 3 7 0 65181 0 0 0 3 0 0 0 0 0 0 0 0 0 0 0 0 0 0 0 0 0 0 0 0 0 0 0 0 0 0 0 3 0 0 0 0 0 0 0 0 0 0 0 0 0 0 0 0 0 0 0 0 0 0 0 0 0 0 0 0
82 CCA 0 0 0 0 34 0 0 0 0 0 0 0 0 0 0 0 3 0 0 0 65124 6 22 6 1 0 0 0 3 0 0 0 0 0 0 0 0 0 0 0 0 0 0 0 0 0 0 0 0 0 0 0 5 0 0 0 0 0 0 0 0 0 0 0
83 GAA 6 2 0 0 1 0 0 0 0 0 0 0 0 0 0 0 0 8 0 0 0 0 0 0 0 0 0 0 0 0 0 0 65170 3 4 2 0 0 8 0 4 0 0 0 0 0 0 0 8 0 0 7 0 0 0 0 0 0 0 0 0 0 0 2
84 TGC 0 0 0 0 0 0 0 0 0 0 0 0 0 0 0 0 0 0 0 0 0 0 0 0 0 3 0 0 0 0 0 0 0 0 0 0 0 0 0 0 0 0 0 0 0 0 0 0 0 2 0 0 0 0 0 0 18 65109 0 58 0 7 0 0
85 GAC 0 6 0 0 0 0 0 0 0 0 0 0 0 0 0 0 0 0 0 0 0 0 0 0 0 0 0 0 0 0 0 0 7 65203 0 2 0 0 0 0 0 4 0 0 0 0 0 0 0 6 0 0 0 0 0 0 0 0 0 0 0 0 0 0
86 TCA 0 0 0 0 0 0 0 6 0 4 0 3 2 0 0 0 1 5 0 1 10 8 0 3 0 0 0 0 0 0 0 0 0 0 0 0 2 0 0 0 1 0 1 0 1 0 0 0 17 2 0 2 65112 7 1 1 0 0 0 0 3 0 0 0
87 CTG 0 0 0 0 0 0 0 0 0 0 0 0 0 4 37 0 0 0 2 3 0 0 2 0 0 0 1 0 21 0 65090 6 0 0 0 0 0 0 0 0 0 0 0 0 0 0 2 0 0 0 0 0 0 0 0 0 0 0 0 0 1 0 29 0
88 CTT 0 0 0 0 0 0 0 0 0 0 0 0 2 3 0 19 0 7 0 2 0 1 0 1 0 0 0 1 1 4 1 65169 0 0 0 0 0 0 2 0 0 0 0 0 1 0 0 0 0 0 0 0 1 0 0 0 0 0 0 0 0 0 0 4
89 CCA 0 3 3 16 9 11 8 0 0 14 0 0 1 48 3 0 5 0 0 0 64897 7 9 95 1 5 0 0 10 1 0 0 25 12 4 5 0 3 6 1 0 1 4 0 0 3 0 6 0 2 0 1 5 1 0 0 0 0 0 0 0 0 1 0
90 GCG 4 1 0 0 5 0 0 0 1 0 2 0 0 42 1 0 0 1 0 7 0 4 2 0 0 4 0 0 0 0 0 0 2 4 10 0 7 2 65052 6 0 1 0 0 0 0 26 0 0 1 0 1 0 0 9 0 0 0 0 0 0 0 0 0
91 AGA 28 0 0 8 2 2 0 0 65135 2 2 0 5 0 0 0 0 3 0 25 0 0 0 0 0 0 0 0 1 0 0 2 0 0 0 0 0 0 0 0 2 0 0 0 0 0 0 0 0 0 0 0 0 0 0 0 0 0 0 0 0 0 2 0
92 TCA 0 2 0 0 0 0 0 0 0 0 0 0 7 0 0 0 7 0 0 0 6 0 0 1 0 0 0 0 0 0 0 0 0 0 2 0 0 0 0 0 0 0 0 0 0 0 0 0 0 0 0 8 65179 0 10 0 0 0 0 0 0 1 0 0
93 TGG 0 0 0 0 0 0 0 0 0 0 1 0 0 0 0 0 0 0 0 0 0 0 0 0 0 0 5 0 0 0 0 0 0 0 0 0 0 0 0 0 0 0 0 0 0 0 0 0 0 0 4 0 0 0 1 0 2 1 65198 3 0 0 0 0
94 TCC 0 0 0 0 0 0 0 0 0 0 0 0 0 0 0 0 0 0 0 0 0 0 0 0 0 0 0 1 0 0 0 0 0 0 0 0 0 1 144 0 0 0 0 0 0 0 0 0 0 2 0 0 3 65057 2 2 0 1 0 0 0 2 3 0
95 TAC 0 0 0 0 0 0 0 0 0 0 0 0 0 0 0 0 0 13 0 0 0 0 0 0 0 0 0 0 0 0 0 0 0 0 0 0 0 0 0 0 0 0 0 0 0 0 0 0 5 65178 0 21 0 1 0 0 0 12 0 0 0 0 0 0
96 ATT 0 0 0 0 0 0 0 0 0 0 0 1 2 16 0 81131 0 0 0 0 0 0 0 0 0 0 0 0 0 0 0 0 0 0 0 0 0 0 0 0 0 0 0 0 0 1 0 4 0 0 0 0 0 0 0 0 0 0 0 0 0 0 0 0
97 GTA 0 0 0 0 0 0 0 0 0 0 0 0 6 0 0 0 0 0 0 0 0 0 0 0 0 0 0 0 0 0 0 0 0 0 0 0 3 0 0 0 0 0 0 0 81072 9 40 2 0 0 0 0 0 0 0 0 0 0 0 0 6 0 0 0
98 GAA 3 0 0 0 0 0 0 0 0 0 0 0 0 0 0 0 0 0 0 0 0 0 0 0 0 0 0 0 0 0 0 0 81135 2 3 0 1 0 0 0 3 0 0 0 0 0 0 2 3 0 0 0 0 0 0 0 0 0 0 0 0 0 0 0
99 ACA 11 0 0 0 81004 0 37 3 1 18 13 0 5 1 0 0 0 0 0 0 2 0 0 0 2 1 0 0 0 7 0 0 0 3 0 0 3 2 0 1 0 12 0 8 0 7 0 0 0 3 0 0 3 2 0 0 0 0 2 0 4 0 0 0
100 CCA 0 0 0 0 8 0 0 0 0 1 0 0 0 0 0 0 9 4 0 5 81110 0 6 0 0 0 0 0 5 0 0 0 0 0 2 0 0 0 1 0 0 0 0 0 3 0 0 0 0 0 0 0 2 0 0 0 0 0 0 0 0 0 0 0
101 AAC 12 81102 1 4 0 4 0 0 1 3 0 0 0 2 0 0 0 0 1 0 0 0 0 0 0 0 0 0 0 0 0 0 3 2 0 1 0 2 2 0 0 0 0 0 2 0 0 0 0 2 0 0 0 0 0 0 0 0 0 0 0 0 0 0
102 TCT 0 4 0 0 0 1 0 0 0 0 0 0 0 0 0 0 1 0 0 0 0 0 0 3 0 0 0 0 0 0 0 0 0 0 0 0 0 0 0 0 0 0 0 0 0 0 0 0 0 0 0 7 2 21 0 81089 0 0 0 0 0 0 0 2
103 GAG 0 2 10 0 3 4 0 0 0 0 0 0 0 0 0 0 3 0 0 0 5 0 0 0 0 0 0 0 2 0 0 0 13 0 81008 9 12 0 1 0 0 0 18 0 13 0 5 17 1 0 0 0 0 2 2 1 0 0 0 0 0 0 1 0
104 AAT 5 17 0 79753 0 1 0 2 19 0 0 3 44 0 0 2 0 0 0 1205 0 0 0 0 0 0 1 0 0 0 0 8 0 66 0 3 0 0 0 0 0 0 0 0 1 0 0 0 0 1 0 2 0 0 0 0 0 0 0 0 0 4 0 0
105 GGA 0 0 0 0 0 0 0 0 18 1 0 0 0 0 0 0 0 0 0 0 0 0 0 0 0 0 0 0 0 0 0 0 3 0 0 0 0 0 0 0 81083 0 7 3 14 0 0 0 0 0 0 0 0 0 0 0 2 0 0 0 0 0 0 0
106 GCA 0 0 0 0 31 0 0 0 0 0 0 2 0 0 0 0 0 0 0 0 0 0 0 0 0 0 0 0 0 0 0 0 9 0 0 0 81030 1 4 6 0 0 0 0 12 2 0 0 0 0 0 0 28 4 1 5 0 0 0 0 0 0 0 0
107 TGT 0 0 0 0 0 0 0 0 0 0 0 1 0 0 0 0 0 0 0 0 0 0 0 0 0 0 0 1 0 0 0 0 0 0 0 0 0 0 0 0 0 0 0 0 0 0 0 0 0 0 0 18 0 0 0 0 1 1 1 81123 0 0 0 4
108 TAT 0 0 0 0 0 0 0 0 0 0 0 0 0 0 0 0 0 0 0 7 0 0 0 0 0 0 0 0 0 0 0 1 0 0 0 0 0 0 0 0 0 0 0 0 0 0 0 0 1 9 0 81105 0 0 0 0 0 0 0 8 0 0 0 0
109 CCA 0 0 0 0 3 0 0 0 0 0 0 0 0 0 0 0 4 0 0 0 81098 1 34 0 0 0 0 0 3 0 0 0 0 0 0 0 0 0 0 0 0 0 0 0 0 0 0 0 0 0 0 0 2 0 0 0 0 0 0 0 0 0 0 0
110 GGA 0 0 0 0 0 0 0 0 3 0 0 0 0 0 0 0 0 0 0 0 0 0 0 0 1 0 0 0 0 0 0 0 4 0 0 0 0 0 0 0 81123 0 7 1 3 0 0 0 0 0 0 0 0 0 0 0 6 0 0 0 0 0 0 0
111 GAT 0 0 0 10 0 2 0 0 0 8 0 0 0 0 0 0 7 0 9 0 0 0 0 0 0 0 0 0 0 0 0 0 1 9 2 80999 0 0 0 4 0 0 0 3 0 0 0 0 0 9 0 5 0 0 0 1 0 0 0 0 0 0 0 3
112 CTC 0 0 0 0 0 0 0 0 0 0 0 0 3 10 0 3 0 1 0 0 0 12 0 0 0 2 0 0 8 81072 2 13 0 0 0 0 0 0 0 0 0 0 0 0 0 0 0 0 0 0 0 0 0 0 0 0 0 0 0 0 1 2 0 3
113 ATC 0 0 0 0 0 6 0 0 0 0 0 0 73 80977 2 15 0 8 0 0 0 0 0 0 0 0 0 0 0 1 0 11 0 0 0 0 0 5 2 0 13 4 0 0 2 5 0 0 0 4 0 0 0 0 0 0 0 0 0 0 0 1 3 0
114 GAC 0 24 0 0 0 0 0 0 0 0 0 0 0 0 0 0 0 0 0 0 0 0 0 0 0 0 0 0 0 0 0 0 7 80994 65 1 0 0 0 0 0 3 0 0 0 0 0 0 0 8 0 0 0 0 0 11 0 0 0 0 0 0 0 0
115 TAT 0 0 0 2 2 0 0 0 0 0 0 5 0 1 0 0 0 0 0 6 0 0 0 0 0 0 0 0 0 0 1 0 0 0 0 2 0 2 0 0 0 0 0 0 0 0 1 0 0 4 1 80995 0 0 0 0 0 0 0 0 0 0 0 112
116 GAG 0 0 1 0 0 0 0 0 0 0 0 0 0 0 0 0 0 0 0 0 0 0 0 0 0 0 0 0 0 0 0 0 20 0 81027 6 2 0 2 2 0 0 20 0 0 0 0 0 0 0 5 0 0 0 0 0 0 0 0 0 0 0 0 0
117 GAA 14 0 0 0 0 0 0 0 0 0 0 0 0 0 0 0 1 0 0 0 0 0 0 0 0 0 0 0 0 0 0 0 81029 0 5 0 0 0 0 0 5 0 0 0 1 0 0 0 2 0 0 0 0 0 0 0 0 0 0 0 0 0 0 0
118 CTG 0 0 0 0 0 0 0 0 0 0 0 0 0 0 6 0 0 0 1 0 0 0 6 0 0 0 2 0 11 6 81055 9 0 0 0 0 0 0 0 0 0 0 0 0 0 0 0 0 0 0 0 0 0 0 0 0 0 0 0 0 8 0 10 0
119 AGG 0 0 6 0 0 0 0 0 12 0 81007 4 0 0 11 1 0 6 0 0 0 0 0 0 0 0 0 0 0 0 0 0 0 0 0 0 0 0 0 0 0 0 9 0 0 0 1 0 0 4 0 0 0 0 0 0 0 0 0 0 0 0 0 0
120 GAG 0 0 8 0 0 0 0 0 0 0 0 0 0 0 0 0 0 0 0 0 0 0 0 0 0 0 0 0 0 0 0 0 30 1 81014 12 0 0 4 0 0 0 3 0 0 0 0 0 0 0 15 0 0 0 0 0 0 0 0 0 0 0 0 0
121 CAA 6 0 1 0 0 0 0 0 0 1 0 0 0 0 0 0 81092 0 0 4 1 0 0 0 4 0 0 0 0 0 0 0 0 0 0 0 0 0 0 0 0 0 0 0 0 0 0 0 30 0 0 0 0 0 0 0 0 0 0 0 0 0 0 0
122 TTG 0 0 0 0 0 0 0 0 0 0 0 0 0 0 3 0 0 0 0 0 0 0 0 0 0 0 0 0 0 0 4 0 0 0 0 0 0 0 0 0 0 0 0 0 0 0 5 0 0 0 0 0 0 0 6 0 0 0 0 0 45 0 81004 4
123 AGC 0 5 0 0 0 3 0 6 1 81036 0 4 0 40 0 0 1 0 0 0 0 0 0 0 0 0 0 0 0 0 0 1 0 0 0 0 0 0 0 0 3 6 0 0 0 0 0 0 0 0 0 0 6 0 0 0 0 0 0 0 0 0 0 0
124 TCA 0 0 0 0 2 4 0 0 0 0 2 0 0 4 0 2 0 0 6 0 11 0 0 0 0 0 0 0 2 0 0 0 0 0 0 0 1 0 0 2 3 0 0 66 0 0 0 0 4 0 0 0 81005 0 19 0 0 0 0 0 4 0 0 0
125 GTA 0 0 0 0 3 0 0 0 0 0 0 0 0 0 0 0 0 0 0 0 0 0 0 0 0 0 0 0 0 0 0 0 0 0 0 0 9 0 0 0 0 0 0 0 81098 2 10 1 0 0 0 0 0 0 0 0 0 0 0 0 11 0 3 0
126 TCA 0 0 0 0 1 2 0 0 0 0 0 4 0 0 0 0 1 0 0 1 4 0 0 0 0 1 0 4 0 0 0 0 0 0 0 0 0 0 0 0 0 1 0 0 0 2 0 0 3 0 0 0 81109 1 2 0 0 0 0 0 1 0 0 0
127 TCA 0 8 0 1 3 0 0 0 0 0 0 0 0 0 0 0 0 0 0 0 4 0 0 0 0 0 0 1 0 0 0 0 4 0 0 2 2 0 0 0 0 0 0 0 0 0 0 0 8 0 0 0 81085 2 6 9 0 0 0 0 3 0 0 0
128 TTA 0 0 0 0 0 0 3 0 0 0 0 0 33 5 0 0 0 0 0 0 0 0 0 0 0 0 0 0 3 0 0 0 0 0 0 0 0 0 0 0 0 0 0 0 2 0 0 0 1 0 0 0 4 0 0 0 0 0 0 0 81072 0 6 2
129 GAA 8 0 0 0 0 0 0 0 0 0 0 0 0 0 0 0 0 0 0 0 0 0 0 0 0 0 0 0 0 0 0 0 81097 0 4 0 0 0 0 0 4 0 0 0 6 0 0 0 4 0 0 0 4 0 0 0 0 0 0 0 0 0 0 0
130 AGA 5 0 0 0 0 0 0 0 81088 0 1 0 5 0 0 0 0 0 0 0 0 0 0 0 0 9 0 6 0 0 0 0 0 0 0 0 0 0 0 0 4 0 0 0 0 0 0 0 0 0 0 0 0 0 0 0 0 0 0 0 0 0 0 0
131 TTC 0 0 0 0 0 0 0 0 0 0 0 0 0 0 0 0 0 0 0 0 0 0 0 0 0 0 0 0 0 7 0 0 0 0 0 0 0 0 0 0 0 0 0 0 0 1 0 0 0 0 0 0 0 2 0 0 0 0 0 0 8 81107 1 8
132 GAA 8 0 0 0 0 0 0 0 0 0 0 0 0 0 0 0 0 0 0 0 0 0 0 0 0 0 0 0 0 0 0 0 81133 0 2 2 0 0 0 0 0 0 0 0 0 0 0 0 3 0 0 0 0 0 0 0 0 0 0 0 0 0 0 0
133 ATA 2 0 0 0 2 0 0 0 0 0 0 0 81130 0 5 1 0 0 0 0 0 0 0 0 0 0 0 0 1 0 0 0 0 0 0 0 0 2 0 0 0 0 0 0 3 0 0 0 0 0 0 0 0 0 0 0 0 0 0 0 0 0 0 0
134 TTT 0 0 0 0 0 0 0 0 0 0 0 0 0 0 0 2 0 0 0 0 0 0 0 0 0 0 0 0 0 0 0 3 0 0 0 0 0 0 0 0 0 0 0 0 0 0 0 0 0 0 0 0 0 0 0 0 0 0 0 0 1 5 0 81139
135 CCC 0 4 0 2 2 7 0 0 0 1 1 0 0 0 0 1 1 7 0 3 4 81018 0 8 0 0 0 0 0 4 0 0 0 0 0 2 0 0 4 0 1 0 0 0 0 0 0 0 0 0 0 0 1 14 0 0 0 0 0 0 0 0 0 0
136 AAG 9 8 79100 22 247 4 25 17 0 62 11 49 3 0 3 2 11 6 49 2 0 147 3 83 2 0 0 0 37 20 17 18 28 16 36 13 14 19 32 0 1 5 51 3 103 9 19 4 0 52 0 147 42 0 4 5 0 9 51 4 128 121 157 13
137 GAA 11 4 0 0 0 0 0 0 0 0 0 3 0 0 0 0 0 0 3 0 0 0 0 0 0 0 0 0 0 0 1 0 80875 2 11 78 2 0 0 0 3 0 0 0 3 0 0 3 6 0 0 0 4 0 0 0 0 0 0 1 0 0 0 0
138 AGT 0 0 0 8 10 1 0 9 3 5 10 80946 0 0 0 39 0 0 1 1 7 0 0 0 0 0 1 0 0 0 0 1 9 1 0 0 1 0 0 0 12 0 6 9 0 2 4 0 0 1 0 0 0 25 0 1 0 0 0 0 0 0 0 1
139 TCA 0 2 0 0 8 0 0 0 0 0 0 0 1 0 0 0 0 0 0 1 0 0 0 0 0 0 0 0 0 0 0 0 0 0 0 0 2 10 0 0 0 0 1 0 0 0 0 0 7 2 0 0 81035 2 23 1 2 8 0 0 3 0 0 0
140 TGG 0 0 0 0 0 0 0 0 0 0 0 0 0 0 0 0 0 0 0 0 0 0 0 0 0 0 4 0 0 0 0 0 0 0 0 0 0 0 0 0 0 0 0 0 0 0 0 0 0 0 4 0 0 0 0 0 2 0 80564 17 0 1 2 0
141 CCC 0 5 0 0 0 27 0 0 0 0 0 0 4 0 0 0 0 11 0 9 11 80963 0 13 0 3 0 0 0 2 0 0 4 7 0 0 0 5 0 10 0 0 0 14 6 0 0 0 0 0 0 0 0 17 0 0 0 0 0 0 0 0 0 0
142 AAC 14 81053 0 27 0 2 0 0 0 2 0 0 0 1 0 0 0 0 0 0 0 0 0 0 0 0 0 0 1 0 0 0 0 4 0 0 0 0 0 0 0 0 0 0 0 0 0 0 1 0 0 0 0 0 0 0 0 0 0 0 8 0 0 0
143 CAC 0 1 0 0 3 0 0 3 0 0 0 0 0 0 0 0 8 81051 0 7 1 0 0 0 0 5 0 0 0 0 0 0 0 0 0 0 0 0 0 3 0 0 0 0 0 4 0 0 0 21 0 0 0 0 1 0 0 0 0 0 0 0 0 0
144 ACA 8 0 0 0 80468 11 4 19 0 0 0 0 7 0 0 0 0 0 0 0 0 0 0 0 0 0 0 0 0 0 0 0 0 0 0 0 8 0 0 0 0 0 0 0 0 0 0 0 0 0 0 0 1 0 0 4 0 0 0 0 0 0 0 0
145 TTC 0 0 0 25 0 0 1 0 0 0 0 0 7 0 0 8 0 0 0 0 0 0 0 0 0 2 0 0 0 6 0 4 12 0 10 3 0 7 1 0 15 0 0 0 0 0 0 0 0 14 0 0 3 2 0 0 0 1 0 4 8 80464 2 12
146 AAC 2 80456 1 33 2 0 0 0 0 9 0 0 0 0 0 0 2 0 0 4 0 0 1 0 0 0 3 0 0 0 0 0 3 9 13 0 0 0 5 0 0 0 8 0 0 0 0 0 0 1 0 0 0 0 0 0 0 0 2 0 0 0 0 0
147 GGA 0 0 0 0 0 0 0 0 15 0 0 0 2 0 0 0 0 0 0 0 0 0 0 0 0 0 0 0 0 0 0 0 5 0 0 0 0 0 0 0 80562 4 15 0 6 0 0 0 0 0 0 0 0 0 0 0 0 0 0 0 0 0 0 0
148 GTA 4 0 1 2 703 245 143 193 0 38 0 82 464 34 0 6 0 0 0 1 0 0 0 0 0 0 0 0 0 4 2 6 17 14 2 0 3 7 0 0 0 0 0 0 77819 0 11 7 0 0 0 0 83 203 162 31 0 0 0 0 5 0 3 1
149 ACA 10 0 0 0 80600 2 25 1 1 0 0 0 7 0 0 0 0 0 0 0 1 0 0 0 0 0 0 0 0 0 0 0 0 0 0 0 9 0 0 0 0 0 0 0 0 0 0 0 0 0 0 0 0 0 0 5 0 0 0 0 0 0 0 0
150 GTA 2 0 37 0 0 0 2 0 0 0 0 0 13 0 0 0 3 0 2 0 0 0 0 0 0 0 0 0 0 0 0 0 1 0 0 0 5 0 0 1 1 0 0 0 80300 0 3 4 0 45 0 16 1 2 0 0 0 0 30 0 7 30 0 0
151 TCA 0 0 0 0 0 0 0 0 0 0 0 0 0 0 0 0 0 0 0 0 12 0 0 0 0 0 0 0 0 0 0 0 0 0 0 0 2 0 0 0 0 0 0 0 0 0 0 0 5 0 0 0 80376 36 15 1 0 0 0 0 1 2 0 0
152 TGC 0 0 0 0 0 0 0 0 0 1 0 0 0 0 0 0 0 0 0 0 0 0 0 0 0 1 0 0 0 0 0 0 0 0 0 0 0 0 0 0 0 0 0 0 0 0 0 0 0 13 0 0 0 0 0 0 13 80606 0 31 0 6 0 0
153 TCC 26 42 110 90 35 152 216 8 60 0 52 3 328 24 71 111 127 44 30 90 478 374 5 137 41 50 1 24 108 124 709 224 0 0 0 1 325 13 11 26 133 350 214 232 86 115 307 142 0 176 0 21 4 74209 4 1 0 63 49 8 11 27 79 3
154 CAT 0 0 2 11 48 34 70 59 0 3 2 15 107 3 18 3 4 3 25 78375 95 0 0 1 1 0 0 14 73 203 14 30 33 13 48 1088 6 0 0 0 0 0 4 0 129 18 0 0 0 0 3 2 3 0 1 8 0 1 0 1 0 37 39 9
155 AGG 0 0 20 0 0 2 3 0 6 5 80257 3 2 0 22 6 0 0 38 5 0 0 0 0 3 0 1 0 0 6 21 8 6 61 0 14 14 6 0 0 29 0 282 70 0 0 0 2 0 0 103 0 2 0 16 29 0 0 4 0 0 0 0 4
156 GGA 53 84 0 7 0 39 11 9 12 19 0 4 0 0 16 0 151 7 7 0 0 0 0 0 1 0 13 0 0 3 0 0 136 112 14 15 200 272 0 25 79574 0 82 0 6 0 0 0 0 0 0 0 36 44 3 20 3 0 0 0 0 0 3 0
157 AAA 73366 75 8 51 269 448 0 274 107 9 0 155 63 46 86 45 225 1851 38 83 0 0 0 0 0 0 0 26 0 146 100 0 411 0 33 82 0 0 0 0 8 140 161 1214 23 0 120 0 0 0 0 11 474 150 53 61 0 0 0 0 266 40 137 146
158 AGC 0 133 6 28 3 55 23 19 5 69557 0 31 0 17 1 15 141 67 560 639 20 751 34 157 0 3 0 0 108 76 0 0 0 4 0 0 194 6944 3 607 0 34 8 1 5 0 0 76 0 5 0 0 0 3 0 0 0 0 0 0 0 12 0 7
159 AGT 0 6 0 1 18 0 0 12 0 1 0 80729 0 0 0 12 0 0 1 0 0 0 0 0 0 0 0 0 0 0 0 0 0 278 0 0 0 0 0 0 9 0 0 2 0 0 0 0 0 0 0 0 1 4 0 1 0 0 0 0 0 0 0 0
160 TTT 0 0 0 0 0 0 0 0 0 0 0 0 0 0 0 1 0 0 0 0 0 0 0 0 0 0 0 0 0 0 0 5 0 0 0 0 0 0 0 0 0 0 0 0 0 0 0 1 0 0 0 0 0 0 0 8 0 0 0 0 0 6 0 81030
161 TAC 0 1 0 0 0 0 0 0 0 0 0 0 0 0 0 0 0 8 0 0 0 0 0 0 0 0 0 0 0 0 0 0 0 2 0 0 0 0 0 0 0 0 0 0 0 0 0 0 1 81074 0 6 0 0 0 0 0 2 0 0 0 0 0 0
162 AGA 6 41 2 54 0 14 0 0 80791 13 2 0 5 0 0 0 0 0 0 0 0 0 0 0 155 0 0 1 0 0 0 0 0 0 0 0 0 0 0 0 12 0 0 0 0 0 0 0 0 0 0 0 3 0 1 0 0 0 0 0 0 0 0 0
163 AAT 1 5 0 81071 0 0 0 0 0 0 0 2 0 0 0 0 0 0 0 0 0 0 0 0 0 0 0 0 0 0 0 0 0 0 0 3 0 0 0 0 0 0 0 0 0 0 0 0 0 0 0 0 0 0 0 0 0 0 0 0 0 0 0 0
164 TTG 0 0 0 0 0 0 0 0 0 0 0 0 0 0 0 0 0 0 0 0 0 0 0 0 0 0 0 0 0 0 4 10 0 0 0 0 0 0 0 0 0 0 0 0 0 2 2 0 0 0 0 0 0 0 2 0 0 0 0 0 7 0 81097 3
165 CTA 0 0 0 0 0 0 0 0 0 0 0 0 6 0 0 0 15 0 0 0 4 0 0 0 0 0 0 0 80979 2 3 6 0 0 0 0 0 0 0 0 0 0 0 0 3 0 0 0 1 0 0 0 0 0 0 0 0 0 0 0 12 0 0 0
166 TGG 0 0 0 0 0 0 0 0 0 0 0 0 0 0 0 0 0 0 0 0 0 0 0 0 0 0 2 0 0 0 0 0 0 0 0 0 0 0 0 0 0 0 3 0 0 0 0 0 0 0 34 0 0 0 2 0 15 0 81039 7 0 0 6 0
167 CTG 0 0 0 0 0 0 0 0 0 0 0 0 0 0 20 5 0 0 1 0 0 0 2 0 0 0 1 0 12 5 80935 11 0 0 0 0 0 0 0 0 0 0 0 0 0 0 1 0 0 0 0 0 0 0 0 0 0 0 0 0 0 0 12 0
168 ACG 0 0 10 0 13 2 81039 8 1 0 1 0 0 0 10 0 0 0 0 0 0 0 0 0 0 0 0 0 0 0 0 0 0 0 0 0 0 0 4 0 0 0 0 0 0 0 0 0 0 0 0 0 0 0 0 0 0 0 0 0 0 0 0 0
169 AAG 6 2 80991 9 0 0 1 0 0 12 3 20 0 0 3 0 0 0 0 0 0 0 0 0 0 1 0 0 6 0 0 0 0 0 1 0 0 7 0 7 0 0 0 0 0 0 2 0 0 0 2 0 3 1 2 13 0 0 0 0 0 0 0 0
170 AAG 12 0 81036 7 0 0 0 0 0 0 24 0 0 0 2 5 0 0 0 0 0 0 0 0 0 1 0 1 5 5 0 7 0 0 6 0 0 0 10 0 0 0 0 0 0 0 0 0 0 0 0 0 2 0 0 0 0 0 0 0 0 0 0 0
171 GGG 0 0 0 5 0 0 2 0 3 0 11 0 0 0 0 0 0 9 0 0 0 0 0 1 0 0 0 0 9 10 7 2 0 7 14 16 7 9 0 1 1 1 80924 16 0 0 7 0 0 0 0 3 0 4 0 4 0 0 20 0 0 0 0 0
172 GAT 0 1 0 10 2 0 0 1 0 0 0 0 0 0 2 0 2 0 0 0 17 1 0 1 0 0 0 0 12 0 0 0 1 6 17 80921 4 0 0 4 0 0 0 10 0 1 2 0 0 0 0 43 0 5 30 1 0 0 0 0 0 0 0 0
173 TCA 0 0 0 29 13 0 0 2 0 10 1 0 0 2 2 0 0 0 7 0 4 0 0 0 0 0 14 0 0 7 3 5 4 18 3 0 0 1 0 0 0 0 5 5 1 6 8 6 9 0 0 0 80884 5 17 3 0 0 0 0 6 0 0 0
174 TAC 0 1 0 0 0 0 0 0 0 0 0 0 0 0 0 0 0 15 0 0 0 0 0 0 0 0 0 0 0 0 0 0 0 0 0 0 0 0 0 0 0 0 0 0 0 0 0 0 10 81049 1 15 0 0 0 0 0 14 0 0 0 6 0 0
175 CCA 0 0 0 0 2 1 0 3 0 0 0 0 0 0 0 0 9 0 31 0 80553 0 6 0 1 2 0 2 0 3 0 0 1 0 0 1 2 0 0 0 0 0 0 0 0 1 0 0 3 1 0 0 3 0 4 0 0 1 0 0 0 0 0 0
176 AAG 2 0 81052 16 0 0 4 0 0 3 23 0 0 0 4 0 0 1 6 0 1 1 3 0 8 0 0 0 0 1 0 0 0 0 2 0 0 4 0 0 0 0 0 0 0 0 0 0 0 0 0 6 0 0 0 0 0 0 0 0 0 0 0 0
177 CTG 0 0 0 0 10 8 19 5 0 0 0 0 0 0 20 0 0 0 6 0 0 0 9 0 0 0 0 0 15 0 80890 5 0 0 0 0 2 0 0 0 0 0 0 0 9 8 3 10 0 0 0 0 18 0 16 0 0 0 6 0 0 3 7 0
178 ACC 2 22 0 0 11 81013 3 3 0 0 0 2 0 1 0 0 1 2 1 0 0 0 0 0 11 0 3 0 0 0 0 0 0 0 0 0 0 8 3 0 2 0 2 0 0 0 0 14 0 0 0 0 0 8 0 0 0 0 0 0 0 0 0 0
179 AAT 11 3 3 81081 0 0 0 0 0 0 0 9 0 0 0 3 0 0 0 1 0 0 0 0 0 0 1 0 0 1 0 0 0 0 0 4 0 1 0 0 0 0 1 1 8 0 0 0 0 0 0 0 0 0 0 0 0 0 0 1 0 0 0 0
180 TCC 16 0 0 0 0 10 0 7 5 0 10 2 0 0 0 0 0 7 0 0 0 3 0 0 0 0 0 0 1 0 0 0 3 0 0 0 1 0 2 0 3 0 0 0 1 0 0 72 0 14 0 0 4 80865 2 2 0 0 0 0 0 0 0 0
181 TAT 0 0 0 0 0 0 0 0 0 0 0 0 0 0 0 0 0 0 0 18 0 0 0 0 0 0 0 0 0 0 0 0 0 0 0 0 0 0 0 0 0 0 0 0 0 0 0 0 1 3 0 81102 0 0 0 1 0 0 0 4 0 0 0 0
182 GTG 0 0 0 0 0 0 0 1 6 0 0 0 0 0 3 0 0 0 0 0 0 0 0 0 0 0 5 2 2 0 0 0 0 1 2 0 0 8 3 0 0 0 0 0 5 3 81044 10 0 0 0 0 6 0 0 1 0 0 1 0 0 0 6 0
183 AAC 8 81073 0 10 0 0 0 0 0 8 0 0 0 0 0 0 0 0 0 0 0 0 0 0 0 0 0 0 0 0 0 0 0 4 0 0 0 0 0 0 0 0 0 0 0 0 0 0 0 0 0 0 0 0 0 0 0 0 0 0 0 0 0 0
184 AAT 2 2 1 81111 0 0 0 1 0 0 0 13 0 0 0 1 0 0 0 0 0 0 0 0 0 0 4 0 2 0 0 0 0 0 0 8 0 0 0 0 0 0 0 0 0 0 0 0 0 0 0 0 0 0 0 0 0 0 0 0 0 0 0 0
185 AAA 81029 4 11 2 2 0 0 0 6 0 0 0 1 1 3 1 0 2 0 0 0 0 0 0 32 0 0 0 0 0 2 0 16 0 0 0 0 0 0 0 0 3 0 0 0 0 0 1 2 0 0 0 0 0 0 0 0 0 0 0 0 0 0 0
186 GGG 0 0 0 0 0 3 0 0 0 0 7 0 0 0 0 0 0 0 0 5 0 0 0 2 0 0 0 0 0 0 5 0 0 0 11 1 7 1 0 0 5 2 81037 2 0 0 1 0 0 0 0 0 0 0 0 6 0 0 6 0 0 0 0 0
187 AAA 81057 1 13 0 0 4 0 0 3 0 0 0 1 0 0 0 1 0 0 0 0 0 0 0 0 0 0 0 0 0 0 0 9 0 0 0 0 0 0 49 0 0 0 0 0 0 0 2 0 0 0 0 0 0 0 0 0 3 0 0 0 0 0 0
188 GAA 3 0 0 0 0 0 0 0 0 3 0 0 0 0 0 0 0 2 0 0 64 2 0 0 0 0 0 0 0 1 0 0 81035 1 7 1 2 0 0 0 6 0 0 0 0 0 1 5 13 0 0 0 0 0 0 0 0 0 0 0 0 0 0 0
189 GTC 0 0 0 0 0 0 0 0 0 0 0 0 1 3 0 0 0 0 0 0 0 0 0 0 0 0 0 0 0 0 0 0 0 0 0 0 0 4 0 0 0 0 0 0 7 81108 0 18 0 0 0 0 0 0 0 0 0 0 0 0 0 7 0 0
190 CTT 0 0 0 0 0 0 0 0 0 0 0 0 0 0 0 8 0 0 0 0 0 0 0 11 0 0 0 1 4 4 1 81053 0 0 0 0 0 0 0 0 0 0 0 0 0 0 0 0 0 0 0 0 0 0 0 0 0 0 0 0 2 0 0 5
191 GTA 0 0 0 0 0 0 0 0 0 0 0 0 10 0 0 2 0 0 0 0 0 0 0 0 0 0 0 0 2 0 0 0 1 0 0 0 1 0 0 0 0 0 0 0 63867 0 10 0 0 0 0 0 0 0 0 0 0 0 0 0 4 0 0 0
192 CTA 0 0 0 0 0 0 0 0 0 0 0 0 11 0 4 0 1 0 0 0 2 0 0 0 0 0 0 0 63830 0 6 0 0 0 0 0 0 0 0 0 0 0 0 0 0 0 0 0 0 0 0 0 0 0 0 0 0 0 0 0 5 0 50 0
193 TGG 0 0 0 0 0 0 0 0 0 0 1 0 0 0 0 0 0 0 0 0 0 0 0 0 0 0 2 0 0 0 0 0 0 0 0 0 0 0 0 0 0 0 1 0 0 0 0 0 0 0 4 0 0 0 0 0 0 0 63874 2 0 0 1 2
194 GGT 0 0 0 0 0 0 0 0 0 0 0 4 0 0 0 0 0 0 0 0 0 0 0 0 0 0 0 0 0 0 0 0 0 0 0 4 1 0 0 0 1 4 4 63756 0 0 0 97 0 0 0 0 0 0 0 0 0 0 0 6 0 0 0 0
195 GTT 0 0 0 0 0 0 0 0 0 0 0 0 0 5 0 8 0 0 0 0 0 0 0 0 0 0 0 0 3 0 0 1 0 0 0 0 0 0 0 8 0 0 0 1 1 9 0 63844 0 0 0 0 0 0 0 0 0 0 0 0 0 0 0 6
196 CAT 0 0 0 5 0 0 0 0 0 0 0 0 0 0 0 0 0 5 0 63874 0 0 0 0 0 0 0 2 0 0 0 0 0 0 0 0 0 0 0 0 0 0 0 0 0 0 0 0 0 0 0 4 0 0 0 0 0 0 0 0 0 0 0 0
197 CAC 0 52 0 1 0 0 0 0 0 0 0 0 0 0 0 0 15 63782 0 2 0 0 0 0 0 11 0 0 0 0 0 0 0 1 0 0 0 0 0 0 0 0 0 0 0 0 0 0 0 4 0 0 0 0 0 0 0 0 0 0 19 0 0 0
198 CCG 0 0 0 0 0 0 17 0 0 0 0 0 0 0 0 0 0 0 3 0 30 0 63831 6 0 0 1 0 0 0 2 0 0 0 0 0 0 0 0 0 0 0 0 0 0 0 0 0 0 0 0 0 0 0 7 0 0 0 0 0 0 0 0 0
199 TCT 0 0 0 0 0 0 0 2 0 0 0 0 0 0 0 0 0 0 0 0 0 0 0 4 0 0 0 0 0 0 0 0 0 0 0 0 0 0 0 0 0 0 0 0 0 0 0 0 0 0 0 9 3 9 1 63853 0 0 0 0 0 0 0 1
200 AGC 0 6 0 0 0 0 0 0 4 63863 1 5 0 5 0 0 0 0 0 0 0 0 0 0 0 0 0 0 0 0 0 0 0 0 0 0 0 0 0 0 0 0 0 0 0 0 0 0 0 0 0 0 0 0 0 1 0 1 0 0 0 0 0 0
201 AGT 0 0 2 4 0 8 0 2 1 4 0 63817 0 1 0 9 3 0 0 0 0 0 0 1 0 0 0 0 0 0 0 0 1 0 0 0 0 0 0 0 0 2 0 8 0 0 0 0 0 0 0 0 0 7 0 0 0 0 0 2 0 2 0 0
202 GAT 0 0 0 3 0 0 0 0 0 3 0 0 0 0 0 0 0 0 0 1 0 0 0 0 0 0 0 0 0 0 0 6 0 5 1 63867 0 0 0 0 0 0 1 4 0 0 0 0 0 0 0 1 7 5 1 0 0 0 0 0 0 0 1 0
203 GAG 0 0 1 0 0 0 0 0 0 0 0 0 0 0 0 0 0 0 0 0 0 0 0 0 0 0 0 0 0 0 0 0 10 0 63786 5 0 0 0 0 0 0 9 0 0 0 0 0 0 0 2 0 0 0 0 0 0 0 0 0 0 0 0 0
204 CAA 6 0 0 0 0 0 0 0 0 0 0 0 0 0 0 0 63853 0 5 1 0 0 0 0 0 0 0 0 1 0 0 0 0 0 0 0 0 0 0 4 0 0 0 0 0 0 0 0 8 0 0 0 0 0 0 0 0 0 0 0 0 0 0 0
205 CAG 0 0 11 4 1 1 0 0 0 0 0 0 0 0 0 2 10 0 63804 16 0 0 2 0 0 0 14 0 13 0 1 0 0 0 2 0 0 0 1 0 0 0 0 0 0 0 2 0 0 0 4 0 0 0 2 0 0 0 0 0 0 0 0 0
206 AGT 0 0 0 1 0 1 0 1 0 2 1 63822 0 4 0 3 0 0 0 0 0 0 0 0 0 0 0 2 0 0 2 0 0 0 0 2 2 0 0 0 0 0 0 11 0 0 0 4 0 0 0 0 0 0 0 0 0 0 0 1 0 0 0 0
207 CTC 0 0 0 0 0 0 0 0 0 0 0 0 1 15 7 0 0 1 0 0 0 1 0 0 0 3 0 0 1 63845 12 0 0 0 0 0 0 0 0 0 0 0 0 0 0 0 0 0 0 0 0 0 0 0 0 0 0 0 0 0 0 1 0 0
208 TAT 0 0 0 0 0 0 0 0 0 0 0 0 0 0 0 0 0 0 0 8 0 0 0 0 0 0 0 0 0 0 0 0 0 0 0 0 0 0 0 0 0 0 0 0 0 0 0 0 0 2 0 63874 0 0 0 0 0 0 0 1 0 0 0 0
209 AGT 0 0 1 6 4 0 1 2 0 4 1 63733 9 0 0 16 1 0 1 0 0 0 0 0 0 0 2 0 12 3 1 0 0 3 0 2 0 0 0 1 0 0 0 8 0 0 0 0 0 0 0 2 0 0 0 47 0 0 0 1 0 2 2 0
210 AAT 2 3 1 63832 0 0 0 6 0 0 0 1 0 0 0 1 0 0 0 0 0 0 3 0 0 0 0 0 0 0 0 0 0 0 1 2 0 0 0 7 0 2 0 0 0 0 3 0 0 0 0 0 11 0 0 0 0 0 0 0 0 0 0 0
211 GGA 0 0 0 0 23 13 0 0 36 0 0 0 0 2 0 0 0 0 0 0 2 1 0 0 0 0 0 0 0 0 0 0 2 1 0 0 0 0 0 0 63719 0 4 4 4 0 0 0 0 0 0 0 0 6 52 2 3 0 0 0 0 0 8 0
212 AAT 2 1 0 63848 0 0 0 2 1 0 0 3 0 0 0 0 0 1 0 0 0 0 0 0 0 0 0 0 0 1 0 0 2 0 0 3 0 0 0 5 0 3 0 0 0 0 0 2 0 0 0 0 0 0 0 0 0 0 0 0 0 0 0 0
213 GCT 0 0 0 0 4 0 0 3 0 0 0 1 0 0 0 0 0 0 0 0 0 23 0 0 0 0 0 0 0 0 0 0 0 0 0 7 12 2 0 63735 0 0 0 0 0 0 0 3 0 0 0 0 2 0 1 17 0 0 0 0 0 0 0 1
214 TAT 2 0 0 1 0 0 0 0 0 0 0 0 0 1 0 0 0 0 3 11 0 0 0 0 0 0 0 0 0 0 0 0 0 0 0 0 0 0 0 0 0 0 0 0 21 0 0 0 0 0 0 63854 0 0 0 0 0 0 0 0 0 1 0 0
215 GTC 0 0 0 0 0 0 0 0 0 0 0 0 1 6 0 0 0 0 0 0 0 0 0 0 0 0 0 0 0 3 0 0 0 0 0 0 0 2 0 0 0 1 0 0 3 63876 0 1 0 0 0 0 0 0 0 0 0 0 0 0 0 1 0 0
216 TCT 0 0 0 0 15 0 0 1 3 0 0 0 3 1 0 0 0 0 0 5 0 0 0 6 0 0 1 0 0 0 0 0 0 0 0 0 13 0 0 0 0 0 0 0 0 0 0 0 0 7 0 6 3 8 3 63817 0 0 0 0 0 0 0 2
217 GTA 0 0 0 0 0 0 0 0 0 0 0 0 5 0 0 0 0 0 0 0 0 0 0 0 0 0 0 0 0 0 0 0 0 0 0 0 2 0 0 0 0 0 0 0 63848 0 4 6 0 0 0 0 0 0 0 0 0 0 0 0 3 0 0 0
218 GCG 0 0 0 0 0 2 5 0 0 5 0 0 0 0 3 0 0 0 3 0 0 0 1 0 0 0 0 0 0 0 0 0 0 0 9 0 9 16 63757 7 0 0 0 0 0 0 11 0 0 0 0 0 0 2 5 1 0 1 0 0 0 12 0 0
219 TCT 0 0 0 0 0 0 0 0 0 0 0 0 0 0 0 0 0 0 0 0 0 0 0 11 0 0 0 0 0 0 0 0 0 0 0 0 0 0 0 1 0 0 0 0 0 0 0 0 0 0 0 8 6 14 5 63834 0 1 0 0 0 0 0 2
220 TCA 4 3 0 0 0 0 0 0 0 8 0 0 0 0 4 7 0 0 2 50 19 1 0 0 0 1 0 0 0 3 3 0 0 2 0 0 0 0 0 5 2 0 0 0 0 0 0 0 3 0 0 0 63759 0 2 0 1 0 1 0 14 0 0 3
221 AAT 3 6 0 63816 0 0 0 1 2 0 1 1 0 0 0 1 24 0 1 0 0 0 0 0 0 0 1 0 2 0 1 0 0 0 5 9 0 0 0 0 4 0 0 0 0 0 0 0 0 0 0 0 0 1 3 0 0 0 0 0 0 0 0 0
222 TAT 0 0 0 0 4 1 0 0 0 0 0 0 0 3 3 0 0 1 0 4 0 0 0 0 0 0 0 0 0 0 0 0 0 0 0 0 0 0 0 0 0 0 0 0 0 2 0 0 0 13 0 63851 0 0 0 0 0 0 4 2 0 0 0 0
223 AAC 3 63597 0 4 0 0 0 0 0 3 0 4 1 9 0 0 0 2 0 22 0 0 0 0 0 2 0 0 0 1 0 0 5 7 0 0 6 8 6 0 2 0 0 0 10 1 0 2 0 5 0 0 0 0 0 0 0 0 0 0 157 0 5 2
224 AGG 4 0 10 0 0 0 0 0 3 0 63755 8 0 0 2 0 0 1 0 2 0 0 0 0 4 0 5 4 0 0 0 0 0 0 0 0 26 0 0 1 0 0 6 7 0 0 0 0 0 0 0 0 2 0 0 0 0 0 1 0 1 0 0 0
225 AGA 13 0 1 0 1 0 0 0 63599 0 8 0 17 2 8 0 2 5 0 0 0 0 0 0 0 0 0 0 0 2 2 0 0 0 0 0 0 0 0 0 10 0 0 0 0 0 0 0 0 0 0 0 0 0 0 0 0 0 0 0 0 0 0 0
226 TTC 0 0 0 0 0 5 3 0 0 0 0 0 0 0 0 0 0 0 0 0 0 0 0 0 0 0 0 0 11 6 0 0 1 0 0 0 0 0 0 0 0 0 0 0 2 2 4 0 0 3 0 2 0 3 0 3 0 1 3 0 16 63736 1 39
227 ACC 0 4 0 1 4 63800 0 3 0 5 3 0 4 6 0 0 0 4 0 0 0 0 0 0 0 0 0 0 0 2 0 0 0 0 0 0 0 14 0 6 0 0 0 0 0 0 0 0 0 0 0 1 0 1 0 3 0 0 2 0 0 4 0 0
228 CCG 0 0 0 0 0 0 0 0 0 0 0 0 0 2 1 2 0 0 8 0 17 0 63819 5 0 0 11 0 0 0 4 2 0 0 0 0 0 0 0 0 0 0 0 0 0 0 3 0 0 0 0 0 0 0 1 2 0 0 0 0 0 0 0 0
229 GAA 2 0 0 0 0 0 0 2 0 0 0 1 0 0 0 0 0 0 0 4 0 0 0 0 0 0 0 0 0 1 0 0 63594 2 7 0 1 0 0 1 5 0 5 0 2 0 0 0 2 0 0 0 4 0 2 0 5 2 0 1 0 5 2 0
230 ATA 0 0 1 0 3 0 1 0 0 0 0 0 63685 5 9 130 0 0 0 0 0 5 0 0 0 0 0 0 1 3 0 0 0 0 0 0 0 0 0 0 0 0 0 0 8 2 0 0 0 0 0 5 0 3 1 1 0 0 0 0 0 0 0 0
231 GCT 0 0 0 0 2 0 0 7 0 0 0 0 0 0 0 0 9 0 7 0 0 0 0 0 0 0 0 0 0 5 2 0 0 0 0 4 0 1 0 63711 3 0 0 0 3 1 6 13 0 3 2 0 1 0 0 6 0 0 0 0 0 2 1 0
232 GCA 0 1 10 6 35 0 0 5 0 5 1 0 0 5 6 1 0 13 0 7 2 0 4 0 1 1 16 5 1 0 2 0 3 0 4 0 63549 12 24 2 0 0 0 1 3 0 8 3 0 2 0 8 67 0 0 0 0 0 4 3 1 8 7 13
233 AGG 0 0 2 0 0 0 0 0 20 1 63523 3 0 0 7 0 0 0 0 0 0 0 0 0 0 2 25 0 0 0 0 0 0 0 0 0 0 0 0 0 0 0 10 0 0 0 0 0 0 0 0 0 0 11 0 0 0 0 1 0 0 0 0 0
234 CCC 0 0 0 0 0 7 0 0 0 0 0 0 0 0 0 0 0 1 0 0 5 63843 0 6 0 11 0 0 0 1 0 0 0 0 0 0 0 1 0 0 0 0 0 0 0 0 0 0 0 0 0 0 0 1 0 0 0 0 0 0 0 0 0 0
235 AAA 63634 1 4 2 2 0 0 0 2 0 0 0 0 0 1 0 2 0 0 0 0 0 0 0 1 6 0 0 0 2 6 0 11 1 0 0 1 1 0 0 0 0 0 0 0 0 0 77 0 1 0 0 0 1 0 0 0 2 0 0 0 0 0 1
236 GTA 0 5 0 0 3 3 0 1 2 0 0 0 13 0 1 1 0 0 0 0 0 0 0 0 0 9 0 0 1 2 1 3 0 0 0 0 3 0 0 3 0 0 0 0 63781 0 8 0 2 0 0 3 0 0 0 0 0 0 0 0 10 0 0 0
237 AGA 7 6 4 1 0 0 0 0 63672 1 5 3 7 0 4 0 0 0 0 0 0 0 0 0 9 0 0 0 0 6 0 0 0 0 2 0 0 0 0 0 8 0 0 0 0 7 0 0 0 0 0 1 0 0 1 0 0 0 0 0 0 25 0 0
238 GAT 0 4 0 5 0 0 44 0 0 0 0 0 0 2 0 0 0 0 0 0 0 0 0 0 0 0 0 0 0 0 3 0 0 3 0 63638 0 0 0 1 0 0 0 0 0 0 0 0 0 0 0 2 0 0 0 4 0 0 0 0 0 0 0 0
239 CAA 2 0 0 0 0 0 0 0 0 0 0 0 0 0 0 0 63776 3 13 0 0 0 0 0 7 0 0 0 0 0 0 0 0 0 0 0 0 0 0 0 0 0 0 0 0 0 0 0 4 0 0 0 0 0 0 0 0 0 0 0 0 0 0 0
240 CAT 0 2 0 9 0 0 0 0 0 0 0 0 0 0 0 0 3 4 0 63564 0 0 0 2 0 0 2 5 0 0 0 0 0 0 0 0 0 0 0 0 0 0 0 0 0 0 0 0 0 0 0 5 0 0 0 0 0 0 0 0 0 0 2 0
241 GGG 0 0 0 0 0 0 0 0 0 0 6 0 0 0 0 0 0 0 0 0 0 0 0 0 0 0 0 0 0 0 0 0 0 0 2 0 0 0 0 0 4 0 63250 9 0 0 4 0 0 0 0 0 0 0 0 0 0 0 7 0 0 0 0 0
242 AGG 0 0 13 0 0 0 0 0 5 0 62952 7 0 0 6 0 0 0 0 0 0 0 0 0 0 0 0 1 0 0 0 0 0 0 0 0 0 0 0 0 0 0 15 0 0 0 0 0 0 0 0 0 0 0 0 0 0 0 0 0 0 0 0 0
243 ATG 0 0 0 0 0 0 5 0 0 0 0 0 8 2 63426 6 0 0 0 0 0 0 0 0 0 0 0 0 0 0 1 0 0 0 0 0 0 0 0 0 0 0 0 0 0 0 3 0 0 0 0 0 0 0 0 0 0 0 0 0 0 0 1 0
244 AAC 5 63460 18 7 0 0 0 0 0 1 2 0 0 7 0 0 9 7 0 0 0 0 0 0 0 0 0 0 0 0 0 0 0 3 0 0 0 2 0 0 0 0 0 0 0 0 0 2 0 2 0 0 0 0 0 0 0 3 0 0 0 0 0 0
245 TAT 0 0 0 1 0 1 0 0 0 0 0 0 0 0 0 0 0 0 0 3 0 0 0 0 0 0 0 0 0 0 0 0 0 0 0 0 0 0 0 0 0 0 0 0 0 0 0 0 6 3 0 63658 0 0 0 1 0 0 0 4 0 2 0 0
246 TAC 0 0 0 0 0 0 0 0 0 0 0 0 0 0 0 1 0 4 0 2 0 0 0 0 0 0 0 0 2 0 0 0 0 0 0 0 1 0 0 0 0 0 0 0 0 0 0 0 0 63805 0 2 0 0 0 0 0 1 0 0 0 0 0 1
247 TGG 0 0 0 0 0 0 0 0 0 0 1 0 0 0 0 0 0 0 0 0 0 0 0 0 0 0 7 0 0 0 0 0 0 0 0 0 0 0 0 0 0 0 0 0 0 0 0 0 0 0 6 0 0 0 0 0 2 0 63833 2 0 0 2 0
248 ACC 0 5 0 2 4 63461 2 1 0 0 0 0 0 6 1 0 0 3 0 4 0 0 0 0 0 0 0 0 0 0 0 1 0 0 0 0 0 5 0 2 0 0 0 0 0 0 1 0 0 0 0 1 0 0 19 0 0 0 1 0 0 0 6 0
249 TTG 0 0 0 0 0 0 2 0 0 0 7 0 1 0 0 1 0 0 0 0 0 0 0 0 0 0 0 0 0 0 1 1 0 0 0 0 0 0 0 0 0 0 0 0 18 7 1 0 0 0 0 0 0 0 8 0 0 0 0 0 1017 1 62498 5
250 CTA 0 0 0 0 0 0 0 0 0 0 0 0 8 9 0 5 0 0 0 0 5 0 0 0 0 0 0 0 63717 7 5 0 0 0 0 0 0 0 0 0 0 0 0 0 2 4 0 0 0 0 0 0 0 0 0 0 0 0 0 0 12 0 0 0
251 GAA 2 4 8 0 3 0 0 1 0 1 0 1 0 0 10 0 94 3 0 1 1 1 18 0 0 0 7 0 0 0 0 0 63608 1 1 3 7 7 1 0 13 2 0 0 0 0 0 0 13 5 0 6 1 0 0 0 0 0 0 0 0 0 0 0
252 CCC 0 0 0 0 0 3 0 0 0 0 0 0 0 0 4 0 0 1 0 3 10 63782 0 6 0 0 0 0 0 5 0 0 0 0 0 0 0 0 0 0 0 0 0 0 0 0 0 0 0 0 0 0 0 4 0 0 0 0 0 0 0 0 0 0
253 GGA 0 0 0 0 0 2 0 5 5 2 0 0 0 0 0 0 0 0 0 0 0 0 0 0 0 0 0 0 0 3 0 0 2 4 6 0 0 0 0 1 63658 0 49 1 4 0 0 0 0 2 0 0 4 2 0 0 4 0 0 0 0 8 0 0
254 GAC 0 2 0 0 0 0 0 0 0 0 0 0 0 0 0 0 0 4 2 3 0 0 0 0 0 0 0 0 0 0 0 0 2 63726 2 8 0 0 6 0 0 4 0 0 0 0 0 0 0 5 0 0 0 4 0 0 0 0 0 0 0 0 0 0
255 ACA 2 0 0 0 63733 5 2 2 0 0 0 1 4 2 0 0 3 0 0 0 1 0 0 0 0 0 0 0 0 0 1 0 0 0 0 0 0 0 1 0 0 0 0 0 0 0 0 0 0 10 0 0 1 0 0 0 0 0 0 0 0 1 0 0
256 ATA 1 0 0 0 8 0 0 0 0 0 0 0 63829 2 2 2 0 0 0 0 0 0 0 0 0 0 0 0 1 0 0 0 0 0 0 0 0 0 0 0 0 0 0 0 3 0 3 0 0 0 0 0 0 0 0 0 0 0 0 0 3 0 13 0
257 ATA 3 0 0 0 6 1 0 0 0 0 0 0 63765 1 23 3 1 0 6 0 0 0 0 0 0 0 0 0 0 4 0 0 0 0 0 0 0 0 0 0 0 0 0 0 5 0 0 0 0 0 0 0 0 3 0 0 2 0 0 0 13 10 0 0
258 TTT 0 0 0 0 0 0 0 0 0 0 0 0 20 0 0 3 0 0 0 0 0 0 0 0 0 0 0 0 3 0 0 2 0 0 0 0 0 0 0 0 0 0 0 0 0 0 0 0 0 0 0 0 0 0 0 2 0 0 0 0 0 1 0 63799
259 GAG 0 0 4 0 0 0 3 0 0 0 0 0 0 0 0 0 2 0 0 0 0 0 0 0 0 0 0 0 0 0 0 0 4 0 63754 10 0 0 2 0 0 0 9 0 0 87 1 0 0 0 4 0 0 0 0 0 0 0 0 0 0 0 0 0
260 GCA 0 0 0 0 11 0 0 0 0 0 0 0 0 0 0 0 0 0 0 0 0 0 0 0 0 0 0 0 0 0 0 0 5 0 0 0 63679 14 2 3 2 0 0 0 3 0 0 0 0 0 0 0 5 0 0 0 0 0 0 0 0 0 0 0
261 ACT 0 0 0 10 6 25 5 63770 0 1 0 1 0 0 0 4 0 0 0 0 0 0 0 1 0 0 0 0 0 0 0 0 0 0 0 0 0 0 0 2 0 0 0 0 0 0 0 0 0 0 0 0 4 2 0 0 0 0 0 6 0 0 0 0
262 GGT 0 0 0 0 0 0 0 0 0 0 0 13 0 0 0 0 0 0 0 0 0 0 0 0 0 0 0 0 0 0 0 0 0 0 0 9 0 0 0 0 1 22 0 63779 0 0 0 11 0 0 0 0 0 0 0 0 0 0 0 6 0 0 0 0
263 AAT 0 6 0 63850 0 0 0 1 0 0 0 1 0 0 0 0 0 0 0 0 0 0 0 0 0 0 0 0 0 0 0 0 0 0 0 5 0 0 0 0 0 2 0 0 0 0 0 0 0 0 0 2 0 0 0 0 0 0 0 0 0 0 0 0
264 CTA 0 0 0 0 0 0 0 0 0 0 0 0 6 0 4 0 0 0 0 0 8 0 0 0 0 0 0 0 63838 1 4 0 0 0 0 0 0 0 0 0 0 0 0 0 0 0 0 0 0 3 0 0 0 0 0 0 0 0 0 0 4 0 0 0
265 ATA 0 0 0 0 0 0 0 0 0 0 0 0 63633 93 6 0 0 0 0 0 0 0 0 0 0 0 0 0 0 0 0 0 0 0 0 0 0 1 0 1 0 0 0 0 25 0 1 0 0 0 0 0 0 0 0 0 0 0 0 0 0 0 0 0
266 GCA 0 0 0 0 2 0 0 0 0 0 0 0 0 0 0 0 0 0 0 0 0 0 0 0 0 0 0 0 0 0 0 3 4 0 0 0 63823 2 2 0 0 0 0 0 12 0 0 0 0 0 0 0 4 0 0 0 0 0 0 0 0 0 0 0
267 CCA 0 0 0 0 10 0 0 0 0 0 0 0 0 0 0 0 3 0 0 0 63805 2 6 4 0 0 0 0 0 0 0 0 0 0 0 0 0 0 0 0 0 0 0 0 0 0 0 0 0 0 0 0 1 0 0 0 0 0 0 0 0 0 0 0
268 TGG 0 0 0 0 1 0 0 0 0 0 0 2 0 0 0 1 0 0 0 2 0 0 0 0 0 0 7 0 0 0 0 0 0 0 0 0 0 18 1 0 0 0 6 0 0 4 0 0 1 2 3 0 0 3 0 0 1 0 63775 12 0 0 6 0
269 TAT 0 0 0 0 0 0 0 0 0 0 0 0 0 0 0 0 0 11 0 9 0 0 0 0 0 0 0 0 0 0 0 0 0 0 0 1 0 0 0 0 0 0 0 0 0 0 0 0 7 0 0 63822 0 0 0 0 0 0 0 8 0 0 0 8
270 GCT 0 0 0 0 0 0 0 7 0 0 0 2 0 0 0 0 0 0 0 0 0 0 0 0 0 0 0 0 0 0 0 0 0 0 0 13 0 2 7 63793 6 0 0 0 0 0 0 4 0 0 0 0 0 0 0 3 0 0 0 0 0 0 0 0
271 TTC 0 0 0 0 0 0 2 0 0 0 0 0 0 0 0 0 0 0 0 0 0 0 0 0 0 0 0 0 0 5 0 0 0 0 0 0 0 0 0 0 0 0 0 0 0 1 0 0 0 4 0 1 0 2 0 0 0 0 0 0 1 63797 0 19
272 GCA 13 0 0 0 28 0 0 0 0 1 0 0 0 0 0 0 4 0 6 0 1 0 0 0 0 0 0 4 0 0 0 1 9 0 2 0 63733 5 6 7 0 0 17 0 10 5 10 0 0 0 0 0 15 2 0 2 0 0 0 0 0 0 0 0
273 CTG 0 0 0 0 0 0 0 0 0 0 0 0 0 0 7 0 0 0 0 0 0 0 16 0 0 0 4 0 21 1 63777 22 0 0 0 0 0 0 0 0 0 0 0 0 0 0 0 4 0 0 3 0 0 0 0 0 0 0 0 0 2 0 11 0
274 AGT 0 0 0 8 3 3 3 7 0 4 4 63770 0 1 2 13 0 0 1 0 0 0 0 0 0 0 0 2 2 10 0 8 0 2 0 3 0 0 0 0 0 0 0 7 0 3 0 1 0 0 0 1 3 4 10 11 0 0 3 0 1 0 7 0
275 AGA 14 0 53 0 0 0 0 0 63786 0 8 3 9 0 0 0 0 0 0 3 1 0 0 0 0 0 0 0 0 0 0 0 0 0 0 0 0 0 0 0 4 0 0 0 0 0 0 0 0 2 0 1 0 0 0 4 0 0 0 0 0 0 0 0
276 GGG 0 26 0 21 2 0 0 0 1 18 11 1 0 0 3 0 37 1 0 1 0 0 0 0 0 0 0 0 0 0 0 0 0 2 10 0 0 3 1 0 1 10 63665 25 0 2 5 0 0 0 0 1 8 7 6 4 0 0 11 0 0 0 0 0
277 TTT 0 0 0 2 0 0 0 4 2 2 3 14 18 1 6 8 13 3 0 5 4 0 1 2 2 0 0 0 1 2 0 3 1 1 0 0 0 0 0 30 0 1 11 3 0 1 5 190 0 0 0 4 2 0 0 78 0 0 5 0 2 34 0 63426
278 GAG 0 11 2 2 0 4 0 0 1 0 0 2 0 0 0 13 0 0 1 3 0 0 0 1 1 1 1 0 0 3 0 1 9 1 63748 23 1 0 4 0 2 0 10 1 0 0 6 0 0 8 8 0 0 1 0 0 0 0 0 0 0 4 6 1
279 TCC 0 0 0 2 0 1 0 0 0 0 0 0 0 0 0 0 0 0 0 1 0 19 0 0 0 0 0 0 0 0 0 0 0 0 0 0 0 3 0 0 0 0 0 0 0 0 0 0 0 8 0 0 13 63833 0 13 0 0 0 0 0 2 0 0
280 GGC 0 0 0 0 0 4 0 0 0 17 0 0 0 0 0 0 0 0 0 0 0 0 0 2 0 0 0 0 0 0 0 0 0 15 0 0 0 0 0 0 5 63785 1 16 0 14 0 0 0 0 0 0 0 0 0 0 0 7 0 0 0 0 0 0
281 ATC 0 1 0 0 0 2 0 0 0 2 0 0 8 63790 0 29 0 0 0 0 0 0 0 0 0 0 0 0 0 2 5 0 0 0 0 0 0 0 0 0 0 0 0 0 3 0 0 0 0 0 0 0 0 0 0 0 0 0 0 0 0 10 0 0
282 ATC 0 1 0 0 0 7 0 0 0 2 0 0 34 63786 1 5 0 0 0 0 0 0 0 0 0 0 0 0 4 2 0 0 0 0 0 0 0 0 0 0 0 0 0 0 0 5 0 0 0 0 0 4 0 0 0 0 0 0 0 0 0 1 0 0
283 ACC 0 110 0 0 5 63701 2 10 1 1 2 0 0 2 0 0 5 0 0 0 0 2 0 0 1 0 0 5 18 3 0 2 1 0 0 0 5 2 0 0 0 0 0 0 0 0 1 3 0 0 0 0 3 0 0 1 0 0 1 5 0 0 1 9
284 TCA 0 0 0 0 0 0 5 0 1 4 0 0 0 0 0 0 0 0 0 0 12 0 0 0 0 0 0 0 0 0 0 0 0 0 0 0 0 0 0 0 0 0 0 0 0 0 0 0 4 0 0 0 63799 0 41 1 0 0 0 0 0 0 0 0
285 AAC 12 63594 0 21 2 3 3 1 0 1 6 24 0 1 0 0 3 0 0 0 0 0 0 0 0 0 2 0 0 0 0 2 0 4 2 4 1 0 0 5 0 0 0 0 0 0 0 0 0 0 0 1 1 3 2 2 0 0 0 0 5 0 0 0
286 GCG 7 0 0 1 0 0 16 0 0 0 0 0 1 0 0 0 0 0 0 0 0 0 0 0 0 6 0 0 2 0 0 6 0 0 5 0 15 0 68481 21 0 4 1 0 8 0 2 0 0 0 0 0 1 1 4 0 0 0 0 0 9 0 33 0
287 TCA 1 0 6 0 5 2 0 2 0 8 0 2 0 0 0 0 6 0 0 1 21 0 0 0 0 2 0 0 0 0 0 3 3 1 1 0 6 0 0 0 0 0 0 0 0 0 0 0 5 0 0 0 68520 2 6 7 0 0 0 0 7 2 0 0
288 ATG 0 0 0 0 9 0 0 3 0 0 0 0 60 0 68510 4 0 1 0 0 0 5 0 0 0 0 0 0 0 0 9 0 0 0 0 0 0 0 0 0 0 0 0 0 0 0 4 0 0 0 0 0 0 0 0 0 0 0 5 0 1 0 0 0
289 CAT 0 0 0 5 0 0 0 19 0 0 0 0 0 0 0 0 0 3 0 68547 0 0 0 2 0 0 0 3 0 0 0 1 0 0 0 0 6 1 0 0 0 0 0 2 0 0 0 0 0 0 0 11 3 2 12 0 0 0 0 0 0 0 1 0
290 GAG 0 4 6 0 1 0 7 0 0 0 0 1 0 0 0 0 0 0 0 0 0 2 0 0 0 0 0 0 4 0 0 0 10 1 68561 13 0 0 0 0 1 0 7 0 0 0 0 0 0 0 8 0 0 3 0 0 0 0 0 0 0 0 0 0
291 TGT 0 0 0 0 0 0 0 0 0 0 0 0 0 0 0 0 0 0 0 0 0 0 0 0 0 0 0 2 0 0 0 0 0 0 0 0 0 0 0 0 0 0 0 0 0 0 0 0 0 0 0 5 0 0 0 1 0 36 0 68570 0 0 0 7
292 AAC 7 68547 2 6 0 1 0 0 0 7 0 0 2 0 0 0 0 2 0 3 0 0 0 0 0 3 0 0 0 0 0 0 1 15 0 5 0 0 0 0 0 0 0 0 0 0 0 0 0 0 0 0 0 1 0 4 0 0 0 0 0 4 0 0
293 ACG 0 0 10 0 22 6 68538 7 1 0 1 3 0 0 4 0 0 0 0 0 0 0 0 0 0 0 0 0 0 0 0 0 0 0 0 0 0 0 9 0 0 0 0 0 0 0 0 0 5 0 0 0 0 0 3 0 0 0 0 0 0 0 0 0
294 AAG 9 36 68426 19 6 0 0 0 2 0 7 0 0 7 1 18 11 0 5 0 0 0 0 0 11 0 0 0 0 0 6 0 0 0 11 0 19 0 0 0 1 2 0 0 0 0 2 2 0 0 0 2 1 0 0 4 0 0 0 0 0 3 3 0
295 TGT 0 0 0 0 0 0 0 0 0 0 0 0 0 0 0 0 0 0 0 0 0 0 0 0 0 0 0 3 0 0 0 0 0 0 0 0 0 0 0 0 0 0 0 0 0 0 0 0 0 0 0 6 0 0 0 1 0 24 0 68574 0 0 0 24
296 CAA 4 0 0 0 0 0 0 0 0 0 0 0 1 0 0 0 68578 0 5 0 0 0 0 0 15 0 0 0 0 0 0 0 0 0 0 0 0 0 0 0 0 0 0 0 0 0 0 0 6 0 0 0 0 0 0 0 0 0 0 0 0 0 0 0
297 ACA 2 0 0 0 68564 7 0 0 1 0 0 0 4 0 0 0 0 0 0 0 3 0 0 0 0 0 0 0 0 0 0 0 0 0 0 0 10 0 0 0 0 0 0 0 0 0 0 0 0 0 0 0 6 0 0 0 0 0 0 0 0 0 14 0
298 CCC 0 0 0 0 0 10 0 0 0 0 0 0 0 0 0 0 0 10 0 0 5 68555 0 6 0 2 0 0 0 4 0 0 0 0 0 0 0 0 0 0 0 0 0 0 0 0 0 0 0 0 0 0 0 14 0 0 0 0 0 0 0 0 0 0
299 CAG 2 3 2 0 0 0 0 1 0 1 0 0 0 0 7 0 7 36 68476 19 0 0 1 0 0 1 16 0 6 5 1 0 0 9 4 0 0 0 1 0 0 0 0 0 12 0 1 0 0 0 1 0 0 0 1 0 0 0 0 2 0 0 7 0
300 GGA 0 0 0 0 0 0 0 0 2 0 0 0 0 0 0 0 0 0 0 0 0 0 0 0 0 0 0 0 0 0 0 0 4 0 0 0 0 0 0 0 68533 2 20 3 6 0 0 0 0 0 0 0 0 0 0 0 12 0 0 0 0 0 0 0
301 GCT 0 0 0 0 0 0 0 14 0 0 0 0 0 0 0 0 0 0 0 0 0 0 0 0 0 0 0 0 0 0 0 0 0 0 0 34 0 12 4 68497 0 0 0 0 0 0 0 3 0 0 0 0 5 0 0 8 0 0 0 0 0 0 0 0
302 ATA 4 0 0 0 4 0 0 0 0 0 0 0 68585 0 6 0 0 0 0 0 0 0 0 0 0 0 0 0 0 0 0 5 0 0 0 0 0 0 0 0 0 0 0 0 6 2 0 3 0 0 0 0 0 0 0 0 0 0 0 0 0 0 0 0
303 AAC 5 68514 1 4 0 11 0 1 0 0 5 0 0 1 11 0 0 17 0 0 0 0 0 1 0 0 5 0 0 0 0 0 0 4 0 0 0 0 0 0 0 0 5 0 0 0 0 2 0 0 0 2 5 1 0 1 0 0 0 0 0 0 1 2
304 AGC 0 19 0 0 0 0 0 0 7 68497 0 49 0 21 0 0 0 0 0 0 0 0 0 0 0 1 0 0 0 0 0 0 0 0 0 0 0 0 0 0 11 2 0 0 0 0 0 0 0 0 0 0 0 0 0 0 0 0 0 0 0 0 0 0
305 AAT 0 0 0 68604 0 0 0 0 0 0 0 3 0 0 0 0 0 0 0 0 0 0 0 0 0 3 0 0 0 0 0 0 0 0 0 3 0 0 0 0 0 0 0 2 0 0 0 6 0 0 0 0 0 0 0 0 0 0 0 0 0 0 0 0
306 CTC 0 0 0 0 0 0 0 0 0 0 1 0 0 3 0 0 0 1 0 0 0 13 0 0 0 1 1 0 1 68547 0 15 0 0 0 0 0 2 0 0 0 0 0 0 0 0 0 0 0 0 0 0 0 0 0 0 0 0 0 0 0 7 0 0
307 CCT 0 0 0 0 0 0 0 2 0 0 0 0 0 0 0 0 0 0 0 3 0 15 3 68599 0 0 0 0 0 0 0 3 0 0 0 0 0 0 0 0 0 0 0 0 0 0 0 0 0 0 0 0 0 0 0 4 0 0 0 0 0 0 0 0
308 TTC 0 0 0 0 0 0 0 0 0 0 0 0 0 0 0 0 0 0 0 0 0 0 0 0 0 0 0 0 0 4 0 0 0 0 0 0 0 0 0 0 0 0 0 0 0 0 0 0 0 2 0 1 0 16 0 0 0 0 0 0 18 68547 0 29
309 CAG 0 0 7 0 0 0 0 0 0 0 0 0 0 0 0 0 8 0 68541 5 0 0 1 0 0 0 12 0 0 0 0 0 0 0 0 0 0 0 0 0 0 0 0 0 0 0 0 0 0 0 3 0 0 0 0 0 0 0 0 0 0 0 0 0
310 AAT 1 5 0 68604 0 0 0 0 0 0 0 0 0 0 0 0 0 0 0 0 0 0 0 0 0 0 0 0 0 0 0 0 0 0 0 5 0 0 0 0 0 0 0 0 0 0 0 0 0 0 0 0 0 0 0 0 0 0 0 0 0 0 0 0
311 ATA 0 0 0 0 12 0 0 0 1 0 0 0 68589 4 6 3 0 0 0 0 0 0 0 0 0 0 0 0 2 0 0 0 0 0 0 0 0 0 0 0 0 0 0 0 2 1 0 0 0 0 0 0 0 0 0 0 0 0 0 0 0 0 0 0
312 CAC 0 10 0 2 0 0 0 1 0 0 0 6 0 0 0 0 18 68531 0 4 0 3 0 0 0 4 0 0 0 0 0 0 1 3 0 0 0 0 1 0 1 8 0 4 0 0 0 0 0 12 0 0 0 0 2 9 0 0 0 0 0 0 0 0
313 CCA 0 0 0 0 3 0 0 0 0 0 0 2 0 0 0 0 3 0 0 0 68560 1 3 18 0 0 1 0 3 0 0 0 0 0 0 0 2 2 0 0 0 0 0 0 0 0 0 0 0 0 0 0 4 0 0 0 0 0 0 0 0 0 0 0
314 GTC 0 0 0 7 9 0 0 0 0 4 0 0 1 6 0 0 1 8 3 1 0 0 0 0 0 11 1 0 4 23 0 0 0 1 0 0 0 5 0 0 0 3 0 0 4 68454 2 3 0 10 0 0 0 1 0 0 0 0 2 0 0 4 4 0
315 ACA 4 0 0 0 68526 5 15 0 4 1 0 5 1 0 0 5 0 0 0 1 1 0 0 0 0 0 0 0 0 0 0 0 0 0 0 0 1 1 3 0 0 0 0 1 1 0 0 3 0 4 0 1 1 0 2 0 0 0 0 0 0 4 0 0
316 ATA 0 0 0 0 2 0 0 0 1 0 0 0 68566 4 15 0 0 0 0 0 0 0 0 0 0 0 0 0 1 2 0 0 0 0 0 0 0 0 0 0 0 0 0 0 0 5 0 0 0 0 0 0 0 0 0 0 0 0 0 0 0 0 0 0
317 GGA 0 0 0 0 0 0 0 0 1 0 0 0 0 0 0 0 0 0 0 0 0 0 0 0 0 0 0 0 0 0 0 0 6 0 0 0 0 0 0 0 68577 2 20 0 5 0 0 0 0 0 0 0 0 0 0 0 6 0 0 0 0 0 0 0
318 GAG 0 8 12 5 3 4 0 3 0 0 0 54 0 1 0 1 0 1 0 1 0 0 0 0 2 0 0 19 0 0 0 0 8 0 68134 11 1 0 0 33 0 0 4 0 0 0 9 0 0 0 13 0 128 5 4 3 0 0 0 0 0 0 0 0
319 TGC 0 0 0 0 0 0 0 0 0 1 0 0 0 0 0 0 0 0 0 0 0 0 0 0 0 1 0 0 0 0 0 0 0 0 0 0 0 0 0 0 0 0 0 0 0 0 0 0 0 19 0 0 0 1 0 0 10 68472 0 7 0 2 0 0
320 CCA 0 0 0 0 1 0 0 0 0 0 0 0 0 0 0 0 1 0 0 0 68533 20 2 12 1 0 0 0 14 0 0 0 0 0 0 0 0 0 0 0 0 0 0 0 0 0 0 0 0 0 0 0 3 0 0 0 0 0 0 0 0 0 0 0
321 AAA 68224 0 0 1 2 0 0 1 12 0 0 0 352 0 0 0 0 0 0 0 0 0 0 0 0 4 0 11 0 0 0 0 3 0 0 0 0 0 0 0 0 0 0 0 1 1 4 0 1 0 0 0 0 0 0 0 0 0 0 0 0 0 0 0
322 TAT 0 0 0 2 0 0 0 0 0 0 0 0 0 0 0 0 0 0 0 9 0 0 0 0 0 0 0 0 0 1 0 0 0 0 0 0 0 0 0 0 0 0 0 0 0 0 0 0 2 43 1 68548 0 0 0 0 0 0 0 4 0 4 0 0
323 GTC 0 0 1 0 0 0 0 0 0 0 0 0 0 58 0 4 0 0 0 0 0 0 0 0 0 0 0 0 0 2 2 0 0 2 0 0 0 1 0 0 0 0 0 0 3 68287 3 6 0 0 0 0 0 0 0 0 0 0 0 0 0 2 0 0
324 AGG 2 5 3 0 0 1 0 0 12 0 68310 5 0 0 4 0 0 0 0 0 0 0 0 0 0 4 1 14 0 0 0 0 0 0 0 0 1 0 0 1 0 0 11 0 0 0 0 0 0 0 0 0 0 0 0 0 0 0 0 0 0 0 0 0
325 AGT 0 0 0 12 0 0 0 1 0 33 0 68360 0 0 0 9 0 0 0 2 0 0 0 0 0 0 0 0 0 0 0 0 0 0 0 0 0 0 0 0 0 0 0 10 0 0 0 0 0 0 1 0 2 0 1 1 0 0 0 0 0 0 0 0
326 ACC 0 5 0 0 7 68461 0 1 0 1 0 0 0 11 0 4 2 0 0 2 1 1 0 0 0 0 0 5 0 8 0 1 0 0 0 0 0 7 0 2 0 3 0 0 0 0 0 0 0 0 0 0 5 4 0 0 0 0 0 0 0 0 0 0
327 AAA 68466 1 7 0 1 0 0 0 1 0 0 0 0 0 0 0 1 0 0 0 0 0 0 0 0 0 0 0 0 0 0 0 2 0 0 0 0 2 0 0 0 0 0 0 0 0 0 0 3 0 0 0 0 0 0 0 0 0 0 0 0 0 0 0
328 TTG 0 0 0 0 0 0 0 0 0 0 0 0 0 0 2 2 0 0 0 0 0 0 0 0 0 0 0 0 0 0 15 0 0 0 0 0 0 0 0 0 0 0 0 0 0 0 11 0 0 0 4 0 0 0 3 0 0 0 1 0 46 0 68355 1
329 AGG 2 0 10 0 0 0 0 0 6 0 68377 11 0 0 13 0 0 0 0 0 0 0 0 0 1 1 1 0 0 0 0 0 0 0 0 0 0 3 0 0 0 0 11 0 0 0 0 0 0 0 0 0 4 0 0 0 0 0 0 0 0 0 0 0
330 ATG 0 0 1 0 0 0 0 0 0 0 2 0 13 0 68191 2 0 0 0 0 0 0 0 0 0 0 0 0 0 0 3 0 0 0 0 0 0 0 0 0 0 0 0 0 0 0 8 0 0 0 0 0 0 0 0 0 0 0 0 0 0 0 0 0
331 GTT 0 0 0 0 0 0 0 0 0 0 0 0 0 0 0 9 0 0 0 0 0 0 0 0 0 0 0 0 0 0 0 1 0 0 0 1 0 1 0 0 0 0 0 0 1 28 3 68231 0 0 0 0 0 0 0 0 0 1 0 0 0 0 0 18
332 ACA 8 0 3 0 68401 13 34 3 1 0 0 0 10 0 0 0 0 0 0 0 0 0 0 0 0 0 0 0 0 0 0 0 0 0 0 0 4 0 0 0 0 0 0 0 0 0 0 0 0 0 0 0 0 0 0 0 0 0 0 0 0 0 0 0
333 GGA 2 0 0 0 0 0 0 0 1 0 0 0 0 0 0 0 0 0 0 0 0 0 0 0 3 0 0 0 0 0 0 0 7 0 0 0 0 0 0 0 68283 3 19 0 4 0 0 0 0 0 0 0 0 0 0 0 9 0 0 0 0 0 0 0
334 CTA 0 0 0 0 0 0 0 0 0 0 0 0 8 0 0 0 0 0 0 2 7 0 0 0 0 0 0 0 68449 10 5 1 0 0 0 0 0 0 0 0 0 0 0 0 0 0 0 0 0 0 0 0 0 0 0 0 0 0 0 0 4 0 0 0
335 AGA 17 0 0 0 0 0 0 0 68520 1 5 0 4 0 0 0 0 0 0 0 0 2 0 1 2 0 0 0 0 0 0 0 0 0 0 0 0 0 0 0 4 0 0 0 1 0 0 0 0 0 0 0 0 0 0 0 2 0 0 0 0 0 0 0
336 AAC 7 67475 0 17 0 0 0 0 0 1 0 0 0 0 0 0 0 4 0 0 0 0 0 0 0 0 0 0 0 0 0 0 0 7 0 0 0 0 0 0 0 0 0 0 0 0 0 0 0 0 0 0 0 0 0 0 0 0 0 0 0 0 0 0
337 ATC 24 34 1 4 0 6 0 0 0 1 6 25 3 67955 1 5 8 0 0 0 0 0 0 0 17 0 1 7 4 0 0 4 1 0 0 0 4 0 0 0 0 0 0 1 2 7 1 2 0 1 0 0 0 2 0 0 0 0 0 0 0 0 0 0
338 CCA 0 0 0 1 0 0 0 0 0 0 0 0 1 0 0 0 4 4 0 0 67128 3 3 3 2 0 1 0 4 0 0 0 0 0 0 0 0 0 0 0 0 0 0 1 1 0 0 0 0 0 0 0 5 0 0 0 0 0 0 0 0 0 0 0
339 TCC 0 0 0 0 4 0 0 4 7 2 0 0 0 0 0 0 17 2 0 0 0 7 2 11 4 0 1 0 0 0 0 0 0 0 1 0 2 12 3 24 0 2 0 0 0 0 0 0 0 9 0 0 7 66700 0 5 0 0 0 0 0 0 2 0
340 ATT 3 0 0 0 0 0 0 6 9 0 10 0 1 9 0 67575 0 0 2 0 0 0 0 0 0 0 3 9 0 0 0 0 0 0 0 0 0 0 0 0 0 0 0 0 0 0 1 9 0 0 0 0 0 0 0 0 0 0 0 0 0 0 0 2
341 CAA 5 0 0 0 0 0 0 0 0 4 0 0 0 0 0 0 68072 0 4 1 0 0 0 0 3 0 0 0 0 0 0 0 0 0 0 0 0 0 1 0 0 0 0 0 0 0 0 0 1 0 0 0 0 0 0 0 0 0 0 0 0 0 0 0
342 TAC 0 1 0 0 0 0 0 0 0 0 0 0 0 0 0 0 0 2 0 0 0 0 0 0 0 0 0 0 1 0 0 0 0 0 0 0 0 0 0 0 0 0 0 0 0 0 0 0 6 66780 0 5 0 0 0 0 0 1 0 0 0 9 0 0
343 AGA 8 0 1 0 2 0 0 0 68362 1 47 1 10 0 0 0 0 0 0 0 0 0 0 0 9 15 0 0 0 0 0 0 0 0 0 0 0 0 0 0 6 0 0 0 0 0 0 0 0 0 0 0 0 0 0 0 2 0 0 0 0 0 0 0
344 GGT 0 0 0 0 0 0 0 0 0 0 0 2 0 0 0 0 0 0 0 0 0 0 0 0 0 0 0 0 0 0 0 0 0 0 0 4 0 0 0 0 1 11 0 68250 0 0 0 5 0 0 0 0 0 0 0 0 0 0 0 3 0 0 0 0
345 CTA 0 0 0 0 0 0 0 0 0 0 0 0 8 1 1 0 1 0 0 0 0 0 0 0 1 0 0 0 67854 1 10 9 0 0 0 0 0 0 0 0 0 0 0 0 0 3 0 0 0 0 0 0 0 0 0 0 0 0 0 0 6 0 0 0
346 TTT 0 0 0 0 0 0 0 0 0 0 0 0 0 0 0 0 0 0 0 0 0 0 0 0 0 0 0 0 4 0 0 2 0 0 0 0 0 0 0 0 0 0 0 0 0 0 0 1 0 0 0 0 0 0 0 2 0 0 0 0 12 34 9 68352
347 GGA 0 2 0 0 0 0 0 0 0 0 0 1 0 0 0 0 0 0 0 0 0 0 0 0 0 0 2 0 0 0 0 0 3 0 0 0 20 0 0 0 68484 1 6 2 13 0 0 0 0 0 0 0 0 0 0 0 2 0 0 0 0 0 0 0
348 GCC 0 1 0 0 0 4 0 0 0 0 0 0 0 0 0 0 0 0 0 0 0 0 0 0 0 0 0 0 0 0 0 0 0 11 0 0 13 67510 0 2 0 0 0 0 0 11 0 0 0 0 0 0 0 3 0 0 0 0 0 0 0 0 0 0
349 ATT 0 0 0 0 0 0 0 1 0 0 0 0 2 3 0 68530 0 0 0 0 0 0 0 0 0 0 0 0 0 0 0 0 0 0 0 0 0 0 0 0 0 0 0 0 0 0 0 25 0 0 0 0 0 0 0 0 0 0 0 0 0 0 0 0
350 GCT 0 0 0 0 0 0 0 16 0 2 0 0 0 0 0 0 0 0 0 0 0 0 0 0 0 0 0 0 0 0 0 0 0 0 0 9 1 12 5 68520 6 0 0 0 0 0 0 1 0 0 0 0 8 0 0 4 0 0 0 0 0 0 0 0
351 GGT 0 0 0 0 0 0 0 0 0 0 0 6 0 0 0 0 0 0 0 0 0 0 0 0 0 0 0 0 0 0 0 0 0 0 0 0 0 0 0 0 2 21 5 68498 0 0 0 15 0 0 0 0 0 0 0 0 0 0 0 3 0 0 0 0
352 TTT 0 0 0 0 0 0 0 0 0 0 0 0 0 0 0 0 0 0 0 0 0 0 0 0 0 0 0 0 0 0 0 1 0 0 0 0 0 0 0 0 0 0 0 0 0 0 0 0 0 0 0 0 0 0 0 4 0 0 0 1 0 9 6 68522
353 ATT 0 0 0 0 0 0 0 5 0 0 0 1 11 7 0 68492 0 0 0 0 0 0 0 0 0 0 0 0 4 2 0 1 0 0 0 0 0 0 0 0 0 0 0 0 0 0 0 7 0 0 0 0 0 0 0 0 0 0 0 0 0 0 37 0
354 GAG 0 0 7 0 0 0 0 0 0 0 0 0 0 0 0 0 0 0 0 0 0 0 0 0 0 0 0 0 0 0 0 0 12 0 68558 3 0 0 1 0 0 0 11 0 0 0 2 0 0 0 1 0 0 1 0 0 0 0 0 0 0 0 0 0
355 GGG 0 0 0 0 0 0 0 0 0 0 0 0 0 0 0 0 0 0 0 0 0 0 0 0 0 0 1 0 0 0 0 0 0 0 3 0 0 0 1 0 39 1 68513 10 0 0 5 0 0 0 0 0 0 0 0 0 0 0 12 0 0 0 0 0
356 GGA 0 0 0 0 0 0 0 0 10 0 0 0 0 0 0 0 0 0 0 0 0 0 0 0 0 0 0 0 0 0 0 0 17 0 0 0 0 0 0 0 68442 1 101 2 11 0 0 0 0 0 0 0 0 0 0 0 7 0 0 0 0 0 0 0
357 TGG 0 0 0 0 0 0 0 0 0 0 0 0 0 0 0 0 0 0 0 0 0 0 0 0 0 0 2 0 0 0 0 0 0 0 0 0 0 0 0 0 0 0 0 0 0 0 0 0 0 0 6 0 0 0 0 0 7 0 68502 82 0 0 4 0
358 ACT 0 6 0 8 5 54 0 68252 0 0 0 0 0 0 0 4 0 0 0 2 0 1 0 9 0 0 0 0 7 2 0 0 2 0 0 0 0 0 0 11 0 0 0 0 2 0 0 0 0 0 0 1 0 0 0 0 0 0 0 0 3 0 0 0
359 GGA 0 0 0 0 0 0 0 0 17 0 0 0 0 0 0 0 0 0 0 0 0 0 0 0 0 0 0 0 0 0 0 0 8 0 0 0 0 1 0 0 68514 3 0 2 13 0 0 0 0 0 0 0 0 0 0 0 4 0 0 0 0 0 0 0
360 ATG 0 0 0 0 0 0 1 0 0 0 0 0 4 0 68491 7 0 0 0 0 0 0 0 0 0 0 0 0 20 7 1 4 0 0 0 0 0 0 0 0 0 0 0 0 0 0 1 0 0 0 0 0 0 0 0 0 0 0 0 0 16 0 4 0
361 ATA 16 0 13 0 4 1 0 0 1 0 0 0 68365 59 16 17 0 0 0 0 0 0 0 0 0 0 0 0 4 1 0 28 0 6 0 0 0 0 0 0 0 0 0 0 16 0 0 2 0 0 0 0 0 0 0 0 0 0 0 0 0 0 0 0
362 GAT 0 0 0 1 0 0 0 0 0 0 0 0 0 0 0 0 0 0 0 0 0 0 0 0 0 0 0 0 0 0 0 0 0 1 0 68559 0 0 0 0 0 0 0 5 0 0 0 0 0 0 0 4 0 0 0 0 0 0 0 0 0 0 0 0
363 GGA 0 0 0 0 0 0 0 0 5 0 0 0 0 0 0 0 0 0 0 0 0 0 0 0 0 0 0 0 0 0 0 0 7 0 0 0 0 0 0 0 68545 2 16 3 5 0 0 0 0 0 0 0 0 0 0 0 2 0 0 0 0 0 0 0
364 TGG 0 0 0 0 0 0 0 0 0 0 0 0 0 0 0 0 0 0 0 0 0 0 0 0 0 0 1 0 0 0 0 0 0 0 0 0 0 0 0 0 0 0 1 0 0 0 0 0 0 0 19 0 0 0 0 0 15 1 68400 11 0 0 8 0
365 TAT 0 0 0 1 0 0 0 0 0 0 0 0 0 0 0 0 0 0 0 7 0 0 0 0 0 0 0 0 0 0 0 0 0 0 0 0 1 0 0 0 0 0 0 0 0 0 0 0 2 5 0 68570 0 0 0 0 0 0 0 1 0 0 0 0
366 GGT 0 0 0 0 0 0 0 0 0 0 0 5 0 0 0 0 0 0 0 0 0 0 0 0 0 0 0 0 0 0 0 0 0 0 0 1 0 0 0 0 0 26 5 68501 0 0 0 62 0 0 0 0 0 0 0 0 0 0 0 3 0 0 0 0
367 TAT 0 0 0 0 0 0 0 0 0 0 0 0 0 0 0 0 0 0 0 5 0 0 0 0 0 0 0 0 0 0 0 0 0 0 0 0 0 0 0 0 0 0 0 0 0 0 0 0 0 10 0 68534 0 0 0 0 0 0 0 0 0 0 0 10
368 CAT 0 0 1 9 0 0 0 0 0 0 0 0 0 0 0 0 1 2 0 68487 0 0 0 2 0 4 0 1 0 0 0 3 0 0 0 0 1 0 0 0 0 0 0 0 0 0 0 0 0 0 0 8 0 0 0 0 0 0 0 1 0 0 0 2
369 CAT 0 0 0 2 2 0 0 1 0 0 0 0 0 0 0 0 29 9 0 68504 0 0 0 1 0 0 0 7 0 0 0 2 0 0 0 0 0 0 0 0 0 0 0 0 0 0 1 0 0 8 0 7 0 0 0 0 0 0 0 3 0 0 0 0
370 CAG 0 28 0 0 0 0 11 0 0 2 0 15 1 0 0 3 5 0 68472 13 0 0 1 0 0 0 9 0 0 1 4 1 3 0 0 0 1 1 0 0 0 0 0 0 9 0 10 4 0 0 7 0 0 1 3 7 0 0 0 0 1 0 0 0
371 AAT 1 7 0 68572 0 0 0 0 0 0 0 9 0 0 0 0 0 0 0 1 0 0 0 0 0 0 0 0 0 0 0 0 0 0 0 4 0 0 0 0 0 0 0 0 0 0 0 0 0 0 0 0 0 0 0 0 0 0 0 0 0 0 0 0
372 GAA 8 0 0 0 0 1 0 0 0 0 0 0 0 0 0 0 0 0 0 0 0 0 0 0 0 0 0 0 0 0 0 0 68546 1 51 2 15 0 3 0 3 0 0 2 0 0 0 0 2 0 0 0 0 0 2 0 0 0 0 0 0 0 0 0
373 CAG 0 0 4 0 0 0 0 0 0 0 0 0 0 0 0 0 1 0 68570 3 0 0 1 0 0 0 11 0 0 0 3 0 0 0 2 0 0 0 2 0 0 0 1 0 0 0 0 0 0 0 8 2 0 0 0 0 0 0 0 0 0 0 0 1
374 GGA 0 0 0 0 0 0 0 0 7 0 0 0 0 0 0 0 0 0 0 0 0 0 0 0 0 0 0 0 0 0 0 0 6 0 0 0 0 0 0 0 68541 3 8 1 3 0 0 0 0 0 0 0 0 0 0 0 13 0 0 0 0 0 0 0
375 TCA 0 0 0 0 0 0 0 0 0 0 2 3 0 0 1 0 0 0 0 0 10 0 0 0 0 0 0 0 0 0 0 0 0 0 0 0 2 0 0 0 0 0 0 0 0 0 0 0 4 0 0 0 68547 1 26 1 0 0 0 0 8 0 0 0
376 GGC 0 0 0 0 0 0 0 0 0 1 0 0 0 0 0 0 0 0 6 0 0 0 0 0 0 0 0 0 0 0 0 0 0 5 0 0 0 0 0 4 10 68543 1 0 0 25 0 0 0 0 0 0 0 0 0 0 0 4 0 0 0 0 0 0
377 TAT 0 0 0 0 0 0 0 0 0 0 0 0 0 0 0 0 0 0 0 9 0 0 0 0 0 0 0 0 0 0 0 0 0 0 0 0 0 0 0 0 0 0 0 0 0 0 0 0 0 3 0 68564 0 0 0 0 0 0 0 3 0 0 0 1
378 GCA 0 0 0 0 25 0 0 0 0 0 0 0 0 0 0 0 0 0 0 0 0 0 0 0 0 0 0 0 0 0 0 0 6 0 0 0 68486 2 25 2 0 0 0 0 29 1 2 11 0 0 0 0 10 1 4 0 0 3 0 4 0 3 0 0
379 GCG 0 0 0 0 0 0 2 0 0 0 0 0 0 0 0 0 0 0 0 0 0 0 0 0 0 0 0 0 0 0 0 0 0 0 6 0 17 0 68549 4 0 0 0 0 0 0 18 0 0 0 0 0 0 0 10 0 0 0 0 0 0 0 0 0
380 GAT 0 0 0 6 0 0 0 0 0 0 0 0 0 0 0 0 0 0 0 0 0 0 0 0 0 0 0 0 0 0 0 0 0 8 0 68583 0 0 0 0 0 0 0 6 0 0 0 0 0 0 0 6 0 0 0 0 0 0 0 0 0 0 0 0
381 CAA 32 0 0 0 0 0 0 0 0 0 2 0 8 6 5 10 83527 3 27 0 1 0 0 0 251 3 2 0 2 0 0 3 1 0 0 0 0 0 1 0 0 0 0 0 4 1 0 0 2 1 0 0 0 0 0 0 0 0 0 0 1 33 5 1
382 AAA 83847 1 3 0 2 0 0 0 2 0 0 0 0 2 1 0 8 0 29 2 2 0 0 0 1 0 0 5 2 0 0 0 3 0 0 0 2 0 0 0 0 0 0 1 0 8 2 4 2 0 0 0 8 0 0 0 0 0 0 0 0 0 1 0
383 AGC 0 15 0 0 2 0 0 0 12 83844 1 13 0 6 0 0 0 0 1 0 0 0 0 0 0 2 0 0 0 0 0 0 0 0 0 0 0 2 3 0 0 22 0 0 0 0 0 0 0 0 0 0 0 0 0 0 0 0 0 0 0 0 0 0
384 ACA 2 0 0 0 83910 5 2 0 0 0 0 0 6 0 0 0 0 0 0 0 0 0 0 0 0 0 0 0 0 0 0 0 0 0 0 0 6 0 0 0 0 0 0 0 0 0 0 0 0 0 0 0 0 1 0 0 0 0 0 0 0 0 0 0
385 CAA 4 0 0 0 0 0 0 0 0 0 0 0 0 0 0 0 83908 0 5 0 2 0 0 0 4 0 0 0 1 0 0 0 7 0 0 0 0 2 0 0 0 0 0 0 0 0 0 0 7 0 0 0 0 0 0 0 0 0 0 0 0 0 0 0
386 AAT 17 1 36 83773 0 0 3 1 1 0 23 3 11 0 12 3 1 0 0 1 0 0 0 0 0 0 1 0 4 0 0 4 0 0 7 4 0 0 0 0 0 4 0 0 0 0 0 0 0 0 0 12 21 0 0 1 0 0 0 0 0 0 2 0
387 GCC 0 0 0 0 0 10 0 0 0 0 0 0 0 0 0 0 0 0 0 0 0 0 0 0 0 0 0 0 0 0 0 0 0 4 0 0 4 83884 0 6 0 0 0 0 0 15 0 0 0 0 0 0 0 7 0 0 0 0 0 0 0 0 0 0
388 ATT 0 0 0 0 0 0 0 1 0 0 0 5 3 6 5 83884 0 0 0 0 0 0 0 0 0 0 0 0 0 0 0 4 0 0 0 0 0 3 0 0 0 0 0 0 0 2 0 6 0 0 0 0 0 0 0 0 0 0 0 0 0 6 0 2
389 AAC 3 83837 0 32 1 2 0 3 0 5 0 0 0 1 0 1 0 0 1 0 0 0 0 2 0 0 3 0 0 0 0 0 0 6 0 0 0 0 0 0 0 0 0 0 17 0 0 0 0 1 0 0 2 0 0 1 0 0 0 0 0 1 0 0
390 GGG 3 0 83 0 0 2 18 9 13 1 90 15 0 0 14 4 0 0 45 6 0 0 0 0 0 7 6 16 2 4 0 8 0 0 9 0 0 0 0 7 15 2 83426 11 0 3 15 0 0 0 0 0 5 1 43 27 0 1 4 3 4 0 7 6
391 ATT 0 0 0 0 0 0 0 8 0 0 0 3 2 0 0 83901 0 0 0 0 0 0 0 0 0 0 0 0 0 0 0 0 0 0 0 0 0 0 0 0 0 0 0 0 0 1 0 4 0 0 0 0 0 0 0 0 0 0 0 0 0 0 0 2
392 ACA 9 0 0 0 83751 3 6 1 0 0 0 0 9 0 0 0 6 0 0 0 0 0 0 0 3 82 1 3 0 0 0 0 0 0 0 0 15 0 0 0 0 0 0 0 0 0 0 0 0 6 0 8 3 1 0 4 0 0 0 0 0 0 0 0
393 AAC 5 83865 0 20 1 4 0 0 0 2 0 0 0 0 0 0 0 0 0 0 0 0 0 0 0 0 5 0 0 0 0 0 0 4 0 0 0 0 0 0 0 0 0 0 0 0 0 0 0 1 0 0 0 0 0 0 0 0 0 0 0 0 0 0
394 AAG 9 0 83889 5 0 0 1 0 0 0 7 0 0 0 0 0 0 0 2 0 0 0 0 0 2 0 0 11 0 0 0 0 0 0 7 0 0 0 0 0 0 0 0 0 0 0 0 0 0 0 0 0 0 0 0 0 0 0 0 0 0 0 0 0
395 GTG 0 0 0 0 0 0 0 0 0 0 0 0 2 9 4 5 0 0 0 0 0 0 0 0 0 0 0 0 0 0 6 0 0 0 0 0 0 0 1 0 0 0 0 0 17 3 83874 9 0 0 0 0 0 0 0 0 0 0 0 0 0 0 5 0
396 AAC 3 83906 0 9 0 0 0 0 0 1 0 0 0 1 0 0 0 0 0 0 0 0 0 0 4 0 0 0 0 0 0 0 0 5 0 0 0 0 0 0 0 0 0 0 0 0 0 0 0 0 0 0 0 0 0 0 0 0 0 0 0 0 0 0
397 TCT 0 0 0 0 0 0 0 0 0 0 0 1 0 0 0 0 0 0 5 0 0 0 0 4 0 0 0 0 0 0 0 0 0 0 0 0 0 0 0 0 0 0 0 0 0 0 0 0 0 0 0 5 1 20 41 83840 0 0 0 0 0 0 0 0
398 GTT 0 0 0 0 0 0 0 0 0 0 0 0 1 2 0 19 0 0 0 0 0 0 0 0 0 0 0 0 0 0 0 0 0 0 0 0 0 0 0 6 0 0 0 0 1 4 0 83906 0 0 0 0 0 0 0 0 0 0 0 0 0 0 0 3
399 ATC 0 0 0 0 0 1 0 0 0 0 0 0 15 83883 4 23 0 0 0 0 0 0 0 0 0 0 0 0 0 1 0 0 0 0 0 0 0 0 0 0 0 0 0 0 0 7 0 0 0 0 0 0 0 0 0 0 0 0 0 0 0 1 0 0
400 GAG 0 0 8 1 5 0 0 0 0 7 0 0 0 0 0 0 0 0 1 0 0 0 0 0 0 0 0 0 0 0 0 0 5 0 83876 2 0 2 0 0 0 0 5 0 0 0 1 0 0 0 9 0 0 0 5 0 0 0 0 0 0 0 0 0
401 AAA 83870 5 4 0 1 0 2 0 1 0 0 0 0 0 0 0 0 0 0 0 0 0 0 0 0 8 0 0 0 0 0 0 0 0 0 0 0 0 0 2 0 0 0 0 0 6 3 0 1 0 0 0 0 0 0 0 0 0 0 0 0 0 0 1
402 ATG 0 0 1 0 0 0 0 0 0 0 0 0 2 0 83880 6 0 0 0 0 0 0 0 0 0 0 0 0 0 0 1 0 0 0 0 0 0 0 0 0 0 0 0 0 0 0 4 0 0 0 0 0 0 0 0 0 0 0 0 0 0 0 6 0
403 AAC 5 83864 0 3 0 0 0 0 0 4 0 0 0 0 0 0 0 2 4 4 0 0 0 0 0 0 1 0 0 0 0 0 0 0 0 0 0 0 0 7 0 8 0 0 0 0 0 0 0 1 0 1 0 1 3 0 0 0 0 0 0 0 0 0
404 ACT 0 4 5 4 10 11 3 83765 0 0 12 14 0 0 0 1 0 0 1 0 0 0 0 1 0 0 0 2 9 0 7 0 5 0 0 0 0 0 4 5 0 0 2 0 0 0 4 0 0 0 0 0 16 1 0 3 0 5 0 0 0 0 0 0
405 CAA 4 0 0 0 0 0 0 0 0 0 3 0 0 0 0 0 83825 2 13 2 0 0 0 0 12 0 0 3 0 0 0 0 1 0 0 0 0 6 0 3 0 0 3 0 0 1 1 0 2 0 0 0 0 0 0 0 0 0 0 6 0 0 0 0
406 TTC 0 0 0 0 0 0 0 0 0 0 0 0 0 5 0 0 0 0 0 0 0 0 0 0 0 0 0 0 2 5 0 0 0 0 0 0 0 0 0 0 0 0 0 0 0 0 0 0 0 0 0 0 0 4 0 1 0 0 0 0 7 83876 0 7
407 ACA 6 0 0 0 83865 12 11 0 1 0 2 0 13 0 0 0 0 5 0 0 0 0 0 0 5 0 0 0 0 0 0 0 0 0 0 0 2 0 0 0 0 0 0 0 0 2 0 0 0 0 0 0 0 0 0 0 0 0 0 0 0 0 0 0
408 GCT 0 0 0 0 2 0 0 8 0 0 2 1 1 0 0 0 0 1 4 0 0 0 0 0 0 0 14 0 0 0 0 3 0 0 0 9 2 22 4 83786 0 0 2 5 0 0 0 10 0 0 0 1 0 1 2 26 0 0 0 0 1 0 0 15
409 GTG 1 0 0 0 0 0 0 0 0 0 0 0 0 0 0 0 0 0 2 0 0 0 0 0 1 4 0 0 0 0 1 0 2 0 0 0 0 0 6 1 0 0 0 0 5 1 83827 12 0 0 0 0 0 0 0 0 0 0 0 0 0 0 14 0
410 GGT 0 0 0 0 0 0 0 0 0 0 0 14 0 0 0 0 0 0 0 0 0 0 0 0 0 0 0 0 0 0 0 0 0 0 0 19 0 1 0 0 2 18 4 83807 0 0 0 36 0 2 0 0 0 0 0 2 0 0 0 8 0 0 0 0
411 AAA 83893 3 12 0 0 0 0 0 2 0 0 0 0 0 0 0 4 0 10 0 1 0 0 0 0 0 0 0 0 0 0 0 4 0 0 0 1 0 0 0 1 0 3 0 0 0 0 0 1 0 0 0 0 0 0 0 0 0 0 0 0 0 0 0
412 GAA 8 2 0 2 0 0 2 0 0 0 0 0 0 3 0 0 19 2 10 0 0 0 0 0 1 0 0 2 11 27 0 0 83757 0 25 2 9 0 5 0 4 0 0 0 0 0 14 3 4 0 0 8 1 0 3 1 0 3 0 0 3 0 0 5
413 TTC 0 0 0 0 0 0 0 0 0 0 0 0 0 0 0 0 0 0 0 0 0 0 0 0 0 0 0 0 0 0 0 0 0 0 0 0 0 0 0 0 0 0 0 0 0 0 0 0 0 0 0 5 0 1 0 0 0 1 1 0 2 83919 0 7
414 AAC 5 83825 0 8 0 5 0 0 0 8 0 8 0 0 0 0 0 0 0 0 0 0 0 0 0 0 0 0 0 0 0 0 0 7 0 0 17 0 0 0 0 10 0 11 0 0 0 0 0 7 0 0 3 1 2 2 0 0 0 0 0 0 0 0
415 AAC 2 83462 0 3 0 0 0 0 0 7 0 0 2 0 2 0 0 2 0 0 0 6 0 0 1 0 0 0 3 4 0 2 0 0 0 0 0 0 61 2 1 0 0 136 5 175 2 0 0 0 0 2 2 14 0 0 0 0 0 30 2 0 12 0
416 TTA 0 0 0 0 0 0 0 0 0 0 0 0 0 0 0 0 0 0 0 0 0 0 0 0 0 0 0 0 3 0 3 5 0 0 0 0 0 0 0 0 0 0 0 0 2 0 0 0 0 0 0 0 3 0 0 0 0 0 0 0 83842 0 25 0
417 GAA 9 0 0 0 0 0 0 0 0 0 0 0 0 0 0 0 0 0 0 0 0 0 0 0 0 0 0 0 0 0 0 0 83914 0 1 1 0 0 0 0 3 0 0 0 0 0 0 0 2 0 0 0 0 0 0 0 0 0 0 0 0 0 0 0
418 AAA 83928 0 10 0 0 0 0 0 0 0 0 0 0 0 0 0 0 0 0 0 0 0 0 0 0 0 0 0 0 0 0 0 6 0 0 0 0 0 0 0 0 0 0 0 0 0 0 0 0 0 0 0 0 0 0 0 0 0 0 0 0 0 0 0
419 AGG 0 0 12 0 0 0 0 0 7 0 83756 4 0 0 12 0 0 0 0 0 0 0 0 0 1 0 1 0 0 0 0 0 0 0 0 0 0 0 0 0 0 0 55 0 0 0 0 0 0 0 0 0 0 0 0 0 0 0 1 0 0 0 0 0
420 ATG 0 0 0 0 0 0 3 0 0 0 0 0 5 0 83833 1 0 0 0 0 0 0 0 0 0 0 0 0 0 0 3 0 0 0 0 0 0 0 0 0 0 0 0 0 0 0 8 0 0 0 0 0 0 0 0 0 0 0 0 0 0 0 0 0
421 GAA 9 0 0 0 0 0 0 0 0 0 0 0 0 0 0 0 8 0 0 0 0 0 0 0 0 0 0 0 0 0 0 0 83823 2 13 0 0 0 0 0 3 0 0 0 0 0 0 0 7 0 0 0 0 0 0 0 0 0 0 0 0 0 0 0
422 AAT 0 6 0 83877 0 0 0 1 0 0 0 8 0 0 0 2 0 0 0 10 0 0 0 0 0 0 0 0 0 4 0 0 0 0 0 0 0 0 3 0 0 0 0 0 0 0 0 0 0 0 0 1 0 0 1 0 0 0 0 0 0 0 0 0
423 TTA 0 0 0 0 0 0 0 0 0 0 0 0 0 0 0 0 0 0 0 0 0 0 0 0 0 0 0 0 0 0 0 0 0 0 0 0 0 0 0 0 0 0 0 0 0 0 0 0 1 0 0 0 2 0 0 0 0 0 0 0 83881 0 10 2
424 AAT 0 1 0 83884 0 0 0 1 0 0 0 4 0 0 0 0 0 0 0 0 0 0 0 0 0 0 0 0 0 0 0 0 0 0 0 4 0 0 0 0 0 0 0 0 0 0 0 0 0 0 0 0 0 0 0 0 0 0 0 0 0 0 0 0
425 AAA 83915 0 9 0 1 0 0 0 2 0 0 0 0 0 0 0 1 0 0 0 0 0 0 0 0 0 0 6 0 0 0 0 3 0 0 0 0 0 0 0 0 0 0 0 0 0 0 0 0 0 0 0 0 0 0 0 0 0 0 0 0 0 0 0
426 AAA 83747 0 173 3 0 0 0 0 3 0 0 5 0 0 0 0 0 0 0 0 0 0 0 0 0 0 1 0 0 0 0 0 2 0 0 0 0 0 0 0 0 0 0 0 0 0 0 0 0 0 0 0 0 0 0 0 0 0 0 0 0 0 0 0
427 GTT 2 0 7 0 0 0 0 0 0 0 0 54 0 4 0 7 0 0 0 0 0 0 0 0 0 0 0 0 0 0 0 0 0 0 0 0 0 0 0 1 0 0 0 0 1 3 2 83297 0 0 0 0 0 0 0 0 5 0 0 0 0 0 139 3
428 GAT 2 0 0 2 0 0 0 0 0 0 0 0 0 0 141 0 0 0 0 0 0 0 0 0 0 0 0 0 0 0 0 0 0 7 5 83561 0 0 0 0 0 0 0 6 0 0 0 0 0 0 0 1 0 0 0 0 60 0 0 0 0 0 7 0
429 GAT 0 0 0 9 0 0 0 0 0 0 0 0 0 0 145 0 0 0 0 0 0 0 0 0 0 0 0 0 0 0 0 0 0 2 0 83519 0 0 0 0 0 0 0 5 0 0 0 2 0 0 0 4 0 0 0 0 53 0 5 0 0 0 0 0
430 GGG 0 0 0 0 0 0 0 0 0 0 7 0 0 0 0 0 0 0 0 0 0 0 0 0 0 0 0 0 0 0 0 0 0 0 6 0 0 0 0 0 11 4 82935 9 0 0 3 0 0 0 0 0 0 0 0 0 0 0 5 0 0 0 0 0
431 TTT 0 0 0 0 0 0 0 0 0 0 0 0 0 0 0 0 0 0 0 0 0 0 0 0 0 0 0 0 0 0 0 2 0 0 0 0 0 0 0 0 0 0 0 0 0 0 0 1 0 0 0 0 0 0 0 2 0 0 0 0 2 2 0 83109
432 CTG 0 0 0 0 3 0 0 0 0 0 0 0 0 0 12 0 0 0 7 0 0 0 12 0 0 0 0 0 7 0 82646 1 0 0 0 0 0 0 0 0 0 0 0 0 0 0 3 0 0 21 0 0 0 0 0 0 0 0 0 0 0 0 3 0
433 GAC 0 7 0 0 0 0 0 0 0 0 0 0 0 0 0 0 0 0 0 0 0 0 0 0 0 0 0 0 0 0 0 0 1 82655 7 4 0 0 0 3 0 3 0 0 0 3 0 0 0 1 0 0 0 0 0 0 0 0 0 0 0 0 0 0
434 ATT 0 0 0 1 0 0 0 1 0 0 0 0 2 3 0 83385 0 0 0 0 0 0 0 0 0 0 0 0 1 0 0 22 0 0 0 0 0 0 0 0 0 0 0 0 0 1 0 3 0 0 0 0 0 0 0 0 0 0 0 0 0 0 2 2
435 TGG 0 0 0 0 0 0 0 0 0 0 3 0 0 0 0 0 0 0 0 0 0 0 0 0 0 0 7 0 0 0 0 7 0 0 0 0 0 0 0 0 0 0 0 0 0 0 0 0 0 0 12 0 0 0 0 0 7 0 81384 6 0 0 3 0
436 ACA 20 0 0 0 83349 5 6 1 1 0 0 0 6 0 0 0 0 0 0 0 1 0 0 0 0 0 0 0 0 0 0 0 0 0 0 0 6 0 0 0 0 0 0 0 0 0 0 0 0 0 0 0 0 0 0 0 0 0 0 0 0 0 0 0
437 TAT 0 0 0 0 0 0 0 0 0 0 0 0 0 0 0 0 0 0 0 12 0 0 0 0 0 0 0 0 0 0 0 0 0 0 0 0 0 0 0 0 0 0 0 0 0 0 0 0 2 1 0 83444 0 0 0 0 0 0 0 7 0 0 0 0
438 AAT 1 6 0 83183 0 0 0 0 0 0 0 1 1 0 0 0 1 0 8 0 0 0 0 0 0 0 0 0 0 0 0 0 0 0 0 7 0 0 0 0 0 0 0 0 0 0 0 0 0 0 0 1 0 0 0 0 0 0 0 0 0 0 0 0
439 GCA 0 0 0 0 16 0 0 0 0 0 0 0 4 0 1 0 0 0 0 0 1 0 0 0 0 0 0 0 0 2 0 0 2 0 0 0 83260 5 8 3 0 0 0 0 14 0 0 0 0 0 0 0 7 0 0 0 0 1 0 0 0 0 0 0
440 GAA 2 0 0 0 0 0 0 0 1 0 0 0 0 0 0 0 1 0 1 0 0 0 0 0 0 0 0 0 0 0 0 0 83887 0 4 0 0 0 0 0 3 0 0 0 0 0 0 0 7 0 0 0 0 0 0 0 0 0 0 0 0 0 0 0
441 TTG 0 0 0 0 0 0 0 0 0 0 0 0 0 0 2 2 0 0 0 0 0 0 0 0 0 0 0 0 0 0 7 0 0 0 0 0 0 0 0 0 0 0 0 0 0 0 0 0 0 0 1 0 0 0 1 0 0 0 0 0 4 1 83844 1
442 TTA 0 0 0 0 0 0 0 0 0 0 0 0 0 0 1 1 0 0 0 0 0 0 0 0 0 0 0 0 3 0 0 1 0 0 0 0 0 0 0 0 0 0 0 0 2 0 0 3 0 0 0 0 8 0 0 0 0 0 0 0 83760 0 52 2
443 GTT 0 0 0 0 0 0 0 0 0 0 0 1 0 0 0 5 0 0 0 0 0 0 0 0 0 0 0 0 0 0 0 0 0 0 0 1 0 0 0 0 0 0 0 0 7 7 0 83764 0 0 0 0 0 0 0 0 0 0 0 0 0 0 0 3
444 CTA 0 0 0 0 0 0 0 0 0 0 0 0 16 0 0 0 0 0 0 0 10 0 0 0 0 0 0 0 83096 1 11 3 0 0 0 0 0 0 0 0 0 0 0 0 0 0 0 0 0 0 0 0 0 0 0 0 0 0 0 0 5 0 0 0
445 CTG 0 0 1 0 0 0 0 0 0 0 0 0 0 0 41 0 0 0 1 0 0 0 8 0 0 0 0 0 28 3 83635 2 0 0 0 0 0 0 0 0 0 0 0 0 0 0 1 0 0 1 0 0 0 0 0 0 0 0 0 0 0 0 1 0
446 GAA 6 0 0 0 0 0 0 0 0 0 0 0 0 0 0 0 0 0 0 0 0 0 0 0 0 0 0 0 0 0 0 0 83887 1 6 0 0 0 0 0 14 0 0 0 0 0 0 0 5 0 0 0 0 0 0 0 0 0 0 0 0 0 0 0
447 AAT 0 2 1 83887 0 0 0 1 0 0 0 1 0 0 0 1 0 0 0 0 0 0 0 0 0 0 0 0 0 0 0 0 0 0 0 6 0 0 0 0 0 0 0 0 0 0 0 0 0 0 0 0 0 0 0 0 0 0 0 0 0 0 0 0
448 GAA 9 0 0 0 0 0 0 0 0 0 0 0 0 0 0 0 1 0 0 0 0 0 0 0 0 0 0 0 0 0 0 0 83878 4 3 0 0 0 0 0 16 0 0 0 0 0 0 0 3 0 0 0 0 0 0 0 0 0 0 0 0 0 0 0
449 AGG 0 0 7 0 0 0 0 0 6 0 83805 5 0 0 2 0 0 0 0 0 0 0 0 0 2 0 3 0 0 0 0 0 0 0 0 0 0 0 0 0 0 0 9 0 0 0 0 0 0 0 0 0 0 0 0 0 0 0 1 0 0 0 0 0
450 ACT 0 1 0 1 8 28 6 83797 0 0 0 0 0 0 0 3 0 0 0 0 0 0 0 0 0 0 0 0 0 0 0 0 0 0 0 0 0 0 0 7 0 0 0 0 0 0 0 0 0 0 0 0 0 0 0 0 0 0 0 0 0 0 0 0
451 TTG 0 0 0 0 0 0 0 0 0 0 0 0 0 0 0 0 0 0 0 0 0 0 0 0 0 0 0 0 0 0 1 0 0 0 0 0 0 0 0 0 0 0 0 0 0 0 0 0 0 0 0 0 0 0 4 0 0 0 0 0 4 0 83884 1
452 GAT 0 0 0 7 0 0 0 0 0 0 0 0 0 0 0 0 0 0 0 0 0 0 0 0 0 0 1 0 0 0 0 1 0 3 1 83855 0 9 0 0 0 0 0 8 0 0 0 0 0 0 0 8 0 0 0 0 0 0 0 0 0 0 0 0
453 TTC 0 0 0 0 0 0 0 0 0 0 0 0 0 0 0 0 0 0 0 0 0 0 0 0 0 0 0 0 0 4 0 0 0 0 0 2 0 0 0 0 0 0 0 0 0 0 0 0 0 1 0 0 0 11 0 0 0 0 0 0 3 83853 3 11
454 CAT 0 0 0 8 0 0 0 0 0 0 0 0 0 0 0 0 0 5 0 83876 0 0 0 0 0 0 0 18 0 0 0 1 0 0 0 0 0 0 0 0 0 0 0 0 0 0 0 0 0 0 0 4 0 0 0 0 0 0 0 0 0 0 0 0
455 GAC 0 2 0 0 0 0 0 0 0 0 0 0 0 0 3 0 0 0 0 0 0 0 0 0 0 0 0 0 0 0 0 0 57 83801 1 2 0 0 0 0 1 1 0 0 0 0 0 0 0 4 0 0 3 0 0 0 0 0 0 0 0 0 0 0
456 TTA 0 0 0 0 0 0 0 3 1 0 0 0 4 0 0 0 0 1 0 0 0 0 0 0 2 1 0 0 3 0 0 0 0 0 1 0 0 0 0 0 0 0 0 0 4 0 0 0 0 0 0 6 8 0 0 0 0 0 0 0 83845 0 8 1
457 AAT 0 0 0 83908 0 0 0 2 0 0 0 2 0 0 0 0 0 0 0 1 0 0 0 0 0 0 0 0 0 0 0 0 0 0 0 6 0 0 0 0 0 0 0 0 0 0 0 0 0 0 0 1 0 0 0 0 0 0 0 0 0 0 0 0
458 GTG 0 0 0 0 0 0 0 0 0 0 0 0 0 0 7 0 0 0 0 0 0 0 0 0 0 0 0 0 0 0 0 0 0 0 0 0 0 0 0 0 0 0 0 0 7 0 83864 9 0 0 0 0 0 0 0 0 0 0 0 0 0 0 3 0
459 AAG 16 0 83872 3 0 0 0 0 0 0 3 0 0 0 0 0 0 0 1 0 0 0 0 0 0 3 3 0 0 0 0 0 0 0 22 0 0 0 0 0 0 0 0 0 0 0 0 0 0 0 0 0 0 0 0 0 0 0 0 0 0 0 0 0
460 AAT 5 2 2 83712 0 1 46 0 0 0 0 7 0 0 2 3 1 0 0 0 0 0 0 0 0 0 0 0 0 0 0 0 0 0 0 2 1 0 0 0 0 0 2 0 0 0 0 4 0 0 0 0 0 1 0 0 0 0 0 0 0 0 0 0
461 CTG 0 0 0 0 0 0 0 0 0 0 0 0 0 0 7 0 0 0 0 0 0 0 5 0 0 0 0 0 3 0 83858 2 0 0 0 0 0 0 0 0 0 0 0 0 0 0 0 0 0 0 0 0 0 0 0 0 0 0 0 0 0 0 2 0
462 TAC 0 0 0 0 0 0 0 0 0 0 0 0 1 0 0 0 0 2 0 0 0 0 0 0 0 0 0 0 0 0 0 0 0 0 0 0 0 0 0 0 0 0 0 0 0 0 0 0 10 83867 0 18 0 4 0 0 0 8 0 0 0 6 0 0
463 GAG 0 0 4 0 0 0 0 0 0 2 0 0 0 0 0 0 0 0 0 0 0 0 0 0 0 0 0 0 0 0 0 0 30 0 83883 13 0 0 1 0 0 0 5 0 0 0 0 0 0 0 5 1 0 0 0 0 0 0 0 0 0 0 0 0
464 AAA 83918 4 5 1 0 0 0 0 0 0 1 0 0 0 0 0 0 0 0 0 0 0 0 0 0 0 5 0 0 0 0 0 4 0 0 0 0 0 0 0 0 1 0 0 0 0 0 0 0 0 0 0 2 0 0 0 0 0 0 0 0 0 0 0
465 GTA 0 0 0 0 0 0 0 0 0 0 0 0 9 0 0 0 0 0 0 0 0 0 0 0 0 0 0 0 0 0 0 0 0 0 0 0 3 0 0 0 0 0 0 0 83886 0 4 4 0 0 0 0 0 0 0 0 0 0 0 1 9 0 0 0
466 AAA 83908 1 12 0 2 0 0 0 3 0 0 3 2 0 0 0 2 0 0 0 0 0 0 0 0 0 0 0 0 0 0 0 5 0 0 0 0 0 0 0 11 2 0 0 0 0 0 0 0 0 0 0 0 0 0 0 0 0 0 0 0 0 0 0
467 AGC 0 11 2 0 0 0 0 0 6 83860 1 25 0 3 0 0 0 0 0 0 0 0 0 0 0 0 0 0 0 0 0 0 0 0 0 0 0 0 0 0 9 11 0 0 0 8 1 0 1 0 0 0 0 0 0 0 0 0 0 0 0 0 0 0
468 CAA 2 0 13 0 0 0 0 0 7 0 0 0 208 2 1 0 83640 1 8 1 0 0 0 0 5 0 0 0 0 8 5 0 0 0 0 0 2 0 0 1 0 0 0 0 0 1 0 6 1 0 0 0 2 0 0 2 0 0 0 0 1 0 0 0
469 TTA 0 0 0 0 0 0 0 0 0 0 0 0 0 0 0 0 0 1 0 0 0 0 0 0 0 0 0 0 0 0 0 0 0 0 0 0 0 0 0 0 0 0 0 0 0 0 0 3 0 0 0 0 5 0 0 0 0 0 0 0 83917 0 6 0
470 AAG 2 0 83881 9 0 0 0 0 0 0 10 0 0 0 0 0 0 0 11 0 0 0 0 0 0 0 0 0 0 0 0 0 0 0 3 0 0 0 0 0 0 0 0 0 0 0 0 0 0 0 1 7 0 0 0 0 0 0 2 6 0 0 0 0
471 AAT 0 0 0 83884 0 0 1 4 0 0 1 13 0 0 0 0 1 0 8 0 0 0 0 0 0 0 0 0 0 0 0 0 0 0 0 4 0 0 0 0 4 0 0 0 0 0 0 0 0 0 0 0 0 0 0 0 0 0 0 0 0 0 0 0
472 AAT 0 6 0 83915 0 0 0 0 0 0 0 7 0 0 0 0 0 0 0 0 0 0 0 0 0 0 0 0 0 0 0 0 0 0 0 7 0 0 0 0 0 0 0 0 0 0 0 0 0 0 0 1 0 0 0 0 0 0 0 0 0 0 0 0
473 GCC 0 0 0 0 0 14 0 0 0 0 0 0 0 0 0 0 0 0 0 0 0 0 0 0 0 1 0 0 0 0 0 0 0 4 0 0 2 83897 0 16 0 0 0 0 0 5 0 0 0 0 0 0 0 3 0 0 0 0 0 0 0 0 0 0
474 AAA 83780 11 8 6 0 0 0 0 6 0 14 0 2 7 0 0 3 0 13 0 0 0 0 0 0 0 0 2 2 0 1 2 15 0 0 0 0 0 0 0 0 4 0 0 4 0 0 0 2 19 0 0 0 0 0 0 0 0 2 0 19 1 0 5
475 GAA 9 0 0 0 0 0 0 0 0 0 0 0 0 0 0 0 1 0 0 0 0 0 0 0 0 0 0 0 0 0 0 0 83904 0 1 0 0 0 0 0 3 0 0 0 0 4 0 1 3 0 0 0 0 0 0 0 0 0 0 0 0 0 0 0
476 ATC 1 0 0 0 0 4 11 0 0 2 0 0 7 64782 0 26 0 0 0 0 0 0 0 0 0 0 0 0 4 5 0 0 0 0 0 0 0 0 0 0 0 0 0 0 2 3 0 0 0 4 0 0 0 1 6 0 0 0 0 0 0 0 1 0
477 GGA 0 0 0 0 0 0 0 0 6 0 0 0 0 0 0 0 0 0 0 0 0 0 0 0 0 0 0 0 0 0 0 0 1 0 0 0 0 0 0 0 64812 0 3 6 1 0 0 0 0 0 0 4 0 0 0 0 4 0 0 0 0 2 0 0
478 AAT 0 0 0 64807 0 0 0 1 0 0 0 3 0 0 0 0 0 0 1 1 0 0 0 0 0 0 0 0 0 0 7 0 0 0 0 4 0 0 0 0 0 0 0 0 0 0 0 0 0 0 0 1 0 0 0 0 0 0 0 0 0 0 0 0
479 GGG 0 0 0 0 0 0 0 0 0 0 2 0 0 0 0 0 0 0 0 0 0 0 0 0 0 0 1 0 0 0 0 0 0 0 0 0 0 0 1 0 9 8 64821 5 0 0 2 0 0 0 0 0 0 0 0 0 0 0 4 0 0 0 0 0
480 TGT 0 0 0 0 0 0 0 0 0 0 0 0 0 0 0 0 0 0 0 0 0 0 0 0 0 0 0 3 0 0 0 0 0 0 0 0 0 0 0 0 0 0 0 1 0 0 0 0 0 0 0 20 0 0 0 0 0 7 1 64797 0 0 0 4
481 TTT 0 0 0 0 0 0 0 0 0 0 0 0 0 0 0 0 0 0 0 0 0 0 0 0 0 0 0 0 0 0 0 7 0 0 0 0 0 0 0 0 0 0 0 0 0 0 0 1 0 0 0 0 0 0 0 0 0 0 0 0 1 2 1 64830
482 GAG 5 0 15 0 0 0 0 0 3 2 0 0 0 0 0 0 0 0 1 0 0 0 0 0 0 0 0 0 0 0 77 0 4 0 64642 4 0 0 19 0 2 45 16 0 0 0 1 0 0 0 3 0 0 0 0 2 0 0 0 0 0 0 0 0
483 TTC 0 0 0 0 0 0 0 0 0 0 0 0 0 35 0 0 0 0 0 0 0 0 0 0 0 0 0 0 0 0 0 0 0 0 0 0 0 0 0 0 0 0 0 0 0 0 0 0 0 0 0 0 0 3 0 0 0 3 0 0 15 64754 0 9
484 TAC 0 0 0 0 0 0 0 0 0 0 0 0 0 0 0 0 0 19 0 0 0 0 0 0 0 0 0 0 0 0 0 0 0 0 0 0 0 0 0 0 0 0 0 0 0 0 0 0 12 64802 0 7 0 0 0 0 0 7 0 0 0 1 4 0
485 CAC 0 3 0 0 0 0 0 0 3 0 0 0 0 0 0 0 4 64805 0 5 0 0 0 0 0 0 0 0 0 1 0 0 0 1 0 0 0 0 0 0 0 0 0 0 0 0 0 0 0 5 0 0 0 0 0 0 0 0 0 0 0 0 0 0
486 AAG 5 0 64800 7 0 1 2 0 0 0 5 0 0 4 0 0 5 0 0 0 0 0 0 0 0 0 0 4 1 0 0 0 0 0 3 0 0 0 0 0 1 0 0 0 3 0 2 4 0 0 0 0 0 0 3 0 0 0 0 0 0 0 3 0
487 TGT 0 0 0 0 0 0 0 0 0 0 0 1 0 0 0 0 0 0 0 0 0 0 0 0 0 0 0 3 0 0 0 0 0 0 0 0 0 0 0 0 0 0 0 0 0 0 0 0 0 0 0 6 0 0 0 0 0 1 0 64832 0 0 0 2
488 GAC 0 7 0 0 0 0 0 0 0 0 0 0 0 0 0 0 0 0 0 0 0 0 0 0 0 0 0 0 0 0 0 0 6 64774 0 2 0 0 0 0 0 22 0 0 0 1 0 0 0 2 0 0 0 0 0 0 0 0 0 0 0 0 0 0
489 AAT 1 3 0 64825 0 0 0 0 0 0 0 2 0 0 0 0 0 0 0 0 0 0 0 0 0 0 0 0 0 0 0 0 0 0 0 4 0 0 0 0 0 0 0 0 0 0 0 0 0 0 0 0 0 0 0 0 0 0 0 0 0 0 0 0
490 GAA 2 0 0 0 2 0 0 0 2 1 0 0 2 0 0 0 0 7 0 0 0 0 0 0 0 0 5 0 0 0 0 0 64647 1 13 0 0 14 0 0 1 0 11 2 1 0 2 0 4 0 0 0 6 0 0 0 0 0 60 0 0 0 0 0
491 TGC 0 0 0 0 0 0 0 0 0 0 0 0 0 0 0 0 0 0 0 0 0 0 0 0 0 1 0 0 0 0 0 0 0 0 0 0 0 0 0 0 0 0 0 0 0 0 0 0 0 7 0 0 0 1 0 0 5 64794 0 9 0 3 0 0
492 ATG 0 0 0 0 0 0 3 0 0 0 1 0 13 0 64794 7 0 0 0 0 0 0 0 0 0 0 0 0 0 0 1 0 0 0 0 0 0 0 0 0 0 0 0 0 0 0 4 0 0 0 0 0 0 0 0 0 0 0 0 0 0 0 0 0
493 GAA 11 0 0 1 3 0 0 0 0 0 0 1 0 0 0 0 13 0 1 0 0 0 0 0 0 0 0 0 0 0 0 0 64233 2 1 2 407 0 0 0 12 13 0 4 0 0 0 0 1 0 0 0 19 10 0 0 0 0 0 0 0 0 0 4
494 AGT 2 0 0 4 0 0 0 0 0 1 0 64695 0 0 0 8 0 2 0 1 0 0 0 0 0 0 0 0 0 1 0 0 0 0 0 0 1 0 0 0 0 0 0 5 0 0 0 0 0 0 0 0 0 0 57 0 0 0 0 2 0 0 0 0
495 GTA 0 0 0 0 0 0 0 0 0 0 0 0 253 0 0 1 0 0 0 0 0 0 0 0 0 0 0 0 0 0 0 0 0 0 0 0 2 0 0 0 1 0 0 0 64530 1 28 1 0 0 0 0 0 0 0 0 0 1 0 0 7 0 0 0
496 AGA 4 0 7 0 1 0 0 0 64824 0 3 2 3 0 0 0 0 0 0 0 0 0 0 0 0 0 0 0 0 0 0 0 0 0 0 0 0 0 0 0 7 0 0 0 0 0 0 0 0 0 0 0 0 0 0 0 0 0 0 0 0 0 0 0
497 AAT 10 5 0 64698 0 1 0 6 0 0 0 1 3 1 18 4 5 0 4 0 0 0 0 0 0 0 0 1 0 0 0 1 15 0 0 3 2 0 0 0 0 3 1 8 0 10 6 4 0 0 0 1 3 0 30 8 0 0 0 0 0 0 0 0
498 GGG 0 0 0 0 0 0 0 0 0 0 1 0 0 0 0 0 0 0 0 0 0 0 0 0 5 0 0 0 0 0 0 0 0 0 0 0 0 0 0 0 10 2 64796 0 0 0 29 0 0 0 0 0 0 0 0 0 0 0 2 0 0 0 0 0
499 ACT 0 2 0 7 0 1 3 64770 0 0 1 1 0 0 2 7 0 0 0 0 0 0 0 0 0 0 0 1 0 0 0 0 1 0 4 4 0 0 0 9 0 0 0 0 0 0 16 0 0 0 0 0 0 0 0 1 0 0 0 0 1 0 10 3
500 TAT 0 0 0 1 0 0 0 0 0 0 0 0 0 0 0 0 0 0 0 7 0 0 0 0 0 0 0 0 0 0 0 0 0 0 0 0 0 0 0 0 0 0 0 0 0 0 0 0 0 4 1 64841 0 0 0 2 0 0 0 3 0 0 0 0
501 GAT 9 0 0 8 0 0 0 0 0 0 0 0 0 0 0 2 0 0 0 0 0 0 0 0 0 0 0 0 0 0 0 3 1 2 2 64800 0 0 0 1 0 0 0 3 0 0 1 0 0 0 0 3 0 0 0 0 0 0 0 0 0 0 0 0
502 TAT 0 0 0 0 0 0 0 0 0 0 0 0 0 0 0 0 0 1 0 14 0 0 0 0 0 0 0 0 0 0 0 0 0 0 0 0 0 0 0 0 0 0 0 0 0 0 0 0 0 3 0 64828 0 0 0 0 0 0 0 5 0 0 0 2
503 CCA 0 0 0 0 8 0 0 0 0 0 0 0 0 0 0 3 0 0 0 0 64813 7 5 0 0 3 0 0 7 0 2 2 0 0 0 0 0 0 0 0 0 0 0 0 0 0 3 0 0 0 0 0 1 0 0 0 0 0 0 0 0 0 0 0
504 AAA 64726 1 68 1 1 0 4 0 1 0 9 0 0 0 0 0 0 0 0 3 0 0 0 0 0 1 0 2 8 0 0 0 0 0 0 0 0 0 0 0 0 0 0 0 3 0 6 0 0 0 0 6 0 0 6 3 0 0 0 0 0 0 0 0
505 TAT 0 0 0 1 0 0 0 0 0 0 0 0 0 0 0 0 0 0 0 2 0 0 0 0 0 0 0 0 0 0 0 0 0 0 0 0 0 0 0 0 0 0 0 0 0 0 0 0 0 6 0 64841 0 0 0 0 0 0 0 0 0 0 0 0
506 TCA 0 0 0 0 0 2 0 0 0 0 0 0 1 0 0 0 0 0 0 0 3 0 0 0 0 0 1 0 4 0 2 0 0 0 0 0 0 0 0 5 0 0 0 0 0 0 0 0 3 0 0 0 64786 0 19 0 1 0 3 1 5 5 0 0
507 GAA 5 0 11 0 0 0 0 0 0 0 0 2 0 2 0 0 3 0 0 0 0 7 0 0 0 0 0 0 0 1 0 0 64773 6 1 4 0 0 0 0 3 1 3 0 0 1 0 0 6 0 0 0 0 0 0 0 0 0 1 0 0 0 2 0
508 GAA 5 0 0 0 0 0 0 0 0 0 0 0 0 0 0 1 19 0 0 0 0 2 0 0 0 0 0 0 0 0 0 0 64789 1 4 0 0 0 0 0 0 0 0 0 0 0 0 3 8 0 0 0 0 0 0 0 0 0 0 0 1 0 2 0
509 TCA 0 0 0 0 0 0 0 0 0 0 0 0 0 61 0 14 0 0 0 0 0 0 0 0 0 0 0 0 0 0 0 2 0 0 0 0 1 6 0 0 0 1 5 0 2 8 3 2 7 0 0 0 64702 0 3 0 0 0 0 0 2 0 2 0
510 AAG 7 1 64766 8 0 0 3 0 0 0 10 0 0 0 2 0 0 6 0 0 0 0 0 0 6 0 1 0 0 0 0 1 0 0 2 0 0 0 0 0 0 0 0 0 1 1 0 0 0 0 0 0 0 0 0 2 0 0 0 0 0 0 0 6
511 TTG 0 0 0 0 0 0 0 0 0 0 0 0 0 0 0 0 0 0 0 0 0 0 0 0 0 0 0 0 4 0 0 20 0 0 0 0 0 0 0 3 0 39 0 0 0 0 0 3 0 0 0 0 0 0 0 0 0 0 1 0 6 0 64697 9
512 AAC 3 64731 0 1 0 0 0 2 12 12 0 0 4 13 0 0 0 3 2 2 0 0 0 0 0 0 0 0 0 0 0 0 2 4 0 0 4 4 7 0 0 0 0 0 1 1 0 0 0 0 0 0 0 0 0 0 0 0 0 3 0 0 0 0
513 AGG 0 0 12 0 4 0 0 0 23 0 64706 10 1 0 6 11 2 0 0 3 0 0 0 0 0 4 1 12 0 2 0 0 0 0 0 0 0 0 0 3 0 0 13 0 0 0 0 0 0 1 0 0 1 0 0 0 0 0 0 0 0 0 0 0
514 GAA 12 0 0 0 6 0 0 0 0 0 0 0 0 0 0 0 0 0 0 3 0 0 0 0 0 0 0 0 3 0 0 0 64717 0 2 0 0 0 0 6 7 0 0 0 0 0 0 0 4 0 0 0 0 1 5 0 0 0 0 0 0 0 0 0
515 AAG 4 0 64745 17 0 0 3 0 0 0 17 2 0 0 2 0 0 0 1 0 0 0 0 0 0 0 0 0 0 0 2 0 0 0 2 3 0 0 0 0 2 0 3 0 0 0 0 0 0 0 0 0 0 0 0 0 0 0 0 0 0 0 0 0
516 ATA 0 0 0 0 4 0 0 0 0 0 0 0 64791 4 10 6 0 0 0 0 0 0 0 0 0 0 0 0 0 0 0 0 0 0 0 0 0 0 0 0 0 0 0 0 0 7 0 5 0 0 0 0 0 0 0 0 0 0 0 0 1 0 0 0
517 GAT 2 0 0 3 0 0 0 0 1 0 0 0 0 0 2 6 1 3 0 0 0 0 0 2 0 3 1 0 0 0 0 0 3 2 0 64714 0 2 2 0 1 18 0 4 0 1 0 0 0 0 0 5 0 12 0 1 0 0 0 0 0 3 3 0
518 GGA 1 0 5 0 5 0 0 2 3 1 3 8 5 0 0 0 0 0 2 0 0 0 0 0 10 0 0 0 0 0 1 0 1 0 0 0 2 0 1 0 64476 1 17 1 1 0 0 6 0 0 0 2 23 0 7 0 4 0 1 0 0 0 0 1
519 GTG 0 0 0 0 0 0 0 0 0 0 0 0 0 0 6 0 0 0 0 0 0 0 0 0 0 0 0 0 0 0 0 0 0 0 0 0 13 0 4 0 0 0 0 0 14 0 64640 1 0 0 0 0 0 0 0 0 0 0 0 0 0 0 11 0
520 AAA 64708 1 4 4 0 5 0 0 9 0 0 0 3 0 0 0 1 8 4 0 0 0 0 0 0 1 1 0 0 0 1 0 7 0 0 0 0 2 0 0 0 0 0 11 15 0 0 0 0 0 0 0 0 0 0 0 0 0 0 0 1 1 0 0
521 TTG 0 0 0 0 0 0 0 0 0 0 0 0 2 0 1 0 0 0 0 0 0 0 0 0 0 0 0 1 0 0 3 0 0 0 0 0 0 0 0 0 0 0 0 0 7 0 3 0 0 0 0 0 0 0 0 0 0 0 0 0 5 0 64601 3
522 GAA 13 0 0 0 0 0 0 0 0 0 0 1 0 0 0 0 0 0 0 0 0 0 0 0 0 0 0 0 0 0 0 0 64522 0 4 0 0 0 0 0 2 0 0 0 0 0 0 0 8 0 0 0 0 1 0 0 0 0 0 0 0 0 0 0
523 TCA 0 0 0 0 0 0 0 11 0 0 0 0 0 15 0 0 0 0 0 0 2 0 0 0 0 0 0 0 0 0 0 0 0 0 0 1 0 0 0 0 0 0 0 0 0 0 0 0 6 0 0 1 64483 17 14 4 0 0 0 0 11 0 0 3
524 ATG 0 1 3 0 0 0 13 0 0 0 2 0 7 4 64250 8 0 0 0 0 0 0 5 0 0 0 0 0 0 0 0 0 0 0 0 0 0 0 8 0 0 0 0 0 0 0 4 0 0 0 0 0 2 6 0 0 0 0 1 0 2 0 0 0
525 GGG 0 0 0 0 0 0 0 0 0 0 3 0 0 0 0 0 0 0 0 0 0 0 0 0 0 0 0 0 0 0 0 0 0 0 5 0 0 2 0 0 7 1 64059 79 0 0 1 0 0 0 0 0 3 0 0 0 0 0 2 0 0 0 0 0
526 GTG 2 0 0 0 1 0 0 1 0 0 0 0 13 0 10 0 0 0 0 0 0 0 0 0 0 0 0 0 0 0 2 0 3 0 1 3 0 0 4 12 0 0 2 0 20 0 63574 16 0 0 0 0 0 0 0 1 0 0 11 0 0 0 16 2
527 TAT 0 0 0 2 0 0 1 0 0 0 0 0 0 0 0 0 0 0 5 7 0 0 0 0 0 0 0 0 0 0 0 0 0 0 0 1 0 0 2 0 4 0 0 0 0 0 0 0 0 3 0 64382 0 0 5 0 0 0 0 8 0 0 0 1
528 CAG 0 0 5 0 10 0 0 10 0 0 0 3 0 0 0 0 1 4 63908 9 1 0 0 5 0 0 8 2 0 0 0 0 0 0 3 0 0 0 0 3 8 2 0 0 0 0 0 0 0 0 4 0 0 0 11 0 0 0 0 0 0 0 0 0
529 ATT 0 0 0 3 0 0 0 7 0 0 0 1 0 4 0 64522 0 0 0 0 0 0 0 0 0 0 0 0 0 0 0 0 0 0 0 0 0 0 0 0 0 0 0 0 0 0 7 7 0 15 0 0 0 0 0 0 0 0 1 0 0 0 0 0
530 CTG 0 0 0 0 0 0 0 0 0 0 0 0 0 0 11 0 0 0 0 0 0 0 9 0 0 0 0 0 6 0 64567 5 0 0 0 0 0 0 0 0 0 0 0 0 0 0 0 0 0 0 0 0 0 0 0 1 0 0 0 0 0 0 3 0
531 GCG 0 0 0 0 1 0 6 0 0 0 0 0 0 0 0 0 0 0 0 0 6 0 0 0 0 0 0 0 0 0 0 0 0 0 4 0 10 0 64673 6 0 1 0 0 0 0 10 0 0 0 0 0 0 0 5 2 0 0 0 0 0 0 0 0
532 ATC 0 1 0 0 0 6 0 0 0 0 0 0 12 64658 0 6 0 0 0 0 0 0 0 0 0 0 0 0 0 0 0 0 0 1 0 0 0 0 0 0 0 0 0 0 0 11 0 0 0 0 0 0 0 0 0 0 0 0 0 0 0 0 0 0
533 TAC 0 0 0 0 0 0 0 0 0 0 0 0 0 0 0 0 0 13 0 0 0 0 0 0 0 0 0 0 0 0 0 0 0 1 0 0 0 0 0 0 0 0 0 0 0 0 0 0 14 64635 0 4 0 1 0 0 0 1 0 0 0 0 0 0
534 TCA 0 0 0 0 3 0 0 0 0 0 0 0 0 0 0 0 0 0 0 0 7 0 0 0 0 0 0 0 0 0 0 0 0 0 0 0 0 0 0 0 0 0 0 0 0 0 0 0 14 0 0 0 64527 0 16 3 0 0 0 0 3 0 0 0
535 ACT 0 0 0 9 1 20 3 64753 0 0 0 1 0 0 0 8 0 0 0 0 0 0 0 1 0 0 0 0 0 0 0 0 0 0 0 0 0 0 0 0 0 0 0 0 0 0 0 0 0 0 0 0 0 0 0 0 0 0 0 0 0 0 0 0
536 GTC 0 0 0 0 0 0 0 1 0 0 0 0 3 13 0 0 0 0 0 0 0 0 0 0 0 0 0 0 0 0 0 0 0 0 0 0 2 11 0 0 0 0 0 0 9 64660 0 5 0 0 0 0 0 0 0 0 0 0 0 0 0 1 2 1
537 GCC 0 0 0 0 0 14 1 0 0 0 0 0 0 0 0 0 0 0 0 0 0 0 0 0 0 0 0 0 0 0 0 0 0 3 0 0 19 64752 0 5 0 0 0 0 0 0 1 0 0 0 0 0 0 7 0 0 0 0 0 3 0 0 0 0
538 AGT 0 0 0 4 0 0 2 2 1 1 0 64786 0 0 0 7 0 0 0 0 0 0 0 0 0 0 0 1 0 0 0 0 0 0 0 0 0 0 0 0 0 0 0 8 0 0 0 0 0 0 0 4 0 0 5 0 0 0 0 0 0 0 0 7
539 TCA 0 0 0 0 0 0 0 0 0 0 0 0 0 0 0 0 0 0 0 0 8 0 0 0 0 0 0 0 0 0 0 0 0 0 0 0 0 0 0 0 0 0 0 0 0 0 0 0 10 0 0 0 64744 0 21 4 1 0 0 0 4 0 0 0
540 CTG 0 0 0 0 0 0 0 0 0 0 0 0 0 0 14 0 0 0 0 0 0 0 1 0 0 0 2 0 21 26 64728 2 0 0 0 0 0 0 3 0 2 0 0 3 0 0 0 0 0 0 0 0 2 1 0 0 0 0 0 0 0 0 2 0
541 GTG 0 0 0 0 0 0 0 0 0 0 0 0 0 2 6 0 0 0 0 0 3 0 0 4 0 0 0 0 0 4 0 6 0 0 0 0 0 0 0 0 0 0 1 0 11 0 64692 7 0 0 0 0 0 0 0 0 0 0 0 0 4 0 26 0
542 CTT 0 0 0 0 0 0 0 0 0 0 0 0 0 0 4 11 0 0 0 0 0 0 0 13 0 0 0 1 1 4 2 64679 0 0 0 0 0 0 0 0 0 0 0 0 0 0 7 1 0 0 0 0 0 0 0 0 0 0 0 0 11 0 53 15
543 TTG 0 0 0 0 3 0 0 0 0 0 0 3 0 0 1 0 0 0 0 0 0 0 0 0 0 0 0 0 0 0 8 0 0 0 0 0 0 0 0 0 3 0 0 8 0 0 1 0 0 0 1 0 0 0 2 0 0 0 9 0 3 0 64744 6
544 GTC 0 0 0 0 0 0 0 0 0 0 0 0 0 6 0 0 0 0 0 0 0 0 0 0 0 0 0 0 0 0 0 0 0 0 0 0 0 4 0 0 0 2 0 0 13 64681 0 2 0 0 0 0 0 1 0 0 0 0 0 0 0 11 0 0
545 TCC 0 0 0 0 0 1 0 0 0 0 0 0 0 0 0 0 0 0 0 0 0 23 0 0 0 0 0 0 0 1 3 0 0 0 0 0 0 1 0 0 0 0 0 0 0 0 0 0 0 2 0 0 3 64694 1 4 0 0 0 0 0 6 0 0
546 CTG 0 0 0 0 0 0 0 0 0 0 0 0 0 0 7 0 0 0 0 0 0 0 14 1 0 0 2 0 9 1 64734 3 0 0 0 0 0 0 0 0 0 0 0 0 0 0 0 0 0 0 0 0 0 0 0 0 0 0 0 0 0 0 2 0
547 GGG 0 0 0 0 0 0 0 0 0 0 4 0 0 0 0 0 0 0 0 0 0 0 0 0 0 0 1 0 0 0 0 0 0 0 1 0 0 0 2 0 6 0 64808 6 0 0 4 0 0 0 0 0 0 0 0 0 0 0 1 0 0 0 0 0
548 GCA 0 0 0 0 26 0 0 0 0 0 0 0 0 0 0 0 0 0 0 0 5 0 0 0 0 0 0 0 0 0 0 0 9 0 0 0 64319 1 2 0 10 0 0 0 11 0 0 0 0 0 0 0 420 0 0 0 0 0 0 0 0 0 0 0
549 ATC 0 0 0 0 5 11 0 0 0 1 0 0 8 64787 0 3 0 0 0 0 0 0 0 0 0 0 0 0 0 0 0 0 0 0 0 0 0 0 0 4 0 0 0 1 0 9 0 0 0 0 0 0 0 0 0 0 0 0 0 0 0 2 0 0
550 AGT 0 0 0 2 0 1 0 0 0 0 1 64682 0 0 0 36 0 0 0 0 0 0 0 0 0 0 0 3 0 1 0 0 0 0 0 0 12 0 0 4 0 0 0 28 0 0 0 0 0 0 0 0 0 0 0 0 0 0 0 1 2 0 6 0
551 TTC 0 0 0 0 0 0 0 0 0 0 0 0 0 1 0 0 0 0 0 0 0 0 0 0 0 0 0 0 0 0 0 0 0 0 0 0 0 0 0 0 11 0 0 0 0 1 0 0 0 1 0 0 0 13 0 0 0 1 0 0 2 64782 0 6
552 TGG 0 0 0 0 0 0 0 0 0 0 0 0 0 0 0 0 0 0 0 0 0 0 0 0 0 0 6 0 0 0 0 0 0 0 0 0 0 0 0 0 0 0 1 0 0 0 0 0 0 0 2 0 0 0 0 0 3 0 64813 3 0 1 3 0
553 ATG 0 0 0 0 0 0 2 0 0 0 0 0 3 0 64766 3 0 2 0 0 0 0 0 0 0 0 0 0 0 0 0 0 0 0 0 0 0 0 3 0 1 0 0 0 0 0 7 0 0 0 0 0 0 1 3 0 0 0 0 0 0 0 0 0
554 TGT 0 0 0 0 0 0 0 0 0 0 0 0 0 0 0 0 0 0 0 0 0 0 0 0 0 0 0 2 0 0 0 0 0 0 0 0 0 0 0 0 0 0 0 0 0 21 0 0 0 0 0 13 0 0 0 2 0 5 0 64722 1 0 0 40
555 TCT 0 0 0 8 0 0 2 0 0 0 0 6 0 0 0 0 6 0 0 0 0 0 0 0 0 0 1 0 0 0 0 0 0 0 0 0 0 0 3 2 0 0 0 0 0 0 0 0 0 0 0 14 1 10 0 64730 0 0 0 0 0 0 0 2
556 AAT 0 0 6 64832 0 0 0 0 0 0 0 1 3 0 0 0 0 0 0 0 0 0 0 0 0 0 0 0 0 0 2 0 0 0 0 3 0 0 0 0 0 0 0 0 0 0 0 1 0 0 0 0 0 0 0 0 0 0 0 0 0 0 3 0
557 GGG 0 0 0 0 0 0 0 0 0 0 7 0 0 0 0 0 0 0 0 0 0 0 0 0 0 0 0 0 0 0 0 0 0 0 7 0 0 0 0 0 12 0 64805 3 0 0 2 0 0 0 0 0 0 0 0 0 0 0 2 0 0 0 0 0
558 TCT 0 0 0 0 0 0 0 2 0 0 0 7 0 0 0 0 0 0 0 0 0 0 0 3 0 0 0 0 1 0 0 0 0 0 0 0 0 0 6 0 0 0 0 0 0 0 4 0 0 0 0 10 1 3 1 64767 0 0 0 0 1 0 0 6
559 TTG 0 0 0 0 0 0 0 0 0 0 0 0 0 0 1 0 0 0 0 0 0 0 0 0 0 0 0 0 0 0 7 0 0 0 0 0 0 0 0 0 0 0 0 0 0 0 0 0 0 0 4 0 0 0 0 0 0 0 0 0 9 0 64826 4
560 CAG 0 0 6 0 0 0 4 0 0 0 0 0 0 0 0 0 21 0 64761 4 0 0 2 0 0 0 4 0 0 0 0 0 0 0 0 0 0 0 0 0 0 0 0 0 0 0 0 0 0 0 34 0 0 0 0 0 0 0 0 0 0 0 0 0
561 TGC 0 0 0 0 0 0 0 0 0 0 0 0 0 0 0 13 0 0 0 0 0 0 0 0 0 0 0 0 0 0 0 0 0 0 0 0 0 0 0 0 0 0 0 0 0 0 0 0 0 26 0 0 0 0 0 0 9 64757 0 8 1 12 0 1
562 AGA 4 6 0 0 0 1 20 0 64757 1 6 0 6 0 0 0 0 0 0 0 0 0 0 0 0 0 10 9 0 0 0 4 1 0 0 3 0 0 0 0 4 0 0 0 2 0 0 0 0 0 0 0 0 7 0 0 0 0 0 0 0 0 3 0
563 ATA 3 0 0 0 5 0 0 0 0 0 0 0 64822 0 6 3 0 0 0 0 0 0 0 0 0 0 0 0 1 0 0 0 0 0 0 0 0 0 0 0 0 0 0 0 2 1 0 0 0 0 0 0 0 0 0 0 0 0 0 0 0 0 0 0
564 TGC 0 0 0 0 0 0 0 0 0 0 0 0 0 0 0 0 0 0 0 0 0 0 0 0 0 1 0 0 0 0 0 0 0 0 0 0 0 0 0 0 0 1 0 0 0 0 0 0 0 8 0 0 0 1 0 0 4 64792 0 17 0 3 0 0
565 ATC 0 0 0 0 0 3 0 0 0 1 0 0 4 64765 0 2 0 0 0 0 0 0 0 0 0 0 0 0 1 1 0 0 0 0 0 0 0 0 0 0 0 0 0 0 0 1 0 0 0 0 0 0 0 0 0 0 0 0 0 0 0 1 2 0
566 TGA 0 0 0 0 0 0 0 0 0 0 0 0 0 0 0 0 0 0 0 0 0 0 0 0 14 0 0 0 0 0 0 0 0 0 0 0 0 0 0 0 0 0 0 0 0 0 0 0 2 0 0 0 0 0 0 0 64780 0 6 0 2 0 0 0
