# Supplementary material for: Complete mapping of viral escape from neutralizing antibodies
Source: PLoS Pathog. 2017 Mar 13;13(3):e1006271. doi: 10.1371/journal.ppat.1006271 (PMC5363992; doi:10.1371/journal.ppat.1006271)
Supplement: S2 File — This ZIP archive contains the computer code to perform the data analysis described in this manuscript. The analysis is performed by the iPython notebook found in the ZIP archive. (ZIP) [file ppat.1006271.s008.zip › S2_File/counts_and_alignments/L2_H17L19_c2_summarystats.txt]

total read pairs = 5515902
read pairs that fail Illumina filter = 0
low quality read pairs = 495659
barcodes randomly purged = 0
discarded barcodes with 1 reads = 45686
aligned barcodes with 2 reads = 8028
discarded barcodes with 2 reads = 105
un-alignable barcodes with 2 reads = 1163
aligned barcodes with 3 reads = 10686
discarded barcodes with 3 reads = 216
un-alignable barcodes with 3 reads = 1453
aligned barcodes with 4 reads = 15612
discarded barcodes with 4 reads = 397
un-alignable barcodes with 4 reads = 1692
aligned barcodes with 5 reads = 21331
discarded barcodes with 5 reads = 716
un-alignable barcodes with 5 reads = 2372
aligned barcodes with 6 reads = 27717
discarded barcodes with 6 reads = 1053
un-alignable barcodes with 6 reads = 2814
aligned barcodes with 7 reads = 34260
discarded barcodes with 7 reads = 1516
un-alignable barcodes with 7 reads = 3524
aligned barcodes with 8 reads = 39115
discarded barcodes with 8 reads = 2027
un-alignable barcodes with 8 reads = 3933
aligned barcodes with 9 reads = 42549
discarded barcodes with 9 reads = 2367
un-alignable barcodes with 9 reads = 4132
aligned barcodes with 10 reads = 42985
discarded barcodes with 10 reads = 2689
un-alignable barcodes with 10 reads = 4164
aligned barcodes with 11 reads = 40411
discarded barcodes with 11 reads = 2755
un-alignable barcodes with 11 reads = 3831
aligned barcodes with 12 reads = 36279
discarded barcodes with 12 reads = 2682
un-alignable barcodes with 12 reads = 3316
aligned barcodes with 13 reads = 30318
discarded barcodes with 13 reads = 2393
un-alignable barcodes with 13 reads = 2806
aligned barcodes with 14 reads = 24155
discarded barcodes with 14 reads = 1977
un-alignable barcodes with 14 reads = 2137
aligned barcodes with 15 reads = 18085
discarded barcodes with 15 reads = 1630
un-alignable barcodes with 15 reads = 1650
aligned barcodes with 16 reads = 12888
discarded barcodes with 16 reads = 1209
un-alignable barcodes with 16 reads = 1131
aligned barcodes with 17 reads = 8848
discarded barcodes with 17 reads = 824
un-alignable barcodes with 17 reads = 724
aligned barcodes with 18 reads = 5796
discarded barcodes with 18 reads = 613
un-alignable barcodes with 18 reads = 496
aligned barcodes with 19 reads = 3552
discarded barcodes with 19 reads = 382
un-alignable barcodes with 19 reads = 294
aligned barcodes with 20 reads = 2218
discarded barcodes with 20 reads = 242
un-alignable barcodes with 20 reads = 177
aligned barcodes with 21 reads = 1213
discarded barcodes with 21 reads = 171
un-alignable barcodes with 21 reads = 112
aligned barcodes with 22 reads = 759
discarded barcodes with 22 reads = 84
un-alignable barcodes with 22 reads = 54
aligned barcodes with 23 reads = 393
discarded barcodes with 23 reads = 53
un-alignable barcodes with 23 reads = 26
aligned barcodes with 24 reads = 216
discarded barcodes with 24 reads = 28
un-alignable barcodes with 24 reads = 17
aligned barcodes with 25 reads = 134
discarded barcodes with 25 reads = 12
un-alignable barcodes with 25 reads = 10
aligned barcodes with 26 reads = 83
discarded barcodes with 26 reads = 14
un-alignable barcodes with 26 reads = 2
aligned barcodes with 27 reads = 62
discarded barcodes with 27 reads = 8
un-alignable barcodes with 27 reads = 2
aligned barcodes with 28 reads = 34
discarded barcodes with 28 reads = 3
un-alignable barcodes with 28 reads = 4
aligned barcodes with 29 reads = 19
discarded barcodes with 29 reads = 9
un-alignable barcodes with 29 reads = 3
aligned barcodes with 30 reads = 19
discarded barcodes with 30 reads = 4
un-alignable barcodes with 30 reads = 1
aligned barcodes with 31 reads = 9
discarded barcodes with 31 reads = 1
aligned barcodes with 32 reads = 8
discarded barcodes with 32 reads = 1
aligned barcodes with 33 reads = 5
discarded barcodes with 33 reads = 2
aligned barcodes with 34 reads = 7
discarded barcodes with 34 reads = 1
aligned barcodes with 35 reads = 5
discarded barcodes with 35 reads = 1
aligned barcodes with 36 reads = 1
aligned barcodes with 37 reads = 3
discarded barcodes with 38 reads = 1
discarded barcodes with 39 reads = 1
