# Supplementary material for: Complete mapping of viral escape from neutralizing antibodies
Source: PLoS Pathog. 2017 Mar 13;13(3):e1006271. doi: 10.1371/journal.ppat.1006271 (PMC5363992; doi:10.1371/journal.ppat.1006271)
Supplement: S2 File — This ZIP archive contains the computer code to perform the data analysis described in this manuscript. The analysis is performed by the iPython notebook found in the ZIP archive. (ZIP) [file ppat.1006271.s008.zip › S2_File/counts_and_alignments/L2_H17L19_c3_.log]

2016-11-08 12:59:20,268 - INFO - Beginning execution of dms_barcodedsubamplicons in directory /home/jbloom/flu_mutational_antigenic_profiling_paper/supplementalfiles/SupplementaryFile2

2016-11-08 12:59:20,268 - INFO - Progress will be logged to ./counts_and_alignments//L2_H17L19_c3_.log
2016-11-08 12:59:21,151 - INFO - Version information for dms_tools and associated packages.
	Time and date: Tue Nov  8 12:59:20 2016
	Platform: Linux-3.13.0-49-generic-x86_64-with-Ubuntu-14.04-trusty
	Python version: 2.7.6 (default, Mar 22 2014, 22:59:56)  [GCC 4.8.2]
	dms_tools version: 1.1.20
	Bio version: 1.68
	numpy version: 1.11.2
	scipy version: 0.18.1
	matplotlib version: 1.5.3
	cython version: 0.25.1
	pystan version: 2.12.0.0
	weblogolib version: 3.4
	PyPDF2 version: 1.26.0
	pandas version: 0.19.1

2016-11-08 12:59:21,151 - INFO - Parsed the following arguments:
	minreadconcurrence = 0.75
	maxmuts = 4
	maxlowqfrac = 0.075
	r1files = ['./FASTQ_files/L2_H17L19_c3_1.fastq']
	minreadidentity = 0.9
	purgefrac = 0
	R1trimlength = 200
	R1_is_antisense = False
	r2files = ['./FASTQ_files/L2_H17L19_c3_2.fastq']
	alignspecs = [(1, 285, 36, 37), (286, 570, 31, 32), (571, 855, 37, 32), (856, 1140, 31, 36), (1141, 1425, 29, 33), (1426, 1698, 40, 43)]
	R2trimlength = 170
	maxreadtrim = 3
	barcodeinfo = False
	chartype = codon
	barcodelength = 8
	minreadsperbarcode = 2
	minq = 15
	outprefix = ./counts_and_alignments//L2_H17L19_c3_
	refseq = WSN_HA_reference.fa
	purgereadfrac = 0
	seed = 1

2016-11-08 12:59:21,169 - INFO - Read a reference sequence of 566 codons from WSN_HA_reference.fa

2016-11-08 12:59:21,170 - INFO - Now parsing reads from the following:
	r1files: ./FASTQ_files/L2_H17L19_c3_1.fastq
	r2files: ./FASTQ_files/L2_H17L19_c3_2.fastq
2016-11-08 12:59:27,303 - INFO - Reads parsed so far: 100000
2016-11-08 12:59:33,829 - INFO - Reads parsed so far: 200000
2016-11-08 12:59:40,392 - INFO - Reads parsed so far: 300000
2016-11-08 12:59:45,720 - INFO - Reads parsed so far: 400000
2016-11-08 12:59:52,418 - INFO - Reads parsed so far: 500000
2016-11-08 12:59:58,915 - INFO - Reads parsed so far: 600000
2016-11-08 13:00:04,539 - INFO - Reads parsed so far: 700000
2016-11-08 13:00:10,880 - INFO - Reads parsed so far: 800000
2016-11-08 13:00:16,974 - INFO - Reads parsed so far: 900000
2016-11-08 13:00:22,472 - INFO - Reads parsed so far: 1000000
2016-11-08 13:00:29,127 - INFO - Reads parsed so far: 1100000
2016-11-08 13:00:36,023 - INFO - Reads parsed so far: 1200000
2016-11-08 13:00:41,398 - INFO - Reads parsed so far: 1300000
2016-11-08 13:00:47,635 - INFO - Reads parsed so far: 1400000
2016-11-08 13:00:54,038 - INFO - Reads parsed so far: 1500000
2016-11-08 13:01:00,436 - INFO - Reads parsed so far: 1600000
2016-11-08 13:01:07,585 - INFO - Reads parsed so far: 1700000
2016-11-08 13:01:12,632 - INFO - Reads parsed so far: 1800000
2016-11-08 13:01:19,804 - INFO - Reads parsed so far: 1900000
2016-11-08 13:01:25,547 - INFO - Reads parsed so far: 2000000
2016-11-08 13:01:32,282 - INFO - Reads parsed so far: 2100000
2016-11-08 13:01:38,331 - INFO - Reads parsed so far: 2200000
2016-11-08 13:01:45,013 - INFO - Reads parsed so far: 2300000
2016-11-08 13:01:50,740 - INFO - Reads parsed so far: 2400000
2016-11-08 13:01:57,461 - INFO - Reads parsed so far: 2500000
2016-11-08 13:02:04,133 - INFO - Reads parsed so far: 2600000
2016-11-08 13:02:10,707 - INFO - Reads parsed so far: 2700000
2016-11-08 13:02:16,006 - INFO - Reads parsed so far: 2800000
2016-11-08 13:02:22,636 - INFO - Reads parsed so far: 2900000
2016-11-08 13:02:29,397 - INFO - Reads parsed so far: 3000000
2016-11-08 13:02:34,515 - INFO - Reads parsed so far: 3100000
2016-11-08 13:02:41,136 - INFO - Reads parsed so far: 3200000
2016-11-08 13:02:47,785 - INFO - Reads parsed so far: 3300000
2016-11-08 13:02:53,231 - INFO - Reads parsed so far: 3400000
2016-11-08 13:02:59,789 - INFO - Reads parsed so far: 3500000
2016-11-08 13:03:06,403 - INFO - Reads parsed so far: 3600000
2016-11-08 13:03:12,885 - INFO - Reads parsed so far: 3700000
2016-11-08 13:03:17,944 - INFO - Reads parsed so far: 3800000
2016-11-08 13:03:24,568 - INFO - Reads parsed so far: 3900000
2016-11-08 13:03:31,261 - INFO - Reads parsed so far: 4000000
2016-11-08 13:03:37,179 - INFO - Reads parsed so far: 4100000
2016-11-08 13:03:42,668 - INFO - Reads parsed so far: 4200000
2016-11-08 13:03:49,230 - INFO - Reads parsed so far: 4300000
2016-11-08 13:03:55,554 - INFO - Reads parsed so far: 4400000
2016-11-08 13:04:01,551 - INFO - Reads parsed so far: 4500000
2016-11-08 13:04:07,994 - INFO - Reads parsed so far: 4600000
2016-11-08 13:04:14,565 - INFO - Reads parsed so far: 4700000
2016-11-08 13:04:21,244 - INFO - Reads parsed so far: 4800000
2016-11-08 13:04:26,392 - INFO - Reads parsed so far: 4900000
2016-11-08 13:04:32,962 - INFO - Reads parsed so far: 5000000
2016-11-08 13:04:38,041 - INFO - Finished parsing all 5097722 reads; ended up with 524671 unique barcodes.

2016-11-08 13:04:38,046 - INFO - Now examining the 524671 barcodes to see if reads meet criteria for retention
2016-11-08 13:04:44,403 - INFO - Barcodes examined so far: 100000
2016-11-08 13:04:50,957 - INFO - Barcodes examined so far: 200000
2016-11-08 13:04:57,535 - INFO - Barcodes examined so far: 300000
2016-11-08 13:05:04,080 - INFO - Barcodes examined so far: 400000
2016-11-08 13:05:12,597 - INFO - Barcodes examined so far: 500000
2016-11-08 13:05:16,190 - INFO - Finished examining all 524671 barcodes

2016-11-08 13:05:16,190 - INFO - Writing the codon counts to ./counts_and_alignments//L2_H17L19_c3_counts.txt
2016-11-08 13:05:16,214 - INFO - Here are the summary statistics (these are also being written to ./counts_and_alignments//L2_H17L19_c3_summarystats.txt):
	total read pairs = 5097722
	read pairs that fail Illumina filter = 0
	low quality read pairs = 495027
	barcodes randomly purged = 0
	discarded barcodes with 1 reads = 44505
	aligned barcodes with 2 reads = 8950
	discarded barcodes with 2 reads = 118
	un-alignable barcodes with 2 reads = 1334
	aligned barcodes with 3 reads = 12189
	discarded barcodes with 3 reads = 230
	un-alignable barcodes with 3 reads = 1648
	aligned barcodes with 4 reads = 17642
	discarded barcodes with 4 reads = 440
	un-alignable barcodes with 4 reads = 2080
	aligned barcodes with 5 reads = 24198
	discarded barcodes with 5 reads = 834
	un-alignable barcodes with 5 reads = 2585
	aligned barcodes with 6 reads = 31189
	discarded barcodes with 6 reads = 1187
	un-alignable barcodes with 6 reads = 3267
	aligned barcodes with 7 reads = 37507
	discarded barcodes with 7 reads = 1588
	un-alignable barcodes with 7 reads = 3736
	aligned barcodes with 8 reads = 41668
	discarded barcodes with 8 reads = 2060
	un-alignable barcodes with 8 reads = 4073
	aligned barcodes with 9 reads = 43591
	discarded barcodes with 9 reads = 2400
	un-alignable barcodes with 9 reads = 4156
	aligned barcodes with 10 reads = 42111
	discarded barcodes with 10 reads = 2619
	un-alignable barcodes with 10 reads = 3927
	aligned barcodes with 11 reads = 38243
	discarded barcodes with 11 reads = 2476
	un-alignable barcodes with 11 reads = 3497
	aligned barcodes with 12 reads = 32606
	discarded barcodes with 12 reads = 2357
	un-alignable barcodes with 12 reads = 2957
	aligned barcodes with 13 reads = 26269
	discarded barcodes with 13 reads = 2158
	un-alignable barcodes with 13 reads = 2332
	aligned barcodes with 14 reads = 19755
	discarded barcodes with 14 reads = 1675
	un-alignable barcodes with 14 reads = 1742
	aligned barcodes with 15 reads = 14351
	discarded barcodes with 15 reads = 1356
	un-alignable barcodes with 15 reads = 1166
	aligned barcodes with 16 reads = 9486
	discarded barcodes with 16 reads = 933
	un-alignable barcodes with 16 reads = 832
	aligned barcodes with 17 reads = 6280
	discarded barcodes with 17 reads = 612
	un-alignable barcodes with 17 reads = 529
	aligned barcodes with 18 reads = 3926
	discarded barcodes with 18 reads = 410
	un-alignable barcodes with 18 reads = 338
	aligned barcodes with 19 reads = 2322
	discarded barcodes with 19 reads = 285
	un-alignable barcodes with 19 reads = 197
	aligned barcodes with 20 reads = 1351
	discarded barcodes with 20 reads = 169
	un-alignable barcodes with 20 reads = 122
	aligned barcodes with 21 reads = 747
	discarded barcodes with 21 reads = 90
	un-alignable barcodes with 21 reads = 74
	aligned barcodes with 22 reads = 403
	discarded barcodes with 22 reads = 63
	un-alignable barcodes with 22 reads = 42
	aligned barcodes with 23 reads = 228
	discarded barcodes with 23 reads = 40
	un-alignable barcodes with 23 reads = 12
	aligned barcodes with 24 reads = 114
	discarded barcodes with 24 reads = 24
	un-alignable barcodes with 24 reads = 7
	aligned barcodes with 25 reads = 76
	discarded barcodes with 25 reads = 13
	un-alignable barcodes with 25 reads = 7
	aligned barcodes with 26 reads = 51
	discarded barcodes with 26 reads = 8
	un-alignable barcodes with 26 reads = 3
	aligned barcodes with 27 reads = 30
	discarded barcodes with 27 reads = 5
	aligned barcodes with 28 reads = 17
	discarded barcodes with 28 reads = 6
	un-alignable barcodes with 28 reads = 3
	aligned barcodes with 29 reads = 11
	discarded barcodes with 29 reads = 4
	un-alignable barcodes with 29 reads = 2
	aligned barcodes with 30 reads = 6
	un-alignable barcodes with 30 reads = 1
	aligned barcodes with 31 reads = 4
	discarded barcodes with 31 reads = 1
	un-alignable barcodes with 31 reads = 1
	aligned barcodes with 32 reads = 7
	aligned barcodes with 34 reads = 2
	aligned barcodes with 35 reads = 2
	discarded barcodes with 35 reads = 2
	discarded barcodes with 36 reads = 1
2016-11-08 13:05:16,215 - INFO - Successful completion of dms_barcodedsubamplicons at Tue Nov  8 13:05:16 2016
