# Supplementary material for: Complete mapping of viral escape from neutralizing antibodies
Source: PLoS Pathog. 2017 Mar 13;13(3):e1006271. doi: 10.1371/journal.ppat.1006271 (PMC5363992; doi:10.1371/journal.ppat.1006271)
Supplement: S2 File — This ZIP archive contains the computer code to perform the data analysis described in this manuscript. The analysis is performed by the iPython notebook found in the ZIP archive. (ZIP) [file ppat.1006271.s008.zip › S2_File/counts_and_alignments/L2_H17L19_c3_counts.txt]

# POSITION WT AAA AAC AAG AAT ACA ACC ACG ACT AGA AGC AGG AGT ATA ATC ATG ATT CAA CAC CAG CAT CCA CCC CCG CCT CGA CGC CGG CGT CTA CTC CTG CTT GAA GAC GAG GAT GCA GCC GCG GCT GGA GGC GGG GGT GTA GTC GTG GTT TAA TAC TAG TAT TCA TCC TCG TCT TGA TGC TGG TGT TTA TTC TTG TTT
1 ATG 0 0 1 0 0 0 2 0 0 0 1 0 0 0 62409 8 0 0 0 0 0 0 0 0 0 0 0 0 0 0 0 0 0 0 0 0 0 0 0 0 0 0 0 0 0 0 0 0 0 0 0 0 0 0 0 0 0 0 0 0 0 0 1 0
2 AAG 4 0 61220 7 0 0 3 0 0 0 30 0 0 0 340 750 0 0 0 0 0 0 0 0 0 0 0 0 0 0 0 0 0 0 10 0 0 0 0 0 0 0 0 0 28 0 0 0 0 0 0 0 0 1 0 1 0 0 0 2 0 0 0 0
3 GCA 0 0 0 0 7 0 0 0 0 0 0 0 0 0 0 0 0 0 0 0 0 0 0 0 0 0 0 0 0 0 0 0 3 0 0 0 62390 0 1 0 3 0 0 0 7 0 0 0 0 0 0 0 5 0 0 0 0 0 0 0 0 0 0 0
4 AAA 62213 1 3 0 1 0 0 0 2 0 0 0 0 0 0 0 166 0 0 0 0 0 0 0 0 0 0 0 0 0 0 0 1 0 0 0 0 0 0 0 0 0 0 0 0 0 0 0 0 5 0 7 0 0 0 1 0 0 0 0 0 0 15 0
5 CTA 0 0 0 0 0 0 0 0 0 0 0 0 20 0 0 0 2 0 0 0 1 0 0 0 0 0 0 0 62387 0 0 0 0 0 0 0 0 0 0 0 0 11 0 0 0 0 0 0 0 0 0 0 0 0 0 0 0 0 0 0 0 0 0 0
6 CTG 0 0 0 0 0 0 0 0 0 0 0 0 0 0 24 0 0 0 2 0 0 0 1 0 0 0 1 0 5 0 62356 4 0 0 0 0 0 0 0 0 0 0 0 0 0 0 0 0 0 0 0 0 0 0 0 0 0 0 0 0 0 14 2 0
7 GTC 0 0 0 0 0 0 0 0 0 0 0 0 0 13 0 0 0 0 0 0 0 0 0 0 0 0 0 0 0 5 0 0 0 0 0 0 0 20 0 0 0 2 0 0 21 62315 0 2 0 0 0 0 0 0 0 0 0 0 0 0 0 16 0 0
8 CTG 0 0 0 0 0 0 0 0 0 0 0 0 0 0 10 0 0 0 0 0 0 0 18 0 0 0 0 0 11 0 62363 2 0 0 0 0 0 0 0 0 0 0 0 0 0 0 0 0 0 0 0 0 0 0 0 0 0 0 0 0 0 0 2 0
9 TTA 0 0 0 0 0 0 0 0 0 0 0 0 0 0 0 0 0 0 0 0 1 0 0 0 0 0 0 0 2 0 0 0 0 0 0 0 0 0 0 0 0 0 0 0 0 0 0 0 0 0 0 0 5 0 0 0 1 0 0 0 62396 0 1 4
10 TAT 0 0 0 0 0 0 0 0 0 0 0 0 0 0 0 0 0 0 0 4 0 0 0 0 0 0 0 0 0 0 0 0 0 0 0 1 0 0 0 0 0 0 0 0 0 0 0 0 30 1 5 62280 0 0 0 0 0 0 0 79 0 0 0 1
11 GCA 0 0 0 0 14 0 0 0 0 0 0 0 0 0 0 0 0 50 0 0 4 0 0 0 0 0 0 0 0 0 0 0 37 0 0 0 62260 0 4 0 0 0 0 0 9 0 0 0 0 0 0 0 16 0 0 0 0 0 0 0 0 0 0 0
12 TTT 0 0 0 0 0 0 0 0 0 0 0 0 0 8 0 1 0 0 0 0 0 0 0 0 0 0 0 0 0 0 0 0 0 0 0 0 0 0 0 0 0 0 0 0 0 0 0 1 0 0 0 1 0 0 0 0 0 0 0 2 0 1 2 62398
13 GTA 0 0 0 0 0 0 0 0 0 0 0 0 8 0 0 0 0 0 0 0 0 0 0 0 0 0 0 0 4 0 0 0 0 0 0 0 2 0 0 0 1 0 0 0 62383 0 7 0 0 0 0 0 0 0 0 0 0 0 0 0 6 0 0 0
14 GCT 0 0 0 0 0 0 0 2 0 0 0 0 0 0 0 0 0 0 0 0 0 0 0 0 0 0 0 58 0 0 0 0 0 0 0 44 0 5 0 62286 0 0 0 0 0 0 0 0 0 0 0 0 0 0 0 8 0 0 0 0 0 0 0 0
15 ACA 16 0 0 0 62348 3 8 2 0 0 0 0 5 0 0 0 0 0 0 0 0 0 0 0 0 0 0 0 0 0 0 0 0 0 0 0 7 0 0 0 0 0 0 0 0 0 0 0 0 0 0 0 0 0 0 0 0 0 0 0 0 0 0 0
16 GAT 0 0 0 5 0 0 0 0 0 0 0 0 0 0 0 0 0 0 0 1 0 0 0 0 0 0 0 0 0 0 0 0 0 1 6 62374 0 0 0 1 0 0 0 4 0 0 0 1 0 0 0 6 0 0 0 0 0 0 0 0 0 0 0 0
17 GCA 0 0 0 0 12 0 0 0 0 0 0 0 0 0 0 0 0 0 0 0 1 0 0 0 0 0 0 0 0 0 0 0 7 0 0 0 62361 1 11 0 0 0 0 0 7 0 0 0 0 0 0 0 3 0 0 0 0 0 0 0 0 0 0 0
18 GAC 0 0 0 0 0 0 0 0 0 0 0 0 0 0 0 0 0 0 0 0 0 0 0 0 0 0 0 0 0 0 0 0 14 62325 0 5 0 0 0 0 0 1 0 0 0 2 0 0 0 14 0 0 0 0 0 0 0 0 0 0 0 0 0 0
19 ACA 11 0 0 0 62358 0 14 2 0 0 0 0 7 0 0 0 0 0 0 0 1 0 0 0 0 0 0 0 0 0 0 1 0 0 0 0 0 0 0 0 0 0 0 0 0 0 0 0 0 0 0 0 0 0 0 0 0 0 0 0 0 0 0 0
20 ATA 0 0 0 0 9 0 0 0 3 0 0 0 62384 0 2 0 0 0 0 0 0 0 0 0 0 0 0 0 0 0 0 0 0 0 0 0 0 0 0 0 0 0 0 0 4 0 0 0 0 0 0 0 0 0 0 0 0 0 0 0 0 0 0 0
21 TGT 0 0 0 0 0 0 0 0 0 0 0 0 0 0 0 0 0 0 0 0 0 0 0 0 0 0 0 8 0 0 0 0 0 0 0 0 0 0 0 0 0 0 0 1 0 0 0 0 0 0 0 8 0 0 0 0 0 18 0 62365 0 0 0 5
22 ATA 1 0 0 0 1 0 0 0 1 0 0 0 62383 2 16 0 0 0 0 0 0 0 0 0 0 0 0 0 0 0 0 0 0 0 0 0 0 0 0 0 0 0 0 0 6 0 0 0 0 0 0 0 0 0 0 0 0 0 0 0 3 0 0 0
23 GGC 0 0 0 0 0 0 0 0 0 2 0 0 0 0 0 0 0 0 0 0 0 0 0 0 0 0 0 0 0 0 0 0 0 2 0 0 0 0 0 0 46 62251 4 3 0 15 0 0 0 0 0 0 0 0 0 0 0 16 0 0 0 0 0 0
24 TAC 1 0 0 0 1063 4 0 0 0 0 0 0 0 0 0 0 0 6 0 0 0 0 0 0 0 0 0 0 0 0 0 0 0 18 0 0 0 0 0 0 0 0 0 0 0 0 0 0 29 61278 1 4 0 0 0 0 0 1 0 0 0 0 0 0
25 CAT 0 0 0 29 0 0 0 0 0 0 0 0 0 0 0 0 0 0 0 62289 0 0 0 0 0 0 0 8 0 0 0 0 0 0 0 2 0 0 0 0 0 0 0 0 0 0 0 0 83 0 0 6 0 0 0 0 0 0 0 0 0 0 0 0
26 GCG 0 0 0 0 0 0 12 0 0 0 0 0 0 0 0 0 0 0 0 0 0 0 2 0 0 0 0 0 0 0 0 0 1 0 311 0 80 3 61877 16 0 0 1 0 0 0 11 0 0 0 0 0 0 0 12 1 0 0 0 0 0 0 0 0
27 AAC 89 62293 0 10 0 2 0 0 0 2 0 0 0 0 0 0 0 0 0 0 0 0 0 0 0 0 0 0 0 0 0 0 0 4 0 0 0 0 0 0 0 0 0 0 0 0 0 0 0 0 0 0 0 0 0 0 0 0 0 0 0 0 0 0
28 AAC 24 62371 3 1 0 0 0 0 0 4 0 0 0 0 0 0 0 0 0 0 0 0 0 0 0 0 0 0 0 0 0 0 0 10 0 0 0 0 0 0 0 0 0 0 0 0 0 0 0 1 0 0 0 0 0 0 0 0 0 0 0 0 0 0
29 TCA 0 0 0 0 1 0 0 0 0 0 0 0 0 0 0 0 0 0 0 0 3 0 0 0 0 0 0 0 0 0 0 0 0 0 0 0 2 0 0 0 0 0 0 0 0 0 0 0 29 0 0 0 62338 2 21 4 0 0 0 0 4 0 0 0
30 ACC 0 43 0 0 27 62287 7 8 0 0 0 0 0 14 0 0 0 0 0 0 0 7 0 0 0 0 0 0 0 0 0 0 0 0 0 0 0 6 0 0 0 0 0 0 0 0 0 0 0 0 0 0 0 1 0 0 0 0 0 0 0 0 0 0
31 GAC 2 21 0 0 0 0 0 0 0 0 0 0 0 0 0 0 0 0 0 0 0 0 0 0 0 0 0 0 0 0 0 0 26 62344 0 4 0 2 0 0 0 0 0 0 0 0 0 0 0 9 0 0 0 0 0 0 0 0 0 0 0 0 0 0
32 ACT 0 0 0 25 1 4 0 62369 0 0 0 0 0 0 0 7 0 0 0 0 0 0 0 2 0 0 0 0 0 0 0 0 0 0 0 0 0 0 0 3 0 0 0 0 0 0 0 0 0 0 0 0 0 0 0 0 0 0 0 0 0 0 0 0
33 GTT 0 0 0 0 0 0 0 0 0 0 0 0 0 0 0 13 0 0 0 0 0 0 0 0 0 0 0 0 0 0 0 2 0 0 0 0 0 1 0 2 0 0 0 1 0 2 0 62362 0 0 0 0 0 0 0 0 0 0 0 0 0 0 0 6
34 GAC 0 2 0 0 0 0 0 0 0 0 0 0 0 0 0 0 0 0 0 0 0 0 0 0 0 0 0 0 0 0 0 0 22 62331 1 5 0 0 0 0 0 11 0 0 0 0 0 0 0 1 0 0 0 0 0 0 0 0 0 0 0 0 0 0
35 ACA 12 0 0 0 62370 0 9 2 0 0 0 0 6 0 0 0 0 0 0 0 4 0 0 0 0 0 0 0 0 0 0 0 0 0 0 0 2 0 0 0 0 0 0 0 0 0 0 0 0 0 0 0 1 0 0 0 0 0 0 0 0 0 0 0
36 ATA 0 0 0 0 6 0 0 0 0 0 0 0 62370 0 2 1 0 0 0 0 0 0 0 0 0 0 0 0 0 0 0 0 0 0 0 0 0 0 0 0 0 0 0 0 16 0 0 0 0 0 0 0 0 0 0 0 0 0 0 0 0 0 0 0
37 CTC 0 0 0 0 0 0 0 0 0 0 26 0 0 32 0 0 0 2 0 0 0 1 0 0 0 3 0 0 7 62325 0 5 0 0 0 0 0 0 0 0 0 0 0 0 0 0 0 0 0 0 0 0 0 0 0 0 0 0 0 0 0 0 0 0
38 GAG 0 0 20 0 0 0 0 0 0 0 0 0 0 0 0 0 0 0 1 0 0 0 0 0 0 0 0 0 0 0 0 0 5 1 62237 38 0 0 0 0 0 0 2 0 0 0 0 0 0 0 11 0 0 0 0 0 0 0 0 0 0 0 0 0
39 AAG 2 0 62252 3 0 0 0 0 0 0 11 0 0 0 0 0 0 0 0 0 0 0 0 0 0 0 0 0 0 0 0 0 0 0 2 0 0 0 0 0 0 0 0 0 0 0 0 0 0 0 1 0 0 0 0 0 0 0 0 0 0 0 0 0
40 AAT 0 0 0 62363 0 0 0 0 0 0 0 2 0 0 0 0 0 0 0 0 0 0 0 0 0 0 0 0 0 0 0 0 0 0 0 4 0 0 0 0 0 0 0 0 0 0 0 0 0 0 0 0 0 0 0 0 0 0 0 0 0 0 0 0
41 GTG 0 0 0 0 0 0 0 0 0 0 0 0 0 0 4 0 0 0 0 0 0 0 0 0 0 0 0 0 0 0 1 0 0 0 11 0 0 0 1 0 0 0 0 0 4 0 62076 4 0 0 0 0 0 0 0 0 0 0 0 0 0 0 5 0
42 GCA 0 0 0 0 5 0 0 0 0 0 0 0 0 0 0 0 0 0 0 0 1 0 0 0 0 0 0 0 0 0 0 0 10 0 0 0 62169 0 4 7 1 0 0 0 13 0 0 0 0 0 0 0 25 0 0 0 0 0 0 0 0 0 0 0
43 GTG 0 0 0 0 0 0 0 0 0 0 0 0 0 0 5 0 0 0 0 0 0 0 0 0 0 0 0 0 0 0 0 0 0 0 1 0 0 0 0 0 0 0 0 0 9 1 62267 5 0 0 0 0 0 0 0 0 0 0 0 0 0 0 2 0
44 ACA 10 0 0 0 62294 0 8 0 0 0 0 0 6 0 0 0 0 0 0 0 0 0 0 0 0 0 0 0 0 0 0 0 0 0 0 0 4 0 0 0 0 0 0 0 0 0 0 0 0 0 0 0 0 0 0 0 0 0 0 0 0 0 0 0
45 CAT 0 0 0 19 0 0 0 0 0 0 0 0 0 0 0 0 0 0 0 62367 0 0 0 0 0 0 0 0 0 0 0 0 0 0 0 0 0 0 0 0 0 0 0 0 0 0 0 0 0 0 0 4 0 0 0 0 0 0 0 0 0 0 0 0
46 TCT 0 0 0 0 0 0 0 0 0 0 0 0 0 0 0 0 0 0 0 0 0 0 0 2 0 0 0 0 0 0 0 0 0 0 0 0 0 0 0 3 0 0 0 0 0 0 0 0 0 0 0 40 0 8 0 62321 0 0 0 0 0 0 0 0
47 GTT 0 0 0 0 0 0 0 0 0 0 0 0 0 0 0 4 0 0 0 0 0 0 0 0 0 0 0 0 0 0 0 1 0 0 0 0 0 0 0 3 0 0 0 1 3 5 0 62215 0 0 0 0 0 0 0 0 0 0 0 0 0 0 0 87
48 AAC 51 62294 1 7 0 1 0 0 0 1 0 0 0 0 0 0 0 1 0 0 0 0 0 0 0 0 0 0 0 0 0 0 0 4 0 0 0 0 0 0 0 0 0 0 0 0 0 0 0 0 0 0 0 0 0 0 0 0 0 0 0 0 0 0
49 CTG 0 0 0 0 0 0 0 0 0 0 0 0 0 0 11 0 0 0 1 0 0 0 9 0 0 0 0 0 26 0 62208 16 0 0 0 0 0 0 0 0 0 0 0 0 0 0 0 0 0 0 0 0 0 0 0 0 0 2 0 0 0 0 2 0
50 CTC 0 0 0 0 0 0 0 0 0 0 0 0 0 29 0 0 0 0 0 0 0 4 0 0 0 0 0 0 13 62249 0 21 0 0 0 0 0 0 0 0 0 0 0 0 0 0 0 0 0 0 0 0 0 0 2 0 0 0 0 0 0 2 0 0
51 GAA 8 0 0 0 0 0 0 0 0 0 0 0 0 0 0 0 0 0 0 0 0 0 0 0 0 0 0 0 0 0 0 0 62210 1 7 7 0 0 0 0 7 0 0 0 0 0 0 0 6 0 0 0 0 0 0 0 0 0 0 0 0 0 0 0
52 GAC 0 3 0 0 0 0 0 0 0 0 0 0 0 0 0 0 0 0 0 0 0 0 0 0 0 0 0 0 0 0 0 0 14 62020 0 12 0 2 0 0 0 10 0 0 0 0 0 0 0 21 0 0 0 0 0 4 0 0 0 0 0 0 0 0
53 AGC 0 17 0 0 0 0 0 0 28 61842 2 21 0 25 0 0 0 0 0 0 0 0 0 0 0 5 0 0 0 0 0 0 0 0 0 0 0 0 0 0 0 16 0 0 0 0 0 0 0 0 0 0 0 0 0 0 0 1 0 0 0 0 0 0
54 CAC 0 10 0 0 0 0 0 0 0 0 0 0 0 0 0 0 39 62088 3 8 0 1 0 0 0 0 0 0 0 0 0 0 0 0 0 0 0 0 0 0 0 0 0 0 0 0 0 0 0 6 0 0 0 0 0 0 0 0 0 0 0 0 0 0
55 AAC 20 61743 4 9 0 0 0 0 0 5 0 0 0 0 0 0 0 1 0 0 0 0 0 0 0 0 0 0 0 0 0 0 0 11 0 0 0 0 0 0 0 0 0 0 0 0 0 0 0 0 0 0 0 0 0 0 0 0 0 0 0 0 0 0
56 GGG 0 0 0 0 1 0 0 0 0 0 10 0 0 0 0 0 0 0 0 0 0 0 0 0 0 0 0 0 0 0 0 0 0 0 3 0 0 0 0 0 185 2 61764 258 0 0 7 0 0 0 0 0 0 0 0 0 0 0 1 0 0 0 0 0
57 AAA 62285 1 38 0 0 0 0 0 1 0 0 0 2 0 0 0 1 0 0 0 0 0 0 0 0 0 0 0 0 0 0 0 9 0 0 0 0 0 0 0 0 0 0 0 0 0 0 1 1 0 0 0 0 0 0 0 0 0 0 0 0 0 0 0
58 CTA 0 0 0 0 0 0 0 0 0 0 0 0 18 0 0 0 2 0 0 0 3 0 0 0 0 0 0 0 61920 0 2 0 0 0 0 0 0 0 0 0 0 0 0 0 0 0 0 0 0 0 0 0 0 0 0 0 0 0 0 0 1 0 0 0
59 TGT 0 0 0 0 0 0 0 0 0 0 0 1 0 0 0 0 0 0 0 0 0 0 0 0 0 0 0 21 0 0 0 0 0 0 0 0 0 0 0 0 0 0 0 0 0 0 0 0 0 0 0 7 0 0 0 0 2 4 0 62315 0 0 0 8
60 AAA 62364 0 13 0 0 0 1 0 0 0 0 0 1 0 0 0 1 0 0 0 0 0 0 0 0 0 0 0 0 0 0 0 4 0 0 0 0 0 0 0 0 0 0 0 0 0 0 0 0 0 0 0 0 0 0 0 0 0 0 0 33 0 0 0
61 TTA 0 0 0 0 0 0 0 0 0 0 0 0 4 0 0 0 0 0 0 0 0 0 0 0 0 0 0 0 0 0 0 0 0 0 0 0 0 0 0 0 0 0 0 0 0 0 0 0 0 0 0 0 2 0 0 0 0 0 0 0 62330 0 6 1
62 AAA 62253 4 53 2 0 0 0 0 5 0 0 0 0 0 0 0 0 0 0 0 0 0 0 0 0 0 0 0 0 0 0 0 5 0 0 0 0 0 0 0 0 0 0 0 0 0 0 0 2 0 0 0 0 0 0 0 0 0 0 0 0 0 0 0
63 GGA 0 0 0 0 0 0 0 0 6 0 0 0 0 0 0 0 0 0 0 0 0 0 0 0 0 0 0 0 0 0 0 0 2 0 0 0 1 0 0 0 62358 1 0 1 15 0 0 0 0 0 0 0 0 0 0 0 10 0 0 0 0 0 0 0
64 ATA 0 0 0 0 0 0 0 0 0 0 0 0 62297 1 23 3 0 0 0 0 0 0 0 0 0 0 0 0 21 0 0 0 0 0 0 0 0 0 0 0 0 0 0 0 2 0 0 0 0 0 0 0 0 0 0 0 0 0 0 0 4 0 0 0
65 GCC 0 0 0 0 0 2 0 0 0 12 0 0 0 0 0 0 0 0 0 0 0 6 0 0 0 0 0 0 0 0 0 0 0 4 0 0 1 62243 0 2 0 1 0 3 0 9 0 0 0 0 0 2 0 5 0 0 0 0 0 0 0 0 0 0
66 CCA 0 0 0 0 10 0 0 0 0 0 0 0 0 0 0 0 12 0 0 0 62150 0 0 0 0 0 0 0 4 0 0 0 0 0 0 0 0 0 0 0 0 0 0 0 0 0 0 0 0 0 0 0 1 0 0 0 0 0 0 0 0 0 0 0
67 CTA 0 0 0 0 0 0 0 0 0 0 0 0 41 0 0 0 0 0 0 0 5 0 0 0 0 0 0 0 62242 0 1 0 0 0 0 0 0 0 0 0 0 0 0 0 2 0 0 0 0 0 0 0 0 0 0 0 0 0 0 0 2 0 0 0
68 CAA 22 0 0 0 0 0 0 0 0 0 0 0 0 0 0 0 61715 0 2 0 0 0 0 0 1 0 0 0 0 0 0 543 0 0 0 13 0 3 0 0 0 0 0 0 0 0 0 0 6 0 0 0 0 0 0 0 0 0 0 0 7 0 0 0
69 TTG 0 0 0 0 0 0 0 0 0 0 0 0 0 0 1 0 0 0 0 0 0 0 0 0 0 0 0 0 0 0 0 0 0 0 0 0 0 0 0 0 0 0 0 0 0 0 1 0 0 0 1 0 0 0 2 0 0 0 0 0 7 0 62285 6
70 GGG 0 0 0 0 0 0 0 0 0 0 4 0 0 0 0 0 0 0 0 0 0 0 0 0 0 0 0 0 0 0 0 0 0 0 2 0 0 0 0 0 8 1 62268 73 0 0 6 0 0 0 0 0 0 0 0 0 0 0 5 0 0 0 0 0
71 AAA 62394 0 1 3 0 0 0 0 4 0 0 0 0 0 0 0 0 0 0 0 0 0 0 0 0 0 0 0 0 0 0 0 10 0 0 0 0 0 0 0 0 0 0 0 0 0 0 0 0 0 0 0 0 0 0 0 0 0 0 0 0 0 0 0
72 TGT 0 0 0 0 0 0 0 0 0 0 0 2 0 0 0 0 0 0 0 0 0 0 0 0 0 0 0 0 0 0 0 0 0 0 0 0 0 0 0 0 0 0 0 0 0 0 0 0 0 0 0 6 0 0 0 0 1 4 0 62382 0 0 0 9
73 AAC 16 62309 0 7 0 0 0 0 0 5 0 0 0 0 0 0 0 1 0 0 0 0 0 0 0 0 0 0 0 0 0 0 0 9 0 0 0 0 0 0 0 0 0 0 0 0 0 0 0 1 0 0 0 0 0 0 0 0 0 0 0 0 0 0
74 ATC 0 0 0 0 0 4 0 0 0 0 0 0 5 62272 0 18 0 0 0 0 0 0 0 0 0 0 0 0 0 1 0 0 0 0 0 0 0 0 0 0 0 0 0 0 0 1 13 0 0 0 0 0 0 0 0 0 0 0 0 0 0 0 0 0
75 ACC 0 13 0 0 5 62239 0 11 0 0 0 0 0 12 0 4 0 0 0 0 0 0 0 0 0 0 0 0 0 0 0 0 0 7 0 0 2 81 6 0 0 0 0 0 0 0 0 0 0 0 0 0 0 0 0 0 0 0 0 0 0 0 0 0
76 GGA 0 0 0 0 0 0 0 0 7 0 0 0 0 0 0 0 0 0 0 0 0 0 0 0 0 0 0 0 0 0 0 0 9 0 0 0 1 0 0 0 62281 1 20 0 36 0 0 0 0 0 0 0 0 0 0 0 11 0 0 0 0 0 0 0
77 TGG 0 0 0 0 0 0 0 0 0 0 0 0 0 0 0 0 0 0 0 0 0 0 0 0 0 0 2 0 0 0 0 0 0 0 0 0 0 0 0 0 0 0 1 0 0 0 0 0 0 0 7 0 0 0 0 0 8 1 62235 91 0 0 1 0
78 CTC 0 0 0 0 0 0 0 0 0 0 0 0 0 51 0 0 0 0 0 0 0 2 0 0 0 0 0 0 245 62056 0 3 0 0 0 0 0 0 0 0 0 0 0 0 0 13 0 0 0 0 0 0 0 0 0 0 0 0 0 0 0 2 0 0
79 TTG 0 0 0 0 0 0 0 0 0 0 0 0 0 0 1 0 0 0 0 0 0 0 0 0 0 0 0 0 0 0 7 0 0 0 0 0 0 0 0 0 0 0 0 0 0 0 3 0 0 0 2 0 0 0 4 0 0 0 3 0 9 0 62298 5
80 GGA 0 0 0 0 0 0 0 0 0 0 0 0 0 0 0 0 0 0 0 0 0 0 0 0 0 0 0 0 0 0 0 0 7 0 0 0 0 0 0 0 62353 0 2 0 23 0 0 0 0 0 0 0 0 0 0 0 14 0 0 0 0 0 0 0
81 AAT 2 0 0 62387 0 0 0 0 0 0 0 2 0 0 0 0 0 0 0 0 0 0 0 0 0 0 0 0 0 0 0 0 0 0 0 0 0 0 0 0 0 0 0 0 0 0 0 0 0 0 0 0 0 0 0 0 0 0 0 0 0 0 0 0
82 CCA 0 0 0 0 117 0 0 0 0 0 0 0 0 0 0 0 6 0 0 0 62204 2 26 25 2 0 0 0 3 0 0 0 0 0 0 0 1 0 0 0 0 0 0 0 0 0 0 0 0 0 0 0 6 0 0 0 0 0 0 0 0 0 0 0
83 GAA 2 12 0 0 0 0 0 0 0 0 0 0 0 0 0 0 1 0 0 0 0 0 0 0 0 0 0 0 0 0 0 0 62355 0 1 0 0 0 0 0 6 0 0 0 0 0 0 0 22 2 0 0 0 0 0 0 0 0 0 0 0 0 0 6
84 TGC 0 0 0 0 0 0 0 0 0 2 0 0 0 0 0 0 0 0 0 0 0 0 0 0 0 1 0 0 0 0 0 0 0 0 0 0 0 0 0 0 0 0 0 0 0 0 0 0 0 5 0 0 0 0 0 0 60 62285 2 19 0 4 0 0
85 GAC 0 24 0 0 0 0 0 0 0 0 0 0 0 0 0 0 0 1 0 0 0 0 0 0 0 0 0 0 0 0 0 0 18 62340 0 2 0 0 0 0 0 12 0 0 0 1 0 0 0 15 0 0 0 0 0 0 0 0 0 0 0 0 0 0
86 TCA 0 0 0 0 1 0 0 0 0 0 0 0 0 0 0 0 8 0 0 0 5 0 0 0 0 0 0 0 0 0 0 0 0 0 0 0 21 0 0 0 0 0 0 0 0 0 0 0 27 0 0 0 62296 0 7 0 0 0 0 0 5 0 0 0
87 CTG 0 0 0 0 0 0 0 0 0 0 0 0 0 0 189 0 0 0 4 0 0 0 6 0 0 0 2 0 14 0 62158 8 0 0 0 0 0 0 0 0 0 0 0 0 0 0 1 0 0 0 0 0 0 0 0 0 0 0 0 0 0 0 12 0
88 CTT 0 0 0 0 0 0 0 0 0 0 0 0 0 0 0 113 0 0 0 1 0 0 0 5 0 0 0 0 3 2 0 62277 0 0 0 0 0 0 0 0 0 0 0 0 0 0 0 5 0 0 0 0 0 0 0 0 0 0 0 0 0 0 0 5
89 CCA 0 0 0 0 41 0 0 0 0 0 0 0 5 86 0 0 7 0 0 0 62153 1 6 25 1 0 0 0 10 0 0 0 1 0 0 0 1 0 67 0 0 0 0 0 0 0 0 0 0 0 0 0 3 0 0 0 0 0 0 0 0 0 0 0
90 GCG 0 0 0 0 0 0 3 0 0 0 0 0 4 1 0 0 0 0 0 0 0 0 1 0 0 9 0 0 0 6 0 0 0 0 34 0 5 1 62217 21 0 0 0 0 0 0 59 0 0 0 0 1 0 0 12 0 0 0 0 0 0 0 0 0
91 AGA 4 0 0 0 0 0 0 0 62387 1 1 0 12 0 0 0 0 0 0 0 0 0 0 0 0 0 0 0 0 0 0 0 0 0 0 0 0 0 0 0 1 0 0 0 2 0 0 0 0 0 0 0 0 0 0 0 3 0 0 0 0 0 0 0
92 TCA 0 0 0 0 0 0 0 0 0 0 0 0 0 0 0 0 0 0 0 0 0 0 0 0 0 0 0 0 0 0 0 0 0 0 0 0 2 0 0 0 0 0 0 0 0 0 0 0 17 0 0 0 62382 0 10 0 0 0 0 0 3 0 0 0
93 TGG 0 0 0 0 0 0 0 0 0 0 1 0 0 0 0 0 0 0 0 0 0 0 0 0 0 0 3 0 0 0 0 0 0 0 0 0 0 0 0 0 0 0 5 0 0 0 0 0 0 0 35 0 0 0 2 0 2 0 62319 11 0 0 4 0
94 TCC 0 0 0 0 0 0 0 0 0 0 0 0 0 0 0 0 0 0 0 0 0 0 0 0 0 0 0 0 0 0 0 0 0 0 0 0 0 0 606 0 0 0 0 0 0 0 0 0 0 7 0 0 16 61707 0 7 0 1 0 0 49 1 0 0
95 TAC 0 1 0 0 0 0 0 0 0 0 0 0 0 0 0 0 0 10 0 0 0 0 0 0 0 0 0 0 0 0 0 0 0 1 0 0 0 0 0 0 0 0 0 0 0 0 0 0 9 62375 0 2 0 0 0 0 0 7 0 0 0 1 0 0
96 ATT 0 0 0 0 0 0 0 0 0 0 0 0 0 2 0 79109 0 0 0 0 0 0 0 0 0 0 0 0 0 0 0 3 0 0 0 0 0 0 0 0 0 0 0 0 0 0 0 5 0 0 0 0 0 0 0 0 0 0 0 0 0 0 0 0
97 GTA 0 1 0 0 0 0 0 0 0 0 0 0 7 0 0 0 0 0 0 0 0 0 0 0 0 0 0 0 0 0 0 0 0 0 0 0 2 0 0 0 2 0 0 0 79086 0 8 1 0 0 0 0 0 0 0 0 0 0 0 0 8 0 0 0
98 GAA 15 0 0 0 0 0 0 0 0 0 0 0 0 0 0 0 1 0 0 0 0 0 0 0 0 0 0 0 0 0 0 0 79078 0 5 2 1 0 0 0 6 0 0 0 0 0 0 0 13 0 0 0 0 0 0 0 0 0 0 0 0 0 0 0
99 ACA 28 0 0 0 78994 0 4 0 0 0 0 0 11 0 0 0 0 0 0 0 24 0 0 0 0 0 0 0 0 0 0 0 0 0 0 0 26 0 0 0 0 33 0 0 0 0 0 0 0 0 0 0 0 0 0 0 0 0 0 0 0 0 0 0
100 CCA 0 0 0 0 57 0 0 0 0 0 0 0 0 0 0 0 24 1 0 0 78959 2 3 0 1 0 0 0 2 0 0 0 0 0 0 0 2 64 0 0 0 0 0 0 0 0 0 0 0 0 0 0 4 0 1 0 0 0 0 0 0 0 0 0
101 AAC 27 79058 0 6 0 2 0 0 0 2 0 0 0 0 0 0 0 0 0 8 0 0 0 0 0 0 0 0 0 0 0 0 0 3 0 0 0 0 0 0 0 0 0 0 0 0 0 0 0 3 0 0 0 0 0 0 0 0 0 0 0 0 0 0
102 TCT 0 0 0 0 0 0 0 1 0 0 0 0 0 0 0 0 0 0 0 0 0 0 0 5 0 0 0 0 0 0 0 0 0 0 0 0 0 0 0 0 0 0 0 0 0 0 0 0 0 0 0 15 1 27 1 79060 0 0 0 0 0 0 0 1
103 GAG 0 0 6 0 0 0 0 0 0 0 0 0 0 6 0 0 0 0 1 0 0 0 0 0 0 0 0 0 0 0 0 0 2 0 79031 9 0 0 0 0 0 0 15 0 32 0 4 0 0 0 6 0 0 0 0 0 0 0 0 0 0 0 0 0
104 AAT 6 162 0 73414 0 0 0 0 7 0 0 5 2 0 0 1 0 0 0 5440 0 0 0 0 0 0 0 0 0 0 0 0 1 48 0 6 7 0 0 0 0 0 0 0 0 0 0 0 0 0 0 0 0 0 0 0 0 0 0 0 0 0 0 0
105 GGA 0 0 0 0 0 0 0 0 21 0 0 0 0 0 0 0 0 0 0 0 0 0 0 0 0 0 0 0 0 0 0 0 6 0 0 0 2 0 0 0 78987 1 7 0 50 0 0 0 0 0 0 0 0 0 0 0 17 0 0 0 0 0 0 0
106 GCA 0 4 0 0 18 0 0 0 0 0 0 0 0 0 0 0 0 0 0 0 1 8 0 0 0 0 0 0 0 0 0 0 53 0 0 0 78944 2 1 3 5 0 0 0 7 0 0 0 0 0 0 0 49 0 0 0 0 0 0 0 0 0 0 0
107 TGT 0 0 0 0 0 0 0 0 0 0 0 0 0 0 0 0 0 0 0 0 0 0 0 0 0 0 0 2 0 0 0 0 0 0 0 0 0 0 0 0 0 0 0 5 0 0 0 0 0 0 0 14 0 0 0 1 3 1 3 79078 0 0 0 14
108 TAT 0 0 0 1 0 0 0 0 0 0 0 0 0 0 0 0 0 0 0 13 0 0 0 0 0 0 0 0 0 0 0 0 0 0 0 0 0 0 0 0 0 0 0 0 0 0 0 0 0 4 0 79073 0 0 0 0 0 0 0 3 0 0 0 0
109 CCA 0 0 0 0 33 0 0 0 0 0 0 0 0 0 0 0 13 0 0 0 79036 0 10 3 0 0 0 0 0 0 0 0 0 0 0 0 0 0 0 0 0 0 0 0 0 0 0 0 0 0 0 0 3 0 0 0 0 0 0 0 0 0 0 0
110 GGA 0 0 0 0 0 0 0 0 5 0 0 0 0 0 0 0 0 0 0 0 0 0 0 0 3 0 0 0 0 0 0 0 3 0 0 0 0 0 0 0 79060 2 14 0 4 0 0 0 0 0 0 0 0 0 0 0 12 0 0 0 0 0 0 0
111 GAT 0 0 0 15 0 0 0 0 0 0 0 0 0 0 0 0 0 0 0 0 0 0 0 0 0 0 0 0 0 0 0 0 0 2 0 78991 0 0 0 1 0 0 0 5 0 0 0 1 0 0 0 18 0 0 0 0 0 0 0 0 0 0 0 0
112 CTC 0 0 0 0 0 0 0 0 0 0 0 0 0 14 0 0 0 8 0 0 0 16 0 0 0 1 0 0 15 79030 0 7 0 0 0 0 0 0 0 0 0 0 0 0 0 0 0 0 0 0 0 0 0 0 0 0 0 0 0 0 0 6 0 0
113 ATC 0 2 0 0 0 3 0 0 0 0 0 0 292 78762 1 16 0 0 0 0 0 0 0 0 0 0 0 0 0 1 0 0 0 0 0 0 0 0 0 0 0 0 0 0 0 18 0 0 0 0 0 0 0 0 0 0 0 0 0 0 0 2 0 0
114 GAC 0 12 0 0 0 0 0 0 0 0 0 0 0 0 0 0 3 0 1 0 0 0 0 0 0 0 0 0 0 0 0 0 23 78998 25 1 0 1 0 0 0 9 0 0 0 0 0 0 0 5 0 0 0 0 0 0 0 0 0 0 0 0 0 0
115 TAT 0 0 0 5 0 0 0 0 0 0 0 0 0 0 0 0 0 6 0 5 0 0 0 0 0 0 0 0 0 0 0 0 0 0 0 0 0 0 0 0 0 0 7 0 0 0 0 0 0 3 0 78517 0 34 0 0 0 0 0 6 0 0 0 520
116 GAG 0 0 4 0 0 0 0 0 0 0 0 0 0 0 0 0 0 0 1 0 0 0 0 0 0 0 0 0 0 0 0 0 8 0 78989 4 0 0 1 0 0 0 19 0 0 0 1 0 0 0 18 0 0 0 0 0 0 0 0 0 0 0 0 0
117 GAA 2 0 0 0 0 0 0 0 0 0 0 0 0 0 0 0 3 0 0 0 0 0 0 0 0 0 0 0 0 0 0 0 78951 0 5 0 0 0 0 0 3 0 0 0 0 0 0 0 24 0 0 0 0 0 0 0 0 0 0 0 0 0 0 0
118 CTG 0 0 0 0 0 0 0 0 0 0 0 0 0 0 44 0 0 0 1 0 0 0 8 0 0 0 4 0 4 0 79006 15 0 0 0 0 0 0 0 0 0 0 0 0 0 0 0 0 0 0 0 0 0 0 0 0 0 0 0 0 3 0 1 0
119 AGG 0 0 7 0 0 0 0 0 14 0 78901 14 1 0 24 0 0 0 0 0 0 0 0 0 6 0 0 0 0 0 0 0 0 0 0 0 0 0 0 0 0 0 15 0 0 0 0 0 0 0 0 0 0 0 0 0 0 0 2 0 0 0 0 0
120 GAG 0 0 5 0 0 0 0 0 0 0 1 0 0 0 0 0 0 0 0 0 0 0 0 0 0 0 0 0 0 0 0 0 14 1 78981 16 0 0 1 0 0 0 8 0 0 0 4 0 0 0 24 0 0 0 0 0 0 0 0 0 0 0 0 0
121 CAA 35 0 0 0 0 0 0 0 0 0 0 0 0 0 0 0 79031 1 2 0 0 0 0 0 1 0 0 0 0 0 0 0 1 0 0 0 0 0 0 0 0 0 0 0 0 0 0 0 40 0 0 0 0 0 0 0 0 0 0 0 0 0 0 0
122 TTG 0 0 0 0 0 0 0 0 0 0 0 0 0 0 0 0 0 0 0 0 0 0 0 0 0 0 0 0 0 0 0 0 0 0 0 0 0 0 0 0 0 0 0 0 0 0 1 16 0 0 0 0 0 0 4 0 0 0 1 0 4 0 79024 5
123 AGC 0 7 0 0 0 0 0 0 32 78921 0 8 0 80 0 1 0 0 0 0 0 0 0 0 0 0 0 0 0 0 0 0 0 0 0 0 0 0 0 0 0 9 0 0 0 0 0 0 0 0 0 0 0 0 0 0 0 0 0 0 0 0 0 0
124 TCA 0 0 0 0 1 0 0 0 0 0 0 0 0 0 0 4 0 0 0 0 10 0 0 0 0 0 0 0 0 0 0 0 0 0 0 0 2 0 0 0 0 0 0 198 0 0 0 0 20 0 0 0 78853 1 3 0 0 0 0 0 6 0 0 0
125 GTA 0 0 0 0 0 0 0 0 0 0 0 0 4 0 0 0 0 0 0 0 0 0 0 0 0 0 0 0 0 0 0 0 1 0 0 0 19 0 0 0 2 0 0 0 79072 1 0 1 0 0 0 0 0 0 0 0 0 0 0 0 14 0 0 0
126 TCA 0 0 0 0 1 0 0 0 0 0 0 0 0 0 0 0 0 0 0 0 3 0 0 0 0 0 0 0 0 0 0 0 0 0 0 0 0 0 0 0 0 0 0 0 0 0 0 0 18 0 0 0 79087 1 2 0 0 0 0 0 2 0 0 0
127 TCA 0 0 0 0 2 0 0 0 0 0 0 0 0 0 0 0 0 0 0 0 5 0 0 0 0 0 0 0 0 0 0 0 0 0 0 0 0 0 0 0 0 0 0 0 0 0 0 0 12 0 0 0 79077 1 0 20 0 0 0 0 1 0 0 0
128 TTA 0 0 0 0 0 0 0 0 0 0 0 0 6 0 0 0 0 0 0 0 0 0 0 0 0 0 0 0 2 0 0 0 0 0 0 0 0 0 0 0 0 0 0 0 1 0 0 0 0 0 0 0 8 0 0 0 0 0 0 0 79071 0 7 0
129 GAA 1 0 0 0 0 0 0 0 0 0 0 0 0 0 0 0 0 0 0 0 0 0 0 0 0 0 0 0 0 0 0 0 79028 1 0 0 0 0 0 0 53 0 0 0 0 0 0 0 8 0 0 0 0 0 0 0 0 0 0 0 0 0 0 0
130 AGA 11 0 0 0 0 0 0 0 79051 0 2 1 8 0 0 0 0 0 0 0 0 0 0 0 0 0 0 0 0 0 0 0 0 0 0 0 0 0 0 0 4 0 0 0 0 0 0 0 0 0 0 0 0 0 0 0 1 0 0 0 0 0 0 0
131 TTC 0 0 0 0 0 0 0 0 0 0 0 0 0 1 0 0 0 0 0 0 0 0 0 0 0 0 0 0 0 2 0 0 0 0 0 0 0 0 0 0 0 0 0 0 0 0 0 0 0 0 0 0 0 6 0 0 0 0 0 0 28 79066 0 3
132 GAA 13 0 0 0 0 0 0 0 0 0 0 0 0 0 0 0 0 0 0 0 0 0 0 0 0 0 0 0 0 0 0 0 79090 0 3 0 0 0 0 0 2 0 0 0 0 0 0 0 9 0 0 0 0 0 0 0 0 0 0 0 0 0 0 0
133 ATA 0 0 0 0 4 0 0 0 0 0 0 0 79098 0 13 4 0 0 0 0 0 0 0 0 0 0 0 0 2 0 0 0 0 0 0 0 0 0 0 0 0 0 0 0 1 0 0 0 0 0 0 2 0 0 0 0 0 0 0 0 0 0 0 0
134 TTT 0 0 0 0 0 0 0 0 0 0 0 0 0 0 0 2 0 0 0 0 0 0 0 0 0 0 0 0 0 0 0 12 0 0 0 0 0 0 0 0 0 0 0 0 0 0 0 0 0 0 0 0 0 0 0 1 0 0 0 0 0 15 0 79095
135 CCC 0 6 0 0 0 96 0 0 0 0 0 0 0 0 0 10 0 49 0 0 17 78858 0 4 0 0 0 0 0 6 0 0 0 0 0 3 0 3 0 0 0 0 0 0 0 0 0 0 0 0 0 0 0 10 0 0 0 0 0 0 0 0 0 0
136 AAG 8 0 77494 15 961 0 1 14 0 16 4 13 0 0 0 0 0 4 6 0 0 37 1 25 0 0 0 0 0 0 0 35 0 18 34 0 0 24 1 0 0 11 15 0 21 1 54 24 0 2 0 22 0 0 0 0 0 0 36 0 8 35 48 0
137 GAA 7 0 0 0 0 0 0 0 0 0 0 0 0 0 0 0 0 0 0 0 0 21 0 0 0 0 0 0 0 0 0 0 78890 1 13 0 0 0 0 0 9 0 0 0 1 0 0 0 8 0 0 0 0 0 0 0 0 0 0 0 0 0 0 0
138 AGT 0 0 0 6 0 0 0 0 0 4 1 78953 0 0 0 114 0 0 0 0 3 0 0 0 0 0 0 0 0 0 0 0 0 0 0 0 0 0 0 0 0 0 0 3 0 0 0 0 0 0 0 0 0 0 0 0 0 0 0 0 0 0 0 0
139 TCA 0 0 0 0 1 0 0 0 0 0 0 0 0 0 0 0 0 0 0 0 1 0 0 0 0 0 0 0 0 0 0 0 0 0 0 0 1 0 0 0 0 0 0 0 0 0 0 0 44 0 0 0 79012 0 13 0 2 0 0 0 4 0 0 0
140 TGG 0 0 0 0 0 0 0 0 0 0 5 0 0 0 0 0 0 0 0 0 0 0 0 0 0 0 1 0 0 0 0 0 0 0 0 0 0 0 0 0 0 0 1 0 0 0 0 0 0 0 14 0 0 0 0 0 9 2 78432 45 0 0 6 0
141 CCC 0 0 0 0 0 103 0 0 0 0 0 0 0 0 0 0 0 24 0 0 20 78881 0 12 0 1 0 0 0 7 0 0 0 0 0 0 0 5 0 0 0 0 0 0 0 0 0 0 0 0 0 0 0 10 0 0 0 0 0 0 0 0 0 0
142 AAC 81 78944 1 7 0 4 0 0 0 6 0 0 0 2 0 0 0 7 0 0 0 0 0 0 0 0 0 0 0 0 0 0 0 4 0 0 0 0 0 0 0 0 0 0 0 0 0 0 0 0 0 0 0 0 0 0 0 0 0 0 0 0 0 0
143 CAC 0 18 0 0 2 0 0 0 0 0 0 0 0 0 0 0 30 78999 0 2 0 0 0 0 0 3 0 0 0 0 0 0 0 1 0 0 0 0 0 0 0 0 0 0 0 0 0 0 0 15 0 0 0 0 0 0 0 0 0 0 0 0 0 0
144 ACA 19 0 0 0 78391 3 16 0 0 0 0 0 6 0 0 0 0 0 0 0 7 0 0 0 0 0 0 0 0 0 0 0 0 0 0 0 14 0 0 0 0 0 0 0 0 0 0 0 0 0 0 0 1 0 0 0 0 0 0 0 0 0 0 0
145 TTC 0 0 0 46 0 0 0 0 0 0 0 0 0 0 0 0 0 0 0 0 0 0 0 0 0 0 0 0 0 2 0 0 0 0 0 0 0 0 0 0 31 0 0 0 0 1 0 0 0 0 0 0 0 4 0 0 0 3 0 0 14 78546 1 12
146 AAC 4 78481 3 30 0 1 0 0 0 7 0 1 1 1 0 0 0 0 0 10 0 0 0 0 0 0 0 0 0 0 0 0 0 7 0 0 0 0 0 0 0 0 0 0 0 0 0 0 0 0 0 0 0 0 0 0 0 0 0 0 0 0 0 0
147 GGA 0 0 0 0 0 0 0 0 9 0 0 0 0 0 0 0 0 0 0 0 0 0 0 0 0 0 0 0 0 0 0 0 8 0 0 0 0 0 0 0 78546 1 6 2 16 0 0 0 0 0 0 0 0 0 0 0 4 0 0 0 0 0 0 0
148 GTA 0 0 0 0 627 174 192 36 0 59 0 111 125 9 0 0 0 0 0 0 0 0 0 0 0 0 0 0 6 0 0 0 8 0 0 0 1 4 1 0 3 0 0 0 76110 0 18 0 0 0 1 0 49 188 446 31 0 0 0 0 18 0 0 0
149 ACA 31 0 0 0 78617 0 20 2 3 0 0 0 7 0 0 0 0 0 0 0 0 0 0 0 0 0 0 0 0 0 0 0 0 0 0 0 4 0 0 0 0 0 0 0 1 0 0 0 0 0 0 0 0 0 0 5 0 0 0 0 0 0 0 0
150 GTA 0 0 74 0 0 0 6 0 4 0 0 0 8 0 0 0 0 0 0 0 0 0 0 1 0 0 0 0 6 0 0 0 1 0 0 0 2 0 0 0 0 0 0 0 78332 1 2 1 0 0 0 0 0 0 0 0 0 0 19 0 23 6 0 0
151 TCA 0 0 0 0 0 0 0 0 0 0 0 0 0 0 0 0 0 0 0 0 27 0 0 0 0 0 0 0 0 0 0 0 0 0 0 0 0 0 0 0 0 0 0 0 0 0 0 0 13 0 0 0 78241 49 16 0 0 0 0 0 4 0 0 0
152 TGC 0 0 0 0 0 0 0 0 0 1 0 0 0 0 0 0 0 0 0 0 0 0 0 0 0 3 0 0 0 0 0 0 0 0 0 0 0 0 0 0 0 1 0 0 0 0 0 0 0 16 0 0 0 1 0 0 79 78457 1 10 0 22 0 0
153 TCC 105 1 815 45 8 29 24 0 197 3 125 1 1624 199 204 300 339 31 96 80 1355 750 11 391 75 293 16 63 522 184 2792 1078 0 0 0 1 402 1 69 12 196 819 357 529 133 349 782 339 0 710 1 187 9 60488 0 2 0 394 246 1 66 120 322 0
154 CAT 0 13 12 18 27 2 38 32 1 0 1 0 48 0 16 3 0 5 1 72706 20 0 0 3 13 0 0 2 40 48 36 11 37 44 372 4614 28 0 0 0 0 0 1 1 116 7 0 0 0 0 0 5 5 0 0 0 0 0 0 0 0 13 10 0
155 AGG 1 0 5 0 0 0 0 0 6 1 78584 18 0 1 30 7 0 0 3 0 0 0 0 0 0 0 0 0 18 12 0 0 0 7 0 13 16 0 0 0 54 1 68 39 0 0 0 2 0 0 75 3 5 0 0 2 0 0 2 0 1 0 0 0
156 GGA 121 692 0 0 2 206 28 3 4 101 0 11 0 0 21 0 695 9 4 0 0 0 0 0 0 0 1 0 0 0 0 0 270 850 80 64 385 603 0 41 74203 0 36 1 16 0 0 0 0 0 0 0 136 130 37 47 6 0 0 0 0 0 0 0
157 AAA 48660 160 36 178 700 1919 0 897 254 1 0 760 236 115 445 103 1244 6088 167 386 0 0 0 0 0 0 3 69 37 644 515 14 1885 1 221 495 0 0 33 2 141 391 554 5428 386 0 471 0 0 10 0 98 1940 215 18 70 0 0 0 1 1134 371 576 404
158 AGC 0 184 22 13 0 7 16 0 8 65889 4 14 7 92 12 13 14 313 196 1950 44 3715 23 729 3 9 14 0 133 137 18 0 0 2 0 0 133 3418 0 394 0 42 24 0 16 0 0 312 0 44 0 0 0 2 0 0 0 0 10 0 22 93 0 24
159 AGT 0 0 0 8 2 11 0 15 0 10 1 77835 0 0 0 31 0 0 0 0 0 0 0 0 0 0 0 0 0 0 0 0 1 1112 0 0 0 0 0 0 0 0 0 2 0 0 0 0 0 0 0 0 0 0 0 0 0 0 0 0 0 0 0 0
160 TTT 0 0 0 0 0 0 0 0 0 0 0 0 0 0 0 1 0 0 0 0 0 0 0 0 0 0 0 0 0 0 0 2 0 0 0 0 0 0 0 0 0 0 0 0 0 0 0 0 0 0 0 0 0 0 0 0 0 0 0 1 0 5 0 78998
161 TAC 0 0 0 0 0 0 0 0 0 0 0 0 0 0 0 0 0 2 0 0 0 0 0 0 0 0 0 0 0 0 0 0 0 1 0 0 0 0 0 0 0 0 0 0 0 0 0 0 4 79030 0 9 0 0 0 0 0 8 0 0 0 5 0 0
162 AGA 5 4 0 0 1 0 0 0 78600 0 0 0 4 0 0 0 1 0 0 0 0 0 0 0 446 0 0 0 0 0 0 0 0 0 0 0 0 0 0 0 16 0 0 0 0 0 0 0 0 0 0 0 0 0 0 0 0 0 0 0 0 0 0 0
163 AAT 2 1 16 79005 0 0 0 0 0 0 0 5 0 0 0 2 0 0 0 0 0 0 0 0 0 0 0 0 0 0 0 0 0 0 0 1 0 0 0 0 0 0 0 0 0 0 0 0 0 0 0 0 0 0 0 0 0 0 0 0 0 0 0 0
164 TTG 0 0 0 0 0 0 0 0 0 0 0 0 0 0 0 0 0 0 0 0 0 0 0 0 0 0 0 0 0 0 2 0 0 0 0 0 0 0 0 0 0 0 0 0 0 0 0 0 0 0 1 0 0 0 2 0 0 0 1 0 4 0 79071 13
165 CTA 0 0 0 0 0 0 0 0 0 0 0 0 31 0 0 0 7 0 0 0 5 0 0 0 1 0 0 0 78880 0 5 23 0 0 0 0 0 0 0 0 0 0 0 0 26 0 0 0 0 0 0 0 0 0 0 0 0 0 0 0 11 0 0 0
166 TGG 0 0 0 0 0 0 0 0 0 0 1 0 0 0 0 0 0 0 0 0 0 0 0 0 0 0 2 0 0 0 0 0 0 0 0 0 0 0 0 0 0 0 1 0 0 0 0 0 0 0 17 0 0 0 0 0 6 3 79004 25 0 0 7 0
167 CTG 0 0 0 0 0 0 0 0 0 0 0 0 0 0 82 0 0 0 2 0 0 0 4 0 0 0 0 0 5 24 78805 10 0 0 0 0 0 0 0 0 0 0 0 0 0 0 2 0 0 0 0 0 0 0 0 0 0 0 0 0 0 0 10 0
168 ACG 0 0 39 0 17 0 78962 14 0 0 0 0 0 0 14 0 0 0 0 0 0 0 1 0 0 0 0 0 0 0 0 0 0 0 0 0 0 0 14 0 0 0 0 0 0 0 0 0 0 0 0 0 0 0 0 0 0 0 0 0 0 0 0 0
169 AAG 8 2 78986 19 0 0 3 0 0 0 9 2 0 0 1 0 0 0 0 0 0 0 0 0 0 0 0 0 0 0 0 0 0 0 8 0 0 0 0 18 0 0 0 0 0 0 0 0 0 0 0 0 0 0 0 0 0 0 0 0 0 0 0 0
170 AAG 7 0 79054 8 0 0 4 0 0 0 8 0 0 0 4 0 0 0 0 0 0 0 0 0 0 0 0 0 0 0 0 0 0 0 2 0 0 0 0 0 0 0 0 0 0 0 0 0 0 0 0 0 3 0 0 0 0 0 0 0 0 0 0 0
171 GGG 0 0 0 0 0 0 0 0 0 0 3 0 0 0 0 0 0 0 0 0 0 0 0 0 0 0 0 0 0 0 0 0 0 0 9 0 0 0 0 0 9 1 78962 28 0 0 15 0 0 0 0 0 0 0 0 0 0 0 9 0 0 0 0 0
172 GAT 0 0 0 12 0 0 0 0 0 0 0 0 0 0 0 0 0 0 0 3 0 0 0 1 0 0 0 0 0 0 0 10 0 3 0 78794 0 0 0 1 0 0 0 14 0 0 0 2 0 0 0 146 0 0 56 0 0 0 0 0 0 0 0 0
173 TCA 0 0 0 1 1 0 0 0 0 0 0 0 0 0 0 0 0 0 0 0 6 0 0 0 0 0 13 0 0 3 1 0 0 0 24 0 0 0 0 0 0 0 0 0 0 0 4 0 34 0 0 0 78939 3 12 4 0 0 0 0 10 0 0 0
174 TAC 0 1 0 0 0 0 0 0 0 0 0 0 0 0 0 0 0 4 0 0 0 0 0 0 0 0 0 0 0 0 0 0 0 6 0 0 0 0 0 0 0 0 0 0 0 0 0 0 49 78979 0 5 0 1 0 0 0 16 0 0 0 0 0 0
175 CCA 0 0 0 0 37 0 0 0 0 0 0 0 0 0 0 0 14 0 0 0 78520 0 3 0 0 0 0 0 4 0 0 0 0 0 0 0 0 0 0 0 0 0 0 0 0 0 0 0 0 0 0 0 5 0 0 0 0 0 0 0 0 0 0 0
176 AAG 15 1 79074 11 0 0 3 0 0 0 10 0 0 0 2 0 0 0 0 0 2 0 0 0 0 0 0 0 0 0 0 0 0 0 0 0 0 0 0 0 0 0 0 0 0 0 0 0 0 0 0 0 0 0 0 0 0 0 0 0 0 0 0 0
177 CTG 0 0 0 0 0 0 10 0 0 0 0 0 0 0 69 0 0 0 1 0 0 0 4 0 0 0 0 0 7 0 78928 11 0 0 0 0 0 0 0 0 0 0 0 0 0 0 0 0 0 0 0 0 0 0 0 0 0 0 0 0 0 0 8 0
178 ACC 0 49 0 0 17 78941 2 3 0 2 0 0 0 46 0 0 0 0 0 0 0 1 0 0 0 0 0 0 0 0 0 0 0 0 0 0 0 22 0 0 0 0 0 0 0 0 0 0 0 0 0 0 0 1 0 0 0 0 0 0 0 0 0 0
179 AAT 4 1 4 79054 0 0 0 0 0 0 0 28 0 0 0 1 0 0 0 1 0 0 0 0 0 0 0 0 0 0 0 0 0 0 0 0 0 0 0 0 0 0 0 5 0 0 0 0 0 0 0 0 0 0 0 0 0 0 0 0 0 0 0 0
180 TCC 0 0 0 0 0 0 0 0 0 0 0 0 0 0 0 0 0 0 0 0 0 0 0 0 0 0 0 0 0 0 0 0 0 0 0 0 0 0 0 0 0 0 0 0 0 0 0 41 0 23 0 0 34 78846 0 2 0 0 0 0 0 1 0 0
181 TAT 0 0 0 0 0 0 0 0 0 0 0 0 0 0 0 0 0 0 0 18 0 0 0 0 0 0 0 0 0 0 0 0 0 0 0 0 0 0 0 0 0 0 0 0 0 0 0 0 0 2 1 79066 0 0 0 0 0 0 0 1 0 0 0 2
182 GTG 0 0 0 0 0 0 0 0 0 0 0 0 0 0 7 0 0 0 0 0 0 0 0 0 0 0 0 0 0 0 0 0 0 0 0 0 0 0 1 0 0 0 0 0 5 0 79033 8 0 0 0 0 0 0 0 0 0 0 0 0 0 0 11 0
183 AAC 93 78956 0 2 0 0 0 0 0 3 0 0 0 0 0 0 0 3 0 0 0 0 0 0 0 0 0 0 0 0 0 0 0 6 0 0 0 0 0 0 0 0 0 0 0 0 0 0 0 2 0 0 0 0 0 0 0 0 0 0 0 0 0 0
184 AAT 3 0 0 79101 0 0 0 0 0 0 0 5 0 0 0 0 0 0 0 0 0 0 0 0 0 0 0 0 0 0 0 0 0 0 0 4 0 0 0 0 0 0 0 0 0 0 0 0 0 0 0 0 0 0 0 0 0 0 0 0 0 0 0 0
185 AAA 79045 1 15 0 0 0 0 0 4 0 0 0 1 0 0 0 0 0 0 0 0 0 0 0 17 0 0 0 0 0 0 0 9 0 0 0 0 0 0 0 0 0 0 0 0 0 0 0 0 0 0 0 0 0 0 0 0 0 0 0 0 0 0 0
186 GGG 0 0 0 0 0 0 0 0 0 0 9 0 0 0 0 0 0 0 0 0 0 0 0 0 0 0 0 0 0 0 0 0 0 0 3 0 0 0 0 0 20 0 79017 6 0 0 4 0 0 0 0 0 0 0 0 0 0 0 13 0 0 0 0 0
187 AAA 78871 3 7 1 0 24 0 0 2 0 0 0 0 0 0 0 0 0 0 0 0 0 0 0 0 0 0 0 0 0 0 0 8 0 0 0 0 0 0 194 0 0 0 0 0 0 0 0 0 0 0 0 0 0 0 0 0 0 0 0 0 0 0 0
188 GAA 4 0 0 0 0 0 0 0 0 0 0 0 0 0 0 0 1 0 0 0 7 0 0 0 0 0 0 0 0 0 0 0 79041 0 1 0 0 0 0 0 5 0 0 0 0 0 0 0 54 0 0 0 0 0 0 0 0 0 0 0 0 0 0 0
189 GTC 0 0 0 0 0 0 0 0 0 0 0 0 0 7 0 0 0 0 0 0 0 0 0 0 0 0 0 0 0 0 0 0 0 0 0 0 0 1 0 0 0 0 0 0 31 79044 0 0 0 0 0 0 0 0 0 0 0 0 0 0 0 28 0 0
190 CTT 0 0 0 0 0 0 0 0 0 0 0 0 0 0 0 30 0 0 0 1 0 0 0 21 0 0 0 1 0 4 0 79008 0 0 0 0 0 0 0 0 0 0 0 0 0 0 0 0 0 0 0 0 0 0 0 0 0 0 0 0 0 0 0 4
191 GTA 0 0 0 0 0 0 0 0 0 0 0 0 11 0 0 0 0 0 0 0 0 0 0 0 0 0 0 0 1 0 0 0 5 0 0 0 3 0 0 0 4 0 0 0 63782 0 39 0 0 0 0 0 0 0 0 0 0 0 0 0 5 0 0 0
192 CTA 0 0 0 0 0 0 0 0 0 0 0 0 12 0 0 0 0 0 0 0 6 0 0 0 2 0 0 0 63786 0 4 0 0 0 0 0 0 0 0 0 0 0 0 0 1 0 0 0 0 0 0 0 0 0 0 0 0 0 0 0 9 0 40 0
193 TGG 0 0 0 0 0 0 0 0 0 0 2 0 0 0 0 0 0 0 0 0 0 0 0 0 0 0 3 0 0 0 0 0 0 0 0 0 0 0 0 0 0 0 0 0 0 0 0 0 0 0 5 0 0 0 0 0 4 2 63798 4 0 0 8 0
194 GGT 0 0 0 0 0 0 0 0 0 0 0 8 0 0 0 0 0 0 0 0 0 0 0 0 0 0 0 4 0 0 0 0 0 0 0 8 0 0 0 2 0 0 2 63571 0 0 0 209 0 0 0 0 0 0 0 0 0 0 0 19 0 0 0 0
195 GTT 0 0 0 0 0 0 0 0 0 0 0 0 0 1 0 17 0 0 0 0 0 0 0 0 0 0 0 0 0 0 0 1 0 0 0 0 0 0 0 6 0 0 0 2 1 7 2 63793 0 0 0 0 0 0 0 0 0 0 0 0 0 0 0 19
196 CAT 0 0 0 14 0 0 0 0 0 0 0 0 0 0 0 0 1 3 0 63825 0 0 0 0 0 0 0 2 0 0 0 0 0 0 0 4 0 0 0 0 0 0 0 0 0 0 0 0 0 0 0 4 0 0 0 0 0 0 0 0 0 0 0 0
197 CAC 0 383 0 0 0 0 0 0 0 1 0 0 0 0 0 0 110 63324 0 6 0 2 0 0 0 1 0 0 0 0 0 0 0 1 0 0 0 0 0 0 0 0 0 0 0 0 0 0 0 10 0 0 0 0 0 0 0 0 0 0 0 0 0 0
198 CCG 0 0 0 0 0 0 81 0 0 0 0 0 0 0 0 0 0 0 10 0 44 1 63677 8 0 0 0 0 0 0 7 0 0 0 0 0 0 0 4 0 0 0 0 0 0 0 0 0 0 0 0 0 0 0 5 0 0 0 0 0 0 0 0 0
199 TCT 0 0 0 0 0 0 0 0 0 0 0 0 0 0 0 0 0 0 0 0 0 0 0 7 0 0 0 0 0 0 0 0 0 0 0 0 0 0 0 0 0 0 0 0 0 0 0 0 0 0 0 42 1 4 0 63775 0 0 0 0 0 0 0 3
200 AGC 0 3 0 0 0 1 0 0 34 63729 1 14 0 16 0 0 0 0 0 0 0 0 0 0 0 0 0 0 0 0 0 0 0 0 0 0 0 0 0 0 0 4 0 0 0 0 0 0 0 0 0 0 0 0 0 0 0 0 0 0 0 0 0 0
201 AGT 0 0 0 4 0 0 0 2 0 0 1 63816 0 0 0 5 0 0 0 0 0 0 0 0 0 0 0 0 0 0 0 0 0 0 0 0 0 0 0 0 0 0 0 1 0 0 0 0 0 0 0 0 0 0 0 0 0 0 0 0 0 0 0 0
202 GAT 0 0 0 12 0 0 0 0 0 0 0 0 0 0 0 0 0 0 0 2 0 0 0 0 0 0 0 0 0 0 0 71 1 4 0 63707 0 0 0 0 0 0 0 3 0 0 0 1 0 0 0 14 40 0 1 0 0 0 0 0 0 0 0 0
203 GAG 0 0 7 0 0 0 0 0 0 0 0 0 0 0 0 0 0 0 4 0 0 0 0 0 0 0 0 0 0 0 0 0 13 1 63708 13 0 0 0 0 0 0 7 0 0 0 0 0 0 0 8 0 0 0 0 0 0 0 0 0 0 0 0 0
204 CAA 35 0 0 0 0 0 0 0 0 0 0 0 0 0 0 0 63747 0 1 0 1 0 0 0 6 0 0 0 0 0 0 0 0 0 0 0 0 0 0 0 0 0 0 0 0 0 0 0 14 0 0 0 0 0 0 0 0 0 0 0 0 0 0 0
205 CAG 0 0 50 0 0 0 0 0 0 0 0 0 0 0 0 0 2 0 63730 12 0 0 0 0 0 0 17 0 0 0 1 0 0 0 2 0 0 0 0 0 0 0 0 0 0 0 0 0 0 0 6 0 0 0 0 0 0 0 0 0 0 0 0 0
206 AGT 0 0 0 7 0 0 0 0 0 1 4 63769 0 0 0 8 0 0 0 0 0 0 0 0 0 0 0 0 0 0 0 0 0 0 0 0 0 0 0 0 0 0 0 3 0 0 0 0 0 0 0 0 0 0 0 0 0 0 0 0 0 0 0 0
207 CTC 0 0 0 0 0 0 0 0 0 1 0 0 0 69 0 0 0 2 0 0 0 6 0 0 0 2 0 0 28 63724 0 1 0 0 0 0 0 0 0 0 0 0 0 0 0 0 0 0 0 0 0 0 0 0 0 0 0 0 0 0 0 0 0 0
208 TAT 0 0 0 0 0 0 0 0 0 0 0 0 0 0 0 0 0 0 0 9 0 0 0 0 0 0 0 0 0 0 0 0 0 0 0 0 0 0 0 0 0 0 0 0 0 0 0 0 1 1 2 63805 0 0 0 0 0 0 0 2 0 0 0 0
209 AGT 0 0 0 9 0 0 0 13 1 2 1 63765 0 0 0 10 0 0 0 0 0 0 0 0 0 0 0 2 0 0 0 0 0 0 0 0 0 0 0 0 0 0 0 4 0 0 0 0 0 0 0 0 0 0 0 8 0 0 0 1 0 0 0 0
210 AAT 1 3 0 63817 0 0 0 0 0 0 0 4 0 0 0 0 0 0 0 1 0 0 0 0 0 0 0 0 0 0 0 0 0 0 0 1 0 0 0 0 0 0 0 0 0 0 0 0 0 0 0 0 5 0 0 0 0 0 0 0 0 0 0 0
211 GGA 0 0 0 0 0 0 0 0 37 0 0 0 0 0 0 0 0 0 0 0 0 0 0 0 1 0 0 0 0 0 0 0 5 0 0 0 0 0 0 0 63633 0 7 0 7 0 0 0 0 0 0 0 0 9 121 0 9 0 0 0 0 0 0 0
212 AAT 2 0 0 63797 0 0 0 0 0 0 0 1 0 0 0 1 0 0 0 0 0 0 0 0 0 0 0 0 0 0 0 0 0 0 0 11 0 0 0 0 0 0 0 0 0 0 0 0 0 0 0 1 0 0 0 0 0 0 0 0 0 0 0 0
213 GCT 0 0 0 0 0 0 0 1 0 0 0 0 0 0 0 0 0 0 0 0 0 27 0 0 0 0 0 0 0 0 0 0 0 0 0 23 0 1 0 63628 0 0 0 0 0 0 0 0 0 0 0 0 0 0 0 30 0 0 0 0 0 0 0 0
214 TAT 0 0 0 0 0 0 0 0 0 0 0 0 0 0 0 0 0 0 0 7 0 0 0 0 0 0 0 0 0 0 0 0 0 0 0 0 0 0 0 0 0 0 0 0 0 0 0 0 0 4 1 63837 0 0 0 1 0 0 0 1 0 0 0 0
215 GTC 0 0 0 0 0 0 0 0 0 0 0 0 0 5 0 0 0 0 0 0 0 0 0 0 0 0 0 0 0 0 0 0 0 0 0 0 0 34 0 0 0 1 0 0 12 63780 0 2 0 0 0 0 0 0 0 0 0 0 0 0 0 7 0 0
216 TCT 0 0 0 0 0 0 0 1 0 0 0 0 0 0 0 0 0 0 0 0 0 0 0 12 0 0 0 0 0 0 0 0 0 0 0 0 0 0 0 0 0 0 0 0 0 0 0 0 0 0 0 17 4 2 0 63817 0 0 0 0 0 0 0 2
217 GTA 0 0 0 0 0 0 0 0 0 0 0 0 13 0 0 0 0 0 0 0 0 0 0 0 0 0 0 0 1 0 0 0 0 0 0 0 3 0 0 0 1 0 0 0 63795 0 10 1 0 0 0 0 0 0 0 0 0 0 0 0 5 0 0 0
218 GCG 0 0 0 0 0 0 11 0 0 0 0 0 0 0 0 0 0 0 0 0 0 0 2 0 0 0 0 0 0 0 0 0 0 0 14 0 4 2 63697 9 0 0 3 0 0 0 16 0 0 0 0 0 0 0 24 0 0 0 0 0 0 2 0 0
219 TCT 1 0 0 0 0 0 0 1 0 0 0 0 0 0 0 0 0 0 0 0 0 0 0 2 0 0 0 0 0 0 0 0 0 0 0 0 0 0 0 2 0 0 0 0 0 0 0 0 0 0 0 12 5 8 1 63788 0 0 0 0 0 0 0 2
220 TCA 0 0 0 0 0 0 0 0 0 10 0 0 0 0 0 0 0 0 0 12 8 0 0 0 0 0 0 0 0 0 0 0 0 0 0 0 0 0 0 0 0 0 0 0 0 0 0 0 6 0 0 0 63714 10 2 18 0 0 0 0 3 0 0 49
221 AAT 0 5 0 63784 0 0 0 2 0 0 2 2 0 0 0 1 32 0 0 2 0 0 0 0 0 0 0 0 0 0 0 0 0 0 0 1 0 0 0 0 0 0 0 0 0 0 0 0 0 0 0 2 0 0 0 0 0 0 0 0 0 0 0 0
222 TAT 0 0 0 0 0 0 0 0 0 0 0 0 0 0 0 0 0 0 0 1 0 0 0 0 0 0 0 0 0 0 0 0 0 0 0 0 0 0 0 0 0 0 0 0 0 2 0 0 0 1 1 63846 0 0 0 1 0 0 0 2 0 0 0 0
223 AAC 6 63301 2 2 0 1 0 0 0 1 7 0 0 0 0 0 0 0 0 0 0 0 0 0 0 0 0 0 0 0 0 0 0 7 0 0 0 0 0 0 0 0 0 0 0 0 0 0 0 0 0 0 0 0 0 0 0 0 0 0 479 0 0 1
224 AGG 0 0 1 0 0 0 0 0 6 0 63580 30 0 0 10 0 0 0 0 0 0 0 0 0 0 0 1 0 0 0 0 0 0 0 0 0 131 0 0 0 1 0 9 0 0 0 0 0 0 0 0 0 11 0 0 0 0 0 0 0 0 0 0 0
225 AGA 3 0 0 0 0 0 0 0 63463 0 3 2 28 0 0 0 0 0 0 0 0 0 0 0 0 0 0 0 0 1 0 0 0 0 0 0 0 0 0 0 13 0 0 0 0 0 0 0 0 0 0 0 0 0 0 0 0 0 0 0 0 0 0 0
226 TTC 0 0 0 0 0 0 0 0 0 0 0 0 0 3 0 0 0 0 0 0 0 0 0 0 0 0 0 0 0 3 0 0 0 0 0 0 0 0 0 0 0 0 0 0 0 0 1 0 0 1 0 0 0 1 0 0 0 1 0 0 14 63717 0 7
227 ACC 0 15 0 0 5 63761 0 4 0 0 0 0 0 6 0 0 0 0 0 0 0 10 0 0 0 0 0 0 0 0 0 0 0 0 0 0 0 7 0 0 0 0 0 0 0 0 0 0 0 0 0 0 0 1 0 0 0 0 0 0 0 0 0 0
228 CCG 0 0 0 0 0 0 2 0 0 0 0 0 0 0 0 0 0 0 5 0 13 0 63788 11 0 0 9 0 0 0 4 0 0 0 0 0 0 0 0 0 0 0 0 0 0 0 0 0 0 0 0 0 0 0 2 5 0 0 0 0 0 0 0 0
229 GAA 13 0 0 0 0 0 0 0 0 0 0 0 0 0 0 0 0 0 0 0 0 0 0 0 0 0 0 0 0 0 0 0 63433 0 3 0 1 0 0 0 4 0 0 0 0 0 0 0 13 0 0 0 0 0 0 0 0 0 0 0 0 0 0 0
230 ATA 2 0 0 0 5 0 0 0 0 0 0 0 63329 0 11 454 0 0 0 0 0 0 0 0 0 0 0 0 1 0 0 0 0 0 0 0 0 0 0 0 0 0 0 0 9 0 0 0 0 0 0 0 0 0 0 0 0 0 0 0 0 0 0 0
231 GCT 0 0 0 0 0 1 0 18 0 0 0 0 0 0 0 0 0 0 0 0 0 0 0 1 0 0 0 0 0 0 9 0 0 0 0 19 0 1 2 63627 0 0 0 2 0 0 0 4 0 0 0 0 0 0 0 18 0 0 0 0 0 0 0 0
232 GCA 0 0 0 0 13 0 0 0 0 0 0 0 0 2 0 0 0 0 0 6 1 0 0 0 0 0 0 0 0 0 0 0 6 0 0 0 63403 0 17 10 0 0 0 0 6 0 0 0 0 0 0 1 315 0 0 0 0 0 0 0 0 0 0 0
233 AGG 0 0 5 0 0 0 0 0 6 0 63252 1 0 0 7 0 0 0 0 0 0 0 0 0 1 0 172 1 0 0 0 0 0 0 0 0 0 0 0 0 0 0 10 0 0 0 0 0 0 0 0 0 0 0 0 0 0 0 1 0 0 0 0 0
234 CCC 0 0 0 0 0 8 0 0 0 0 0 0 0 0 0 0 0 2 0 0 2 63775 0 3 0 0 0 0 0 7 0 0 0 0 0 0 0 5 0 0 0 0 0 0 0 0 0 0 0 0 0 0 0 2 0 0 0 0 0 0 0 0 0 0
235 AAA 63041 2 10 0 0 0 0 0 1 0 1 0 0 0 0 0 0 0 0 0 0 0 0 0 0 0 0 0 0 3 13 0 7 0 0 0 0 0 0 5 0 0 0 0 0 0 0 586 0 0 0 0 0 0 0 0 0 0 0 0 0 0 0 0
236 GTA 0 3 0 0 0 0 0 0 0 0 0 52 6 0 0 0 0 0 0 0 0 0 0 0 0 1 0 0 0 0 0 0 1 0 0 0 2 0 0 0 1 0 0 0 63731 0 1 0 1 0 0 0 0 0 0 0 0 0 0 0 9 0 0 0
237 AGA 2 0 0 0 0 0 0 0 63612 1 8 0 14 0 0 0 0 0 0 0 0 0 0 0 0 0 0 0 0 6 0 0 0 0 1 0 0 0 0 0 4 0 0 0 0 0 0 0 0 0 0 0 0 0 0 0 0 0 0 0 0 27 0 0
238 GAT 0 0 0 1 0 0 1 0 0 0 0 0 0 1 0 0 0 0 0 0 0 0 0 0 0 0 0 0 0 0 0 0 0 1 0 63610 0 0 0 0 0 0 0 2 0 0 0 0 0 0 0 12 0 0 0 0 0 0 0 0 0 0 0 0
239 CAA 12 2 0 0 0 0 0 0 0 0 0 0 0 0 0 0 63698 0 8 3 0 0 0 0 5 0 0 0 0 0 0 0 0 0 0 0 0 0 0 0 0 0 0 0 0 0 0 0 2 0 0 0 0 0 0 0 0 0 0 0 0 0 0 0
240 CAT 0 0 0 102 0 0 0 0 0 0 0 0 0 0 0 0 1 13 1 63275 0 0 0 0 0 0 0 2 0 0 0 0 0 0 0 2 0 0 0 0 0 0 0 0 0 0 0 0 0 0 0 3 0 0 0 0 0 0 0 0 0 0 0 0
241 GGG 0 0 0 0 0 0 0 0 0 0 25 0 0 0 0 0 0 0 0 0 0 0 0 0 0 0 1 0 0 0 0 0 0 0 12 0 0 0 0 0 4 0 62905 10 0 0 8 0 0 0 0 0 0 0 0 0 0 0 6 0 0 0 0 0
242 AGG 0 0 13 0 0 0 1 0 4 0 62437 33 0 0 5 0 0 0 0 0 0 0 0 0 0 0 0 0 0 0 0 0 0 0 0 0 0 0 0 0 0 0 13 0 0 0 6 0 0 0 0 0 0 0 0 0 0 0 1 0 0 0 0 0
243 ATG 0 0 3 0 0 0 3 0 0 0 0 0 13 0 63172 5 0 0 0 0 0 0 0 0 0 0 0 0 0 0 1 0 0 0 0 0 0 0 0 0 0 0 0 0 0 0 16 0 0 0 0 0 0 0 0 0 0 0 0 0 0 0 2 0
244 AAC 7 63278 0 4 0 1 0 0 0 1 0 0 0 0 0 0 62 4 0 0 0 0 0 0 0 0 0 0 0 0 0 0 0 11 0 0 0 0 0 0 0 0 0 0 0 0 0 0 0 0 0 0 0 0 0 0 0 0 0 0 0 0 0 0
245 TAT 0 0 0 0 0 0 0 0 0 0 0 0 0 0 0 0 0 0 0 2 0 0 0 0 0 0 0 0 0 0 0 0 0 0 0 0 0 0 0 0 0 0 0 0 0 0 0 0 0 0 0 63556 0 0 0 0 0 0 0 0 0 0 0 1
246 TAC 0 0 0 0 0 0 0 0 0 0 0 0 0 0 0 0 0 0 0 0 0 0 0 0 0 0 0 0 0 0 0 0 0 1 0 0 0 0 0 0 0 0 0 0 0 0 0 0 9 63710 1 3 0 0 0 0 0 8 0 0 0 1 0 0
247 TGG 0 0 0 0 0 0 0 0 0 0 0 0 0 0 0 0 0 0 0 0 0 0 0 0 0 0 4 0 0 0 0 0 0 0 0 0 0 0 0 0 0 0 0 0 0 0 0 0 0 0 6 0 0 0 0 0 3 0 63749 9 0 0 7 0
248 ACC 0 7 0 0 3 63317 0 5 0 1 0 0 0 2 0 0 0 0 0 0 0 0 0 0 0 0 0 0 0 0 0 0 0 1 0 0 0 4 0 0 0 0 0 0 0 0 0 0 0 0 0 0 0 3 0 0 0 0 0 0 0 0 0 0
249 TTG 0 0 0 0 0 0 0 0 0 0 0 0 0 0 1 0 0 0 0 0 0 0 0 0 0 0 0 0 1 14 5 1 0 0 0 0 0 0 0 0 0 0 0 0 0 0 0 0 0 0 1 0 0 0 4 0 0 0 0 0 4338 0 58946 15
250 CTA 0 0 0 0 0 0 0 0 0 0 0 0 23 0 0 0 2 0 0 0 2 0 0 0 0 0 0 0 63607 2 6 0 0 0 0 0 0 0 0 1 0 0 0 0 1 0 0 0 0 0 0 0 0 0 0 0 0 0 0 0 8 0 0 0
251 GAA 5 0 0 0 0 0 0 0 0 0 0 0 0 0 0 0 54 0 0 0 0 0 0 0 0 0 0 0 0 0 0 0 63651 0 5 0 0 0 0 0 3 0 7 0 0 0 0 0 28 0 0 0 0 0 0 0 0 0 0 0 0 0 0 0
252 CCC 0 0 0 0 0 21 0 0 0 0 0 0 0 0 0 0 0 25 0 5 10 63682 0 4 0 1 0 0 0 4 0 0 0 0 0 0 0 1 0 0 0 0 0 0 0 0 0 0 0 0 0 0 0 6 0 0 0 0 0 0 0 0 0 0
253 GGA 0 0 0 0 0 0 0 6 7 0 0 0 0 0 0 0 0 0 0 0 0 0 0 0 0 0 0 0 0 0 0 0 2 0 0 0 0 0 0 0 63649 0 9 4 9 0 0 0 0 0 0 0 0 0 0 0 6 0 0 0 0 2 0 0
254 GAC 0 2 0 0 0 0 0 0 0 0 0 0 0 0 0 0 0 0 0 0 0 0 0 0 0 0 0 0 0 0 0 0 17 63672 3 3 0 0 0 0 0 5 1 0 0 1 0 0 0 5 0 0 0 0 0 0 0 0 0 0 0 0 0 0
255 ACA 15 0 0 0 63585 1 5 0 0 0 0 0 3 0 0 0 0 0 0 0 0 0 0 0 0 0 0 0 0 0 0 0 0 0 0 0 4 0 0 0 0 0 0 0 0 6 0 0 0 56 0 0 0 0 0 0 0 0 0 0 0 0 0 0
256 ATA 1 0 0 0 2 0 0 0 0 0 0 0 63810 0 2 0 0 0 0 0 0 0 0 0 0 0 0 0 1 0 0 0 0 0 0 0 0 0 0 0 0 0 0 0 3 0 0 0 0 0 0 0 0 0 0 0 0 0 0 0 0 0 0 0
257 ATA 0 0 0 0 3 0 0 0 0 0 0 0 63751 0 2 0 0 0 1 0 0 0 0 0 0 0 0 0 0 0 0 0 0 0 0 0 0 0 0 0 0 0 0 0 2 0 0 0 0 0 0 0 0 4 0 0 0 0 0 0 0 0 0 0
258 TTT 0 0 0 0 0 0 0 0 0 0 0 0 21 0 0 0 0 0 0 0 0 0 0 0 0 0 0 0 0 0 0 0 0 0 0 0 0 0 0 0 0 0 0 0 0 0 0 1 0 0 0 0 0 0 0 2 0 0 0 0 0 2 0 63720
259 GAG 0 0 4 0 0 0 0 0 0 0 0 0 0 0 0 0 0 0 1 0 0 0 0 0 0 0 0 0 0 0 0 0 4 0 63607 18 0 0 1 0 0 0 10 0 0 184 0 0 0 0 2 0 0 0 0 0 0 0 0 0 0 0 0 0
260 GCA 0 0 0 0 11 0 0 0 0 0 0 0 0 0 0 0 0 0 0 0 0 0 0 0 0 0 0 0 0 0 0 0 23 0 0 0 63537 0 0 2 0 0 0 0 6 0 0 0 0 0 0 0 16 0 0 0 0 0 0 0 0 0 0 0
261 ACT 0 0 0 40 3 22 0 63734 0 0 0 2 0 0 0 2 0 0 0 0 0 0 0 1 0 0 0 0 0 0 0 0 0 0 0 0 0 0 0 3 0 0 0 0 0 0 0 0 0 0 0 0 0 0 0 1 0 0 0 0 0 0 0 0
262 GGT 0 0 0 0 0 0 0 0 0 0 0 41 0 0 0 0 0 0 0 0 0 0 0 0 0 0 0 0 0 0 0 0 0 0 0 9 0 0 0 0 2 39 2 63666 0 0 0 31 0 0 0 0 0 0 0 0 0 0 0 9 0 0 0 0
263 AAT 0 4 0 63771 0 0 0 2 0 0 0 4 0 0 0 1 0 0 0 0 0 0 0 0 0 0 0 0 0 0 0 0 0 0 0 20 0 0 0 0 0 0 0 0 0 0 0 0 0 0 0 0 0 0 0 0 0 0 0 0 0 0 0 0
264 CTA 0 0 0 0 0 0 0 0 0 0 0 0 21 0 0 0 0 0 0 0 11 0 0 0 0 0 0 0 63767 1 1 6 0 0 0 0 0 0 0 0 0 0 0 0 2 0 0 0 0 0 0 0 0 0 0 0 0 0 0 0 4 0 0 0
265 ATA 0 0 0 0 0 0 0 0 0 0 0 0 63507 65 4 0 0 0 0 0 0 0 0 0 0 0 0 0 0 0 0 0 0 0 0 0 0 0 0 0 0 0 0 0 65 0 0 0 0 0 0 0 0 0 0 0 0 0 0 0 1 0 0 0
266 GCA 0 0 0 0 5 0 0 0 0 0 0 0 0 0 0 0 0 0 0 0 0 0 0 0 0 0 0 0 0 0 0 0 14 0 0 0 63742 2 0 0 0 0 0 0 6 0 0 0 0 0 0 0 10 0 0 0 0 0 0 0 0 0 0 0
267 CCA 0 0 0 0 19 0 0 0 0 0 0 0 0 0 0 0 14 0 0 0 63683 0 39 0 0 0 0 0 3 0 0 0 0 0 0 0 0 0 0 0 0 0 0 0 0 0 0 0 0 0 0 0 5 0 0 0 0 0 0 0 0 0 0 0
268 TGG 0 0 0 0 0 0 0 0 0 0 2 0 0 0 0 0 0 0 0 0 0 0 0 0 0 0 0 0 0 0 0 0 0 0 0 0 0 0 0 0 0 0 1 0 0 0 0 0 0 0 10 0 5 0 0 0 5 0 63676 55 0 0 7 0
269 TAT 0 0 0 2 0 0 0 0 0 0 0 0 0 0 0 0 0 0 0 10 0 0 0 0 0 0 0 0 0 0 0 0 0 0 0 0 0 0 0 0 0 0 0 0 0 0 0 0 0 2 1 63800 0 0 0 0 0 0 0 3 0 0 0 1
270 GCT 0 0 0 0 0 0 0 18 0 0 0 0 0 0 0 0 0 0 0 0 0 0 0 0 0 0 0 0 0 0 0 0 0 0 0 27 1 4 2 63716 0 0 2 1 0 0 0 5 0 0 0 0 0 0 0 10 0 0 0 0 0 0 0 0
271 TTC 0 0 0 0 0 0 0 0 0 0 0 0 0 1 0 0 0 0 0 0 0 0 0 0 0 0 0 0 0 6 0 0 0 0 0 0 0 0 0 0 0 0 0 0 0 2 0 0 0 1 0 0 0 5 0 0 0 0 0 0 8 63695 1 44
272 GCA 0 0 0 0 14 0 0 2 0 0 0 0 0 0 0 0 0 0 0 0 1 0 0 0 0 0 0 0 0 0 0 0 12 0 1 0 63744 1 2 1 0 0 11 0 8 0 0 0 0 0 0 0 46 0 0 0 0 0 0 0 0 0 0 0
273 CTG 0 0 0 0 0 0 0 0 0 0 0 0 0 0 24 0 0 0 1 0 0 0 21 0 0 0 0 0 5 0 63725 13 0 0 0 0 0 0 0 0 0 0 0 0 0 0 5 0 0 0 0 0 0 0 0 0 0 0 0 0 0 0 22 0
274 AGT 0 0 0 4 0 0 0 0 0 0 2 63770 0 0 0 23 0 0 0 0 0 0 0 0 0 0 0 0 0 7 0 35 0 0 0 0 0 0 0 0 0 0 0 3 0 0 0 0 0 0 0 0 0 0 0 5 0 0 0 0 0 0 0 0
275 AGA 2 0 218 0 0 0 0 0 63552 2 9 1 49 0 0 0 0 0 0 0 0 0 0 0 0 0 0 0 0 0 0 0 0 0 0 0 0 0 0 0 4 0 0 0 1 0 0 0 0 0 0 0 0 0 0 0 3 0 0 5 0 0 0 0
276 GGG 0 0 0 0 0 0 0 0 0 0 2 0 0 0 0 0 9 0 0 0 0 0 0 0 0 0 0 0 0 0 0 0 0 0 5 0 0 0 0 0 5 0 63751 38 0 0 8 0 0 0 0 0 0 0 2 6 0 0 21 0 0 0 0 0
277 TTT 0 0 0 0 0 0 0 0 0 0 0 0 0 1 0 1 8 0 0 0 0 0 0 0 0 0 0 0 0 0 0 2 0 0 0 0 0 0 0 0 0 0 0 0 0 1 0 893 0 0 0 3 0 0 0 114 0 0 0 1 1 7 1 62806
278 GAG 0 0 5 0 0 0 3 0 0 1 0 0 0 0 0 20 0 0 1 0 0 0 0 0 0 0 0 0 0 0 0 0 12 0 63712 67 0 0 0 0 0 0 10 0 0 0 1 0 0 0 6 0 0 0 0 0 0 0 0 0 0 0 0 0
279 TCC 0 0 0 0 0 1 0 0 0 0 0 0 0 0 0 0 0 0 0 0 0 6 0 0 0 0 0 0 0 0 0 0 0 0 0 0 0 2 0 0 0 0 0 0 0 0 0 0 0 21 0 0 23 63769 1 15 0 1 0 0 0 3 0 0
280 GGC 0 0 0 0 0 0 0 0 0 13 0 0 0 0 0 0 0 0 0 0 0 0 0 0 0 0 0 0 0 0 0 0 0 11 0 0 0 0 0 0 45 63706 1 2 0 26 0 0 0 0 0 0 0 0 0 0 0 18 0 0 0 0 0 0
281 ATC 0 1 0 0 0 4 0 0 0 1 0 0 6 63763 2 26 0 0 0 0 0 0 0 0 0 0 0 0 0 2 0 0 0 0 0 0 0 0 0 0 0 0 0 0 0 0 0 0 0 0 0 0 0 0 0 0 0 0 0 0 0 1 0 0
282 ATC 0 3 0 0 0 5 0 0 0 0 0 0 116 63625 2 10 0 0 0 0 0 0 0 0 0 0 0 0 0 1 0 0 0 0 0 0 0 0 0 0 0 0 0 0 0 0 0 0 0 0 0 0 0 0 0 0 0 0 0 0 0 0 0 0
283 ACC 0 456 0 0 15 63303 3 7 0 2 0 0 0 11 0 0 0 0 0 0 0 1 0 0 0 0 0 0 64 0 0 0 0 0 0 0 0 5 0 0 0 0 1 0 0 0 0 0 0 0 0 0 0 0 0 0 0 0 0 0 0 0 0 0
284 TCA 0 0 0 0 3 0 0 0 0 0 0 0 0 0 0 0 0 0 0 0 19 0 0 0 0 0 0 0 0 0 0 0 0 0 0 0 1 0 0 0 0 0 0 0 0 0 0 0 15 0 0 0 63769 0 6 0 0 0 0 0 3 0 0 0
285 AAC 26 63481 2 25 0 3 0 0 0 4 0 77 0 0 0 0 0 0 0 0 0 0 0 0 0 0 0 0 0 0 0 0 0 6 0 1 0 0 0 0 0 0 0 0 0 0 0 0 0 0 0 0 0 0 0 0 0 0 0 0 0 0 0 0
286 GCG 0 0 0 0 0 0 18 0 0 0 0 0 0 0 0 0 0 0 0 0 0 0 0 0 0 0 0 0 0 0 0 0 0 0 31 0 13 1 65861 38 0 0 1 0 0 0 8 0 0 0 0 0 0 0 13 2 0 0 0 0 0 0 0 0
287 TCA 0 0 0 0 1 0 0 0 0 0 0 0 0 0 0 0 0 0 0 0 9 0 0 0 0 0 0 0 0 0 0 0 0 1 0 0 2 0 0 0 0 0 0 0 0 0 0 0 9 0 0 0 65929 0 3 0 0 0 0 0 19 0 0 0
288 ATG 0 0 1 0 0 0 3 3 0 0 1 0 19 1 65912 15 0 0 0 0 0 0 0 0 0 0 0 0 0 0 0 2 0 0 0 0 0 0 0 0 0 0 0 0 0 0 1 0 0 0 0 0 0 0 0 0 0 0 0 0 0 0 1 0
289 CAT 0 0 0 49 0 0 0 0 0 0 0 0 0 0 0 0 0 4 1 65917 0 0 0 0 0 0 0 2 0 0 0 0 0 0 0 0 0 0 0 0 0 0 0 0 0 0 0 0 0 0 0 6 0 0 2 0 0 0 0 0 0 0 0 0
290 GAG 0 0 6 0 0 0 0 14 0 0 0 0 0 0 0 0 0 0 0 0 0 0 0 0 0 0 0 0 0 0 0 0 15 2 65874 21 0 0 0 0 0 0 8 0 0 0 4 0 0 0 20 0 2 0 0 0 0 0 0 0 0 0 0 0
291 TGT 0 0 0 0 0 0 0 0 0 0 0 1 0 0 0 0 0 0 0 0 0 0 0 0 0 0 0 2 0 0 0 0 0 0 0 0 0 0 0 0 0 0 0 4 0 0 0 0 0 0 0 24 0 0 0 0 2 45 3 65874 0 0 0 16
292 AAC 27 65914 0 3 0 0 0 0 0 10 0 0 0 2 0 0 0 0 0 0 0 0 0 0 0 0 0 0 0 0 0 0 0 7 0 0 0 0 0 0 0 0 0 0 0 0 0 0 0 0 0 0 0 0 0 4 0 0 0 0 0 0 0 0
293 ACG 0 0 40 0 8 1 65905 16 0 0 0 0 0 0 5 0 0 0 0 0 0 0 0 0 0 0 0 0 0 0 0 0 0 0 0 0 0 0 1 0 0 0 0 0 0 0 0 0 0 0 0 0 0 3 0 0 0 0 0 0 0 0 0 0
294 AAG 19 119 65736 57 0 0 1 0 0 0 0 0 0 0 0 0 0 0 0 0 0 0 0 0 0 0 0 0 0 0 0 0 0 0 10 0 0 0 0 0 0 0 0 0 0 0 0 20 0 0 0 0 0 0 0 0 0 0 0 0 0 1 0 0
295 TGT 0 0 0 0 0 0 0 0 0 0 0 0 0 0 0 0 0 0 0 0 0 0 0 0 0 0 0 3 0 0 0 0 0 0 0 0 0 0 0 0 0 0 0 0 0 0 0 0 0 0 0 15 0 0 0 0 0 3 3 65957 0 0 0 11
296 CAA 11 0 0 0 0 0 0 0 0 0 0 0 0 0 0 0 65925 0 4 1 0 0 0 0 12 0 0 0 0 0 0 0 1 0 0 0 0 0 0 0 0 0 0 0 0 0 0 0 2 0 0 0 0 0 0 0 0 0 0 0 0 0 0 0
297 ACA 15 0 0 0 65919 13 4 2 1 0 0 0 6 0 0 0 0 0 0 0 3 0 0 0 0 0 0 0 0 0 0 0 0 0 0 0 7 0 0 0 0 0 0 0 0 0 0 0 0 0 0 0 1 0 0 0 0 0 0 0 0 0 3 0
298 CCC 0 0 0 0 0 33 0 0 0 0 0 0 0 0 0 0 0 37 0 0 20 65845 0 3 0 2 0 0 0 6 0 0 0 0 0 0 0 0 0 0 0 0 0 0 0 0 0 0 0 0 0 0 0 3 0 0 0 0 0 0 0 0 0 0
299 CAG 0 0 1 0 0 0 0 0 0 0 0 0 0 0 0 0 4 0 65949 3 4 0 0 0 0 0 15 0 0 0 2 0 0 0 0 0 0 0 0 0 0 0 0 0 0 0 0 0 0 0 3 0 0 0 0 0 0 0 0 0 0 0 0 0
300 GGA 0 0 0 0 0 0 0 0 4 0 0 0 0 0 0 0 0 0 0 0 0 0 0 0 0 0 0 0 0 0 0 0 4 0 0 0 0 0 0 0 65861 0 4 0 24 0 0 0 0 0 0 0 1 0 0 0 25 0 0 0 0 0 0 0
301 GCT 0 0 0 0 0 0 0 2 0 0 0 0 0 0 0 0 0 0 0 0 0 0 0 0 0 0 0 0 0 0 0 0 0 0 0 162 3 5 1 65715 0 0 0 3 0 0 0 5 0 0 0 0 0 0 0 31 0 0 0 0 0 0 0 0
302 ATA 0 0 0 0 5 0 0 0 6 0 0 0 65940 0 20 0 0 0 0 0 0 0 0 0 0 0 0 0 0 0 0 0 0 0 0 0 0 0 0 0 0 0 0 0 5 0 0 0 0 0 0 0 0 0 0 0 0 0 0 0 0 0 0 0
303 AAC 13 65866 2 3 0 58 0 0 0 4 0 0 0 0 0 0 0 0 0 0 0 0 0 0 0 0 0 0 0 0 0 0 0 3 0 0 0 0 0 0 0 0 0 0 0 0 0 0 0 0 0 0 0 0 0 0 0 0 0 0 0 0 0 0
304 AGC 0 14 0 0 0 0 0 0 21 65785 0 51 0 55 0 0 0 0 0 0 0 0 0 0 0 1 8 0 0 0 0 0 0 0 0 0 0 0 0 0 20 1 0 0 0 0 0 0 0 0 0 0 0 0 0 0 0 0 0 0 0 0 0 0
305 AAT 1 5 0 65964 0 0 0 1 0 0 0 2 0 0 0 0 0 0 0 1 0 0 0 0 0 0 0 0 0 0 0 0 0 0 0 1 0 0 0 0 0 0 0 0 0 0 0 0 0 0 0 4 0 0 0 0 0 0 0 0 0 0 0 0
306 CTC 0 0 0 0 0 0 0 0 0 0 0 0 0 35 0 0 0 1 0 0 0 9 0 0 0 1 0 0 7 65781 0 115 0 0 0 0 0 0 0 0 0 0 0 0 0 0 0 0 0 0 0 0 0 0 0 0 0 0 0 0 0 5 0 0
307 CCT 0 0 0 0 0 0 0 16 0 0 0 0 0 0 0 0 0 0 0 43 1 4 1 65914 0 0 0 0 0 0 0 4 0 0 0 0 0 0 0 0 0 0 0 0 0 0 0 0 0 0 0 0 0 0 0 3 0 0 0 0 0 0 0 0
308 TTC 0 0 0 0 0 0 0 0 0 0 0 0 0 0 0 0 0 0 0 0 0 0 0 0 0 0 0 0 0 1 0 0 0 0 0 0 0 0 0 0 0 0 0 0 0 0 0 0 0 5 0 0 0 11 0 0 0 4 0 0 47 65839 0 75
309 CAG 1 0 29 0 0 0 0 0 0 0 0 0 0 0 0 0 2 0 65855 26 0 0 1 0 0 0 12 0 0 0 0 0 0 0 2 0 0 0 0 0 0 0 0 0 0 0 0 0 0 0 6 0 0 0 0 0 0 0 0 0 0 0 0 0
310 AAT 2 23 0 65924 0 0 0 2 0 0 0 5 0 0 0 2 0 0 0 0 0 0 0 0 0 0 0 0 0 0 0 0 0 0 0 5 0 0 0 0 0 0 0 0 0 0 0 0 0 0 0 1 0 0 0 0 0 0 0 0 0 0 0 0
311 ATA 0 0 0 0 3 0 0 0 1 0 0 0 65946 3 15 2 0 0 0 0 0 0 0 0 0 0 0 0 0 0 0 0 0 0 0 0 0 0 0 0 0 0 0 0 5 0 0 0 0 0 0 0 0 0 0 0 0 0 0 0 6 0 0 0
312 CAC 0 13 0 0 0 0 0 0 0 0 0 0 0 0 0 0 59 65860 0 8 0 1 0 0 0 5 0 0 0 0 0 0 0 4 0 0 0 0 0 0 0 0 0 0 0 0 0 0 0 19 0 0 0 0 0 0 0 0 0 0 0 0 0 0
313 CCA 0 0 0 0 11 0 0 0 0 0 0 0 0 0 0 0 11 0 0 1 65865 1 5 54 0 0 0 0 6 0 0 0 0 0 0 0 0 0 0 0 0 0 0 0 0 0 0 0 0 0 0 0 3 0 0 0 0 0 0 0 0 0 0 0
314 GTC 0 0 0 4 0 0 0 0 0 0 0 0 0 13 0 0 0 0 0 0 0 0 0 0 0 0 0 0 0 3 0 0 0 0 0 0 0 6 0 0 0 3 0 0 16 65859 0 6 0 0 0 0 0 0 0 0 0 0 0 0 0 15 0 0
315 ACA 35 0 0 0 65880 0 4 1 0 0 0 0 6 0 0 0 0 0 0 0 0 0 0 0 0 0 0 0 0 0 0 0 0 0 0 0 2 0 0 0 0 0 0 0 0 0 0 0 0 0 0 0 7 0 1 0 0 0 0 0 0 0 0 0
316 ATA 3 0 1 0 1 0 0 0 0 0 0 0 65923 0 10 0 0 0 0 0 0 0 0 0 0 0 0 0 0 0 0 0 0 0 0 0 0 0 0 0 0 0 0 0 5 0 0 0 0 0 0 0 0 0 0 0 0 0 0 0 0 0 0 0
317 GGA 0 0 0 0 0 0 0 0 1 0 0 0 0 0 0 0 0 0 0 0 0 0 0 0 0 0 0 0 0 0 0 0 3 0 0 0 0 0 0 0 65917 1 21 2 18 0 0 0 0 0 0 0 0 0 0 0 6 0 0 0 0 0 0 0
318 GAG 0 0 6 0 0 0 0 0 0 0 0 106 0 0 0 0 0 0 1 0 0 0 0 0 0 0 0 0 0 0 0 0 7 0 65075 19 0 0 0 363 0 0 5 0 0 0 0 0 0 0 27 0 181 0 0 0 0 0 0 0 0 0 0 0
319 TGC 0 0 0 0 0 0 0 0 0 3 0 0 0 0 0 0 0 0 0 0 0 0 0 0 0 1 0 0 0 0 0 0 0 0 0 0 0 0 0 0 0 0 0 0 0 0 0 0 0 35 0 0 0 1 0 0 52 65672 1 5 0 9 0 0
320 CCA 0 0 0 0 12 0 0 0 0 0 0 0 0 0 0 0 10 0 0 0 65904 4 2 1 0 0 0 0 11 0 0 0 0 0 0 0 0 0 0 0 0 0 0 0 0 0 0 0 0 0 0 0 3 0 0 0 0 0 0 0 0 0 0 0
321 AAA 64820 1 2 0 0 0 0 0 1 0 0 0 1142 0 0 0 0 0 0 0 0 0 0 0 0 0 0 0 0 0 0 0 4 0 0 0 0 0 0 0 0 0 0 0 0 0 0 0 0 0 0 0 0 0 0 0 0 0 0 0 0 0 0 0
322 TAT 0 0 0 0 0 0 0 0 0 0 0 0 0 0 0 0 0 0 0 2 0 0 0 0 0 0 0 0 0 0 0 0 0 0 0 0 0 0 0 0 0 0 0 0 0 0 0 0 0 73 2 65893 0 0 0 0 0 0 0 2 0 0 0 0
323 GTC 0 0 0 0 0 0 0 0 0 0 0 0 0 24 0 0 0 0 0 0 0 0 0 0 0 0 0 0 0 1 0 0 0 0 0 0 0 1 0 0 0 0 0 0 8 65629 0 8 0 0 0 0 0 0 0 0 0 0 0 0 0 17 0 0
324 AGG 0 0 4 0 0 0 0 0 13 2 65548 29 0 0 25 0 0 0 0 0 0 0 0 0 0 0 1 23 0 0 0 0 0 0 0 0 0 0 0 0 0 0 15 0 0 0 0 0 0 0 0 0 0 0 0 0 0 0 1 0 0 0 0 0
325 AGT 0 0 0 22 0 0 0 0 0 19 0 65698 0 0 0 28 0 0 0 0 0 0 0 0 0 0 0 0 0 0 0 0 0 0 0 0 0 0 0 0 0 0 0 7 0 0 0 0 0 0 0 0 0 0 0 0 0 0 0 0 0 0 0 0
326 ACC 0 26 0 0 10 65807 0 1 0 1 0 0 0 4 0 0 0 0 0 0 0 0 0 0 0 0 0 0 0 0 0 0 0 0 0 0 0 7 0 0 0 0 0 0 0 0 0 0 0 0 0 0 0 0 0 0 0 0 0 0 0 0 0 0
327 AAA 65729 1 2 0 0 0 0 0 2 0 0 0 0 0 0 0 0 0 0 0 0 0 0 0 0 0 0 0 0 0 0 0 5 0 0 0 0 0 0 0 0 0 0 0 0 0 0 0 0 0 0 0 0 0 0 0 0 0 0 0 0 0 0 0
328 TTG 0 0 0 0 0 0 0 0 0 0 0 0 0 0 0 0 0 0 0 0 0 0 0 0 0 0 0 0 0 0 1 0 0 0 0 0 0 0 0 0 0 0 0 0 0 0 0 0 0 0 0 0 0 0 3 0 0 0 1 0 17 0 65722 4
329 AGG 0 0 3 0 0 0 0 2 4 0 65755 18 0 0 16 0 0 0 0 0 0 0 0 0 0 0 0 0 0 0 0 0 0 0 0 0 0 0 0 0 0 0 10 0 0 0 0 0 0 0 0 0 0 0 0 0 0 0 0 0 0 0 0 0
330 ATG 0 0 1 0 0 0 5 0 0 0 0 0 7 0 65308 8 0 0 0 0 0 0 0 0 0 0 0 0 0 0 0 0 0 0 0 0 0 0 0 0 0 0 0 0 0 0 2 0 0 0 0 0 0 0 0 0 0 0 0 0 0 0 0 0
331 GTT 0 0 0 0 0 0 0 0 0 0 0 0 0 0 0 10 0 0 0 0 0 0 0 0 0 0 0 0 0 0 0 1 0 0 0 0 0 0 0 0 0 0 0 1 0 60 0 65534 0 0 0 0 0 0 0 0 0 0 0 0 0 0 0 43
332 ACA 31 0 3 0 65708 36 18 1 2 0 0 0 16 0 0 0 0 0 0 0 0 0 0 0 0 0 0 0 0 0 0 0 0 0 0 0 2 0 0 0 0 0 0 0 0 0 0 0 0 0 0 0 0 0 0 0 0 0 0 0 0 0 0 0
333 GGA 0 0 0 0 0 0 0 0 2 0 0 0 0 0 0 0 0 0 0 0 0 0 0 0 0 0 0 0 0 0 0 0 9 3 0 0 0 0 0 0 65584 0 3 0 10 0 0 0 0 0 0 0 0 0 0 0 21 0 0 0 0 0 0 0
334 CTA 0 0 0 0 0 0 0 0 0 0 0 0 44 0 0 0 0 0 0 0 4 0 0 0 0 0 0 0 65783 0 3 0 0 0 0 0 0 0 0 0 0 0 0 0 2 0 0 0 3 0 0 0 0 0 0 0 0 0 0 0 0 0 0 0
335 AGA 13 0 0 0 0 0 0 0 65842 0 5 0 7 0 0 0 0 0 0 0 0 0 0 0 1 0 0 0 0 0 0 0 3 0 0 0 0 0 0 0 2 0 0 0 0 0 0 0 0 0 0 0 0 0 0 0 1 0 0 0 0 0 0 0
336 AAC 23 64603 2 13 0 3 0 0 0 3 0 0 0 0 0 0 0 0 0 0 0 0 0 0 0 0 0 0 0 0 0 0 0 1 0 0 0 0 0 0 0 0 0 0 0 0 0 0 0 0 0 0 0 0 0 0 0 0 0 0 0 0 0 0
337 ATC 1 52 0 1 0 10 0 0 0 0 0 0 5 65291 0 3 0 0 0 0 0 0 0 0 0 0 0 1 0 1 0 0 0 0 0 0 0 0 0 0 0 0 0 0 0 1 0 0 0 0 0 0 0 0 0 0 0 0 0 0 0 0 0 0
338 CCA 0 0 0 0 13 0 0 0 0 0 0 0 0 0 0 0 14 0 0 0 64183 1 0 1 0 0 0 0 2 0 0 0 0 0 0 0 0 0 0 0 0 0 0 0 0 0 0 0 0 0 0 0 0 0 0 0 0 0 0 0 0 0 0 0
339 TCC 0 0 0 0 0 0 0 0 0 0 0 0 0 0 0 0 0 0 0 0 0 7 0 0 0 0 0 0 0 0 0 0 0 0 0 0 0 1 0 0 0 0 0 0 0 0 0 0 0 19 0 0 10 63693 0 6 0 0 0 0 0 2 0 0
340 ATT 0 0 0 2 0 0 0 4 0 0 0 0 0 7 1 64746 0 0 0 0 0 0 0 0 0 0 0 0 0 0 0 0 0 0 0 0 0 0 0 0 0 0 0 0 0 0 0 1 0 0 0 0 0 0 0 0 0 0 0 0 0 0 0 0
341 CAA 12 0 0 0 0 0 0 0 0 0 0 0 0 0 0 0 65258 0 3 0 0 0 0 0 7 0 0 0 0 0 0 0 0 0 0 0 0 0 0 0 0 0 0 0 0 0 0 0 5 0 0 0 0 0 0 0 0 0 0 0 0 0 0 0
342 TAC 0 2 0 0 0 0 0 0 0 0 0 0 0 0 0 0 0 1 0 0 0 0 0 0 0 0 0 0 0 0 0 0 0 0 0 0 0 0 0 0 0 0 0 0 0 0 0 0 13 63656 0 2 0 0 0 0 0 5 0 0 0 0 0 0
343 AGA 5 0 0 0 1 0 0 0 65756 0 16 0 12 0 0 0 0 0 0 0 0 0 0 0 2 0 0 0 0 0 0 0 0 0 0 0 0 0 0 0 6 0 0 0 0 0 0 0 0 0 0 0 0 0 0 0 4 0 0 0 0 0 0 0
344 GGT 0 0 0 0 0 0 0 0 0 0 0 5 0 0 0 0 0 0 0 0 0 0 0 0 0 0 0 0 0 0 0 0 0 0 0 11 0 0 0 0 1 4 1 65490 0 0 0 15 0 0 0 0 0 0 0 0 0 0 0 10 0 0 0 0
345 CTA 0 0 0 0 0 0 0 0 0 0 0 0 37 0 0 0 1 0 0 0 11 0 0 0 1 0 0 0 65053 1 0 35 0 0 0 0 0 0 0 0 0 0 0 0 0 0 0 0 0 0 0 0 0 0 0 0 0 0 0 0 3 0 0 0
346 TTT 0 0 0 0 0 0 0 0 0 0 0 0 0 0 0 0 0 0 0 0 0 0 0 0 0 0 0 0 0 0 0 1 0 0 0 0 0 0 0 0 0 0 0 0 0 0 0 0 0 0 0 0 0 0 0 1 0 0 0 1 0 2 0 65720
347 GGA 0 0 0 0 0 0 0 0 5 0 0 0 0 0 0 0 0 0 0 0 0 0 0 0 0 0 0 0 0 0 0 0 7 0 0 0 0 0 0 0 65804 0 10 5 25 0 0 0 0 0 0 0 0 0 0 0 4 0 0 0 0 0 0 0
348 GCC 0 0 0 0 0 3 0 0 0 0 0 0 0 0 0 0 0 0 0 0 0 1 0 0 0 0 0 0 0 0 0 0 0 22 0 0 9 64571 0 2 0 4 0 0 0 6 0 0 0 0 0 0 0 8 0 0 0 0 0 0 0 0 0 0
349 ATT 0 0 0 0 0 0 0 2 0 0 0 1 2 0 1 65745 0 0 0 0 0 0 0 0 0 0 0 0 0 0 0 0 0 0 0 0 0 0 0 0 0 0 0 0 0 0 0 150 0 0 0 0 0 0 0 0 0 0 0 0 0 0 0 0
350 GCT 0 0 0 0 0 0 0 11 0 0 0 0 0 0 0 0 0 0 0 0 0 0 0 0 0 0 0 0 0 0 0 0 0 0 0 27 0 7 5 65866 0 0 0 0 0 0 0 2 0 0 0 0 9 0 0 12 0 0 0 0 0 0 0 0
351 GGT 0 0 0 0 0 0 0 0 0 0 0 6 0 0 0 0 0 0 0 0 0 0 0 0 0 0 0 1 0 0 0 0 0 0 0 6 0 0 0 2 2 4 6 65787 0 0 0 58 0 0 0 0 0 0 0 0 0 0 0 2 0 0 0 0
352 TTT 0 0 0 0 0 0 0 0 0 0 0 0 0 0 0 3 0 0 0 0 0 0 0 0 0 0 0 0 0 0 0 6 0 0 0 0 0 0 0 0 0 0 0 0 0 0 0 0 0 0 0 1 0 0 0 5 0 0 0 1 1 3 1 65814
353 ATT 0 0 0 0 0 0 0 3 0 0 0 0 0 1 0 65696 0 0 0 0 0 0 0 0 0 0 0 0 0 0 0 29 0 0 0 0 0 0 0 0 0 0 0 0 0 0 0 4 0 0 0 0 0 0 0 0 0 0 0 0 0 0 165 0
354 GAG 0 0 4 0 0 0 0 0 0 0 0 0 9 0 0 0 0 0 0 0 0 0 0 0 0 0 0 0 0 0 0 0 7 0 65905 15 0 0 0 0 0 0 6 0 0 0 3 0 0 0 6 0 0 0 0 0 0 0 0 0 0 0 0 0
355 GGG 0 0 0 0 0 0 0 0 0 0 2 0 0 0 0 0 0 0 0 0 0 0 0 0 0 0 0 0 0 0 0 0 0 0 4 0 0 0 0 0 5 0 65889 17 0 0 12 0 0 0 0 0 0 0 0 0 0 0 11 0 0 0 0 0
356 GGA 0 0 0 0 0 0 0 0 9 0 0 0 0 0 0 0 0 0 0 0 0 0 0 0 1 0 0 0 0 0 0 0 8 0 0 0 0 0 0 0 65779 1 111 0 29 0 0 0 0 0 0 0 0 0 0 0 11 0 0 0 0 0 0 0
357 TGG 0 0 0 0 0 0 0 0 0 0 0 0 0 0 0 0 0 0 0 0 0 0 0 0 0 0 0 0 0 0 0 0 0 0 0 0 0 0 0 0 0 0 1 0 0 0 0 0 0 0 25 0 0 0 1 0 4 1 65641 279 0 0 6 0
358 ACT 0 0 0 24 1 11 0 65621 0 0 0 0 0 0 0 14 0 0 0 0 0 0 0 5 0 0 0 0 0 0 0 0 0 0 0 0 0 0 0 5 0 0 0 0 0 0 0 0 0 0 0 0 0 0 0 1 0 0 0 0 0 0 0 0
359 GGA 0 0 0 0 0 0 0 0 5 0 0 0 0 0 0 0 0 0 0 0 0 0 0 0 3 0 0 0 0 0 0 0 25 0 0 0 0 0 0 0 65827 2 5 1 36 0 0 0 0 0 0 0 0 0 0 0 6 0 0 0 0 0 0 0
360 ATG 0 0 2 0 0 0 0 1 0 0 0 0 9 0 65769 10 0 0 0 0 0 0 0 0 0 0 0 0 0 0 0 0 0 0 0 0 0 0 0 0 0 0 0 0 0 0 1 0 0 0 0 0 0 0 0 0 0 0 0 0 0 0 101 0
361 ATA 5 0 0 0 1 0 0 0 0 0 0 0 65759 57 8 1 0 0 0 0 0 0 0 0 0 0 0 0 0 0 0 10 0 0 0 0 0 0 0 0 0 0 0 0 13 0 0 0 0 14 0 0 0 0 0 0 0 0 0 0 1 0 0 0
362 GAT 0 0 0 2 0 0 0 0 0 0 0 0 0 0 0 0 0 0 0 0 0 0 0 0 0 0 0 0 0 0 0 0 1 0 0 65896 0 0 0 0 0 0 0 0 0 0 0 0 0 0 0 10 0 0 0 0 0 0 0 0 0 0 0 0
363 GGA 0 0 0 0 0 0 0 0 2 0 0 0 0 0 0 0 0 0 0 0 0 0 0 0 0 0 0 0 0 0 0 0 1 0 0 0 2 0 0 0 65919 0 3 0 16 0 0 0 0 0 0 0 0 0 0 0 2 0 0 0 0 0 0 0
364 TGG 0 0 0 0 0 0 0 0 0 0 0 0 0 0 0 0 0 0 0 0 0 0 0 0 0 0 0 0 0 0 0 0 0 0 0 0 0 0 0 0 0 0 0 0 0 0 0 0 0 0 6 0 0 0 0 0 8 1 65768 25 0 0 5 0
365 TAT 0 0 0 0 0 0 0 0 0 0 0 0 0 0 0 0 0 0 0 13 0 0 0 0 0 0 0 0 0 0 0 0 0 0 0 0 0 0 0 0 0 0 0 0 0 0 0 0 1 0 0 65918 0 0 0 1 0 0 0 5 0 0 0 0
366 GGT 0 0 0 0 0 0 0 0 0 0 0 5 0 0 0 0 0 0 0 0 0 0 0 0 0 0 0 0 0 0 0 0 0 0 0 11 0 0 0 1 0 15 15 65778 0 0 1 123 0 0 0 0 0 0 0 0 0 0 0 2 0 0 0 0
367 TAT 0 0 0 1 0 0 0 0 0 0 0 0 0 0 0 0 0 0 0 5 0 0 0 0 0 0 0 0 0 0 0 0 0 0 0 0 0 0 0 0 0 0 0 0 0 0 0 0 0 5 0 65885 0 0 0 3 0 0 0 9 0 0 0 0
368 CAT 0 0 0 12 0 0 0 0 0 0 0 0 0 0 0 0 0 8 1 65816 0 0 0 0 0 0 0 2 0 0 0 0 0 0 0 1 0 0 0 0 0 0 0 0 0 0 0 0 0 0 0 8 0 0 0 0 0 0 0 0 0 0 0 0
369 CAT 0 0 0 7 0 0 0 0 0 0 0 0 0 0 0 0 1 4 1 65914 0 0 0 0 0 0 0 1 0 0 0 0 0 0 0 0 0 0 0 0 0 0 0 0 0 0 0 0 0 0 0 2 0 0 0 0 0 0 0 0 0 0 0 0
370 CAG 0 0 7 0 0 0 0 0 0 2 0 24 0 0 0 0 8 1 65870 34 0 0 0 0 0 0 14 1 0 0 1 0 0 0 0 0 0 0 0 0 0 0 0 0 0 0 4 0 0 0 11 0 0 0 0 0 0 0 0 0 0 0 0 0
371 AAT 0 2 0 65937 0 0 0 2 0 0 0 3 0 0 0 0 0 0 0 0 0 0 0 0 0 0 0 0 0 0 0 0 0 0 0 1 0 0 0 0 0 0 0 0 0 0 0 0 0 0 0 0 0 0 0 0 0 0 0 0 0 0 0 0
372 GAA 9 0 0 0 1 0 0 0 0 0 0 0 0 0 0 0 0 0 0 0 0 0 0 0 0 0 0 0 0 0 0 0 65716 0 146 0 107 0 0 0 5 0 0 0 0 0 0 0 9 0 0 0 0 0 0 0 0 0 0 0 0 0 0 0
373 CAG 0 0 12 0 0 0 0 0 0 0 0 0 0 0 0 0 1 0 65921 11 0 0 2 0 0 0 8 0 0 0 0 0 0 0 0 0 0 0 0 0 0 0 1 0 0 0 0 0 0 0 5 0 0 0 0 0 0 0 0 0 0 0 0 0
374 GGA 0 0 0 0 0 0 0 0 5 0 0 0 0 0 0 0 0 0 0 0 0 0 0 0 0 0 0 0 0 0 0 0 6 0 0 0 0 0 0 0 65857 0 4 0 21 0 0 0 0 0 0 0 0 0 0 0 36 0 0 0 0 0 0 0
375 TCA 0 0 0 0 1 0 0 0 0 0 0 0 0 0 0 0 0 0 0 0 1 0 0 0 0 0 0 0 0 0 0 0 0 0 0 0 16 0 0 0 0 0 0 0 0 0 0 0 14 0 0 0 65901 1 33 1 1 0 0 0 4 0 0 0
376 GGC 0 0 0 0 0 0 0 0 0 2 0 0 0 0 0 0 0 0 0 0 0 0 0 0 0 0 0 0 0 0 0 0 0 6 0 0 0 0 0 0 35 65857 6 1 0 38 0 0 0 0 0 0 0 0 0 0 0 12 0 0 0 0 0 0
377 TAT 0 0 0 1 0 0 0 0 0 0 0 0 0 0 0 0 0 0 0 5 0 0 0 0 0 0 0 0 0 0 0 0 0 0 0 0 0 0 0 0 0 0 0 0 0 0 0 0 0 2 0 65940 0 0 0 0 0 0 0 4 0 0 0 0
378 GCA 0 0 0 0 47 0 0 0 0 0 0 0 0 0 0 0 0 0 0 0 1 0 0 0 0 0 0 0 0 0 0 0 16 0 0 0 65826 3 43 4 3 0 0 0 21 0 0 0 0 0 0 0 10 0 0 0 0 0 0 0 0 0 0 0
379 GCG 0 0 0 0 0 0 2 0 0 0 0 0 0 0 0 0 0 0 0 0 0 0 0 0 0 0 0 0 0 0 0 0 2 0 16 0 13 0 65883 6 0 0 4 0 0 0 32 0 0 0 0 0 0 0 19 0 0 0 0 0 0 0 0 0
380 GAT 0 0 0 8 0 0 0 0 0 0 0 0 0 0 0 0 0 0 0 0 0 0 0 0 0 0 0 0 0 0 0 0 0 2 1 65933 0 0 0 1 0 0 0 2 0 0 0 0 0 0 0 26 0 0 0 0 0 0 0 0 0 0 0 0
381 CAA 37 0 0 0 0 0 0 0 3 0 0 0 18 0 0 0 81952 1 4 0 2 0 0 0 1169 0 0 0 0 0 0 0 2 0 0 0 0 0 0 0 0 0 0 0 0 0 0 0 5 0 1 0 1 3 0 0 0 0 0 0 0 0 0 0
382 AAA 83193 0 8 0 2 0 0 0 5 0 0 0 1 0 0 0 7 0 0 0 0 0 0 0 0 0 0 1 0 0 0 0 1 0 0 0 0 0 0 0 0 0 0 0 0 0 0 0 0 13 0 0 0 0 0 0 0 0 0 0 0 0 0 0
383 AGC 0 11 0 0 0 2 0 0 6 83118 3 15 0 14 0 0 0 0 0 0 0 0 0 0 0 0 0 0 0 0 0 0 0 0 0 0 0 4 0 0 0 16 0 0 0 0 0 0 0 0 0 0 0 0 0 0 0 0 0 0 0 0 0 0
384 ACA 24 0 0 0 83179 0 3 0 2 0 0 0 4 0 0 0 0 0 0 0 0 0 0 0 0 0 0 0 0 0 0 0 0 0 0 0 2 0 0 0 0 0 0 0 0 0 0 0 0 0 0 0 0 0 0 0 0 0 0 0 0 0 0 0
385 CAA 11 0 0 0 0 0 0 0 0 0 0 0 0 0 0 0 83205 1 2 2 0 0 0 0 1 0 0 0 0 0 0 0 0 0 0 0 0 0 0 0 0 0 0 0 0 0 0 0 2 0 0 0 0 0 0 0 0 0 0 0 0 0 0 0
386 AAT 2 2 0 83148 0 0 0 2 0 0 0 2 0 0 0 2 0 0 0 0 0 0 0 0 0 0 0 0 0 0 0 0 0 0 0 3 0 0 0 0 0 0 0 0 0 0 0 0 0 0 0 64 0 0 0 0 0 0 0 0 0 0 0 0
387 GCC 0 0 0 0 0 5 0 0 0 0 0 0 0 0 0 0 0 0 0 0 0 1 0 0 0 0 0 0 0 0 0 0 0 23 0 0 12 83132 0 1 0 0 0 0 0 24 0 0 0 0 0 0 0 14 0 0 0 0 0 0 0 0 0 0
388 ATT 0 0 0 0 0 1 0 3 0 0 0 7 0 11 0 83174 0 0 0 0 0 0 0 0 0 0 0 0 0 0 0 0 0 0 0 0 0 0 0 0 0 0 0 0 0 0 0 4 0 0 0 0 0 0 0 0 0 0 0 0 0 13 0 1
389 AAC 11 83008 0 15 0 0 0 0 0 3 0 0 0 0 0 115 0 0 0 0 0 0 0 0 0 0 0 0 0 0 0 0 0 40 0 0 0 0 0 0 0 0 0 0 0 0 0 0 0 2 0 0 2 0 0 0 0 0 0 0 0 0 0 0
390 GGG 0 0 671 0 0 1 0 0 0 0 34 0 0 0 0 3 1 0 2 0 0 0 0 0 6 12 0 0 0 0 0 0 0 0 6 0 0 0 0 0 14 1 82399 26 0 0 13 0 0 0 0 0 0 0 0 0 0 0 18 0 0 0 1 0
391 ATT 0 0 0 1 0 0 0 3 0 0 0 0 3 1 1 83196 0 0 0 0 0 0 0 0 0 0 0 0 0 0 0 0 0 0 0 0 0 0 0 0 0 0 0 0 0 0 0 0 0 0 0 0 0 0 0 0 0 0 0 0 0 0 0 0
392 ACA 26 0 0 0 82674 0 6 0 1 0 0 0 9 0 0 0 0 0 0 0 0 0 0 0 0 476 0 0 0 0 0 0 0 0 0 0 8 0 0 0 0 0 0 0 0 0 0 0 0 0 0 0 2 0 0 0 0 0 0 0 0 0 0 0
393 AAC 21 83155 3 5 0 1 0 0 0 5 0 0 0 0 0 0 0 0 0 0 0 0 0 0 0 0 0 0 0 0 0 0 0 2 0 0 0 0 0 0 0 0 0 0 0 0 0 0 0 0 0 0 0 0 0 0 0 0 0 0 0 0 0 0
394 AAG 1 0 83147 36 0 0 0 0 0 0 5 0 0 0 0 0 0 0 0 0 0 0 0 0 0 0 0 3 0 0 0 0 0 0 5 0 0 0 0 0 0 0 0 0 0 0 0 0 0 0 0 0 0 0 0 0 0 0 0 0 0 0 0 0
395 GTG 0 0 0 0 0 0 0 0 0 0 0 0 0 0 3 0 0 0 0 0 0 0 0 0 0 0 0 0 0 0 9 0 0 0 0 0 0 0 1 0 0 0 0 0 6 0 83173 9 0 0 0 0 0 0 0 0 0 0 0 0 0 0 11 0
396 AAC 19 83179 0 1 0 0 0 0 0 12 0 0 0 0 0 0 0 0 0 0 0 0 0 0 0 0 0 0 0 0 0 0 0 5 0 0 0 0 0 0 0 0 0 0 0 0 0 0 0 0 0 0 0 0 0 0 0 0 0 0 0 0 0 0
397 TCT 0 0 0 0 0 0 0 0 0 0 0 0 0 0 0 0 0 0 0 0 0 0 0 5 0 0 0 0 0 0 0 0 0 0 0 0 0 0 7 0 0 0 0 0 0 0 0 0 0 0 0 17 2 13 76 83079 0 0 0 0 0 0 0 6
398 GTT 0 0 0 0 0 0 0 0 0 0 0 0 0 0 0 12 0 0 0 0 0 0 0 0 0 0 0 0 0 0 0 1 0 0 0 2 0 0 0 1 0 0 0 0 2 12 0 83185 0 0 0 0 0 0 0 0 0 0 0 0 0 0 0 10
399 ATC 0 1 0 0 0 3 0 0 0 0 0 0 37 83128 0 7 0 0 0 0 0 0 0 0 0 0 0 0 0 2 0 0 0 0 0 0 0 0 0 0 0 0 0 0 0 17 0 0 0 0 0 0 0 0 0 0 0 0 0 0 0 1 0 0
400 GAG 0 0 10 0 0 0 0 0 0 0 0 0 0 0 0 0 0 0 0 0 0 0 0 0 0 0 0 0 0 0 0 0 5 0 83159 7 0 0 0 0 0 0 3 0 0 0 0 0 0 0 20 0 0 0 0 0 0 0 0 0 0 0 0 0
401 AAA 83180 0 4 0 1 0 0 0 3 0 0 0 0 0 0 0 0 0 0 0 0 0 0 0 0 0 0 0 0 0 0 0 2 0 0 0 0 0 0 0 0 0 0 0 0 0 0 0 0 0 0 0 0 0 0 0 0 0 0 0 0 0 0 0
402 ATG 0 0 0 0 0 0 1 0 0 0 0 0 6 2 83155 13 0 0 0 0 0 0 0 0 0 0 0 0 0 0 0 0 0 0 0 0 0 0 0 0 0 0 0 0 0 0 4 0 0 0 0 0 0 0 0 0 0 0 0 0 0 0 1 0
403 AAC 10 83044 1 5 0 0 0 0 0 9 0 0 0 0 0 0 0 1 0 75 0 0 0 0 0 0 0 0 0 0 0 0 0 5 0 0 0 0 0 0 0 0 0 0 0 0 0 0 0 0 0 0 0 0 0 0 0 0 0 0 0 0 0 0
404 ACT 0 0 0 10 0 9 1 83117 1 0 0 3 0 0 0 3 0 0 0 0 0 0 0 0 0 0 0 0 0 0 0 0 0 0 0 0 0 0 0 1 0 0 0 0 0 0 0 0 0 0 0 0 4 0 0 0 0 0 0 0 0 0 0 0
405 CAA 17 0 0 0 0 0 0 0 0 0 0 0 0 0 0 0 83092 0 1 0 2 0 0 0 7 0 0 0 0 0 0 0 0 0 0 0 0 2 0 0 0 0 0 0 9 0 0 0 4 0 0 0 0 0 0 0 0 0 0 0 0 0 0 0
406 TTC 0 0 0 0 0 0 0 0 0 0 0 0 0 1 0 1 0 0 0 0 0 0 0 0 0 0 0 0 0 1 9 0 0 0 0 0 0 0 0 0 0 0 0 0 0 0 0 0 0 0 0 0 0 7 0 0 0 2 0 0 11 83158 0 10
407 ACA 9 0 0 0 83164 3 16 0 2 0 0 0 11 0 0 0 0 0 0 0 1 0 0 0 0 0 0 0 0 0 0 0 0 0 0 0 1 0 0 0 0 0 0 0 0 0 0 0 0 0 0 0 0 0 0 0 0 0 0 0 0 0 0 0
408 GCT 0 0 0 0 0 0 0 4 0 0 0 0 0 0 0 0 0 0 0 0 0 0 0 4 0 0 0 0 0 0 0 0 0 0 0 17 1 5 0 83144 0 0 0 0 0 0 0 4 0 0 0 0 0 0 2 22 0 0 0 0 0 0 0 0
409 GTG 0 0 0 0 0 0 0 0 0 0 0 0 0 0 5 0 0 0 0 0 0 0 0 0 0 0 0 0 0 0 25 0 0 0 0 0 0 0 0 0 0 0 0 0 8 1 83071 10 0 0 0 0 0 0 0 0 0 0 0 0 0 0 13 0
410 GGT 0 0 0 0 0 0 0 0 0 0 0 2 0 0 0 0 0 0 0 0 0 0 0 0 0 0 0 0 0 0 0 0 0 0 0 16 0 0 0 3 0 6 1 82990 0 0 0 153 0 0 0 0 0 0 0 0 0 0 0 17 0 0 0 0
411 AAA 83189 0 6 0 3 0 0 0 6 0 0 0 0 0 0 0 1 0 0 0 0 0 0 0 0 0 0 0 0 0 0 0 5 0 0 0 0 0 0 0 0 0 0 0 0 0 0 0 1 0 0 0 0 0 0 0 0 0 0 0 0 0 0 0
412 GAA 3 0 0 0 0 0 0 0 0 0 0 0 0 0 0 0 0 0 0 0 0 0 0 0 0 0 0 0 10 0 0 0 83004 1 44 0 0 0 0 0 3 0 0 0 0 0 58 0 19 0 0 75 0 0 0 0 0 0 0 0 0 0 0 0
413 TTC 0 0 0 0 0 0 0 0 0 0 0 0 0 0 0 0 0 0 0 0 0 0 0 0 0 0 0 0 0 1 0 0 0 0 0 0 0 0 0 0 0 0 0 0 0 1 0 0 0 3 0 0 0 4 0 0 0 0 0 0 12 83186 0 4
414 AAC 10 83059 1 8 0 0 0 0 0 15 0 0 0 0 0 0 0 0 0 0 0 0 0 0 0 0 0 0 0 0 0 0 0 12 0 0 61 0 0 0 0 20 0 0 2 0 0 0 0 1 0 0 0 0 0 0 0 0 0 0 0 0 0 0
415 AAC 15 82598 0 24 0 0 0 0 0 0 0 0 0 2 0 0 0 2 0 0 0 0 0 0 0 0 0 0 0 0 0 0 0 1 0 0 0 0 29 0 0 0 3 401 0 47 0 0 0 0 0 0 0 0 0 0 0 0 0 82 0 0 0 0
416 TTA 0 0 0 0 0 0 0 0 0 0 0 0 0 0 0 0 0 0 0 0 0 0 0 0 0 0 0 0 0 0 0 0 0 0 0 0 0 0 0 0 0 0 0 0 2 0 0 0 0 0 0 0 1 0 0 0 0 0 0 0 83136 0 13 0
417 GAA 9 0 0 0 0 0 0 0 0 0 0 0 0 0 0 0 0 0 0 0 0 0 0 0 0 0 0 0 0 0 0 0 83185 0 5 1 0 0 0 0 3 0 0 0 0 0 0 0 0 0 0 0 0 0 0 0 0 0 0 0 0 0 0 0
418 AAA 83216 0 0 0 1 0 0 0 2 0 0 0 0 0 0 0 0 0 0 0 0 0 0 0 0 0 0 0 0 0 0 0 2 0 0 0 0 0 0 0 0 0 0 0 0 0 0 0 0 0 0 0 0 0 0 0 0 0 0 0 0 0 0 0
419 AGG 0 0 11 0 0 0 0 0 11 0 82970 35 0 0 8 0 0 0 0 0 0 0 0 0 0 0 2 0 0 0 0 0 0 0 0 0 0 0 0 0 0 0 53 0 0 0 0 0 0 0 0 0 0 0 0 0 0 0 1 0 0 0 0 0
420 ATG 0 0 0 0 0 0 0 0 0 0 2 0 2 0 83081 10 0 0 0 0 0 0 0 0 0 0 0 0 0 0 0 0 0 0 1 0 0 0 0 0 0 0 0 0 0 0 4 0 0 0 0 0 0 0 0 0 0 0 0 0 0 0 0 0
421 GAA 14 0 0 0 0 0 0 0 0 0 0 0 0 0 0 0 0 0 0 0 0 0 0 0 0 0 0 0 0 0 0 0 83060 1 4 0 0 0 0 0 5 0 0 0 0 0 0 0 10 0 0 0 0 0 0 0 0 0 0 0 0 0 0 0
422 AAT 1 2 2 83181 0 0 0 0 0 0 0 4 0 0 0 0 0 0 0 0 0 0 0 0 0 0 0 0 0 0 0 0 0 0 0 0 0 0 0 0 0 0 0 0 0 0 0 0 0 0 0 1 0 0 0 0 0 0 0 0 0 0 0 0
423 TTA 0 0 0 0 0 0 0 0 0 0 0 0 0 0 0 0 0 0 0 0 0 0 0 0 0 0 0 0 0 0 0 0 0 0 0 0 0 0 0 0 0 0 0 0 0 0 0 0 2 0 0 0 2 0 0 0 0 0 0 0 83140 0 7 3
424 AAT 0 1 0 83185 0 0 0 1 0 0 0 1 0 0 0 0 0 0 0 0 0 0 0 0 0 0 0 0 0 0 0 0 0 0 0 0 0 0 0 0 0 0 0 0 0 0 0 0 0 0 0 0 0 0 0 0 0 0 0 0 0 0 0 0
425 AAA 83201 0 5 0 1 0 0 0 2 0 0 0 0 0 0 0 0 0 0 0 0 0 0 0 0 0 0 0 0 0 0 0 0 0 0 0 0 0 0 0 0 0 0 0 0 0 0 0 0 0 0 0 0 0 0 0 0 0 0 0 0 0 0 0
426 AAA 83061 0 129 0 0 0 0 0 2 0 0 4 2 0 0 0 0 0 0 0 0 0 0 0 0 0 0 0 0 0 0 0 4 0 0 0 0 0 0 0 0 0 0 0 0 0 0 0 0 0 0 0 0 0 0 0 0 0 0 0 0 0 0 0
427 GTT 0 0 8 0 0 0 0 0 0 0 0 48 0 0 0 3 0 0 0 0 0 0 0 0 0 0 0 0 0 0 0 0 0 0 0 0 0 0 0 15 0 0 0 0 0 0 0 82548 0 0 0 0 0 0 0 0 4 0 0 0 0 0 93 6
428 GAT 0 0 0 1 0 0 0 0 0 0 0 0 0 0 93 0 0 0 0 0 0 0 0 0 0 0 0 0 0 0 0 0 1 3 0 82842 0 0 0 1 0 0 0 9 0 0 0 0 0 0 0 1 0 0 0 0 55 0 0 0 0 0 8 0
429 GAT 0 0 0 13 0 0 0 0 0 0 0 0 0 0 98 0 0 0 0 0 0 0 0 0 0 0 0 0 0 0 0 0 5 1 5 82776 0 0 0 1 0 0 1 5 0 0 0 1 0 0 0 6 0 0 0 0 52 0 3 0 0 0 0 0
430 GGG 0 0 0 0 0 0 0 0 0 0 7 0 0 0 0 0 0 0 0 0 0 0 0 0 0 0 0 0 0 0 0 0 0 0 11 0 0 0 1 0 9 1 81962 12 0 0 13 0 0 0 0 0 0 0 0 0 0 0 8 0 0 0 0 0
431 TTT 0 0 0 0 0 0 0 0 0 0 0 0 0 0 0 0 0 0 0 0 0 0 0 0 0 0 0 0 0 0 0 2 0 0 0 0 0 0 0 0 0 0 0 0 0 0 0 1 0 0 0 3 0 0 0 1 0 0 0 0 6 3 3 82316
432 CTG 0 0 0 0 0 0 0 0 0 0 5 0 0 0 29 0 0 0 2 0 0 0 11 0 0 0 2 0 5 0 81615 1 0 0 0 0 0 0 0 0 0 0 0 0 0 0 0 0 0 61 0 0 0 0 0 0 0 0 0 0 0 0 7 0
433 GAC 0 7 0 0 0 0 0 0 0 0 0 0 0 0 0 0 0 0 0 0 0 0 0 0 0 0 0 0 0 0 0 0 15 81641 0 5 0 0 0 0 0 1 0 0 0 0 0 0 0 9 0 0 0 0 0 0 0 0 0 0 0 0 0 0
434 ATT 0 0 0 0 0 0 0 3 0 0 0 8 0 1 2 82688 0 0 0 0 0 0 0 0 0 0 0 0 0 0 0 0 0 0 0 0 0 0 0 0 0 0 0 0 0 0 0 1 0 0 0 0 0 0 0 0 0 0 0 0 0 0 0 2
435 TGG 0 0 0 0 0 0 0 0 0 0 1 0 0 0 0 0 0 0 0 0 0 0 0 0 0 0 8 0 0 0 0 0 0 0 0 0 0 0 0 0 0 0 2 0 0 0 0 0 0 0 31 0 0 0 1 0 24 1 80469 7 0 0 9 0
436 ACA 108 0 0 0 82483 2 4 0 0 0 0 0 6 0 0 0 0 0 0 0 0 0 0 0 0 0 0 0 0 0 0 0 0 0 0 0 27 0 0 0 0 0 0 0 0 0 0 0 0 0 0 0 0 0 0 0 0 0 0 0 0 0 0 0
437 TAT 0 0 0 0 0 0 0 0 0 0 0 0 0 0 0 0 0 0 0 5 0 0 0 0 0 0 0 0 0 0 0 0 0 0 0 1 0 0 0 0 0 0 0 0 0 0 0 0 0 1 0 82710 0 0 0 0 0 0 0 3 0 0 0 0
438 AAT 2 1 3 82245 0 0 0 0 0 0 0 4 0 0 0 0 0 0 0 0 0 0 0 0 0 0 0 0 0 0 0 0 0 0 0 3 0 0 0 0 0 0 0 0 0 0 0 0 0 0 0 0 0 0 0 0 0 0 0 0 0 0 0 0
439 GCA 0 0 0 0 12 0 0 0 0 0 0 0 0 0 0 0 0 0 0 0 0 0 0 0 0 0 0 0 0 0 0 0 14 0 0 0 82384 0 4 0 0 0 0 0 38 0 0 0 0 0 0 0 9 0 0 0 0 1 0 0 0 0 0 0
440 GAA 8 0 0 0 0 0 0 0 1 0 0 0 0 0 0 0 3 0 0 0 0 0 0 0 0 0 0 0 0 0 0 0 83126 0 0 1 0 0 0 0 1 0 0 0 0 0 0 0 12 0 0 0 0 0 0 0 0 0 0 0 0 0 0 0
441 TTG 0 0 0 0 0 0 0 0 0 0 0 0 0 0 1 0 0 0 0 0 0 0 0 0 0 0 0 0 0 0 1 0 0 0 0 0 0 0 0 0 0 0 0 0 0 0 1 0 0 0 1 0 0 0 7 0 0 0 0 0 16 0 83092 11
442 TTA 0 0 0 0 0 0 0 0 0 0 0 0 0 0 0 0 0 0 0 0 0 0 0 0 0 0 0 0 6 0 0 0 0 0 0 0 0 0 0 0 0 0 0 0 3 0 0 0 0 0 0 0 1 0 0 0 0 0 0 0 83014 0 95 0
443 GTT 0 0 0 0 0 0 0 0 0 0 0 0 0 0 0 3 0 0 0 0 0 0 0 0 0 0 0 0 0 0 0 0 0 0 0 0 0 0 0 1 0 0 0 1 0 2 5 83037 0 0 0 0 0 0 0 0 0 0 0 0 0 0 0 5
444 CTA 0 0 0 0 0 0 0 0 0 0 0 0 112 0 0 0 0 0 0 0 5 0 0 0 0 0 0 0 82110 0 4 0 0 0 0 0 0 0 0 0 0 0 0 0 1 0 0 0 0 0 0 0 0 0 0 0 0 0 0 0 4 0 0 0
445 CTG 0 0 0 0 0 0 0 0 0 0 0 0 0 0 171 0 0 0 2 0 0 0 9 0 0 0 0 0 103 0 82634 5 0 0 0 0 0 0 0 0 0 0 0 0 0 0 1 0 0 0 0 0 0 0 0 0 0 0 0 0 0 0 3 9
446 GAA 8 0 0 0 0 0 0 0 0 0 0 0 0 0 0 0 0 0 0 0 0 0 0 0 0 0 0 0 0 0 0 0 83146 0 2 0 0 0 0 0 18 0 0 0 0 0 0 0 4 0 0 0 0 0 0 0 0 0 0 0 0 0 0 0
447 AAT 3 2 1 83152 0 0 0 0 0 0 0 4 0 0 0 0 0 0 0 6 0 0 0 0 0 0 0 0 0 0 0 0 0 0 0 4 0 0 0 0 0 0 0 0 0 0 0 0 0 0 0 0 0 0 0 0 0 0 0 0 0 0 0 0
448 GAA 18 0 0 0 0 0 0 0 0 0 0 0 0 0 0 0 0 0 0 0 0 0 0 0 0 0 0 0 0 0 0 0 83137 3 5 0 1 0 0 0 11 0 0 0 3 0 0 0 2 0 0 0 0 0 0 0 0 0 0 0 0 0 0 0
449 AGG 0 0 13 0 0 0 1 0 3 0 83045 1 0 0 9 0 0 0 0 0 0 0 0 0 0 0 3 0 0 0 0 0 0 0 0 0 0 0 0 0 0 0 9 0 0 0 0 0 0 0 0 0 0 0 0 0 0 0 2 0 0 0 0 0
450 ACT 0 0 0 15 57 43 0 82967 0 0 0 2 0 0 0 4 0 0 0 0 0 0 0 0 0 0 0 0 0 0 0 0 0 0 0 0 0 0 0 4 0 0 0 0 0 0 0 0 0 0 0 0 0 0 0 0 0 0 0 0 0 0 0 0
451 TTG 0 0 0 0 0 0 0 0 0 0 0 0 0 0 1 0 0 0 0 0 0 0 0 0 0 0 0 0 0 0 2 0 0 0 0 0 0 0 0 0 0 0 0 0 0 0 0 0 0 0 0 0 0 0 4 0 0 0 0 0 8 0 83118 0
452 GAT 0 0 0 9 0 0 0 0 0 0 0 0 0 0 0 0 0 0 0 3 0 0 0 0 0 0 0 0 0 0 0 0 1 0 1 83095 0 15 0 4 0 0 0 4 0 0 0 1 0 0 0 26 0 0 0 0 0 0 0 0 0 0 0 0
453 TTC 0 0 0 0 0 0 0 0 0 0 0 0 0 0 0 0 0 0 0 0 0 0 0 0 0 0 0 0 0 0 0 0 0 0 0 0 0 0 0 0 0 0 0 0 0 2 0 0 0 0 0 0 0 9 0 0 0 2 0 0 6 83141 0 4
454 CAT 0 0 0 9 0 0 0 0 0 0 0 0 0 0 0 0 1 5 0 83172 0 0 0 4 0 0 0 11 0 0 0 2 0 0 0 0 0 0 0 0 0 0 0 0 0 0 0 0 0 0 0 2 0 0 0 0 0 0 0 0 0 0 0 0
455 GAC 0 7 0 0 0 0 0 0 0 0 0 0 0 0 0 0 0 1 0 0 0 0 0 0 0 0 0 0 0 0 0 0 343 82791 2 4 0 0 0 0 0 11 0 0 0 0 0 0 0 2 0 0 0 0 0 0 0 0 0 0 0 0 0 0
456 TTA 0 0 0 0 0 0 0 0 0 0 0 0 9 0 0 0 0 0 0 0 0 0 0 0 0 0 0 0 5 0 0 0 0 0 5 0 0 0 0 0 0 0 0 0 7 0 0 0 7 0 0 0 12 0 0 0 2 0 0 0 83123 0 14 2
457 AAT 0 3 0 83156 0 0 0 1 0 0 0 3 0 0 0 0 0 0 0 0 0 0 0 0 0 0 0 0 0 0 0 0 0 0 0 22 0 0 0 0 0 0 0 0 0 0 0 0 0 0 0 0 0 0 0 0 0 0 0 0 0 0 0 0
458 GTG 0 0 0 0 0 0 0 0 0 0 0 0 0 0 6 0 0 0 0 0 0 0 0 0 0 0 0 0 0 0 1 0 0 0 0 0 0 0 4 0 0 0 1 0 4 0 83109 30 0 0 0 0 0 0 0 0 0 0 0 0 0 0 14 0
459 AAG 5 1 83163 14 0 0 0 0 0 0 8 0 0 0 1 0 0 0 0 0 0 0 0 0 0 0 0 0 0 0 0 0 0 0 10 0 0 0 0 0 0 0 0 0 0 0 0 0 0 0 1 0 0 0 0 0 0 0 0 0 0 0 0 0
460 AAT 0 19 0 82917 0 0 53 2 0 0 0 5 0 0 0 0 0 0 0 1 0 0 0 0 0 1 0 0 0 0 0 0 0 0 0 6 0 0 0 0 0 0 0 0 0 0 0 0 0 0 0 0 0 0 0 0 0 0 0 0 0 0 0 0
461 CTG 0 0 0 0 0 0 0 0 0 0 0 0 0 0 21 0 0 0 0 0 0 0 4 0 0 0 0 0 33 1 83080 1 0 0 0 0 0 0 0 0 0 0 0 0 0 0 0 0 0 0 0 0 0 0 0 0 0 0 0 0 0 0 4 0
462 TAC 0 0 0 0 0 0 0 0 0 0 0 0 0 0 0 0 0 5 0 0 0 0 0 0 0 0 0 0 0 0 0 0 0 1 0 0 0 0 0 0 0 0 0 0 0 0 0 0 41 83129 1 15 0 1 0 0 0 10 0 0 0 2 0 0
463 GAG 0 0 5 0 0 0 0 0 0 0 0 0 0 0 0 0 0 0 1 0 0 0 0 0 0 0 0 0 0 0 0 0 12 0 83166 7 0 0 2 0 0 0 5 0 0 0 0 0 0 0 15 0 0 0 0 0 0 0 0 0 0 0 0 0
464 AAA 83211 0 8 1 0 0 0 0 0 0 0 0 0 0 0 0 0 0 0 0 0 0 0 0 0 0 0 0 0 0 0 0 5 0 0 0 0 0 0 0 0 0 0 0 0 0 0 0 0 0 0 0 0 0 0 0 0 0 0 0 0 0 0 0
465 GTA 0 0 0 0 0 0 0 0 0 0 0 0 11 0 0 0 0 0 0 0 0 0 0 0 0 0 0 0 0 0 0 0 1 0 0 0 2 0 0 0 1 0 0 0 83163 1 2 0 0 0 0 0 0 0 0 0 0 0 0 0 6 0 0 0
466 AAA 83216 0 6 0 1 0 0 0 2 0 0 0 1 0 0 0 0 0 0 0 0 0 0 0 0 0 0 0 0 0 0 0 1 0 0 0 0 0 0 0 0 0 0 0 0 0 0 0 0 0 0 0 0 0 0 0 0 0 0 0 0 0 0 0
467 AGC 0 3 0 0 0 0 0 0 17 83159 0 16 0 6 0 0 0 0 0 0 0 0 0 0 0 1 0 0 0 0 0 0 0 0 0 0 0 0 0 0 0 6 0 0 0 0 0 0 0 0 0 0 0 0 0 0 0 5 0 0 0 0 0 0
468 CAA 1 0 0 0 0 0 0 0 0 0 0 0 1086 0 0 0 82083 0 6 2 0 0 0 0 2 0 0 0 0 0 0 0 0 0 0 0 0 0 0 0 0 0 0 0 0 0 0 0 7 0 0 0 0 0 0 0 0 0 0 0 0 0 0 0
469 TTA 0 0 0 0 0 0 0 0 0 0 0 0 0 0 0 0 0 0 0 0 2 0 0 0 0 0 0 0 3 0 0 0 0 0 0 0 0 0 0 0 0 0 0 0 0 0 0 0 0 0 0 0 1 0 0 0 0 0 0 0 83202 0 3 0
470 AAG 0 0 83173 23 0 0 5 0 0 0 6 0 0 0 1 0 0 0 0 0 0 0 0 0 0 0 0 0 0 0 0 0 0 0 2 0 0 0 0 0 0 0 0 0 0 0 0 0 0 0 0 0 0 0 0 0 0 0 0 0 0 0 0 0
471 AAT 0 3 0 83201 0 0 0 0 0 0 0 0 0 0 0 1 0 0 0 0 0 0 0 0 0 0 0 0 0 0 0 0 0 0 0 12 0 0 0 0 0 0 0 0 0 0 0 0 0 0 0 1 0 0 0 0 0 0 0 0 0 0 0 0
472 AAT 1 0 1 83183 0 0 0 3 0 0 0 10 0 0 0 0 0 0 0 0 0 0 0 0 0 0 0 0 0 0 0 0 0 0 0 7 0 0 0 0 0 0 0 0 0 0 0 0 0 0 0 0 0 0 0 0 0 0 0 0 0 0 0 0
473 GCC 0 0 0 0 0 7 0 0 0 0 0 0 0 0 0 0 0 0 0 0 0 0 0 0 0 0 0 0 0 0 0 0 0 30 0 0 6 83145 0 1 0 0 0 0 0 8 0 0 0 0 0 0 0 13 0 0 0 0 0 0 0 0 0 0
474 AAA 83168 1 7 14 2 0 0 0 7 0 0 0 0 0 5 0 0 0 0 0 0 0 0 0 0 0 0 0 0 0 0 0 9 0 0 0 0 0 0 0 0 0 0 0 0 0 0 0 0 0 0 0 0 0 0 0 0 0 0 0 1 0 0 0
475 GAA 7 0 0 0 0 0 0 0 0 0 0 0 0 0 0 0 1 0 0 0 0 0 0 0 0 0 0 0 0 0 0 0 83144 3 1 0 0 0 0 0 2 0 0 0 1 0 0 23 9 0 0 0 0 0 0 0 0 0 0 0 0 0 9 0
476 ATC 0 0 0 0 0 1 2 0 0 1 0 0 7 60578 0 14 0 0 0 0 0 0 0 0 0 0 0 0 1 2 0 0 0 0 0 0 0 0 0 0 0 0 0 0 0 0 0 0 0 0 0 0 0 2 0 0 0 0 0 0 0 0 0 0
477 GGA 0 0 0 0 0 0 0 0 7 0 0 0 0 0 0 0 13 0 0 0 0 0 0 0 1 0 0 0 0 0 0 0 7 0 0 0 2 0 0 0 60541 1 3 0 8 0 0 0 0 0 0 0 0 0 0 0 5 0 0 0 0 0 0 0
478 AAT 0 4 0 60551 0 0 0 0 0 0 0 0 0 0 0 0 0 0 0 0 0 0 0 0 0 0 0 0 0 0 0 0 0 0 0 4 0 0 0 0 0 0 0 0 0 0 0 0 0 0 0 0 0 0 0 0 0 0 0 0 0 0 0 0
479 GGG 0 0 0 0 0 0 0 0 0 0 3 0 0 0 0 0 0 0 0 0 0 0 0 0 0 0 0 0 0 0 0 0 0 0 5 0 0 0 0 0 5 0 60567 17 0 0 6 0 0 0 0 0 0 0 0 0 0 0 3 0 0 0 0 0
480 TGT 0 0 0 0 0 0 0 0 0 0 0 0 0 0 0 0 0 0 0 0 0 0 0 0 0 0 0 3 0 0 0 0 0 0 0 0 0 0 0 0 0 0 0 0 0 0 0 0 0 0 0 6 0 0 0 0 0 4 5 60583 0 0 0 3
481 TTT 0 0 0 0 0 0 0 0 0 0 0 0 0 0 0 0 0 0 0 0 0 0 0 0 0 0 0 0 0 0 0 1 0 0 0 0 0 0 0 0 0 0 0 0 0 0 0 0 0 0 0 0 0 0 0 0 0 0 0 1 0 3 1 60598
482 GAG 0 0 7 0 0 0 0 0 0 0 0 0 0 0 0 0 0 0 1 0 0 0 0 0 0 0 0 0 0 0 0 0 3 0 60498 13 0 0 43 0 0 0 11 0 0 0 0 0 0 0 4 0 0 0 0 0 0 0 14 0 0 0 0 0
483 TTC 0 0 0 0 0 0 0 0 0 0 0 0 0 0 0 0 0 0 0 0 0 0 0 0 0 0 0 0 0 1 0 0 0 0 0 0 0 0 0 0 0 0 0 0 0 0 0 0 0 0 0 0 0 2 0 0 0 0 0 0 35 60517 0 11
484 TAC 0 2 0 0 0 0 0 0 0 0 0 0 0 0 0 0 0 11 0 0 0 0 0 0 0 0 0 0 0 0 0 0 0 1 0 0 0 0 0 0 0 0 0 0 0 0 0 0 61 60504 3 6 0 0 0 0 0 10 0 0 0 1 0 0
485 CAC 0 9 0 0 0 0 0 0 0 0 0 0 0 0 0 0 14 60525 2 7 0 1 0 0 0 0 0 0 0 3 0 0 0 0 0 0 0 0 0 0 0 0 0 0 0 0 0 0 0 17 0 0 0 0 0 0 0 0 0 0 0 0 0 0
486 AAG 6 0 60595 6 0 0 0 0 0 0 3 0 0 0 0 0 0 0 1 0 0 0 0 0 0 0 0 0 0 0 0 0 0 0 3 0 0 0 0 0 0 0 0 0 0 0 0 0 0 0 0 0 0 0 0 0 0 0 0 0 0 0 0 0
487 TGT 0 0 0 0 0 0 0 0 0 0 0 0 0 0 0 0 0 0 0 0 0 0 0 0 0 0 0 3 0 0 0 0 0 0 0 0 0 0 0 0 0 0 0 1 0 0 0 0 0 0 0 8 0 0 0 1 0 1 1 60577 0 0 0 6
488 GAC 0 4 0 0 0 0 0 0 0 0 0 0 0 0 0 0 0 0 0 0 0 0 0 0 0 0 0 0 0 0 0 0 19 60527 1 7 0 0 0 0 0 11 0 0 0 0 0 0 0 2 0 0 0 0 0 0 0 0 0 0 0 0 0 0
489 AAT 1 2 0 60582 0 0 0 0 0 0 0 7 0 0 0 1 0 0 0 0 0 0 0 0 0 0 0 0 0 0 0 0 0 0 0 3 0 0 0 0 0 0 0 0 0 0 0 0 0 0 0 1 0 0 0 0 0 0 0 0 0 0 0 0
490 GAA 9 0 0 0 0 0 0 0 0 0 0 0 0 0 0 0 2 0 0 0 0 0 0 0 0 0 0 0 0 0 0 0 60481 1 0 0 1 22 0 0 16 0 0 0 0 0 0 0 9 0 0 0 0 0 0 0 0 0 0 0 0 0 0 0
491 TGC 0 0 0 0 0 0 0 0 0 2 0 0 0 0 0 0 0 0 0 0 0 0 0 0 0 0 0 0 0 0 0 0 0 0 0 0 0 0 0 0 0 0 0 0 0 0 0 0 0 7 0 0 0 0 0 0 7 60561 0 9 0 6 0 0
492 ATG 0 0 0 0 0 0 4 0 0 0 0 0 12 0 60559 3 0 0 0 0 0 0 0 0 0 0 0 0 0 0 0 0 0 0 0 0 0 0 0 0 0 0 0 0 0 0 3 0 0 0 0 0 0 0 0 0 0 0 0 0 0 0 0 0
493 GAA 2 0 0 0 0 0 0 0 0 0 0 0 1 0 0 0 0 0 0 0 0 0 0 0 0 0 0 0 0 0 0 0 60151 0 3 0 250 0 0 0 8 0 0 0 0 0 0 0 12 0 0 0 67 0 0 0 0 0 0 0 0 0 0 0
494 AGT 0 0 0 0 0 0 0 0 1 2 1 60474 0 0 0 29 0 0 0 0 0 0 0 0 0 0 0 1 0 0 0 0 0 0 0 0 0 0 0 0 0 0 1 10 0 0 0 0 0 0 0 0 0 0 0 0 0 0 0 1 0 0 0 0
495 GTA 0 0 0 0 0 0 0 0 0 0 0 0 473 0 0 0 0 0 0 0 0 0 0 0 0 0 0 0 0 0 0 0 0 0 0 0 2 0 0 0 0 0 0 0 60081 8 6 0 0 0 0 0 0 0 0 0 0 0 0 0 4 0 0 0
496 AGA 1 0 17 0 0 0 0 0 60563 0 14 1 4 0 0 0 0 0 0 0 0 0 0 0 0 0 0 0 0 0 0 0 0 0 0 0 0 0 0 0 3 0 0 0 0 0 0 0 0 0 0 0 0 0 0 0 0 0 0 0 0 0 0 0
497 AAT 2 2 2 60591 0 0 0 2 0 0 0 1 0 0 0 1 2 0 0 1 0 0 0 0 0 0 0 0 0 0 0 0 0 0 0 2 0 0 0 0 0 0 0 0 0 0 0 0 0 0 0 0 0 0 0 0 0 0 0 0 0 0 0 0
498 GGG 0 0 0 0 0 0 0 0 0 0 1 0 0 0 0 0 0 0 0 0 0 0 0 0 0 0 0 0 0 0 0 0 0 0 2 0 0 0 3 0 7 0 60429 15 0 0 137 0 0 0 0 0 0 0 0 0 0 0 8 0 0 0 0 0
499 ACT 0 0 0 30 1 4 0 60546 0 0 0 6 0 0 0 5 0 0 0 0 0 0 0 0 0 0 0 0 0 0 0 0 0 0 0 0 0 0 0 7 0 0 0 0 0 0 0 0 0 0 0 0 0 0 0 0 0 0 0 0 0 0 0 0
500 TAT 0 0 0 2 0 0 0 0 0 0 0 0 0 0 0 0 0 0 0 4 0 0 0 0 0 0 0 0 0 0 0 0 0 0 0 1 0 0 0 0 0 0 0 0 0 0 0 0 0 0 0 60596 0 0 0 11 0 0 0 3 0 0 0 0
501 GAT 0 0 0 12 0 0 0 0 0 0 0 0 0 0 0 0 0 0 0 0 0 0 0 0 0 0 0 0 0 0 0 0 1 0 0 60568 0 0 0 0 0 0 0 3 0 0 0 0 0 0 0 2 0 0 5 0 0 0 0 0 0 0 0 0
502 TAT 0 0 0 0 0 0 0 0 0 0 0 0 0 0 0 0 0 0 0 3 0 0 0 0 0 0 0 0 0 0 0 0 0 0 0 2 0 0 0 0 0 0 0 0 0 0 0 0 0 2 0 60601 0 0 0 0 0 0 0 4 0 0 0 0
503 CCA 0 0 0 0 95 0 0 0 0 0 0 0 0 0 0 0 3 0 0 0 60503 1 2 0 0 0 0 0 3 0 0 0 0 0 0 0 0 0 0 0 0 0 0 0 0 0 0 0 0 0 0 0 2 0 0 0 0 0 0 0 0 0 0 0
504 AAA 60413 0 165 1 1 0 0 0 2 0 0 0 0 0 0 0 1 0 0 0 0 0 0 0 0 0 0 0 17 0 0 0 2 0 0 0 0 0 0 0 0 0 0 0 0 0 0 0 1 0 0 0 0 0 0 0 0 0 0 0 0 0 0 0
505 TAT 0 0 0 2 0 0 0 0 0 0 0 0 0 0 0 0 0 0 0 1 0 0 0 0 0 0 0 0 0 0 0 0 0 0 0 1 0 0 0 0 0 0 0 0 0 0 0 0 2 3 0 60602 0 0 0 0 0 0 0 1 0 0 0 0
506 TCA 0 0 0 0 1 0 0 0 0 0 0 0 0 0 0 0 0 0 0 0 3 0 0 0 0 0 0 0 29 0 0 0 0 0 0 0 0 0 0 0 0 0 0 0 0 0 0 0 12 0 0 0 60529 1 12 0 1 0 0 0 4 0 0 0
507 GAA 6 0 0 0 0 0 0 0 0 0 0 0 0 0 0 0 0 0 0 0 0 0 0 0 0 0 0 0 0 0 0 0 60556 0 2 0 0 0 0 0 4 0 0 0 0 0 0 0 30 0 0 0 0 0 0 0 0 0 0 0 0 0 0 0
508 GAA 9 0 0 0 0 0 0 0 0 0 0 0 0 0 0 0 12 0 0 0 0 0 0 0 0 0 0 0 0 0 0 0 60544 0 0 18 0 0 0 0 9 0 0 0 1 0 0 0 10 0 0 0 0 0 0 0 0 0 0 0 0 0 0 0
509 TCA 0 0 0 0 1 0 0 0 0 0 0 0 0 502 0 0 0 0 0 0 2 0 0 0 0 0 0 0 0 0 0 0 0 0 0 0 0 0 0 0 0 0 0 0 0 0 0 0 8 0 0 0 60054 1 7 0 0 0 0 0 3 0 0 0
510 AAG 5 1 60506 10 0 0 0 0 0 0 7 0 0 0 1 0 0 0 1 0 0 0 0 0 0 0 1 0 0 0 0 0 0 0 50 0 0 0 0 0 0 0 0 0 0 0 0 0 0 0 0 0 0 0 0 0 0 0 0 0 0 0 0 0
511 TTG 0 0 0 0 0 0 0 0 0 0 0 0 0 0 0 0 0 0 0 0 0 0 0 0 0 0 0 0 0 0 1 0 0 0 0 0 0 0 0 0 0 80 0 0 0 0 0 0 0 0 0 0 0 0 0 0 0 0 1 0 10 0 60411 35
512 AAC 11 60527 0 3 0 1 0 0 0 11 0 0 0 0 0 0 0 0 0 0 0 0 0 0 0 0 0 0 0 0 0 0 0 9 0 0 0 0 0 0 0 0 0 0 0 0 0 0 0 0 0 0 0 0 0 0 0 0 0 0 0 0 0 0
513 AGG 0 0 2 0 0 0 0 0 4 1 60463 36 0 0 26 0 0 0 0 3 0 0 0 0 0 0 1 0 0 0 0 5 0 0 0 0 0 0 0 0 0 0 15 0 0 0 0 0 0 0 0 0 0 0 0 0 0 0 0 0 0 0 0 0
514 GAA 4 0 0 0 0 0 0 0 0 0 0 0 0 0 0 0 0 0 0 0 0 0 0 0 0 0 0 0 0 0 0 0 60501 2 1 1 0 0 0 0 7 0 0 0 0 0 0 0 9 0 0 0 0 0 0 0 0 0 0 0 0 0 0 0
515 AAG 8 0 60515 10 0 0 3 0 0 0 13 0 0 0 0 0 0 0 2 0 0 0 0 0 0 0 0 0 0 0 0 0 0 0 2 0 0 0 0 0 0 0 0 0 0 0 0 0 0 0 0 0 0 0 0 0 0 0 0 0 0 0 0 0
516 ATA 0 0 0 0 0 0 0 0 0 0 0 0 60570 0 16 0 0 0 0 0 0 0 0 0 0 0 0 0 0 0 0 0 0 0 0 0 0 0 0 0 0 0 0 0 2 0 0 0 0 0 0 0 0 0 0 0 0 0 0 0 1 0 0 0
517 GAT 0 0 0 3 0 0 0 0 0 0 0 0 10 0 0 0 0 0 0 0 0 0 0 0 0 0 0 0 0 0 0 0 0 1 0 60454 0 0 0 0 0 27 0 6 0 0 0 1 0 0 0 8 48 0 0 0 0 0 0 0 0 0 0 0
518 GGA 0 0 0 0 0 0 0 0 6 0 0 0 0 0 0 0 0 0 0 0 0 0 0 0 0 0 0 0 0 0 0 0 3 0 0 0 0 0 0 0 60211 1 54 0 13 0 0 0 0 0 0 0 0 0 0 0 8 0 0 0 0 0 0 0
519 GTG 0 0 0 0 0 0 0 0 0 0 0 0 0 0 8 0 0 0 0 0 0 0 0 0 0 0 0 0 0 0 0 0 0 0 0 0 19 0 0 0 0 0 1 0 14 0 60344 5 0 0 0 0 0 0 0 0 0 0 0 0 0 0 16 0
520 AAA 60496 4 32 1 0 0 0 0 3 0 0 0 0 0 0 0 0 0 0 0 0 0 0 0 0 0 0 0 0 0 0 0 3 0 0 0 0 0 0 0 0 0 0 0 0 0 0 0 0 0 0 0 0 0 0 0 0 0 0 0 0 0 0 0
521 TTG 0 0 0 0 0 0 0 0 0 0 0 0 0 0 0 0 0 0 0 0 0 0 0 0 0 0 0 0 0 0 0 0 0 0 0 0 0 0 0 0 0 0 0 0 0 0 0 0 0 0 0 0 0 0 4 0 0 0 1 0 1 0 60372 5
522 GAA 4 0 0 1 0 0 0 0 0 0 0 0 0 0 0 0 0 0 0 0 0 0 0 0 0 0 0 0 0 0 0 0 60215 1 0 0 0 0 0 0 11 0 0 0 0 0 0 0 44 0 0 0 0 0 0 0 0 0 0 0 0 0 0 0
523 TCA 0 0 0 0 1 0 0 0 0 0 0 0 0 3 0 0 1 0 0 0 3 0 0 0 0 0 0 0 0 0 0 0 0 0 0 0 0 0 0 0 0 0 0 0 0 0 0 0 11 0 0 0 60282 1 0 0 0 0 1 0 5 0 0 8
524 ATG 0 0 1 0 0 0 2 0 0 0 1 2 2 1 60028 11 0 0 0 0 0 0 0 0 0 0 0 0 0 0 0 0 0 0 0 0 0 0 0 0 0 0 0 0 0 0 0 0 0 0 0 0 0 0 0 0 0 0 0 0 0 0 0 0
525 GGG 0 0 0 0 0 0 0 0 0 0 4 0 0 0 0 0 0 0 0 0 0 0 0 0 0 0 1 0 0 0 0 0 0 0 7 0 0 0 0 0 11 2 59826 22 0 0 6 0 0 0 0 0 0 0 0 0 0 0 1 0 0 0 0 0
526 GTG 0 0 0 0 3 0 0 0 0 0 0 0 0 0 30 0 0 0 0 0 0 0 0 0 0 0 0 0 0 0 0 0 0 0 1 0 0 0 6 19 0 0 5 0 15 0 59379 12 0 0 0 0 0 0 0 0 0 0 0 0 0 0 26 0
527 TAT 0 0 0 1 0 0 0 0 0 0 0 0 0 0 0 0 0 0 0 11 0 0 0 0 0 0 0 0 0 0 0 0 0 0 0 4 0 0 0 0 0 0 0 0 0 0 0 0 0 8 1 60131 0 0 0 0 0 0 0 17 0 0 0 2
528 CAG 0 0 17 0 0 0 0 0 0 0 0 0 0 0 0 0 4 0 59675 15 0 0 0 0 0 0 16 0 0 0 1 0 0 0 1 0 0 0 0 0 0 0 0 0 0 0 0 0 0 0 8 0 0 0 6 0 0 0 0 0 0 0 0 0
529 ATT 0 0 0 0 0 0 0 1 0 0 0 0 0 0 0 60296 0 0 0 0 0 0 0 0 0 0 0 0 0 0 0 1 0 0 0 0 0 0 0 0 0 0 0 0 0 0 0 4 0 0 0 0 0 0 0 0 0 0 0 0 0 0 0 1
530 CTG 0 0 0 0 0 0 0 0 0 0 0 0 0 0 9 0 0 0 0 0 0 0 7 0 0 0 0 0 4 0 60303 1 0 0 0 0 0 0 0 0 0 0 0 0 0 0 0 0 0 0 0 0 0 0 0 0 0 0 0 0 0 2 0 0
531 GCG 0 0 0 0 0 0 3 0 0 0 0 0 0 0 0 0 0 0 0 0 0 0 0 0 0 0 0 0 0 0 0 0 0 0 33 0 8 1 60394 11 0 0 2 0 0 0 13 0 0 0 0 0 0 0 15 0 0 0 2 0 0 0 0 0
532 ATC 0 0 0 0 0 0 0 0 0 2 0 0 42 60394 1 1 0 0 0 0 0 0 0 0 2 0 0 0 0 0 0 0 0 0 0 0 0 0 0 0 0 0 0 0 0 4 0 0 0 0 0 0 0 0 0 0 0 0 0 0 0 0 0 0
533 TAC 0 4 0 0 0 0 0 0 0 0 0 0 0 0 0 0 0 6 0 0 0 0 0 0 0 0 0 0 0 0 0 0 0 2 0 0 0 0 0 0 0 0 0 0 0 0 0 0 43 60315 2 4 0 3 0 0 0 3 0 0 0 0 0 0
534 TCA 0 0 0 0 0 0 0 0 0 0 0 0 0 0 0 0 0 0 0 0 5 0 0 0 0 0 0 0 0 0 0 0 0 0 0 0 0 0 0 0 0 0 0 0 0 0 0 0 54 0 0 0 60251 0 4 0 0 0 0 0 4 0 0 0
535 ACT 0 0 0 40 1 8 2 60480 0 0 0 0 0 0 0 5 0 0 0 0 0 0 0 0 0 0 0 0 0 0 0 0 0 0 0 0 0 0 0 28 0 0 0 0 0 0 0 0 0 0 0 0 0 0 0 1 0 0 0 0 0 0 0 0
536 GTC 0 0 0 0 0 0 0 0 0 0 0 0 0 11 0 0 0 0 0 0 0 0 0 0 0 0 0 0 0 0 0 0 0 1 0 0 0 43 0 0 0 0 0 0 22 60388 0 8 0 0 0 0 0 0 0 0 0 0 0 0 0 1 0 0
537 GCC 0 0 0 0 0 15 0 0 0 0 0 0 0 0 0 0 0 0 0 0 0 1 0 0 0 0 0 0 0 0 0 0 0 10 0 0 5 60501 0 4 0 0 0 0 0 5 0 0 0 0 0 0 0 9 0 0 0 0 0 0 0 0 0 0
538 AGT 0 0 0 9 0 0 0 3 1 5 1 60568 0 0 0 6 0 0 0 0 0 0 0 0 0 0 0 0 0 0 0 0 0 0 0 0 0 0 0 0 0 0 0 3 0 0 0 0 0 0 0 0 0 0 0 0 0 0 0 0 0 0 0 0
539 TCA 0 0 0 0 1 0 0 0 0 0 0 0 0 0 0 0 0 0 0 0 8 0 0 0 0 0 0 0 0 0 0 0 0 0 0 0 1 0 0 0 0 0 0 0 0 0 0 0 37 0 0 0 60425 18 37 0 0 0 0 0 4 0 0 0
540 CTG 0 0 0 0 0 0 0 0 0 0 0 0 0 0 32 0 0 0 1 0 0 0 0 0 0 0 1 0 54 2 60475 14 0 0 0 0 0 0 0 0 0 0 0 0 0 0 0 0 0 0 0 0 0 0 0 0 0 0 0 0 0 0 4 0
541 GTG 0 0 0 0 0 0 0 0 0 0 0 0 0 0 5 0 0 0 0 0 0 0 0 0 0 0 0 0 0 0 0 0 0 0 0 0 0 0 0 0 0 0 0 0 20 1 60415 10 0 0 0 0 0 0 0 0 0 0 0 0 0 0 51 0
542 CTT 0 0 0 0 0 0 0 0 0 0 0 0 0 0 0 29 0 0 0 2 0 0 0 16 0 0 0 3 0 1 1 60311 0 0 0 0 0 0 0 0 0 0 0 0 0 0 0 0 0 0 0 0 0 0 0 0 0 0 0 0 5 0 167 8
543 TTG 0 0 0 0 0 0 0 0 0 0 0 0 0 0 1 0 0 0 0 0 0 0 0 0 0 0 0 0 0 0 5 0 0 0 0 0 0 0 0 0 0 0 0 0 0 0 1 0 0 0 0 0 0 0 3 0 0 0 11 0 16 0 60515 8
544 GTC 0 0 0 0 0 0 0 0 0 0 0 0 0 5 0 0 0 0 0 0 0 0 0 0 0 0 0 0 0 1 0 0 0 0 0 0 0 6 0 0 0 0 0 0 38 60350 0 5 0 0 0 0 0 0 0 0 0 0 0 0 0 19 0 0
545 TCC 0 0 0 0 0 0 0 0 0 0 0 0 0 0 0 0 0 0 0 0 0 25 0 0 0 0 0 0 1 0 0 0 0 0 0 0 0 2 0 0 0 0 0 0 0 0 0 0 0 23 0 0 8 60417 3 2 0 1 0 0 0 5 0 0
546 CTG 0 0 0 0 0 0 0 0 0 0 0 0 0 0 22 0 0 0 1 0 0 0 19 0 0 0 5 0 9 0 60467 6 0 0 0 0 0 0 0 0 0 0 0 0 0 0 0 0 0 0 0 0 0 0 0 0 0 0 0 0 0 0 0 0
547 GGG 0 0 0 0 0 0 0 0 0 0 3 0 0 0 0 0 0 0 0 0 0 0 0 0 0 0 0 0 0 0 0 0 0 0 2 0 0 0 1 0 2 1 60549 8 0 0 8 0 0 0 0 0 0 0 0 0 0 0 6 0 0 0 0 0
548 GCA 0 0 0 0 13 0 0 0 0 0 0 0 0 0 0 0 0 0 0 0 10 0 0 0 0 0 0 0 0 0 0 0 15 0 0 0 59150 1 1 0 17 0 0 0 9 0 0 0 0 0 0 0 1255 0 0 0 0 0 0 0 0 0 0 0
549 ATC 0 1 0 0 0 7 0 0 0 0 0 0 17 60539 0 6 0 0 0 0 0 0 0 0 0 0 0 0 0 0 0 0 0 0 0 0 0 0 0 0 0 0 0 0 0 9 0 0 0 0 0 0 0 0 0 0 0 0 0 0 0 1 0 0
550 AGT 0 0 0 7 0 0 0 0 0 1 1 60419 0 0 0 88 0 0 0 0 0 0 0 0 0 0 0 0 0 0 0 0 0 0 0 0 0 0 0 0 0 0 0 10 0 0 0 0 0 0 0 0 0 0 0 0 0 0 0 1 0 0 0 0
551 TTC 0 0 0 0 0 0 0 0 0 0 0 0 0 1 0 0 0 0 0 0 0 0 0 0 0 0 0 0 0 0 0 0 0 0 0 0 0 0 0 0 0 0 0 0 0 1 0 0 0 1 0 0 0 2 0 0 0 7 0 0 12 60569 0 5
552 TGG 0 0 0 0 0 0 0 0 0 0 3 0 0 0 0 0 0 0 0 0 0 0 0 0 0 0 4 0 0 0 0 0 0 0 0 0 0 0 0 0 0 0 1 0 0 0 0 0 0 0 4 0 0 0 2 0 8 1 60522 28 0 0 4 0
553 ATG 0 0 0 0 0 0 3 0 0 0 4 0 11 1 60513 7 0 0 0 0 0 0 0 0 0 0 0 0 0 0 0 0 0 0 0 0 0 0 0 0 0 0 0 0 0 0 6 0 0 0 0 0 0 0 0 0 0 0 0 0 0 0 0 0
554 TGT 0 0 0 0 0 0 0 0 0 0 0 1 0 0 0 0 0 0 0 0 0 0 0 0 0 0 0 3 0 0 0 0 0 0 0 0 0 0 0 0 0 0 0 4 0 48 0 0 0 0 0 15 0 0 0 0 0 3 1 60427 0 0 0 66
555 TCT 0 0 0 0 0 0 0 0 0 0 0 4 0 0 0 0 0 0 0 0 0 0 0 0 0 0 0 0 0 0 0 0 0 0 0 0 0 0 0 0 0 0 0 0 0 0 0 0 0 0 0 38 0 2 0 60452 0 0 0 1 0 0 0 0
556 AAT 1 0 13 60557 0 0 0 3 0 0 0 7 1 0 0 0 0 0 0 6 0 0 0 0 0 0 0 0 0 0 0 0 0 0 0 15 0 0 0 0 0 0 0 0 0 0 0 0 0 0 0 0 0 0 0 0 0 0 0 0 0 0 0 0
557 GGG 0 0 0 0 0 0 0 0 0 0 12 0 0 0 0 0 0 0 0 0 0 0 0 0 0 0 1 0 0 0 0 0 0 0 1 0 0 0 0 0 5 0 60537 5 0 0 10 0 0 0 0 0 0 0 0 0 0 0 13 0 0 0 0 0
558 TCT 0 0 0 0 0 0 0 0 0 0 0 0 0 0 0 0 0 0 0 0 0 0 0 0 0 0 0 0 0 0 0 0 0 0 0 0 0 0 0 0 0 0 0 0 0 0 0 0 0 0 0 36 3 10 1 60500 0 0 0 0 0 0 0 1
559 TTG 0 0 0 0 0 0 0 0 0 0 0 0 0 0 0 0 0 0 0 0 0 0 0 0 0 0 0 0 0 0 3 0 0 0 0 0 0 0 0 0 0 0 0 0 0 0 0 0 0 0 1 0 0 0 3 0 0 0 4 0 21 1 60566 6
560 CAG 0 0 19 0 0 0 0 0 0 0 0 0 0 0 0 0 6 0 60515 22 0 0 1 0 0 0 6 0 0 0 2 0 0 0 0 0 0 0 0 0 0 0 0 0 0 0 0 0 0 0 27 0 0 0 0 0 0 0 0 0 0 0 0 0
561 TGC 0 0 0 0 0 0 0 0 0 5 0 0 0 0 0 0 0 0 0 0 0 0 0 0 0 3 0 0 0 0 0 0 0 0 0 0 0 0 0 0 0 0 0 0 0 0 0 0 0 34 0 0 0 1 0 0 20 60507 0 7 0 9 0 0
562 AGA 9 0 0 1 0 0 0 0 60573 0 3 0 4 0 0 0 0 0 0 0 0 0 0 0 1 0 0 0 0 0 0 0 0 0 0 0 0 0 0 0 8 0 0 0 0 0 0 0 0 0 0 0 0 0 0 0 3 0 0 0 0 0 0 0
563 ATA 4 0 0 0 3 0 0 0 2 0 0 0 60564 0 5 1 0 0 0 0 0 0 0 0 0 0 0 0 0 0 0 0 0 0 0 0 0 0 0 0 0 0 0 0 0 0 9 0 0 0 0 0 0 0 0 0 0 0 0 0 0 0 0 0
564 TGC 0 0 0 0 0 0 0 0 0 0 0 0 0 0 0 0 0 0 0 0 0 0 0 0 0 1 0 0 0 0 0 0 0 0 0 0 0 0 0 0 0 1 0 0 0 0 0 0 0 5 0 0 0 0 0 0 21 60524 3 14 0 11 0 0
565 ATC 0 0 0 0 0 2 0 0 0 0 0 0 13 60508 0 0 0 0 0 0 0 0 0 0 0 0 0 0 0 0 0 0 0 0 0 0 0 0 0 0 0 0 0 0 0 1 0 0 0 0 0 0 0 0 0 0 0 0 0 0 0 1 0 0
566 TGA 0 0 0 0 0 0 0 0 1 0 0 0 0 0 0 0 0 0 0 0 0 0 0 0 17 0 0 0 0 0 0 0 0 0 0 0 0 0 0 0 0 0 0 0 0 0 0 0 16 0 0 0 0 0 0 0 60511 0 4 1 10 0 0 0
