# Supplementary material for: Complete mapping of viral escape from neutralizing antibodies
Source: PLoS Pathog. 2017 Mar 13;13(3):e1006271. doi: 10.1371/journal.ppat.1006271 (PMC5363992; doi:10.1371/journal.ppat.1006271)
Supplement: S2 File — This ZIP archive contains the computer code to perform the data analysis described in this manuscript. The analysis is performed by the iPython notebook found in the ZIP archive. (ZIP) [file ppat.1006271.s008.zip › S2_File/counts_and_alignments/L2_H17L19_c3_summarystats.txt]

total read pairs = 5097722
read pairs that fail Illumina filter = 0
low quality read pairs = 495027
barcodes randomly purged = 0
discarded barcodes with 1 reads = 44505
aligned barcodes with 2 reads = 8950
discarded barcodes with 2 reads = 118
un-alignable barcodes with 2 reads = 1334
aligned barcodes with 3 reads = 12189
discarded barcodes with 3 reads = 230
un-alignable barcodes with 3 reads = 1648
aligned barcodes with 4 reads = 17642
discarded barcodes with 4 reads = 440
un-alignable barcodes with 4 reads = 2080
aligned barcodes with 5 reads = 24198
discarded barcodes with 5 reads = 834
un-alignable barcodes with 5 reads = 2585
aligned barcodes with 6 reads = 31189
discarded barcodes with 6 reads = 1187
un-alignable barcodes with 6 reads = 3267
aligned barcodes with 7 reads = 37507
discarded barcodes with 7 reads = 1588
un-alignable barcodes with 7 reads = 3736
aligned barcodes with 8 reads = 41668
discarded barcodes with 8 reads = 2060
un-alignable barcodes with 8 reads = 4073
aligned barcodes with 9 reads = 43591
discarded barcodes with 9 reads = 2400
un-alignable barcodes with 9 reads = 4156
aligned barcodes with 10 reads = 42111
discarded barcodes with 10 reads = 2619
un-alignable barcodes with 10 reads = 3927
aligned barcodes with 11 reads = 38243
discarded barcodes with 11 reads = 2476
un-alignable barcodes with 11 reads = 3497
aligned barcodes with 12 reads = 32606
discarded barcodes with 12 reads = 2357
un-alignable barcodes with 12 reads = 2957
aligned barcodes with 13 reads = 26269
discarded barcodes with 13 reads = 2158
un-alignable barcodes with 13 reads = 2332
aligned barcodes with 14 reads = 19755
discarded barcodes with 14 reads = 1675
un-alignable barcodes with 14 reads = 1742
aligned barcodes with 15 reads = 14351
discarded barcodes with 15 reads = 1356
un-alignable barcodes with 15 reads = 1166
aligned barcodes with 16 reads = 9486
discarded barcodes with 16 reads = 933
un-alignable barcodes with 16 reads = 832
aligned barcodes with 17 reads = 6280
discarded barcodes with 17 reads = 612
un-alignable barcodes with 17 reads = 529
aligned barcodes with 18 reads = 3926
discarded barcodes with 18 reads = 410
un-alignable barcodes with 18 reads = 338
aligned barcodes with 19 reads = 2322
discarded barcodes with 19 reads = 285
un-alignable barcodes with 19 reads = 197
aligned barcodes with 20 reads = 1351
discarded barcodes with 20 reads = 169
un-alignable barcodes with 20 reads = 122
aligned barcodes with 21 reads = 747
discarded barcodes with 21 reads = 90
un-alignable barcodes with 21 reads = 74
aligned barcodes with 22 reads = 403
discarded barcodes with 22 reads = 63
un-alignable barcodes with 22 reads = 42
aligned barcodes with 23 reads = 228
discarded barcodes with 23 reads = 40
un-alignable barcodes with 23 reads = 12
aligned barcodes with 24 reads = 114
discarded barcodes with 24 reads = 24
un-alignable barcodes with 24 reads = 7
aligned barcodes with 25 reads = 76
discarded barcodes with 25 reads = 13
un-alignable barcodes with 25 reads = 7
aligned barcodes with 26 reads = 51
discarded barcodes with 26 reads = 8
un-alignable barcodes with 26 reads = 3
aligned barcodes with 27 reads = 30
discarded barcodes with 27 reads = 5
aligned barcodes with 28 reads = 17
discarded barcodes with 28 reads = 6
un-alignable barcodes with 28 reads = 3
aligned barcodes with 29 reads = 11
discarded barcodes with 29 reads = 4
un-alignable barcodes with 29 reads = 2
aligned barcodes with 30 reads = 6
un-alignable barcodes with 30 reads = 1
aligned barcodes with 31 reads = 4
discarded barcodes with 31 reads = 1
un-alignable barcodes with 31 reads = 1
aligned barcodes with 32 reads = 7
aligned barcodes with 34 reads = 2
aligned barcodes with 35 reads = 2
discarded barcodes with 35 reads = 2
discarded barcodes with 36 reads = 1
