# Supplementary material for: Complete mapping of viral escape from neutralizing antibodies
Source: PLoS Pathog. 2017 Mar 13;13(3):e1006271. doi: 10.1371/journal.ppat.1006271 (PMC5363992; doi:10.1371/journal.ppat.1006271)
Supplement: S2 File — This ZIP archive contains the computer code to perform the data analysis described in this manuscript. The analysis is performed by the iPython notebook found in the ZIP archive. (ZIP) [file ppat.1006271.s008.zip › S2_File/counts_and_alignments/L2_H17L7_.log]

2016-11-08 12:49:59,013 - INFO - Beginning execution of dms_barcodedsubamplicons in directory /home/jbloom/flu_mutational_antigenic_profiling_paper/supplementalfiles/SupplementaryFile2

2016-11-08 12:49:59,014 - INFO - Progress will be logged to ./counts_and_alignments//L2_H17L7_.log
2016-11-08 12:50:05,491 - INFO - Version information for dms_tools and associated packages.
	Time and date: Tue Nov  8 12:49:59 2016
	Platform: Linux-3.13.0-49-generic-x86_64-with-Ubuntu-14.04-trusty
	Python version: 2.7.6 (default, Mar 22 2014, 22:59:56)  [GCC 4.8.2]
	dms_tools version: 1.1.20
	Bio version: 1.68
	numpy version: 1.11.2
	scipy version: 0.18.1
	matplotlib version: 1.5.3
	cython version: 0.25.1
	pystan version: 2.12.0.0
	weblogolib version: 3.4
	PyPDF2 version: 1.26.0
	pandas version: 0.19.1

2016-11-08 12:50:05,492 - INFO - Parsed the following arguments:
	minreadconcurrence = 0.75
	maxmuts = 4
	maxlowqfrac = 0.075
	r1files = ['./FASTQ_files/L2_H17L7_1.fastq']
	minreadidentity = 0.9
	purgefrac = 0
	R1trimlength = 200
	R1_is_antisense = False
	r2files = ['./FASTQ_files/L2_H17L7_2.fastq']
	alignspecs = [(1, 285, 36, 37), (286, 570, 31, 32), (571, 855, 37, 32), (856, 1140, 31, 36), (1141, 1425, 29, 33), (1426, 1698, 40, 43)]
	R2trimlength = 170
	maxreadtrim = 3
	barcodeinfo = False
	chartype = codon
	barcodelength = 8
	minreadsperbarcode = 2
	minq = 15
	outprefix = ./counts_and_alignments//L2_H17L7_
	refseq = WSN_HA_reference.fa
	purgereadfrac = 0
	seed = 1

2016-11-08 12:50:05,568 - INFO - Read a reference sequence of 566 codons from WSN_HA_reference.fa

2016-11-08 12:50:05,569 - INFO - Now parsing reads from the following:
	r1files: ./FASTQ_files/L2_H17L7_1.fastq
	r2files: ./FASTQ_files/L2_H17L7_2.fastq
2016-11-08 12:50:13,987 - INFO - Reads parsed so far: 100000
2016-11-08 12:50:23,029 - INFO - Reads parsed so far: 200000
2016-11-08 12:50:30,170 - INFO - Reads parsed so far: 300000
2016-11-08 12:50:39,100 - INFO - Reads parsed so far: 400000
2016-11-08 12:50:47,656 - INFO - Reads parsed so far: 500000
2016-11-08 12:50:55,191 - INFO - Reads parsed so far: 600000
2016-11-08 12:51:04,261 - INFO - Reads parsed so far: 700000
2016-11-08 12:51:11,945 - INFO - Reads parsed so far: 800000
2016-11-08 12:51:20,137 - INFO - Reads parsed so far: 900000
2016-11-08 12:51:29,051 - INFO - Reads parsed so far: 1000000
2016-11-08 12:51:35,505 - INFO - Reads parsed so far: 1100000
2016-11-08 12:51:41,957 - INFO - Reads parsed so far: 1200000
2016-11-08 12:51:49,004 - INFO - Reads parsed so far: 1300000
2016-11-08 12:51:54,384 - INFO - Reads parsed so far: 1400000
2016-11-08 12:52:01,333 - INFO - Reads parsed so far: 1500000
2016-11-08 12:52:08,253 - INFO - Reads parsed so far: 1600000
2016-11-08 12:52:16,235 - INFO - Reads parsed so far: 1700000
2016-11-08 12:52:22,722 - INFO - Reads parsed so far: 1800000
2016-11-08 12:52:30,835 - INFO - Reads parsed so far: 1900000
2016-11-08 12:52:38,452 - INFO - Reads parsed so far: 2000000
2016-11-08 12:52:45,637 - INFO - Reads parsed so far: 2100000
2016-11-08 12:52:53,495 - INFO - Reads parsed so far: 2200000
2016-11-08 12:53:01,517 - INFO - Reads parsed so far: 2300000
2016-11-08 12:53:09,381 - INFO - Reads parsed so far: 2400000
2016-11-08 12:53:18,139 - INFO - Reads parsed so far: 2500000
2016-11-08 12:53:24,964 - INFO - Reads parsed so far: 2600000
2016-11-08 12:53:32,422 - INFO - Reads parsed so far: 2700000
2016-11-08 12:53:39,147 - INFO - Reads parsed so far: 2800000
2016-11-08 12:53:44,247 - INFO - Reads parsed so far: 2900000
2016-11-08 12:53:50,889 - INFO - Reads parsed so far: 3000000
2016-11-08 12:53:57,665 - INFO - Reads parsed so far: 3100000
2016-11-08 12:54:02,882 - INFO - Reads parsed so far: 3200000
2016-11-08 12:54:06,831 - INFO - Finished parsing all 3264651 reads; ended up with 928147 unique barcodes.

2016-11-08 12:54:06,835 - INFO - Now examining the 928147 barcodes to see if reads meet criteria for retention
2016-11-08 12:54:11,018 - INFO - Barcodes examined so far: 100000
2016-11-08 12:54:15,176 - INFO - Barcodes examined so far: 200000
2016-11-08 12:54:19,465 - INFO - Barcodes examined so far: 300000
2016-11-08 12:54:23,878 - INFO - Barcodes examined so far: 400000
2016-11-08 12:54:28,255 - INFO - Barcodes examined so far: 500000
2016-11-08 12:54:32,686 - INFO - Barcodes examined so far: 600000
2016-11-08 12:54:37,092 - INFO - Barcodes examined so far: 700000
2016-11-08 12:54:42,034 - INFO - Barcodes examined so far: 800000
2016-11-08 12:54:47,536 - INFO - Barcodes examined so far: 900000
2016-11-08 12:54:49,640 - INFO - Finished examining all 928147 barcodes

2016-11-08 12:54:49,640 - INFO - Writing the codon counts to ./counts_and_alignments//L2_H17L7_counts.txt
2016-11-08 12:54:49,665 - INFO - Here are the summary statistics (these are also being written to ./counts_and_alignments//L2_H17L7_summarystats.txt):
	total read pairs = 3264651
	read pairs that fail Illumina filter = 0
	low quality read pairs = 296892
	barcodes randomly purged = 0
	discarded barcodes with 1 reads = 181712
	aligned barcodes with 2 reads = 177308
	discarded barcodes with 2 reads = 2384
	un-alignable barcodes with 2 reads = 18727
	aligned barcodes with 3 reads = 170936
	discarded barcodes with 3 reads = 3326
	un-alignable barcodes with 3 reads = 18264
	aligned barcodes with 4 reads = 135879
	discarded barcodes with 4 reads = 3439
	un-alignable barcodes with 4 reads = 12884
	aligned barcodes with 5 reads = 87566
	discarded barcodes with 5 reads = 2684
	un-alignable barcodes with 5 reads = 8216
	aligned barcodes with 6 reads = 49491
	discarded barcodes with 6 reads = 1883
	un-alignable barcodes with 6 reads = 4669
	aligned barcodes with 7 reads = 24745
	discarded barcodes with 7 reads = 1098
	un-alignable barcodes with 7 reads = 2268
	aligned barcodes with 8 reads = 11192
	discarded barcodes with 8 reads = 520
	un-alignable barcodes with 8 reads = 1005
	aligned barcodes with 9 reads = 4516
	discarded barcodes with 9 reads = 233
	un-alignable barcodes with 9 reads = 367
	aligned barcodes with 10 reads = 1649
	discarded barcodes with 10 reads = 101
	un-alignable barcodes with 10 reads = 155
	aligned barcodes with 11 reads = 566
	discarded barcodes with 11 reads = 39
	un-alignable barcodes with 11 reads = 47
	aligned barcodes with 12 reads = 166
	discarded barcodes with 12 reads = 15
	un-alignable barcodes with 12 reads = 13
	aligned barcodes with 13 reads = 51
	discarded barcodes with 13 reads = 4
	un-alignable barcodes with 13 reads = 7
	aligned barcodes with 14 reads = 12
	discarded barcodes with 14 reads = 2
	un-alignable barcodes with 14 reads = 2
	aligned barcodes with 15 reads = 2
	un-alignable barcodes with 16 reads = 1
	aligned barcodes with 17 reads = 2
	aligned barcodes with 18 reads = 1
2016-11-08 12:54:49,666 - INFO - Successful completion of dms_barcodedsubamplicons at Tue Nov  8 12:54:49 2016
