# Supplementary material for: Complete mapping of viral escape from neutralizing antibodies
Source: PLoS Pathog. 2017 Mar 13;13(3):e1006271. doi: 10.1371/journal.ppat.1006271 (PMC5363992; doi:10.1371/journal.ppat.1006271)
Supplement: S2 File — This ZIP archive contains the computer code to perform the data analysis described in this manuscript. The analysis is performed by the iPython notebook found in the ZIP archive. (ZIP) [file ppat.1006271.s008.zip › S2_File/counts_and_alignments/L2_H17L7_summarystats.txt]

total read pairs = 3264651
read pairs that fail Illumina filter = 0
low quality read pairs = 296892
barcodes randomly purged = 0
discarded barcodes with 1 reads = 181712
aligned barcodes with 2 reads = 177308
discarded barcodes with 2 reads = 2384
un-alignable barcodes with 2 reads = 18727
aligned barcodes with 3 reads = 170936
discarded barcodes with 3 reads = 3326
un-alignable barcodes with 3 reads = 18264
aligned barcodes with 4 reads = 135879
discarded barcodes with 4 reads = 3439
un-alignable barcodes with 4 reads = 12884
aligned barcodes with 5 reads = 87566
discarded barcodes with 5 reads = 2684
un-alignable barcodes with 5 reads = 8216
aligned barcodes with 6 reads = 49491
discarded barcodes with 6 reads = 1883
un-alignable barcodes with 6 reads = 4669
aligned barcodes with 7 reads = 24745
discarded barcodes with 7 reads = 1098
un-alignable barcodes with 7 reads = 2268
aligned barcodes with 8 reads = 11192
discarded barcodes with 8 reads = 520
un-alignable barcodes with 8 reads = 1005
aligned barcodes with 9 reads = 4516
discarded barcodes with 9 reads = 233
un-alignable barcodes with 9 reads = 367
aligned barcodes with 10 reads = 1649
discarded barcodes with 10 reads = 101
un-alignable barcodes with 10 reads = 155
aligned barcodes with 11 reads = 566
discarded barcodes with 11 reads = 39
un-alignable barcodes with 11 reads = 47
aligned barcodes with 12 reads = 166
discarded barcodes with 12 reads = 15
un-alignable barcodes with 12 reads = 13
aligned barcodes with 13 reads = 51
discarded barcodes with 13 reads = 4
un-alignable barcodes with 13 reads = 7
aligned barcodes with 14 reads = 12
discarded barcodes with 14 reads = 2
un-alignable barcodes with 14 reads = 2
aligned barcodes with 15 reads = 2
un-alignable barcodes with 16 reads = 1
aligned barcodes with 17 reads = 2
aligned barcodes with 18 reads = 1
