# Supplementary material for: Complete mapping of viral escape from neutralizing antibodies
Source: PLoS Pathog. 2017 Mar 13;13(3):e1006271. doi: 10.1371/journal.ppat.1006271 (PMC5363992; doi:10.1371/journal.ppat.1006271)
Supplement: S2 File — This ZIP archive contains the computer code to perform the data analysis described in this manuscript. The analysis is performed by the iPython notebook found in the ZIP archive. (ZIP) [file ppat.1006271.s008.zip › S2_File/counts_and_alignments/L2_H18S415_.log]

2016-11-08 12:54:50,541 - INFO - Beginning execution of dms_barcodedsubamplicons in directory /home/jbloom/flu_mutational_antigenic_profiling_paper/supplementalfiles/SupplementaryFile2

2016-11-08 12:54:50,541 - INFO - Progress will be logged to ./counts_and_alignments//L2_H18S415_.log
2016-11-08 12:54:51,344 - INFO - Version information for dms_tools and associated packages.
	Time and date: Tue Nov  8 12:54:50 2016
	Platform: Linux-3.13.0-49-generic-x86_64-with-Ubuntu-14.04-trusty
	Python version: 2.7.6 (default, Mar 22 2014, 22:59:56)  [GCC 4.8.2]
	dms_tools version: 1.1.20
	Bio version: 1.68
	numpy version: 1.11.2
	scipy version: 0.18.1
	matplotlib version: 1.5.3
	cython version: 0.25.1
	pystan version: 2.12.0.0
	weblogolib version: 3.4
	PyPDF2 version: 1.26.0
	pandas version: 0.19.1

2016-11-08 12:54:51,344 - INFO - Parsed the following arguments:
	minreadconcurrence = 0.75
	maxmuts = 4
	maxlowqfrac = 0.075
	r1files = ['./FASTQ_files/L2_H18S415_1.fastq']
	minreadidentity = 0.9
	purgefrac = 0
	R1trimlength = 200
	R1_is_antisense = False
	r2files = ['./FASTQ_files/L2_H18S415_2.fastq']
	alignspecs = [(1, 285, 36, 37), (286, 570, 31, 32), (571, 855, 37, 32), (856, 1140, 31, 36), (1141, 1425, 29, 33), (1426, 1698, 40, 43)]
	R2trimlength = 170
	maxreadtrim = 3
	barcodeinfo = False
	chartype = codon
	barcodelength = 8
	minreadsperbarcode = 2
	minq = 15
	outprefix = ./counts_and_alignments//L2_H18S415_
	refseq = WSN_HA_reference.fa
	purgereadfrac = 0
	seed = 1

2016-11-08 12:54:51,367 - INFO - Read a reference sequence of 566 codons from WSN_HA_reference.fa

2016-11-08 12:54:51,367 - INFO - Now parsing reads from the following:
	r1files: ./FASTQ_files/L2_H18S415_1.fastq
	r2files: ./FASTQ_files/L2_H18S415_2.fastq
2016-11-08 12:54:58,098 - INFO - Reads parsed so far: 100000
2016-11-08 12:55:04,821 - INFO - Reads parsed so far: 200000
2016-11-08 12:55:10,458 - INFO - Reads parsed so far: 300000
2016-11-08 12:55:16,773 - INFO - Reads parsed so far: 400000
2016-11-08 12:55:23,645 - INFO - Reads parsed so far: 500000
2016-11-08 12:55:29,678 - INFO - Reads parsed so far: 600000
2016-11-08 12:55:35,766 - INFO - Reads parsed so far: 700000
2016-11-08 12:55:42,413 - INFO - Reads parsed so far: 800000
2016-11-08 12:55:47,555 - INFO - Reads parsed so far: 900000
2016-11-08 12:55:54,272 - INFO - Reads parsed so far: 1000000
2016-11-08 12:56:00,440 - INFO - Reads parsed so far: 1100000
2016-11-08 12:56:06,317 - INFO - Reads parsed so far: 1200000
2016-11-08 12:56:12,853 - INFO - Reads parsed so far: 1300000
2016-11-08 12:56:19,344 - INFO - Reads parsed so far: 1400000
2016-11-08 12:56:26,458 - INFO - Reads parsed so far: 1500000
2016-11-08 12:56:31,473 - INFO - Reads parsed so far: 1600000
2016-11-08 12:56:38,272 - INFO - Reads parsed so far: 1700000
2016-11-08 12:56:44,974 - INFO - Reads parsed so far: 1800000
2016-11-08 12:56:50,536 - INFO - Reads parsed so far: 1900000
2016-11-08 12:56:56,672 - INFO - Reads parsed so far: 2000000
2016-11-08 12:57:03,472 - INFO - Reads parsed so far: 2100000
2016-11-08 12:57:08,582 - INFO - Reads parsed so far: 2200000
2016-11-08 12:57:14,348 - INFO - Reads parsed so far: 2300000
2016-11-08 12:57:22,885 - INFO - Reads parsed so far: 2400000
2016-11-08 12:57:26,622 - INFO - Reads parsed so far: 2500000
2016-11-08 12:57:33,013 - INFO - Reads parsed so far: 2600000
2016-11-08 12:57:40,072 - INFO - Reads parsed so far: 2700000
2016-11-08 12:57:45,916 - INFO - Reads parsed so far: 2800000
2016-11-08 12:57:52,032 - INFO - Reads parsed so far: 2900000
2016-11-08 12:57:58,788 - INFO - Reads parsed so far: 3000000
2016-11-08 12:58:04,468 - INFO - Reads parsed so far: 3100000
2016-11-08 12:58:11,062 - INFO - Reads parsed so far: 3200000
2016-11-08 12:58:17,784 - INFO - Reads parsed so far: 3300000
2016-11-08 12:58:24,140 - INFO - Reads parsed so far: 3400000
2016-11-08 12:58:29,841 - INFO - Reads parsed so far: 3500000
2016-11-08 12:58:33,256 - INFO - Finished parsing all 3559630 reads; ended up with 989633 unique barcodes.

2016-11-08 12:58:33,260 - INFO - Now examining the 989633 barcodes to see if reads meet criteria for retention
2016-11-08 12:58:37,531 - INFO - Barcodes examined so far: 100000
2016-11-08 12:58:41,800 - INFO - Barcodes examined so far: 200000
2016-11-08 12:58:46,101 - INFO - Barcodes examined so far: 300000
2016-11-08 12:58:50,461 - INFO - Barcodes examined so far: 400000
2016-11-08 12:58:54,845 - INFO - Barcodes examined so far: 500000
2016-11-08 12:58:59,227 - INFO - Barcodes examined so far: 600000
2016-11-08 12:59:03,613 - INFO - Barcodes examined so far: 700000
2016-11-08 12:59:08,175 - INFO - Barcodes examined so far: 800000
2016-11-08 12:59:13,338 - INFO - Barcodes examined so far: 900000
2016-11-08 12:59:19,121 - INFO - Finished examining all 989633 barcodes

2016-11-08 12:59:19,121 - INFO - Writing the codon counts to ./counts_and_alignments//L2_H18S415_counts.txt
2016-11-08 12:59:19,146 - INFO - Here are the summary statistics (these are also being written to ./counts_and_alignments//L2_H18S415_summarystats.txt):
	total read pairs = 3559630
	read pairs that fail Illumina filter = 0
	low quality read pairs = 315222
	barcodes randomly purged = 0
	discarded barcodes with 1 reads = 191348
	aligned barcodes with 2 reads = 180574
	discarded barcodes with 2 reads = 2240
	un-alignable barcodes with 2 reads = 19197
	aligned barcodes with 3 reads = 177856
	discarded barcodes with 3 reads = 3214
	un-alignable barcodes with 3 reads = 18712
	aligned barcodes with 4 reads = 144473
	discarded barcodes with 4 reads = 3382
	un-alignable barcodes with 4 reads = 13628
	aligned barcodes with 5 reads = 97870
	discarded barcodes with 5 reads = 2980
	un-alignable barcodes with 5 reads = 9029
	aligned barcodes with 6 reads = 57761
	discarded barcodes with 6 reads = 2048
	un-alignable barcodes with 6 reads = 5142
	aligned barcodes with 7 reads = 29837
	discarded barcodes with 7 reads = 1221
	un-alignable barcodes with 7 reads = 2688
	aligned barcodes with 8 reads = 13868
	discarded barcodes with 8 reads = 662
	un-alignable barcodes with 8 reads = 1200
	aligned barcodes with 9 reads = 5795
	discarded barcodes with 9 reads = 317
	un-alignable barcodes with 9 reads = 520
	aligned barcodes with 10 reads = 2264
	discarded barcodes with 10 reads = 154
	un-alignable barcodes with 10 reads = 179
	aligned barcodes with 11 reads = 836
	discarded barcodes with 11 reads = 44
	un-alignable barcodes with 11 reads = 94
	aligned barcodes with 12 reads = 274
	discarded barcodes with 12 reads = 33
	un-alignable barcodes with 12 reads = 26
	aligned barcodes with 13 reads = 105
	discarded barcodes with 13 reads = 11
	un-alignable barcodes with 13 reads = 10
	aligned barcodes with 14 reads = 24
	discarded barcodes with 14 reads = 1
	un-alignable barcodes with 14 reads = 2
	aligned barcodes with 15 reads = 6
	discarded barcodes with 15 reads = 2
	un-alignable barcodes with 15 reads = 3
	aligned barcodes with 16 reads = 3
2016-11-08 12:59:19,146 - INFO - Successful completion of dms_barcodedsubamplicons at Tue Nov  8 12:59:19 2016
