# Supplementary material for: Complete mapping of viral escape from neutralizing antibodies
Source: PLoS Pathog. 2017 Mar 13;13(3):e1006271. doi: 10.1371/journal.ppat.1006271 (PMC5363992; doi:10.1371/journal.ppat.1006271)
Supplement: S2 File — This ZIP archive contains the computer code to perform the data analysis described in this manuscript. The analysis is performed by the iPython notebook found in the ZIP archive. (ZIP) [file ppat.1006271.s008.zip › S2_File/counts_and_alignments/L2_H18S415_counts.txt]

# POSITION WT AAA AAC AAG AAT ACA ACC ACG ACT AGA AGC AGG AGT ATA ATC ATG ATT CAA CAC CAG CAT CCA CCC CCG CCT CGA CGC CGG CGT CTA CTC CTG CTT GAA GAC GAG GAT GCA GCC GCG GCT GGA GGC GGG GGT GTA GTC GTG GTT TAA TAC TAG TAT TCA TCC TCG TCT TGA TGC TGG TGT TTA TTC TTG TTT
1 ATG 0 0 0 0 0 0 1 0 0 0 0 0 1 0 110328 4 0 0 0 0 0 0 0 0 0 0 0 0 0 0 7 0 0 0 0 0 0 0 0 0 0 0 0 0 0 0 3 0 0 0 0 0 0 0 0 0 0 0 0 0 0 0 2 0
2 AAG 3 0 110004 7 0 0 3 0 0 0 13 0 0 0 10 0 0 0 1 0 0 0 0 0 0 0 0 0 80 0 0 0 0 0 8 0 0 0 0 0 0 0 0 0 0 0 0 0 0 38 1 0 0 0 0 53 0 0 0 0 0 0 0 0
3 GCA 5 0 0 0 11 0 0 0 0 0 0 0 0 0 0 0 0 0 0 0 0 0 0 0 1 0 0 0 0 0 0 0 7 0 0 0 110245 0 1 0 1 0 0 0 6 0 0 0 0 0 0 0 7 0 0 0 0 4 0 0 0 0 0 8
4 AAA 110113 3 3 0 0 0 0 0 4 0 0 0 3 0 0 0 0 0 0 0 0 0 0 0 0 150 0 0 0 0 0 0 5 0 0 0 0 0 0 0 0 0 0 0 0 0 0 1 0 0 0 0 0 0 17 0 0 0 0 0 0 0 0 0
5 CTA 0 0 0 0 0 0 0 0 0 0 0 0 7 0 0 0 1 0 0 0 7 0 0 0 0 0 0 0 110327 22 0 6 0 0 0 0 1 0 0 10 0 0 0 0 0 0 0 0 0 0 0 0 0 0 0 0 0 0 0 0 0 0 0 0
6 CTG 0 0 0 0 0 0 0 0 0 0 0 0 0 0 5 0 0 0 1 0 0 0 2 0 0 0 0 0 2 1 110166 3 0 0 0 0 0 0 0 0 0 0 0 0 0 0 0 0 0 0 0 0 0 0 0 0 0 0 0 0 0 0 1 0
7 GTC 0 0 0 0 0 0 0 0 0 0 0 0 0 3 0 0 0 0 0 0 0 0 0 0 0 0 0 0 0 51 0 0 0 0 0 0 0 5 0 0 0 1 0 0 8 109941 0 34 0 0 0 0 0 0 0 0 0 0 0 0 0 6 0 0
8 CTG 0 0 0 0 0 0 0 0 0 0 0 0 0 0 18 0 0 0 3 0 0 0 32 0 0 0 0 0 15 0 110245 7 0 0 0 0 0 0 0 0 0 0 0 0 0 0 0 0 0 0 0 0 0 0 0 0 0 0 0 0 0 0 1 0
9 TTA 0 0 0 0 0 0 0 0 0 0 0 0 1 0 0 0 0 0 0 0 12 0 0 0 0 0 0 0 4 0 0 0 0 0 0 0 0 0 0 0 0 0 0 0 15 0 0 0 0 0 0 0 1 0 0 0 0 0 0 0 110271 0 3 1
10 TAT 0 0 0 0 0 0 0 0 0 0 0 0 0 1 0 0 0 0 0 3 0 0 0 0 0 0 0 0 0 0 0 0 0 0 0 0 0 0 0 0 0 0 0 0 0 0 0 0 5 2 0 110171 0 0 0 0 0 0 0 50 0 0 0 2
11 GCA 0 0 0 0 42 0 0 49 0 0 0 0 0 0 0 0 0 0 0 0 0 0 0 0 0 0 0 0 0 0 0 0 5 0 0 0 109828 26 3 0 0 0 0 0 21 0 0 4 0 0 0 0 9 0 0 0 0 5 0 9 0 0 0 0
12 TTT 0 0 0 0 0 0 0 0 0 0 0 0 224 0 1 117 0 0 0 0 0 0 0 0 0 0 0 0 0 0 0 2 0 0 0 0 0 0 0 0 0 0 0 0 0 0 0 1 0 0 0 0 0 1 0 32 0 0 0 2 0 42 0 109954
13 GTA 0 87 0 0 0 0 0 0 0 0 0 0 4 0 0 0 0 0 0 0 0 0 0 0 0 0 0 0 0 0 0 0 0 0 0 0 28 0 0 0 0 0 0 0 110085 1 24 0 0 0 0 0 0 0 0 0 0 0 0 0 2 0 0 0
14 GCT 0 0 0 0 0 0 0 1 0 0 0 0 0 0 0 0 0 0 0 0 0 0 0 0 0 0 0 0 0 0 0 0 0 0 0 6 5 11 0 110151 0 0 0 1 0 0 0 0 0 0 0 0 0 0 0 8 0 0 0 0 0 0 0 0
15 ACA 5 0 0 0 109827 2 42 2 0 0 0 0 11 0 0 0 0 0 0 0 0 0 0 0 0 0 0 0 0 0 0 0 0 0 0 0 6 0 0 0 0 0 0 0 122 0 0 0 0 0 0 0 0 0 0 0 0 0 0 0 0 0 0 0
16 GAT 0 0 0 1 0 0 0 0 0 0 0 0 0 0 0 0 0 0 0 0 0 0 0 0 0 0 0 0 0 0 0 0 0 2 1 110047 0 0 0 0 0 0 0 3 0 0 0 0 0 0 0 6 0 0 0 0 0 0 0 0 0 0 0 0
17 GCA 0 0 0 0 19 0 0 0 0 0 0 0 0 0 0 0 0 0 0 0 1 0 0 0 0 0 0 0 0 0 0 0 5 0 0 0 110019 2 48 3 0 0 0 0 9 0 0 0 0 0 0 0 6 0 0 0 0 0 0 0 0 0 0 0
18 GAC 0 0 0 0 0 0 0 0 0 0 0 0 0 0 0 0 0 0 0 0 0 0 0 0 0 0 0 0 0 0 0 0 3 109533 4 1 0 2 0 0 0 8 0 0 0 0 0 0 0 4 0 0 0 0 0 0 0 0 0 0 0 0 0 0
19 ACA 2 0 0 0 109940 0 11 0 1 0 0 0 1 0 0 0 0 0 0 0 1 0 0 0 0 0 0 0 0 0 0 0 0 0 0 0 1 0 0 0 0 0 0 0 0 1 0 0 0 0 0 0 0 0 0 0 0 0 0 0 0 0 0 0
20 ATA 2 0 0 0 1 0 0 0 0 0 0 0 110000 0 11 0 0 0 0 0 0 0 0 0 0 0 0 0 1 0 0 0 0 0 0 0 0 0 0 0 0 0 0 0 3 0 0 0 0 0 0 0 0 0 0 0 0 0 0 0 0 0 0 0
21 TGT 0 0 0 0 0 0 0 0 0 0 0 0 0 0 0 0 0 0 0 0 0 0 0 0 0 0 0 4 0 0 0 0 0 0 0 0 0 0 0 0 0 0 0 2 0 0 0 0 0 0 0 2 0 0 0 0 0 29 0 110183 0 0 0 6
22 ATA 0 0 0 0 1 0 0 0 1 0 0 0 110257 4 22 0 0 0 0 0 0 0 0 0 0 0 0 0 1 0 0 0 0 0 0 0 0 0 0 0 0 0 0 0 8 0 0 0 0 0 0 0 0 0 0 0 0 0 0 0 0 0 0 0
23 GGC 0 0 0 0 0 0 0 0 0 0 0 0 0 0 0 0 0 0 0 0 0 0 0 0 0 0 0 0 0 0 0 0 0 6 0 0 0 1 0 0 10 109282 0 3 0 4 0 0 0 0 0 0 0 0 0 0 0 11 0 0 0 0 0 0
24 TAC 0 0 0 0 2 0 0 0 0 0 0 0 0 0 0 0 0 6 0 0 0 0 0 0 0 0 0 0 0 0 0 0 0 0 0 0 0 0 0 0 0 0 0 0 0 0 0 0 2 110271 0 32 0 0 0 0 0 4 0 0 0 0 0 0
25 CAT 0 0 0 7 0 0 0 0 0 0 0 0 0 0 0 0 0 2 1 110346 0 0 0 2 0 0 0 8 0 0 0 0 0 0 0 0 0 0 0 0 0 0 0 0 0 0 0 0 0 0 0 9 0 0 0 0 0 0 0 0 0 0 0 0
26 GCG 0 0 0 0 0 0 7 0 0 0 0 0 0 0 0 0 0 0 0 0 0 0 0 0 0 0 0 0 0 0 0 0 0 0 12 0 12 2 109285 7 0 0 1 0 0 0 13 0 0 0 0 0 0 0 8 0 0 0 0 0 0 0 0 0
27 AAC 3 110121 1 4 0 1 0 0 0 5 0 0 0 0 0 0 0 0 0 0 0 0 0 0 0 0 0 0 0 0 0 0 0 3 0 0 0 0 0 0 0 0 0 0 0 0 0 0 0 0 0 0 0 0 0 0 0 0 0 0 0 0 0 0
28 AAC 9 110288 0 4 0 0 0 0 0 2 0 0 0 1 0 0 0 0 0 0 0 0 0 0 0 0 0 0 0 0 0 0 0 3 0 0 0 0 0 0 0 0 0 0 0 0 0 0 0 0 0 0 0 0 0 0 0 0 0 0 0 0 0 0
29 TCA 0 0 0 0 1 0 0 0 0 0 0 0 0 0 0 0 0 0 0 0 6 0 0 0 0 0 0 0 0 0 0 0 0 0 0 0 0 0 0 0 0 0 0 0 0 0 0 0 13 0 0 0 110161 0 15 0 0 0 0 0 2 0 0 0
30 ACC 0 7 0 0 4 110172 32 3 0 0 0 0 0 16 0 0 0 0 0 0 0 1 0 0 0 0 0 0 0 0 0 0 0 0 0 0 0 5 0 0 0 0 0 0 0 0 0 0 0 0 0 0 0 9 0 0 0 0 0 0 0 0 0 0
31 GAC 0 15 0 0 0 0 0 0 0 0 0 0 0 0 0 0 0 0 0 0 0 0 0 0 0 0 0 0 0 0 0 0 4 110024 11 59 0 0 0 0 0 1 0 0 0 0 0 0 0 2 0 0 0 4 0 0 0 0 0 0 0 0 0 0
32 ACT 0 0 0 0 0 2 0 110212 0 0 0 0 0 0 0 6 0 0 0 0 0 0 0 2 0 0 0 0 0 0 0 0 0 0 0 0 0 0 0 1 0 0 0 0 0 0 0 0 0 0 0 0 0 0 0 0 0 0 0 0 0 0 0 0
33 GTT 0 0 0 0 0 0 0 0 0 0 0 0 0 0 0 14 0 0 0 0 0 0 0 0 0 0 0 0 0 0 0 0 0 0 0 0 0 0 0 4 0 0 0 0 2 3 1 109955 0 0 0 0 0 0 0 0 0 0 0 0 0 0 0 4
34 GAC 0 0 0 0 0 0 0 0 0 0 0 0 0 0 0 0 0 1 0 0 0 0 0 0 0 0 0 0 0 0 0 0 5 109772 2 6 0 1 0 1 0 10 0 0 0 0 0 0 0 12 0 0 0 0 0 0 0 0 0 0 0 0 0 0
35 ACA 4 0 0 0 110103 2 10 3 0 0 0 0 2 0 0 0 0 0 0 0 0 0 0 0 0 0 0 0 0 0 0 0 0 0 0 0 4 0 0 0 0 0 0 0 0 0 0 0 0 0 0 0 1 0 0 0 0 0 0 0 0 0 0 0
36 ATA 0 0 0 0 10 0 0 0 0 0 0 0 109966 0 2 0 0 0 0 0 0 0 0 0 0 0 0 0 0 0 0 0 0 0 0 0 0 0 0 0 0 0 0 0 0 0 0 0 0 0 0 0 0 0 0 0 0 0 0 0 0 0 0 0
37 CTC 0 0 0 0 0 10 6 0 0 0 0 0 0 5 0 0 0 0 0 0 0 1 0 0 0 1 0 0 7 110050 1 10 0 0 0 0 0 0 0 0 0 0 0 0 0 0 0 0 0 0 0 0 6 35 0 0 0 0 0 0 0 4 0 0
38 GAG 0 0 3 0 0 0 0 0 0 0 0 0 0 0 0 0 7 0 0 0 0 0 0 0 0 0 0 0 0 0 0 0 0 0 109225 4 0 0 0 0 0 0 7 0 0 0 0 0 0 0 5 0 0 0 0 0 0 0 0 0 0 0 0 0
39 AAG 24 1 108681 4 0 0 1 0 0 0 8 0 0 0 0 0 0 0 0 0 0 0 0 0 0 0 0 0 0 0 0 0 0 0 4 0 0 0 0 0 0 0 0 0 0 0 0 0 0 0 0 0 0 0 0 0 0 0 0 0 0 0 0 0
40 AAT 2 8 1 109689 0 0 0 0 0 0 0 9 0 0 0 0 0 0 0 0 0 0 0 0 0 0 0 0 0 0 0 0 0 0 0 7 0 0 0 0 0 0 0 0 0 0 0 0 0 0 0 0 0 0 0 0 0 0 0 0 0 0 0 0
41 GTG 0 0 0 0 0 0 0 0 0 0 0 0 0 0 1 0 0 0 0 0 0 0 0 0 0 0 0 0 0 0 0 0 0 0 0 0 0 0 1 0 0 0 0 0 468 0 107105 5 0 0 0 0 0 0 0 0 0 0 0 0 0 0 0 0
42 GCA 0 0 0 0 8 0 0 0 0 0 0 0 0 0 0 0 0 0 0 0 0 2 0 0 0 0 0 0 0 0 0 0 12 0 0 0 108165 0 4 2 0 0 0 0 25 0 0 0 0 0 0 0 18 0 0 0 0 0 0 0 0 0 0 0
43 GTG 0 0 0 0 0 0 0 0 0 0 0 0 0 0 5 0 0 0 0 0 0 0 0 0 0 0 0 0 0 0 1 0 0 0 0 0 0 0 2 0 0 0 0 0 2 0 108735 6 0 0 0 0 0 0 0 0 0 0 0 0 0 0 2 0
44 ACA 4 0 0 0 109417 0 10 0 2 0 0 0 7 0 0 0 0 0 0 0 1 0 0 0 0 0 0 0 0 0 0 0 0 0 0 0 6 0 0 0 0 0 0 0 0 0 0 0 0 0 0 0 2 0 0 0 0 0 0 0 0 0 0 0
45 CAT 0 0 0 3 0 0 0 0 0 0 0 0 0 0 0 0 0 29 1 109915 0 0 0 0 0 0 0 0 0 0 0 0 0 0 0 0 0 0 0 0 0 0 0 0 0 0 0 0 0 0 0 1 0 0 0 0 0 0 0 0 0 0 0 0
46 TCT 0 0 0 0 0 0 0 0 0 0 0 0 0 0 0 0 0 0 0 0 0 0 0 2 0 0 0 0 0 0 0 0 0 0 0 0 0 0 0 0 0 0 0 0 0 0 0 0 0 0 0 5 0 10 1 109685 0 0 0 0 0 0 0 3
47 GTT 0 0 0 0 0 0 1 0 0 0 0 0 0 0 0 4 0 0 0 0 0 0 0 0 0 0 0 0 0 0 0 0 0 0 0 0 0 0 0 11 0 0 0 0 0 10 0 109272 0 0 0 0 0 0 0 0 1 0 0 0 2 0 0 11
48 AAC 5 109737 0 22 0 0 0 0 0 3 0 0 0 0 0 0 0 0 0 0 0 0 0 0 0 0 0 0 0 0 0 0 0 5 0 0 0 0 0 0 0 0 0 0 0 0 0 0 0 0 0 0 0 0 0 0 0 0 0 0 0 0 0 0
49 CTG 0 0 0 0 0 0 0 0 0 0 0 0 0 0 12 0 0 0 0 0 0 0 6 0 0 0 0 0 41 0 108692 11 0 0 0 0 0 0 0 0 0 0 0 0 0 0 1 0 0 0 0 0 0 0 0 0 0 0 0 0 0 0 0 0
50 CTC 0 0 0 0 0 0 0 0 0 0 0 0 0 4 0 0 0 0 0 0 0 5 0 0 0 0 0 0 11 109070 0 6 0 0 0 0 0 0 0 0 0 0 0 0 0 0 0 0 0 0 0 0 0 0 0 0 0 0 0 0 0 1 0 0
51 GAA 9 0 0 0 0 0 0 0 0 0 0 0 0 0 0 0 0 0 0 0 0 0 0 0 0 0 0 0 0 0 0 0 108196 1 10 2 0 0 0 0 8 0 0 0 0 0 0 0 3 0 0 0 0 0 0 0 0 0 0 0 0 0 0 0
52 GAC 0 17 0 0 0 0 0 0 0 0 0 0 0 0 0 0 0 0 0 0 0 0 0 0 0 0 0 0 0 0 0 0 5 106827 0 11 0 0 0 0 0 7 0 0 0 1 0 0 0 4 0 0 0 0 0 39 0 0 0 0 0 0 0 0
53 AGC 0 23 0 0 0 0 0 0 7 105550 2 71 0 10 0 0 0 0 0 0 0 0 0 0 0 1 0 0 59 0 0 0 2 0 0 0 0 2 23 0 0 40 0 0 0 0 0 0 0 0 0 0 0 0 0 0 0 1 0 0 0 0 0 0
54 CAC 0 2 0 0 0 0 3 0 0 0 0 0 0 0 0 0 2 107284 0 4 0 3 0 0 0 0 0 0 0 0 0 0 0 0 0 0 0 0 0 0 0 0 0 0 0 0 0 0 0 3 0 0 0 0 0 0 0 0 0 0 0 0 0 0
55 AAC 1 104192 0 37 0 1 0 0 0 3 0 0 0 0 0 0 1 2 0 0 0 0 0 0 0 0 0 0 0 0 0 0 0 5 0 0 0 0 0 0 0 0 0 0 0 0 0 0 0 1 0 0 0 0 0 0 0 0 0 0 0 0 0 0
56 GGG 0 0 0 0 0 0 0 0 0 0 6 0 0 0 0 0 0 0 0 0 0 0 0 0 0 0 5 0 0 0 0 0 0 0 9 0 0 0 0 0 15 0 108005 10 0 0 0 0 0 0 0 0 0 0 0 0 0 0 8 0 0 0 0 0
57 AAA 109205 0 2 0 0 0 0 0 2 0 0 0 0 0 0 0 0 0 0 0 0 0 0 0 0 0 0 0 0 0 0 0 7 0 0 0 5 0 0 0 0 0 0 0 0 0 14 0 0 0 0 0 0 0 0 0 0 0 0 0 0 0 0 0
58 CTA 0 0 0 0 1 0 0 0 0 0 0 0 5 0 0 0 0 0 0 0 3 0 0 0 0 0 0 0 106806 0 0 0 0 0 0 0 0 0 0 0 0 0 0 0 0 0 0 0 0 0 0 0 0 0 0 0 0 0 0 0 3 0 0 0
59 TGT 0 0 0 0 0 0 0 0 0 0 0 1 0 0 0 0 0 0 0 0 0 0 0 0 0 0 0 6 0 0 0 0 0 0 0 0 0 0 0 0 0 0 0 0 0 0 0 0 0 0 0 4 0 0 0 0 0 2 0 109583 0 0 0 0
60 AAA 110025 4 3 7 0 0 0 0 0 0 15 0 0 0 0 0 0 0 0 0 0 0 0 0 6 0 0 0 0 0 0 0 10 0 0 0 0 7 0 309 0 0 0 0 0 0 0 0 0 0 0 0 0 0 2 0 0 0 0 0 0 0 0 0
61 TTA 0 0 0 0 0 0 0 0 0 0 0 0 1 1 0 0 0 0 0 0 0 0 0 0 0 0 0 0 5 0 0 0 0 0 0 0 0 0 0 0 0 0 0 0 0 0 0 0 0 0 0 0 2 0 0 0 0 0 0 0 109332 0 2 1
62 AAA 108921 3 212 3 2 0 0 0 5 0 0 0 0 0 0 0 3 0 46 0 0 0 0 0 0 0 0 0 0 0 0 0 4 0 0 1 0 0 0 0 0 0 0 0 0 0 0 0 0 0 0 0 0 0 0 0 0 0 0 0 0 0 0 0
63 GGA 0 0 0 0 0 0 0 0 9 0 0 0 0 0 0 0 0 0 0 0 0 0 0 0 0 0 0 0 0 0 0 0 2 0 0 0 2 0 0 0 109849 0 3 3 0 0 0 0 0 0 0 0 0 0 0 0 3 0 0 0 0 0 0 0
64 ATA 0 0 0 0 4 0 0 0 1 0 0 0 109380 0 28 1 0 0 0 0 0 0 0 0 0 1 0 2 2 0 0 0 0 0 0 0 0 0 0 0 0 0 0 0 2 0 0 0 0 0 0 0 0 0 0 0 0 0 0 0 1 0 0 0
65 GCC 0 0 0 0 0 1 0 0 0 0 0 0 0 0 0 0 0 0 0 0 0 3 0 0 0 0 0 0 0 0 0 0 0 5 0 0 11 108979 0 0 0 0 0 0 0 2 0 0 0 0 0 0 0 6 0 0 0 0 0 0 0 0 0 0
66 CCA 0 0 0 0 0 0 0 0 0 0 0 0 0 0 0 0 2 0 0 0 108010 24 2 0 0 0 0 0 4 0 0 0 0 0 0 0 0 0 0 0 0 0 0 0 0 0 0 0 0 0 0 0 1 0 0 0 0 0 0 0 0 0 0 0
67 CTA 0 0 0 0 0 0 0 0 0 0 0 0 1 0 0 0 0 0 0 0 35 0 0 0 0 0 0 0 108711 0 26 0 0 0 0 0 0 0 0 0 0 0 0 0 2 0 0 0 0 0 0 0 0 0 0 0 0 0 0 0 2 0 0 0
68 CAA 1 0 0 0 0 0 0 0 0 0 0 0 53 0 19 17 109099 0 2 0 1 0 0 0 0 0 0 0 0 12 0 63 0 0 0 0 0 0 0 0 0 0 0 0 0 0 0 0 4 0 0 0 0 0 0 0 0 0 0 0 0 0 0 0
69 TTG 0 0 0 0 0 0 0 0 0 0 0 0 0 0 1 0 0 0 0 0 0 0 0 0 0 0 0 0 0 0 4 0 0 0 0 0 0 0 0 0 0 0 0 0 0 0 0 0 0 0 1 0 0 0 3 0 0 0 0 0 2 0 108961 2
70 GGG 0 0 0 0 0 0 0 0 0 0 0 0 0 0 0 0 0 19 0 0 0 0 0 0 0 0 0 0 0 0 0 0 0 0 10 0 0 0 0 0 15 40 109488 101 0 0 3 0 0 0 0 0 0 0 0 0 0 0 2 0 0 0 0 0
71 AAA 110253 1 20 11 1 0 0 0 0 0 0 0 0 0 0 0 0 0 0 0 0 0 0 0 0 0 0 0 0 0 0 0 83 0 0 0 0 0 3 0 0 0 0 0 0 0 0 0 1 0 0 0 0 0 0 0 0 0 0 0 0 0 0 0
72 TGT 0 0 0 0 0 0 0 0 0 0 0 0 0 0 0 0 0 0 0 0 0 0 0 0 0 0 0 1 0 0 0 0 0 0 0 0 0 0 0 0 0 0 0 1 0 0 0 0 0 0 0 7 0 0 0 0 0 39 0 110071 0 0 0 0
73 AAC 2 109419 0 18 0 0 0 0 0 5 0 0 0 0 0 0 0 0 0 0 0 0 0 0 0 0 0 0 0 0 0 0 0 59 0 0 0 0 0 0 0 55 0 0 0 0 0 0 0 0 0 0 0 0 0 0 0 0 0 0 0 0 0 0
74 ATC 0 0 0 0 0 10 0 0 0 2 0 0 13 108826 15 2 0 0 0 0 0 0 0 0 0 0 0 0 0 3 0 0 0 0 0 0 0 0 0 0 0 0 0 0 0 5 0 0 0 0 0 0 0 0 0 0 0 0 0 0 2 0 0 0
75 ACC 0 4 0 0 0 109846 1 47 0 0 0 0 0 5 0 0 0 0 0 0 0 3 0 0 0 0 0 0 0 0 0 0 0 0 0 0 0 4 0 0 0 0 0 0 0 0 0 0 0 0 0 0 0 1 0 0 0 0 18 0 0 0 0 0
76 GGA 0 0 0 0 0 0 0 0 30 0 0 0 0 0 0 0 0 0 0 0 0 0 0 0 0 0 0 0 0 0 0 0 9 0 0 0 0 0 0 0 109857 0 14 0 7 0 0 0 0 0 0 0 0 0 0 0 7 0 0 0 0 0 0 0
77 TGG 0 0 0 0 0 0 0 0 0 0 1 0 0 0 0 0 0 0 0 0 0 0 0 0 0 0 0 0 0 0 0 0 0 0 0 0 0 0 0 0 0 0 1 0 0 0 0 0 0 0 2 0 0 0 0 0 9 0 109634 29 0 0 0 0
78 CTC 0 0 0 0 0 0 0 0 0 0 0 0 0 6 0 0 0 0 0 0 0 4 0 0 0 1 0 0 5 109742 1 0 0 0 0 0 0 0 0 0 0 0 0 0 0 1 0 0 0 0 0 0 0 0 0 0 0 0 0 0 0 5 0 0
79 TTG 0 0 0 0 0 0 0 0 0 0 0 0 0 0 1 0 0 0 0 0 0 0 0 0 0 0 0 0 0 0 16 0 0 0 0 0 0 0 0 0 0 0 0 0 0 0 1 0 0 0 0 0 0 0 5 0 0 0 4 0 1 0 109266 2
80 GGA 0 0 0 0 0 0 0 0 3 0 0 0 0 0 0 0 0 0 0 0 0 0 0 0 1 0 0 0 0 0 0 0 39 0 0 0 0 0 0 0 109824 0 3 29 1 0 0 0 0 0 0 0 0 0 0 0 4 0 0 0 0 0 0 0
81 AAT 0 3 1 109951 0 0 0 0 0 0 0 4 0 0 0 0 0 0 0 0 0 0 0 0 0 0 0 0 0 0 0 0 0 0 0 3 0 0 0 0 0 0 0 0 0 0 0 0 0 0 0 0 0 0 0 0 0 0 0 0 0 0 0 0
82 CCA 0 0 0 0 16 0 0 0 0 0 0 0 0 0 0 0 5 0 0 0 109875 12 91 30 0 0 0 0 2 0 0 0 0 0 0 0 1 0 0 0 0 0 0 0 0 0 0 0 0 0 0 0 3 0 0 0 0 0 0 0 0 0 0 0
83 GAA 1 7 0 0 0 0 0 0 0 0 0 0 0 0 0 0 0 0 0 0 0 0 0 0 0 0 0 0 0 0 0 0 110238 0 23 0 0 0 0 0 1 0 0 0 0 0 0 0 4 0 0 0 0 0 0 0 0 0 0 0 0 0 0 0
84 TGC 0 0 0 0 0 0 0 0 0 0 0 0 0 0 0 0 0 0 0 0 0 0 0 0 0 1 0 0 0 0 0 0 0 0 0 0 0 0 0 0 0 0 0 0 0 0 0 0 0 0 0 0 0 0 0 0 9 110000 0 65 0 0 0 0
85 GAC 0 8 0 0 0 0 0 0 0 0 0 0 0 0 0 0 0 0 0 0 0 0 0 0 0 0 0 0 0 0 0 0 22 110228 0 5 0 0 0 0 0 3 0 0 0 0 0 0 0 8 0 0 0 0 0 0 0 0 0 0 0 0 0 0
86 TCA 0 0 0 0 0 0 0 0 0 0 0 0 0 0 0 0 0 6 0 1 1 0 0 0 0 0 0 0 0 0 0 0 0 79 0 0 1 0 0 0 0 0 0 0 2 0 0 0 9 0 0 0 109533 0 8 77 0 0 0 0 122 0 0 0
87 CTG 0 0 0 0 0 0 0 0 0 0 0 0 1 0 5 0 0 0 1 0 0 0 2 0 0 0 0 0 23 0 109775 9 0 0 0 0 0 0 0 0 0 0 0 0 0 0 0 0 0 0 0 0 0 0 0 0 0 0 0 0 4 0 146 0
88 CTT 0 0 0 0 45 0 0 0 0 0 0 0 0 0 0 22 0 0 0 0 0 0 0 1 0 0 0 1 0 75 0 109996 0 18 9 0 0 0 0 0 0 0 0 0 0 0 0 0 0 0 0 0 0 0 0 0 0 0 0 0 0 3 0 4
89 CCA 60 56 54 20 289 1143 288 176 6 76 6 0 0 0 0 0 3 0 0 0 100301 0 61 0 1 102 3 77 7 0 0 0 1577 1391 682 2806 1 0 0 0 18 12 52 36 152 1 113 23 0 0 0 0 1 226 0 0 0 0 0 0 0 0 7 1
90 GCG 0 337 0 0 31 0 5 0 0 0 0 0 0 9 0 0 0 6 0 25 8 255 711 0 0 0 0 0 0 5 0 0 0 13 5 0 119 0 108305 6 1 0 1 0 0 0 37 0 0 0 0 0 0 0 7 0 0 0 0 0 3 0 17 0
91 AGA 55 0 0 0 0 0 0 0 110044 0 3 1 9 0 0 0 0 0 0 31 0 0 0 0 0 0 0 0 0 0 0 0 0 0 0 0 0 0 0 0 6 0 0 22 0 0 0 0 0 0 0 0 0 0 1 0 2 0 0 0 0 0 0 0
92 TCA 0 0 0 0 1 0 0 0 0 0 0 0 0 0 53 0 0 0 0 0 3 0 0 4 0 4 0 0 0 0 0 0 0 0 0 0 1 0 0 0 0 0 0 0 0 0 0 0 5 0 0 2 110001 0 233 0 0 0 0 0 6 0 0 0
93 TGG 0 0 0 0 0 0 0 0 0 0 1 0 0 0 0 0 0 0 0 0 0 0 0 0 0 0 3 0 0 0 0 0 0 0 0 0 0 0 0 0 0 0 0 0 0 0 0 0 0 0 3 0 0 0 0 0 6 0 109990 6 0 0 1 0
94 TCC 0 0 0 0 0 0 0 0 0 0 0 0 0 0 0 0 0 0 0 0 0 6 0 0 0 0 0 0 0 0 0 0 0 0 0 0 0 0 0 0 0 0 0 0 0 0 0 0 0 6 0 0 6 110153 0 1 0 0 0 0 0 3 0 0
95 TAC 0 1 0 0 0 0 0 0 0 0 0 0 0 0 0 0 0 18 0 0 0 0 0 0 0 0 0 0 0 0 0 0 0 0 0 0 0 0 0 0 0 0 0 0 0 0 0 0 5 110213 0 74 0 0 0 0 0 8 0 0 0 0 0 0
96 ATT 0 0 0 1 0 0 0 7 0 0 0 1 0 25 1 130382 0 0 0 0 0 0 0 0 0 0 0 0 0 0 0 0 0 0 0 0 0 0 0 0 0 0 0 0 0 0 0 16 0 0 0 0 0 0 0 0 0 0 0 0 0 0 0 2
97 GTA 0 0 0 0 0 0 0 0 0 0 0 0 4 0 0 0 0 0 0 0 0 0 0 0 0 0 0 0 1 0 0 0 0 0 0 0 6 0 0 0 1 0 0 0 130255 34 32 2 0 0 0 0 0 0 0 0 0 0 0 0 4 0 0 0
98 GAA 7 0 0 0 0 0 0 0 0 0 0 0 0 0 0 0 0 0 0 0 0 0 0 0 0 0 0 0 0 0 0 0 130435 0 2 0 0 0 0 0 38 0 0 0 1 0 0 0 2 0 0 0 0 0 0 0 0 0 0 0 0 0 0 0
99 ACA 4 2 0 0 130278 0 2 22 1 0 0 0 11 0 0 0 0 36 0 0 0 0 0 76 0 0 0 0 0 0 0 0 0 0 0 0 1 0 0 0 0 0 0 0 0 0 0 0 0 15 0 0 0 0 0 0 0 0 0 0 0 0 0 0
100 CCA 0 0 0 0 6 0 0 0 0 0 0 0 0 0 0 0 5 0 0 0 130277 1 3 0 0 0 0 0 4 0 0 0 0 0 0 0 0 40 0 0 0 0 0 0 0 1 0 0 0 0 0 0 3 0 0 39 0 0 0 0 0 0 0 0
101 AAC 4 130200 0 1 0 3 0 0 0 5 0 0 0 0 0 0 0 0 0 0 0 0 0 0 0 0 0 0 0 0 0 0 0 1 0 0 0 0 0 0 0 0 0 0 0 0 0 0 0 0 0 0 0 0 0 0 0 0 0 0 0 0 0 0
102 TCT 0 1 0 0 0 0 0 2 0 0 0 0 0 0 0 0 0 0 0 0 0 0 0 4 0 0 0 0 0 0 0 0 0 0 0 0 0 0 0 0 0 0 0 0 0 0 0 0 0 0 0 6 5 28 40 130141 0 0 0 0 0 0 0 1
103 GAG 0 0 1 0 0 0 0 0 0 0 0 0 0 32 0 0 0 0 2 0 0 0 0 0 0 0 0 0 0 0 0 0 6 0 130236 8 0 0 2 0 0 0 25 0 0 0 1 0 0 0 2 0 0 0 0 0 0 0 0 0 0 0 0 0
104 AAT 4 3 3 129493 0 0 0 2 0 0 0 4 0 0 0 3 0 0 0 0 0 0 0 0 0 0 0 0 0 0 0 0 0 0 325 9 0 0 0 0 0 0 0 0 0 0 0 0 0 23 0 0 0 0 0 0 0 0 0 0 0 340 0 0
105 GGA 0 0 0 0 0 0 0 0 1 0 0 0 0 0 0 0 0 0 0 0 0 0 0 0 0 0 0 0 0 0 0 0 3 0 0 0 0 0 0 0 129988 2 6 0 5 0 0 0 0 0 0 0 0 0 0 0 1 0 0 0 0 0 0 0
106 GCA 0 0 0 0 9 0 0 0 0 0 0 0 0 0 0 0 0 0 0 0 0 0 0 0 0 0 0 0 0 0 0 0 7 0 0 0 130207 0 4 0 0 0 0 0 19 0 0 0 0 0 0 0 9 2 0 0 0 0 0 0 0 0 0 0
107 TGT 0 0 0 0 0 0 0 0 0 0 0 1 0 0 0 0 0 0 0 0 0 0 0 0 0 0 0 6 0 0 0 0 0 0 0 0 0 0 0 0 0 0 0 1 0 0 0 0 0 0 0 9 0 0 0 0 1 4 0 130432 0 0 0 7
108 TAT 0 0 0 0 0 0 0 0 0 0 0 0 0 0 0 0 0 0 0 1 0 0 0 0 0 0 0 0 0 0 0 0 0 0 0 0 0 0 0 0 0 0 0 0 0 0 0 0 0 11 0 130019 0 0 0 0 0 0 0 43 0 0 0 0
109 CCA 0 0 0 0 8 0 0 0 0 0 0 0 0 0 0 0 3 0 0 0 130139 3 31 0 0 0 0 0 2 0 0 0 0 0 0 0 1 0 0 0 0 0 0 0 0 0 0 0 0 0 0 0 1 0 0 0 0 0 0 0 0 0 0 0
110 GGA 0 0 0 0 0 0 0 0 2 0 0 0 0 0 0 0 0 0 0 0 0 0 0 0 0 0 0 0 0 0 0 0 46 0 0 0 0 0 0 0 130270 0 5 0 3 0 0 0 0 0 0 0 0 0 0 0 6 0 0 0 0 0 0 0
111 GAT 0 0 0 3 0 0 0 0 0 0 0 0 0 0 0 0 0 0 5 32 0 0 0 0 0 0 0 0 0 0 0 0 0 5 0 129142 0 0 0 0 0 0 0 1 0 0 0 1 0 0 0 8 49 0 0 0 0 0 0 0 0 0 2 0
112 CTC 0 0 0 0 0 0 0 0 0 0 0 0 0 5 0 0 0 3 0 0 0 17 0 0 0 0 0 0 7 130129 2 3 0 0 0 0 0 0 0 0 0 0 0 0 0 2 0 0 0 0 0 0 0 0 0 0 0 0 0 0 0 4 0 0
113 ATC 0 55 0 0 0 7 0 0 0 1 0 0 14 129885 0 39 0 0 0 0 0 0 0 0 0 0 0 0 0 8 0 0 0 0 0 0 0 0 0 0 0 32 0 0 0 3 0 0 0 1 0 0 0 0 0 0 0 0 0 0 0 3 0 0
114 GAC 0 20 0 0 0 0 0 0 0 0 0 0 0 0 0 0 0 1 3 0 0 0 0 0 0 0 0 0 0 0 0 0 5 129702 1 58 0 0 0 0 0 3 0 0 0 2 0 0 0 13 0 0 0 0 2 0 0 0 0 0 0 0 0 0
115 TAT 0 0 0 0 0 1 0 0 0 0 0 0 0 0 0 0 0 0 0 1 0 0 0 0 0 0 0 0 0 0 0 0 0 0 0 0 0 163 0 0 0 0 0 0 0 0 0 0 0 10 0 129970 0 0 0 0 0 0 0 3 0 0 0 0
116 GAG 0 0 5 0 0 0 0 0 0 0 0 0 0 0 0 0 0 0 0 0 0 0 0 0 0 0 0 0 0 0 0 0 22 0 129389 7 0 0 0 0 0 0 33 0 0 0 2 0 0 0 7 0 0 0 0 0 0 0 0 0 0 0 0 0
117 GAA 8 0 0 0 0 0 0 0 0 0 0 0 0 0 0 0 1 0 0 0 0 0 0 0 0 0 0 0 0 0 0 0 128819 0 4 1 0 0 0 0 4 0 0 0 0 0 0 0 8 0 0 0 0 0 0 0 0 0 0 0 0 0 0 0
118 CTG 0 0 0 0 0 0 0 0 0 0 0 0 0 0 5 0 0 0 0 0 0 0 10 0 0 0 6 0 11 0 129907 7 0 0 0 0 0 0 0 0 0 0 0 0 0 0 0 0 0 0 0 0 0 0 0 0 0 0 0 0 0 0 2 0
119 AGG 0 0 8 0 0 0 0 0 8 0 128264 1 0 0 13 0 0 604 0 1 0 0 0 0 0 0 0 0 0 0 0 0 0 0 0 0 0 0 0 0 0 0 13 0 0 0 0 0 0 3 0 0 0 0 0 0 0 0 1 0 0 0 0 0
120 GAG 0 0 6 0 0 0 0 0 0 0 0 0 0 0 0 0 0 0 0 0 0 0 0 0 0 0 0 0 0 0 0 0 16 1 129690 6 0 0 0 0 0 0 13 0 0 0 0 0 0 0 9 0 0 0 0 0 0 0 0 0 0 0 0 0
121 CAA 6 0 0 0 0 0 0 0 0 0 0 0 0 0 0 0 130217 0 0 0 0 0 0 0 1 0 0 0 1 0 0 0 0 0 0 0 0 0 0 0 0 0 0 0 0 0 0 0 62 16 0 0 0 0 0 0 0 0 0 0 0 0 0 0
122 TTG 0 0 0 0 0 0 0 0 0 0 0 0 0 0 2 0 0 0 0 0 0 0 0 0 0 0 0 0 0 0 5 0 0 0 0 0 0 0 0 0 0 0 0 0 0 0 2 0 0 0 0 0 0 0 1 0 0 0 0 0 2 1 129412 3
123 AGC 0 3 0 4 0 0 0 24 7 129583 0 2 0 12 0 0 0 0 0 3 0 0 0 0 0 0 0 0 0 0 0 26 0 0 0 0 0 0 18 0 0 6 0 0 0 0 0 0 0 0 0 0 0 0 0 0 0 1 0 0 0 0 0 0
124 TCA 0 0 0 0 0 2 0 0 0 0 0 0 0 0 0 1 0 0 0 0 35 0 0 0 0 0 0 0 0 0 0 0 0 0 0 0 0 0 0 0 0 0 0 18 0 0 0 0 0 0 0 0 130199 0 9 0 0 0 0 0 5 0 0 0
125 GTA 0 0 0 0 0 0 0 0 0 0 0 0 2 0 0 0 0 0 0 0 0 0 0 0 0 0 0 0 0 0 0 0 1 0 0 0 7 0 0 0 0 0 0 0 130267 0 9 0 0 0 0 0 0 0 0 0 0 0 0 0 3 0 0 0
126 TCA 0 0 0 0 1 0 0 0 0 0 0 1 0 0 0 0 0 118 0 0 9 0 0 0 0 0 0 0 0 0 0 0 0 0 0 0 0 0 0 0 0 0 0 2 0 0 0 0 2 0 0 0 130088 0 5 0 0 0 0 0 4 0 0 0
127 TCA 0 0 0 0 0 0 0 85 0 0 0 0 0 0 0 0 0 0 0 0 6 0 0 0 0 0 0 0 0 0 0 0 0 0 0 0 1 0 0 0 0 0 0 0 0 0 0 0 3 0 0 0 130195 2 3 0 0 0 0 0 6 0 0 7
128 TTA 0 0 0 0 0 0 0 0 0 0 0 0 2 0 0 0 0 0 0 0 0 0 0 0 0 0 0 0 0 0 0 0 0 0 0 0 0 0 0 0 0 0 0 0 0 0 0 0 0 0 0 0 1 0 0 0 0 0 0 0 130176 0 9 0
129 GAA 3 0 0 0 0 0 0 0 0 0 0 0 0 0 0 0 1 0 0 0 0 0 0 0 0 0 0 0 0 0 0 0 129971 0 4 0 0 0 0 0 2 0 0 0 1 0 0 0 3 0 0 0 0 0 0 0 0 0 0 0 0 0 0 0
130 AGA 4 0 0 0 0 0 0 0 129849 0 3 0 4 0 0 0 0 0 0 0 0 0 0 0 2 4 0 1 0 0 0 0 0 0 0 0 0 0 0 0 3 0 0 0 0 0 0 0 0 0 0 0 0 0 0 0 1 0 0 0 0 0 0 0
131 TTC 0 0 0 0 0 0 0 0 0 0 0 0 0 0 0 0 0 0 0 0 0 0 0 0 0 0 0 0 0 4 0 0 0 0 0 0 0 0 0 0 0 0 0 0 0 0 0 0 0 0 0 0 0 1 0 0 0 2 0 0 2 130238 0 4
132 GAA 4 0 0 0 0 0 0 0 0 0 0 0 0 0 0 0 18 0 0 0 0 0 0 0 0 0 0 0 0 0 0 0 130331 0 1 1 0 0 0 0 4 0 0 0 0 0 0 0 24 0 0 0 0 0 0 0 0 0 0 0 0 0 0 0
133 ATA 1 0 0 0 3 0 0 0 0 0 0 0 130322 0 8 0 0 0 0 0 0 0 0 0 0 0 0 0 1 0 0 0 0 0 0 0 0 0 0 0 0 0 0 0 1 0 0 0 0 0 0 0 0 0 0 0 0 0 0 0 0 0 0 0
134 TTT 0 0 0 0 0 0 0 0 0 0 0 0 0 0 0 1 0 0 0 0 0 0 0 0 0 0 0 0 0 0 0 1 0 0 0 0 0 0 0 0 0 0 0 0 0 0 0 1 0 0 0 0 0 0 0 1 0 0 0 0 0 4 0 130373
135 CCC 0 0 0 0 0 5 0 0 0 0 0 0 0 0 0 0 0 10 0 0 142 129332 0 2 0 0 0 0 0 3 0 0 0 9 0 0 0 1 0 0 0 0 0 37 0 0 0 0 0 0 0 0 0 3 0 0 0 0 0 0 0 0 0 0
136 AAG 39 0 128824 142 0 0 1 0 0 0 19 0 0 0 2 33 0 0 4 0 0 118 0 0 0 0 42 0 0 0 0 0 0 0 4 0 0 2 0 0 0 0 5 0 0 0 0 0 0 0 0 0 0 0 0 0 0 0 0 0 0 0 0 0
137 GAA 1 91 0 0 0 0 0 0 0 0 0 0 4 0 0 0 0 0 0 0 0 0 0 0 0 0 0 0 0 0 0 20 128280 0 2 4 0 8 0 0 5 0 0 0 2 0 2 0 2 0 0 0 0 0 0 0 0 0 0 0 0 0 0 0
138 AGT 0 0 0 4 0 0 0 0 3 3 1 129831 0 0 0 15 0 0 0 0 0 0 0 0 0 0 0 1 0 0 0 0 0 0 0 0 0 0 0 0 0 0 0 7 0 0 0 0 0 0 0 0 0 5 0 0 0 0 0 0 0 0 0 0
139 TCA 0 0 0 0 0 0 0 0 0 0 0 0 0 0 0 0 0 0 0 0 5 0 0 0 0 0 0 0 0 0 0 0 0 0 0 0 28 0 0 0 0 0 0 0 0 0 0 0 1 0 0 1 129687 2 36 0 1 0 0 0 6 0 0 0
140 TGG 0 0 0 0 0 0 0 0 0 0 6 0 0 0 0 0 0 0 0 0 0 0 0 0 0 0 2 0 0 0 0 0 0 0 0 0 0 0 0 0 0 0 0 0 0 0 0 0 0 0 3 0 0 0 0 0 10 0 125141 6 0 0 5 0
141 CCC 0 0 0 0 0 19 0 0 0 0 0 0 0 0 0 0 1 10 0 0 10 129485 0 8 0 0 0 0 0 2 0 0 0 0 0 0 0 3 0 0 0 0 0 0 0 0 0 0 0 0 0 0 0 15 0 0 0 0 0 0 0 0 0 0
142 AAC 8 129561 1 12 0 1 0 0 0 7 0 0 0 2 0 0 1 0 0 0 2 0 0 0 0 0 0 0 0 0 0 0 0 5 0 0 0 0 0 0 0 0 0 0 0 0 0 0 0 0 0 0 0 0 0 0 0 0 0 0 37 0 0 0
143 CAC 0 4 0 0 1 0 0 0 0 0 0 0 0 0 0 0 8 129553 1 5 2 1 0 0 0 0 0 0 0 1 0 0 0 1 0 0 0 0 0 0 0 0 0 0 0 0 0 0 0 11 0 0 0 0 0 0 0 0 0 0 0 0 0 0
144 ACA 6 0 0 0 125442 3 1 25 0 0 0 0 7 0 0 0 0 0 0 0 0 0 0 0 0 0 0 0 0 0 0 0 0 0 0 0 13 0 0 0 0 0 0 0 0 0 0 0 0 0 0 0 2 0 0 0 0 0 0 0 0 0 0 0
145 TTC 0 0 0 0 0 0 0 0 0 0 0 0 0 0 0 0 0 0 0 0 0 0 0 0 0 0 0 0 0 2 0 0 0 13 23 0 0 24 0 0 0 52 0 0 0 2 0 0 0 0 0 0 0 2 0 0 0 1 0 0 10 126376 1 1
146 AAC 2 124494 1 61 0 0 4 0 0 9 0 0 0 0 0 0 0 38 0 0 0 5 0 0 0 0 0 0 0 0 0 0 34 30 15 0 0 0 0 0 685 0 0 0 0 0 0 28 0 3 0 0 0 0 0 0 0 0 40 0 0 0 0 0
147 GGA 0 0 0 0 0 0 0 0 7 0 0 0 0 0 0 0 0 0 0 0 0 0 0 0 0 0 0 1 0 0 0 0 1 0 0 0 1 0 0 0 125487 1 11 6 8 0 0 0 0 0 0 0 0 0 0 0 5 0 0 0 0 0 0 0
148 GTA 0 0 0 0 6 194 0 0 0 0 0 0 9 0 0 0 0 0 0 0 0 0 0 0 1 0 0 0 0 0 0 0 1 0 0 0 1 37 0 0 3 0 0 0 122760 1 4 0 0 0 0 0 0 0 0 0 0 0 0 0 2 0 0 0
149 ACA 4 0 0 0 126325 1 14 0 2 0 0 0 10 0 0 0 0 0 0 0 0 0 0 0 0 0 0 0 0 0 0 0 0 0 0 0 2 0 0 0 0 0 0 0 0 0 0 0 0 0 0 0 0 0 0 0 0 0 0 0 0 0 0 0
150 GTA 0 0 0 0 0 0 0 0 0 0 0 0 5 0 0 0 0 0 0 0 0 0 0 0 0 0 0 0 2 0 0 0 0 0 0 0 8 0 0 0 1 0 0 0 124739 1 7 5 0 0 0 0 384 0 0 0 0 0 0 0 1 0 0 0
151 TCA 0 0 0 0 3 0 0 0 0 0 0 0 0 0 0 0 0 0 0 0 5 0 0 0 0 0 0 0 0 0 0 0 0 0 0 0 0 0 0 0 0 0 0 0 0 0 0 0 3 0 0 0 123892 104 27 0 0 0 0 0 3 0 0 0
152 TGC 0 0 0 0 0 0 0 0 0 0 0 0 0 0 0 0 0 0 0 0 0 0 0 0 0 2 0 0 0 0 0 0 0 0 0 0 0 0 0 0 0 0 0 0 0 0 0 0 0 18 0 0 0 0 0 0 3 126590 1 13 0 10 0 0
153 TCC 1 0 0 3 0 0 0 0 0 0 11 0 1 0 0 0 0 0 0 9 20 212 0 0 0 0 0 0 0 229 6 0 0 0 0 0 2 0 0 7 1 0 1 0 0 0 0 0 0 4 0 0 11 124460 0 2 0 0 0 0 0 1 0 0
154 CAT 0 0 0 31 55 20 14 0 0 0 10 0 193 0 3 51 0 0 2 125889 216 1 0 3 0 0 0 6 8 0 171 0 0 0 0 11 0 0 4 0 3 0 6 0 115 175 0 0 0 0 7 4 40 0 1 0 0 0 0 0 0 91 0 0
155 AGG 4 164 10 0 0 0 1 0 3 0 127698 105 143 3 12 0 71 0 47 0 0 0 0 0 44 0 0 0 0 48 20 0 5 22 1 0 14 0 0 0 9 0 302 24 0 0 0 0 2 0 227 10 0 0 191 105 0 0 4 0 0 1 0 0
156 GGA 24 0 0 0 0 0 0 0 3 0 0 0 0 0 0 0 2 0 0 0 0 0 0 0 0 0 0 0 0 0 0 0 182 0 0 0 1 0 0 0 128248 1 111 0 2 0 0 0 0 0 0 0 0 0 0 0 2 0 0 0 0 0 0 0
157 AAA 129854 0 2 0 2 0 0 0 21 0 0 0 0 0 0 0 0 233 0 0 0 0 0 0 0 0 0 0 0 0 0 0 1 0 0 0 0 0 0 0 0 0 0 0 0 0 0 0 0 0 0 0 0 0 0 0 0 0 0 0 0 0 0 0
158 AGC 0 14 0 0 0 0 0 0 4 128807 0 38 0 6 0 0 0 0 0 0 0 2 0 0 0 0 0 0 0 0 0 0 0 0 0 0 0 24 0 0 0 23 0 0 0 0 0 0 0 0 0 0 0 0 0 0 0 0 0 0 0 0 0 0
159 AGT 0 0 0 10 0 0 0 0 1 2 2 129432 0 0 0 8 0 0 0 0 0 0 0 0 0 0 0 0 0 0 0 0 0 0 0 0 0 0 0 0 0 0 0 4 0 0 0 0 0 0 0 0 0 0 0 0 0 0 0 0 0 0 0 0
160 TTT 0 0 0 0 0 0 0 0 0 0 0 0 0 0 0 0 0 0 0 0 0 0 0 0 0 0 0 0 0 0 0 0 0 0 0 0 0 0 0 0 0 0 0 0 0 0 0 0 0 0 0 1 0 0 0 0 0 0 0 2 1 44 1 129137
161 TAC 0 2 0 0 0 0 0 0 0 0 0 0 0 0 0 0 0 4 0 0 0 0 0 0 0 0 0 0 0 0 0 0 0 0 0 0 0 0 0 0 0 0 0 0 0 0 0 0 4 129628 0 10 0 0 0 0 0 3 0 0 0 3 0 0
162 AGA 64 0 0 0 0 0 0 0 129695 0 37 0 1 0 0 0 0 0 0 0 0 0 0 0 1 0 0 0 0 0 0 0 0 0 0 0 0 0 0 0 29 0 0 0 0 0 0 0 0 0 0 0 0 0 0 0 1 0 0 0 0 0 0 0
163 AAT 0 2 0 129171 0 0 0 1 0 0 0 1 0 0 0 1 0 0 0 1 0 0 0 0 0 0 0 0 0 0 0 0 0 0 0 0 0 0 0 0 0 0 0 0 0 0 0 0 0 0 0 0 0 0 0 0 0 0 0 0 0 0 0 0
164 TTG 0 0 0 0 0 0 0 0 0 0 0 0 0 0 0 0 0 0 0 0 0 0 0 0 0 0 0 0 0 0 1 0 0 0 0 0 0 0 0 0 0 0 0 0 0 0 0 0 0 0 0 0 0 0 2 0 0 0 0 0 4 0 130033 10
165 CTA 0 0 0 0 0 0 0 0 0 0 0 0 9 0 0 0 0 0 0 0 9 0 0 0 0 0 0 0 129267 4 6 0 0 0 0 0 0 0 0 0 0 0 0 0 0 0 0 0 0 0 0 0 0 0 0 0 0 0 0 0 24 0 0 0
166 TGG 0 0 0 0 0 0 0 0 0 0 0 0 0 0 0 0 0 0 0 0 0 0 0 0 0 0 1 0 0 0 0 0 0 0 0 0 0 0 0 0 0 0 2 0 0 0 0 0 0 0 6 0 0 0 0 0 13 0 129907 12 0 0 5 0
167 CTG 0 0 0 0 0 0 0 0 0 0 0 0 0 0 7 0 0 0 0 0 0 0 11 0 0 0 1 0 9 2 128774 1 0 0 0 0 0 0 0 0 0 0 0 0 0 0 0 0 0 0 0 0 0 0 0 0 0 0 0 0 0 0 20 0
168 ACG 0 0 6 0 44 37 129564 2 0 0 0 0 0 0 25 0 0 0 0 0 0 0 0 0 0 0 0 0 0 0 0 0 0 0 0 0 0 0 3 0 0 0 0 0 0 0 0 0 0 0 0 0 0 0 0 0 0 0 0 0 0 0 0 0
169 AAG 10 0 129397 4 0 0 1 1 0 8 9 75 0 0 2 0 0 0 1 0 0 0 0 0 0 0 0 0 0 6 0 0 0 0 1 0 0 0 0 4 0 0 0 0 0 0 65 0 0 0 1 0 23 0 3 84 0 0 0 0 0 0 0 0
170 AAG 4 0 129449 6 0 0 3 0 0 0 14 0 0 0 1 0 0 2 0 0 0 0 0 0 0 0 3 0 60 0 0 4 0 0 7 0 0 108 1 0 0 0 0 0 0 0 0 0 0 0 0 0 0 17 0 0 0 0 0 0 0 304 0 0
171 GGG 0 0 0 0 0 0 0 0 0 0 151 0 57 0 0 0 0 0 0 0 0 0 0 0 0 0 0 0 0 0 0 0 0 0 3 256 0 3 0 1 8 0 128858 6 0 0 8 0 0 0 0 0 0 0 0 0 0 0 2 0 0 0 1 0
172 GAT 0 0 0 12 0 0 26 0 0 0 0 0 0 0 0 0 0 0 0 1 45 0 0 0 0 0 0 0 0 0 0 0 0 4 0 129670 0 0 1 0 0 0 0 13 0 0 0 3 0 0 0 21 0 0 0 0 0 0 0 0 0 0 0 0
173 TCA 0 1 0 0 0 0 0 1 0 0 0 0 0 0 0 0 0 0 13 2 4 0 0 0 0 0 0 0 0 0 0 0 0 0 0 0 0 0 0 1 0 0 0 0 0 0 0 0 5 0 0 0 129887 0 19 0 0 0 0 0 12 0 0 0
174 TAC 0 0 0 0 0 0 0 0 0 0 0 0 0 0 0 0 0 2 0 0 0 0 0 0 0 0 0 0 0 0 0 0 0 0 0 0 0 0 0 0 0 0 0 0 0 0 0 0 9 129718 0 9 0 0 0 0 0 21 0 0 0 17 0 0
175 CCA 0 0 3 0 5 22 0 0 0 0 0 0 0 0 0 0 4 0 2 0 127609 0 3 0 0 0 0 2 6 128 0 0 0 0 0 0 9 0 0 0 0 0 0 0 0 0 0 0 0 0 0 0 3 0 0 66 0 0 0 0 0 0 0 0
176 AAG 3 2 130067 2 0 0 6 0 0 0 24 0 0 0 0 0 0 1 0 0 0 79 0 0 0 0 0 1 0 0 0 0 0 0 4 0 0 0 0 0 0 0 0 0 0 0 0 0 0 0 2 149 0 0 0 0 0 0 0 0 0 0 0 0
177 CTG 0 0 0 0 0 0 20 0 0 0 0 0 0 0 1 0 0 0 0 0 0 0 8 0 0 0 0 0 7 3 129589 11 0 0 0 0 0 0 0 0 0 0 0 0 20 0 0 23 0 33 0 0 0 0 0 0 0 77 0 0 0 0 5 0
178 ACC 0 3 0 0 5 129894 1 15 0 1 0 0 0 37 0 0 0 0 0 16 0 2 0 0 0 0 0 0 0 0 0 0 0 0 0 0 0 7 0 0 0 0 0 0 0 0 0 0 0 0 0 0 0 1 0 0 0 0 0 0 0 0 0 0
179 AAT 252 5 0 129682 0 0 0 1 0 0 0 4 0 0 4 1 0 0 0 0 0 0 0 0 0 0 0 0 0 0 0 0 0 0 0 2 0 0 0 0 0 0 0 0 84 0 93 0 0 0 0 0 0 0 0 0 0 0 0 0 0 0 0 0
180 TCC 0 0 0 0 0 1 0 0 0 0 4 0 0 0 0 0 0 0 0 0 0 4 0 0 238 0 0 0 0 0 0 0 0 0 9 0 0 1 0 0 0 0 0 0 0 0 0 15 0 5 0 0 21 129047 2 3 0 0 0 0 0 2 0 0
181 TAT 0 0 0 1 0 0 0 0 0 0 0 0 0 0 0 0 0 0 0 24 0 0 0 0 0 0 0 0 0 0 0 0 0 0 0 1 0 0 0 0 0 0 0 0 0 0 0 0 0 3 2 130065 0 0 0 0 0 0 0 4 0 0 0 0
182 GTG 0 0 0 0 0 0 0 0 0 66 0 0 0 0 10 0 0 0 2 0 0 0 0 0 0 0 0 0 0 51 1 0 0 0 0 0 0 76 7 0 0 0 3 0 3 3 129847 3 0 0 0 0 0 0 0 0 0 0 0 0 0 0 7 0
183 AAC 5 130106 0 4 0 0 0 0 0 1 0 0 0 0 0 0 0 0 0 0 0 0 0 0 0 0 0 0 0 0 0 0 0 8 0 0 0 0 0 0 0 0 0 0 0 0 0 0 0 0 0 0 0 0 0 0 0 0 0 0 0 0 0 0
184 AAT 0 0 0 130220 0 0 0 31 0 0 0 2 0 0 0 0 0 0 0 2 0 0 0 0 0 0 0 0 0 0 0 24 0 0 0 5 0 0 0 0 0 0 0 0 0 0 0 0 0 0 0 0 0 0 0 0 0 0 0 0 0 0 0 0
185 AAA 130121 5 12 1 1 0 0 0 9 0 0 0 1 0 0 0 0 0 0 0 0 0 0 0 0 0 0 0 0 0 0 0 22 0 0 0 0 0 0 0 0 44 0 0 0 0 0 0 0 0 0 0 0 0 0 0 0 0 0 0 0 0 0 0
186 GGG 0 0 0 0 0 0 0 0 0 0 7 0 0 0 0 0 0 0 0 6 0 0 0 3 0 0 0 0 0 0 0 0 0 0 5 0 0 0 1 0 27 0 130001 1 0 0 3 0 0 0 0 0 0 0 0 0 0 0 9 0 0 0 0 0
187 AAA 130260 1 18 1 0 0 0 0 0 0 0 0 1 0 0 0 0 0 0 0 0 0 0 0 0 0 0 0 0 0 0 0 101 0 0 0 0 0 0 0 0 0 0 0 0 0 0 0 0 0 0 0 0 0 0 0 0 0 0 3 0 0 0 0
188 GAA 5 0 0 0 0 0 0 0 0 22 0 0 0 0 0 0 0 41 0 0 0 0 0 0 0 0 0 0 0 0 0 0 130326 3 3 0 0 0 0 0 2 0 0 0 0 0 0 0 2 0 0 0 0 0 0 0 0 0 0 0 0 0 0 0
189 GTC 0 0 0 0 0 0 0 0 0 0 0 0 1 12 0 0 0 0 0 0 0 0 0 0 0 0 0 0 0 0 0 0 0 0 0 0 0 0 0 0 0 0 0 0 1 130137 261 26 0 0 0 0 0 0 0 0 0 0 0 0 0 0 0 0
190 CTT 0 0 0 0 0 0 0 0 0 0 0 0 0 0 0 3 0 0 0 2 0 0 0 14 0 0 0 3 0 5 0 129818 0 0 0 0 0 0 0 0 0 0 0 0 0 0 0 0 0 0 0 0 0 0 0 0 0 0 0 0 0 0 0 0
191 GTA 0 0 0 0 0 0 0 0 0 0 0 0 3 0 0 0 0 0 0 0 0 0 0 0 0 0 0 0 0 0 0 0 0 0 0 0 4 0 0 0 0 0 0 0 108729 0 4 0 0 0 0 0 0 0 0 0 0 0 0 0 5 0 0 0
192 CTA 0 0 0 0 0 0 0 0 0 0 0 0 19 0 0 0 1 0 0 0 5 0 0 0 0 0 0 0 108697 32 2 92 0 0 0 0 0 0 0 0 0 0 0 0 1 0 0 0 0 0 0 0 0 0 0 0 0 0 0 0 3 0 0 0
193 TGG 0 0 0 0 0 0 0 0 0 0 1 0 0 0 0 0 0 0 0 0 0 0 0 0 0 0 4 0 0 0 0 0 0 0 0 0 0 0 0 0 0 0 0 0 0 0 0 0 0 0 2 0 0 0 0 0 2 0 108332 9 0 0 1 126
194 GGT 0 0 0 1 0 0 0 0 0 0 0 7 0 0 0 0 0 0 0 0 0 0 0 0 0 0 0 1 0 0 0 0 0 0 0 7 0 0 0 1 1 1 1 108136 0 0 0 4 0 0 0 0 0 0 0 0 0 0 0 7 0 0 0 0
195 GTT 0 0 0 0 0 0 0 0 0 0 0 0 0 0 0 9 0 0 0 0 0 0 0 0 0 0 0 0 3 0 0 0 0 0 0 8 0 0 0 7 0 0 0 1 1 12 0 108467 0 0 0 0 0 0 0 0 0 0 0 0 0 0 0 6
196 CAT 0 0 0 7 0 0 0 0 0 0 0 0 0 0 0 0 1 3 0 108692 0 0 0 1 0 0 0 2 0 0 0 0 0 0 0 0 0 0 0 0 0 0 0 0 0 0 0 0 0 0 0 5 0 0 0 0 0 0 0 0 0 0 0 0
197 CAC 0 26 0 0 0 0 0 0 0 0 0 0 0 0 0 0 5 108533 0 5 0 0 0 0 0 4 0 0 0 0 0 0 0 0 0 0 0 0 0 0 0 0 0 0 0 0 0 0 0 3 0 0 0 0 0 0 0 0 0 0 0 0 0 0
198 CCG 0 0 0 0 0 0 7 0 0 0 0 0 0 0 0 0 0 0 7 0 61 0 108543 6 0 0 0 0 0 0 9 0 0 0 0 0 0 0 1 0 0 0 0 0 0 0 0 0 0 0 0 0 0 0 4 0 0 0 0 0 0 0 0 0
199 TCT 0 0 0 0 0 0 0 0 0 0 0 0 0 0 0 0 0 0 0 0 0 0 0 2 0 0 0 0 0 0 0 0 0 0 0 0 0 0 0 0 0 0 0 0 0 0 0 0 0 0 0 3 0 4 0 108500 0 0 0 0 0 0 0 2
200 AGC 0 6 0 0 0 0 0 0 8 108452 1 15 0 11 0 0 0 0 0 0 0 0 0 0 0 0 0 0 0 0 0 0 0 0 0 0 0 0 0 0 0 3 0 0 0 0 0 0 0 0 0 0 0 0 0 0 0 2 0 0 0 0 0 0
201 AGT 0 0 0 7 0 0 0 0 1 2 1 108304 0 1 0 4 0 0 0 0 0 0 0 0 0 0 0 0 0 0 0 0 0 0 0 0 0 0 0 0 0 0 0 8 0 0 0 0 0 0 0 0 0 0 0 0 0 0 0 0 0 0 0 0
202 GAT 0 0 0 2 0 0 0 0 0 0 0 0 0 0 0 0 0 0 0 1 0 0 0 0 0 0 0 0 0 0 0 0 0 1 0 108768 0 2 0 0 0 0 0 4 0 0 0 0 0 0 0 8 0 0 48 0 0 0 0 0 0 0 0 0
203 GAG 0 0 0 0 0 0 0 0 0 0 0 0 0 0 0 0 0 0 0 0 0 0 0 0 0 0 0 0 0 0 0 0 77 1 107518 6 0 10 1 0 0 0 11 0 0 0 0 0 0 0 7 0 0 0 0 0 0 0 0 0 0 0 0 0
204 CAA 9 0 0 0 0 0 0 0 0 0 0 0 0 0 0 0 108194 0 2 1 0 0 0 0 0 0 0 0 0 0 0 0 0 0 0 0 0 0 0 0 0 0 0 0 0 0 0 0 11 0 0 0 0 0 0 0 0 0 0 0 0 0 0 0
205 CAG 0 0 1 0 0 0 0 0 0 0 0 0 0 0 0 304 1 0 107862 6 0 0 0 0 0 4 69 0 235 0 2 0 0 0 0 0 0 0 0 0 0 0 0 0 0 0 0 0 0 0 1 0 0 0 0 0 0 0 0 0 0 0 0 0
206 AGT 0 0 0 1 0 0 0 0 1 5 0 107873 0 0 0 7 0 0 0 0 0 0 0 0 0 0 0 0 20 0 0 0 0 0 0 0 0 0 0 0 0 0 0 109 0 0 0 0 0 0 0 0 0 0 0 0 0 0 0 0 0 0 0 0
207 CTC 0 0 0 0 0 0 0 0 0 0 0 0 0 5 0 0 0 1 0 0 0 3 0 0 0 0 0 0 4 108532 0 0 0 0 0 0 0 0 0 0 0 0 0 0 0 0 0 0 0 0 0 0 0 0 0 0 0 0 0 0 0 1 0 0
208 TAT 0 0 0 0 0 0 0 0 0 0 0 0 0 0 0 0 0 0 0 13 0 0 0 0 0 0 0 0 0 0 0 0 0 0 0 0 0 0 0 0 0 0 0 0 0 0 0 0 0 2 0 108351 0 0 0 0 0 0 0 3 0 0 0 1
209 AGT 0 0 0 5 0 0 51 0 0 4 0 108091 0 0 0 29 0 0 0 0 0 0 0 0 0 0 0 0 0 0 0 0 0 0 0 0 0 0 0 0 0 0 0 6 0 0 0 0 0 0 0 0 0 11 0 0 0 0 0 0 0 0 0 0
210 AAT 0 1 0 108447 0 0 0 0 0 0 0 0 0 0 0 0 0 0 0 0 0 0 0 0 0 0 0 0 0 0 0 0 0 0 1 3 0 0 0 0 0 4 0 0 0 0 0 0 0 0 0 0 0 0 0 0 0 0 0 0 0 0 0 0
211 GGA 0 0 0 0 34 15 0 0 1 0 0 0 0 0 0 0 0 2 0 0 0 0 0 0 1 0 0 0 0 0 0 0 0 0 0 0 0 0 0 0 108217 0 4 1 3 0 0 0 0 0 0 0 0 0 0 0 2 0 0 0 0 0 0 0
212 AAT 0 3 0 108275 0 0 0 2 0 0 0 21 3 0 0 0 0 50 0 1 0 6 0 0 0 0 0 0 0 0 0 0 0 0 0 2 0 0 0 0 0 1 0 0 0 0 0 0 0 0 0 0 0 0 0 0 0 0 0 0 0 0 0 0
213 GCT 0 0 0 0 0 0 2 5 0 0 0 2 0 0 0 0 0 0 0 0 0 0 0 0 0 0 0 0 0 0 0 0 0 0 0 41 0 5 2 107352 0 0 0 0 0 0 0 2 0 0 0 0 0 0 0 4 0 0 0 0 0 0 0 0
214 TAT 0 0 0 0 0 0 0 0 0 0 0 0 0 0 0 0 0 0 0 10 0 0 0 0 0 0 0 0 0 0 0 0 0 0 0 1 0 0 0 0 0 0 0 0 25 0 0 0 0 2 0 108681 0 0 0 0 0 0 0 2 0 0 0 1
215 GTC 0 0 0 0 0 0 0 0 0 0 0 0 0 2 0 0 0 0 0 0 0 0 0 0 0 0 0 0 0 0 0 0 0 0 0 0 0 4 0 0 0 0 0 0 6 108639 1 1 0 0 0 0 0 0 0 0 0 0 0 0 0 7 0 0
216 TCT 0 0 0 0 0 0 0 4 0 0 0 0 0 0 0 0 0 0 0 0 0 0 0 7 0 0 0 0 0 0 0 0 0 0 0 0 0 0 0 3 0 0 0 0 0 0 0 0 0 0 0 4 0 15 1 108775 0 0 0 0 1 0 0 0
217 GTA 0 0 0 0 0 0 0 0 0 0 0 0 18 0 0 0 0 0 0 0 0 0 0 0 0 0 0 0 1 0 0 0 1 0 0 0 2 0 0 0 1 0 0 0 108302 1 13 1 0 0 0 0 0 0 0 0 0 0 0 0 0 0 0 0
218 GCG 0 0 0 0 0 20 13 0 0 0 0 0 0 0 0 0 0 0 0 0 0 0 1 0 0 0 0 0 0 0 0 0 0 0 10 0 4 21 107858 31 0 0 0 0 0 0 15 0 0 0 0 0 0 0 4 0 0 0 0 0 0 0 0 0
219 TCT 0 0 0 0 0 0 0 0 0 3 0 0 0 0 0 0 0 0 0 0 0 0 0 10 0 0 0 0 0 0 0 0 0 0 0 0 0 0 0 0 3 0 0 0 0 0 0 0 0 0 0 0 4 23 3 108464 0 0 0 0 0 0 0 7
220 TCA 0 0 0 0 2 0 0 0 0 0 0 0 0 0 4 0 0 0 0 0 16 0 0 0 0 0 0 0 0 4 0 0 0 0 0 0 1 0 0 0 0 0 0 0 0 0 0 0 4 0 0 0 108612 0 6 0 0 0 0 0 19 0 0 0
221 AAT 1 1 0 108536 0 0 0 0 0 0 0 25 0 0 0 0 0 0 0 0 0 0 0 0 0 0 0 0 0 0 0 0 0 0 0 4 0 0 0 0 0 0 0 0 0 0 0 0 0 0 0 1 0 0 0 0 0 0 0 0 0 0 0 41
222 TAT 0 0 0 0 0 0 0 0 0 0 0 0 0 0 4 0 0 0 0 4 0 0 0 0 0 0 0 0 0 0 4 0 0 0 0 3 0 0 0 0 0 0 0 0 0 0 0 0 3 17 0 108654 0 0 0 0 0 0 0 7 0 0 0 0
223 AAC 3 108148 0 5 0 0 0 0 0 7 0 0 0 14 1 0 0 0 20 14 0 0 0 0 0 0 0 0 0 0 0 0 0 11 0 0 0 0 16 0 0 0 0 0 0 64 0 0 0 0 0 0 0 0 0 0 0 0 0 0 1 0 0 0
224 AGG 0 0 1 0 0 0 0 0 3 0 107819 3 0 0 7 0 0 0 0 0 0 0 0 0 0 0 1 67 0 0 0 0 0 0 0 0 0 0 0 0 0 0 6 0 0 0 0 0 0 0 0 0 0 0 0 0 0 0 1 0 0 0 0 0
225 AGA 5 1 0 0 0 0 0 0 105450 0 1 1 6 0 0 0 0 0 0 0 0 0 0 0 0 0 0 0 0 0 0 0 0 0 0 0 0 0 0 0 15 0 0 0 0 0 0 0 0 0 0 0 0 0 0 0 2 0 0 0 0 0 0 0
226 TTC 0 0 0 0 0 0 0 0 0 0 0 0 0 1 0 1 0 0 0 0 0 0 0 0 0 0 0 0 42 3 0 0 0 0 0 0 0 0 0 0 0 0 0 0 0 0 0 0 0 2 0 0 0 4 0 0 0 0 0 0 8 107552 1 139
227 ACC 0 8 0 0 7 108081 0 3 0 1 0 0 0 4 0 0 0 0 1 0 0 1 0 0 28 0 0 0 0 0 0 0 0 0 0 0 29 25 0 26 0 41 0 0 0 0 0 0 0 0 0 0 0 0 0 12 0 0 0 0 0 2 0 3
228 CCG 0 0 0 0 0 0 5 0 0 0 0 0 0 0 0 0 0 0 7 0 13 25 108319 91 0 0 19 0 0 0 8 0 0 0 0 0 0 1 0 0 0 0 0 0 0 0 0 0 0 0 0 0 0 0 2 0 0 0 0 0 0 0 0 0
229 GAA 2 0 0 0 0 0 0 14 0 0 0 0 0 0 0 0 1 1 0 0 0 0 0 0 0 0 0 0 0 0 0 0 104823 0 2 0 0 0 0 0 6 39 0 0 1 0 0 0 7 0 0 18 1 1 1 0 0 0 0 0 71 19 25 0
230 ATA 0 0 0 0 61 0 0 0 1 0 0 0 108120 1 134 1 0 0 0 0 0 0 0 0 0 0 0 0 2 1 0 0 0 0 0 0 0 0 0 0 0 0 0 0 3 0 0 0 0 0 0 0 0 0 0 0 0 0 0 0 18 0 0 0
231 GCT 0 0 0 1 1 0 0 22 0 0 0 0 0 0 0 0 50 0 0 0 0 0 0 0 0 0 0 0 0 0 0 0 0 0 0 11 0 41 22 106687 47 0 0 2 0 0 0 5 0 0 0 0 0 0 0 2 0 0 0 19 0 0 0 0
232 GCA 0 0 0 0 20 0 0 0 0 13 0 0 0 1 0 43 0 0 0 1 0 0 0 0 0 0 0 0 0 0 1 0 7 0 0 0 107873 0 45 2 0 0 0 4 5 0 0 0 0 0 0 0 4 8 0 0 0 0 0 0 0 0 0 0
233 AGG 0 0 4 0 0 0 0 0 24 0 104586 7 0 0 21 0 0 0 0 0 0 0 0 0 0 0 13 0 0 0 0 0 0 0 0 0 0 0 0 0 0 0 34 0 0 0 0 0 0 0 0 0 0 0 0 0 0 0 1 0 0 0 0 0
234 CCC 0 1 0 0 0 6 0 0 0 0 0 0 0 0 0 0 0 4 0 0 2 108011 0 40 0 0 0 0 0 2 0 0 0 0 0 0 0 1 0 0 0 0 0 0 0 0 0 0 0 0 0 0 0 3 0 0 0 0 0 0 0 0 0 0
235 AAA 106393 2 4 0 3 0 0 0 5 0 0 0 0 0 0 0 0 0 0 0 0 0 0 0 0 10 0 0 0 0 0 0 13 0 0 0 0 0 0 0 0 0 0 0 0 0 0 0 57 0 0 0 36 0 0 0 0 0 0 0 0 0 0 0
236 GTA 0 0 0 0 1 0 0 0 1 0 0 0 5 0 1 0 0 0 0 0 0 0 0 0 0 0 1 0 0 147 0 0 1 0 0 1 3 0 0 19 0 0 0 0 108077 0 7 0 1 0 0 0 0 0 0 0 0 0 0 0 4 0 0 0
237 AGA 57 1 2 0 0 0 0 0 107116 12 12 0 2 0 0 0 0 0 0 0 0 0 0 0 0 0 0 0 0 34 0 0 0 0 1 0 0 0 0 0 8 0 0 0 0 0 0 0 0 0 0 0 0 0 2 0 0 0 0 0 0 0 0 0
238 GAT 0 0 0 4 0 0 0 0 0 0 0 0 0 1 0 0 0 0 0 1 0 0 0 0 0 0 0 0 0 0 0 0 2 32 0 105951 0 0 0 0 0 0 0 2 0 0 0 1 0 0 0 5 0 0 0 0 0 0 0 0 0 0 0 0
239 CAA 2 0 0 0 0 0 0 0 0 0 0 0 0 0 0 0 106787 0 20 2 0 0 0 0 9 0 0 0 128 0 0 0 0 0 0 0 0 0 0 1 0 0 0 0 0 0 0 0 4 0 0 0 0 0 0 0 0 0 0 0 0 0 0 0
240 CAT 0 0 0 6 0 0 0 0 0 0 0 0 0 0 0 0 2 0 1 104212 0 0 0 0 0 0 0 4 0 0 0 0 0 0 0 2 0 0 0 0 0 0 0 1 0 0 0 0 0 0 0 2 0 0 0 0 0 0 0 0 0 0 0 0
241 GGG 0 0 0 0 0 0 0 0 0 0 1 0 0 0 0 0 0 0 0 0 0 0 0 0 0 0 0 0 0 0 0 0 0 0 6 0 0 0 0 0 5 0 101537 12 0 0 3 0 0 0 0 0 0 0 0 0 0 0 8 0 0 0 0 0
242 AGG 0 0 12 0 0 0 0 0 5 0 98853 8 0 0 7 0 0 0 0 0 0 0 0 0 0 0 0 0 0 0 0 0 0 0 0 0 0 0 0 0 0 0 18 0 0 0 0 0 0 0 0 0 0 0 0 0 0 0 0 0 0 0 0 0
243 ATG 0 0 1 0 0 0 3 0 0 0 2 0 1 0 101291 23 0 0 0 0 0 0 0 0 0 0 0 0 0 0 2 0 0 0 0 0 0 0 0 0 0 0 0 0 0 0 11 0 0 0 0 0 0 0 0 0 0 0 0 0 0 0 1 0
244 AAC 43 103226 0 1 0 1 0 0 0 2 0 0 0 1 0 0 0 35 0 0 0 0 0 0 0 0 0 0 0 0 0 0 0 3 0 0 0 0 0 0 0 0 0 0 0 0 0 0 0 0 0 0 0 0 0 0 0 0 0 0 7 0 0 0
245 TAT 0 0 0 0 0 0 0 0 0 0 0 0 0 0 0 0 0 0 0 2 0 0 0 0 0 0 0 0 0 0 0 0 0 0 0 0 0 0 0 0 0 0 0 0 0 0 0 0 6 1 0 103764 0 0 0 0 0 0 0 3 0 0 0 0
246 TAC 0 3 0 0 0 0 0 0 0 0 0 0 0 0 0 0 0 3 0 0 0 0 0 0 0 0 0 0 0 0 0 0 0 0 0 0 0 0 0 0 0 0 0 0 0 0 0 0 11 107582 0 3 0 0 0 0 0 7 0 0 0 0 0 0
247 TGG 0 0 0 0 0 0 0 0 0 0 1 0 0 0 0 0 0 0 0 0 0 0 0 0 0 0 12 0 0 0 0 0 0 0 0 0 0 0 0 0 0 0 0 0 0 0 0 0 0 0 2 0 0 0 1 0 1 0 107934 4 0 0 0 0
248 ACC 0 4 0 0 6 104322 0 96 0 2 0 0 0 1 0 0 0 0 0 36 0 0 0 0 0 0 0 0 0 0 0 0 0 0 0 0 0 2 0 15 0 0 0 0 0 0 0 0 0 0 0 1 0 0 0 30 0 0 0 0 0 0 0 0
249 TTG 0 0 0 0 0 0 0 0 0 0 0 0 0 0 0 0 0 0 0 0 0 0 0 0 0 0 0 0 0 0 4 0 0 0 0 0 0 0 0 0 0 0 0 0 0 0 1 0 0 0 0 0 0 0 13 0 0 0 0 0 23 1 104523 14
250 CTA 0 0 0 0 0 0 0 0 0 0 0 0 2 0 0 1 0 0 0 0 6 0 0 0 2 0 0 0 106883 1 13 0 0 0 0 0 0 0 0 0 0 0 0 0 0 0 0 0 0 0 0 0 0 0 0 0 0 1 0 0 36 0 0 0
251 GAA 4 0 0 0 27 28 0 0 0 0 0 0 0 0 5 0 0 0 0 0 0 0 0 0 0 0 30 0 0 0 0 0 107548 0 3 2 2 0 0 0 28 0 0 0 1 0 0 0 7 0 1 0 0 0 0 0 0 0 0 0 6 0 0 0
252 CCC 0 1 0 0 0 4 0 0 0 0 0 0 0 0 0 0 0 4 0 0 1 107673 0 4 0 0 0 0 0 3 0 0 0 0 0 10 0 0 0 0 0 0 0 0 0 0 0 0 0 0 0 0 0 4 0 0 0 0 0 0 0 0 0 0
253 GGA 0 0 0 0 0 0 0 0 16 0 0 76 0 0 0 0 0 0 0 0 0 0 0 0 0 0 0 0 0 1 0 0 0 0 0 0 0 0 0 0 107088 1 19 5 2 0 0 0 0 23 0 0 0 5 3 0 1 0 0 0 0 0 0 0
254 GAC 0 6 0 0 0 0 0 0 0 0 0 0 0 0 0 0 1 0 0 0 0 0 0 0 0 0 0 0 0 0 0 0 6 107144 21 9 0 0 2 0 0 4 1 0 0 0 0 0 0 7 0 0 0 0 0 0 0 0 0 0 0 0 0 0
255 ACA 2 0 0 0 106706 12 7 0 0 0 0 0 5 0 0 201 0 2 0 4 0 0 0 0 0 0 0 0 0 0 39 0 0 0 0 0 7 0 0 0 0 0 0 0 33 0 0 0 0 0 0 0 1 0 0 0 0 0 0 0 0 0 0 0
256 ATA 1 0 0 0 4 0 0 0 0 0 0 0 108126 0 5 0 0 0 0 0 0 0 0 0 0 0 0 0 0 0 0 0 0 0 0 0 0 0 0 0 0 0 0 0 1 0 0 0 0 0 0 0 0 0 0 0 0 0 0 0 4 0 0 0
257 ATA 0 0 0 0 2 0 0 0 0 0 0 0 107784 0 7 0 0 0 0 0 0 0 0 0 0 0 0 0 0 0 0 0 0 0 0 0 0 0 1 0 0 0 0 0 3 0 0 0 0 0 0 0 0 0 0 0 0 0 0 0 4 1 0 0
258 TTT 0 0 0 0 0 0 0 0 0 0 0 0 0 0 0 0 0 0 0 0 0 0 0 0 0 0 0 0 0 0 0 3 0 0 0 0 0 0 0 0 0 0 0 0 0 0 0 1 0 0 0 0 0 0 0 2 0 0 0 0 2 2 0 107679
259 GAG 0 0 1 0 0 0 0 0 0 0 0 0 0 0 0 0 0 0 1 0 0 0 0 0 0 0 0 0 0 0 0 0 3 0 108402 5 0 0 1 0 0 0 25 0 0 0 1 0 0 0 2 0 0 0 0 0 0 0 0 0 0 0 1 0
260 GCA 0 0 0 0 16 0 0 0 0 0 0 0 0 0 0 0 0 0 0 0 0 0 0 0 0 0 0 0 0 0 0 0 5 0 0 0 106562 0 0 0 0 0 0 0 7 0 0 0 0 0 0 0 4 0 0 3 0 0 0 1 0 0 0 0
261 ACT 0 0 0 2 35 9 1 107987 0 0 0 1 0 0 0 11 0 0 0 0 0 0 0 0 0 0 0 0 0 0 0 0 0 0 0 0 0 0 0 1 0 0 0 0 0 0 0 0 0 0 0 0 0 0 3 0 0 0 0 0 0 0 0 0
262 GGT 0 0 0 0 0 0 0 0 0 0 0 2 0 0 0 0 0 0 0 0 0 0 0 0 0 0 0 0 0 0 0 0 0 0 0 6 0 0 0 0 0 3 0 107962 0 0 0 8 0 0 0 0 0 0 0 0 0 0 0 7 0 0 0 0
263 AAT 3 6 0 108268 0 0 0 0 0 0 0 4 0 0 0 0 0 0 0 0 0 0 0 0 0 0 0 0 0 0 0 0 0 0 0 1 0 0 0 0 0 0 0 0 0 0 0 0 0 0 0 0 0 0 0 0 0 0 0 0 0 0 0 0
264 CTA 0 0 0 0 0 0 0 0 0 0 0 0 40 0 0 0 0 0 0 0 14 0 0 0 0 0 0 0 108247 88 3 0 0 0 0 0 0 0 0 0 0 0 0 0 0 0 0 0 0 0 0 0 0 0 0 0 0 0 0 0 2 0 0 0
265 ATA 0 0 0 0 2 0 0 0 0 0 0 0 106773 0 7 2 0 0 0 0 0 0 0 0 0 0 0 0 0 0 0 0 0 0 0 0 0 0 0 0 0 0 0 0 2 0 0 0 0 0 0 0 0 0 0 0 0 0 0 0 0 0 0 0
266 GCA 0 0 0 0 4 0 0 0 0 0 0 0 0 0 0 0 0 0 0 0 0 0 0 0 0 0 0 0 0 0 0 0 6 0 0 0 107896 0 0 0 0 0 0 0 4 0 0 0 0 0 0 0 4 0 0 0 0 0 0 0 0 0 0 0
267 CCA 0 0 0 0 4 0 0 0 0 0 0 0 0 0 0 0 3 0 0 0 107638 0 1 0 0 0 0 0 1 0 0 0 0 0 0 0 0 0 0 0 0 0 0 0 0 0 0 0 0 0 0 0 2 0 0 0 0 0 0 0 0 0 0 0
268 TGG 0 0 0 0 0 0 0 0 0 0 0 0 0 0 0 0 0 0 0 6 0 0 0 0 22 0 0 4 0 0 0 0 0 0 0 0 0 167 0 0 0 0 4 0 0 0 0 0 0 0 22 0 0 0 2 0 5 0 107763 6 0 0 3 0
269 TAT 0 0 0 0 0 0 0 0 0 0 0 0 0 0 0 0 0 191 0 9 0 0 0 0 0 0 0 0 0 0 0 0 0 0 0 0 0 0 0 0 0 0 0 0 0 0 0 0 0 3 0 108000 0 0 0 0 0 0 0 1 0 0 0 0
270 GCT 0 0 0 0 0 0 0 9 0 0 0 0 0 0 0 0 0 0 0 0 0 0 0 1 0 0 0 0 0 0 0 0 0 0 0 4 1 6 3 107820 0 0 0 0 0 0 0 3 0 0 0 0 0 0 0 3 0 0 0 0 0 0 0 0
271 TTC 0 0 0 0 0 0 0 0 0 0 0 0 0 0 0 0 0 0 0 0 0 0 0 0 0 0 0 0 0 5 0 0 0 0 0 0 0 0 0 0 0 0 0 0 0 0 0 0 0 0 0 0 0 2 0 0 0 0 0 0 3 107772 0 38
272 GCA 0 0 128 0 78 0 0 0 0 0 0 0 0 0 0 0 0 0 0 0 0 0 0 0 0 0 0 0 0 0 0 0 7 0 0 0 108358 1 3 0 3 0 0 0 6 0 0 0 0 0 0 0 9 0 0 0 0 0 0 0 0 0 11 0
273 CTG 0 0 0 0 0 0 0 0 0 0 0 0 0 0 67 0 0 0 2 0 0 0 30 0 0 0 2 0 9 1 108121 8 0 0 0 0 0 0 0 0 0 0 0 0 0 0 24 0 0 0 0 0 0 0 0 0 0 0 0 0 0 0 7 0
274 AGT 21 0 0 4 16 0 0 2 0 0 0 108619 0 0 0 8 0 0 0 0 0 0 0 0 0 0 0 0 0 0 0 0 0 0 0 0 0 0 0 0 0 0 0 3 0 0 0 0 0 0 0 0 0 0 0 0 0 0 0 0 0 0 0 0
275 AGA 18 0 0 0 0 0 0 0 108313 1 27 1 6 0 0 6 0 58 0 0 1 0 0 0 0 8 0 0 0 0 0 0 0 0 0 0 0 0 0 0 123 0 0 0 2 0 0 0 0 0 0 0 0 0 0 0 1 0 0 0 0 0 0 0
276 GGG 0 0 0 159 0 0 0 0 0 0 24 0 0 0 0 0 6 0 0 0 0 0 0 0 237 0 0 0 0 0 0 0 0 0 1 0 0 0 0 0 17 5 108152 6 0 0 7 0 0 0 0 0 1 0 3 9 0 0 10 0 0 0 0 0
277 TTT 0 0 22 0 0 0 0 0 0 0 0 0 11 0 0 3 57 20 0 0 0 127 0 0 0 0 0 0 0 0 0 8 2 59 0 0 0 0 0 0 1 0 0 6 0 0 7 6 0 0 0 0 0 19 0 228 0 0 0 0 0 22 0 107963
278 GAG 33 0 3 4 0 0 0 0 0 53 0 0 19 0 0 0 0 0 1 0 78 0 0 0 0 0 0 0 0 0 0 0 5 0 108036 13 0 0 0 0 8 0 34 85 0 0 32 0 0 0 3 0 0 0 0 0 0 0 0 0 0 15 0 0
279 TCC 0 0 0 0 0 0 0 0 0 0 0 0 0 0 0 0 0 0 0 0 0 3 0 0 0 0 0 0 0 0 0 0 0 0 0 0 0 0 0 0 0 0 0 0 0 0 0 0 0 3 0 0 25 108529 3 49 0 1 0 0 0 2 0 0
280 GGC 0 0 0 0 0 0 0 0 0 25 0 0 0 0 0 0 0 0 0 0 0 0 0 0 0 2 0 0 0 0 0 0 0 14 0 0 0 0 0 0 12 108341 0 6 0 11 0 0 0 0 0 0 0 0 0 0 0 3 0 0 0 0 0 0
281 ATC 0 0 0 0 0 3 0 0 0 2 0 0 5 108153 0 3 0 0 0 0 0 0 0 0 0 0 0 0 136 1 0 0 0 0 0 0 0 0 0 0 0 0 0 0 0 1 0 0 0 0 0 0 0 0 0 0 0 0 0 0 0 5 0 59
282 ATC 0 2 0 0 0 14 0 0 0 0 0 0 3 107975 0 4 0 0 0 0 0 0 0 0 0 0 0 0 0 2 0 0 0 0 0 0 0 0 0 0 0 0 0 0 0 7 0 0 0 0 0 0 0 0 0 0 0 0 0 0 0 1 0 0
283 ACC 0 17 0 0 10 108584 0 11 46 0 0 0 0 5 0 0 0 0 0 0 0 1 0 0 0 0 0 0 0 0 0 0 0 0 0 0 94 5 0 0 0 0 0 0 0 0 0 0 0 0 0 0 21 0 44 0 0 0 0 0 0 0 0 0
284 TCA 0 0 0 0 5 0 0 0 0 0 0 0 0 0 0 0 0 0 0 0 25 0 0 0 0 0 0 0 0 0 0 0 0 0 0 0 1 0 0 0 0 0 0 0 0 0 0 0 6 0 0 0 108232 3 6 1 1 0 0 0 1 0 0 0
285 AAC 5 105664 0 462 0 5 0 22 0 4 0 0 0 0 0 0 0 0 108 0 0 0 0 0 0 0 0 0 0 0 0 0 0 4 0 0 0 0 0 0 0 0 0 0 1 0 0 0 0 0 0 0 0 0 0 0 0 0 0 0 0 0 0 0
286 GCG 0 0 0 0 0 0 10 0 0 0 0 22 0 0 0 0 0 0 18 0 0 0 0 0 0 0 0 0 0 0 0 0 0 0 5 0 20 1 124304 4 0 0 1 0 0 0 5 0 0 0 0 0 0 0 11 0 0 0 0 0 13 0 212 0
287 TCA 0 0 13 0 0 0 0 183 0 2 0 0 0 0 0 0 0 0 0 0 19 0 0 0 0 0 0 0 0 0 0 0 0 0 0 0 2 0 0 0 0 0 0 0 0 0 0 0 2 0 0 0 124373 7 4 2 0 0 0 0 3 0 0 0
288 ATG 0 0 0 0 0 0 4 0 0 0 0 0 20 0 124267 3 0 0 10 0 0 49 10 0 0 0 0 0 46 0 0 25 0 0 0 0 0 0 0 0 0 1 0 0 0 0 3 0 0 0 0 0 0 0 0 1 0 0 0 0 0 0 1 0
289 CAT 0 0 0 3 0 0 0 17 0 0 0 0 0 0 0 0 1 8 0 124392 0 0 0 0 0 0 0 6 0 0 0 0 0 0 0 0 0 0 0 0 0 28 1 0 0 0 0 0 0 0 0 132 10 0 0 0 0 0 0 0 0 0 0 0
290 GAG 0 0 1 0 0 0 2 0 0 0 0 0 0 0 0 0 0 0 0 0 0 0 0 0 0 0 0 0 0 0 0 0 2 0 124518 20 0 0 1 0 0 0 12 0 0 0 2 0 0 0 14 0 10 0 0 0 0 0 0 0 0 0 0 0
291 TGT 0 0 0 0 0 0 0 0 0 0 0 6 0 0 0 0 0 0 0 0 0 0 0 0 0 0 0 3 0 0 0 0 0 0 0 0 0 0 0 0 0 0 0 0 0 0 0 0 0 0 0 16 0 0 0 1 0 14 2 124472 0 0 0 4
292 AAC 7 124283 0 32 0 1 0 0 0 18 0 0 3 0 0 0 0 0 0 0 0 0 0 0 0 0 0 0 0 0 0 0 0 16 0 0 0 0 0 0 0 0 0 0 0 0 0 0 0 0 0 0 0 0 0 0 0 0 0 0 0 0 0 0
293 ACG 0 0 3 0 7 0 124537 4 0 0 0 2 0 0 7 0 0 0 0 0 0 0 1 0 0 0 0 0 0 0 0 0 0 0 0 0 0 0 8 0 0 0 0 0 0 0 0 0 0 0 0 0 0 0 0 0 0 0 0 0 0 0 0 0
294 AAG 4 0 123982 65 1 81 32 0 0 0 16 0 0 1 2 0 0 8 1 0 0 0 0 0 0 0 0 0 0 0 0 0 0 0 5 0 167 0 0 0 0 0 0 12 0 0 0 0 0 0 1 0 0 22 0 13 0 0 0 0 0 2 0 0
295 TGT 0 0 0 0 0 0 0 0 0 0 0 0 0 0 0 0 0 0 0 0 0 0 0 0 0 0 0 0 0 0 0 0 0 0 0 0 0 0 0 0 0 0 0 0 0 0 0 0 0 0 0 9 0 0 0 0 0 19 0 124619 0 0 0 9
296 CAA 3 0 0 0 0 0 0 0 0 0 0 0 0 0 0 0 124353 0 5 0 0 0 0 0 34 0 0 0 1 0 0 0 2 0 0 0 0 0 0 0 0 0 0 0 0 0 0 0 4 0 0 0 0 0 0 0 0 0 0 0 0 0 0 0
297 ACA 6 0 0 0 124434 2 2 0 0 0 0 0 7 0 0 0 0 0 0 0 38 0 0 0 0 0 0 0 0 0 0 0 0 0 0 0 14 0 0 0 0 0 0 0 0 0 0 0 0 0 0 0 1 0 0 0 0 0 0 0 0 0 0 0
298 CCC 0 0 0 0 0 3 0 0 0 0 0 0 0 0 0 0 0 2 0 0 2 124161 0 2 0 1 0 0 0 2 0 0 0 0 0 0 0 0 0 0 0 0 0 0 0 0 0 0 0 0 0 0 0 0 0 0 0 0 0 0 0 0 0 0
299 CAG 0 0 5 0 0 0 3 0 0 0 0 0 0 0 30 0 1 256 124248 18 0 0 4 0 0 0 24 0 9 0 1 0 0 0 0 0 0 0 0 0 0 0 0 0 0 0 0 0 0 0 3 0 0 0 0 0 0 0 0 0 0 0 49 0
300 GGA 0 0 0 0 0 0 0 0 6 0 0 0 0 0 0 0 0 0 0 0 0 0 0 0 0 0 0 0 0 0 0 0 4 0 0 0 0 0 0 0 123834 0 12 0 8 0 0 0 0 0 0 0 0 0 0 0 11 0 0 0 0 0 0 0
301 GCT 0 0 0 0 0 0 0 12 0 0 0 0 0 0 0 0 0 0 0 0 0 0 0 0 0 0 0 0 0 0 0 0 0 0 0 11 0 12 0 123830 0 0 0 1 0 0 0 6 0 0 0 0 50 0 0 14 0 0 0 0 0 0 0 0
302 ATA 1 0 0 0 5 0 0 0 1 0 0 0 124477 0 4 0 0 0 0 0 0 0 0 0 0 0 0 0 0 0 0 0 0 0 0 0 0 0 0 0 0 0 0 0 32 0 0 0 0 0 0 0 0 0 0 0 0 0 0 0 0 0 0 0
303 AAC 3 123806 0 16 0 0 0 0 0 4 0 0 0 0 0 0 0 0 0 0 0 0 0 0 0 0 4 0 0 0 0 0 0 6 0 14 0 0 0 0 0 0 88 8 0 0 0 0 0 1 0 0 0 0 0 0 0 0 0 0 0 0 0 23
304 AGC 0 13 0 0 0 5 0 0 5 124122 0 166 0 6 0 0 0 0 0 0 0 0 0 0 0 1 0 0 0 0 0 0 0 0 0 0 0 0 0 0 0 2 0 0 0 0 0 0 0 0 0 0 0 0 0 0 0 0 0 0 0 0 0 0
305 AAT 11 1 0 124274 0 0 0 0 0 0 0 9 0 0 0 3 0 0 0 2 0 0 0 0 57 41 0 0 0 0 0 0 0 0 0 1 0 0 0 0 0 0 0 19 0 0 0 0 0 0 0 1 0 0 0 0 0 0 0 0 0 0 0 70
306 CTC 0 0 0 0 0 0 0 0 0 0 0 0 0 10 0 0 0 1 0 0 0 25 0 0 0 1 0 0 4 124130 0 2 0 0 0 0 0 0 0 0 0 0 0 0 0 1 0 0 0 0 0 0 0 0 0 0 0 0 0 0 0 5 0 0
307 CCT 0 0 0 0 0 0 0 4 0 0 0 0 0 0 0 0 0 0 0 5 2 22 8 124557 0 0 0 0 0 0 0 3 0 0 0 0 0 0 0 0 0 0 0 0 0 0 0 0 0 0 0 0 0 0 0 4 0 0 0 0 0 0 0 0
308 TTC 0 0 0 0 0 0 0 0 0 0 0 0 0 0 0 0 0 0 0 0 0 0 0 0 0 0 0 0 0 2 0 0 0 0 0 0 0 0 0 0 0 0 0 0 0 3 0 0 0 2 0 0 0 10 0 0 0 0 0 0 3 124605 1 2
309 CAG 0 0 5 0 0 0 0 0 0 0 0 0 0 0 0 0 3 2 123956 5 0 0 1 0 0 0 20 0 0 0 0 0 0 0 0 0 0 0 0 0 0 0 0 0 0 0 0 0 0 0 8 0 0 0 0 0 0 0 0 0 0 0 0 0
310 AAT 1 1 0 124502 0 0 0 0 0 0 0 5 0 0 0 1 0 0 0 0 0 0 0 0 0 0 0 0 0 0 0 0 0 0 0 2 0 0 0 0 0 0 0 0 0 0 0 0 0 0 0 2 0 0 0 0 0 0 0 0 0 0 0 0
311 ATA 0 0 0 0 4 0 0 0 0 0 0 0 124568 1 14 1 0 0 0 0 0 0 0 0 0 0 0 0 0 0 0 0 0 0 0 0 0 0 0 0 0 0 0 0 1 0 0 0 0 0 0 0 0 0 0 0 0 0 0 0 0 0 0 0
312 CAC 0 3 0 0 0 0 0 0 0 0 0 79 0 0 0 0 5 124317 1 7 0 1 0 0 0 5 0 0 0 4 0 0 0 26 0 0 0 0 0 0 0 0 0 0 0 0 0 0 0 9 0 0 0 0 0 0 0 0 0 0 0 0 0 0
313 CCA 0 0 0 0 13 0 0 0 5 0 0 0 0 0 0 0 4 0 0 0 124096 1 4 2 0 156 0 0 1 0 0 0 0 0 0 0 1 0 0 0 0 0 0 0 0 0 0 0 0 0 0 0 1 0 0 0 0 0 0 0 0 0 0 0
314 GTC 0 0 0 174 0 0 0 0 0 0 0 0 0 1 0 0 0 0 0 0 0 0 0 0 0 0 0 0 0 0 0 0 0 6 0 0 0 16 0 0 0 0 0 0 11 123706 1 3 0 26 0 0 0 0 0 0 0 0 0 0 0 6 71 6
315 ACA 4 0 0 0 123917 2 21 0 0 26 2 8 3 0 0 0 0 0 0 0 52 0 0 0 0 0 0 0 0 0 0 0 0 0 0 0 1 0 48 0 0 0 0 0 0 0 0 0 0 0 0 0 0 0 9 0 0 0 0 0 0 0 0 0
316 ATA 0 0 0 0 2 0 0 0 1 0 0 0 124130 0 19 0 0 0 0 0 0 0 0 0 0 0 0 0 1 0 0 0 0 0 0 0 0 0 0 0 0 0 0 0 4 0 43 0 0 0 0 0 0 0 0 0 0 0 0 0 0 0 0 0
317 GGA 0 0 0 0 0 0 0 0 5 0 0 0 0 0 0 0 0 0 0 0 0 0 0 0 0 0 0 0 0 0 0 0 0 0 0 0 0 0 0 0 124402 0 36 6 1 0 0 0 0 0 0 0 0 0 0 0 4 0 0 0 0 0 0 0
318 GAG 0 0 4 5 0 0 0 0 0 0 0 0 0 0 0 0 0 1 1 0 0 0 0 0 0 0 0 1 0 0 0 0 33 0 122404 1 0 0 2 0 0 0 8 0 0 0 0 0 0 0 4 0 0 13 0 13 0 0 0 0 0 0 16 0
319 TGC 0 0 0 0 0 0 0 0 0 0 0 0 0 0 0 0 0 0 0 0 0 0 0 0 0 0 0 0 0 0 0 0 0 0 0 0 0 0 0 0 0 0 0 0 0 0 0 0 0 39 0 0 0 0 0 0 6 122784 2 26 0 13 0 0
320 CCA 0 0 0 0 8 0 0 0 0 0 0 0 0 0 0 0 1 0 0 0 124097 14 5 0 0 0 0 0 10 0 0 0 0 0 0 0 0 0 0 0 0 0 0 0 0 0 0 0 0 0 0 0 4 0 0 0 0 0 0 0 0 0 0 0
321 AAA 124224 0 4 2 2 0 0 0 115 0 0 0 27 0 0 0 0 0 27 0 0 0 0 0 0 0 0 0 0 0 0 0 0 0 0 0 0 0 0 0 0 0 0 0 0 0 0 0 0 0 0 0 0 0 0 0 0 0 0 0 0 0 0 0
322 TAT 0 0 0 0 0 0 0 0 0 0 0 0 0 0 0 0 0 0 0 1 0 0 0 0 0 0 0 0 0 0 0 0 0 0 0 0 0 0 0 0 0 0 0 0 0 0 0 0 1 12 1 124250 0 0 0 0 0 0 0 8 0 5 0 0
323 GTC 0 0 0 0 0 0 0 0 0 0 0 0 0 9 0 0 0 0 0 0 0 0 0 0 0 0 0 0 0 0 0 0 0 0 0 0 0 4 0 0 0 0 0 0 88 121474 42 9 0 0 0 0 0 0 0 0 0 0 0 0 0 5 0 0
324 AGG 0 0 5 0 0 22 0 0 1 0 121522 7 0 0 7 0 0 0 0 0 0 0 0 0 0 4 1 0 0 0 0 0 0 0 0 0 0 0 0 0 0 0 25 0 0 0 0 0 0 0 0 0 0 0 0 0 0 0 1 0 0 0 0 0
325 AGT 0 0 0 19 0 0 0 2 1 14 0 122159 0 0 0 11 0 0 0 0 0 0 0 0 0 0 0 0 0 0 0 0 0 0 0 0 0 0 0 0 0 0 0 9 0 0 0 0 0 0 0 0 0 0 1 0 0 0 0 0 0 0 0 0
326 ACC 0 1 0 0 6 123058 0 3 0 0 0 0 0 9 0 2 0 0 0 0 0 0 0 0 0 0 0 0 0 0 0 0 0 0 0 0 0 15 0 0 0 0 1 0 0 35 0 0 0 0 0 0 33 0 0 0 0 0 0 0 0 0 0 0
327 AAA 122498 0 9 0 0 0 0 0 1 0 0 0 4 0 0 0 1 0 0 0 0 0 0 0 0 0 0 0 0 0 0 0 2 0 0 0 0 0 0 0 0 0 0 0 0 0 0 0 0 0 0 0 0 0 0 0 0 0 0 0 0 0 0 0
328 TTG 0 0 0 0 0 0 0 0 0 0 0 0 0 0 1 0 0 0 0 0 0 0 0 0 0 0 0 0 0 0 18 0 0 0 0 0 0 0 0 0 0 0 0 0 0 0 2 0 0 0 0 0 0 0 1 0 0 0 0 0 1 0 121958 0
329 AGG 0 0 30 0 0 0 0 0 1 0 122353 4 0 0 15 0 0 0 0 0 0 0 0 0 0 0 0 0 0 0 0 0 0 0 0 0 0 0 0 0 0 0 18 0 0 0 0 0 0 0 0 0 0 0 0 0 0 0 0 0 0 0 0 0
330 ATG 0 0 0 0 0 0 2 0 0 0 0 0 8 0 120052 2 0 0 0 0 0 0 0 0 0 0 0 0 0 0 0 0 0 0 0 0 0 0 0 0 0 0 0 0 0 0 13 0 0 0 0 0 0 0 0 0 0 0 0 0 0 0 0 0
331 GTT 0 0 0 0 0 0 0 0 0 0 0 0 0 0 0 13 0 0 0 0 0 0 0 0 0 0 0 0 0 0 0 1 0 0 0 1 0 0 0 3 0 0 0 0 0 92 17 121077 0 0 0 0 0 0 0 0 0 0 0 0 0 1 0 10
332 ACA 9 0 0 0 122328 9 120 0 2 0 0 0 12 0 0 0 0 0 0 0 2 0 0 0 0 0 0 0 0 0 0 0 0 0 0 0 9 0 0 0 0 0 0 0 0 0 0 0 0 0 0 0 0 0 0 0 0 0 0 0 0 0 0 0
333 GGA 0 0 0 0 0 0 0 0 9 0 0 0 0 0 0 0 0 0 0 0 0 0 0 0 0 0 0 0 0 0 0 0 21 0 0 0 3 0 0 0 120827 0 154 0 6 0 0 0 0 0 0 0 0 0 0 0 13 0 0 0 0 0 0 0
334 CTA 0 0 0 0 0 0 0 0 0 0 0 0 8 0 0 0 0 0 0 0 4 0 0 0 1 0 0 0 122573 0 0 0 0 0 0 0 0 0 0 0 0 0 0 0 0 0 0 0 0 0 0 0 0 0 0 0 0 0 0 0 2 0 0 0
335 AGA 21 0 0 0 0 0 0 0 123385 0 2 0 6 0 0 0 0 0 0 0 0 0 0 0 2 0 0 0 0 0 0 0 0 0 0 0 0 0 0 0 7 0 0 0 0 0 0 0 0 0 0 0 0 0 0 0 0 0 0 0 0 0 0 0
336 AAC 7 114342 0 12 0 0 0 0 0 1 0 0 0 1 0 0 0 0 0 0 0 0 0 0 0 0 0 0 0 0 0 0 0 1 0 0 0 0 0 0 0 0 0 0 0 0 0 0 0 1 0 0 0 0 0 0 0 0 0 0 0 0 0 0
337 ATC 0 122 0 7 0 12 0 0 0 90 12 54 2 118346 4 3 0 0 0 0 0 0 0 0 0 0 25 0 0 0 8 0 0 0 0 0 0 0 0 0 0 0 0 0 0 1 0 0 0 0 0 0 0 0 0 0 0 0 0 0 0 0 0 0
338 CCA 0 0 0 0 2 0 0 0 0 0 0 0 0 0 0 0 5 0 0 0 112898 6 2 0 0 0 1 0 2 0 0 0 0 0 0 0 0 0 0 0 0 0 0 0 0 0 0 0 0 0 0 0 7 0 0 0 0 0 0 0 0 0 0 0
339 TCC 0 0 0 0 0 0 0 0 156 0 0 16 0 0 1 0 115 0 0 0 0 9 0 0 17 0 0 0 0 0 0 0 0 0 0 0 133 0 0 12 0 0 0 0 0 0 0 106 0 5 0 0 10 111296 1 3 0 0 0 0 0 3 0 0
340 ATT 1 0 0 0 0 0 0 7 21 0 79 1 0 6 0 115246 0 0 0 0 0 0 0 0 0 0 30 115 0 0 0 0 0 0 0 0 0 0 0 0 0 0 0 0 0 0 0 3 0 0 0 0 0 0 0 0 0 0 0 0 0 0 0 1
341 CAA 6 0 0 2 0 0 0 0 0 0 0 0 0 0 0 0 117498 0 47 3 0 0 0 0 31 0 0 73 0 0 0 0 0 0 0 0 0 0 0 0 0 0 0 0 0 0 0 0 4 0 0 0 0 0 0 0 0 0 0 0 0 0 0 0
342 TAC 0 1 0 0 0 0 1 0 0 0 0 0 0 0 0 0 0 64 0 0 0 0 0 0 0 0 0 0 0 0 0 0 0 0 0 0 0 0 0 0 0 0 0 0 0 0 0 0 6 111160 2 4 0 0 0 0 0 4 0 0 0 0 0 0
343 AGA 2 0 99 0 4 0 0 0 122263 4 27 3 7 0 0 0 0 0 9 0 0 0 0 0 10 23 0 0 0 0 0 0 0 0 2 0 0 0 0 0 21 0 0 0 0 0 0 0 0 0 0 0 0 0 0 0 0 0 0 0 0 0 0 0
344 GGT 0 0 0 0 0 0 0 0 0 0 9 3 0 0 0 0 0 0 0 0 0 0 0 0 0 0 0 1 0 0 0 0 0 0 0 6 0 0 0 0 0 14 0 120793 0 2 0 3 0 0 0 0 0 0 0 0 0 0 0 4 0 0 0 0
345 CTA 0 0 0 0 0 0 0 0 0 0 0 0 2 0 0 0 0 0 0 0 5 0 0 0 0 0 0 0 118072 0 11 2 0 0 0 0 0 0 0 0 0 0 0 0 0 0 0 0 0 0 0 2 0 0 0 7 0 0 0 0 3 0 0 0
346 TTT 0 0 0 0 0 0 0 0 0 0 0 0 0 0 0 8 0 0 0 0 0 0 0 0 0 0 0 0 0 0 0 2 0 0 0 0 0 0 0 0 0 0 0 0 0 0 0 0 0 0 0 106 0 0 0 7 0 0 0 0 1 39 0 121988
347 GGA 0 0 0 0 0 0 0 0 2 0 0 0 0 0 0 0 0 0 0 0 0 0 0 0 0 0 0 0 0 0 0 0 1 0 0 0 0 0 0 0 123361 1 17 1 3 0 0 0 0 0 0 0 0 0 0 0 3 0 0 0 0 0 0 0
348 GCC 0 0 0 0 0 1 0 0 0 0 0 0 0 0 0 0 0 0 0 0 0 0 0 0 0 0 0 0 0 0 0 0 0 4 0 0 6 115902 0 1 0 1 0 0 0 29 0 0 0 0 0 0 0 10 0 0 0 0 0 0 0 0 0 0
349 ATT 0 0 0 1 0 0 0 2 0 0 0 0 0 2 0 123651 0 0 0 0 0 0 0 0 0 0 0 0 0 0 0 0 0 0 0 0 0 0 0 0 0 0 0 0 1 0 0 3 0 0 0 0 0 0 0 0 0 0 0 0 0 0 0 0
350 GCT 0 0 0 0 0 0 0 30 0 0 0 0 0 0 0 0 0 0 0 0 0 0 0 0 0 0 0 0 0 0 0 0 0 0 0 14 0 18 246 123707 0 0 0 1 0 0 0 4 0 0 0 0 0 0 0 7 0 0 0 0 0 0 0 0
351 GGT 0 0 0 0 0 0 0 0 0 0 0 5 0 0 0 0 0 0 0 0 0 0 0 0 0 0 0 0 0 0 0 0 0 0 0 4 0 0 0 0 0 28 22 123341 0 0 0 9 0 0 0 0 0 0 0 0 0 0 0 3 0 0 0 0
352 TTT 0 0 0 0 0 0 0 0 0 0 0 0 0 0 0 0 0 0 0 0 0 0 0 0 0 0 0 0 0 0 0 1 0 0 0 0 0 0 0 0 0 0 0 0 0 0 0 2 0 0 0 0 0 1 0 1 0 0 0 0 0 9 1 123380
353 ATT 0 0 0 0 0 0 0 1 0 0 0 0 1 8 0 123678 0 0 0 0 0 0 0 0 0 0 0 0 0 0 0 0 0 0 0 0 0 0 0 0 0 0 0 0 0 0 0 24 0 0 0 0 0 0 0 0 0 0 0 0 0 0 0 1
354 GAG 0 0 1 0 0 0 0 0 0 0 0 0 0 0 0 0 0 0 36 0 0 0 0 0 0 0 0 0 0 0 0 0 5 0 124098 15 0 0 2 0 0 0 17 0 0 0 2 0 0 0 3 0 0 0 0 0 0 0 0 0 0 0 0 0
355 GGG 0 0 0 0 0 0 0 0 0 0 4 0 0 0 0 0 0 0 0 0 0 0 0 0 0 0 0 0 0 0 0 0 0 0 7 0 0 0 0 0 4 0 123878 175 0 0 5 0 0 0 0 0 0 0 0 0 0 0 7 0 0 0 0 0
356 GGA 0 0 0 0 0 0 0 0 8 0 0 0 0 0 0 0 0 0 0 0 0 0 0 0 0 0 0 0 0 0 0 0 174 0 0 0 1 0 0 0 123823 0 182 3 7 0 0 0 0 0 0 0 0 0 0 0 9 0 0 0 0 0 0 0
357 TGG 0 0 0 0 0 0 0 0 0 0 0 0 0 0 0 0 0 0 0 0 0 0 0 0 0 0 7 0 0 0 0 0 0 0 0 0 0 0 0 0 0 0 0 0 0 0 0 0 0 0 48 0 0 0 1 0 2 2 124325 21 0 0 5 0
358 ACT 0 0 0 5 0 25 1 121430 0 0 0 0 0 0 0 139 0 51 0 0 0 0 0 0 0 0 0 0 0 0 0 0 0 0 0 0 0 0 0 4 0 0 0 0 0 0 0 0 0 0 0 0 0 0 0 0 0 0 0 0 23 0 0 0
359 GGA 0 0 0 0 0 0 0 0 9 0 0 0 0 0 0 0 0 0 0 0 0 0 0 0 0 0 0 0 0 0 0 0 94 0 0 0 206 0 0 0 123337 104 42 0 11 0 0 0 0 0 0 0 0 0 0 0 8 0 0 0 0 0 0 0
360 ATG 0 0 0 0 0 0 1 0 0 0 0 0 2 0 123480 5 0 0 0 0 0 0 0 0 0 0 0 0 0 0 1 143 0 0 0 0 0 0 0 0 0 0 0 0 0 0 3 0 0 0 0 0 0 0 0 0 0 0 0 0 34 0 3 0
361 ATA 180 0 3 0 0 0 0 0 31 0 0 0 123247 4 22 37 0 0 0 0 0 0 0 0 0 0 0 0 0 0 0 0 0 0 0 0 0 0 0 0 0 0 0 0 31 1 8 1 0 0 0 0 0 0 0 0 0 0 0 0 1 0 0 0
362 GAT 0 0 0 4 0 0 0 0 0 0 0 0 0 0 0 0 0 0 0 0 0 0 0 0 0 0 0 0 0 0 0 0 0 1 0 123755 0 0 0 0 0 0 0 1 0 0 0 0 0 0 0 2 0 0 0 0 0 0 0 0 0 0 0 0
363 GGA 0 0 0 0 0 0 0 0 11 0 0 0 0 0 0 0 0 0 0 0 0 0 0 0 0 0 0 0 0 0 0 0 7 0 0 0 1 0 0 0 124173 0 13 0 4 0 0 0 0 0 0 0 0 0 0 0 8 0 0 0 0 0 0 0
364 TGG 0 0 0 0 0 0 0 0 0 0 0 0 0 0 0 0 0 0 0 0 0 0 0 0 0 0 2 0 0 0 0 0 0 0 0 0 0 0 0 0 0 0 1 0 0 0 0 0 0 0 8 0 0 0 0 0 5 0 122817 7 0 0 6 0
365 TAT 0 0 0 0 0 0 0 0 0 0 0 0 0 0 0 0 0 0 0 10 0 0 0 0 0 0 0 0 0 0 0 0 0 0 0 0 0 0 0 0 0 0 0 0 0 0 0 0 0 3 0 124181 0 0 0 0 0 0 0 0 0 0 0 0
366 GGT 0 0 0 0 0 0 0 0 0 0 0 1 0 0 0 0 0 0 0 0 0 0 0 0 0 0 0 0 0 0 0 0 0 0 0 4 0 0 0 0 0 3 31 124334 0 0 0 23 0 0 0 0 0 0 0 0 0 0 0 4 0 0 0 0
367 TAT 0 0 0 0 0 0 0 0 0 0 0 0 0 0 0 0 0 0 0 1 0 0 0 0 0 0 0 0 0 0 0 0 0 0 0 0 0 0 0 0 0 0 0 0 0 0 0 0 0 13 0 123632 0 0 0 0 0 0 0 2 0 0 0 9
368 CAT 0 0 0 2 0 0 0 0 0 0 0 0 0 0 0 0 0 11 0 123349 0 0 0 1 0 0 0 2 0 0 0 1 0 0 0 1 0 0 0 0 0 0 0 0 0 0 0 0 0 0 0 6 2 0 0 0 0 0 0 0 0 0 0 0
369 CAT 0 0 0 6 0 0 0 0 0 0 0 0 0 0 0 0 0 6 0 124106 0 0 0 3 0 0 0 3 0 0 0 1 0 0 0 2 0 0 0 0 0 0 0 0 0 0 0 0 0 0 0 1 0 0 0 0 0 0 0 0 0 0 0 0
370 CAG 0 0 6 0 0 0 0 22 0 1 0 395 0 89 0 0 1 0 123990 7 0 0 0 0 1 0 17 0 0 0 0 0 0 0 1 0 0 0 0 0 0 0 0 0 18 0 0 0 0 0 5 0 0 0 0 0 0 0 0 0 0 0 0 0
371 AAT 1 14 0 124324 0 0 0 1 0 0 0 1 0 0 0 4 0 0 0 0 0 0 0 0 0 0 0 0 0 0 0 0 0 0 0 10 0 0 0 0 0 0 0 0 0 0 0 0 0 0 0 1 0 0 0 0 0 0 0 0 0 0 0 0
372 GAA 4 0 0 0 0 0 0 0 0 0 0 15 0 0 0 0 0 0 0 0 0 0 0 0 0 0 0 0 0 0 0 0 124648 8 3 0 0 0 0 0 5 0 0 0 0 0 0 0 6 0 0 0 0 0 0 0 0 0 0 0 0 0 0 0
373 CAG 0 0 2 0 0 0 0 0 0 0 0 0 0 0 0 0 3 1 124356 7 0 0 4 0 0 0 28 0 0 0 2 0 0 0 0 0 0 0 0 0 0 0 0 0 0 0 0 0 0 0 23 0 0 0 0 0 0 0 0 0 0 0 0 0
374 GGA 0 0 0 0 0 0 0 0 4 0 0 0 0 0 0 0 0 0 0 0 0 0 0 0 0 0 0 0 0 0 0 0 7 0 0 0 1 0 0 0 123970 1 2 0 10 0 0 0 0 0 0 0 0 0 0 0 8 0 0 0 0 0 0 0
375 TCA 0 0 0 0 0 0 0 0 0 0 0 0 0 0 0 0 0 0 0 0 74 0 1 0 0 0 0 0 0 0 0 0 0 0 0 0 0 0 0 0 0 0 0 0 0 0 0 0 9 0 0 13 124259 2 49 1 0 0 0 0 12 0 0 0
376 GGC 0 0 0 0 0 0 0 0 0 3 0 0 0 0 0 0 0 0 0 0 0 0 0 0 0 0 0 0 0 0 0 0 0 60 0 0 0 0 0 0 13 124304 0 5 0 11 0 0 0 0 0 0 0 0 0 0 0 12 0 0 0 0 0 0
377 TAT 0 0 0 1 0 0 0 0 0 0 0 0 0 0 0 0 0 0 0 7 0 0 0 0 0 0 0 0 0 0 0 0 0 0 0 68 0 0 0 0 0 0 0 0 0 0 0 0 0 1 1 124072 0 0 0 0 0 0 0 4 0 0 0 0
378 GCA 0 0 0 0 11 0 0 0 0 0 0 0 0 0 0 0 0 0 0 0 0 0 0 0 0 0 0 0 0 0 0 0 7 0 0 0 124418 1 12 0 0 0 0 0 47 0 0 0 0 0 0 0 4 0 0 0 0 0 0 0 0 0 0 0
379 GCG 0 0 0 0 0 0 7 0 0 0 0 0 0 0 0 0 0 0 0 0 0 0 0 0 0 0 0 0 0 0 0 0 0 0 19 0 294 0 124190 9 0 0 0 0 0 0 38 0 0 0 0 0 0 0 3 0 0 0 0 0 0 0 0 0
380 GAT 0 0 0 18 0 0 0 0 0 0 0 0 0 0 0 0 0 0 0 0 0 0 0 0 0 0 0 0 0 0 0 0 0 3 0 124408 0 0 0 0 0 0 0 4 0 0 0 0 0 0 0 7 0 0 0 0 0 0 0 0 0 0 0 0
381 CAA 34 0 0 0 0 0 0 1 0 0 0 0 0 0 0 0 124002 6 14 2 0 0 0 0 10 0 0 0 1 0 0 0 1 0 0 0 0 0 0 177 0 0 0 0 0 0 0 0 4 0 0 0 2 0 0 0 0 0 0 0 0 0 0 0
382 AAA 124415 0 13 1 0 0 0 0 4 0 0 0 0 0 0 0 1 0 1 0 0 0 0 0 3 0 0 0 0 0 0 0 2 0 0 0 0 0 0 2 0 0 0 0 0 0 0 0 2 0 0 0 0 0 0 0 0 0 0 0 0 0 0 0
383 AGC 0 43 2 0 0 0 0 0 20 123893 0 29 0 12 0 0 0 0 0 0 0 0 0 0 0 1 0 0 0 0 0 0 0 0 0 0 0 0 0 0 0 34 0 0 0 0 0 0 0 0 0 0 114 0 0 0 0 0 0 0 0 0 0 0
384 ACA 5 0 0 0 124341 2 2 0 0 0 0 0 17 0 0 0 0 2 0 0 0 0 0 0 0 0 0 0 0 0 0 0 0 0 0 0 5 0 0 0 0 0 0 0 0 0 0 0 0 0 0 0 0 0 0 0 0 0 0 0 0 0 0 0
385 CAA 4 0 0 0 2 0 0 0 0 0 0 0 0 0 0 0 124286 1 44 0 1 0 0 0 15 0 0 0 2 0 0 0 2 0 0 0 0 0 0 0 0 0 0 0 0 0 0 0 3 0 0 0 0 0 0 0 0 0 0 0 0 0 0 0
386 AAT 36 0 1 124162 0 0 0 0 0 0 91 3 0 0 0 2 0 27 0 2 0 0 0 0 6 0 34 0 8 0 0 0 0 0 0 3 17 0 0 0 0 0 0 0 0 0 0 0 0 0 0 1 19 0 0 0 0 0 0 0 0 0 0 0
387 GCC 0 0 0 0 0 5 0 0 0 0 0 0 0 0 0 0 0 0 0 0 0 0 0 0 0 0 0 0 0 0 0 0 0 7 0 0 6 124172 0 3 0 0 0 0 0 24 0 0 0 0 0 0 0 6 0 0 0 0 0 0 0 0 0 0
388 ATT 0 0 0 1 0 0 0 1 0 0 0 0 0 3 0 124158 0 0 0 0 0 0 0 0 0 0 0 0 0 0 0 20 0 0 0 0 0 0 0 0 0 0 0 0 0 0 0 6 0 0 0 0 0 0 0 0 0 0 0 0 0 0 0 4
389 AAC 8 123777 0 198 0 5 0 0 0 5 0 0 0 0 0 0 0 3 0 0 0 0 0 0 0 0 0 0 0 0 0 0 0 10 0 0 0 0 0 0 0 0 0 0 0 0 0 0 0 0 0 0 0 0 0 0 0 0 0 0 0 0 0 0
390 GGG 0 0 0 0 0 1 0 0 116 0 112 7 0 0 23 0 1 0 209 0 0 0 0 0 0 0 11 0 0 0 0 17 0 0 4 0 0 0 0 1 12 2 123620 11 0 0 23 0 0 0 0 0 0 3 0 74 0 0 10 11 0 0 48 0
391 ATT 0 0 0 2 0 0 0 2 0 0 0 1 1 22 0 124014 0 0 0 0 0 0 0 0 0 0 0 0 0 0 0 0 0 0 0 0 0 0 0 0 0 0 0 0 0 0 0 60 0 0 0 0 0 0 0 0 0 0 0 0 0 0 0 2
392 ACA 2 0 0 0 124009 0 10 0 0 0 0 0 13 0 0 0 0 0 0 0 0 0 0 0 2 0 0 0 0 0 0 0 0 0 0 0 17 0 0 0 0 0 0 0 0 0 0 0 0 0 0 0 3 0 0 0 0 0 0 0 0 0 0 0
393 AAC 6 123897 0 2 0 1 0 0 0 0 0 0 0 0 0 0 0 0 0 0 0 0 0 0 0 0 0 0 0 0 0 0 0 3 0 0 0 0 0 0 0 0 0 0 0 0 0 0 0 0 0 0 0 0 0 0 0 0 0 0 0 0 0 0
394 AAG 31 0 124201 14 0 0 0 0 0 0 9 0 0 0 4 0 0 0 0 0 0 0 0 0 0 0 0 0 0 0 0 0 0 0 4 0 0 0 0 0 0 0 0 0 0 0 0 0 0 0 0 0 0 0 0 0 0 0 0 0 0 0 0 0
395 GTG 0 0 0 0 0 0 0 0 0 0 0 0 0 3 3 0 0 0 0 0 0 0 0 0 0 0 0 0 0 0 0 0 0 0 0 0 0 0 1 0 0 0 0 0 4 1 124240 6 0 0 0 0 0 0 0 0 0 0 0 0 0 0 3 0
396 AAC 2 124278 0 57 0 0 0 0 0 1 0 0 0 0 0 0 0 0 0 0 0 0 0 0 0 0 0 0 0 0 0 0 0 4 0 0 0 0 0 0 0 0 0 0 0 0 0 0 0 0 0 0 0 0 0 0 0 0 0 0 0 0 0 0
397 TCT 0 0 0 0 0 0 0 1 0 0 0 0 0 0 0 0 0 0 0 0 0 0 0 4 0 0 0 0 0 0 0 0 0 0 0 0 0 0 0 0 0 0 0 0 0 0 0 0 0 0 0 4 1 35 0 124102 0 0 0 0 0 0 0 1
398 GTT 0 0 0 0 0 0 0 0 0 0 0 0 0 0 0 44 0 0 0 0 0 0 0 0 0 0 0 0 0 0 0 0 0 0 0 0 0 0 0 7 0 0 0 1 53 7 0 124353 0 0 0 0 0 0 0 0 0 0 0 0 0 0 0 0
399 ATC 0 1 0 0 0 2 0 0 0 0 0 0 7 124079 1 16 0 0 0 0 0 97 0 0 0 0 0 0 0 0 0 0 0 0 0 0 0 0 0 0 0 0 0 0 0 2 0 0 0 0 0 0 0 0 0 0 0 0 0 0 0 1 0 0
400 GAG 0 0 16 0 0 0 0 0 0 0 0 0 0 0 0 0 0 0 0 0 0 0 0 0 0 0 0 0 0 0 0 0 7 0 124020 3 0 0 0 0 0 0 3 0 0 0 0 0 0 0 11 0 0 0 0 0 0 0 0 0 0 0 0 0
401 AAA 123997 1 3 1 0 0 0 0 1 0 0 0 0 0 0 0 0 0 0 0 0 0 0 0 0 0 8 0 0 0 0 0 2 0 0 0 0 0 0 0 0 0 0 0 0 0 0 0 0 0 0 0 0 0 0 0 0 0 0 0 0 0 0 0
402 ATG 0 0 0 0 0 0 4 0 0 0 0 0 4 1 123867 1 0 0 0 0 0 0 0 0 0 0 0 0 0 0 1 0 0 0 0 0 0 0 0 0 0 0 0 0 0 0 4 0 0 0 0 0 0 0 0 0 0 0 0 0 0 0 17 0
403 AAC 7 123524 1 8 0 1 0 0 0 7 0 0 0 1 0 0 0 0 0 0 0 0 0 0 0 0 0 0 0 0 0 0 0 3 0 0 0 0 0 0 0 0 0 0 0 0 0 0 0 0 0 0 0 0 0 0 0 0 0 0 0 0 0 0
404 ACT 0 1 0 1 0 18 0 123530 0 0 1 1 0 0 0 2 0 0 0 0 0 0 0 0 0 0 0 0 0 0 0 0 0 0 0 0 22 0 60 3 22 0 0 0 0 0 0 0 0 0 0 0 0 5 0 0 0 0 0 0 0 0 0 0
405 CAA 12 0 0 0 0 0 0 0 0 0 0 0 0 0 0 0 123582 0 4 0 0 0 0 0 12 0 0 0 0 0 0 0 0 0 0 0 0 10 0 0 0 0 0 0 0 0 0 0 1 0 0 0 0 0 0 0 0 0 0 0 0 0 0 0
406 TTC 0 0 0 0 0 0 0 0 0 0 0 0 0 0 0 0 0 0 0 0 0 0 0 0 0 0 0 0 0 4 0 0 0 0 0 0 0 0 0 0 0 0 0 0 0 0 0 0 0 0 0 0 0 17 0 0 0 0 0 0 6 124001 0 4
407 ACA 4 0 0 0 124079 8 27 2 1 0 0 0 33 0 0 0 0 29 0 0 0 0 0 0 34 0 0 0 0 0 0 0 0 0 0 0 4 0 0 0 0 0 0 0 0 0 0 0 0 0 0 0 0 0 0 0 0 0 0 0 0 0 0 0
408 GCT 0 0 0 0 0 0 0 5 0 0 0 0 1 0 0 0 1 0 0 0 0 0 0 1 0 0 0 0 0 2 0 0 0 0 0 11 0 23 0 123963 0 0 0 0 0 0 0 2 0 0 0 0 0 0 0 12 0 0 0 0 0 0 0 0
409 GTG 0 0 0 0 0 0 0 0 0 0 0 0 0 0 11 0 0 0 0 0 0 0 0 0 0 0 0 0 0 0 1 0 0 0 0 0 0 0 2 0 0 0 0 0 2 0 123271 129 0 0 0 0 0 0 0 0 0 0 0 0 0 0 5 0
410 GGT 0 0 0 0 0 0 0 0 0 0 0 2 0 0 0 0 0 0 0 0 0 0 0 0 0 0 0 0 0 0 0 0 0 0 0 15 0 0 0 2 0 13 64 123817 0 0 0 25 0 0 0 0 0 0 0 0 0 0 0 8 0 0 0 0
411 AAA 124048 4 15 1 5 0 0 0 5 0 0 0 0 0 0 0 0 0 66 11 0 0 0 0 0 0 0 0 0 0 0 0 1 0 0 0 2 0 98 0 0 0 0 0 0 0 0 0 0 0 0 0 0 0 0 0 0 0 0 0 0 0 0 0
412 GAA 1 0 0 0 62 146 0 0 0 0 0 0 0 0 0 0 1 0 2 0 0 0 0 0 0 0 0 0 0 0 0 0 124077 1 2 4 0 0 0 0 11 0 0 0 0 0 0 19 5 0 0 0 0 0 0 0 0 0 0 0 0 0 0 0
413 TTC 0 0 0 0 0 0 0 0 0 0 0 0 0 0 0 0 0 0 0 0 0 0 0 0 0 0 0 0 0 4 0 0 0 0 0 0 0 0 0 0 0 0 0 0 0 0 0 0 0 0 0 0 0 5 0 0 0 0 0 0 8 124186 0 2
414 AAC 1 124004 0 3 0 0 0 0 0 12 0 0 0 2 0 0 0 0 0 0 0 0 0 0 0 0 0 0 0 0 0 0 0 11 0 139 0 0 0 0 0 0 0 0 0 0 0 0 18 2 0 0 0 2 0 0 0 0 0 0 0 0 0 0
415 AAC 1 124286 1 6 0 0 0 0 97 4 0 0 0 0 0 0 0 1 0 0 0 0 0 0 0 0 0 0 0 0 0 0 0 2 0 0 0 0 8 0 0 0 0 0 0 0 0 0 0 0 0 0 0 0 0 0 0 0 0 0 0 0 0 0
416 TTA 0 0 0 0 0 0 0 0 0 0 0 0 0 0 0 0 0 0 0 0 0 0 0 0 0 0 0 0 4 0 5 0 0 0 0 0 0 0 0 0 0 0 0 0 2 0 0 0 1 0 0 0 3 0 0 0 0 0 0 0 123432 0 10 0
417 GAA 6 0 0 0 0 0 0 0 0 0 0 0 0 0 0 0 0 0 0 0 0 0 0 0 0 0 0 0 0 0 0 0 124273 1 5 0 0 0 0 0 3 0 0 0 0 0 0 0 0 0 0 0 0 0 0 0 0 0 0 0 0 0 0 0
418 AAA 124339 1 2 0 0 0 0 0 3 0 0 0 0 0 0 0 0 0 0 0 0 0 0 0 0 0 0 0 0 0 0 0 6 0 0 0 0 0 0 0 0 0 0 0 0 0 0 0 0 0 0 0 0 0 0 0 0 0 0 0 0 0 0 0
419 AGG 0 0 21 0 0 0 0 0 5 0 122971 5 0 0 13 0 0 0 0 0 0 0 0 0 0 0 3 0 0 0 0 0 0 0 0 0 0 0 0 0 0 0 105 0 0 0 0 0 0 0 0 0 0 0 0 0 0 0 1 0 0 0 0 0
420 ATG 0 0 0 0 0 0 1 0 0 0 1 0 26 0 123041 4 0 0 0 0 0 0 0 0 0 0 0 0 0 0 0 0 0 0 0 0 0 0 0 0 0 0 0 0 0 0 8 0 0 0 0 0 0 0 0 0 0 0 0 0 0 0 0 0
421 GAA 1 0 0 0 0 0 0 0 0 0 0 0 0 0 0 0 1 0 0 0 0 0 0 0 0 0 0 0 0 0 0 0 123153 2 0 1 0 0 0 0 16 0 0 0 0 0 0 0 1 0 0 0 0 0 0 0 0 0 0 0 0 0 0 0
422 AAT 3 36 0 124011 0 0 0 0 0 0 0 4 0 0 0 1 0 0 0 0 0 0 0 0 0 0 0 0 0 0 0 0 0 0 0 0 0 0 0 0 0 0 0 0 0 0 0 0 0 0 0 0 0 0 0 0 0 0 0 0 0 0 0 0
423 TTA 0 0 0 0 0 0 0 0 0 0 0 0 0 0 0 0 0 0 0 0 0 0 0 0 0 0 0 0 0 0 0 0 0 0 0 0 0 0 0 0 0 0 0 0 1 0 0 0 0 0 0 0 5 0 0 0 0 0 0 0 123732 0 11 1
424 AAT 0 5 0 123843 0 0 0 0 0 0 0 0 0 0 0 0 0 0 0 0 0 0 0 0 0 0 0 0 0 0 0 0 0 0 0 2 0 0 0 0 0 0 0 0 0 0 0 0 0 0 0 0 0 0 0 0 0 0 0 0 0 0 0 0
425 AAA 124200 1 2 0 0 0 0 0 3 0 0 0 0 0 0 0 0 0 0 54 0 0 0 0 0 0 0 0 0 0 0 0 2 0 0 0 2 0 0 0 0 0 0 0 0 0 0 0 0 0 0 0 0 0 0 0 0 0 0 0 0 0 0 0
426 AAA 123989 0 202 0 0 0 0 0 5 0 0 8 1 0 1 0 0 0 0 0 0 0 0 0 0 0 0 0 0 0 0 0 2 0 0 0 0 0 0 0 0 0 0 0 0 0 0 0 0 0 0 0 0 0 0 0 0 0 0 0 0 0 0 0
427 GTT 0 0 18 0 0 0 0 0 0 0 0 99 0 0 0 4 0 0 0 0 0 0 0 0 0 0 0 0 0 0 0 0 0 0 0 1 0 0 0 5 0 0 0 0 24 2 0 119472 0 0 0 0 0 0 0 0 8 0 0 0 0 0 180 3
428 GAT 0 0 0 12 0 0 0 0 0 0 0 0 0 0 182 0 0 0 0 0 0 0 0 0 0 0 0 0 0 0 0 0 0 0 0 121864 0 0 0 1 0 0 0 5 0 0 0 0 0 0 0 2 0 0 0 0 115 0 0 0 0 0 18 0
429 GAT 0 0 0 5 0 0 0 0 0 0 0 0 0 0 187 0 0 0 0 0 0 0 0 0 0 0 0 0 0 0 0 0 0 1 0 121681 0 0 0 0 0 0 0 5 0 0 0 0 0 0 0 2 0 0 0 0 107 0 8 0 0 0 0 0
430 GGG 0 0 0 0 0 0 0 0 0 0 4 0 0 0 0 0 0 0 0 0 0 0 0 0 0 0 0 0 0 0 0 0 0 0 4 0 0 0 0 0 41 0 115597 32 0 0 1 0 0 0 0 0 0 0 0 0 0 0 7 0 0 0 0 0
431 TTT 0 0 0 0 0 0 0 0 0 0 0 0 0 0 0 0 0 0 0 0 0 0 0 0 0 0 0 0 0 0 0 1 0 0 0 0 0 0 0 0 0 0 0 0 0 0 0 3 0 0 0 0 0 0 0 0 0 0 0 0 1 4 2 117644
432 CTG 0 0 0 0 0 0 0 0 0 0 0 0 0 0 2 0 0 0 0 0 0 0 15 0 0 0 0 0 6 0 114739 3 0 0 0 0 0 0 0 0 0 0 0 0 0 0 0 0 0 0 0 0 0 0 0 0 0 0 0 0 0 0 5 0
433 GAC 0 9 0 0 0 0 0 0 0 0 0 0 0 0 0 0 0 0 0 0 0 0 0 0 0 0 0 0 0 0 0 0 3 114973 0 4 0 0 0 0 0 9 0 0 0 0 0 0 0 0 0 0 0 0 0 0 0 0 0 0 0 0 0 0
434 ATT 0 0 0 0 0 0 0 2 0 0 0 0 1 3 0 120047 0 0 0 0 0 0 0 0 0 0 0 0 0 0 0 1 0 0 0 0 0 0 0 0 0 0 0 0 0 0 0 17 0 0 0 0 0 0 0 0 0 0 0 0 0 0 0 4
435 TGG 0 0 0 0 0 0 0 0 0 0 0 0 0 0 0 0 0 0 0 0 0 0 0 0 0 0 7 1 0 0 0 0 0 0 0 0 0 0 0 0 0 0 0 0 0 0 0 0 0 0 2 0 0 0 1 0 0 0 108872 2 0 0 7 0
436 ACA 6 0 0 0 119850 1 3 26 0 0 0 0 2 0 0 0 0 0 0 0 0 0 0 0 0 0 0 0 0 0 0 0 0 0 0 0 13 0 0 0 0 0 0 0 0 0 0 0 0 0 0 0 1 0 0 0 0 0 0 0 0 0 0 0
437 TAT 0 0 0 0 0 0 0 0 0 0 0 0 0 0 0 0 0 0 0 11 0 0 0 0 0 0 0 0 0 13 0 0 0 0 0 0 0 0 0 0 0 0 0 0 0 0 0 0 1 0 0 120620 0 0 0 0 0 0 0 2 0 0 0 0
438 AAT 3 2 0 118631 0 0 0 0 0 0 0 2 0 0 0 0 0 0 26 18 0 0 0 0 0 0 0 0 0 0 0 0 0 0 0 8 0 0 0 0 0 0 0 0 0 0 0 0 0 0 0 1 0 0 0 0 0 0 0 0 0 0 0 0
439 GCA 0 0 0 0 14 0 0 0 0 0 0 0 0 0 0 0 0 0 0 0 1 0 0 0 0 0 0 0 0 0 0 0 9 0 0 0 118566 120 6 0 1 0 0 0 13 0 0 0 0 0 0 0 2 0 0 0 0 0 0 0 0 0 0 0
440 GAA 15 0 0 0 0 0 0 0 1 0 0 0 0 0 0 0 0 0 0 0 0 0 0 0 0 0 0 0 0 0 0 0 123689 1 6 1 0 0 0 0 5 0 0 0 0 0 0 0 4 0 0 0 0 0 0 0 0 0 0 0 0 0 0 0
441 TTG 0 0 0 0 0 0 0 0 0 0 0 0 0 0 0 1 0 0 0 0 0 0 0 0 0 0 0 0 0 0 6 0 0 0 0 0 0 0 0 0 0 0 0 0 0 0 0 0 0 0 0 0 0 0 1 0 0 0 0 0 3 0 123470 4
442 TTA 0 0 0 0 0 0 0 0 0 0 0 0 0 0 0 0 0 0 0 0 0 0 0 0 0 0 0 0 3 0 0 0 0 0 0 0 0 0 0 0 0 0 0 0 0 0 0 1 0 0 0 0 2 0 0 0 0 0 0 0 123077 0 7 0
443 GTT 0 0 0 0 0 0 0 0 0 0 0 1 0 0 0 3 0 0 0 0 0 0 0 0 0 0 0 0 0 0 0 0 0 0 0 0 0 0 0 1 0 0 0 0 0 3 0 122698 0 0 0 0 0 0 0 0 0 0 0 0 0 0 0 9
444 CTA 0 0 0 0 0 0 0 0 0 0 0 0 10 0 0 0 0 0 0 0 13 0 0 0 0 0 0 0 118772 0 7 1 0 0 0 0 0 0 0 0 0 0 0 0 2 0 0 0 0 0 0 0 0 0 0 0 0 0 0 0 8 0 0 0
445 CTG 0 0 0 0 0 0 0 0 0 0 0 0 0 0 13 0 0 0 1 0 0 0 24 0 0 0 1 0 7 0 121616 3 0 0 0 0 0 0 0 0 0 0 0 0 0 0 0 0 0 0 0 0 0 0 0 0 0 0 0 0 0 0 6 0
446 GAA 11 0 0 0 0 0 0 0 0 0 0 0 0 0 0 0 0 0 0 0 0 0 0 0 0 0 0 0 0 0 0 0 123927 0 1 1 0 0 0 0 6 0 0 0 0 0 0 0 5 0 0 0 0 0 0 0 0 0 0 0 0 0 0 0
447 AAT 0 1 0 123823 0 0 0 0 0 0 0 7 0 0 0 0 0 0 0 0 0 0 0 0 0 0 0 0 0 0 0 0 0 0 0 2 0 0 0 0 0 0 0 0 0 0 0 0 0 0 0 0 0 0 0 0 0 0 0 0 0 0 0 0
448 GAA 5 0 0 0 0 0 0 0 0 0 0 0 0 0 0 0 0 0 0 0 0 0 0 0 0 0 0 0 0 0 0 0 123896 1 3 1 1 0 0 0 7 0 0 0 0 0 0 0 9 0 0 0 0 0 0 0 0 0 0 0 0 0 0 0
449 AGG 0 0 17 0 0 0 0 0 1 0 123037 1 0 0 5 0 0 0 0 0 0 0 0 0 0 0 5 0 0 0 0 0 0 0 0 0 0 0 0 0 0 0 14 0 0 0 0 0 0 0 0 0 0 0 0 0 0 0 4 0 0 0 0 0
450 ACT 0 0 0 5 1 3 0 123076 0 0 0 0 0 0 0 2 0 0 0 0 0 0 0 0 0 0 0 0 0 0 0 0 0 0 0 0 0 0 0 4 0 0 0 0 0 0 0 0 0 0 0 0 0 0 0 0 0 0 0 0 0 0 0 0
451 TTG 0 0 0 0 0 0 0 0 0 0 0 0 0 0 0 0 0 0 0 0 0 0 0 0 0 0 0 0 0 0 2 0 0 0 0 0 0 0 0 0 0 0 0 0 0 0 0 0 0 0 1 0 0 0 8 0 0 0 0 0 3 0 123581 4
452 GAT 0 0 0 3 0 0 0 0 0 0 0 0 0 0 0 0 0 0 0 0 0 0 0 0 0 0 0 0 0 0 0 0 0 2 1 123600 0 0 0 0 0 0 0 2 0 0 0 0 0 0 0 5 0 0 0 0 0 0 0 0 0 0 0 0
453 TTC 0 0 0 0 0 0 0 0 0 0 0 0 0 0 0 0 0 0 0 0 0 0 0 0 0 0 0 0 0 5 0 0 0 0 0 0 0 0 0 0 0 0 0 0 0 2 0 0 0 1 0 0 0 10 0 0 0 2 0 0 7 123661 0 3
454 CAT 0 0 0 10 0 0 0 0 0 0 0 0 0 0 0 0 0 3 0 124074 0 0 0 0 0 0 0 13 0 0 0 0 0 0 0 0 0 0 0 0 0 0 0 0 0 0 0 0 0 0 0 3 0 0 0 0 0 0 0 0 0 0 0 0
455 GAC 0 4 0 0 0 0 0 0 0 0 0 0 0 0 0 0 0 1 0 0 0 0 0 0 0 0 0 0 0 0 0 0 6 123475 6 5 0 0 0 0 0 1 0 0 0 0 0 0 0 8 0 0 0 0 0 0 0 0 0 0 0 0 0 0
456 TTA 0 0 0 0 0 0 0 0 0 0 0 0 0 0 0 0 0 0 0 0 0 0 0 0 20 0 5 0 5 0 0 0 0 0 0 0 0 0 0 0 0 0 0 15 0 0 0 0 0 0 0 0 12 0 0 0 0 0 0 0 123789 0 17 1
457 AAT 0 3 0 123998 0 0 0 0 0 0 0 4 0 0 0 0 0 0 0 0 0 0 0 0 0 0 0 0 0 0 0 0 0 0 0 0 0 0 0 0 0 0 0 0 0 0 0 0 0 0 0 0 0 0 0 0 0 0 0 0 0 0 0 0
458 GTG 0 0 0 0 0 0 0 0 0 0 0 0 0 0 5 0 0 0 0 0 0 0 0 0 0 0 0 0 0 0 0 0 0 0 0 0 0 0 3 0 0 0 0 0 3 0 123736 1 0 0 0 0 0 0 0 0 0 0 0 0 0 0 4 0
459 AAG 5 1 124107 6 0 0 1 0 0 0 7 0 0 0 2 0 0 0 0 0 0 0 0 0 0 0 0 0 0 0 0 0 0 0 7 0 0 0 0 0 0 0 0 0 0 0 0 0 0 0 2 0 0 0 0 0 0 0 0 0 0 0 0 0
460 AAT 0 4 3 122438 0 0 0 0 0 0 0 5 0 0 0 0 0 0 0 0 0 0 0 0 0 0 0 0 0 0 0 0 0 0 0 2 0 0 0 0 0 0 0 0 0 0 0 0 0 0 0 0 0 0 0 0 0 0 0 0 0 0 0 0
461 CTG 0 0 0 0 0 0 0 0 0 0 0 0 0 0 12 0 0 0 1 0 0 0 5 0 0 0 0 0 0 0 123519 6 0 0 0 0 0 0 0 0 0 0 0 0 0 0 0 0 0 0 0 0 0 0 0 0 0 0 0 0 0 0 1 0
462 TAC 0 0 0 0 0 0 0 0 0 0 0 0 0 0 0 0 0 6 0 0 0 0 0 0 0 0 0 0 0 0 0 0 0 0 0 0 0 0 0 0 0 0 0 0 0 0 0 0 8 124082 0 65 0 1 0 0 0 11 0 0 0 1 0 0
463 GAG 0 0 5 0 0 0 0 0 0 0 0 0 0 0 0 0 0 0 1 0 0 0 0 0 0 0 0 0 0 0 0 0 20 0 124310 5 6 0 0 0 0 0 13 0 0 0 0 0 0 0 11 0 0 0 0 0 0 0 0 0 0 0 0 0
464 AAA 124375 0 17 0 1 0 0 0 10 0 0 0 1 0 0 0 0 0 0 0 0 0 0 0 0 0 0 0 0 0 0 0 4 0 0 0 0 0 0 0 0 0 0 0 0 0 0 0 0 0 0 0 0 0 0 0 0 0 0 0 0 0 0 0
465 GTA 0 0 0 0 0 0 0 0 0 0 0 0 5 0 0 0 0 0 0 0 0 0 0 0 0 0 0 0 0 0 0 0 0 0 0 0 20 0 0 0 0 0 0 0 123839 0 2 0 0 0 0 0 0 0 0 0 0 0 0 0 1 0 0 0
466 AAA 124442 2 6 1 0 0 0 0 10 0 0 0 2 0 0 0 1 0 0 0 0 0 0 0 0 0 0 0 0 0 0 0 7 0 0 0 0 0 0 2 0 0 0 0 0 0 0 0 0 0 0 0 0 0 0 0 0 0 0 0 0 0 0 0
467 AGC 0 10 0 0 0 0 0 258 10 123953 0 23 0 11 0 0 0 0 0 0 0 0 0 0 0 0 0 0 0 0 0 0 0 0 0 0 11 0 9 0 0 16 0 0 0 1 0 0 0 0 0 0 0 0 0 0 0 0 0 0 0 0 0 0
468 CAA 28 0 0 0 0 0 0 0 0 0 0 0 0 0 0 0 123995 0 2 0 0 0 0 0 6 0 0 0 0 0 1 0 0 0 0 0 0 0 0 7 0 0 0 0 20 0 0 2 2 0 0 0 0 0 0 7 0 0 0 0 0 0 0 0
469 TTA 0 0 0 0 0 0 0 0 0 0 0 0 1 0 0 0 0 0 0 0 0 0 0 0 0 0 0 0 1 0 0 53 0 0 0 0 0 0 0 0 0 0 0 0 0 0 0 0 0 0 0 0 7 0 0 0 1 0 0 0 124123 0 2 0
470 AAG 3 0 124153 3 0 0 4 0 0 0 9 0 0 0 2 37 0 0 38 0 0 0 0 0 0 0 0 0 0 0 0 0 0 0 4 0 4 0 0 0 0 0 0 0 0 0 0 0 0 0 0 0 0 0 0 0 0 0 0 0 0 0 0 0
471 AAT 0 4 0 124239 0 0 0 0 0 0 0 4 0 0 0 1 0 0 3 1 0 0 0 0 0 0 0 0 4 0 40 0 0 0 0 2 0 0 0 0 0 0 0 0 0 0 0 0 0 0 0 0 0 0 0 0 0 0 0 0 0 0 0 0
472 AAT 1 0 0 124308 0 0 0 1 0 0 0 14 0 0 0 0 0 0 0 0 0 0 0 0 0 0 0 0 0 0 0 0 0 0 0 13 0 0 0 0 0 0 0 0 0 0 0 0 0 0 0 0 0 0 0 0 0 0 0 0 0 0 0 0
473 GCC 0 0 0 0 0 15 0 0 0 0 0 0 0 0 0 0 0 0 0 0 0 2 0 0 0 0 0 0 0 0 0 0 0 9 0 0 5 124254 0 3 0 0 0 0 0 9 0 0 0 0 0 0 0 6 0 0 0 0 0 0 0 0 0 0
474 AAA 123810 284 10 8 0 0 0 0 5 0 0 0 0 0 0 0 0 0 28 0 0 0 0 0 0 0 0 0 0 0 0 0 71 0 0 0 0 0 0 0 0 0 0 0 0 0 0 0 0 0 0 0 0 0 0 0 0 0 3 0 1 24 0 0
475 GAA 19 0 0 0 0 0 0 0 0 0 0 0 0 0 0 0 0 0 0 0 0 0 0 0 0 0 0 0 0 0 0 0 124042 3 3 0 0 0 0 0 1 0 0 0 0 0 0 0 1 0 0 0 0 0 0 0 0 0 0 0 0 0 0 0
476 ATC 0 2 0 0 0 64 420 0 0 0 0 0 5 110628 0 16 0 0 0 0 0 0 0 0 0 0 0 0 0 2 0 0 0 0 0 0 0 0 0 0 0 0 20 0 0 0 0 0 0 0 0 0 0 0 0 0 0 0 0 0 0 2 0 0
477 GGA 0 0 0 0 0 0 0 0 4 1 0 0 0 0 0 0 0 0 0 0 0 0 0 0 1 0 0 0 0 0 0 0 4 0 0 0 0 0 0 0 110857 0 2 0 2 0 0 0 0 0 0 0 0 0 0 0 3 0 0 0 0 0 0 0
478 AAT 0 7 0 110667 0 0 0 1 0 0 0 1 0 0 0 1 0 0 0 6 0 0 0 0 0 0 0 0 0 0 0 0 0 0 0 2 0 0 0 0 0 0 0 0 0 0 0 0 0 0 0 0 0 0 0 0 0 0 0 0 0 0 0 0
479 GGG 0 0 0 0 0 0 0 0 0 0 0 0 0 0 0 0 0 0 0 0 0 0 0 0 0 0 0 0 0 0 0 0 0 0 9 0 0 0 0 0 4 0 111091 1 0 0 5 0 0 0 0 0 0 0 0 0 0 0 7 0 0 0 0 0
480 TGT 0 0 0 0 0 0 0 0 0 0 0 0 0 0 0 0 0 0 0 0 0 0 0 0 0 0 0 1 0 0 0 0 0 0 0 0 0 0 0 0 0 0 0 0 0 0 0 0 0 0 0 10 0 0 0 0 0 3 8 110954 0 0 0 9
481 TTT 0 0 0 0 0 0 0 0 0 0 0 0 0 0 0 0 0 0 0 0 0 0 0 0 0 0 0 0 1 0 0 2 0 0 0 0 0 0 0 0 0 0 0 0 0 0 0 1 0 0 0 0 0 0 0 6 0 0 0 0 1 2 0 111029
482 GAG 0 0 7 0 0 0 0 0 0 0 0 0 1 0 0 0 0 0 0 0 0 0 0 0 0 0 0 0 0 11 0 0 3 0 110916 3 0 0 0 0 0 0 11 0 0 0 1 0 0 0 0 0 0 0 0 0 0 0 0 0 0 0 0 0
483 TTC 0 0 0 0 0 0 0 0 0 0 0 0 0 0 0 0 0 0 0 0 0 0 0 0 0 0 0 0 0 3 0 0 0 0 0 0 0 0 0 0 0 0 0 0 0 1 0 0 0 0 0 0 0 2 0 0 0 0 0 0 15 110402 1 5
484 TAC 0 0 0 0 0 0 0 0 0 0 0 0 0 0 0 0 0 18 0 0 0 0 0 0 0 0 0 0 0 0 0 0 0 0 0 0 0 0 0 0 0 0 0 0 0 0 0 0 9 111125 0 5 0 0 0 0 0 15 0 0 0 0 20 0
485 CAC 0 4 0 0 0 0 0 0 0 0 0 0 0 0 0 0 7 110611 0 25 0 0 0 0 0 4 0 0 0 0 0 0 0 0 0 0 0 0 0 0 0 0 0 0 0 0 0 0 0 3 0 0 0 0 0 0 0 0 0 0 0 0 0 0
486 AAG 24 0 111083 6 0 0 1 0 0 0 4 0 0 0 2 0 78 0 1 0 0 0 0 0 0 0 0 0 0 0 0 0 0 0 9 0 0 2 0 0 0 0 0 0 0 0 0 0 0 0 2 0 0 0 0 0 0 0 0 0 0 0 0 0
487 TGT 0 0 0 0 0 0 0 0 0 0 0 0 0 0 0 0 0 0 0 0 0 0 0 0 0 0 0 5 0 0 0 0 0 0 0 0 0 0 0 0 0 0 0 0 0 0 0 0 0 0 0 6 0 0 0 0 1 2 0 111021 0 0 0 2
488 GAC 0 36 0 0 0 0 0 0 0 0 0 0 0 0 0 0 0 0 0 0 0 0 0 0 0 0 0 0 0 0 0 0 4 110528 1 3 0 0 0 0 0 12 0 0 0 0 0 0 0 2 0 0 0 0 0 0 0 0 0 0 0 0 0 0
489 AAT 0 6 0 110864 0 0 0 0 0 0 0 0 0 0 0 0 0 0 0 3 0 0 0 0 0 0 0 0 0 0 0 0 0 0 0 4 0 0 0 0 0 0 0 0 0 0 0 0 0 0 0 0 0 0 0 0 0 0 0 0 0 0 0 0
490 GAA 18 0 0 42 0 0 0 0 0 0 0 0 0 0 0 0 0 3 0 0 0 0 0 0 0 0 0 0 0 0 0 0 110056 0 4 0 0 0 0 0 7 0 13 0 0 0 0 0 2 0 0 0 0 0 0 0 0 0 0 0 0 0 0 0
491 TGC 0 0 0 0 0 0 0 0 0 0 0 0 0 0 0 0 0 0 0 0 0 0 0 0 0 1 0 0 0 0 0 0 0 0 0 0 0 0 0 0 0 0 0 0 0 0 0 0 0 5 0 0 0 0 0 0 11 110770 3 13 0 7 0 0
492 ATG 0 0 0 0 0 0 3 0 0 0 0 0 6 0 110666 2 0 0 0 0 0 0 0 0 0 0 0 0 0 0 1 0 0 0 0 0 0 0 0 0 0 0 0 0 0 0 4 0 0 0 0 0 0 0 0 0 0 0 0 0 0 0 0 0
493 GAA 4 0 0 0 0 0 0 0 0 0 0 0 0 0 0 0 0 0 0 0 0 0 0 0 0 0 0 0 0 0 0 0 109142 18 2 4 1 1 2 0 172 0 0 10 0 0 0 0 2 0 0 0 0 0 0 0 0 0 0 0 0 0 0 0
494 AGT 0 0 7 4 0 0 0 1 0 2 0 109978 0 0 0 4 0 0 0 0 0 0 0 0 0 0 0 1 0 0 0 0 0 0 0 0 0 0 0 0 0 0 0 2 0 0 0 0 0 0 0 0 0 0 0 0 0 0 0 1 0 0 0 0
495 GTA 0 0 0 0 0 0 0 0 0 0 0 0 9 0 0 0 0 0 0 0 0 0 0 0 0 0 0 0 0 0 0 0 0 0 0 0 7 0 0 0 0 0 0 0 110548 1 14 0 0 0 0 0 0 0 0 0 0 0 0 0 6 0 0 0
496 AGA 2 0 0 0 0 0 0 0 110958 1 3 0 0 0 0 0 0 0 0 0 0 0 0 0 45 0 0 0 0 0 0 0 0 0 0 0 0 0 0 0 3 0 0 0 0 0 0 0 0 0 0 0 0 0 0 0 1 0 0 0 0 0 0 0
497 AAT 18 0 1 110955 0 0 0 64 0 0 0 2 0 0 0 0 0 0 15 4 0 0 0 0 0 0 0 0 0 0 0 0 0 0 0 2 0 0 0 0 0 0 0 0 40 0 0 39 0 0 0 1 0 0 0 0 0 0 0 0 0 0 0 0
498 GGG 0 0 0 0 0 0 0 0 0 0 5 0 0 0 0 0 0 0 0 0 0 0 0 0 0 0 0 0 0 0 0 0 0 0 4 0 0 0 0 0 91 1 110905 5 0 0 9 0 0 0 0 0 0 0 0 0 0 0 5 0 0 0 0 0
499 ACT 0 0 0 0 0 12 1 110911 0 0 11 0 0 0 0 62 0 0 2 0 0 0 0 0 0 0 0 0 0 0 0 0 0 0 0 0 25 0 0 5 0 0 0 0 0 0 0 0 0 0 0 0 0 0 0 0 0 0 0 0 0 0 0 0
500 TAT 0 0 0 0 0 0 0 0 0 0 0 0 0 0 0 0 0 0 0 10 0 0 0 0 0 0 0 0 0 0 0 0 0 0 0 0 0 0 0 0 0 0 0 0 0 0 0 0 1 0 0 111250 0 0 0 0 0 0 0 5 0 0 0 1
501 GAT 5 0 1 81 0 0 0 0 0 0 0 0 0 0 0 0 0 0 0 0 0 0 0 0 0 0 0 0 0 0 0 0 0 0 0 110755 0 0 19 1 0 0 0 7 0 0 0 0 0 0 0 6 0 0 0 0 0 0 0 0 0 0 0 0
502 TAT 0 0 0 0 0 0 0 0 0 0 0 0 0 0 0 0 0 0 0 6 0 0 0 0 0 0 0 0 0 0 0 0 0 0 0 0 0 0 0 0 0 0 0 0 0 0 0 0 1 7 3 111220 0 0 6 0 0 0 0 4 0 4 0 0
503 CCA 0 0 0 0 5 0 0 0 0 0 0 0 0 0 0 0 3 0 0 0 111123 3 5 2 0 0 0 0 1 0 0 0 0 0 0 6 0 0 0 0 0 0 0 4 0 0 0 0 0 0 0 0 1 0 0 0 0 0 0 0 0 0 0 0
504 AAA 111133 0 1 1 1 0 0 0 1 0 0 0 1 0 0 0 0 0 0 0 0 0 0 0 1 0 0 0 0 0 0 0 3 0 0 0 0 0 0 0 0 0 0 0 0 0 0 0 0 0 0 3 0 0 0 0 0 0 0 0 0 0 1 0
505 TAT 0 0 0 0 0 0 0 0 0 0 0 0 0 0 0 0 0 0 0 1 0 0 0 0 0 0 0 0 0 0 0 0 0 0 0 0 0 0 0 0 0 0 0 0 0 0 0 0 3 1 1 111220 0 0 0 0 0 0 0 3 0 0 0 0
506 TCA 0 0 0 0 0 0 0 0 0 0 0 0 0 0 0 0 0 16 0 0 4 0 0 0 0 0 0 0 0 0 0 0 0 0 0 0 22 0 0 81 0 0 0 0 0 0 0 0 3 0 0 0 110758 1 15 2 1 0 0 0 64 18 0 0
507 GAA 0 0 0 0 0 0 0 0 0 0 0 0 0 0 0 0 0 0 0 0 0 0 0 0 0 0 0 0 0 0 0 0 110817 0 3 0 0 0 0 0 4 0 49 0 0 0 0 0 1 0 0 0 0 0 0 0 0 0 0 0 0 0 0 0
508 GAA 4 0 0 0 0 0 0 0 0 0 0 0 0 0 0 0 0 0 64 0 0 0 0 0 0 0 0 0 142 0 0 0 110642 2 0 0 0 0 23 0 6 0 0 0 0 0 0 0 2 0 0 0 0 0 0 0 0 0 0 0 0 0 0 0
509 TCA 0 0 0 0 0 0 0 0 0 0 0 0 0 0 0 0 0 0 0 0 0 0 0 0 0 0 0 0 0 0 0 20 0 0 0 0 1 0 0 0 0 0 2 0 0 0 0 0 3 0 0 0 110784 2 7 0 1 0 0 0 2 0 0 0
510 AAG 1 1 110597 1 0 0 5 0 0 0 9 0 0 0 4 0 0 0 6 0 0 0 0 0 0 0 0 0 0 0 0 0 0 0 4 0 0 0 0 0 0 0 0 0 0 0 0 0 0 0 3 0 0 0 0 0 0 0 0 0 0 0 0 0
511 TTG 0 0 0 14 0 0 0 0 0 0 0 0 0 0 3 0 0 0 0 0 0 0 0 0 0 0 0 0 0 0 1 4 0 0 0 0 0 0 0 0 0 0 0 0 0 0 0 0 0 0 0 0 0 0 1 0 0 0 1 0 1 0 109978 7
512 AAC 8 110372 0 6 0 1 0 0 0 16 0 0 3 58 0 0 0 0 0 0 0 0 0 0 0 0 0 0 0 0 0 0 58 5 0 0 40 0 40 0 0 0 0 0 23 0 0 0 0 1 0 0 0 48 4 0 0 0 0 0 0 0 0 0
513 AGG 0 61 3 0 0 0 0 0 10 0 110223 7 1 0 5 0 0 0 0 0 0 0 0 0 0 0 1 0 0 0 0 0 0 0 0 0 0 0 0 0 0 0 30 0 0 0 0 0 0 0 0 0 0 0 0 0 0 0 1 0 0 0 0 0
514 GAA 5 0 0 0 0 0 0 0 0 0 0 0 0 0 0 0 0 0 0 0 0 0 0 0 0 0 0 0 0 0 0 0 109719 0 0 0 0 64 0 0 10 0 0 0 0 0 0 0 4 0 0 1 0 0 0 0 0 0 0 0 0 0 0 0
515 AAG 8 0 110015 113 0 0 0 0 0 0 18 0 0 0 0 0 0 0 0 0 9 0 0 0 0 0 0 0 0 0 0 0 0 0 17 1 0 0 0 0 4 0 0 0 0 28 75 46 0 0 0 0 0 0 0 0 0 0 0 0 0 0 0 2
516 ATA 0 0 0 0 2 0 0 0 0 0 0 0 110827 2 18 14 0 0 0 0 0 0 0 0 0 0 0 0 0 0 0 0 0 0 0 0 0 0 0 0 0 0 0 0 4 0 0 0 0 0 0 0 0 0 0 0 0 0 0 0 0 0 0 0
517 GAT 0 0 0 2 0 0 0 0 0 0 0 1 6 0 0 0 0 0 0 0 0 0 0 0 0 0 8 0 0 0 0 0 2 3 187 109869 0 0 0 0 0 0 0 5 0 0 0 0 0 0 0 3 0 0 0 3 0 0 0 0 0 0 0 0
518 GGA 0 0 0 1 0 25 0 3 5 0 0 0 0 0 2 0 0 0 0 0 0 0 0 0 0 0 0 0 0 40 0 0 1 0 0 0 0 0 0 0 107573 2 12 0 5 0 0 0 0 0 0 0 0 0 0 0 2 0 0 0 0 0 11 0
519 GTG 0 0 0 0 0 0 0 1 0 0 0 0 0 0 0 0 0 0 0 0 0 0 0 0 0 0 0 0 0 0 0 0 0 0 0 0 184 0 6 0 0 0 1 0 23 0 108006 7 0 0 0 0 0 0 0 0 0 0 0 0 0 0 9 0
520 AAA 109921 0 4 4 2 18 0 0 2 0 0 0 0 0 0 0 1 0 3 0 0 0 0 0 0 0 0 0 0 0 0 0 8 0 0 0 0 0 0 0 0 0 0 0 0 0 0 0 2 0 0 0 0 0 0 0 0 0 0 0 0 254 0 0
521 TTG 0 0 0 0 0 0 0 0 0 0 0 0 0 0 1 0 0 0 0 0 0 0 0 0 0 0 0 0 0 0 2 0 1 0 0 0 0 0 0 0 0 0 0 0 0 0 0 0 0 0 1 0 0 0 6 0 0 0 4 0 1 1 107919 4
522 GAA 0 0 0 3 0 0 0 0 0 0 0 0 0 0 0 0 0 0 0 0 0 0 0 0 0 0 0 0 0 0 0 0 107602 0 1 1 0 0 0 0 1 0 0 0 1 0 0 0 4 0 0 0 0 0 0 0 0 0 0 0 0 0 0 0
523 TCA 0 0 0 0 0 0 0 0 0 0 0 0 0 4 0 0 4 0 0 8 6 0 0 0 0 0 0 0 0 0 0 0 0 0 0 0 0 1 0 0 26 0 0 0 0 0 0 0 7 0 0 2 107222 0 7 0 1 0 0 0 0 0 0 0
524 ATG 0 0 2 0 0 0 20 0 0 0 0 0 4 0 105742 4 0 0 0 0 0 0 0 0 0 0 0 0 0 0 1 0 0 0 0 2 0 0 0 0 0 0 0 0 0 0 38 0 0 0 0 0 0 0 0 92 0 0 0 0 0 0 0 0
525 GGG 0 0 0 0 0 0 0 0 0 0 2 1 0 0 0 0 0 0 0 0 0 0 0 0 0 0 0 0 0 0 0 0 0 0 3 0 0 0 0 0 11 3 103360 372 0 0 3 0 0 0 0 0 6 0 0 0 0 0 2 0 0 0 0 0
526 GTG 0 0 0 0 0 0 0 17 0 0 0 0 0 4 4 0 0 0 0 0 36 0 0 0 0 0 0 0 0 0 0 0 0 0 0 0 0 0 6 65 0 0 1 0 34 0 101593 22 0 0 0 2 0 0 0 0 0 0 0 0 0 0 2 0
527 TAT 0 0 0 0 0 0 0 0 0 0 0 0 0 0 0 0 0 0 0 23 0 0 0 0 0 0 0 0 0 0 0 0 0 0 0 0 0 0 0 0 0 0 0 9 0 0 0 0 0 5 2 105779 0 0 0 1 0 0 0 3 0 0 0 0
528 CAG 0 0 6 0 0 0 0 0 0 0 0 0 0 0 0 0 3 0 102129 3 0 0 0 0 0 0 20 0 0 0 0 0 0 0 0 0 0 0 0 0 0 0 0 0 0 0 0 0 0 0 5 0 1 0 0 0 0 0 0 0 0 0 0 0
529 ATT 0 0 0 0 0 0 0 1 0 0 0 0 0 3 1 107175 0 0 0 0 0 0 0 0 0 0 0 0 0 0 0 0 0 0 0 0 32 0 0 0 0 0 0 0 0 0 0 3 0 0 0 0 0 0 0 0 0 0 0 0 0 0 0 0
530 CTG 0 0 0 0 0 0 0 0 0 0 0 0 0 0 3 0 0 0 0 0 0 0 11 0 0 0 0 0 19 0 108734 2 0 0 0 0 0 0 0 0 0 0 0 0 0 0 0 0 0 0 0 0 0 0 0 0 0 0 3 0 0 0 1 0
531 GCG 0 0 0 0 0 0 2 0 0 0 0 0 0 0 0 0 0 0 0 0 0 0 0 0 0 0 0 0 0 0 0 0 0 0 13 0 5 0 109273 8 0 0 0 0 0 0 17 0 0 0 0 0 0 0 6 0 0 0 0 0 0 0 0 0
532 ATC 0 0 0 0 0 6 0 0 0 0 0 0 8 109292 0 3 0 0 0 0 0 0 0 0 0 0 0 0 0 0 0 0 0 0 0 0 0 0 0 0 0 0 0 0 0 38 0 0 0 0 0 0 0 0 0 0 0 0 0 0 0 0 0 0
533 TAC 0 0 0 0 0 0 0 0 0 0 0 0 0 0 0 0 0 19 0 0 0 0 0 0 0 0 0 0 0 0 0 0 0 0 0 0 0 0 0 0 0 0 0 0 0 0 0 0 3 108904 1 7 0 0 0 0 0 3 0 0 0 0 0 0
534 TCA 0 0 0 0 0 0 0 0 0 0 0 0 0 0 0 0 0 0 0 0 6 0 0 0 0 0 0 0 0 0 0 0 0 0 0 0 0 0 0 0 0 0 0 0 0 0 0 0 3 0 0 0 108146 1 8 0 2 0 0 0 2 0 0 0
535 ACT 0 0 0 5 1 16 0 110499 0 0 0 1 0 0 0 6 0 0 0 0 0 0 0 0 0 0 0 0 0 0 0 0 0 0 0 0 0 0 0 12 0 0 0 0 0 0 0 0 0 0 0 0 0 0 0 0 0 0 0 0 0 0 0 0
536 GTC 0 0 0 0 0 0 0 0 0 0 0 0 0 17 0 0 0 0 0 0 0 0 0 0 0 0 0 0 0 2 0 0 0 0 0 0 0 7 0 0 0 0 0 0 7 109651 0 4 0 0 0 0 0 0 0 0 0 0 0 0 0 4 0 0
537 GCC 0 0 0 0 0 17 0 0 0 0 0 0 0 0 0 0 0 0 0 0 0 0 0 0 0 0 0 0 0 0 0 0 0 1 0 0 1 110502 0 2 0 0 0 0 0 7 0 0 0 0 0 0 0 5 0 0 0 0 0 0 0 0 0 0
538 AGT 0 0 0 9 0 0 0 1 1 3 2 110998 0 0 0 2 0 0 0 0 0 0 0 0 0 0 0 0 0 0 0 0 0 0 0 0 0 0 3 0 0 0 0 3 0 0 0 0 0 0 0 0 0 17 0 0 0 0 0 0 0 0 0 0
539 TCA 0 0 0 0 0 0 0 0 0 0 0 0 0 0 0 0 0 0 0 0 1 0 0 0 0 0 0 0 0 0 0 0 0 0 0 0 0 0 0 0 0 0 0 0 0 0 0 0 8 0 0 0 110145 0 1 4 0 0 0 0 7 0 0 0
540 CTG 0 0 0 0 0 0 0 0 0 0 0 0 0 0 2 0 0 0 0 0 0 0 12 0 0 0 2 0 6 2 110596 3 0 0 0 0 0 0 13 0 0 0 0 0 0 0 0 0 0 0 0 0 0 0 0 0 0 0 19 0 35 0 3 0
541 GTG 0 0 0 0 0 0 0 0 0 0 0 0 0 0 6 0 0 0 0 0 0 0 0 0 0 0 0 0 0 0 1 0 0 0 0 0 0 0 0 0 0 0 0 0 10 0 109953 11 0 0 0 0 0 0 0 0 0 0 0 0 1 0 13 0
542 CTT 0 0 0 0 0 0 0 0 0 0 0 0 0 0 0 8 0 0 0 1 0 0 0 28 0 0 0 1 0 0 0 110278 0 0 0 0 0 0 0 0 0 0 0 0 0 0 0 0 0 0 0 0 0 0 0 0 0 0 0 0 22 0 0 9
543 TTG 0 0 0 0 0 0 0 0 0 0 0 0 0 0 0 0 0 0 0 0 0 0 0 0 0 0 0 0 0 0 7 0 0 0 0 0 0 0 0 0 0 0 0 0 0 0 0 0 0 0 2 0 0 0 2 0 0 0 13 0 2 0 110348 5
544 GTC 0 0 0 0 0 0 0 0 0 0 0 0 0 4 0 0 0 0 0 0 0 0 0 0 0 0 0 0 0 2 0 0 0 0 0 0 0 3 0 0 0 0 0 0 9 109547 0 7 0 0 0 0 0 0 0 0 0 0 0 0 0 7 0 0
545 TCC 0 0 0 0 0 0 0 0 0 0 0 0 0 0 0 0 0 0 0 0 0 12 0 0 0 0 0 0 0 1 0 0 0 0 0 0 0 0 0 0 0 0 0 0 0 0 0 0 0 7 0 0 6 109906 0 4 0 1 0 0 0 8 0 0
546 CTG 0 0 0 0 0 0 0 0 0 0 0 0 0 0 11 0 0 0 1 0 0 0 16 1 0 0 5 0 5 0 110202 3 0 0 0 0 0 0 0 0 0 0 0 0 0 0 0 0 0 0 0 0 0 0 0 0 0 0 0 0 0 0 1 0
547 GGG 0 0 0 0 0 0 0 0 0 0 2 0 0 0 0 0 0 0 0 0 0 0 0 0 0 0 3 0 0 0 0 0 0 0 13 0 0 0 0 0 16 0 110472 6 0 0 6 0 0 0 0 0 0 0 0 0 0 0 4 0 0 0 0 0
548 GCA 0 0 0 0 39 0 0 0 0 0 0 0 0 0 0 0 0 0 0 0 1 0 0 0 0 0 0 0 0 0 0 0 10 0 0 0 110633 0 11 0 5 0 0 0 13 0 0 0 0 0 0 0 190 0 0 0 0 0 0 0 0 0 0 0
549 ATC 0 0 0 0 0 15 0 0 0 0 0 0 6 110846 0 26 0 0 0 0 0 0 0 0 0 0 0 0 0 0 0 0 0 0 0 0 0 0 0 0 0 0 0 0 0 3 0 0 0 0 0 0 0 0 0 0 0 0 0 0 0 0 0 0
550 AGT 0 0 0 38 0 0 0 0 0 1 0 109901 0 0 0 11 0 0 0 0 0 0 0 0 0 0 0 0 0 0 0 0 0 0 0 0 0 0 0 136 0 0 0 23 0 0 0 0 0 0 0 0 0 0 0 0 0 0 0 0 2 0 0 0
551 TTC 0 0 0 0 0 0 0 0 0 0 0 0 0 0 0 0 0 0 0 0 0 0 0 0 0 0 0 0 0 8 0 0 0 0 0 0 0 0 0 0 49 0 0 0 0 2 0 0 0 1 0 0 0 6 0 0 0 0 0 0 3 110904 0 2
552 TGG 0 0 0 0 0 0 0 0 0 0 1 0 0 0 0 0 0 0 0 0 0 0 0 0 0 0 12 0 0 0 0 0 0 0 0 0 0 0 0 0 0 0 4 0 0 0 0 0 0 0 4 0 0 0 0 0 1 0 110832 10 0 0 5 3
553 ATG 0 0 0 0 0 0 1 0 0 0 15 0 3 0 110379 2 0 0 0 0 0 0 0 0 0 0 0 0 0 0 1 0 0 0 0 0 0 0 0 0 0 31 0 0 0 0 5 0 0 0 0 0 0 0 81 0 0 0 0 0 0 0 0 0
554 TGT 0 0 0 0 0 0 0 0 0 0 0 0 0 0 0 0 0 0 0 0 0 0 0 0 0 0 0 6 0 0 0 0 0 0 0 0 0 0 0 0 0 0 0 0 0 0 0 0 0 0 0 7 0 0 0 1 0 9 0 110725 4 0 0 9
555 TCT 0 0 11 0 0 0 0 0 0 0 0 13 0 0 0 0 0 0 0 0 0 0 0 5 0 0 0 0 0 0 2 0 0 0 0 9 0 0 0 0 0 0 0 0 0 0 0 0 0 0 0 28 0 4 0 109893 0 0 0 0 0 0 0 1
556 AAT 1 4 4 111098 0 0 0 0 0 0 0 5 1 0 0 1 0 0 0 0 0 0 0 0 0 0 0 0 0 0 0 0 0 0 0 6 0 0 0 0 0 0 0 1 0 0 0 0 0 0 0 0 0 0 0 0 0 0 0 0 0 0 0 0
557 GGG 0 0 0 0 0 0 0 0 0 0 1 0 0 0 0 0 0 0 0 0 0 0 0 0 0 0 0 0 0 0 0 0 0 0 4 0 0 0 0 0 192 1 110617 3 0 0 6 0 0 0 0 0 0 0 0 0 0 0 5 0 0 0 0 0
558 TCT 0 0 0 0 0 0 0 0 0 0 0 0 0 0 0 0 17 0 0 0 0 0 0 2 0 0 0 0 0 0 0 0 0 0 0 0 0 0 0 0 0 0 0 0 1 0 1 5 0 0 0 22 1 3 0 110488 0 0 0 0 0 0 0 73
559 TTG 0 0 0 0 0 0 0 0 0 0 0 0 0 0 0 0 0 0 0 0 0 0 0 0 0 0 0 0 0 0 11 0 0 0 0 0 0 0 0 0 0 0 0 0 0 0 2 0 0 0 0 0 0 0 4 0 0 0 0 0 9 0 111130 10
560 CAG 0 0 7 0 0 0 59 0 0 0 0 0 0 0 0 0 29 0 110859 6 0 0 0 0 0 0 10 0 0 0 0 0 0 0 0 0 0 0 0 0 0 0 0 0 0 0 0 0 0 0 56 0 0 0 0 0 0 0 0 0 0 0 0 0
561 TGC 0 0 0 0 0 0 0 0 0 0 0 0 0 0 0 0 0 0 0 0 0 0 0 0 0 5 0 0 0 0 0 0 0 0 0 0 0 0 0 0 0 0 0 0 0 0 0 0 0 53 0 0 0 0 0 0 5 110887 1 17 0 4 0 0
562 AGA 7 6 0 0 0 0 1 0 111029 0 5 0 7 0 0 0 0 0 0 0 0 0 0 0 4 0 1 0 0 0 0 106 0 0 0 0 0 0 0 0 8 0 0 0 3 0 0 0 0 0 0 1 0 0 0 0 4 0 0 0 0 0 0 0
563 ATA 0 0 0 0 4 0 0 0 1 0 0 0 110991 1 3 0 0 0 0 0 0 0 0 0 0 0 0 0 0 0 0 0 0 0 0 0 0 0 0 0 0 0 0 0 1 0 0 0 0 0 0 0 0 0 0 0 0 0 0 0 0 0 0 0
564 TGC 0 0 0 0 0 0 0 0 0 0 0 0 0 0 0 0 0 0 0 0 0 0 0 0 0 1 0 0 0 0 0 0 0 0 0 0 0 0 0 0 0 1 0 0 0 0 0 0 0 13 0 0 0 0 0 0 10 110754 0 23 0 38 0 0
565 ATC 0 0 0 0 0 3 0 0 0 0 0 0 2 110409 0 6 0 0 0 0 0 0 0 0 0 0 0 0 0 0 0 0 0 0 0 0 0 0 0 0 0 0 0 0 0 0 0 0 0 0 0 0 0 0 0 0 0 0 0 0 0 156 0 0
566 TGA 0 0 0 0 0 0 0 0 1 0 0 0 0 0 0 0 0 0 0 0 0 0 0 0 18 0 0 0 0 0 0 0 0 0 0 0 0 0 0 0 2 0 0 0 0 0 0 0 3 0 0 0 0 0 0 1 110881 0 8 31 7 0 0 0
