# Supplementary material for: Complete mapping of viral escape from neutralizing antibodies
Source: PLoS Pathog. 2017 Mar 13;13(3):e1006271. doi: 10.1371/journal.ppat.1006271 (PMC5363992; doi:10.1371/journal.ppat.1006271)
Supplement: S2 File — This ZIP archive contains the computer code to perform the data analysis described in this manuscript. The analysis is performed by the iPython notebook found in the ZIP archive. (ZIP) [file ppat.1006271.s008.zip › S2_File/counts_and_alignments/L2_H18S415_summarystats.txt]

total read pairs = 3559630
read pairs that fail Illumina filter = 0
low quality read pairs = 315222
barcodes randomly purged = 0
discarded barcodes with 1 reads = 191348
aligned barcodes with 2 reads = 180574
discarded barcodes with 2 reads = 2240
un-alignable barcodes with 2 reads = 19197
aligned barcodes with 3 reads = 177856
discarded barcodes with 3 reads = 3214
un-alignable barcodes with 3 reads = 18712
aligned barcodes with 4 reads = 144473
discarded barcodes with 4 reads = 3382
un-alignable barcodes with 4 reads = 13628
aligned barcodes with 5 reads = 97870
discarded barcodes with 5 reads = 2980
un-alignable barcodes with 5 reads = 9029
aligned barcodes with 6 reads = 57761
discarded barcodes with 6 reads = 2048
un-alignable barcodes with 6 reads = 5142
aligned barcodes with 7 reads = 29837
discarded barcodes with 7 reads = 1221
un-alignable barcodes with 7 reads = 2688
aligned barcodes with 8 reads = 13868
discarded barcodes with 8 reads = 662
un-alignable barcodes with 8 reads = 1200
aligned barcodes with 9 reads = 5795
discarded barcodes with 9 reads = 317
un-alignable barcodes with 9 reads = 520
aligned barcodes with 10 reads = 2264
discarded barcodes with 10 reads = 154
un-alignable barcodes with 10 reads = 179
aligned barcodes with 11 reads = 836
discarded barcodes with 11 reads = 44
un-alignable barcodes with 11 reads = 94
aligned barcodes with 12 reads = 274
discarded barcodes with 12 reads = 33
un-alignable barcodes with 12 reads = 26
aligned barcodes with 13 reads = 105
discarded barcodes with 13 reads = 11
un-alignable barcodes with 13 reads = 10
aligned barcodes with 14 reads = 24
discarded barcodes with 14 reads = 1
un-alignable barcodes with 14 reads = 2
aligned barcodes with 15 reads = 6
discarded barcodes with 15 reads = 2
un-alignable barcodes with 15 reads = 3
aligned barcodes with 16 reads = 3
