# Supplementary material for: Complete mapping of viral escape from neutralizing antibodies
Source: PLoS Pathog. 2017 Mar 13;13(3):e1006271. doi: 10.1371/journal.ppat.1006271 (PMC5363992; doi:10.1371/journal.ppat.1006271)
Supplement: S2 File — This ZIP archive contains the computer code to perform the data analysis described in this manuscript. The analysis is performed by the iPython notebook found in the ZIP archive. (ZIP) [file ppat.1006271.s008.zip › S2_File/counts_and_alignments/L2_mock_.log]

2016-11-08 13:15:34,938 - INFO - Beginning execution of dms_barcodedsubamplicons in directory /home/jbloom/flu_mutational_antigenic_profiling_paper/supplementalfiles/SupplementaryFile2

2016-11-08 13:15:34,938 - INFO - Progress will be logged to ./counts_and_alignments//L2_mock_.log
2016-11-08 13:15:40,458 - INFO - Version information for dms_tools and associated packages.
	Time and date: Tue Nov  8 13:15:34 2016
	Platform: Linux-3.13.0-49-generic-x86_64-with-Ubuntu-14.04-trusty
	Python version: 2.7.6 (default, Mar 22 2014, 22:59:56)  [GCC 4.8.2]
	dms_tools version: 1.1.20
	Bio version: 1.68
	numpy version: 1.11.2
	scipy version: 0.18.1
	matplotlib version: 1.5.3
	cython version: 0.25.1
	pystan version: 2.12.0.0
	weblogolib version: 3.4
	PyPDF2 version: 1.26.0
	pandas version: 0.19.1

2016-11-08 13:15:40,459 - INFO - Parsed the following arguments:
	minreadconcurrence = 0.75
	maxmuts = 4
	maxlowqfrac = 0.075
	r1files = ['./FASTQ_files/L2_mock_1.fastq']
	minreadidentity = 0.9
	purgefrac = 0
	R1trimlength = 200
	R1_is_antisense = False
	r2files = ['./FASTQ_files/L2_mock_2.fastq']
	alignspecs = [(1, 285, 36, 37), (286, 570, 31, 32), (571, 855, 37, 32), (856, 1140, 31, 36), (1141, 1425, 29, 33), (1426, 1698, 40, 43)]
	R2trimlength = 170
	maxreadtrim = 3
	barcodeinfo = False
	chartype = codon
	barcodelength = 8
	minreadsperbarcode = 2
	minq = 15
	outprefix = ./counts_and_alignments//L2_mock_
	refseq = WSN_HA_reference.fa
	purgereadfrac = 0
	seed = 1

2016-11-08 13:15:40,479 - INFO - Read a reference sequence of 566 codons from WSN_HA_reference.fa

2016-11-08 13:15:40,479 - INFO - Now parsing reads from the following:
	r1files: ./FASTQ_files/L2_mock_1.fastq
	r2files: ./FASTQ_files/L2_mock_2.fastq
2016-11-08 13:15:48,178 - INFO - Reads parsed so far: 100000
2016-11-08 13:15:55,497 - INFO - Reads parsed so far: 200000
2016-11-08 13:16:01,344 - INFO - Reads parsed so far: 300000
2016-11-08 13:16:08,669 - INFO - Reads parsed so far: 400000
2016-11-08 13:16:16,242 - INFO - Reads parsed so far: 500000
2016-11-08 13:16:21,803 - INFO - Reads parsed so far: 600000
2016-11-08 13:16:28,654 - INFO - Reads parsed so far: 700000
2016-11-08 13:16:34,681 - INFO - Reads parsed so far: 800000
2016-11-08 13:16:41,459 - INFO - Reads parsed so far: 900000
2016-11-08 13:16:48,146 - INFO - Reads parsed so far: 1000000
2016-11-08 13:16:53,764 - INFO - Reads parsed so far: 1100000
2016-11-08 13:17:00,869 - INFO - Reads parsed so far: 1200000
2016-11-08 13:17:07,050 - INFO - Reads parsed so far: 1300000
2016-11-08 13:17:13,249 - INFO - Reads parsed so far: 1400000
2016-11-08 13:17:20,568 - INFO - Reads parsed so far: 1500000
2016-11-08 13:17:27,753 - INFO - Reads parsed so far: 1600000
2016-11-08 13:17:34,326 - INFO - Reads parsed so far: 1700000
2016-11-08 13:17:41,060 - INFO - Reads parsed so far: 1800000
2016-11-08 13:17:47,380 - INFO - Reads parsed so far: 1900000
2016-11-08 13:17:53,812 - INFO - Reads parsed so far: 2000000
2016-11-08 13:18:00,927 - INFO - Reads parsed so far: 2100000
2016-11-08 13:18:07,751 - INFO - Reads parsed so far: 2200000
2016-11-08 13:18:13,289 - INFO - Reads parsed so far: 2300000
2016-11-08 13:18:20,304 - INFO - Reads parsed so far: 2400000
2016-11-08 13:18:25,892 - INFO - Reads parsed so far: 2500000
2016-11-08 13:18:32,383 - INFO - Reads parsed so far: 2600000
2016-11-08 13:18:39,693 - INFO - Reads parsed so far: 2700000
2016-11-08 13:18:45,203 - INFO - Reads parsed so far: 2800000
2016-11-08 13:18:52,533 - INFO - Reads parsed so far: 2900000
2016-11-08 13:18:59,991 - INFO - Reads parsed so far: 3000000
2016-11-08 13:19:05,181 - INFO - Reads parsed so far: 3100000
2016-11-08 13:19:12,398 - INFO - Reads parsed so far: 3200000
2016-11-08 13:19:19,451 - INFO - Reads parsed so far: 3300000
2016-11-08 13:19:25,217 - INFO - Reads parsed so far: 3400000
2016-11-08 13:19:32,807 - INFO - Reads parsed so far: 3500000
2016-11-08 13:19:38,876 - INFO - Reads parsed so far: 3600000
2016-11-08 13:19:45,365 - INFO - Reads parsed so far: 3700000
2016-11-08 13:19:52,421 - INFO - Reads parsed so far: 3800000
2016-11-08 13:19:58,637 - INFO - Reads parsed so far: 3900000
2016-11-08 13:20:05,474 - INFO - Reads parsed so far: 4000000
2016-11-08 13:20:12,408 - INFO - Reads parsed so far: 4100000
2016-11-08 13:20:20,032 - INFO - Reads parsed so far: 4200000
2016-11-08 13:20:25,972 - INFO - Reads parsed so far: 4300000
2016-11-08 13:20:32,766 - INFO - Reads parsed so far: 4400000
2016-11-08 13:20:39,574 - INFO - Reads parsed so far: 4500000
2016-11-08 13:20:46,221 - INFO - Reads parsed so far: 4600000
2016-11-08 13:20:53,232 - INFO - Reads parsed so far: 4700000
2016-11-08 13:20:59,350 - INFO - Reads parsed so far: 4800000
2016-11-08 13:21:07,175 - INFO - Reads parsed so far: 4900000
2016-11-08 13:21:13,959 - INFO - Reads parsed so far: 5000000
2016-11-08 13:21:24,264 - INFO - Reads parsed so far: 5100000
2016-11-08 13:21:32,953 - INFO - Reads parsed so far: 5200000
2016-11-08 13:21:42,246 - INFO - Reads parsed so far: 5300000
2016-11-08 13:21:49,639 - INFO - Reads parsed so far: 5400000
2016-11-08 13:21:56,864 - INFO - Reads parsed so far: 5500000
2016-11-08 13:22:03,903 - INFO - Reads parsed so far: 5600000
2016-11-08 13:22:10,349 - INFO - Reads parsed so far: 5700000
2016-11-08 13:22:17,749 - INFO - Reads parsed so far: 5800000
2016-11-08 13:22:25,098 - INFO - Reads parsed so far: 5900000
2016-11-08 13:22:30,878 - INFO - Reads parsed so far: 6000000
2016-11-08 13:22:37,616 - INFO - Reads parsed so far: 6100000
2016-11-08 13:22:44,193 - INFO - Reads parsed so far: 6200000
2016-11-08 13:22:50,088 - INFO - Reads parsed so far: 6300000
2016-11-08 13:22:58,002 - INFO - Reads parsed so far: 6400000
2016-11-08 13:23:04,470 - INFO - Reads parsed so far: 6500000
2016-11-08 13:23:11,297 - INFO - Reads parsed so far: 6600000
2016-11-08 13:23:18,003 - INFO - Reads parsed so far: 6700000
2016-11-08 13:23:23,406 - INFO - Reads parsed so far: 6800000
2016-11-08 13:23:30,199 - INFO - Reads parsed so far: 6900000
2016-11-08 13:23:37,148 - INFO - Reads parsed so far: 7000000
2016-11-08 13:23:42,461 - INFO - Reads parsed so far: 7100000
2016-11-08 13:23:49,652 - INFO - Reads parsed so far: 7200000
2016-11-08 13:23:55,583 - INFO - Reads parsed so far: 7300000
2016-11-08 13:24:02,700 - INFO - Reads parsed so far: 7400000
2016-11-08 13:24:10,089 - INFO - Reads parsed so far: 7500000
2016-11-08 13:24:17,959 - INFO - Reads parsed so far: 7600000
2016-11-08 13:24:24,079 - INFO - Reads parsed so far: 7700000
2016-11-08 13:24:31,584 - INFO - Reads parsed so far: 7800000
2016-11-08 13:24:39,194 - INFO - Reads parsed so far: 7900000
2016-11-08 13:24:45,027 - INFO - Reads parsed so far: 8000000
2016-11-08 13:24:52,520 - INFO - Reads parsed so far: 8100000
2016-11-08 13:24:59,259 - INFO - Reads parsed so far: 8200000
2016-11-08 13:25:05,085 - INFO - Reads parsed so far: 8300000
2016-11-08 13:25:12,014 - INFO - Reads parsed so far: 8400000
2016-11-08 13:25:18,190 - INFO - Reads parsed so far: 8500000
2016-11-08 13:25:25,193 - INFO - Reads parsed so far: 8600000
2016-11-08 13:25:32,343 - INFO - Reads parsed so far: 8700000
2016-11-08 13:25:38,254 - INFO - Reads parsed so far: 8800000
2016-11-08 13:25:38,270 - INFO - Finished parsing all 8802646 reads; ended up with 1766251 unique barcodes.

2016-11-08 13:25:38,274 - INFO - Now examining the 1766251 barcodes to see if reads meet criteria for retention
2016-11-08 13:25:43,130 - INFO - Barcodes examined so far: 100000
2016-11-08 13:25:47,968 - INFO - Barcodes examined so far: 200000
2016-11-08 13:25:52,911 - INFO - Barcodes examined so far: 300000
2016-11-08 13:25:57,853 - INFO - Barcodes examined so far: 400000
2016-11-08 13:26:02,780 - INFO - Barcodes examined so far: 500000
2016-11-08 13:26:07,603 - INFO - Barcodes examined so far: 600000
2016-11-08 13:26:12,369 - INFO - Barcodes examined so far: 700000
2016-11-08 13:26:17,141 - INFO - Barcodes examined so far: 800000
2016-11-08 13:26:21,886 - INFO - Barcodes examined so far: 900000
2016-11-08 13:26:26,681 - INFO - Barcodes examined so far: 1000000
2016-11-08 13:26:31,560 - INFO - Barcodes examined so far: 1100000
2016-11-08 13:26:36,372 - INFO - Barcodes examined so far: 1200000
2016-11-08 13:26:41,268 - INFO - Barcodes examined so far: 1300000
2016-11-08 13:26:47,005 - INFO - Barcodes examined so far: 1400000
2016-11-08 13:26:54,474 - INFO - Barcodes examined so far: 1500000
2016-11-08 13:27:04,094 - INFO - Barcodes examined so far: 1600000
2016-11-08 13:27:17,318 - INFO - Barcodes examined so far: 1700000
2016-11-08 13:27:29,962 - INFO - Finished examining all 1766251 barcodes

2016-11-08 13:27:29,963 - INFO - Writing the codon counts to ./counts_and_alignments//L2_mock_counts.txt
2016-11-08 13:27:29,987 - INFO - Here are the summary statistics (these are also being written to ./counts_and_alignments//L2_mock_summarystats.txt):
	total read pairs = 8802646
	read pairs that fail Illumina filter = 0
	low quality read pairs = 781840
	barcodes randomly purged = 0
	discarded barcodes with 1 reads = 250401
	aligned barcodes with 2 reads = 168271
	discarded barcodes with 2 reads = 2177
	un-alignable barcodes with 2 reads = 18465
	aligned barcodes with 3 reads = 212906
	discarded barcodes with 3 reads = 4071
	un-alignable barcodes with 3 reads = 23346
	aligned barcodes with 4 reads = 231217
	discarded barcodes with 4 reads = 5848
	un-alignable barcodes with 4 reads = 22212
	aligned barcodes with 5 reads = 214517
	discarded barcodes with 5 reads = 6571
	un-alignable barcodes with 5 reads = 20330
	aligned barcodes with 6 reads = 176298
	discarded barcodes with 6 reads = 6598
	un-alignable barcodes with 6 reads = 16351
	aligned barcodes with 7 reads = 130392
	discarded barcodes with 7 reads = 5688
	un-alignable barcodes with 7 reads = 12002
	aligned barcodes with 8 reads = 88362
	discarded barcodes with 8 reads = 4427
	un-alignable barcodes with 8 reads = 8113
	aligned barcodes with 9 reads = 54618
	discarded barcodes with 9 reads = 3084
	un-alignable barcodes with 9 reads = 4864
	aligned barcodes with 10 reads = 31795
	discarded barcodes with 10 reads = 1970
	un-alignable barcodes with 10 reads = 2815
	aligned barcodes with 11 reads = 16859
	discarded barcodes with 11 reads = 1180
	un-alignable barcodes with 11 reads = 1488
	aligned barcodes with 12 reads = 8709
	discarded barcodes with 12 reads = 666
	un-alignable barcodes with 12 reads = 745
	aligned barcodes with 13 reads = 4138
	discarded barcodes with 13 reads = 375
	un-alignable barcodes with 13 reads = 357
	aligned barcodes with 14 reads = 1913
	discarded barcodes with 14 reads = 183
	un-alignable barcodes with 14 reads = 155
	aligned barcodes with 15 reads = 801
	discarded barcodes with 15 reads = 98
	un-alignable barcodes with 15 reads = 57
	aligned barcodes with 16 reads = 351
	discarded barcodes with 16 reads = 56
	un-alignable barcodes with 16 reads = 34
	aligned barcodes with 17 reads = 159
	discarded barcodes with 17 reads = 26
	un-alignable barcodes with 17 reads = 9
	aligned barcodes with 18 reads = 66
	discarded barcodes with 18 reads = 17
	un-alignable barcodes with 18 reads = 6
	aligned barcodes with 19 reads = 29
	discarded barcodes with 19 reads = 7
	un-alignable barcodes with 19 reads = 1
	aligned barcodes with 20 reads = 21
	discarded barcodes with 20 reads = 7
	un-alignable barcodes with 20 reads = 1
	aligned barcodes with 21 reads = 11
	discarded barcodes with 21 reads = 4
	un-alignable barcodes with 21 reads = 1
	aligned barcodes with 22 reads = 5
	discarded barcodes with 22 reads = 1
	aligned barcodes with 23 reads = 5
	discarded barcodes with 23 reads = 1
2016-11-08 13:27:29,988 - INFO - Successful completion of dms_barcodedsubamplicons at Tue Nov  8 13:27:29 2016
