# Supplementary material for: Complete mapping of viral escape from neutralizing antibodies
Source: PLoS Pathog. 2017 Mar 13;13(3):e1006271. doi: 10.1371/journal.ppat.1006271 (PMC5363992; doi:10.1371/journal.ppat.1006271)
Supplement: S2 File — This ZIP archive contains the computer code to perform the data analysis described in this manuscript. The analysis is performed by the iPython notebook found in the ZIP archive. (ZIP) [file ppat.1006271.s008.zip › S2_File/counts_and_alignments/L2_mock_counts.txt]

# POSITION WT AAA AAC AAG AAT ACA ACC ACG ACT AGA AGC AGG AGT ATA ATC ATG ATT CAA CAC CAG CAT CCA CCC CCG CCT CGA CGC CGG CGT CTA CTC CTG CTT GAA GAC GAG GAT GCA GCC GCG GCT GGA GGC GGG GGT GTA GTC GTG GTT TAA TAC TAG TAT TCA TCC TCG TCT TGA TGC TGG TGT TTA TTC TTG TTT
1 ATG 0 0 2 0 0 0 4 0 0 0 0 0 19 0 201282 2 0 0 0 0 0 0 0 0 0 0 0 0 0 0 3 0 0 0 0 0 0 0 0 0 0 0 0 0 0 0 7 0 0 0 0 0 0 0 0 0 0 0 0 0 0 0 4 0
2 AAG 31 5 200587 21 31 6 11 12 1 12 14 5 4 2 31 22 4 0 5 7 3 2 10 16 3 0 0 0 40 4 21 2 9 0 29 0 2 6 1 1 0 0 0 12 0 1 2 2 0 66 0 0 29 25 2 7 1 1 4 1 21 6 6 0
3 GCA 0 0 0 0 29 1 3 0 7 0 4 10 1 9 0 1 0 0 2 0 3 1 0 0 0 2 0 3 1 1 2 0 54 1 0 1 201018 5 10 5 0 0 0 0 30 1 1 8 0 0 0 6 8 1 0 3 1 1 0 0 22 0 3 2
4 AAA 201027 4 8 3 0 7 6 1 5 17 0 12 2 5 1 0 8 3 0 0 2 4 0 5 0 12 0 0 0 2 2 0 11 0 1 3 0 4 2 18 0 0 3 0 3 16 6 2 1 4 3 1 3 2 12 4 0 3 2 0 2 0 9 0
5 CTA 1 0 0 0 0 0 0 0 0 1 1 1 37 2 2 7 4 7 1 5 9 0 0 0 0 0 0 0 201125 10 27 3 1 0 0 0 1 0 0 13 1 4 1 0 12 0 0 0 0 0 0 0 0 0 0 0 0 1 10 3 18 1 0 19
6 CTG 0 0 0 0 1 0 0 0 0 0 0 2 0 0 48 0 0 0 8 0 0 0 3 0 0 0 0 0 30 6 200993 31 0 0 0 7 0 0 4 1 0 1 0 0 0 0 7 4 0 0 1 0 0 0 0 0 0 0 0 0 3 13 16 0
7 GTC 7 0 0 0 6 0 0 0 17 1 0 0 4 24 14 0 0 0 0 0 0 0 0 0 0 7 1 0 0 127 0 0 0 0 0 0 5 15 10 0 2 2 1 2 36 200729 3 7 1 4 0 2 0 0 0 3 0 0 0 7 0 22 1 4
8 CTG 0 0 0 1 0 0 1 1 0 0 1 0 11 3 16 1 0 0 4 0 0 0 45 0 2 0 5 0 22 4 201124 6 0 0 0 0 0 0 0 0 0 0 0 0 22 0 3 2 1 0 1 0 0 0 4 0 0 1 2 1 0 0 11 2
9 TTA 0 0 0 0 0 0 0 2 0 0 0 0 1 1 0 4 0 0 0 0 0 0 0 0 0 0 0 0 30 2 1 7 0 1 0 0 2 0 0 1 0 0 0 0 5 0 4 0 0 5 0 1 13 0 0 0 1 0 3 0 201148 0 21 6
10 TAT 0 0 0 1 2 0 5 1 0 1 0 1 7 10 2 0 0 1 0 16 0 0 0 0 0 0 0 2 11 7 0 12 0 0 0 1 0 0 0 0 0 1 1 0 1 2 1 0 28 17 8 200816 0 0 3 0 4 8 0 203 1 0 3 4
11 GCA 0 0 0 0 47 1 0 31 1 11 0 0 1 0 12 5 2 21 2 0 4 0 1 0 0 3 0 5 8 2 2 10 44 0 1 0 200527 13 9 9 6 0 0 0 33 1 4 3 0 9 4 4 23 1 27 0 0 6 11 29 7 1 23 12
12 TTT 0 1 0 0 0 0 2 0 0 0 0 0 2 3 0 6 0 0 0 0 0 0 1 0 0 0 0 0 0 2 2 52 0 1 0 0 0 7 1 7 0 0 0 0 2 3 13 5 0 0 0 0 0 0 0 14 0 29 1 5 4 7 6 201147
13 GTA 1 3 0 0 18 0 0 0 1 0 0 0 23 0 0 5 4 0 0 1 0 0 2 0 0 0 0 0 0 0 0 1 0 0 0 0 64 1 3 2 0 0 0 0 201026 1 39 1 0 0 0 0 24 0 0 0 0 0 0 1 5 0 0 0
14 GCT 0 0 0 0 0 0 0 18 0 1 0 0 0 0 0 0 0 0 0 0 0 0 0 0 0 0 0 1 3 1 0 0 0 0 0 58 2 112 0 200973 0 0 0 0 0 0 0 6 0 0 0 1 0 0 0 9 0 0 1 3 0 0 0 0
15 ACA 22 0 0 0 200849 22 104 20 0 2 0 0 12 0 0 0 0 0 0 0 1 0 0 1 0 0 0 0 0 0 0 0 0 0 0 0 8 0 0 0 0 4 0 0 10 2 0 0 0 0 0 0 1 0 0 2 0 0 0 0 0 0 0 0
16 GAT 0 0 0 9 0 0 0 0 0 0 0 0 0 0 0 0 0 6 0 2 0 0 0 0 7 0 2 0 0 0 0 0 5 10 3 200974 0 0 1 3 0 0 0 9 0 0 0 0 0 3 0 5 0 0 8 0 0 0 0 0 0 0 0 0
17 GCA 0 0 0 0 33 0 0 0 0 0 0 0 0 0 0 0 0 0 0 0 1 0 0 0 0 0 0 0 0 0 0 0 21 0 0 0 200928 4 77 9 0 0 0 0 24 0 0 0 0 0 4 0 8 0 0 0 0 0 0 0 0 0 0 0
18 GAC 0 5 0 0 0 0 0 0 0 0 0 0 0 0 0 0 0 0 0 0 0 0 0 0 0 0 0 0 0 0 0 0 26 200569 1 11 0 2 0 0 0 11 0 0 0 0 0 0 4 12 1 0 0 0 0 0 0 0 0 0 0 0 0 0
19 ACA 42 3 0 1 200730 8 62 26 9 0 0 0 12 1 3 0 0 3 0 4 0 0 0 0 2 3 0 8 2 2 1 2 4 0 2 7 4 0 0 0 0 0 0 0 6 9 0 0 0 0 0 0 0 2 1 2 0 0 0 0 0 2 0 0
20 ATA 7 0 0 0 7 0 0 0 2 0 0 0 200993 1 10 11 0 0 0 0 0 0 0 0 0 0 0 0 1 2 1 0 0 0 0 0 0 0 0 0 0 0 0 0 4 0 0 0 0 0 0 1 0 0 0 0 2 0 0 0 4 0 0 0
21 TGT 0 0 0 0 0 0 0 0 0 0 0 2 0 0 0 0 0 0 0 0 0 0 0 0 0 0 0 7 0 0 0 0 0 0 0 0 0 0 0 0 0 0 0 0 0 0 0 0 0 0 0 24 0 0 0 0 1 45 2 201120 0 0 0 5
22 ATA 3 0 0 0 6 0 0 0 2 0 0 0 201152 0 30 4 0 0 0 0 0 0 0 0 0 0 0 0 0 0 0 0 0 0 0 0 0 0 0 0 1 0 0 0 28 0 2 0 0 0 0 0 0 0 0 0 0 0 0 0 2 0 0 0
23 GGC 0 0 1 0 0 0 0 0 0 7 0 0 0 0 0 0 0 0 0 0 0 0 0 0 0 0 0 0 0 0 0 0 0 10 0 0 0 0 0 0 56 200330 19 8 0 8 0 0 0 0 0 0 0 0 0 0 0 18 0 0 0 0 0 0
24 TAC 0 1 0 0 49 12 0 0 0 0 1 0 0 0 0 0 0 8 0 0 0 0 0 0 0 0 0 0 0 0 0 0 0 0 0 0 0 0 0 0 0 0 0 0 1 0 0 0 36 201100 0 28 0 4 1 0 1 10 1 0 0 11 0 1
25 CAT 0 0 0 26 1 6 3 2 0 0 0 0 1 0 0 0 15 21 2 201187 0 0 0 11 0 0 0 15 1 1 0 11 0 0 0 0 0 1 0 0 0 0 0 0 3 0 3 1 0 0 0 8 0 0 0 1 0 0 0 0 4 0 4 0
26 GCG 0 4 0 0 0 0 21 0 0 6 0 1 1 0 1 0 0 0 0 0 0 0 5 0 0 0 0 0 0 1 0 0 0 0 269 0 164 7 199956 22 0 0 1 0 0 0 30 0 0 0 0 0 0 3 10 4 0 0 0 0 0 0 0 0
27 AAC 81 200926 0 21 0 0 0 0 0 13 0 0 1 0 0 0 0 1 0 0 0 0 0 0 0 0 0 0 0 0 0 0 0 14 0 0 0 0 0 0 0 0 0 0 0 0 0 0 0 2 0 0 0 0 0 0 0 0 0 0 0 0 0 0
28 AAC 26 201204 1 11 0 0 0 0 0 19 0 0 0 1 0 0 0 0 0 0 0 0 1 0 0 0 0 0 0 0 0 0 0 12 0 0 0 0 0 0 0 0 0 0 0 0 0 0 0 0 3 0 0 0 0 0 0 0 0 0 0 0 0 0
29 TCA 2 0 0 3 4 0 1 0 0 0 0 1 0 0 0 0 0 0 0 0 16 0 0 0 0 0 0 0 0 0 0 0 0 0 0 0 5 0 7 0 2 2 3 0 0 0 0 0 40 0 1 0 201081 1 26 10 2 0 0 2 2 0 0 0
30 ACC 0 42 0 0 36 201022 13 43 0 4 0 2 0 20 0 0 0 0 0 0 1 6 0 0 0 0 0 0 0 0 0 0 0 1 0 0 0 9 0 0 0 0 0 0 0 0 0 0 0 0 0 0 0 4 0 1 0 0 0 0 0 0 0 0
31 GAC 2 51 0 0 0 2 1 0 0 0 0 0 0 0 0 0 0 3 0 0 0 0 1 0 0 0 1 0 0 0 0 0 37 200913 14 18 0 0 2 0 0 7 0 0 0 1 0 0 0 11 0 0 0 1 0 0 0 0 0 0 1 0 0 0
32 ACT 2 0 0 30 4 17 0 201071 0 0 0 2 2 0 1 6 4 0 2 0 0 0 0 2 0 6 0 0 0 0 0 0 0 0 2 0 0 2 0 6 0 0 0 0 2 0 0 0 1 0 0 0 0 1 0 0 0 0 0 0 4 0 0 0
33 GTT 0 0 0 0 0 0 0 0 0 0 0 0 0 0 0 26 0 0 0 0 0 0 0 0 0 0 0 0 0 0 0 1 0 0 0 2 0 0 0 14 0 0 0 3 15 17 17 200854 0 0 14 0 0 3 0 0 0 1 0 0 0 0 0 9
34 GAC 0 12 0 0 0 7 0 0 0 0 0 0 0 0 0 0 0 0 0 0 0 0 0 0 0 0 0 0 0 0 0 0 18 200724 2 19 0 1 0 0 0 10 0 0 0 0 0 0 0 10 0 0 0 0 0 0 0 0 0 0 0 0 0 0
35 ACA 17 0 0 0 201011 8 26 0 1 0 0 0 8 0 0 0 0 0 0 0 4 0 0 0 0 0 0 0 0 0 0 0 0 0 0 0 11 0 0 0 0 0 0 0 0 0 0 0 3 0 0 0 0 0 0 0 0 0 0 0 0 0 0 0
36 ATA 5 0 0 0 10 0 0 3 3 0 0 0 200909 5 13 0 0 0 0 0 1 0 0 1 0 0 0 0 2 0 0 0 0 0 0 0 0 0 0 0 0 0 0 0 6 0 0 0 1 0 0 0 0 0 0 0 0 0 0 0 1 0 0 0
37 CTC 0 0 1 0 4 7 44 0 15 14 14 1 3 37 0 1 3 2 0 0 0 8 0 0 2 7 0 1 31 200757 3 29 0 0 0 0 0 0 0 1 1 0 0 0 0 0 0 0 0 1 0 2 6 24 12 5 0 0 0 0 0 3 0 1
38 GAG 0 0 29 0 0 0 0 0 0 0 0 0 0 0 0 0 15 1 1 0 0 0 0 0 0 0 1 0 0 0 0 0 31 0 200293 10 0 0 2 2 0 0 12 0 0 0 1 0 0 0 10 0 0 0 0 0 0 0 0 0 0 0 0 1
39 AAG 39 1 199778 7 0 0 6 0 0 0 20 0 0 0 1 0 0 0 0 0 0 0 0 0 0 0 0 0 0 0 0 0 0 0 8 0 0 0 0 0 0 0 0 0 0 0 0 0 0 0 0 0 0 0 0 0 0 0 0 0 0 0 0 0
40 AAT 7 6 1 200772 0 0 0 1 0 0 0 9 0 0 0 0 2 1 0 0 0 0 0 0 0 0 0 0 0 0 0 0 0 1 0 18 0 0 0 2 0 0 0 0 0 0 1 0 0 0 0 0 0 0 0 0 0 0 0 0 0 0 0 0
41 GTG 0 0 0 0 0 0 0 0 0 0 0 0 1 0 20 0 0 0 0 0 0 0 0 0 0 0 0 0 0 0 3 0 1 0 3 0 0 0 5 0 0 0 4 0 13 0 198562 8 0 0 0 0 0 0 0 0 1 0 0 0 0 0 2 0
42 GCA 1 0 0 0 30 0 0 0 0 0 0 0 3 0 0 0 0 0 0 0 1 0 2 0 0 0 0 0 0 0 0 0 14 0 0 0 199350 4 12 1 0 0 1 0 45 0 0 0 0 1 0 0 14 0 0 0 0 0 0 0 0 0 0 0
43 GTG 0 0 0 0 0 0 0 0 0 0 0 0 0 0 17 0 0 0 0 0 0 0 0 0 0 0 0 0 0 0 3 0 0 0 1 0 0 0 5 0 0 0 1 0 26 0 199780 21 0 0 1 0 0 0 0 0 0 0 0 0 0 0 7 0
44 ACA 5 0 0 0 200370 8 11 0 0 0 0 0 13 0 0 0 0 0 0 0 1 0 0 0 0 0 0 0 0 0 0 0 0 0 0 0 20 0 0 0 0 0 0 0 0 0 0 0 2 0 0 0 1 0 0 0 0 0 0 0 0 0 0 0
45 CAT 0 2 0 8 0 0 0 0 0 0 0 0 0 0 0 0 0 29 0 200848 0 0 0 2 0 0 0 12 0 0 0 1 0 0 0 0 0 0 0 1 0 0 0 0 0 0 0 0 0 0 0 2 0 3 0 3 0 0 0 0 0 0 0 0
46 TCT 0 0 0 0 0 0 0 0 0 1 0 2 0 0 0 0 0 0 0 0 0 0 0 3 0 0 0 0 0 0 0 0 0 0 0 0 0 2 0 1 0 0 0 0 0 0 0 0 0 0 0 58 5 23 0 200641 0 0 0 0 0 0 0 7
47 GTT 1 0 0 0 0 0 2 0 0 0 0 0 1 1 1 18 0 0 9 0 0 0 0 0 0 0 0 0 1 1 0 2 0 0 1 1 0 1 6 10 0 0 0 0 25 46 7 200198 0 6 0 2 0 0 0 0 1 1 0 0 1 4 0 57
48 AAC 95 200670 1 23 1 3 1 0 0 17 0 3 0 0 0 0 0 0 0 0 0 0 0 0 1 0 0 0 0 0 0 0 0 32 0 0 0 0 0 0 0 0 0 0 0 0 0 0 0 0 0 0 0 0 0 0 0 0 0 0 0 0 0 0
49 CTG 0 0 0 0 0 0 0 0 1 0 0 0 1 0 16 0 0 0 0 0 0 0 15 0 0 1 2 0 84 12 199770 12 0 0 0 0 0 0 0 0 0 0 0 0 0 0 0 0 0 0 0 0 0 0 0 0 0 0 0 0 0 0 16 0
50 CTC 0 0 0 0 0 0 0 1 0 0 0 0 0 34 2 0 0 0 1 0 0 7 0 0 0 1 0 0 30 200132 2 22 0 0 0 0 0 0 0 0 0 0 0 0 0 2 1 0 0 0 0 0 0 0 1 0 0 0 0 0 0 3 1 0
51 GAA 18 0 0 0 0 8 1 1 0 0 0 0 9 5 0 1 7 0 3 1 0 0 0 0 0 0 0 0 0 0 0 0 199332 4 27 3 4 5 34 2 14 0 0 0 2 9 2 0 5 0 0 0 0 0 2 0 0 2 0 2 0 1 1 0
52 GAC 2 15 0 0 2 0 1 0 0 3 0 4 1 2 0 3 3 9 0 9 0 1 0 0 5 0 0 0 0 1 0 0 32 197811 3 25 3 33 24 0 6 25 1 5 1 3 2 0 0 17 0 0 3 0 3 24 0 0 0 0 0 2 0 0
53 AGC 7 47 0 0 1 5 75 0 58 196397 2 74 0 25 1 17 1 4 14 1 0 0 0 0 12 19 13 0 12 0 0 3 7 0 27 11 1 12 7 1 3 71 8 0 3 0 14 1 0 2 0 0 6 7 4 2 0 4 3 0 0 1 7 1
54 CAC 0 36 0 1 0 9 17 11 0 2 0 0 0 0 0 0 61 198507 15 59 0 3 0 1 0 5 0 0 0 0 0 0 0 1 0 0 3 2 0 2 0 0 0 0 0 0 0 0 1 2 0 0 2 1 0 0 0 0 0 0 0 0 0 0
55 AAC 23 195229 2 44 0 0 0 4 0 5 0 1 0 0 0 0 0 0 0 0 0 0 0 0 0 0 0 0 0 0 0 0 0 23 0 1 0 0 0 0 0 0 1 0 0 0 0 0 0 1 0 0 0 0 0 0 0 0 0 0 0 0 0 0
56 GGG 0 0 0 0 0 0 2 0 2 8 21 1 0 0 0 0 0 1 0 0 0 0 0 0 0 0 12 0 0 0 0 0 0 0 21 0 0 0 0 0 93 0 198820 48 0 0 2 0 0 3 0 0 2 0 0 0 0 0 12 0 0 0 0 0
57 AAA 200090 7 25 0 3 0 0 0 22 0 5 0 0 0 2 0 1 0 2 2 0 0 0 0 0 0 0 0 0 0 0 0 21 0 0 0 37 2 3 0 10 0 0 0 3 3 9 3 3 1 0 0 0 0 0 1 1 0 2 1 1 0 0 2
58 CTA 1 1 0 0 0 0 0 1 1 0 0 0 38 3 1 3 2 0 0 0 17 0 0 0 1 0 0 0 197943 0 16 5 0 0 0 0 0 0 0 0 0 0 0 0 1 0 0 0 0 0 2 0 0 0 0 0 0 0 0 0 7 0 0 0
59 TGT 0 0 0 0 0 0 0 0 0 0 0 2 0 0 1 0 0 0 0 2 0 0 0 0 0 0 0 6 0 0 0 0 0 0 0 0 0 0 0 1 0 0 0 1 0 0 0 0 0 0 0 13 0 0 0 0 1 37 1 200578 0 0 0 7
60 AAA 200940 14 15 14 3 8 0 1 9 12 3 1 0 1 9 0 6 7 3 2 0 0 0 0 8 7 2 17 16 13 2 3 21 0 0 2 11 10 0 13 0 0 1 1 0 0 0 0 3 6 0 31 7 11 22 3 0 0 0 1 13 35 0 7
61 TTA 0 0 0 0 1 0 1 0 0 0 0 0 5 4 7 13 0 0 0 0 1 0 0 0 0 0 0 0 24 19 3 3 0 0 0 0 0 0 0 0 0 0 0 0 7 32 1 7 8 3 1 0 8 0 0 0 2 0 0 0 200075 8 30 2
62 AAA 199895 22 314 13 0 0 0 1 11 5 0 1 0 0 1 0 6 0 0 52 0 0 0 0 10 0 2 11 9 0 0 0 6 0 1 5 5 1 3 0 2 4 0 2 0 0 0 0 3 3 6 12 0 0 4 3 0 0 0 0 0 7 0 4
63 GGA 0 2 0 0 0 0 0 0 15 2 0 0 0 0 0 0 0 0 0 1 0 0 0 0 1 0 0 0 0 0 0 0 19 0 0 0 0 0 0 0 200809 0 25 0 11 0 0 0 0 0 0 0 0 1 0 0 9 0 0 0 0 0 0 0
64 ATA 6 1 3 6 18 1 1 0 0 1 11 0 200442 3 57 14 0 0 0 4 0 0 0 0 1 2 1 8 3 6 0 1 3 0 1 0 0 2 0 0 0 0 0 0 16 4 0 14 0 0 1 0 5 0 0 0 0 0 1 0 1 0 0 0
65 GCC 7 1 2 0 0 11 0 4 0 1 2 1 0 0 6 0 3 2 2 0 5 9 5 0 0 4 1 2 0 0 3 0 23 9 0 2 10 199706 21 21 0 5 2 3 0 20 0 2 0 1 1 2 0 8 0 0 0 0 0 0 0 0 0 0
66 CCA 0 0 0 0 26 0 0 0 0 0 0 0 0 0 0 0 22 0 0 0 199123 5 3 0 0 0 0 0 1 0 0 0 0 0 0 0 0 4 0 0 0 0 0 0 0 0 0 0 0 0 0 0 9 0 0 0 0 0 0 0 0 0 0 0
67 CTA 0 0 0 0 0 0 0 0 0 0 0 0 60 0 0 0 2 0 0 0 32 0 0 0 1 0 0 0 199897 3 26 5 0 0 0 0 0 0 0 0 0 0 0 0 0 0 0 0 0 0 2 0 0 0 0 0 0 0 0 0 18 1 0 3
68 CAA 14 2 2 1 10 2 0 3 1 1 1 0 29 16 6 11 200222 4 19 1 4 12 0 8 3 0 5 0 7 22 2 15 18 39 0 1 0 12 1 0 4 0 6 4 5 1 10 13 8 1 1 3 0 5 3 2 0 0 1 4 6 2 1 8
69 TTG 0 0 0 0 1 0 0 0 0 0 0 0 0 0 1 0 0 0 0 0 0 0 0 0 0 0 0 0 4 0 19 1 0 0 0 0 0 0 0 0 0 0 0 0 0 0 1 0 0 0 2 0 0 0 10 0 0 0 0 1 20 0 199917 5
70 GGG 0 3 1 2 0 0 1 2 2 0 6 5 1 0 0 1 0 7 2 2 0 0 0 0 4 1 0 1 1 3 0 0 4 4 44 2 12 7 1 2 33 41 200571 36 0 0 8 1 0 0 0 0 0 1 3 3 0 0 9 0 0 0 0 0
71 AAA 201047 1 60 15 4 0 1 0 27 1 0 4 3 0 0 0 1 1 4 0 0 0 0 0 8 13 0 0 1 1 0 0 63 0 0 0 9 0 39 0 1 0 0 0 0 1 0 1 0 1 0 1 4 0 0 0 0 0 1 0 4 2 0 0
72 TGT 0 0 0 1 0 0 0 0 0 0 0 7 0 0 0 0 0 0 0 0 0 0 1 0 0 0 0 4 0 0 0 0 0 0 0 0 0 0 0 0 0 0 0 2 0 0 0 0 0 0 0 19 0 0 0 0 1 40 13 201064 0 0 0 12
73 AAC 31 200296 0 118 34 10 6 1 1 9 0 3 0 0 0 0 14 1 0 0 0 0 2 0 0 0 1 0 0 0 0 0 0 30 8 3 0 2 6 2 0 12 0 2 0 0 0 0 0 1 0 0 10 18 5 3 0 0 0 0 0 0 0 0
74 ATC 0 0 0 0 0 9 0 0 0 1 0 0 53 199849 8 14 0 0 0 0 0 0 0 0 0 0 0 0 8 11 41 3 0 0 0 0 0 0 0 0 0 0 0 0 7 7 2 1 0 0 0 0 0 0 0 0 8 0 0 0 12 3 2 2
75 ACC 0 32 0 2 22 200672 11 36 0 2 0 1 3 23 3 8 1 1 1 0 0 3 8 2 0 0 2 0 2 6 0 4 0 4 0 0 3 10 48 0 8 0 1 0 3 6 3 0 2 0 0 0 0 2 1 0 6 1 1 0 3 0 5 0
76 GGA 0 0 0 0 0 0 0 0 21 0 0 0 0 0 0 0 0 0 0 0 0 0 0 0 0 0 0 0 0 0 0 0 19 0 0 0 2 2 2 0 200880 3 22 14 18 0 0 0 0 0 0 0 0 0 0 0 20 0 0 0 0 0 0 0
77 TGG 0 0 0 0 0 0 0 0 0 0 1 1 0 0 0 0 0 0 0 0 0 0 0 0 0 0 3 0 0 0 0 0 0 0 0 0 0 0 0 0 0 0 2 0 0 0 1 0 0 0 12 0 0 0 0 0 34 2 200688 44 0 0 12 0
78 CTC 0 0 0 0 0 0 0 0 0 0 0 0 0 45 0 0 0 2 0 0 0 15 0 0 0 1 0 0 196 200520 1 5 0 2 0 0 0 0 0 0 0 0 0 0 0 2 8 1 2 0 0 0 0 0 0 0 1 0 0 0 7 5 8 0
79 TTG 0 0 0 0 1 0 0 0 0 0 0 0 8 0 5 1 0 0 0 0 0 0 0 0 0 0 0 0 2 2 49 19 0 0 0 0 0 0 0 0 0 0 0 0 0 2 4 0 9 0 1 0 0 0 11 0 0 0 1 0 21 1 200240 10
80 GGA 0 0 0 0 0 0 0 0 9 0 0 0 0 0 0 0 0 0 0 0 0 0 0 0 0 0 0 0 0 0 0 0 16 0 0 0 2 0 2 2 200763 11 38 23 15 0 0 0 0 0 1 0 0 0 0 0 6 0 0 0 0 0 0 0
81 AAT 6 36 1 200916 1 1 0 3 0 1 0 10 0 0 0 0 0 4 0 5 0 0 0 0 0 3 0 0 0 0 0 0 0 0 0 9 0 1 0 0 0 0 0 0 0 0 0 0 0 0 0 0 3 0 0 0 0 0 0 0 0 0 0 0
82 CCA 0 0 3 0 148 0 0 0 2 2 1 1 0 0 0 0 14 0 0 0 200700 27 100 20 1 0 0 0 12 0 0 0 0 0 0 0 1 0 0 2 0 0 0 0 0 0 0 0 0 0 1 0 6 0 0 0 8 0 0 0 0 0 0 0
83 GAA 13 6 0 2 3 5 0 0 0 2 0 0 1 0 8 1 0 4 0 0 0 0 0 0 0 0 0 0 0 1 1 3 201105 13 10 0 2 3 24 0 20 1 2 7 2 0 0 1 7 2 0 8 0 2 3 3 0 1 0 2 10 0 3 6
84 TGC 0 0 0 0 0 0 0 0 0 3 1 0 0 0 0 0 0 0 0 0 0 0 0 0 0 5 0 0 0 0 0 0 0 0 0 0 0 0 0 0 0 0 0 0 0 0 0 0 2 17 0 0 0 1 0 0 76 200712 0 191 0 7 0 0
85 GAC 0 33 0 0 0 1 3 0 0 0 0 0 2 0 1 0 0 3 0 0 0 0 0 0 0 2 0 0 0 0 0 0 30 201126 9 20 0 2 1 0 0 15 0 0 0 1 0 0 0 14 0 0 0 1 0 0 0 0 0 0 0 0 0 0
86 TCA 1 0 0 2 5 0 2 26 0 14 0 7 6 2 0 0 12 28 8 12 25 27 0 1 0 0 0 0 2 0 1 0 3 7 1 0 10 9 2 0 10 1 1 4 25 1 0 1 52 10 0 15 200500 8 25 4 0 0 0 0 21 2 0 4
87 CTG 1 0 0 0 0 0 0 0 0 0 0 0 5 7 216 4 0 0 10 0 0 0 10 0 0 0 2 0 79 3 200601 9 0 1 0 0 0 0 0 0 0 0 0 0 0 3 1 0 0 0 1 0 0 0 0 0 0 0 0 0 17 0 31 0
88 CTT 0 6 1 0 0 0 1 0 0 2 0 2 27 5 4 137 7 0 1 5 0 0 0 6 0 0 2 4 10 56 4 200766 2 0 2 1 6 2 4 2 0 0 0 0 5 0 9 3 0 5 0 1 0 0 0 3 0 0 7 0 15 4 9 22
89 CCA 4 17 1 39 42 15 10 3 0 31 2 1 5 12 8 2 29 0 1 7 200484 18 43 14 3 2 0 0 27 10 14 13 43 33 13 36 15 0 4 2 9 12 29 0 10 7 6 12 1 12 2 3 11 31 2 4 1 0 7 0 9 1 24 17
90 GCG 9 15 3 1 15 23 14 3 2 1 4 4 12 205 24 3 1 34 0 19 0 19 20 4 0 2 4 0 5 3 0 5 3 6 63 0 39 11 200131 25 3 5 14 4 0 7 113 0 0 5 0 1 14 1 29 1 0 0 0 0 12 8 5 0
91 AGA 56 8 5 8 8 14 2 0 200807 8 18 1 22 0 21 0 5 7 4 55 3 0 0 0 7 3 3 1 6 3 4 2 2 0 0 0 0 0 0 0 16 0 5 8 7 15 0 0 0 0 1 7 5 4 4 1 4 0 0 0 0 0 3 1
92 TCA 1 6 1 1 5 0 0 1 0 0 1 9 0 0 5 4 7 1 16 0 11 0 0 2 0 9 0 3 0 1 0 1 1 1 1 0 4 1 0 1 2 0 1 0 0 7 6 0 26 1 0 3 201027 6 48 1 4 0 0 0 8 2 2 1
93 TGG 0 0 0 0 0 0 0 0 0 0 3 0 0 0 0 0 0 0 0 0 0 0 0 0 0 0 15 0 0 0 0 0 0 0 0 0 0 0 0 0 0 0 2 0 0 0 0 0 0 0 11 1 0 0 1 0 14 1 201024 8 0 7 5 10
94 TCC 0 0 0 0 0 1 0 1 0 8 0 23 0 0 0 0 0 0 0 0 0 14 0 0 0 0 0 1 0 0 0 0 0 0 0 0 12 6 18 0 3 9 0 0 0 0 0 0 0 20 0 0 93 200948 13 18 2 0 0 0 0 8 0 0
95 TAC 0 2 0 0 0 0 0 0 0 0 0 0 3 1 0 0 0 37 0 0 0 0 0 0 0 0 0 0 0 0 0 0 0 0 0 1 0 0 0 0 0 0 0 2 0 0 1 0 27 201142 1 51 0 3 0 0 0 22 0 0 0 0 0 0
96 ATT 0 0 0 0 0 0 0 7 0 0 0 1 32 28 0 242162 0 0 0 0 0 0 0 0 0 0 0 0 0 0 0 5 0 0 0 0 0 0 0 0 0 0 0 0 0 8 0 5 0 0 0 0 0 0 0 0 0 0 0 0 0 0 1 3
97 GTA 0 0 0 0 1 0 0 0 0 0 1 0 16 9 0 9 0 0 0 1 0 0 0 0 0 0 0 0 3 2 0 1 1 0 1 0 13 0 0 1 1 0 0 0 241973 124 68 4 1 0 0 0 0 0 0 0 0 0 0 0 11 0 0 0
98 GAA 19 0 0 0 0 0 0 0 0 0 1 0 0 0 0 0 1 0 3 0 0 0 0 0 0 0 0 0 2 0 0 0 242278 3 12 6 0 0 0 0 9 0 0 0 0 0 0 3 13 0 4 0 0 0 0 0 0 0 0 0 0 0 0 0
99 ACA 33 0 1 14 241834 11 17 6 4 16 101 0 47 8 1 2 0 13 6 5 14 0 0 2 8 6 0 0 0 21 0 4 7 0 3 0 10 7 0 0 1 5 0 8 0 16 3 1 0 25 0 0 0 25 3 0 0 1 7 0 2 0 1 0
100 CCA 2 0 0 4 56 6 2 2 0 21 0 0 0 0 0 2 17 15 2 12 241926 13 24 43 1 3 1 0 8 1 7 0 0 0 4 4 4 7 5 13 2 3 0 0 8 3 0 1 0 6 0 0 16 0 1 0 0 0 8 0 0 0 0 0
101 AAC 45 241873 2 10 0 13 0 2 1 13 0 3 1 2 0 0 0 2 8 0 0 0 2 0 0 2 0 0 0 0 1 0 4 16 3 4 0 0 5 0 7 2 5 0 12 0 7 0 0 1 0 0 0 3 0 0 0 0 1 0 11 0 0 0
102 TCT 0 9 0 14 4 7 0 9 1 0 1 7 0 0 0 0 17 1 0 0 4 1 15 13 0 0 0 0 0 0 0 0 0 0 0 1 7 1 0 1 0 0 19 1 13 2 1 0 0 0 0 24 53 72 7 241744 0 0 1 1 0 0 0 3
103 GAG 0 1 8 0 5 9 4 0 3 3 0 1 0 5 0 0 9 0 1 1 11 0 0 2 0 0 0 0 7 1 0 1 23 3 241969 17 0 0 3 0 2 0 63 1 11 0 9 15 1 0 2 1 0 1 0 0 0 0 0 0 3 0 0 2
104 AAT 25 29 6 241651 0 20 3 0 3 0 2 27 10 1 1 4 0 4 2 136 0 0 0 0 1 1 0 0 3 0 0 13 0 6 9 10 10 0 0 7 0 4 3 0 24 0 0 0 0 17 0 25 1 0 3 0 0 1 3 1 10 53 4 4
105 GGA 0 0 0 0 0 0 0 0 23 10 0 0 0 0 0 0 0 0 0 0 0 0 0 0 0 0 0 0 0 1 0 0 13 0 0 0 6 3 0 2 241703 12 41 6 20 0 0 0 0 1 0 0 1 0 0 2 6 0 0 0 0 1 0 0
106 GCA 0 6 0 0 25 0 0 3 0 0 0 1 0 0 0 0 0 0 0 1 3 6 1 0 0 0 0 0 0 0 0 0 61 0 0 0 241816 8 14 13 6 0 0 0 52 1 0 0 1 0 0 2 23 8 2 1 0 0 0 1 0 4 0 0
107 TGT 0 0 0 0 0 0 0 0 0 0 0 5 0 0 0 0 0 0 0 0 0 0 0 0 0 0 0 4 0 0 0 0 0 0 0 0 0 0 0 0 0 0 0 7 0 0 0 0 0 0 0 36 0 0 0 2 4 18 4 242200 0 0 0 18
108 TAT 1 0 0 0 0 3 0 0 0 0 0 0 0 0 0 0 0 0 0 10 0 0 0 0 0 0 1 0 0 0 0 0 1 0 0 0 0 0 0 0 0 0 0 0 0 0 0 0 1 27 4 241880 0 0 0 1 0 0 1 10 0 1 1 1
109 CCA 2 0 0 0 38 0 1 0 0 3 0 0 0 0 0 0 13 0 0 0 241868 12 138 14 2 0 0 0 4 0 0 0 0 0 0 0 0 1 0 0 0 0 0 0 0 0 0 0 0 0 0 0 5 0 0 0 0 0 0 0 0 0 0 0
110 GGA 0 0 0 0 0 0 0 0 13 0 0 0 0 0 0 0 0 0 0 0 0 0 0 0 1 0 0 0 0 0 0 0 15 0 0 0 4 0 0 0 242071 8 31 13 9 0 0 0 0 0 0 0 0 0 0 0 19 0 0 0 0 0 2 0
111 GAT 0 0 0 15 2 1 0 1 0 11 0 0 0 0 0 0 5 1 14 0 0 0 2 1 0 0 0 0 0 0 0 2 4 22 12 240972 6 0 2 3 0 0 3 12 6 0 4 3 0 1 0 16 2 0 2 0 0 0 1 3 1 0 2 6
112 CTC 0 0 0 0 0 0 0 1 0 0 0 0 16 57 1 45 0 8 0 0 0 35 0 0 0 1 0 0 60 241751 5 26 0 0 0 0 0 0 0 0 0 0 0 0 1 2 0 0 0 0 0 0 0 0 0 0 0 0 0 0 8 7 1 1
113 ATC 2 3 2 0 3 19 2 3 1 3 0 0 229 241167 2 57 3 85 2 1 0 0 0 0 1 2 0 0 14 8 0 10 8 1 7 0 7 15 46 4 15 84 16 1 3 19 9 0 0 6 0 0 3 0 6 12 0 17 0 2 3 11 0 0
114 GAC 0 54 0 4 1 1 0 0 0 1 0 3 0 0 12 0 2 4 4 2 0 0 0 0 0 0 0 0 0 5 0 0 91 241451 4 11 0 0 6 1 0 14 0 0 0 0 0 0 0 11 1 0 5 2 0 6 0 0 0 0 0 0 0 0
115 TAT 0 1 0 6 7 0 1 0 0 0 0 17 5 3 5 10 0 0 1 18 3 0 0 2 0 0 0 0 0 0 0 0 0 0 1 5 0 5 1 0 2 3 13 0 0 1 9 0 1 36 1 241749 0 3 4 1 0 0 1 16 6 0 14 14
116 GAG 0 0 9 0 0 0 2 0 0 0 0 0 0 0 0 0 11 7 9 0 0 1 7 0 0 0 0 0 0 0 0 0 82 0 241031 31 2 0 5 3 0 0 64 3 0 0 3 0 0 0 15 0 0 0 0 0 0 0 0 0 0 0 0 0
117 GAA 12 0 1 0 0 0 0 0 0 0 0 0 0 0 0 0 2 0 0 0 0 0 0 0 0 0 0 0 0 0 0 0 240641 1 13 0 2 0 0 0 18 0 0 0 0 0 0 0 9 0 0 0 0 0 0 0 0 0 0 0 0 0 0 0
118 CTG 0 0 0 0 0 0 0 0 0 0 0 0 0 1 41 0 0 0 4 0 0 0 16 0 0 0 1 0 61 20 241722 16 0 0 0 0 0 0 0 0 0 0 0 0 0 0 3 0 0 0 0 0 0 0 0 0 0 0 0 0 2 0 12 1
119 AGG 1 0 31 0 0 0 3 0 25 1 240521 9 1 0 20 1 0 18 0 3 0 0 0 0 20 13 4 0 0 0 1 0 0 0 0 0 0 0 0 0 0 0 34 0 0 0 2 0 0 35 0 0 0 0 0 0 0 1 3 0 1 0 1 2
120 GAG 0 0 19 0 0 0 0 0 0 0 0 0 0 0 0 0 0 0 1 0 0 0 0 0 0 0 1 0 0 0 0 0 74 1 241393 14 0 0 2 0 0 0 28 0 0 0 4 0 0 0 8 0 0 0 0 0 0 0 0 0 0 0 0 0
121 CAA 29 0 0 0 0 0 0 0 0 0 0 0 0 4 0 0 242000 1 20 4 0 0 0 0 8 0 0 0 2 0 0 0 1 0 1 0 0 0 1 0 0 0 0 0 0 0 0 0 82 4 0 0 0 0 0 0 0 0 0 0 0 0 0 0
122 TTG 0 0 0 0 0 0 0 0 0 0 0 0 0 0 3 4 0 0 0 0 0 0 0 0 0 0 0 0 3 0 58 1 0 0 0 0 0 0 0 0 0 0 0 0 4 0 1 1 0 0 2 0 0 0 11 0 0 0 1 0 34 0 241128 6
123 AGC 4 28 0 3 6 3 2 11 39 241267 1 32 0 34 0 4 0 2 0 7 0 0 0 0 0 0 1 0 0 0 0 3 1 0 0 0 2 0 13 3 16 15 1 2 11 0 0 0 0 0 0 2 2 0 0 6 0 8 1 5 0 0 0 2
124 TCA 4 0 0 0 27 15 0 13 0 5 2 0 0 2 9 7 0 0 5 1 21 0 1 1 0 0 0 0 1 0 1 5 2 1 1 2 2 1 4 17 30 0 1 3 2 2 0 1 24 0 0 0 241808 21 35 30 1 0 0 0 15 18 0 5
125 GTA 0 0 0 0 6 2 0 1 1 0 0 3 36 0 0 1 0 0 0 0 0 0 0 0 0 0 0 0 1 0 2 0 0 0 0 0 36 0 2 0 1 0 0 0 241991 2 24 7 3 0 0 0 0 7 0 0 0 0 0 1 10 0 0 0
126 TCA 3 1 2 6 12 0 5 1 5 0 0 60 4 0 0 2 8 0 9 1 15 0 0 1 3 0 1 6 0 0 7 0 1 2 7 1 2 2 0 0 0 2 5 9 1 9 2 1 21 0 0 0 241875 13 11 0 0 0 1 0 11 0 2 0
127 TCA 1 10 1 9 3 0 10 17 1 6 0 4 0 0 0 0 0 0 9 0 17 0 0 0 0 0 0 4 0 0 0 0 25 2 0 12 3 0 0 5 2 0 0 0 0 0 0 3 15 1 0 0 241954 5 7 4 1 0 0 0 13 0 0 5
128 TTA 0 0 0 0 1 0 10 2 0 0 0 0 29 11 0 0 0 0 0 0 0 0 0 0 0 0 0 0 12 0 1 1 0 0 0 0 0 6 0 13 0 0 0 0 5 5 0 0 2 1 1 1 16 3 0 1 1 0 0 0 241933 12 17 1
129 GAA 11 0 0 1 4 0 0 2 0 2 0 0 0 0 0 0 0 2 0 6 0 0 0 0 0 0 0 0 3 0 0 0 241760 3 12 1 0 0 0 0 11 0 0 0 0 1 0 0 7 0 0 0 10 0 1 5 0 0 0 0 0 0 0 0
130 AGA 33 0 0 0 0 0 0 1 241596 0 16 0 7 0 0 0 0 0 0 0 0 0 0 0 5 27 0 56 0 0 0 0 0 0 0 0 0 0 0 0 10 0 0 0 0 0 0 0 2 0 0 0 0 0 0 0 1 0 0 0 0 0 0 0
131 TTC 0 0 0 0 0 0 0 0 0 0 0 0 0 2 0 0 0 0 0 0 0 0 0 0 0 0 0 0 0 7 0 0 0 0 0 0 0 0 0 0 0 0 0 0 0 6 0 1 3 4 0 0 0 3 0 0 0 0 0 0 35 241995 0 16
132 GAA 22 0 0 0 1 0 0 0 0 0 0 0 0 0 0 0 3 0 1 0 0 2 0 0 0 0 0 0 0 0 0 0 242162 5 11 1 6 0 0 0 10 0 0 0 0 0 0 0 8 0 0 0 0 1 0 0 0 0 0 0 0 0 0 0
133 ATA 2 0 0 0 9 0 0 0 0 0 0 0 242144 0 20 6 0 0 0 0 0 0 0 0 0 0 0 0 6 0 0 0 0 0 0 0 0 3 0 7 0 0 0 0 5 0 7 2 0 0 0 0 0 0 0 0 0 0 0 0 0 0 0 0
134 TTT 0 0 0 0 0 0 0 0 0 0 0 0 0 0 1 0 0 0 0 0 0 0 0 0 0 0 0 0 0 0 0 6 0 2 0 0 0 0 0 0 0 0 0 0 0 0 0 4 0 0 0 5 0 0 0 5 0 0 0 1 1 25 2 242187
135 CCC 0 13 0 2 2 44 0 3 0 10 3 13 0 0 0 0 7 28 3 1 30 241082 28 23 1 1 0 2 3 9 2 0 6 11 0 1 3 10 2 0 1 0 4 0 0 0 0 0 0 2 0 0 3 14 2 0 0 0 0 0 0 0 0 0
136 AAG 47 3 240392 16 23 7 9 4 3 38 29 17 1 8 10 1 3 12 36 4 1 24 0 13 0 1 4 3 16 2 1 15 2 10 25 5 7 18 5 0 1 0 6 2 23 4 5 2 0 7 1 16 5 18 4 0 0 1 0 2 32 30 44 7
137 GAA 18 0 0 5 0 14 1 3 0 15 0 10 1 14 1 0 2 2 1 1 0 2 0 0 0 0 0 0 0 1 0 16 239869 9 19 39 0 9 4 0 23 2 0 0 4 3 5 2 5 0 0 0 1 1 3 1 3 0 1 0 1 2 2 0
138 AGT 12 0 0 48 3 5 9 7 4 21 16 241175 1 7 2 43 19 3 13 4 9 5 0 1 10 2 1 6 4 0 1 6 18 1 0 2 10 3 4 1 3 1 35 31 1 3 0 0 0 38 1 2 4 84 3 13 1 0 2 0 4 13 0 4
139 TCA 0 6 0 4 37 1 5 1 0 6 0 0 0 0 3 0 6 6 5 2 9 0 0 0 4 0 0 0 0 1 0 1 0 0 0 0 74 17 7 0 2 7 0 1 0 2 0 1 64 4 2 0 241254 4 41 4 2 1 31 1 12 0 1 0
140 TGG 0 0 0 0 0 0 0 0 0 0 5 0 0 0 0 0 0 0 0 0 0 0 0 0 0 0 8 0 0 0 0 0 0 0 0 0 0 0 0 0 0 0 1 0 0 0 0 0 1 0 36 0 0 0 2 0 35 0 235897 11 0 2 9 0
141 CCC 0 0 0 0 1 131 0 0 1 8 0 0 2 0 3 0 0 48 0 2 60 241108 2 27 0 1 0 0 3 15 1 3 18 0 7 3 0 4 1 7 0 0 0 2 2 0 1 2 0 0 0 0 1 43 3 1 0 0 0 0 0 0 4 0
142 AAC 94 241257 0 40 0 8 0 0 0 18 0 0 1 1 0 0 0 5 0 0 2 0 0 0 0 0 0 0 0 2 0 0 1 15 0 0 0 0 0 0 0 0 0 0 0 0 0 0 1 4 0 0 0 0 0 0 0 0 0 0 8 0 0 0
143 CAC 0 29 0 19 6 0 1 0 0 2 0 0 0 2 1 0 35 241263 0 30 0 2 0 0 0 12 0 0 1 2 0 2 0 0 0 0 0 1 0 1 0 0 1 0 0 8 0 1 0 147 0 20 0 1 15 7 0 0 0 0 0 0 0 2
144 ACA 34 0 0 0 235382 10 11 60 2 2 0 0 10 0 1 0 0 0 0 0 4 0 0 0 0 0 0 0 0 0 0 0 1 0 0 0 29 0 0 0 5 2 13 0 0 0 0 0 0 0 0 0 0 0 0 1 0 0 0 0 0 0 0 0
145 TTC 5 1 0 1 1 5 0 1 4 1 3 4 0 1 2 2 1 4 1 0 0 0 0 0 0 1 0 1 0 17 0 2 122 21 106 12 11 60 30 14 10 5 1 0 0 12 1 0 0 4 0 0 7 29 1 4 0 2 0 0 34 237224 2 13
146 AAC 28 235415 7 135 4 4 3 3 7 16 39 0 1 3 0 0 27 21 11 82 6 15 4 2 8 3 5 0 2 2 10 7 12 43 53 3 2 6 12 2 3 1 7 0 26 3 29 10 0 43 1 13 7 2 0 1 0 0 3 0 0 7 0 43
147 GGA 1 0 0 1 1 6 0 0 35 1 0 1 0 0 0 0 0 0 1 6 0 0 1 0 0 0 0 2 3 0 0 0 17 0 1 0 0 1 0 18 236845 21 35 12 5 0 0 0 0 0 0 0 2 1 0 10 12 0 0 0 0 0 0 0
148 GTA 3 0 2 0 66 34 36 13 0 4 1 6 203 17 0 2 1 0 5 0 1 0 1 0 1 0 0 1 2 11 0 19 5 3 1 0 10 21 0 2 8 3 2 0 233016 11 34 4 0 4 0 0 12 22 34 6 0 0 0 0 9 0 1 0
149 ACA 27 1 1 0 237332 23 54 17 0 39 0 4 20 0 0 0 0 0 0 0 3 0 0 2 0 0 0 0 0 1 0 0 0 0 0 1 13 0 0 0 0 0 4 0 0 0 0 0 0 0 0 0 27 22 19 26 0 0 0 0 0 0 0 0
150 GTA 2 0 4 0 3 5 3 1 0 10 0 8 26 7 0 0 9 0 2 2 0 0 0 2 0 0 0 0 71 31 7 13 1 0 0 0 114 6 14 59 9 2 0 3 235599 17 16 16 0 5 0 8 93 115 3 1 0 0 4 0 25 52 6 4
151 TCA 0 0 0 0 4 0 0 0 0 5 0 0 0 1 0 0 0 0 0 0 10 0 0 0 0 0 0 0 0 0 0 1 0 0 0 0 62 6 0 2 1 0 3 0 0 0 0 0 10 0 0 0 234689 23 78 1 2 0 2 0 10 0 1 2
152 TGC 0 0 0 0 1 0 0 0 0 4 0 0 0 0 0 1 0 0 0 0 2 0 0 0 0 5 0 0 0 0 0 0 1 0 0 0 0 0 0 0 1 1 1 0 0 0 0 0 0 32 0 0 0 0 0 0 21 237781 0 33 0 14 0 0
153 TCC 8 6 20 25 12 31 48 2 5 0 6 7 33 3 11 8 11 2 5 23 50 370 0 10 1 8 1 3 15 351 67 36 5 2 42 7 34 2 3 1 33 22 16 45 3 20 46 33 0 47 0 1 20 233852 25 15 0 2 8 2 5 15 12 0
154 CAT 4 27 7 168 49 30 27 57 26 6 49 53 313 5 59 28 17 26 40 235788 335 0 0 9 13 1 1 15 38 86 11 30 2 0 2 171 48 13 5 0 2 0 2 0 239 28 0 0 0 0 6 1 14 0 10 54 1 6 0 1 1 23 25 8
155 AGG 3 0 36 3 0 2 1 0 19 16 239936 22 20 5 39 55 1 6 18 4 0 0 0 1 44 0 6 0 7 6 3 1 0 2 6 1 25 1 1 4 17 6 435 48 2 1 0 32 0 0 348 4 3 0 17 26 0 0 4 0 1 1 2 1
156 GGA 16 12 0 0 0 9 4 1 16 3 0 0 0 0 6 0 20 4 1 0 0 0 0 0 0 0 2 0 0 2 0 0 278 11 4 4 45 37 0 7 239473 2 271 3 2 0 0 0 0 1 0 4 9 8 1 2 4 0 0 0 0 1 0 0
157 AAA 241032 14 21 6 26 51 0 33 17 0 0 9 2 2 4 4 33 246 2 17 0 0 0 0 0 0 1 3 2 18 13 1 57 0 5 32 0 0 0 0 2 12 13 123 5 0 13 0 1 0 0 1 55 7 2 5 0 0 0 0 18 12 18 10
158 AGC 0 45 0 2 0 8 3 2 15 238515 2 76 0 18 2 3 22 16 98 62 0 78 3 10 3 2 1 0 14 4 0 0 0 0 0 1 25 875 1 50 0 70 3 0 0 0 3 16 0 5 0 0 0 9 1 3 0 1 0 0 0 9 0 10
159 AGT 0 12 0 25 13 17 0 17 0 27 12 240944 0 0 8 8 0 12 4 0 0 0 1 0 0 0 0 4 2 2 0 1 0 24 0 0 9 0 2 4 8 6 5 24 0 0 0 0 0 0 0 0 8 8 0 6 0 0 1 2 20 0 2 0
160 TTT 0 0 0 0 0 0 0 0 0 0 0 0 0 0 3 1 0 0 0 0 0 1 0 0 0 0 0 0 0 0 0 7 0 0 0 0 0 0 0 0 0 0 0 0 0 0 0 1 0 0 0 1 0 0 0 7 0 0 0 4 3 12 2 241001
161 TAC 0 6 0 0 2 0 0 0 0 0 0 0 0 0 0 0 0 11 0 0 0 0 0 0 0 0 0 0 0 0 0 0 0 0 0 0 0 0 0 0 1 0 0 0 0 0 0 0 8 241397 0 50 0 3 0 0 0 12 0 0 0 7 0 1
162 AGA 24 52 19 14 3 0 0 4 241419 13 13 6 5 0 0 0 0 1 0 2 0 0 1 0 35 1 0 1 0 0 0 0 0 0 0 0 0 0 0 0 34 0 0 0 0 0 0 0 0 0 0 2 0 2 1 0 7 0 0 0 0 0 0 0
163 AAT 1 13 0 240762 0 1 0 2 0 0 0 12 0 0 0 2 0 1 0 8 0 0 0 0 0 0 0 0 0 0 0 0 0 0 0 11 0 0 0 0 0 0 0 0 1 0 0 0 0 0 0 0 0 1 1 1 0 0 0 0 0 0 0 0
164 TTG 0 0 0 0 1 0 0 0 0 0 0 0 7 2 5 0 0 0 0 0 0 0 0 0 0 0 0 0 0 0 6 7 0 0 0 0 0 0 0 0 0 0 0 0 1 7 16 7 0 0 3 0 0 0 2 0 0 0 0 0 29 0 241698 11
165 CTA 0 1 0 0 0 0 0 2 0 0 0 6 65 0 0 0 5 2 0 2 13 0 0 0 4 0 0 0 240445 15 28 6 0 0 0 0 0 0 0 0 0 1 2 0 3 1 1 0 0 0 0 0 0 0 0 0 0 0 0 0 41 0 1 0
166 TGG 0 0 0 0 0 0 0 0 0 0 4 0 0 0 0 0 2 0 0 0 0 0 0 0 0 0 6 0 0 0 0 0 0 0 0 0 0 0 0 0 0 0 1 0 0 0 0 1 0 0 75 0 0 0 2 0 20 2 241652 16 0 1 7 0
167 CTG 0 0 0 0 0 0 0 0 0 0 0 0 4 1 101 13 0 0 5 0 0 1 23 0 0 0 0 0 56 9 240110 27 0 0 0 0 1 0 0 0 0 0 0 0 0 0 11 14 0 0 0 0 0 0 0 0 0 0 0 0 2 0 58 0
168 ACG 0 0 52 1 40 31 241179 22 14 0 3 0 0 0 46 0 0 0 0 0 0 0 1 0 0 1 0 0 1 3 0 1 3 0 0 0 0 0 29 0 0 8 3 1 0 0 0 0 0 0 0 3 0 0 1 6 0 0 0 0 1 0 0 0
169 AAG 52 12 240716 30 1 6 13 10 4 83 15 59 1 0 63 0 1 8 5 4 0 0 0 0 2 2 2 0 14 18 4 5 0 0 33 0 2 53 5 126 13 16 1 0 15 19 19 7 0 0 1 0 48 30 49 93 0 2 0 8 0 0 14 1
170 AAG 21 28 240862 35 12 9 19 7 3 17 39 4 3 2 20 8 11 43 2 6 0 0 0 0 17 22 5 11 74 89 47 19 0 11 25 0 80 27 134 0 4 6 2 3 4 2 5 0 0 3 0 3 48 29 21 8 0 1 9 0 1 40 36 0
171 GGG 0 51 0 6 0 9 11 2 0 13 20 0 0 0 0 0 0 19 0 1 0 1 3 0 1 0 0 2 9 27 4 4 0 4 90 42 9 21 14 7 32 4 240848 15 0 0 11 0 1 2 0 2 2 3 2 4 0 0 10 0 2 1 3 19
172 GAT 0 9 0 54 31 0 3 0 0 2 0 3 2 0 0 5 10 2 0 0 0 9 1 4 0 0 0 0 2 0 0 2 35 8 52 241343 3 0 1 5 0 1 0 36 3 6 3 7 1 0 0 20 0 5 0 0 0 0 0 0 0 0 0 0
173 TCA 2 20 1 29 78 14 0 1 0 6 0 0 7 18 5 7 2 4 37 10 24 14 0 11 2 0 1 0 8 11 19 4 33 43 20 2 3 2 2 9 1 2 19 7 6 12 43 5 14 1 0 20 240745 5 57 36 0 0 0 0 51 8 5 3
174 TAC 0 4 0 0 0 0 0 0 0 0 0 0 0 0 0 0 0 12 0 0 0 0 0 0 0 0 0 0 0 0 0 0 0 2 0 0 0 0 0 0 0 0 0 0 0 0 0 0 48 241485 1 33 0 0 0 0 0 30 0 0 0 8 0 2
175 CCA 37 32 81 13 127 91 0 67 10 0 7 24 0 15 4 3 92 41 235 3 238089 16 19 14 42 115 9 25 17 88 0 12 0 9 1 41 216 1 83 2 3 4 8 9 8 20 10 33 0 122 0 22 67 10 25 34 0 13 5 5 0 43 9 10
176 AAG 20 9 241029 20 16 10 38 30 2 23 61 1 19 4 89 5 30 8 107 28 49 49 55 74 26 3 1 34 36 44 12 4 4 0 8 2 8 10 0 2 1 9 1 0 17 8 55 0 0 7 2 39 7 5 3 10 0 0 15 2 8 8 4 25
177 CTG 0 0 0 0 13 12 71 4 0 0 0 0 2 3 78 2 0 2 4 2 0 0 11 0 0 0 0 0 49 2 241163 20 0 0 0 0 22 1 19 0 0 0 1 0 37 16 5 35 0 6 0 1 8 1 15 2 0 4 0 2 4 3 18 2
178 ACC 1 94 0 1 46 241490 30 9 0 2 0 8 0 19 0 4 0 3 4 20 0 0 0 0 0 0 3 0 5 3 0 6 1 0 4 0 2 24 21 5 10 0 4 0 0 0 0 12 0 0 0 0 1 5 0 0 0 2 5 0 0 8 0 3
179 AAT 20 22 11 241787 0 0 5 2 0 0 0 26 1 0 0 7 0 0 0 3 0 6 0 2 0 0 5 0 0 2 0 0 0 21 4 2 0 6 3 0 28 4 5 1 25 0 4 1 0 0 0 3 5 2 2 0 0 0 0 3 0 0 1 2
180 TCC 4 5 0 10 2 33 2 27 2 10 9 19 5 0 12 3 0 17 2 0 0 8 0 0 5 0 0 1 6 5 8 0 65 4 6 0 1 3 3 0 5 0 1 0 7 1 1 31 0 45 0 0 40 240825 16 8 0 0 0 0 1 28 0 4
181 TAT 0 0 0 6 0 0 0 0 0 0 0 0 0 0 0 0 0 0 0 39 0 0 0 0 0 0 0 0 0 0 0 0 0 0 0 2 0 0 0 0 0 0 0 0 0 0 0 0 6 5 5 241872 0 0 0 1 0 0 1 11 0 6 0 0
182 GTG 2 0 0 5 0 0 2 17 7 22 2 1 3 3 41 3 10 5 19 1 0 0 0 0 0 2 8 10 3 1 4 0 8 0 7 0 0 27 10 5 0 0 4 0 38 8 241467 18 0 3 0 0 9 0 13 4 0 0 20 1 15 2 11 6
183 AAC 45 241919 0 14 0 3 0 0 0 10 0 0 0 0 0 0 0 0 0 0 0 0 0 0 0 0 0 0 0 0 0 0 0 16 0 0 0 0 0 0 0 0 0 0 0 0 0 0 0 0 0 0 0 0 0 0 0 0 0 0 0 0 0 0
184 AAT 3 21 4 241886 2 5 2 31 0 1 0 33 1 0 2 3 0 0 0 1 0 0 0 0 2 0 4 0 7 11 2 0 0 0 1 12 0 7 0 0 1 2 0 20 2 6 3 0 0 0 0 1 1 0 0 12 0 0 0 0 6 0 0 0
185 AAA 241784 27 47 6 1 0 0 0 34 0 0 0 8 2 6 3 8 3 3 1 0 0 0 0 1 0 0 0 1 2 9 0 37 0 3 0 0 2 1 3 1 7 1 2 0 0 0 4 0 0 0 0 0 0 0 0 0 0 0 0 0 3 2 4
186 GGG 0 1 0 0 0 5 6 6 0 0 30 0 0 0 0 1 0 0 1 6 0 0 1 1 2 0 1 0 0 1 11 0 0 1 54 6 10 4 0 0 36 16 241654 10 0 0 9 0 1 0 0 1 0 2 0 38 0 0 23 0 0 0 0 0
187 AAA 242076 8 28 0 0 0 3 0 20 0 0 0 1 2 0 2 28 1 0 0 0 0 0 0 0 0 0 2 1 9 0 0 23 0 5 0 4 8 0 3 1 2 1 0 2 2 3 15 3 0 0 0 0 0 0 0 0 5 0 6 1 0 0 2
188 GAA 16 4 0 1 0 1 9 0 0 24 0 1 0 2 1 1 1 17 4 0 14 10 2 4 0 2 0 0 1 13 4 0 241982 26 18 5 7 0 0 0 14 0 0 0 4 0 0 13 11 1 0 2 0 7 0 1 0 0 0 0 0 1 0 0
189 GTC 0 0 0 0 0 0 0 0 0 0 0 0 6 45 0 1 0 0 0 0 0 0 0 0 0 0 0 0 4 1 1 0 0 0 0 0 0 11 0 0 0 0 0 0 53 242093 12 49 0 0 0 0 0 0 0 0 0 0 0 0 0 11 0 0
190 CTT 0 0 0 0 0 0 0 0 0 0 0 0 0 0 20 42 0 0 0 4 0 0 0 38 0 0 0 6 7 13 12 241331 0 0 0 0 0 0 0 0 0 0 0 0 0 0 0 1 0 0 0 0 0 0 0 0 0 0 0 0 5 0 1 3
191 GTA 0 0 0 0 0 0 0 0 0 0 0 0 43 0 3 0 0 0 0 0 0 0 0 0 0 0 0 0 22 0 9 3 2 0 0 0 15 0 0 0 2 0 1 0 198550 2 20 10 0 0 0 0 0 0 0 0 0 0 0 0 13 0 3 0
192 CTA 0 0 0 0 0 0 2 1 0 0 0 0 36 5 6 3 2 0 0 0 19 0 0 0 5 0 0 0 198668 1 10 2 0 0 0 0 0 0 0 0 0 0 0 0 1 3 0 7 0 0 0 0 0 0 0 0 1 0 0 0 11 0 3 0
193 TGG 0 0 0 0 0 0 0 0 0 0 2 0 0 0 0 0 0 0 0 0 0 0 0 0 0 0 10 0 0 0 0 0 0 0 0 0 0 0 0 0 0 0 1 0 0 0 0 0 0 2 8 1 0 0 2 0 11 0 198327 10 0 1 1 3
194 GGT 0 0 0 0 0 0 0 0 0 0 0 17 0 0 0 0 0 0 0 0 0 0 0 0 0 0 0 2 0 0 0 0 0 0 0 8 3 0 1 1 9 17 20 197889 0 0 0 129 0 0 0 0 0 0 1 0 0 0 0 6 0 0 0 0
195 GTT 0 0 0 0 0 1 0 0 0 0 0 0 0 7 1 56 0 1 0 0 0 0 0 0 0 0 0 0 20 0 0 7 0 0 0 1 0 0 0 23 0 0 0 2 7 38 8 198342 0 0 0 0 0 0 0 0 0 1 0 0 0 1 0 14
196 CAT 0 0 0 20 0 0 0 0 0 0 0 0 0 0 0 0 3 39 2 198567 0 0 0 1 0 0 0 9 0 0 0 1 0 0 0 5 0 0 0 0 0 0 0 0 0 0 0 0 0 0 0 6 0 0 0 0 0 0 0 0 0 0 0 0
197 CAC 0 323 0 14 3 0 1 7 0 2 2 1 0 0 0 5 63 197917 0 21 0 1 0 0 0 8 0 0 0 3 2 0 0 14 1 6 0 4 1 4 0 0 0 0 0 0 1 0 0 16 0 6 3 20 5 0 0 4 15 5 52 1 3 1
198 CCG 0 0 0 0 0 3 81 0 0 0 0 0 0 0 0 0 0 0 11 0 45 1 198449 9 0 0 2 0 0 0 9 0 0 0 0 0 0 0 2 9 0 0 0 0 0 0 0 0 0 0 0 0 0 0 15 0 0 0 0 0 0 0 0 0
199 TCT 0 0 0 0 0 0 0 2 0 0 0 7 0 0 5 0 0 0 0 0 0 0 0 19 0 0 0 0 0 0 0 0 0 0 0 1 0 0 0 0 0 0 5 0 0 0 0 1 0 7 0 80 3 19 5 198311 0 0 1 0 0 0 0 9
200 AGC 0 26 0 0 0 4 0 0 42 198230 1 36 0 16 0 0 0 0 0 0 0 0 0 0 0 3 0 0 0 0 0 0 0 0 0 0 0 0 0 0 1 16 0 0 0 0 0 0 0 0 0 0 0 0 0 9 0 1 0 0 1 0 0 0
201 AGT 1 5 0 22 0 39 2 7 2 7 1 197991 2 19 3 20 0 1 0 2 0 0 0 2 0 0 1 1 6 0 0 3 16 0 5 0 1 1 0 0 0 6 0 16 0 0 0 1 0 5 0 1 1 25 6 0 0 0 16 3 1 1 5 3
202 GAT 1 5 1 19 3 0 0 0 0 39 0 0 5 2 0 0 0 0 0 3 0 0 0 0 0 0 0 0 0 1 0 2 26 33 7 198604 1 2 0 0 2 3 1 15 0 1 1 3 0 0 0 14 7 0 8 0 0 0 0 0 0 0 7 0
203 GAG 0 0 19 0 0 0 0 0 1 0 1 0 0 0 0 0 0 0 1 0 0 0 0 0 0 1 0 0 0 0 0 0 67 2 197238 9 0 0 2 0 1 0 31 0 0 0 1 0 0 0 4 0 0 0 0 0 0 0 0 0 0 0 0 0
204 CAA 33 0 0 0 0 0 0 0 0 0 0 0 0 0 0 0 198004 1 4 4 0 0 0 0 5 0 0 0 2 0 0 0 1 0 0 0 0 8 14 2 0 0 0 0 0 0 0 0 14 0 0 0 2 0 0 0 0 0 0 0 0 0 0 0
205 CAG 1 3 37 40 2 1 0 2 2 3 0 3 0 0 1 6 17 6 198037 8 0 0 4 0 0 0 32 0 22 2 6 0 1 1 28 0 0 4 12 0 0 3 0 2 1 0 11 0 0 4 6 19 0 2 7 0 1 0 0 0 0 2 1 2
206 AGT 0 1 0 12 0 7 1 2 0 12 4 197566 3 5 0 8 0 0 1 2 0 0 0 0 0 0 0 0 8 0 0 3 22 32 10 56 1 7 0 0 3 2 4 38 0 0 2 0 2 2 1 5 1 0 12 6 0 0 0 7 0 0 1 2
207 CTC 0 0 0 0 0 0 0 0 0 0 0 0 0 106 39 0 0 7 0 1 0 5 0 0 0 4 1 0 54 198174 48 4 0 0 0 0 0 2 0 0 0 0 0 0 2 0 0 1 0 1 0 0 0 0 0 0 0 0 0 0 0 5 0 0
208 TAT 0 0 0 1 0 0 0 0 0 0 0 0 0 0 0 0 0 0 0 18 0 0 0 0 0 0 0 0 0 0 0 0 0 0 0 0 0 0 0 0 0 0 0 0 0 0 0 0 0 14 0 198205 0 0 0 0 0 0 0 5 0 0 0 0
209 AGT 0 2 1 37 2 0 25 29 1 14 3 197435 3 2 10 18 6 0 2 0 7 2 12 0 0 0 6 0 26 4 12 35 0 40 0 23 4 0 0 6 30 9 1 137 5 2 0 0 0 5 0 7 0 1 1 13 0 0 0 5 10 4 13 1
210 AAT 7 5 44 197586 6 5 4 0 0 6 0 16 60 13 1 4 3 0 9 14 8 10 62 1 0 7 0 1 7 4 9 0 0 0 57 78 14 0 26 82 0 36 0 8 8 0 7 28 0 6 0 3 64 38 0 0 0 0 2 0 41 6 3 1
211 GGA 0 1 0 10 8 32 0 0 30 6 0 2 5 3 0 0 3 2 3 1 5 9 0 0 1 0 0 0 0 2 0 0 26 0 8 1 1 1 2 0 197938 5 17 8 3 0 0 5 0 2 0 2 0 19 12 4 13 0 0 0 1 4 6 6
212 AAT 1 14 3 197864 0 0 0 4 1 0 0 29 10 0 14 0 8 19 3 1 4 53 0 3 1 0 0 0 0 8 0 0 7 0 0 11 18 0 3 7 1 23 0 4 3 7 6 30 0 2 0 4 0 4 0 0 0 0 5 0 1 3 9 16
213 GCT 16 0 0 5 63 7 21 45 0 1 4 14 4 0 0 1 1 5 0 7 0 31 8 75 0 6 0 0 0 1 0 0 0 0 0 33 21 19 4 196713 0 0 1 1 0 9 0 11 0 0 0 2 8 1 5 57 0 1 0 2 0 0 1 7
214 TAT 1 0 0 1 0 0 0 0 0 0 0 2 0 16 0 0 1 0 24 28 0 0 0 0 0 1 0 0 0 0 0 0 0 0 0 2 1 0 0 0 0 0 2 1 198 0 0 7 0 9 2 198344 1 0 4 1 0 1 1 14 0 8 5 3
215 GTC 0 0 0 0 0 0 0 0 0 0 0 0 10 20 0 0 0 0 0 0 0 0 1 0 0 0 0 0 0 1 0 2 0 0 0 0 0 5 0 0 0 1 0 0 16 198535 2 10 0 0 0 0 0 0 0 0 0 0 0 0 0 11 0 2
216 TCT 1 1 3 1 10 0 0 8 65 0 1 1 9 5 2 8 2 3 3 0 0 0 0 11 0 0 6 2 10 0 0 0 0 0 0 1 20 3 4 4 1 2 0 0 0 4 0 27 0 127 0 34 5 37 4 198298 0 0 8 2 5 28 8 12
217 GTA 0 0 0 1 0 0 0 0 0 0 0 0 46 0 0 1 0 0 0 0 0 0 0 0 0 0 0 0 1 0 0 0 2 0 0 0 9 0 0 0 0 0 0 0 198135 4 41 2 0 0 0 0 0 0 0 0 0 0 0 0 4 0 0 0
218 GCG 0 0 0 0 0 27 23 0 0 37 0 0 0 3 17 0 5 43 9 0 0 0 6 0 0 0 0 3 3 0 0 0 0 0 32 0 37 9 197154 36 0 2 1 0 0 0 51 2 0 1 0 3 1 5 23 15 0 4 22 1 0 5 3 0
219 TCT 5 0 0 0 4 11 1 16 0 3 0 1 0 0 0 0 0 0 3 1 0 0 0 14 0 0 0 0 0 0 0 0 0 0 0 0 2 0 4 2 9 12 0 3 0 0 0 0 0 0 0 22 15 58 26 198278 0 3 0 2 0 0 0 16
220 TCA 9 1 2 6 1 8 28 1 21 11 1 0 0 2 20 1 6 4 6 70 95 15 1 5 0 10 0 2 5 25 5 0 2 44 2 2 7 1 6 33 13 14 1 1 0 41 3 0 9 1 2 4 198037 2 17 5 1 1 2 1 41 3 6 6
221 AAT 6 14 3 198083 2 5 1 20 5 5 0 14 0 0 0 6 1 1 7 6 0 0 0 2 1 1 3 5 2 0 5 0 1 1 6 20 3 13 5 2 9 1 5 2 0 2 0 0 0 3 0 1 6 6 7 2 0 0 0 0 0 0 1 1
222 TAT 0 0 0 0 8 2 7 5 0 0 0 0 2 0 10 5 1 0 0 14 0 0 0 0 0 0 0 0 8 1 7 5 0 0 0 1 1 1 2 0 0 0 0 0 1 1 2 9 2 24 2 198312 1 1 1 3 0 0 13 13 8 2 2 0
223 AAC 8 197159 0 59 0 0 0 0 2 5 2 3 16 59 2 8 18 37 14 197 0 0 0 0 2 1 0 0 2 12 6 5 144 46 7 0 12 22 21 8 5 4 2 1 8 13 6 23 0 50 0 19 1 0 2 0 0 0 0 6 30 65 10 50
224 AGG 19 10 18 6 0 9 1 6 24 15 197377 11 1 2 10 0 0 24 30 6 2 0 0 0 7 4 5 30 0 1 8 1 0 0 0 0 7 1 4 4 0 10 25 17 1 20 1 0 0 0 0 0 26 1 2 4 0 1 5 0 2 0 0 0
225 AGA 32 2 7 0 1 0 0 0 194969 0 27 1 9 3 15 1 2 1 5 0 0 0 0 0 1 1 2 7 0 21 14 0 0 0 0 0 0 0 1 0 21 0 0 0 0 2 0 0 0 0 0 0 0 0 0 0 1 0 0 0 3 1 3 0
226 TTC 0 2 0 2 7 14 12 1 0 5 0 0 13 13 10 17 1 0 0 0 0 0 0 0 0 0 0 0 11 10 10 1 4 1 1 0 3 0 0 1 0 0 0 0 38 18 19 23 0 3 0 17 0 13 2 0 0 2 2 0 34 197150 0 33
227 ACC 9 17 2 5 22 197500 2 15 2 15 9 0 26 27 27 6 0 10 2 0 0 0 0 1 9 6 0 0 0 2 3 0 5 1 0 0 4 74 4 3 0 3 1 0 0 4 1 2 0 0 0 1 5 13 0 30 0 1 5 0 0 45 0 6
228 CCG 0 5 0 0 10 1 15 1 0 1 0 3 0 2 1 51 0 0 15 0 56 21 197986 26 1 0 21 1 2 0 14 0 0 0 1 0 2 24 14 13 2 0 5 0 22 3 12 20 0 0 0 0 0 1 36 9 0 0 0 3 0 0 0 0
229 GAA 16 0 0 0 11 3 11 22 1 6 0 9 0 3 2 3 2 15 5 4 0 3 0 4 0 0 0 6 5 1 1 3 194223 15 28 10 12 2 2 4 45 48 30 27 7 4 0 4 12 32 0 54 96 17 12 33 1 7 9 10 5 128 7 49
230 ATA 4 3 0 2 17 7 12 0 0 3 0 0 197669 8 33 37 7 1 2 3 10 8 7 17 5 0 2 0 1 6 1 14 1 0 0 1 2 1 0 2 2 0 0 0 40 33 4 17 0 14 0 4 2 3 7 4 0 4 1 3 3 0 1 5
231 GCT 0 2 0 1 45 17 49 36 13 16 2 10 0 0 4 1 24 7 50 4 0 0 0 2 0 3 5 3 15 26 22 2 0 2 0 28 5 23 13 195812 4 0 2 2 15 55 63 212 0 107 1 11 9 1 8 14 0 1 5 18 12 7 14 1
232 GCA 0 27 17 33 66 7 0 14 18 43 8 2 38 114 53 101 9 91 8 117 36 6 65 17 7 11 24 6 24 4 29 17 31 24 23 39 195991 26 53 6 13 0 26 16 29 26 39 85 0 21 0 80 22 5 2 3 0 11 22 18 26 42 86 48
233 AGG 7 0 12 0 0 0 0 0 63 0 194171 7 0 0 22 0 0 0 0 1 0 0 0 0 0 0 25 11 0 0 0 0 0 1 0 0 0 0 2 0 0 0 26 0 0 1 0 3 0 0 1 0 0 0 0 0 0 1 15 0 1 0 0 0
234 CCC 6 1 2 1 0 15 1 0 19 0 0 7 2 2 1 25 4 21 0 0 22 197608 2 74 4 39 0 3 0 20 6 12 0 0 0 0 8 17 3 1 0 0 0 0 5 0 6 2 0 12 0 0 4 20 1 0 0 0 1 0 2 1 0 4
235 AAA 194722 16 30 11 3 0 35 0 23 37 10 0 6 6 52 11 23 5 58 0 3 7 7 0 9 48 4 9 36 102 175 12 51 4 14 0 32 22 40 22 0 3 0 0 88 20 0 21 0 64 0 0 56 45 4 8 3 114 12 0 64 1 17 28
236 GTA 2 9 4 5 36 21 1 2 15 2 6 7 73 5 44 17 5 38 11 2 0 0 0 0 4 15 4 0 6 10 5 39 1 1 0 6 23 1 1 27 0 0 0 0 197524 10 26 1 10 2 2 2 1 10 5 8 0 4 1 4 32 4 2 7
237 AGA 23 79 38 28 2 1 1 0 195757 16 33 4 20 6 42 6 44 7 28 3 0 0 0 0 6 3 1 0 9 27 2 8 0 1 11 1 7 19 12 5 47 5 2 1 5 6 0 8 1 2 0 12 24 11 21 1 1 18 5 1 1 14 8 20
238 GAT 0 2 0 3 1 3 5 0 0 0 0 0 0 11 0 0 0 0 0 1 0 0 0 0 0 0 0 0 0 0 1 1 4 23 6 195621 0 0 0 0 0 0 0 7 0 0 0 0 0 0 0 5 0 0 0 0 0 0 0 0 0 3 0 0
239 CAA 21 21 1 7 0 1 0 0 0 1 0 2 1 0 22 0 196733 1 36 2 2 0 0 0 33 0 0 0 1 2 4 2 0 0 1 1 1 0 0 7 2 0 0 0 2 1 1 10 11 0 0 0 0 6 0 0 0 3 0 0 0 1 0 0
240 CAT 0 23 3 97 7 0 0 21 0 1 0 11 26 4 6 0 17 18 13 193239 21 8 2 31 0 2 5 3 12 8 0 7 10 0 1 3 1 1 5 2 0 0 0 2 20 25 7 0 0 0 0 6 11 18 4 0 0 0 0 0 1 0 19 0
241 GGG 0 0 0 0 0 0 0 0 0 1 29 0 0 0 0 0 0 0 0 0 0 0 0 0 0 0 0 0 0 0 0 0 0 3 23 0 0 0 0 0 18 7 189288 9 0 0 4 0 0 0 0 0 0 0 0 0 0 0 10 0 0 0 0 0
242 AGG 0 0 31 0 0 0 1 0 19 1 185894 5 0 0 10 0 0 0 0 0 0 0 0 0 1 0 9 4 0 0 0 0 0 0 0 0 0 0 0 0 0 0 24 1 0 0 0 0 0 0 0 0 0 0 0 0 0 0 2 0 0 0 0 1
243 ATG 0 0 1 0 1 0 8 0 0 0 1 0 26 3 191595 7 2 0 2 0 0 0 0 0 0 0 0 0 0 0 2 1 0 0 0 0 0 0 0 0 0 0 0 0 0 2 22 0 0 0 0 0 0 0 0 0 0 0 1 0 0 2 3 0
244 AAC 14 192143 2 23 0 5 1 2 1 7 7 0 12 28 14 8 17 45 2 0 3 0 0 0 2 0 0 0 2 2 9 1 0 9 1 0 6 7 2 1 0 0 0 0 0 2 0 7 0 40 0 11 7 0 0 0 0 0 1 0 31 0 10 2
245 TAT 0 0 1 2 0 6 1 0 1 0 0 0 0 0 2 0 0 2 0 10 0 0 0 0 0 0 0 0 0 0 0 0 0 0 0 0 0 0 0 0 0 0 0 0 2 0 0 1 9 17 0 195218 0 0 0 0 0 0 0 13 0 1 0 2
246 TAC 0 2 0 0 0 1 0 0 0 0 0 0 0 0 1 0 0 98 0 35 0 0 0 0 0 0 0 0 1 3 1 0 0 1 0 0 2 4 9 0 1 0 3 0 0 0 0 1 14 197132 0 19 0 0 0 0 0 8 0 0 1 17 0 8
247 TGG 0 0 1 0 0 0 0 0 0 0 2 0 0 0 0 0 0 0 0 0 0 0 0 0 0 0 20 0 0 0 1 0 0 0 0 0 0 0 0 0 0 0 2 1 0 0 0 0 0 0 8 0 0 0 0 0 6 0 197652 4 0 0 5 0
248 ACC 3 10 4 2 11 192674 8 22 1 2 2 4 0 25 4 5 17 3 1 17 0 0 0 0 5 1 0 0 5 1 2 1 1 1 0 0 0 24 0 5 0 0 0 0 2 0 5 6 0 0 0 1 1 5 0 5 0 0 1 1 7 0 6 0
249 TTG 1 0 0 0 0 0 23 0 0 0 1 0 4 0 4 20 0 0 0 0 0 0 0 0 1 0 2 1 2 15 21 7 0 0 0 0 0 0 1 0 0 0 0 0 8 6 7 2 0 0 2 0 0 0 21 0 0 0 0 0 157 3 193783 10
250 CTA 0 0 0 0 1 0 0 0 0 0 0 0 56 13 1 7 3 0 0 0 5 0 0 0 0 0 0 0 196549 52 10 11 0 0 0 0 0 0 0 0 0 0 0 0 4 1 1 4 0 0 0 0 0 0 0 0 1 0 0 0 51 0 1 0
251 GAA 17 11 12 9 13 5 0 0 6 18 6 3 2 0 48 4 24 2 2 8 25 9 81 5 4 0 9 0 1 2 0 0 196823 6 15 2 32 15 6 0 22 5 4 0 1 2 4 0 9 22 0 63 5 7 0 1 1 5 0 0 12 7 0 0
252 CCC 2 2 2 0 0 22 0 0 0 0 0 0 0 0 0 0 1 34 1 2 19 197421 6 23 0 2 0 2 0 4 0 0 0 7 0 6 1 1 0 2 1 2 0 0 0 0 0 3 0 0 0 0 0 15 2 3 0 0 0 0 0 0 0 0
253 GGA 2 0 0 3 3 8 0 2 50 6 2 2 0 0 0 0 1 2 0 0 0 0 0 0 4 6 3 0 0 6 2 0 17 3 0 1 2 1 3 12 196796 1 89 5 2 0 0 0 0 3 0 1 0 1 2 0 6 3 0 0 0 2 1 1
254 GAC 0 20 0 0 0 0 0 0 0 3 1 0 0 0 1 0 44 22 6 7 0 0 0 0 0 0 0 0 0 0 0 0 41 196740 13 18 2 2 12 0 1 19 15 0 0 2 0 0 0 13 0 0 7 7 1 0 0 0 0 0 0 0 0 0
255 ACA 17 24 1 1 195942 29 5 37 4 0 2 14 14 2 0 4 13 6 5 7 2 0 0 0 0 2 5 0 0 1 3 2 19 1 9 10 17 1 6 0 0 5 3 0 8 13 0 14 0 17 0 5 11 11 0 2 0 4 23 1 0 2 0 3
256 ATA 2 0 0 0 14 0 0 0 0 0 0 0 197769 9 13 27 0 0 0 0 0 0 0 0 0 0 0 0 4 8 0 5 0 0 0 0 0 0 0 0 0 0 0 0 11 1 0 0 1 0 0 0 0 0 0 0 0 0 0 0 15 0 11 0
257 ATA 2 0 2 12 23 7 0 4 4 11 0 4 196858 10 39 35 51 3 29 2 0 0 0 0 1 0 2 0 16 20 10 19 0 0 0 1 6 9 5 23 3 28 1 5 28 6 3 1 0 2 0 19 0 53 8 4 1 2 11 15 50 42 8 3
258 TTT 0 0 0 0 0 0 0 0 0 0 0 0 2 0 0 17 0 0 0 0 0 0 0 0 0 0 0 0 2 1 0 4 0 0 0 0 0 0 0 0 0 0 0 0 2 1 1 4 0 3 0 2 0 1 0 0 0 0 0 4 8 10 3 197226
259 GAG 0 0 15 0 2 0 4 2 0 0 0 0 0 0 0 0 0 0 1 0 0 0 0 0 0 0 0 0 0 0 0 0 16 0 198211 19 0 0 3 0 0 0 36 0 0 11 8 0 0 0 4 0 2 0 2 1 0 0 0 0 2 0 0 0
260 GCA 0 0 0 0 28 0 0 0 0 0 0 0 0 0 0 0 0 0 0 0 0 0 0 0 0 0 0 0 0 0 0 0 28 2 0 0 196110 13 14 15 4 1 2 0 16 0 1 0 0 0 0 0 13 0 0 3 0 0 0 2 0 0 0 0
261 ACT 0 0 0 43 36 39 3 197700 0 7 0 15 6 0 0 8 0 1 0 0 0 0 0 0 0 1 0 1 0 0 1 0 3 0 2 0 0 4 0 11 0 0 0 0 0 0 0 0 0 2 0 0 5 4 6 2 0 0 0 2 3 0 0 0
262 GGT 0 0 0 0 0 0 0 0 0 0 0 39 0 0 0 0 0 0 0 0 0 0 0 0 0 0 0 0 0 0 0 0 0 0 0 20 1 0 1 0 15 44 13 197834 0 0 0 7 0 0 0 0 0 0 0 0 0 0 0 4 0 0 0 0
263 AAT 2 14 0 198065 0 1 0 0 0 0 0 9 0 0 0 1 0 0 0 3 0 0 0 0 0 0 0 0 0 0 0 0 0 0 0 22 0 0 0 0 0 0 0 0 0 0 0 0 0 0 2 0 0 0 0 0 0 0 0 0 0 0 0 0
264 CTA 0 0 0 0 0 0 0 0 0 0 0 0 15 3 0 1 2 0 0 0 17 0 0 0 0 0 0 0 198205 9 5 11 0 0 0 0 0 0 0 0 0 0 0 0 1 0 0 1 0 3 0 0 0 0 0 0 0 0 1 0 9 7 0 5
265 ATA 4 0 0 0 4 0 0 0 3 0 0 0 195873 27 47 4 0 0 0 0 0 0 0 0 0 0 0 0 4 151 18 7 0 0 0 0 1 13 6 7 0 0 0 0 17 0 14 4 0 0 0 0 0 0 0 0 0 0 0 0 33 0 33 0
266 GCA 0 0 0 0 9 0 0 0 0 0 0 0 0 1 1 0 0 0 0 0 0 1 0 0 0 0 0 0 0 0 0 0 22 0 0 0 197528 17 6 12 0 0 0 0 12 1 2 0 0 0 0 0 4 0 0 1 0 0 0 1 0 0 0 0
267 CCA 0 0 0 0 16 0 0 0 0 0 0 0 0 0 0 0 16 0 0 0 196942 27 19 17 1 0 0 0 10 0 0 0 0 0 0 0 0 0 0 0 0 0 0 0 0 0 0 0 0 0 0 0 4 0 0 0 0 0 0 1 0 0 0 0
268 TGG 0 0 0 4 5 2 0 1 0 0 2 0 0 1 0 5 0 3 1 0 0 0 0 0 0 1 9 0 0 0 1 0 0 0 3 0 0 5 6 0 0 1 2 0 1 17 1 2 0 3 9 0 18 6 2 6 11 2 197552 23 5 2 9 1
269 TAT 0 0 0 2 0 0 0 7 0 0 1 0 0 0 6 2 0 6 1 44 0 0 0 0 0 0 0 0 0 0 0 0 0 0 0 2 0 0 0 0 0 0 0 0 0 0 0 1 1 5 3 197977 1 0 0 0 0 0 10 6 0 1 0 10
270 GCT 0 0 0 0 0 0 0 37 0 1 0 2 0 0 0 0 0 0 0 0 0 0 0 0 0 0 0 0 0 0 0 0 0 0 0 43 7 29 8 197320 1 0 8 2 0 0 0 8 0 0 0 0 1 2 1 16 0 0 0 0 0 0 0 0
271 TTC 0 0 0 0 0 0 1 0 0 0 0 0 0 1 1 0 0 6 0 4 0 0 0 0 0 0 0 0 2 7 0 2 0 0 0 0 0 0 0 0 0 0 0 0 0 1 0 0 0 14 0 3 0 7 0 0 0 0 1 0 13 197454 3 94
272 GCA 2 0 0 0 59 2 10 4 0 8 0 0 1 4 0 3 1 2 30 0 1 0 0 0 1 2 0 4 1 3 1 15 26 0 21 0 198136 5 9 10 3 7 3 13 15 22 17 0 0 6 0 4 16 6 3 5 0 0 0 0 1 0 40 0
273 CTG 0 0 0 0 0 0 0 0 0 0 0 0 2 0 76 13 0 0 5 0 0 0 56 0 0 0 4 0 128 16 197780 21 0 0 0 0 0 0 0 1 0 0 0 0 9 1 11 18 0 0 0 0 0 0 0 0 0 0 0 0 4 1 24 0
274 AGT 11 4 0 34 10 6 3 19 3 8 16 198191 1 8 5 20 10 2 1 0 0 0 0 0 2 10 3 7 7 8 2 6 19 14 1 2 5 5 0 1 6 0 3 18 2 16 1 20 0 2 0 4 15 20 8 1 0 1 6 2 7 0 31 2
275 AGA 28 0 7 0 2 2 2 0 198221 0 30 1 13 0 0 0 0 2 0 10 3 0 1 1 11 42 2 0 0 0 0 0 0 0 0 0 1 0 0 3 9 0 3 0 0 0 1 0 1 0 0 6 4 0 1 0 2 0 0 0 0 3 1 1
276 GGG 0 91 3 95 0 0 29 0 4 18 22 6 0 0 3 0 10 5 6 16 0 0 0 0 1 4 2 7 3 1 3 5 16 1 25 0 12 6 5 1 41 12 197830 22 1 8 11 0 0 0 0 24 65 25 35 41 0 0 22 1 1 1 5 1
277 TTT 11 6 11 3 3 17 0 14 7 102 15 24 75 12 1 17 62 59 4 9 9 20 1 4 8 12 1 2 14 15 0 7 10 8 7 1 0 2 0 41 15 7 9 22 0 7 15 40 0 8 0 9 16 12 2 33 0 0 19 3 2 68 4 197575
278 GAG 5 30 22 29 9 17 1 6 14 19 5 8 11 5 0 3 1 6 13 0 23 4 6 2 15 3 3 14 1 15 7 7 40 12 197723 34 12 0 22 12 7 4 75 7 4 1 6 3 0 47 4 1 0 6 0 0 0 0 4 0 3 1 1 3
279 TCC 2 6 0 19 5 9 2 0 7 0 0 0 0 0 0 0 1 7 0 5 0 14 0 0 0 4 0 0 1 2 0 0 0 0 0 0 3 3 0 1 0 0 0 0 0 1 0 0 0 35 1 0 48 198293 10 59 0 1 0 3 0 4 1 0
280 GGC 0 0 0 0 3 6 0 2 0 48 0 0 0 0 0 0 0 1 2 0 0 2 0 3 1 3 0 0 0 1 0 0 0 52 0 0 0 4 0 0 36 198004 6 31 0 16 0 0 0 0 0 0 0 7 0 10 0 7 0 0 0 0 0 0
281 ATC 0 4 0 0 0 16 0 0 0 1 0 0 25 198026 0 36 0 0 0 1 0 0 0 0 0 0 0 0 4 3 2 3 0 0 0 0 0 0 0 0 0 0 0 0 11 14 2 0 0 0 0 0 0 2 0 0 0 0 0 0 0 17 1 39
282 ATC 0 1 0 0 0 27 0 0 0 6 0 0 100 197697 1 24 0 0 0 0 0 0 0 0 0 0 0 0 3 1 1 1 1 0 0 0 0 0 0 0 0 0 0 0 8 9 0 0 1 0 0 0 0 2 5 0 0 0 0 0 1 17 11 9
283 ACC 2 392 2 3 41 197795 20 18 19 3 25 10 9 22 13 8 43 0 14 6 0 3 0 0 6 6 3 5 93 13 3 17 8 1 1 0 28 6 1 2 0 0 0 0 13 0 6 16 0 3 0 5 21 6 5 26 0 6 1 8 6 1 9 17
284 TCA 0 0 0 1 26 2 22 5 0 1 0 6 0 0 1 0 0 0 0 1 54 0 0 0 0 0 0 0 1 0 0 0 0 0 1 0 12 3 2 1 0 0 0 0 1 1 0 0 13 0 0 0 197774 1 60 34 0 0 0 0 2 1 0 0
285 AAC 52 193542 2 132 14 11 2 5 5 23 1 6 0 9 4 0 6 1 2 0 0 2 0 2 21 0 6 20 8 2 2 2 8 18 12 28 6 43 0 2 4 0 9 0 25 5 5 11 0 2 0 4 8 24 8 7 0 0 0 0 5 2 0 7
286 GCG 6 7 2 6 0 0 40 7 0 0 1 1 11 2 2 3 4 3 5 0 0 0 1 0 2 11 4 3 13 0 0 20 2 0 37 0 59 4 240840 31 0 4 3 0 23 2 10 3 0 2 0 0 12 2 20 2 0 0 0 1 34 3 95 0
287 TCA 4 0 8 12 12 2 0 25 0 18 0 13 1 4 0 5 0 1 2 11 54 3 1 10 0 5 0 4 1 0 0 0 12 1 2 6 9 0 0 1 0 0 0 1 4 0 0 0 24 2 0 3 240932 22 22 36 0 0 0 0 28 1 0 1
288 ATG 3 0 3 2 54 6 7 18 0 0 5 0 86 3 240737 31 2 0 22 6 0 50 0 0 0 0 0 5 1 3 34 21 0 0 1 0 0 1 0 0 1 3 4 0 7 1 12 4 0 3 0 0 6 1 0 6 0 1 8 0 7 1 17 1
289 CAT 0 1 2 44 7 9 0 90 0 18 0 0 4 2 0 1 17 18 5 240856 0 0 0 4 0 2 0 14 2 7 1 1 7 2 0 3 31 9 5 0 0 20 2 16 4 0 2 3 0 0 0 54 19 17 7 0 0 4 3 0 2 0 0 0
290 GAG 0 0 16 2 13 0 6 3 0 9 0 2 0 3 1 0 1 0 1 1 1 3 0 3 0 0 0 0 9 0 2 0 32 5 241056 35 0 2 10 1 6 2 40 0 0 4 2 0 0 1 13 0 20 0 2 4 0 0 5 0 0 2 0 0
291 TGT 0 0 0 0 0 0 0 0 0 0 0 2 0 0 0 0 0 0 0 0 0 0 1 0 0 0 0 4 1 0 0 0 0 0 0 0 0 0 0 0 0 0 0 12 0 0 0 0 0 0 0 55 0 0 0 5 5 127 5 240993 0 0 0 14
292 AAC 32 240810 1 47 6 5 0 4 0 34 0 4 2 1 0 1 0 12 0 1 0 0 0 0 0 2 0 0 4 0 0 0 16 53 0 6 0 0 0 0 0 0 0 0 1 0 0 4 0 4 0 0 7 2 0 15 0 0 0 0 0 5 0 3
293 ACG 0 0 53 0 65 5 241036 24 0 11 1 12 0 0 11 0 0 0 0 0 0 0 5 0 0 0 0 0 0 0 1 0 0 0 0 0 5 0 36 1 0 0 3 0 0 0 0 0 3 0 1 0 1 8 3 3 0 0 0 1 0 0 0 0
294 AAG 76 24 240409 43 17 7 20 3 7 1 26 1 1 27 8 13 30 29 22 5 0 0 2 10 4 4 0 0 8 15 18 14 9 0 34 2 49 1 2 4 5 6 5 0 1 0 20 6 0 3 0 5 7 12 0 26 0 0 2 0 11 40 8 16
295 TGT 0 0 0 0 0 0 0 0 0 0 0 2 0 0 0 0 0 0 0 0 1 0 0 0 0 0 0 3 0 0 0 0 0 0 0 0 0 0 0 0 0 0 0 1 0 0 0 2 0 0 1 25 0 0 0 2 1 71 1 241257 0 0 0 7
296 CAA 18 0 0 0 0 0 0 0 0 0 0 4 0 0 1 3 241033 1 34 0 0 0 0 0 33 0 1 0 3 0 0 0 1 0 0 0 0 0 0 0 0 0 0 0 0 0 0 0 6 0 2 0 0 0 0 0 0 0 0 0 0 0 0 0
297 ACA 29 0 0 0 241106 16 14 1 2 2 0 0 16 0 0 0 0 0 0 0 7 0 0 0 0 0 0 0 0 0 0 0 0 0 0 0 31 0 0 0 0 0 0 0 0 0 0 1 0 1 0 0 6 1 6 1 0 0 0 0 0 0 6 0
298 CCC 0 0 0 0 1 48 0 0 0 0 0 0 0 0 0 0 0 44 2 0 25 240698 0 14 0 0 0 0 0 11 0 0 0 0 0 0 3 2 0 0 0 0 0 0 0 0 0 0 0 0 0 0 0 14 0 0 0 0 0 0 0 0 0 0
299 CAG 2 50 10 3 2 5 12 20 1 1 0 7 0 2 37 6 35 148 240461 125 1 3 18 2 0 11 57 4 10 6 20 3 3 65 28 1 6 3 17 1 1 1 1 2 31 0 1 5 0 2 14 2 0 0 1 5 0 6 11 27 13 0 51 6
300 GGA 0 0 0 0 0 0 4 0 19 0 0 0 0 0 1 0 0 0 0 0 0 0 0 1 2 0 0 0 0 0 0 0 8 0 0 0 1 0 0 0 240484 8 43 48 12 0 0 0 3 0 0 0 2 0 0 0 43 0 0 0 0 0 0 0
301 GCT 0 0 0 0 0 0 0 36 0 5 0 26 0 0 0 1 0 0 0 0 2 0 0 2 0 0 0 0 2 0 0 0 0 0 0 234 11 63 6 240215 0 1 0 2 0 0 0 12 0 0 0 0 11 6 2 41 0 0 1 0 1 0 0 0
302 ATA 7 0 0 0 19 0 0 0 10 0 0 0 241090 8 47 15 0 0 0 0 0 0 0 0 0 0 0 0 4 11 12 15 0 0 0 0 0 0 0 0 0 0 0 0 15 11 0 13 0 0 0 0 0 0 0 0 0 0 0 0 3 0 3 2
303 AAC 36 240380 0 53 1 14 0 1 0 26 5 7 0 8 5 4 2 43 0 0 0 3 0 11 0 5 6 1 0 12 0 0 3 20 13 13 2 7 1 0 7 1 15 6 0 2 9 5 0 5 0 8 5 8 2 13 0 1 0 0 8 1 12 6
304 AGC 0 64 0 0 1 2 0 0 34 240633 1 247 0 14 0 0 0 0 0 0 0 0 0 0 1 7 1 0 0 0 0 0 0 0 0 0 0 0 0 1 4 13 14 3 0 0 0 0 0 0 0 0 0 0 2 2 0 7 0 0 0 0 0 0
305 AAT 6 11 2 241070 0 1 1 5 0 0 0 23 0 0 0 4 0 0 0 3 0 0 0 2 4 13 0 0 0 0 0 0 1 0 0 14 3 0 0 2 3 10 12 5 2 3 0 14 0 0 0 3 2 0 0 3 0 0 0 5 0 0 0 4
306 CTC 0 0 1 1 0 3 0 1 0 1 13 0 0 39 1 0 0 5 0 0 0 27 0 0 5 16 7 4 19 240569 13 26 0 0 2 0 7 11 0 0 0 0 0 0 0 3 1 1 1 1 0 0 2 1 2 1 0 0 0 0 4 39 1 0
307 CCT 0 0 0 0 0 0 2 38 0 0 0 0 0 0 0 2 0 0 0 64 9 69 47 241032 0 0 2 0 0 0 0 11 0 0 0 0 0 0 3 0 0 0 1 0 0 0 0 0 2 0 0 4 1 0 1 11 0 0 0 0 0 0 0 0
308 TTC 0 0 0 0 0 0 1 0 0 0 8 0 1 2 0 0 0 0 0 0 0 0 0 0 0 0 0 1 0 15 0 0 0 0 0 0 0 0 0 0 0 0 0 0 0 4 1 1 4 16 3 7 0 18 0 0 0 0 3 0 54 241082 3 109
309 CAG 1 0 44 0 0 0 0 0 0 0 0 0 0 0 0 0 9 1 240591 20 0 0 10 0 0 0 46 0 0 1 5 0 0 0 2 0 1 0 0 0 0 0 0 1 0 0 0 0 0 0 13 0 0 0 0 0 0 0 0 0 0 0 0 0
310 AAT 7 16 1 241125 0 0 0 2 0 0 0 16 0 0 0 1 0 0 0 1 0 0 0 0 0 0 0 1 0 0 0 0 0 0 1 10 0 0 0 0 0 0 0 0 0 0 0 0 0 0 0 1 3 2 0 3 0 0 0 0 0 0 0 0
311 ATA 2 0 0 0 14 0 0 0 1 0 0 0 241199 18 33 9 0 0 0 0 0 0 0 0 0 0 0 0 1 0 1 0 0 0 0 0 0 0 0 0 1 0 0 0 14 0 5 5 1 0 0 0 0 0 0 0 0 0 0 0 4 0 0 0
312 CAC 0 37 0 12 7 0 2 3 0 5 1 11 0 0 0 0 60 240808 4 23 0 8 0 0 0 8 0 2 0 0 0 0 0 11 0 5 1 17 3 2 1 2 16 5 0 0 0 0 0 39 0 0 8 29 2 33 0 0 0 0 0 0 0 0
313 CCA 2 0 11 1 21 0 0 0 21 6 1 1 1 0 0 0 19 2 0 0 240796 9 22 12 1 2 5 0 13 0 0 1 0 0 0 1 2 11 3 1 0 0 1 1 0 0 2 0 0 0 0 0 9 0 0 1 1 0 1 0 0 0 0 0
314 GTC 0 7 1 14 18 23 11 8 0 11 17 5 11 22 0 2 7 12 9 12 0 0 0 0 2 3 13 1 9 5 1 0 2 10 2 0 2 32 3 4 1 1 3 1 45 240260 4 19 0 35 0 8 3 5 3 8 0 2 0 0 3 47 10 20
315 ACA 40 3 0 2 240453 23 53 3 3 10 8 21 13 1 3 6 0 3 0 0 2 2 1 0 0 1 9 2 0 1 0 0 1 0 0 0 29 1 0 3 7 1 3 5 1 6 10 48 0 10 0 16 11 2 8 1 0 3 3 11 3 7 0 4
316 ATA 2 0 0 0 5 0 0 0 5 0 0 0 240760 5 32 7 1 0 0 0 0 0 0 0 0 0 0 0 2 3 1 2 0 0 0 0 1 0 0 0 0 0 0 0 11 38 8 4 4 1 0 0 1 0 0 0 1 0 1 0 2 0 1 2
317 GGA 0 0 0 0 0 0 0 0 17 0 0 1 0 0 0 0 0 0 0 0 0 2 0 0 0 0 0 0 0 0 0 0 13 0 0 0 1 0 0 0 240954 9 85 7 2 0 0 0 4 0 0 1 0 1 0 0 17 0 0 0 0 0 0 0
318 GAG 4 11 29 67 2 15 2 15 1 9 3 10 2 9 4 3 5 31 2 17 0 0 0 0 3 1 1 16 2 1 4 4 65 4 238722 24 13 4 3 7 1 1 24 0 1 7 11 0 0 0 11 0 40 24 16 58 0 0 0 3 2 0 3 4
319 TGC 0 0 0 0 1 0 0 0 0 6 0 0 0 0 0 0 0 0 0 0 0 0 0 0 0 3 0 0 0 0 0 0 0 0 0 0 0 0 0 0 0 1 0 0 0 0 0 0 4 67 0 0 0 5 0 0 83 239415 5 96 0 8 0 0
320 CCA 0 0 0 0 19 2 0 0 0 0 0 0 0 0 0 0 9 0 0 0 240780 36 6 27 0 0 0 0 20 0 0 0 0 0 0 0 1 0 0 0 0 0 1 0 0 0 0 0 0 0 0 0 18 0 0 0 3 0 0 6 0 0 0 0
321 AAA 240750 1 8 5 9 0 1 2 83 0 5 1 80 9 0 2 1 0 8 2 0 0 0 0 3 2 3 33 5 3 0 4 11 0 0 0 1 2 0 0 1 0 1 0 35 5 7 2 1 0 0 0 0 0 7 2 0 0 0 0 9 0 0 0
322 TAT 0 0 0 2 0 0 0 0 0 0 0 0 1 0 0 0 0 0 0 13 0 0 0 0 0 0 0 0 0 0 0 0 0 0 0 3 0 0 0 0 0 0 0 0 0 0 0 0 10 20 7 240933 0 0 0 1 0 0 0 28 0 29 0 7
323 GTC 0 0 1 0 1 0 0 0 0 0 0 0 7 235 0 10 0 0 0 0 0 0 0 0 0 0 0 0 5 6 3 0 0 10 0 0 0 12 0 0 0 3 0 0 30 237933 21 14 3 0 0 0 1 0 0 0 0 0 0 0 2 5 0 0
324 AGG 6 0 31 0 1 17 1 0 48 0 237969 10 1 0 16 0 1 2 0 5 1 0 0 0 3 16 11 16 3 3 0 7 0 0 0 0 1 5 0 3 0 0 45 2 2 0 0 0 0 0 0 0 1 0 0 0 1 0 4 0 3 0 1 2
325 AGT 0 1 0 41 0 1 2 1 0 34 3 238935 0 0 0 13 0 0 2 0 0 0 0 0 0 0 0 0 0 1 1 4 0 0 0 1 1 6 0 1 0 0 0 23 0 0 0 0 1 0 2 0 25 8 16 4 2 0 0 1 0 0 0 0
326 ACC 0 42 0 0 41 239562 1 20 10 2 1 0 1 25 0 34 31 0 0 1 2 5 6 1 0 2 0 3 0 8 1 5 2 8 1 0 1 43 1 3 0 5 1 0 0 1 0 1 0 0 0 0 58 4 0 5 0 1 0 3 0 0 1 9
327 AAA 239484 3 15 0 0 0 0 0 13 0 1 0 0 0 0 0 3 0 0 0 0 0 0 0 0 5 0 7 0 0 0 0 10 0 0 0 1 0 0 0 1 0 1 0 0 0 0 0 1 0 0 0 0 5 0 1 0 0 0 0 0 0 0 0
328 TTG 0 0 0 0 1 0 0 0 3 0 0 0 1 0 1 2 0 0 0 0 0 0 0 0 0 0 0 0 24 1 27 10 0 0 0 0 0 0 0 0 0 0 0 0 0 0 2 0 0 0 4 0 0 0 3 0 0 0 1 0 52 1 238560 0
329 AGG 4 2 38 0 0 0 1 1 17 0 238908 8 0 0 22 0 0 0 0 0 0 0 0 0 0 14 4 0 2 0 0 0 0 0 0 0 2 0 0 0 0 0 39 0 0 0 0 0 0 0 0 0 0 0 0 2 0 0 0 0 0 0 0 0
330 ATG 0 0 0 0 0 0 2 0 0 0 3 0 32 1 236471 5 0 0 0 0 0 0 0 0 0 0 0 0 1 2 2 0 0 0 0 0 0 0 0 0 0 0 0 1 0 0 19 0 0 0 0 0 0 0 0 0 0 0 0 0 1 0 8 0
331 GTT 0 1 0 0 1 0 0 0 0 1 0 0 0 0 0 48 0 0 0 0 0 0 0 0 0 0 0 0 0 0 0 0 0 0 0 0 1 0 3 13 0 0 0 1 7 26 11 237435 0 0 0 0 0 0 0 1 0 3 0 0 0 0 0 27
332 ACA 44 0 0 0 238996 33 133 8 1 0 2 0 32 0 0 0 0 0 0 0 2 0 0 0 0 0 0 0 0 0 0 0 0 0 0 0 13 0 0 0 0 0 0 0 0 0 0 0 1 0 0 0 2 0 0 0 0 0 0 0 0 0 0 0
333 GGA 0 0 0 0 0 0 0 1 17 0 0 0 0 0 0 0 0 0 0 0 0 0 0 0 2 0 0 0 0 0 0 0 33 1 0 0 1 0 0 0 237573 10 98 1 6 0 0 0 0 0 3 0 0 0 0 0 17 0 0 0 0 0 0 0
334 CTA 0 0 1 1 0 1 1 3 0 0 1 0 62 0 5 0 1 0 0 0 24 2 0 4 0 0 0 0 239285 32 23 17 0 0 0 4 0 0 0 0 0 0 0 0 1 8 1 4 1 0 0 0 0 0 0 0 0 0 0 0 13 0 7 0
335 AGA 16 0 0 0 1 0 0 0 240120 0 54 2 3 0 0 0 0 0 0 1 0 0 0 0 25 0 5 3 0 0 0 0 1 0 0 0 0 0 0 0 14 0 0 0 0 0 0 0 0 0 0 0 0 0 0 0 4 0 0 0 0 0 0 0
336 AAC 27 230719 0 59 0 7 0 5 0 1 0 0 0 0 0 0 0 1 0 0 0 0 0 0 0 0 0 0 0 0 0 0 0 9 0 0 0 0 0 0 0 0 0 0 0 2 0 0 0 3 0 2 0 0 0 0 0 0 0 0 0 0 0 0
337 ATC 93 191 5 36 18 57 0 3 8 18 5 44 15 234563 29 19 21 2 20 1 2 0 0 0 21 15 3 58 9 4 3 2 6 0 0 15 1 1 4 0 1 10 11 0 7 7 7 4 0 6 0 0 1 18 4 3 0 7 0 0 7 2 0 5
338 CCA 0 2 2 3 20 0 0 0 3 2 1 2 0 0 0 0 14 7 1 9 226537 47 10 14 4 2 3 0 13 1 0 0 0 0 0 0 5 0 7 0 9 0 0 1 12 0 0 1 0 1 0 0 15 0 0 0 0 0 0 0 0 0 0 0
339 TCC 3 0 1 2 2 5 0 3 27 30 12 2 9 4 2 2 54 1 5 1 0 32 8 46 28 3 2 6 0 0 1 7 0 2 0 0 16 115 8 42 4 4 1 0 4 2 2 22 0 29 0 1 33 228174 4 26 0 1 0 5 2 15 4 0
340 ATT 7 0 1 1 0 0 0 16 40 0 10 3 17 19 2 232112 1 0 7 0 0 0 0 0 6 0 57 9 1 0 5 2 0 0 0 0 0 0 1 0 0 0 0 0 1 0 2 38 0 0 0 0 0 0 0 0 0 0 0 0 3 0 1 3
341 CAA 18 0 0 0 1 1 1 0 0 9 0 0 0 0 0 0 234653 1 23 2 1 0 0 0 14 0 0 4 1 0 0 0 0 0 0 0 0 0 0 0 0 0 2 0 0 0 0 0 14 0 0 0 0 2 0 0 0 0 0 0 0 0 1 0
342 TAC 0 1 1 0 0 0 0 0 0 0 0 0 3 0 0 0 0 16 1 0 1 0 0 0 0 1 0 0 0 0 0 0 1 2 0 0 0 0 0 0 0 0 0 0 0 0 0 0 30 227222 0 37 0 1 0 0 0 6 0 0 0 4 0 0
343 AGA 54 0 16 0 2 0 0 0 238955 1 103 3 10 0 0 0 0 0 2 0 0 0 0 2 35 36 6 4 0 0 0 0 0 0 1 0 0 0 0 0 22 0 0 0 0 0 0 0 0 0 0 0 0 0 0 0 4 0 0 0 0 0 0 0
344 GGT 0 0 0 0 0 0 0 0 0 0 2 22 0 0 0 0 0 0 0 0 0 0 0 0 0 0 0 1 1 0 0 0 0 0 1 15 1 0 0 3 4 37 6 237175 0 1 0 11 1 0 0 0 0 0 0 0 0 0 0 16 0 0 0 0
345 CTA 0 0 0 0 0 0 1 0 0 0 0 0 62 6 3 3 4 0 0 0 18 0 0 0 3 0 0 0 231923 5 16 32 0 0 0 0 0 0 0 0 0 0 0 0 20 13 0 1 0 0 0 1 0 0 0 1 0 0 0 0 24 1 1 0
346 TTT 0 0 0 0 0 0 0 0 0 0 2 0 1 0 0 7 0 0 0 0 0 0 0 0 0 0 0 0 5 2 1 10 0 0 0 0 0 0 0 0 0 0 0 0 0 0 0 6 0 3 0 0 0 0 0 0 0 0 0 2 16 74 50 238616
347 GGA 0 0 1 4 0 0 0 0 8 2 0 1 0 0 0 0 0 0 5 2 0 0 0 0 11 1 2 1 0 2 3 4 12 0 0 0 9 3 5 0 239844 22 65 7 7 0 0 1 0 0 0 1 0 0 0 5 7 0 0 0 3 0 2 0
348 GCC 0 0 0 0 0 16 0 0 0 0 0 0 0 0 0 0 0 0 0 0 0 0 0 0 0 0 0 0 0 0 1 0 0 43 0 0 41 230357 1 18 0 0 0 0 0 52 0 0 0 0 0 0 0 7 0 0 0 0 0 0 0 0 0 0
349 ATT 0 0 0 2 0 1 0 7 0 0 0 1 12 24 1 240203 0 0 0 0 0 0 0 0 0 0 0 0 3 0 2 4 0 0 0 0 0 0 3 0 0 0 0 0 31 2 16 31 5 0 0 0 0 0 0 0 0 0 0 0 0 0 0 6
350 GCT 1 0 0 0 0 1 0 53 0 1 0 5 0 0 2 0 0 0 0 0 0 0 0 1 0 0 0 0 0 0 1 1 0 0 0 30 12 42 23 240362 1 0 0 2 0 0 0 14 0 0 0 0 1 5 6 14 0 0 0 0 0 0 0 0
351 GGT 0 0 1 0 0 0 0 0 0 0 0 20 0 0 0 0 0 0 0 0 0 0 0 0 0 0 0 5 0 0 0 0 0 0 0 19 0 0 0 1 3 38 56 239939 0 0 0 11 0 0 0 0 0 0 0 0 0 0 0 6 0 0 0 0
352 TTT 0 0 0 0 0 0 0 0 0 0 0 0 0 0 0 2 2 0 0 0 0 0 2 1 0 0 0 0 0 0 0 6 0 0 0 0 0 0 0 0 0 1 0 0 0 0 0 3 2 0 0 0 0 0 0 5 0 0 1 0 1 21 1 240078
353 ATT 0 0 0 1 0 2 0 2 0 0 0 0 13 37 5 240255 0 0 0 0 0 0 0 0 0 0 0 0 13 21 2 5 0 0 0 0 1 0 0 1 0 0 0 0 18 4 57 22 0 1 0 0 0 0 0 0 0 0 0 0 2 0 1 2
354 GAG 0 1 20 0 0 0 0 1 2 0 0 0 0 0 0 0 0 0 0 1 0 0 0 0 0 0 0 0 0 0 0 0 49 0 240797 30 0 0 4 0 0 1 30 0 0 0 4 1 0 0 6 2 0 0 0 0 0 0 0 0 0 0 0 0
355 GGG 0 0 0 0 0 0 0 0 0 0 18 0 0 2 0 0 0 1 0 0 0 0 0 0 0 0 3 0 0 0 0 0 0 0 23 0 0 0 0 0 84 12 240567 39 0 0 5 0 0 0 0 0 0 0 0 0 0 0 6 0 1 0 0 0
356 GGA 0 0 0 0 0 0 0 0 39 0 0 0 1 0 0 0 0 0 0 0 0 0 0 2 0 0 1 0 0 0 0 0 35 0 0 0 2 0 1 0 240375 8 366 27 9 0 0 0 0 0 1 0 0 2 0 0 11 0 0 0 0 0 0 0
357 TGG 0 0 0 0 0 0 0 1 1 0 4 0 0 0 0 0 0 0 0 0 0 0 0 0 0 0 12 0 0 0 0 0 0 0 0 0 0 0 0 0 0 0 1 0 0 0 0 0 0 0 37 0 0 0 0 0 28 0 240886 110 0 0 12 0
358 ACT 0 6 0 49 14 149 0 237429 0 5 0 8 3 5 0 12 2 13 0 7 5 12 1 15 0 1 0 0 22 20 0 2 7 9 0 0 0 6 0 25 0 0 0 0 3 0 0 1 0 3 0 12 0 5 0 4 0 1 0 1 25 0 0 0
359 GGA 0 0 0 0 1 0 0 0 33 0 1 0 0 0 0 0 2 0 0 0 0 0 0 1 1 0 0 0 0 0 0 0 31 0 0 0 3 0 2 1 240519 13 16 9 13 0 0 0 2 0 0 0 2 0 1 0 9 0 0 0 0 0 1 0
360 ATG 0 0 1 0 0 0 6 0 0 0 0 0 16 0 240172 11 0 0 0 0 0 0 0 0 0 0 0 0 43 20 12 23 0 0 0 0 0 0 0 0 0 0 0 0 0 0 19 1 3 0 0 0 0 0 0 0 0 0 0 0 80 2 14 0
361 ATA 86 1 103 0 12 1 0 0 13 0 1 1 239581 56 53 69 2 0 0 0 0 0 0 0 2 5 0 1 2 6 0 19 0 0 0 0 1 0 0 0 0 0 1 0 48 10 11 11 0 6 1 3 0 0 0 0 0 0 0 4 7 3 4 2
362 GAT 0 0 0 15 0 0 0 0 0 0 0 0 0 0 0 0 0 0 1 0 0 0 0 0 0 0 0 0 0 0 0 0 3 7 1 240557 0 0 0 1 0 0 0 9 0 0 0 0 0 2 0 6 0 0 0 0 0 0 0 0 0 0 0 0
363 GGA 0 0 0 0 0 0 0 0 22 0 0 0 0 0 0 0 0 0 0 0 0 0 0 0 0 0 0 0 0 0 0 0 18 0 0 0 2 0 0 1 240666 11 56 6 13 0 0 0 0 0 0 0 0 0 0 0 4 0 0 0 0 0 0 0
364 TGG 0 0 0 0 0 0 0 0 0 0 3 0 0 0 0 0 0 0 0 0 0 0 0 0 0 0 2 0 0 0 0 0 0 0 0 0 0 0 0 0 0 0 0 0 0 0 0 0 0 2 21 0 0 0 0 0 18 2 239317 12 0 2 8 0
365 TAT 0 0 0 3 0 0 0 0 0 0 0 0 0 0 0 0 0 0 0 27 0 0 0 0 0 0 0 0 0 0 0 0 0 0 0 3 7 0 0 0 0 0 0 0 0 0 0 0 1 17 1 240818 0 0 0 0 0 1 0 8 0 0 0 2
366 GGT 0 0 0 0 0 0 0 0 0 0 0 12 0 0 0 0 0 0 0 0 0 0 0 0 0 0 0 1 0 0 0 0 0 0 0 21 0 0 0 0 5 29 17 241001 0 0 0 61 0 0 0 0 0 0 0 0 0 0 2 6 0 0 0 0
367 TAT 0 0 0 0 0 0 0 0 0 0 0 0 0 0 0 0 0 0 0 13 0 0 0 0 0 0 0 0 0 0 0 0 0 0 0 0 0 0 0 0 0 0 0 0 0 0 0 0 2 18 1 240424 0 0 0 0 0 1 1 8 0 0 0 22
368 CAT 3 0 2 18 0 0 0 0 5 2 8 0 0 0 0 0 2 43 1 240111 0 0 0 3 0 5 5 12 1 0 2 7 0 0 2 0 5 3 3 0 0 0 1 0 1 0 0 0 0 2 0 13 0 0 2 0 0 1 2 6 2 2 2 12
369 CAT 1 0 0 22 3 7 8 2 0 0 0 0 4 2 4 1 155 36 1 240653 0 0 0 1 0 0 0 9 0 0 0 2 0 0 0 1 0 4 0 0 0 0 1 0 3 6 1 0 0 2 0 24 0 1 0 1 0 1 0 8 0 2 0 0
370 CAG 3 6 14 1 1 0 1 3 0 25 0 53 4 1 6 8 25 3 240737 18 0 0 4 0 1 2 48 7 1 16 5 8 2 0 16 1 6 13 13 8 0 0 0 0 42 12 4 21 0 1 13 0 3 3 2 16 0 2 2 11 0 3 4 0
371 AAT 4 21 0 241054 0 0 0 3 0 0 1 6 0 0 0 2 0 0 0 2 0 0 0 0 0 0 0 0 0 0 0 0 0 0 0 12 0 0 0 0 0 0 0 0 0 0 0 0 0 0 0 2 0 0 0 0 0 0 0 0 0 0 0 0
372 GAA 12 0 0 0 1 5 0 0 0 0 0 4 0 0 0 0 0 0 0 0 0 0 0 0 0 0 1 0 0 0 0 1 241227 27 22 11 3 3 2 7 19 1 4 0 2 0 0 0 18 0 0 0 2 6 2 10 0 0 0 0 0 0 0 0
373 CAG 0 0 32 0 3 0 0 0 0 0 0 0 0 1 1 0 12 0 240924 16 0 0 1 0 0 0 35 0 0 2 1 10 7 2 11 0 6 19 3 0 0 0 0 0 0 0 1 0 0 2 37 4 0 0 0 0 0 0 1 0 0 1 0 0
374 GGA 0 0 0 0 0 0 0 0 16 0 0 0 0 0 0 0 0 0 0 0 0 0 0 0 0 0 0 0 1 1 0 0 17 0 0 0 1 0 0 0 240343 21 34 2 10 0 0 0 0 0 0 0 0 2 0 0 17 0 0 0 0 0 0 1
375 TCA 0 5 0 0 4 1 1 1 2 6 10 2 0 0 3 0 0 11 0 2 8 0 0 0 0 0 4 0 0 0 0 0 0 9 4 1 12 4 3 0 0 3 1 0 6 2 2 1 27 0 0 1 240679 12 162 12 4 1 4 0 30 1 2 2
376 GGC 0 0 0 0 0 0 0 0 0 26 0 1 2 0 0 0 1 2 1 0 0 0 0 0 0 0 0 2 0 0 4 0 3 34 0 0 3 4 2 0 81 240862 25 33 0 19 1 0 1 0 0 1 0 0 7 0 0 16 0 0 0 0 0 0
377 TAT 1 0 0 3 0 0 0 0 0 0 0 0 0 0 0 0 0 0 0 18 0 0 0 0 0 0 0 0 0 0 0 0 0 0 0 1 0 0 0 0 0 0 0 0 1 0 0 0 2 27 6 240837 0 0 0 2 1 0 0 9 0 3 0 5
378 GCA 0 0 0 0 45 0 1 0 0 1 0 10 0 0 0 1 0 0 1 0 1 0 0 0 2 0 0 0 0 0 0 0 43 0 0 0 240794 28 57 13 3 0 0 0 113 23 12 15 0 0 0 0 18 7 0 3 0 10 0 7 0 1 0 0
379 GCG 0 0 0 0 0 0 22 0 0 4 0 0 0 0 0 0 0 0 0 0 0 0 1 0 0 0 0 0 0 0 0 0 0 0 49 0 140 5 240909 18 0 0 7 0 0 0 58 0 0 0 1 0 1 0 20 2 0 0 0 0 0 0 0 0
380 GAT 0 0 0 18 0 0 0 0 0 0 0 0 0 0 0 0 0 0 0 0 0 0 0 0 0 0 0 0 0 0 0 0 2 21 1 241092 1 0 0 0 0 0 0 22 0 0 1 3 0 0 0 10 0 0 0 0 0 0 0 0 0 0 0 0
381 CAA 57 1 8 0 0 2 0 1 8 0 2 2 9 15 23 10 246097 30 33 15 2 0 0 0 64 7 21 3 22 9 1 11 7 1 7 0 0 2 11 9 0 0 0 0 9 4 1 0 2 5 0 3 7 5 0 0 0 0 6 0 4 1 14 21
382 AAA 246476 1 26 0 1 12 0 2 10 8 3 4 5 6 7 1 11 3 29 5 1 0 2 1 3 1 15 37 1 1 8 3 6 0 2 0 2 6 2 7 1 4 1 0 5 6 10 16 0 0 0 2 24 1 0 1 0 1 0 0 2 1 12 3
383 AGC 0 53 0 0 28 4 3 0 12 246081 2 69 0 17 0 0 0 0 0 0 0 0 0 0 0 2 0 0 0 0 0 1 2 0 0 0 0 9 4 5 1 71 0 0 0 0 0 0 1 0 0 0 3 12 1 0 0 1 0 3 0 0 0 0
384 ACA 39 0 0 0 246513 53 6 3 0 4 0 1 8 0 0 0 0 0 0 0 2 0 0 0 0 0 0 0 0 0 0 0 0 0 0 0 14 0 0 0 0 0 0 0 0 0 1 0 0 0 2 0 1 2 0 0 1 0 0 0 0 0 0 0
385 CAA 19 0 0 1 0 0 0 2 0 2 0 0 0 0 1 0 246588 3 39 0 1 0 0 0 10 0 0 0 3 0 0 0 4 2 0 0 0 1 1 1 1 1 3 0 3 0 0 1 5 0 0 0 0 0 0 0 0 1 0 1 0 0 0 0
386 AAT 61 20 66 246174 2 0 9 6 16 0 56 27 38 6 25 90 16 1 4 2 0 0 0 0 12 0 18 0 2 1 7 4 4 6 4 8 10 0 2 2 3 2 9 1 0 0 6 5 0 3 0 16 12 2 0 5 0 0 3 6 6 0 15 4
387 GCC 0 0 0 0 0 16 0 0 0 0 0 0 0 0 0 0 0 0 0 2 0 0 0 0 0 0 0 0 0 0 0 0 0 12 0 0 29 246367 1 18 0 1 0 0 0 39 0 0 0 0 0 0 0 12 0 0 0 3 0 0 0 0 0 0
388 ATT 0 0 0 2 0 1 0 4 0 0 1 5 3 15 31 246305 0 0 1 0 0 0 0 0 0 0 1 0 0 0 0 11 1 0 0 0 0 0 0 3 0 0 0 0 1 20 11 42 0 1 0 9 0 0 0 0 0 0 0 0 11 4 4 1
389 AAC 26 245927 1 62 7 6 3 9 5 13 1 18 2 3 1 3 2 4 5 2 0 0 0 0 3 0 10 10 6 0 2 3 5 20 1 2 1 1 0 0 0 2 0 1 6 1 1 0 1 1 0 0 26 0 0 3 0 0 0 0 0 2 0 4
390 GGG 10 0 31 0 7 15 7 4 74 11 113 59 4 3 71 22 12 2 174 16 0 0 0 0 25 22 31 18 10 31 3 35 0 0 16 0 4 5 10 9 33 3 245243 18 5 5 37 9 0 0 0 1 30 31 190 98 0 3 13 17 3 0 42 2
391 ATT 0 0 0 2 0 0 0 20 0 0 0 4 10 8 4 246199 0 0 0 0 0 0 0 0 0 0 0 0 0 0 1 0 0 0 0 0 0 0 1 0 0 0 0 0 21 5 3 21 0 0 0 0 0 0 0 0 0 0 0 0 0 0 0 1
392 ACA 16 0 0 6 246014 20 16 6 3 2 3 0 20 0 1 2 26 0 11 2 0 0 0 0 5 5 7 5 0 2 0 1 0 0 0 0 56 0 0 2 2 0 0 2 0 0 0 1 0 3 0 9 2 5 0 15 0 0 2 0 2 0 0 0
393 AAC 33 245874 1 11 5 31 0 2 0 4 1 0 0 0 2 0 9 13 0 0 0 0 0 0 3 2 6 1 0 0 0 0 0 6 0 0 1 0 0 0 0 0 0 0 0 0 0 0 0 2 0 0 0 0 0 0 0 2 0 1 0 0 0 0
394 AAG 57 0 246414 24 0 0 6 0 0 0 24 0 0 0 1 0 0 0 1 0 0 0 0 0 0 3 2 1 0 0 0 0 0 0 6 0 0 0 0 0 1 0 0 0 0 0 0 1 0 0 0 0 0 0 1 0 0 0 0 0 1 0 0 1
395 GTG 0 0 0 0 0 0 0 0 0 1 0 0 6 47 16 0 0 0 0 0 0 0 0 0 0 0 0 0 0 2 0 2 2 0 4 0 0 1 9 0 1 0 2 0 51 32 246363 13 0 1 0 0 0 1 0 0 0 0 0 0 0 0 1 0
396 AAC 34 246529 1 40 0 3 0 1 0 10 0 7 0 1 0 0 0 1 0 0 0 0 0 0 1 1 1 0 0 0 0 0 0 14 0 0 2 0 0 0 0 0 0 0 0 0 0 0 0 0 0 0 1 0 8 0 0 0 0 0 0 0 0 0
397 TCT 0 0 0 3 1 0 0 2 0 0 0 10 0 0 0 1 2 0 1 1 0 0 0 7 4 0 0 0 0 0 0 0 0 0 0 0 2 0 2 0 8 0 0 0 0 0 0 0 0 0 0 26 7 70 17 246219 0 0 0 2 0 0 0 3
398 GTT 0 0 0 0 0 0 0 0 0 0 0 0 1 0 0 82 0 0 0 0 0 0 0 0 0 0 0 0 3 13 0 3 0 0 0 2 0 0 1 6 0 0 0 0 11 13 1 246698 0 1 0 0 0 0 0 0 0 0 1 2 1 0 1 20
399 ATC 0 2 0 0 0 6 2 0 0 0 0 0 56 246193 5 61 0 0 0 0 0 0 0 0 0 0 0 0 0 2 1 2 0 0 0 0 0 0 1 0 0 0 0 0 34 23 6 1 0 0 0 0 0 0 0 0 0 6 0 0 2 0 6 0
400 GAG 1 0 42 0 5 0 0 0 0 2 0 0 0 0 0 0 0 2 6 3 0 0 1 0 0 0 0 0 0 1 0 0 33 0 246056 7 2 3 1 0 1 1 25 1 0 0 14 0 0 0 16 1 2 3 3 0 0 0 0 0 0 0 1 0
401 AAA 245923 0 30 0 2 2 0 0 13 0 0 0 18 0 2 0 2 2 6 0 0 0 0 0 4 13 12 1 0 0 1 0 17 0 0 0 2 3 1 3 0 0 0 0 2 7 0 2 0 0 0 0 0 0 0 0 0 0 0 0 0 0 5 0
402 ATG 0 0 6 0 0 0 6 0 0 0 2 0 21 6 245843 50 0 0 0 0 0 0 0 0 0 0 0 0 0 0 8 11 0 0 0 0 0 0 0 3 0 0 2 0 0 1 14 0 0 0 0 0 0 0 0 0 0 0 6 0 3 0 14 5
403 AAC 24 245457 0 29 0 2 0 0 0 24 0 5 0 1 0 0 4 4 0 1 0 0 0 0 0 1 1 0 2 0 0 0 0 26 0 1 2 1 6 1 5 4 2 0 0 0 1 0 0 2 0 1 2 41 4 4 0 0 1 1 0 1 0 0
404 ACT 1 14 4 17 22 42 0 245166 7 0 37 24 0 2 1 13 2 6 1 2 0 1 1 2 2 0 3 6 14 2 15 9 16 0 1 0 13 32 7 11 5 3 27 6 2 1 6 3 0 0 0 0 71 21 1 21 0 2 1 2 3 4 1 1
405 CAA 24 0 1 6 1 0 0 0 0 0 5 0 0 1 0 0 245250 8 90 6 2 0 0 2 51 5 4 10 0 0 0 0 7 0 8 0 5 39 3 1 1 1 41 0 1 6 4 0 8 0 0 0 0 0 0 0 1 0 0 14 0 0 0 0
406 TTC 0 0 0 0 0 0 0 0 0 2 0 2 2 8 8 0 1 0 2 0 0 0 0 0 0 0 0 0 1 12 5 1 0 0 0 0 0 0 0 4 2 5 1 0 1 3 0 5 1 11 2 12 0 14 1 2 0 0 10 0 39 246070 7 18
407 ACA 26 14 3 3 246123 15 60 6 6 7 7 0 56 0 0 0 19 19 1 3 2 0 0 0 27 3 5 9 0 0 0 0 1 0 0 0 12 0 8 2 0 0 1 1 0 0 0 1 0 0 0 0 8 1 0 1 0 3 0 0 0 0 2 0
408 GCT 0 0 0 1 5 1 3 19 0 31 3 2 7 0 6 3 5 0 7 3 1 2 1 0 0 1 37 1 0 5 7 1 3 0 2 37 15 68 38 245816 3 3 18 5 2 1 0 52 0 0 0 1 0 5 3 12 1 5 3 1 2 0 1 10
409 GTG 1 0 0 3 0 6 0 3 19 5 4 0 4 1 31 0 6 1 0 0 0 0 0 0 1 11 4 2 0 6 0 0 0 0 3 0 1 0 26 11 0 0 6 0 33 3 244947 90 0 0 0 0 1 4 1 1 2 0 0 1 0 1 25 0
410 GGT 1 3 4 0 0 1 0 0 1 1 3 40 0 0 0 0 3 0 2 0 2 0 1 1 5 6 4 18 4 0 0 0 1 7 1 58 1 7 0 9 8 35 34 245706 1 0 4 60 0 0 0 7 2 0 1 3 0 0 1 14 0 0 0 0
411 AAA 246354 9 38 4 6 0 1 0 18 0 0 0 3 0 0 0 0 3 5 3 0 0 0 1 0 0 0 0 0 6 0 1 16 0 0 0 7 2 8 0 27 0 11 1 12 1 0 0 1 1 0 1 2 1 0 1 0 0 0 0 0 0 1 0
412 GAA 12 3 2 18 106 13 12 10 5 4 5 1 0 6 3 0 49 12 76 6 0 0 0 0 2 6 2 4 21 9 4 2 245995 3 24 1 50 3 6 11 23 0 0 0 24 7 3 3 14 2 0 5 4 5 3 5 0 2 2 1 15 3 5 20
413 TTC 8 0 0 0 0 0 0 0 0 0 0 3 0 3 0 0 0 0 0 0 0 0 0 0 0 0 0 0 0 9 0 0 16 0 0 0 0 0 0 0 1 0 0 0 0 2 0 0 0 8 6 6 0 16 0 0 0 1 6 0 13 246340 1 55
414 AAC 18 246104 3 62 1 10 3 5 0 36 0 19 0 2 0 0 0 1 0 0 0 0 0 0 0 0 0 0 0 0 0 0 2 16 0 0 7 1 1 1 20 7 12 40 0 0 0 0 0 1 0 0 6 11 14 9 0 0 0 0 0 0 0 0
415 AAC 28 246157 2 17 8 4 0 0 9 17 2 12 1 14 7 6 0 11 2 3 0 18 3 3 3 1 6 0 4 4 4 17 7 10 0 3 0 1 36 1 17 8 4 20 5 86 25 1 0 31 0 12 7 21 3 4 0 6 3 1 22 10 13 26
416 TTA 0 0 0 1 0 0 0 0 0 0 0 0 4 3 0 0 0 0 0 0 1 0 0 0 0 2 0 0 20 2 8 3 0 0 0 0 0 0 0 0 0 0 1 0 0 0 7 1 2 1 0 4 13 0 0 0 3 0 0 2 245269 6 31 4
417 GAA 19 0 0 0 0 0 0 0 0 0 0 0 0 0 0 0 0 0 0 0 0 0 0 0 0 0 0 0 0 0 0 0 246467 4 14 0 0 0 0 0 10 0 7 0 0 0 0 0 5 0 0 0 0 0 0 0 0 0 0 0 0 0 0 0
418 AAA 246609 1 17 1 4 0 0 0 13 0 6 0 3 0 0 0 1 0 0 2 0 0 0 0 4 0 0 0 18 0 5 0 11 0 0 0 0 0 0 0 0 0 0 0 0 0 0 0 1 0 3 0 0 0 0 0 0 0 0 0 0 0 0 0
419 AGG 0 0 45 0 0 0 0 0 31 1 244565 12 0 0 26 0 0 0 0 0 0 0 0 0 9 0 12 0 0 0 0 0 0 0 0 0 0 0 0 0 1 0 139 0 0 0 0 0 0 0 0 0 0 0 0 0 0 0 0 0 0 0 0 0
420 ATG 0 0 1 0 0 0 6 0 0 0 3 0 18 0 244828 4 0 0 0 0 0 0 0 0 0 0 0 0 0 0 5 0 0 0 0 0 0 0 0 0 0 0 0 0 0 0 21 0 0 0 0 0 0 0 0 0 0 0 0 0 0 0 0 0
421 GAA 13 0 2 0 0 0 0 0 1 1 0 0 0 0 0 0 32 3 1 0 0 0 0 0 0 0 1 0 0 0 0 0 244669 3 10 0 2 1 1 0 29 0 0 0 0 0 0 0 3 3 0 0 0 0 0 0 0 0 0 0 0 0 0 0
422 AAT 0 27 2 246127 0 0 0 3 0 7 0 13 0 0 0 7 0 0 0 0 0 0 0 0 0 0 0 0 0 0 0 0 0 0 0 12 0 0 1 0 0 0 0 1 0 0 0 0 0 0 1 1 0 1 1 0 0 0 0 0 0 0 0 0
423 TTA 0 0 0 0 0 0 0 0 0 0 0 0 1 0 0 0 0 0 0 0 1 0 0 0 0 0 1 0 13 1 0 0 0 0 0 0 0 0 0 0 0 0 0 0 0 0 0 1 2 0 0 0 13 0 0 0 2 0 0 0 245639 0 46 1
424 AAT 0 14 2 245918 0 0 0 2 0 0 1 9 0 0 0 1 0 1 0 14 0 0 2 0 0 0 0 0 0 0 0 0 0 0 0 2 0 0 0 0 0 0 0 0 0 0 0 0 0 0 0 1 0 0 0 0 0 0 0 0 0 3 0 0
425 AAA 246407 8 18 1 1 0 0 0 15 0 0 0 1 0 1 0 1 6 0 3 0 0 0 0 1 4 0 30 0 1 0 0 12 0 0 0 2 4 0 0 0 0 0 0 0 0 0 0 2 0 0 0 0 0 0 0 0 0 0 0 2 0 0 0
426 AAA 245988 3 393 5 2 0 0 0 12 0 2 8 0 1 0 0 0 0 2 0 0 0 0 0 0 0 3 2 1 0 0 1 10 0 1 0 0 0 0 2 0 0 0 0 0 0 0 0 1 0 0 0 0 0 0 0 0 0 0 0 0 0 0 0
427 GTT 1 0 8 0 0 0 0 0 0 0 0 83 0 0 0 20 0 0 0 0 0 0 0 0 0 0 10 0 0 5 0 0 0 0 0 0 1 0 0 13 0 0 0 3 3 5 6 239259 0 0 0 0 0 0 0 0 8 0 0 0 1 0 274 7
428 GAT 1 0 0 15 0 0 0 0 0 0 0 0 0 0 277 1 0 0 0 1 0 0 0 0 0 0 0 0 0 0 0 0 3 16 5 243017 0 0 0 2 0 0 1 17 0 0 0 2 0 0 0 5 0 0 0 0 105 2 0 0 0 0 8 0
429 GAT 0 0 0 15 0 0 0 0 0 0 0 0 0 0 262 0 1 0 0 0 0 0 0 0 0 0 0 1 0 0 0 0 6 11 3 242534 0 0 0 1 0 4 1 29 0 0 1 3 0 0 0 3 0 0 0 0 94 0 8 0 0 0 0 0
430 GGG 0 0 2 0 0 0 0 0 0 0 12 0 0 0 0 0 0 0 0 0 0 0 0 0 0 0 0 0 0 0 0 0 0 1 24 0 0 0 2 0 62 7 233468 16 0 0 6 0 1 0 3 0 0 0 0 0 0 0 5 0 0 0 0 0
431 TTT 0 0 0 0 0 0 0 0 0 0 0 0 0 0 0 0 0 0 0 0 0 0 0 0 0 0 0 0 0 14 2 25 0 0 0 0 0 0 0 0 0 0 0 0 0 0 0 12 0 0 0 1 0 0 0 4 0 0 0 1 16 16 3 235903
432 CTG 0 0 0 0 1 0 0 9 0 0 203 0 1 6 28 2 1 0 4 2 0 0 36 0 0 0 1 0 57 1 230084 10 0 0 1 0 0 0 7 0 0 0 0 0 0 1 1 11 0 15 0 0 0 0 0 2 0 0 3 0 0 1 18 0
433 GAC 0 21 0 0 2 0 0 2 0 0 0 0 0 0 0 0 4 0 0 0 0 0 0 0 0 0 0 0 0 0 0 0 28 232445 11 16 1 8 8 2 0 28 0 0 0 1 0 0 0 4 0 0 0 0 0 0 0 0 0 0 0 0 0 0
434 ATT 0 0 0 2 0 0 0 7 0 0 0 3 3 18 8 239867 0 0 0 0 0 0 0 0 0 0 0 0 12 2 0 91 0 0 0 0 0 0 0 0 0 0 0 0 0 10 0 14 0 0 1 0 1 0 0 0 0 0 0 1 6 0 9 0
435 TGG 0 0 0 0 0 0 0 0 0 0 1 0 0 0 0 0 0 0 0 0 0 0 0 0 0 0 13 0 4 0 0 0 0 0 0 0 0 0 0 0 0 0 1 0 0 0 0 0 0 0 39 0 0 0 1 0 21 0 222214 9 0 0 3 1
436 ACA 102 0 0 0 239622 4 8 9 1 0 0 0 7 0 0 0 2 0 2 0 0 0 0 0 0 0 0 2 0 0 0 0 1 0 0 0 30 0 0 0 0 0 0 0 0 0 0 0 0 0 0 0 0 0 0 0 0 0 0 0 0 0 0 1
437 TAT 0 0 0 2 0 0 0 0 0 0 0 0 1 0 0 2 0 0 0 25 0 0 0 0 0 0 0 0 0 1 0 0 0 0 0 1 0 0 0 0 0 0 0 0 0 0 0 0 3 33 2 240821 0 0 0 2 0 0 0 20 0 1 0 5
438 AAT 0 11 7 239823 0 0 0 2 0 0 0 6 1 0 0 0 2 17 18 2 0 0 0 0 0 0 0 0 5 0 0 0 0 0 4 17 2 0 0 0 0 0 0 0 0 0 0 0 0 3 0 1 0 0 0 0 0 0 0 3 1 0 0 0
439 GCA 0 0 0 0 48 0 0 2 0 0 0 0 14 0 1 2 0 0 0 0 1 0 0 0 0 0 0 0 0 0 0 0 14 0 0 0 237117 11 28 20 1 0 0 0 41 0 2 0 0 0 0 0 4 0 0 0 0 0 0 0 2 0 0 0
440 GAA 12 0 0 0 0 0 0 0 0 0 0 0 0 0 0 1 1 0 0 0 0 0 0 0 0 0 0 0 0 0 0 0 245642 5 19 2 2 0 0 0 9 1 0 0 0 0 0 0 9 0 0 0 0 0 0 0 0 0 0 0 0 0 0 0
441 TTG 0 0 0 0 0 0 0 0 0 0 0 0 1 0 5 2 0 0 0 0 0 0 0 0 0 0 0 0 5 0 7 0 0 0 0 0 0 0 0 0 0 0 0 0 0 1 9 0 0 0 4 0 1 0 7 0 0 1 4 0 58 4 245073 19
442 TTA 0 0 0 0 1 0 0 0 0 0 0 0 1 14 0 6 0 0 0 0 0 0 0 0 0 0 0 0 6 0 0 8 0 0 0 0 0 0 0 0 0 0 1 0 13 0 9 3 0 0 0 1 11 0 0 0 0 0 0 0 244665 4 37 3
443 GTT 0 0 0 0 0 1 0 0 0 0 0 0 0 12 0 19 0 0 0 0 0 1 0 0 0 0 0 0 0 1 0 0 0 0 0 3 0 0 0 3 0 0 0 1 4 8 4 244638 0 0 0 0 0 0 0 0 0 0 0 0 0 0 0 10
444 CTA 0 0 0 0 0 0 0 0 0 0 0 0 102 0 1 0 0 0 0 0 15 0 0 0 1 0 0 0 239176 11 16 1 0 0 0 0 0 47 0 0 0 0 1 0 1 0 0 0 0 0 0 0 0 0 0 0 0 0 0 0 9 0 0 0
445 CTG 0 0 0 0 0 0 0 0 0 0 0 1 0 0 251 0 0 0 1 0 0 0 43 0 0 1 4 0 30 2 241987 4 0 0 0 1 1 0 0 0 0 0 0 0 0 0 0 0 0 4 0 0 0 0 0 0 0 0 0 0 5 0 9 1
446 GAA 19 0 0 0 0 0 0 0 0 0 0 0 0 0 0 0 1 0 0 0 0 0 0 0 0 0 0 0 0 0 0 0 246044 1 24 0 0 0 0 1 32 0 0 0 1 0 0 0 5 0 0 0 0 0 0 0 0 0 0 0 0 0 0 0
447 AAT 2 17 1 245692 0 0 0 0 0 0 0 4 0 0 0 0 0 0 0 3 0 0 0 0 0 0 0 0 0 0 0 0 0 0 0 8 0 0 0 0 0 0 0 0 0 0 0 0 0 0 0 1 0 0 0 0 0 0 0 0 0 0 0 0
448 GAA 24 0 0 0 0 0 0 0 0 3 0 0 0 0 0 0 2 0 1 0 0 0 0 0 0 1 0 0 0 0 0 0 246044 4 28 1 0 0 0 0 18 0 0 0 4 0 0 0 3 0 0 0 0 0 0 0 0 0 0 3 0 0 0 0
449 AGG 0 0 25 0 0 0 0 0 17 0 244093 4 0 0 12 0 0 0 0 0 0 0 1 0 5 0 28 0 0 0 0 0 0 0 0 0 0 0 0 0 0 0 45 0 0 0 0 0 0 0 0 0 0 0 0 0 0 0 4 0 0 0 1 2
450 ACT 0 0 0 25 6 20 4 244267 0 0 2 0 0 0 0 6 0 0 0 0 0 0 0 1 0 0 0 0 0 0 0 0 0 0 0 1 0 0 0 8 0 0 0 0 0 0 0 0 0 0 0 0 0 0 0 3 0 0 0 0 0 0 0 0
451 TTG 0 0 0 0 0 0 0 0 0 0 0 0 0 0 0 0 0 0 0 0 0 0 0 0 0 0 0 0 0 0 14 6 0 0 0 0 0 0 0 0 0 0 0 0 0 0 0 0 0 0 2 0 0 0 13 0 0 0 3 0 24 0 245123 5
452 GAT 0 0 0 19 0 0 0 0 0 0 0 1 0 0 0 0 0 0 0 0 0 0 0 0 0 1 0 0 0 0 0 0 1 11 1 245624 0 3 8 3 1 1 1 28 0 0 0 1 0 0 0 14 0 0 0 0 0 0 0 0 0 0 0 2
453 TTC 0 0 0 0 0 0 0 0 0 0 0 0 0 2 0 0 0 0 0 0 0 0 0 0 0 0 0 0 0 6 1 0 0 0 0 5 0 0 0 0 0 0 0 0 0 11 0 0 0 4 0 0 0 16 0 0 0 3 3 0 14 245537 6 10
454 CAT 0 0 0 16 0 0 0 0 0 0 0 0 0 0 0 0 3 4 4 246312 0 0 0 3 0 0 0 35 0 0 0 3 0 0 0 0 0 0 1 0 0 0 0 0 0 0 0 0 0 0 0 9 0 0 0 0 0 0 0 0 1 0 0 0
455 GAC 0 26 0 3 1 0 0 0 0 0 2 0 0 0 1 0 0 1 0 0 0 0 0 0 0 0 0 0 1 0 0 0 420 244682 10 13 0 2 0 1 0 31 0 1 0 2 0 0 0 15 0 0 1 0 0 0 0 0 1 0 0 0 0 0
456 TTA 0 1 0 8 3 1 1 5 5 0 0 0 20 0 1 0 0 8 12 0 3 0 0 0 15 3 5 10 19 5 1 1 4 5 6 10 0 0 0 0 0 4 3 10 9 0 1 1 4 1 0 6 17 1 1 2 2 0 0 0 245597 8 38 19
457 AAT 7 10 1 246072 0 0 0 6 0 0 0 9 0 0 3 1 2 0 3 1 0 0 0 0 0 0 0 0 0 0 0 0 0 0 0 12 1 0 0 0 0 0 0 1 0 0 0 0 0 0 0 0 0 0 1 0 0 0 0 0 0 0 0 0
458 GTG 0 0 0 0 0 0 0 0 0 0 0 0 1 0 28 5 0 0 0 0 0 0 0 0 0 0 0 0 8 0 6 0 0 0 3 0 0 0 10 0 0 0 1 0 31 1 245518 4 0 0 0 0 0 0 0 0 0 0 0 0 5 0 12 0
459 AAG 41 0 246118 12 0 0 2 0 0 0 20 0 0 0 1 0 0 0 0 2 0 0 0 0 8 2 0 1 0 0 2 0 0 0 37 0 0 1 0 1 0 0 0 0 0 0 0 0 0 0 4 0 0 0 0 0 0 0 0 0 0 0 0 0
460 AAT 8 19 24 243952 3 1 15 2 0 3 2 24 0 0 1 0 3 0 0 2 0 0 0 0 0 7 1 4 0 0 0 0 0 0 0 15 0 0 0 6 0 1 11 4 0 0 0 6 0 0 0 3 0 2 0 0 0 0 0 0 0 0 0 0
461 CTG 0 0 0 0 0 0 0 0 0 0 0 0 0 2 34 0 0 0 1 0 0 0 7 0 0 0 3 0 38 0 245430 9 0 0 0 0 0 0 0 0 0 0 0 0 0 0 0 0 0 0 0 0 0 0 0 1 0 0 0 0 0 0 13 0
462 TAC 0 4 0 0 0 0 0 0 0 0 0 0 13 0 0 0 0 9 0 0 0 0 0 0 0 0 0 0 0 0 0 0 0 5 0 0 0 0 0 0 0 0 0 0 0 0 0 0 38 246281 0 49 0 1 0 0 0 28 0 0 0 9 0 0
463 GAG 0 0 26 1 0 0 0 0 0 0 0 0 0 0 0 0 0 0 0 0 0 0 0 0 0 0 0 0 0 0 0 0 67 3 246529 11 6 0 1 8 0 1 33 0 0 0 1 0 0 1 12 1 2 0 0 0 0 0 0 0 1 0 0 1
464 AAA 246583 3 53 0 3 0 0 0 9 1 0 4 2 0 0 0 2 0 0 0 0 0 0 0 0 0 14 0 0 0 0 0 8 0 0 0 0 0 0 0 0 5 0 3 0 0 1 0 0 0 0 0 2 0 0 0 0 0 0 0 0 0 8 2
465 GTA 0 0 0 0 0 2 0 0 0 0 0 0 18 0 0 1 0 0 0 0 0 0 0 0 0 0 0 0 0 0 0 0 0 0 0 0 26 1 0 1 3 0 0 0 245736 1 28 5 0 0 0 0 0 0 0 0 0 0 0 8 7 0 0 0
466 AAA 246760 2 33 2 2 0 0 0 10 2 0 3 0 0 0 0 0 0 0 0 0 0 0 0 2 0 2 8 0 0 0 2 12 0 0 0 0 0 4 13 4 3 2 0 0 0 0 0 2 0 0 0 0 0 3 3 0 1 2 0 0 1 1 0
467 AGC 1 25 1 0 3 3 6 1 33 246400 6 86 2 11 0 0 2 1 0 0 0 0 0 0 0 4 0 3 1 0 0 0 12 7 0 2 11 0 3 2 19 51 2 7 3 6 1 1 0 0 0 0 1 0 3 1 0 1 2 0 0 0 0 1
468 CAA 15 0 7 0 11 2 2 1 32 5 2 2 31 10 38 0 245827 4 29 3 1 0 0 0 37 0 0 1 11 18 10 0 4 7 0 0 18 0 0 2 0 3 1 0 4 32 1 3 218 0 0 0 1 2 2 2 0 0 0 9 19 0 1 0
469 TTA 0 0 0 0 0 0 0 0 0 0 0 0 6 1 0 9 0 14 0 0 2 0 0 0 0 0 0 0 4 0 3 7 0 0 0 0 0 0 0 0 0 0 0 0 2 0 0 1 2 0 0 0 8 0 0 0 1 1 0 0 246525 0 16 2
470 AAG 26 10 246227 32 1 0 4 0 2 5 39 1 0 0 2 0 0 0 8 0 0 0 0 0 0 0 0 0 0 0 0 0 0 4 13 4 1 1 1 0 4 0 8 2 0 2 1 18 0 0 0 2 0 4 0 1 0 0 54 3 0 0 0 0
471 AAT 2 18 2 246273 0 1 16 5 0 0 0 28 0 0 0 3 17 1 29 1 0 0 0 0 0 0 1 0 2 0 8 0 2 0 3 46 0 4 0 3 10 1 6 3 1 0 0 1 0 2 0 5 0 0 12 0 0 0 1 0 0 2 0 1
472 AAT 0 5 2 246562 0 0 1 6 0 0 0 16 0 0 1 1 0 0 0 2 0 0 0 0 0 0 1 0 0 0 0 0 0 0 0 34 0 0 0 0 0 0 0 0 0 0 0 0 0 0 0 3 0 0 0 0 0 0 0 0 1 0 0 0
473 GCC 0 0 0 0 0 25 0 0 0 0 0 0 0 0 0 0 0 0 0 0 1 0 0 0 0 0 0 0 0 0 0 2 0 29 0 0 28 246590 2 7 0 2 1 9 2 16 4 0 0 0 0 0 0 10 0 0 0 0 0 0 0 0 0 0
474 AAA 245999 19 36 22 6 0 0 0 27 0 39 0 0 8 7 10 1 1 17 0 0 0 0 0 6 3 0 1 5 1 0 24 24 4 2 0 6 6 0 4 4 2 3 3 26 5 3 6 0 54 0 6 0 0 0 0 0 0 11 2 51 12 7 21
475 GAA 18 0 0 1 5 1 1 0 0 0 0 0 5 0 0 2 0 0 0 0 1 0 3 1 0 0 0 0 2 0 0 5 245924 2 10 18 2 4 0 0 12 1 0 0 2 30 0 22 10 0 0 0 0 0 3 0 0 0 0 0 0 0 0 0
476 ATC 6 8 11 3 2 19 87 4 6 12 2 13 33 208464 26 47 3 0 1 0 0 0 0 0 1 0 0 3 13 2 3 8 0 1 2 7 0 1 0 0 0 2 128 0 8 12 0 5 0 12 0 1 0 2 23 0 0 0 6 8 0 1 32 3
477 GGA 0 0 0 4 0 0 0 0 29 0 0 0 0 0 1 0 0 0 2 4 1 0 0 0 1 0 0 0 0 0 1 1 15 0 1 0 0 0 0 0 208565 2 20 12 1 0 0 0 0 2 0 1 0 1 0 0 4 0 1 0 1 4 1 0
478 AAT 4 54 13 208142 1 1 0 5 1 0 0 8 0 0 0 2 1 0 2 0 0 0 0 0 0 2 2 1 0 0 0 0 0 1 0 6 0 0 0 0 0 1 1 0 0 0 0 0 0 0 0 0 0 0 0 0 0 0 0 0 0 0 0 1
479 GGG 0 0 0 0 0 0 0 0 4 5 17 0 0 0 0 0 0 0 0 0 0 0 0 0 0 0 3 0 0 1 0 1 0 0 15 0 0 0 1 0 37 12 208813 8 0 0 8 1 0 0 1 0 0 0 1 0 0 0 5 0 0 0 0 0
480 TGT 0 0 0 0 0 0 0 0 0 0 0 0 0 0 0 0 0 0 0 0 0 0 0 0 2 0 0 4 0 0 0 0 0 0 0 0 0 0 0 0 0 0 0 18 0 0 0 0 0 0 0 34 0 0 0 0 0 18 8 208730 0 0 0 2
481 TTT 0 0 0 0 0 9 0 0 0 0 0 0 0 0 0 1 0 0 0 1 0 0 0 1 0 0 0 0 6 2 1 8 0 0 2 0 0 0 0 0 0 0 0 0 0 0 1 6 3 0 0 3 0 1 0 10 0 0 0 1 1 7 0 208800
482 GAG 12 0 34 3 0 1 0 0 5 0 0 0 2 1 0 1 1 0 11 0 1 2 0 0 0 0 0 2 0 1 240 0 25 1 208408 10 2 1 5 2 1 5 56 1 0 6 1 0 0 4 8 1 0 0 1 0 0 0 3 0 0 0 10 0
483 TTC 6 0 0 0 0 0 0 0 0 0 0 0 0 5 0 0 0 0 0 0 0 0 0 0 0 0 0 0 0 6 0 0 1 0 0 0 0 0 0 0 0 0 0 0 0 2 0 0 2 1 0 0 0 7 0 0 0 0 0 0 87 208038 2 30
484 TAC 0 1 0 0 1 0 0 0 0 0 1 0 0 0 1 0 0 47 0 2 0 0 0 0 0 0 2 0 2 2 1 0 0 2 0 0 1 0 0 0 0 0 0 0 0 0 0 0 49 208832 1 13 0 1 0 15 0 24 2 0 8 4 35 1
485 CAC 0 8 0 0 0 0 0 0 14 0 0 0 0 0 0 0 18 208316 1 8 0 0 0 0 153 8 0 0 0 0 0 0 0 0 7 0 0 0 0 0 0 0 2 0 0 0 0 0 0 12 0 0 0 0 0 0 0 0 0 0 0 0 0 0
486 AAG 9 0 208731 15 0 10 2 2 0 0 18 1 8 1 17 1 76 2 15 1 0 0 0 0 1 1 5 4 0 0 0 2 0 1 14 1 2 9 10 8 2 0 5 5 10 0 9 2 0 0 0 0 5 1 2 0 0 1 0 1 2 0 33 1
487 TGT 0 0 0 0 0 0 0 0 0 0 0 3 0 0 0 0 0 0 0 0 0 0 0 0 0 0 0 4 0 0 0 0 0 0 0 0 0 0 0 0 0 0 0 0 0 0 0 0 0 0 1 20 0 0 0 0 4 6 0 208821 0 0 1 6
488 GAC 0 34 0 0 0 2 0 2 0 0 0 10 0 0 0 0 0 2 0 0 1 0 2 1 0 0 0 0 0 0 0 0 34 208243 2 11 0 0 2 0 1 43 0 0 0 3 0 0 0 6 0 0 0 1 0 1 0 0 0 0 2 0 0 0
489 AAT 5 9 2 208565 0 2 16 6 0 0 0 9 0 0 0 2 0 0 0 3 0 0 0 0 0 0 41 0 0 0 0 0 0 4 0 17 0 0 0 0 0 0 0 0 0 0 0 0 0 0 35 0 0 0 1 0 0 0 0 0 0 0 0 0
490 GAA 20 1 1 30 11 2 1 2 5 9 2 2 6 0 7 0 0 28 0 0 3 1 0 3 0 1 7 0 11 2 3 0 207419 6 26 0 1 7 6 0 21 7 27 1 0 4 5 3 16 0 0 3 1 4 1 0 0 0 67 0 8 0 2 1
491 TGC 0 0 0 0 0 0 0 0 0 1 0 0 0 0 0 0 0 0 0 0 0 0 0 0 0 3 0 0 0 0 0 0 0 0 0 0 0 0 0 0 0 1 0 0 0 0 0 2 0 27 0 0 0 0 0 0 31 208519 2 73 0 8 0 0
492 ATG 0 0 3 0 0 0 13 0 0 0 7 0 46 8 208347 9 0 1 0 0 0 0 0 8 0 0 0 0 0 0 0 0 0 0 1 0 0 0 0 0 0 0 0 0 0 0 11 0 0 0 0 0 0 0 0 0 0 0 0 0 0 0 4 0
493 GAA 35 0 0 12 2 0 0 0 0 13 0 6 7 0 3 0 7 5 6 2 0 0 0 0 0 0 1 1 0 0 0 2 206551 13 9 10 35 2 5 6 25 2 1 86 2 0 0 0 3 1 0 1 12 9 11 0 14 1 4 2 0 1 0 1
494 AGT 0 0 9 27 2 0 0 0 2 7 4 207055 0 0 3 13 0 15 0 8 0 0 0 0 0 1 0 6 0 0 0 0 3 0 0 1 10 14 4 0 5 2 7 23 0 0 0 0 0 0 0 0 2 0 296 0 0 0 4 2 1 0 0 0
495 GTA 0 0 0 0 0 0 0 0 0 0 0 0 62 0 0 1 0 0 0 0 0 0 0 0 0 0 0 0 1 0 0 0 1 0 0 0 11 0 0 0 5 0 0 0 208065 24 46 9 0 0 0 0 0 0 0 0 0 0 0 0 4 3 0 0
496 AGA 39 0 3 0 2 0 0 0 208663 3 17 0 7 0 0 0 0 0 0 0 0 0 0 0 13 5 0 0 3 0 0 0 0 0 0 0 0 0 0 0 13 0 0 0 0 0 1 0 6 0 0 0 0 0 1 0 0 0 0 0 0 0 0 0
497 AAT 60 16 9 208206 5 20 13 31 3 4 10 42 7 12 10 50 10 2 18 11 0 0 0 0 0 0 3 6 2 7 0 13 24 3 12 32 23 0 7 26 5 10 22 13 5 59 51 2 0 2 0 5 17 36 40 10 0 0 0 1 0 13 18 32
498 GGG 0 0 0 1 0 0 0 0 0 1 14 0 0 0 0 0 1 0 0 0 0 0 0 0 2 0 0 1 0 0 0 0 0 0 16 0 9 3 0 0 35 7 208749 28 0 0 42 0 0 0 0 0 1 0 0 5 0 0 12 0 1 0 0 0
499 ACT 0 2 1 56 8 6 6 208390 0 5 27 11 1 0 24 23 0 0 8 1 0 0 0 2 0 0 0 1 2 0 14 13 35 3 73 10 13 0 0 33 1 1 0 11 8 0 18 5 0 0 0 2 0 0 1 3 0 0 3 0 6 5 30 4
500 TAT 0 0 0 0 0 0 0 0 0 0 0 0 0 0 0 0 0 0 0 17 0 0 0 0 0 0 0 0 0 0 0 68 0 0 61 1 0 0 0 0 0 0 0 0 0 0 0 0 3 6 1 209004 0 0 0 0 0 0 0 5 0 0 0 1
501 GAT 21 0 0 38 0 0 0 0 2 0 0 8 0 3 6 0 0 0 0 1 5 0 0 0 0 0 3 0 0 0 0 2 2 10 8 208509 0 3 3 6 0 0 0 15 0 4 0 1 0 0 0 29 12 0 4 10 0 1 6 0 2 0 5 2
502 TAT 0 0 0 4 0 0 0 0 0 0 0 0 0 0 0 3 0 3 0 20 1 0 0 0 2 0 0 0 0 0 4 1 2 0 2 2 1 2 11 1 1 0 1 0 6 0 0 0 2 17 3 209014 2 0 7 2 0 0 5 6 2 1 4 6
503 CCA 4 0 1 3 14 0 0 3 0 0 1 0 0 0 2 10 9 4 2 1 208816 12 16 5 0 2 3 3 12 0 4 0 0 1 1 1 1 0 2 4 0 8 1 1 19 0 1 0 0 1 0 1 10 1 0 0 0 1 1 0 1 0 1 5
504 AAA 208709 1 25 6 7 0 4 0 7 1 85 1 3 0 0 0 1 3 0 0 0 1 0 0 6 0 0 16 16 0 1 2 14 0 0 8 2 0 1 0 9 0 20 11 2 0 5 1 1 7 0 12 0 1 11 2 0 0 3 0 0 0 18 0
505 TAT 0 0 0 3 0 0 0 0 0 0 0 0 0 0 0 0 0 0 0 6 0 0 0 0 0 0 0 0 0 0 5 0 0 0 0 1 0 0 0 0 0 0 0 0 0 0 0 0 0 9 2 209058 0 1 0 2 0 0 0 5 0 0 0 2
506 TCA 0 0 0 2 9 3 0 0 0 0 0 1 1 0 2 1 0 6 0 3 7 0 0 0 1 1 9 2 0 3 15 0 6 0 4 1 26 0 0 39 0 0 3 3 1 1 1 9 12 0 0 0 208457 3 69 1 0 4 12 12 75 11 0 4
507 GAA 17 0 1 0 0 8 0 0 7 1 1 3 4 2 0 22 6 0 0 0 0 6 0 1 3 1 0 0 0 3 1 1 208356 1 14 4 2 0 4 0 13 11 189 3 3 0 3 3 5 1 0 0 0 0 3 5 0 0 0 1 1 3 5 3
508 GAA 23 0 1 0 0 1 1 0 0 1 0 7 3 0 4 19 19 1 11 0 0 6 0 0 0 0 0 0 1 9 1 0 208497 5 25 2 3 26 23 2 10 1 0 0 2 1 2 9 9 1 0 2 0 1 2 0 0 0 0 0 4 0 6 1
509 TCA 0 0 0 0 1 5 0 2 0 0 1 14 13 11 1 25 0 0 0 0 7 0 0 0 0 0 0 0 63 0 2 9 0 0 0 0 2 2 6 0 0 2 4 4 5 10 2 10 13 2 0 0 208519 6 30 7 0 0 0 3 23 0 9 6
510 AAG 19 1 208244 7 0 0 10 0 0 0 40 2 1 0 7 1 0 18 17 3 0 0 0 0 5 0 18 0 7 1 0 3 0 0 12 2 3 1 0 0 1 0 1 1 3 0 0 1 6 0 2 8 0 1 0 6 0 0 4 1 1 18 7 5
511 TTG 0 0 0 3 0 1 4 0 0 0 1 1 0 0 22 0 2 0 3 3 0 0 0 0 0 0 1 0 0 0 10 0 1 0 5 1 0 0 2 6 0 7 3 0 0 1 5 6 0 0 2 0 0 0 9 0 0 2 0 1 34 3 206279 15
512 AAC 20 207896 4 37 0 7 1 39 10 57 3 0 34 35 1 0 0 15 0 8 0 1 0 0 1 1 1 0 0 1 0 3 2 13 0 3 52 15 7 8 0 1 0 56 12 5 0 6 0 8 0 0 8 5 4 1 0 0 0 16 13 5 0 7
513 AGG 1 1 12 1 0 0 1 2 66 4 207877 21 6 0 21 2 3 0 2 2 0 0 0 0 5 2 16 1 0 9 1 2 0 0 0 0 1 2 0 0 0 0 39 4 13 1 1 0 0 6 0 4 5 0 1 7 0 0 8 0 0 4 15 1
514 GAA 15 0 0 0 10 0 0 0 0 0 1 0 0 0 0 0 1 0 0 0 0 0 0 0 0 2 2 7 0 2 1 2 207254 2 7 1 0 3 0 0 17 0 0 0 2 0 1 3 12 1 0 13 0 5 3 2 0 0 0 0 1 0 1 0
515 AAG 33 1 207615 82 3 1 6 1 0 0 82 75 13 1 4 3 0 0 1 0 5 0 0 10 0 81 0 1 0 0 5 2 11 5 24 5 2 0 2 0 9 4 2 1 4 5 5 1 0 1 1 1 0 0 2 2 0 0 3 0 0 0 0 0
516 ATA 0 0 0 0 2 0 0 0 1 0 0 0 208485 5 32 19 0 0 0 0 0 0 0 0 0 0 0 0 0 1 0 0 0 0 0 0 0 0 0 0 0 0 0 0 15 8 0 12 0 0 0 0 0 0 0 0 0 0 0 0 3 0 0 0
517 GAT 26 0 15 19 6 1 3 3 8 0 1 4 5 0 1 3 8 12 0 2 0 5 3 4 1 0 12 0 0 2 1 5 1 10 14 207175 1 40 11 4 3 3 10 19 19 22 5 1 0 5 0 3 2 9 7 13 0 0 1 0 3 19 15 2
518 GGA 2 6 0 2 9 39 12 34 47 24 4 18 11 8 1 46 4 1 3 0 0 2 1 0 8 6 6 1 1 7 8 1 35 0 19 0 1 13 2 10 204564 2 60 17 14 2 2 4 0 1 0 2 19 0 9 6 2 0 6 0 9 4 21 13
519 GTG 0 0 1 0 0 2 0 1 0 0 1 0 0 4 17 1 0 0 0 0 0 0 0 0 1 1 0 0 0 4 1 1 0 0 0 0 5 0 7 0 0 0 2 0 40 1 205519 174 0 0 1 0 0 0 1 1 0 0 0 0 0 0 37 2
520 AAA 207724 8 7 12 4 21 6 9 14 1 0 6 2 7 2 5 4 1 9 1 0 0 1 1 3 6 3 0 0 0 4 0 34 2 1 1 0 0 14 0 0 0 0 2 0 5 4 2 1 1 0 0 0 0 9 5 2 0 0 0 0 7 1 5
521 TTG 0 0 0 1 2 2 0 2 3 0 0 0 3 0 5 0 1 0 0 0 5 0 0 0 3 0 0 0 6 0 14 0 1 0 0 0 2 0 0 0 0 0 0 0 12 0 10 4 0 0 0 1 0 0 11 1 0 0 11 0 14 0 205136 7
522 GAA 22 4 0 9 1 1 0 0 0 0 3 6 0 1 1 0 0 0 0 0 0 0 0 0 0 0 0 0 0 0 0 0 204832 12 12 0 4 0 0 0 22 1 0 0 3 3 2 0 9 0 0 0 0 42 0 2 0 0 0 0 0 0 0 1
523 TCA 1 0 1 0 2 0 0 10 0 0 3 1 1 6 0 0 7 0 2 2 29 2 0 8 0 0 4 2 0 0 0 1 3 3 0 3 1 1 2 0 4 0 0 0 2 3 4 0 31 10 0 1 204339 74 13 32 0 0 3 0 5 0 2 1
524 ATG 4 10 4 1 0 5 47 0 2 0 4 6 59 3 201184 12 0 0 0 2 0 0 12 0 0 0 0 4 0 0 9 2 1 2 1 1 0 3 0 3 1 3 7 0 10 2 20 2 0 0 0 0 5 2 0 3 0 2 3 0 12 0 2 0
525 GGG 0 0 0 0 6 3 2 0 0 4 11 0 3 0 0 0 0 0 0 0 0 0 0 0 0 0 2 1 0 0 0 0 0 8 20 1 0 0 2 0 37 7 200676 101 0 1 9 0 0 0 0 0 14 7 0 0 0 0 6 0 0 0 0 0
526 GTG 1 0 0 0 1 2 2 5 0 1 0 0 66 4 48 1 3 1 2 2 5 3 3 3 0 0 0 1 0 4 17 4 1 0 0 0 2 3 21 6 0 0 14 0 89 9 197217 26 0 29 0 4 0 1 0 1 0 0 9 4 24 0 19 2
527 TAT 0 0 0 6 0 0 4 0 0 0 0 6 1 0 3 3 2 2 4 51 0 0 13 0 0 0 0 0 0 0 0 1 0 0 1 1 0 0 0 0 0 0 1 8 2 0 0 1 1 22 9 201885 0 0 8 1 0 0 0 15 0 2 0 6
528 CAG 1 0 24 4 2 1 0 5 0 0 0 2 0 0 11 0 15 27 197066 14 0 0 2 2 1 8 44 0 2 0 2 0 1 0 9 0 1 0 0 1 1 3 0 0 2 0 0 1 0 1 6 1 0 0 2 0 0 0 0 1 0 0 0 4
529 ATT 0 0 2 4 0 0 0 6 0 0 2 3 3 9 3 202244 0 0 0 2 3 0 0 0 0 0 0 0 0 0 0 3 0 0 0 0 2 0 1 4 0 0 1 0 0 0 9 6 0 5 0 0 1 0 0 0 0 0 12 0 0 5 0 2
530 CTG 0 0 0 0 0 0 0 0 0 0 0 0 0 0 39 0 0 0 2 0 0 0 9 0 0 1 2 0 17 1 206405 20 0 0 0 0 0 0 0 1 0 0 0 0 0 0 0 0 0 0 0 0 0 0 0 2 0 0 0 0 0 0 2 1
531 GCG 0 0 0 0 0 0 10 5 0 1 0 0 0 1 0 0 0 0 0 0 0 0 0 0 0 0 0 0 0 0 0 0 0 0 36 0 20 4 206835 26 0 1 2 0 0 0 36 0 0 0 0 0 3 0 6 14 0 0 0 0 0 0 1 0
532 ATC 0 4 0 0 0 13 0 0 0 1 0 0 62 206972 1 13 0 0 0 0 0 0 0 0 0 0 0 0 0 1 0 0 0 0 0 1 0 0 0 0 0 0 0 0 0 48 0 0 0 0 0 0 0 0 0 0 0 0 0 0 0 3 0 0
533 TAC 0 4 0 0 0 0 2 0 0 0 0 0 0 0 0 0 0 45 0 0 0 0 0 0 0 0 0 0 0 0 0 2 0 1 0 0 0 0 0 0 0 0 0 0 0 0 0 0 62 206293 6 14 0 0 0 0 0 14 0 0 0 0 0 0
534 TCA 0 0 0 0 2 0 0 0 0 0 0 0 0 0 1 0 0 0 0 0 13 0 0 0 0 0 0 0 0 0 0 0 0 0 0 0 1 0 0 0 0 0 0 0 0 0 0 0 77 0 0 0 205861 2 21 2 0 0 0 0 2 0 0 0
535 ACT 0 0 0 53 4 44 5 208228 0 0 0 1 0 0 0 19 0 0 0 0 0 0 0 2 0 0 0 0 0 0 0 0 0 0 0 0 0 0 0 13 4 0 0 0 0 0 0 0 0 0 0 0 0 1 0 2 0 5 0 0 0 0 0 1
536 GTC 0 0 0 0 0 0 0 10 0 0 0 0 0 37 0 7 0 1 0 0 0 0 0 0 0 0 0 0 0 1 0 0 0 0 0 0 0 21 4 0 0 1 0 0 40 207040 3 12 0 0 0 0 0 0 0 0 0 0 0 2 9 4 4 4
537 GCC 0 0 0 0 0 32 10 0 0 0 0 0 0 0 0 0 0 0 0 0 0 1 0 0 0 0 0 0 0 0 0 0 0 18 0 0 24 208133 9 10 0 0 0 0 0 19 0 0 0 0 0 0 3 10 1 1 0 0 0 6 1 0 1 0
538 AGT 0 0 0 22 0 1 0 3 5 11 4 208651 0 0 0 9 0 0 0 0 0 0 0 0 0 0 0 1 0 0 0 0 0 0 0 0 3 22 17 0 4 0 0 10 1 0 14 0 1 1 0 0 6 20 8 10 0 3 0 4 0 0 0 0
539 TCA 0 0 0 0 4 0 0 1 0 0 0 0 0 0 0 0 0 0 0 0 13 0 0 0 0 0 0 0 0 0 0 3 0 0 0 0 0 0 0 0 0 0 1 1 0 0 0 0 52 2 0 0 207797 12 18 5 2 0 0 0 14 0 0 0
540 CTG 0 0 0 0 0 5 0 3 0 4 0 0 2 0 46 3 1 0 3 0 0 0 18 0 0 0 1 0 26 45 208191 28 0 0 0 0 3 2 4 10 2 2 0 2 2 0 31 1 0 4 0 4 11 48 0 0 0 0 0 0 2 0 13 9
541 GTG 0 0 0 0 4 0 1 1 0 0 0 0 2 4 15 3 6 0 1 0 11 0 2 11 0 2 0 0 3 0 9 11 0 0 2 1 0 0 4 0 0 0 0 0 35 4 207306 26 0 0 0 0 0 0 0 0 0 0 2 0 2 2 43 5
542 CTT 0 0 0 0 1 1 0 9 0 3 0 3 4 2 15 54 0 0 0 4 0 2 0 45 0 0 0 5 12 22 18 207349 0 0 0 0 0 1 6 0 1 0 0 1 8 1 4 7 0 0 0 0 0 0 0 1 0 1 0 2 18 2 18 71
543 TTG 0 0 0 0 16 1 0 0 0 0 0 11 12 0 1 0 0 0 0 0 0 0 0 0 0 0 0 0 2 0 20 1 0 0 0 0 0 0 9 0 4 2 1 0 1 0 4 0 0 31 1 0 12 1 29 1 0 0 30 0 30 2 207668 8
544 GTC 0 2 0 0 0 0 0 0 0 1 0 0 0 18 0 0 0 0 0 0 0 0 0 0 0 0 0 0 0 1 0 0 0 2 0 0 0 13 0 0 0 8 0 0 39 207048 2 13 0 0 0 0 0 3 0 0 0 0 0 0 0 6 0 0
545 TCC 0 0 0 0 2 9 0 1 0 0 0 0 0 0 0 0 0 1 4 0 0 71 0 0 0 0 0 0 0 6 2 0 0 0 0 0 0 0 0 0 0 0 0 0 0 2 0 0 0 34 0 0 42 207461 0 7 0 0 0 0 0 54 0 0
546 CTG 0 0 0 0 0 0 0 0 0 0 0 0 0 0 42 0 0 0 2 0 0 0 36 1 0 0 20 0 22 1 208015 10 0 0 0 0 0 0 0 0 0 0 0 0 0 0 3 0 0 0 0 0 0 0 0 0 0 0 0 0 0 2 5 0
547 GGG 0 0 0 0 0 0 0 0 0 0 14 0 0 0 0 0 0 0 0 0 0 0 0 0 0 0 0 0 0 0 0 0 0 0 9 0 0 0 2 0 10 4 208414 6 0 0 12 0 0 0 0 0 0 0 0 0 0 0 1 0 0 0 0 0
548 GCA 0 0 0 0 48 0 1 0 0 0 0 0 0 0 0 0 1 0 0 0 2 0 0 0 0 0 0 0 0 0 0 0 14 0 0 0 208290 2 17 8 21 0 0 0 30 0 0 0 0 0 0 0 230 0 0 0 0 0 0 0 0 0 0 0
549 ATC 0 1 0 0 1 42 1 0 0 1 0 0 23 208571 1 61 0 0 0 0 0 0 0 0 0 0 0 0 0 3 0 0 0 0 0 0 0 6 0 0 0 0 0 0 0 28 0 0 0 0 0 2 0 11 0 0 0 0 2 1 1 3 0 0
550 AGT 0 0 0 17 2 1 0 1 0 22 3 207699 0 0 2 27 0 0 0 0 0 0 0 0 0 0 0 2 2 3 0 0 0 0 0 0 6 0 0 9 0 0 0 16 6 0 2 0 0 3 0 0 1 0 0 4 0 6 0 0 59 0 0 2
551 TTC 0 0 0 0 0 2 0 0 0 0 0 0 0 5 3 0 0 0 0 0 0 0 0 0 0 4 0 0 0 9 1 0 0 0 1 0 0 1 0 1 2 1 5 0 2 7 0 6 0 2 0 0 5 12 0 0 0 4 0 0 22 208712 2 10
552 TGG 0 0 0 0 0 0 0 0 0 1 0 0 1 0 0 0 0 0 0 0 0 0 0 0 0 0 10 0 1 0 0 0 0 0 0 0 0 7 1 0 0 0 9 0 0 0 0 0 0 1 9 0 3 0 1 1 21 0 208629 7 1 7 7 4
553 ATG 0 0 2 0 0 0 3 0 0 0 2 0 11 1 208033 3 0 0 1 0 0 0 0 0 0 0 0 0 1 1 0 0 0 0 0 0 0 2 22 0 8 5 5 4 0 0 12 0 0 0 2 0 3 0 0 12 0 0 33 0 0 0 0 0
554 TGT 0 0 0 0 0 0 1 1 0 0 1 0 0 9 0 0 24 0 0 0 0 0 0 0 0 0 0 6 1 1 2 0 0 0 1 0 0 0 3 2 1 0 2 8 2 5 7 0 0 0 0 29 1 0 0 2 0 22 2 208342 9 1 8 16
555 TCT 1 2 2 1 0 0 2 14 0 1 2 61 0 0 0 0 18 2 1 0 0 0 0 6 0 0 3 0 1 0 20 2 6 1 3 6 0 0 2 7 0 3 0 0 1 0 0 9 0 3 0 45 4 121 12 207391 0 0 0 0 0 1 1 3
556 AAT 3 24 19 208837 1 0 1 0 0 0 0 13 15 3 0 1 0 8 2 4 0 0 0 0 0 0 0 0 0 8 1 0 2 0 2 15 0 0 0 0 0 0 3 1 2 0 1 14 0 0 0 1 0 0 0 1 0 0 0 0 3 1 4 0
557 GGG 0 0 0 0 0 0 0 0 0 0 15 0 0 0 0 0 1 0 1 0 0 0 0 0 0 0 0 0 0 0 0 0 0 0 19 0 0 0 8 0 55 2 208414 8 0 0 4 0 0 0 0 0 0 0 0 0 4 0 11 0 0 0 0 0
558 TCT 0 2 0 1 0 0 0 11 0 0 0 15 0 0 0 0 3 0 1 0 0 0 0 6 0 0 0 0 0 1 2 1 0 0 2 0 0 1 1 2 0 1 0 0 2 1 16 3 1 0 0 53 4 10 9 208146 0 0 0 1 11 2 7 13
559 TTG 0 0 0 0 0 0 0 0 0 0 0 1 0 0 2 0 0 0 0 0 0 0 0 0 0 0 0 0 0 0 33 1 0 0 0 0 0 0 0 0 0 0 0 0 0 0 8 1 0 0 6 0 0 0 13 0 0 0 2 0 24 1 208921 3
560 CAG 2 0 24 0 0 1 23 0 0 0 0 0 0 0 0 0 39 0 208626 9 0 0 0 0 0 0 19 0 0 0 2 0 0 0 3 0 0 0 3 0 0 0 0 0 4 0 6 0 0 0 90 0 0 0 0 0 0 0 0 0 0 0 0 0
561 TGC 0 0 0 0 0 0 0 0 0 1 0 0 1 0 0 17 0 0 0 0 0 0 0 0 0 9 0 0 0 0 0 0 0 0 0 0 0 0 2 0 0 0 0 0 7 2 0 0 0 87 0 0 0 4 0 0 24 208602 0 15 1 10 2 0
562 AGA 21 18 3 5 2 2 7 10 208764 3 13 3 14 0 0 1 5 0 0 9 0 0 0 0 6 4 18 28 3 0 0 1 1 1 7 16 1 3 1 0 22 0 3 0 27 2 0 1 0 3 0 4 0 3 0 0 2 0 0 0 0 0 10 0
563 ATA 3 0 0 0 6 0 0 0 2 0 0 0 208789 11 14 6 0 0 0 0 0 0 0 0 0 0 0 0 0 0 0 0 0 0 0 0 0 0 0 0 0 0 0 0 8 0 0 0 0 0 0 0 0 0 0 0 0 0 0 0 0 0 0 0
564 TGC 0 0 0 0 0 0 0 0 0 1 0 0 0 0 0 0 0 0 0 0 0 0 0 0 0 4 0 0 0 0 0 0 0 0 0 0 0 0 0 0 0 3 0 0 0 0 0 0 0 36 0 0 0 3 0 0 25 208520 4 59 0 12 0 0
565 ATC 0 1 0 0 0 3 0 0 0 2 0 0 18 208193 0 7 0 0 0 0 0 0 0 0 0 0 1 0 8 6 1 0 0 0 0 0 0 0 0 1 0 0 0 0 0 5 3 0 0 0 0 0 0 0 0 1 0 0 0 0 1 4 6 2
566 TGA 0 0 0 0 0 0 0 0 4 0 0 0 0 0 0 0 0 0 0 0 0 0 0 0 43 0 0 0 0 0 0 0 0 0 0 0 0 0 0 0 3 0 0 0 0 0 0 0 18 0 0 0 0 0 0 0 208605 0 19 2 7 0 0 0
