# Supplementary material for: Complete mapping of viral escape from neutralizing antibodies
Source: PLoS Pathog. 2017 Mar 13;13(3):e1006271. doi: 10.1371/journal.ppat.1006271 (PMC5363992; doi:10.1371/journal.ppat.1006271)
Supplement: S2 File — This ZIP archive contains the computer code to perform the data analysis described in this manuscript. The analysis is performed by the iPython notebook found in the ZIP archive. (ZIP) [file ppat.1006271.s008.zip › S2_File/counts_and_alignments/L2_mock_summarystats.txt]

total read pairs = 8802646
read pairs that fail Illumina filter = 0
low quality read pairs = 781840
barcodes randomly purged = 0
discarded barcodes with 1 reads = 250401
aligned barcodes with 2 reads = 168271
discarded barcodes with 2 reads = 2177
un-alignable barcodes with 2 reads = 18465
aligned barcodes with 3 reads = 212906
discarded barcodes with 3 reads = 4071
un-alignable barcodes with 3 reads = 23346
aligned barcodes with 4 reads = 231217
discarded barcodes with 4 reads = 5848
un-alignable barcodes with 4 reads = 22212
aligned barcodes with 5 reads = 214517
discarded barcodes with 5 reads = 6571
un-alignable barcodes with 5 reads = 20330
aligned barcodes with 6 reads = 176298
discarded barcodes with 6 reads = 6598
un-alignable barcodes with 6 reads = 16351
aligned barcodes with 7 reads = 130392
discarded barcodes with 7 reads = 5688
un-alignable barcodes with 7 reads = 12002
aligned barcodes with 8 reads = 88362
discarded barcodes with 8 reads = 4427
un-alignable barcodes with 8 reads = 8113
aligned barcodes with 9 reads = 54618
discarded barcodes with 9 reads = 3084
un-alignable barcodes with 9 reads = 4864
aligned barcodes with 10 reads = 31795
discarded barcodes with 10 reads = 1970
un-alignable barcodes with 10 reads = 2815
aligned barcodes with 11 reads = 16859
discarded barcodes with 11 reads = 1180
un-alignable barcodes with 11 reads = 1488
aligned barcodes with 12 reads = 8709
discarded barcodes with 12 reads = 666
un-alignable barcodes with 12 reads = 745
aligned barcodes with 13 reads = 4138
discarded barcodes with 13 reads = 375
un-alignable barcodes with 13 reads = 357
aligned barcodes with 14 reads = 1913
discarded barcodes with 14 reads = 183
un-alignable barcodes with 14 reads = 155
aligned barcodes with 15 reads = 801
discarded barcodes with 15 reads = 98
un-alignable barcodes with 15 reads = 57
aligned barcodes with 16 reads = 351
discarded barcodes with 16 reads = 56
un-alignable barcodes with 16 reads = 34
aligned barcodes with 17 reads = 159
discarded barcodes with 17 reads = 26
un-alignable barcodes with 17 reads = 9
aligned barcodes with 18 reads = 66
discarded barcodes with 18 reads = 17
un-alignable barcodes with 18 reads = 6
aligned barcodes with 19 reads = 29
discarded barcodes with 19 reads = 7
un-alignable barcodes with 19 reads = 1
aligned barcodes with 20 reads = 21
discarded barcodes with 20 reads = 7
un-alignable barcodes with 20 reads = 1
aligned barcodes with 21 reads = 11
discarded barcodes with 21 reads = 4
un-alignable barcodes with 21 reads = 1
aligned barcodes with 22 reads = 5
discarded barcodes with 22 reads = 1
aligned barcodes with 23 reads = 5
discarded barcodes with 23 reads = 1
