# Supplementary material for: Complete mapping of viral escape from neutralizing antibodies
Source: PLoS Pathog. 2017 Mar 13;13(3):e1006271. doi: 10.1371/journal.ppat.1006271 (PMC5363992; doi:10.1371/journal.ppat.1006271)
Supplement: S2 File — This ZIP archive contains the computer code to perform the data analysis described in this manuscript. The analysis is performed by the iPython notebook found in the ZIP archive. (ZIP) [file ppat.1006271.s008.zip › S2_File/counts_and_alignments/L3_H17L10_.log]

2016-11-08 12:14:50,078 - INFO - Beginning execution of dms_barcodedsubamplicons in directory /home/jbloom/flu_mutational_antigenic_profiling_paper/supplementalfiles/SupplementaryFile2

2016-11-08 12:14:50,079 - INFO - Progress will be logged to ./counts_and_alignments//L3_H17L10_.log
2016-11-08 12:14:50,685 - INFO - Version information for dms_tools and associated packages.
	Time and date: Tue Nov  8 12:14:50 2016
	Platform: Linux-3.13.0-49-generic-x86_64-with-Ubuntu-14.04-trusty
	Python version: 2.7.6 (default, Mar 22 2014, 22:59:56)  [GCC 4.8.2]
	dms_tools version: 1.1.20
	Bio version: 1.68
	numpy version: 1.11.2
	scipy version: 0.18.1
	matplotlib version: 1.5.3
	cython version: 0.25.1
	pystan version: 2.12.0.0
	weblogolib version: 3.4
	PyPDF2 version: 1.26.0
	pandas version: 0.19.1

2016-11-08 12:14:50,685 - INFO - Parsed the following arguments:
	minreadconcurrence = 0.75
	maxmuts = 4
	maxlowqfrac = 0.075
	r1files = ['./FASTQ_files/L3_H17L10_1.fastq']
	minreadidentity = 0.9
	purgefrac = 0
	R1trimlength = 200
	R1_is_antisense = False
	r2files = ['./FASTQ_files/L3_H17L10_2.fastq']
	alignspecs = [(1, 285, 36, 37), (286, 570, 31, 32), (571, 855, 37, 32), (856, 1140, 31, 36), (1141, 1425, 29, 33), (1426, 1698, 40, 43)]
	R2trimlength = 170
	maxreadtrim = 3
	barcodeinfo = False
	chartype = codon
	barcodelength = 8
	minreadsperbarcode = 2
	minq = 15
	outprefix = ./counts_and_alignments//L3_H17L10_
	refseq = WSN_HA_reference.fa
	purgereadfrac = 0
	seed = 1

2016-11-08 12:14:50,697 - INFO - Read a reference sequence of 566 codons from WSN_HA_reference.fa

2016-11-08 12:14:50,697 - INFO - Now parsing reads from the following:
	r1files: ./FASTQ_files/L3_H17L10_1.fastq
	r2files: ./FASTQ_files/L3_H17L10_2.fastq
2016-11-08 12:14:54,297 - INFO - Reads parsed so far: 100000
2016-11-08 12:14:57,700 - INFO - Reads parsed so far: 200000
2016-11-08 12:15:00,877 - INFO - Reads parsed so far: 300000
2016-11-08 12:15:05,603 - INFO - Reads parsed so far: 400000
2016-11-08 12:15:10,178 - INFO - Reads parsed so far: 500000
2016-11-08 12:15:13,715 - INFO - Reads parsed so far: 600000
2016-11-08 12:15:18,238 - INFO - Reads parsed so far: 700000
2016-11-08 12:15:22,475 - INFO - Reads parsed so far: 800000
2016-11-08 12:15:26,050 - INFO - Reads parsed so far: 900000
2016-11-08 12:15:30,655 - INFO - Reads parsed so far: 1000000
2016-11-08 12:15:35,513 - INFO - Reads parsed so far: 1100000
2016-11-08 12:15:39,322 - INFO - Reads parsed so far: 1200000
2016-11-08 12:15:44,821 - INFO - Reads parsed so far: 1300000
2016-11-08 12:15:49,481 - INFO - Reads parsed so far: 1400000
2016-11-08 12:15:53,743 - INFO - Reads parsed so far: 1500000
2016-11-08 12:15:59,528 - INFO - Reads parsed so far: 1600000
2016-11-08 12:16:05,218 - INFO - Reads parsed so far: 1700000
2016-11-08 12:16:10,543 - INFO - Reads parsed so far: 1800000
2016-11-08 12:16:16,298 - INFO - Reads parsed so far: 1900000
2016-11-08 12:16:22,055 - INFO - Reads parsed so far: 2000000
2016-11-08 12:16:26,579 - INFO - Reads parsed so far: 2100000
2016-11-08 12:16:32,202 - INFO - Reads parsed so far: 2200000
2016-11-08 12:16:38,408 - INFO - Reads parsed so far: 2300000
2016-11-08 12:16:43,723 - INFO - Reads parsed so far: 2400000
2016-11-08 12:16:48,426 - INFO - Reads parsed so far: 2500000
2016-11-08 12:16:54,684 - INFO - Reads parsed so far: 2600000
2016-11-08 12:16:59,448 - INFO - Reads parsed so far: 2700000
2016-11-08 12:17:05,203 - INFO - Reads parsed so far: 2800000
2016-11-08 12:17:11,217 - INFO - Reads parsed so far: 2900000
2016-11-08 12:17:15,009 - INFO - Finished parsing all 2972786 reads; ended up with 1097232 unique barcodes.

2016-11-08 12:17:15,013 - INFO - Now examining the 1097232 barcodes to see if reads meet criteria for retention
2016-11-08 12:17:18,433 - INFO - Barcodes examined so far: 100000
2016-11-08 12:17:21,842 - INFO - Barcodes examined so far: 200000
2016-11-08 12:17:25,258 - INFO - Barcodes examined so far: 300000
2016-11-08 12:17:28,689 - INFO - Barcodes examined so far: 400000
2016-11-08 12:17:32,161 - INFO - Barcodes examined so far: 500000
2016-11-08 12:17:35,550 - INFO - Barcodes examined so far: 600000
2016-11-08 12:17:38,952 - INFO - Barcodes examined so far: 700000
2016-11-08 12:17:42,399 - INFO - Barcodes examined so far: 800000
2016-11-08 12:17:46,018 - INFO - Barcodes examined so far: 900000
2016-11-08 12:17:49,840 - INFO - Barcodes examined so far: 1000000
2016-11-08 12:17:54,749 - INFO - Finished examining all 1097232 barcodes

2016-11-08 12:17:54,750 - INFO - Writing the codon counts to ./counts_and_alignments//L3_H17L10_counts.txt
2016-11-08 12:17:54,775 - INFO - Here are the summary statistics (these are also being written to ./counts_and_alignments//L3_H17L10_summarystats.txt):
	total read pairs = 2972786
	read pairs that fail Illumina filter = 0
	low quality read pairs = 254126
	barcodes randomly purged = 0
	discarded barcodes with 1 reads = 363528
	aligned barcodes with 2 reads = 258316
	discarded barcodes with 2 reads = 2739
	un-alignable barcodes with 2 reads = 25682
	aligned barcodes with 3 reads = 183968
	discarded barcodes with 3 reads = 3063
	un-alignable barcodes with 3 reads = 18593
	aligned barcodes with 4 reads = 111913
	discarded barcodes with 4 reads = 2478
	un-alignable barcodes with 4 reads = 10274
	aligned barcodes with 5 reads = 58616
	discarded barcodes with 5 reads = 1624
	un-alignable barcodes with 5 reads = 5430
	aligned barcodes with 6 reads = 27088
	discarded barcodes with 6 reads = 963
	un-alignable barcodes with 6 reads = 2462
	aligned barcodes with 7 reads = 11406
	discarded barcodes with 7 reads = 502
	un-alignable barcodes with 7 reads = 1082
	aligned barcodes with 8 reads = 4367
	discarded barcodes with 8 reads = 241
	un-alignable barcodes with 8 reads = 363
	aligned barcodes with 9 reads = 1475
	discarded barcodes with 9 reads = 82
	un-alignable barcodes with 9 reads = 129
	aligned barcodes with 10 reads = 524
	discarded barcodes with 10 reads = 40
	un-alignable barcodes with 10 reads = 32
	aligned barcodes with 11 reads = 162
	discarded barcodes with 11 reads = 15
	un-alignable barcodes with 11 reads = 9
	aligned barcodes with 12 reads = 38
	discarded barcodes with 12 reads = 4
	un-alignable barcodes with 12 reads = 6
	aligned barcodes with 13 reads = 11
	aligned barcodes with 14 reads = 5
	aligned barcodes with 15 reads = 1
	aligned barcodes with 16 reads = 1
2016-11-08 12:17:54,775 - INFO - Successful completion of dms_barcodedsubamplicons at Tue Nov  8 12:17:54 2016
