# Supplementary material for: Complete mapping of viral escape from neutralizing antibodies
Source: PLoS Pathog. 2017 Mar 13;13(3):e1006271. doi: 10.1371/journal.ppat.1006271 (PMC5363992; doi:10.1371/journal.ppat.1006271)
Supplement: S2 File — This ZIP archive contains the computer code to perform the data analysis described in this manuscript. The analysis is performed by the iPython notebook found in the ZIP archive. (ZIP) [file ppat.1006271.s008.zip › S2_File/counts_and_alignments/L3_H17L10_summarystats.txt]

total read pairs = 2972786
read pairs that fail Illumina filter = 0
low quality read pairs = 254126
barcodes randomly purged = 0
discarded barcodes with 1 reads = 363528
aligned barcodes with 2 reads = 258316
discarded barcodes with 2 reads = 2739
un-alignable barcodes with 2 reads = 25682
aligned barcodes with 3 reads = 183968
discarded barcodes with 3 reads = 3063
un-alignable barcodes with 3 reads = 18593
aligned barcodes with 4 reads = 111913
discarded barcodes with 4 reads = 2478
un-alignable barcodes with 4 reads = 10274
aligned barcodes with 5 reads = 58616
discarded barcodes with 5 reads = 1624
un-alignable barcodes with 5 reads = 5430
aligned barcodes with 6 reads = 27088
discarded barcodes with 6 reads = 963
un-alignable barcodes with 6 reads = 2462
aligned barcodes with 7 reads = 11406
discarded barcodes with 7 reads = 502
un-alignable barcodes with 7 reads = 1082
aligned barcodes with 8 reads = 4367
discarded barcodes with 8 reads = 241
un-alignable barcodes with 8 reads = 363
aligned barcodes with 9 reads = 1475
discarded barcodes with 9 reads = 82
un-alignable barcodes with 9 reads = 129
aligned barcodes with 10 reads = 524
discarded barcodes with 10 reads = 40
un-alignable barcodes with 10 reads = 32
aligned barcodes with 11 reads = 162
discarded barcodes with 11 reads = 15
un-alignable barcodes with 11 reads = 9
aligned barcodes with 12 reads = 38
discarded barcodes with 12 reads = 4
un-alignable barcodes with 12 reads = 6
aligned barcodes with 13 reads = 11
aligned barcodes with 14 reads = 5
aligned barcodes with 15 reads = 1
aligned barcodes with 16 reads = 1
