# Supplementary material for: Complete mapping of viral escape from neutralizing antibodies
Source: PLoS Pathog. 2017 Mar 13;13(3):e1006271. doi: 10.1371/journal.ppat.1006271 (PMC5363992; doi:10.1371/journal.ppat.1006271)
Supplement: S2 File — This ZIP archive contains the computer code to perform the data analysis described in this manuscript. The analysis is performed by the iPython notebook found in the ZIP archive. (ZIP) [file ppat.1006271.s008.zip › S2_File/counts_and_alignments/L3_H17L19_c1_.log]

2016-11-08 12:29:44,698 - INFO - Beginning execution of dms_barcodedsubamplicons in directory /home/jbloom/flu_mutational_antigenic_profiling_paper/supplementalfiles/SupplementaryFile2

2016-11-08 12:29:44,698 - INFO - Progress will be logged to ./counts_and_alignments//L3_H17L19_c1_.log
2016-11-08 12:29:45,318 - INFO - Version information for dms_tools and associated packages.
	Time and date: Tue Nov  8 12:29:44 2016
	Platform: Linux-3.13.0-49-generic-x86_64-with-Ubuntu-14.04-trusty
	Python version: 2.7.6 (default, Mar 22 2014, 22:59:56)  [GCC 4.8.2]
	dms_tools version: 1.1.20
	Bio version: 1.68
	numpy version: 1.11.2
	scipy version: 0.18.1
	matplotlib version: 1.5.3
	cython version: 0.25.1
	pystan version: 2.12.0.0
	weblogolib version: 3.4
	PyPDF2 version: 1.26.0
	pandas version: 0.19.1

2016-11-08 12:29:45,319 - INFO - Parsed the following arguments:
	minreadconcurrence = 0.75
	maxmuts = 4
	maxlowqfrac = 0.075
	r1files = ['./FASTQ_files/L3_H17L19_c1_1.fastq']
	minreadidentity = 0.9
	purgefrac = 0
	R1trimlength = 200
	R1_is_antisense = False
	r2files = ['./FASTQ_files/L3_H17L19_c1_2.fastq']
	alignspecs = [(1, 285, 36, 37), (286, 570, 31, 32), (571, 855, 37, 32), (856, 1140, 31, 36), (1141, 1425, 29, 33), (1426, 1698, 40, 43)]
	R2trimlength = 170
	maxreadtrim = 3
	barcodeinfo = False
	chartype = codon
	barcodelength = 8
	minreadsperbarcode = 2
	minq = 15
	outprefix = ./counts_and_alignments//L3_H17L19_c1_
	refseq = WSN_HA_reference.fa
	purgereadfrac = 0
	seed = 1

2016-11-08 12:29:45,332 - INFO - Read a reference sequence of 566 codons from WSN_HA_reference.fa

2016-11-08 12:29:45,332 - INFO - Now parsing reads from the following:
	r1files: ./FASTQ_files/L3_H17L19_c1_1.fastq
	r2files: ./FASTQ_files/L3_H17L19_c1_2.fastq
2016-11-08 12:29:48,951 - INFO - Reads parsed so far: 100000
2016-11-08 12:29:53,505 - INFO - Reads parsed so far: 200000
2016-11-08 12:30:00,561 - INFO - Reads parsed so far: 300000
2016-11-08 12:30:06,333 - INFO - Reads parsed so far: 400000
2016-11-08 12:30:13,134 - INFO - Reads parsed so far: 500000
2016-11-08 12:30:19,777 - INFO - Reads parsed so far: 600000
2016-11-08 12:30:25,865 - INFO - Reads parsed so far: 700000
2016-11-08 12:30:34,176 - INFO - Reads parsed so far: 800000
2016-11-08 12:30:39,355 - INFO - Reads parsed so far: 900000
2016-11-08 12:30:45,485 - INFO - Reads parsed so far: 1000000
2016-11-08 12:30:52,202 - INFO - Reads parsed so far: 1100000
2016-11-08 12:30:59,622 - INFO - Reads parsed so far: 1200000
2016-11-08 12:31:06,650 - INFO - Reads parsed so far: 1300000
2016-11-08 12:31:12,645 - INFO - Reads parsed so far: 1400000
2016-11-08 12:31:19,461 - INFO - Reads parsed so far: 1500000
2016-11-08 12:31:26,503 - INFO - Reads parsed so far: 1600000
2016-11-08 12:31:31,955 - INFO - Reads parsed so far: 1700000
2016-11-08 12:31:39,505 - INFO - Reads parsed so far: 1800000
2016-11-08 12:31:45,206 - INFO - Reads parsed so far: 1900000
2016-11-08 12:31:52,045 - INFO - Reads parsed so far: 2000000
2016-11-08 12:31:58,419 - INFO - Reads parsed so far: 2100000
2016-11-08 12:32:05,046 - INFO - Reads parsed so far: 2200000
2016-11-08 12:32:12,145 - INFO - Reads parsed so far: 2300000
2016-11-08 12:32:17,753 - INFO - Reads parsed so far: 2400000
2016-11-08 12:32:24,700 - INFO - Reads parsed so far: 2500000
2016-11-08 12:32:31,557 - INFO - Reads parsed so far: 2600000
2016-11-08 12:32:37,427 - INFO - Reads parsed so far: 2700000
2016-11-08 12:32:43,957 - INFO - Reads parsed so far: 2800000
2016-11-08 12:32:50,919 - INFO - Reads parsed so far: 2900000
2016-11-08 12:32:57,819 - INFO - Reads parsed so far: 3000000
2016-11-08 12:33:03,229 - INFO - Reads parsed so far: 3100000
2016-11-08 12:33:10,179 - INFO - Reads parsed so far: 3200000
2016-11-08 12:33:16,914 - INFO - Reads parsed so far: 3300000
2016-11-08 12:33:23,449 - INFO - Reads parsed so far: 3400000
2016-11-08 12:33:29,730 - INFO - Reads parsed so far: 3500000
2016-11-08 12:33:36,417 - INFO - Reads parsed so far: 3600000
2016-11-08 12:33:43,165 - INFO - Reads parsed so far: 3700000
2016-11-08 12:33:48,586 - INFO - Reads parsed so far: 3800000
2016-11-08 12:33:55,527 - INFO - Reads parsed so far: 3900000
2016-11-08 12:34:02,459 - INFO - Reads parsed so far: 4000000
2016-11-08 12:34:08,518 - INFO - Reads parsed so far: 4100000
2016-11-08 12:34:14,688 - INFO - Reads parsed so far: 4200000
2016-11-08 12:34:21,458 - INFO - Reads parsed so far: 4300000
2016-11-08 12:34:27,417 - INFO - Reads parsed so far: 4400000
2016-11-08 12:34:33,939 - INFO - Reads parsed so far: 4500000
2016-11-08 12:34:40,912 - INFO - Reads parsed so far: 4600000
2016-11-08 12:34:47,256 - INFO - Reads parsed so far: 4700000
2016-11-08 12:34:53,127 - INFO - Reads parsed so far: 4800000
2016-11-08 12:34:59,986 - INFO - Reads parsed so far: 4900000
2016-11-08 12:35:06,969 - INFO - Reads parsed so far: 5000000
2016-11-08 12:35:10,677 - INFO - Finished parsing all 5073955 reads; ended up with 502906 unique barcodes.

2016-11-08 12:35:10,681 - INFO - Now examining the 502906 barcodes to see if reads meet criteria for retention
2016-11-08 12:35:17,097 - INFO - Barcodes examined so far: 100000
2016-11-08 12:35:23,602 - INFO - Barcodes examined so far: 200000
2016-11-08 12:35:30,229 - INFO - Barcodes examined so far: 300000
2016-11-08 12:35:36,987 - INFO - Barcodes examined so far: 400000
2016-11-08 12:35:47,153 - INFO - Barcodes examined so far: 500000
2016-11-08 12:35:47,941 - INFO - Finished examining all 502906 barcodes

2016-11-08 12:35:47,942 - INFO - Writing the codon counts to ./counts_and_alignments//L3_H17L19_c1_counts.txt
2016-11-08 12:35:47,966 - INFO - Here are the summary statistics (these are also being written to ./counts_and_alignments//L3_H17L19_c1_summarystats.txt):
	total read pairs = 5073955
	read pairs that fail Illumina filter = 0
	low quality read pairs = 457143
	barcodes randomly purged = 0
	discarded barcodes with 1 reads = 40818
	aligned barcodes with 2 reads = 8250
	discarded barcodes with 2 reads = 107
	un-alignable barcodes with 2 reads = 1199
	aligned barcodes with 3 reads = 10815
	discarded barcodes with 3 reads = 207
	un-alignable barcodes with 3 reads = 1453
	aligned barcodes with 4 reads = 15188
	discarded barcodes with 4 reads = 378
	un-alignable barcodes with 4 reads = 1747
	aligned barcodes with 5 reads = 20465
	discarded barcodes with 5 reads = 594
	un-alignable barcodes with 5 reads = 2214
	aligned barcodes with 6 reads = 26602
	discarded barcodes with 6 reads = 980
	un-alignable barcodes with 6 reads = 2846
	aligned barcodes with 7 reads = 32687
	discarded barcodes with 7 reads = 1449
	un-alignable barcodes with 7 reads = 3187
	aligned barcodes with 8 reads = 37157
	discarded barcodes with 8 reads = 1792
	un-alignable barcodes with 8 reads = 3605
	aligned barcodes with 9 reads = 39968
	discarded barcodes with 9 reads = 2236
	un-alignable barcodes with 9 reads = 3739
	aligned barcodes with 10 reads = 39980
	discarded barcodes with 10 reads = 2342
	un-alignable barcodes with 10 reads = 3648
	aligned barcodes with 11 reads = 37832
	discarded barcodes with 11 reads = 2518
	un-alignable barcodes with 11 reads = 3430
	aligned barcodes with 12 reads = 33208
	discarded barcodes with 12 reads = 2386
	un-alignable barcodes with 12 reads = 3104
	aligned barcodes with 13 reads = 27717
	discarded barcodes with 13 reads = 2162
	un-alignable barcodes with 13 reads = 2541
	aligned barcodes with 14 reads = 21750
	discarded barcodes with 14 reads = 1832
	un-alignable barcodes with 14 reads = 1915
	aligned barcodes with 15 reads = 16178
	discarded barcodes with 15 reads = 1464
	un-alignable barcodes with 15 reads = 1381
	aligned barcodes with 16 reads = 11510
	discarded barcodes with 16 reads = 1120
	un-alignable barcodes with 16 reads = 1032
	aligned barcodes with 17 reads = 7755
	discarded barcodes with 17 reads = 747
	un-alignable barcodes with 17 reads = 684
	aligned barcodes with 18 reads = 5008
	discarded barcodes with 18 reads = 504
	un-alignable barcodes with 18 reads = 449
	aligned barcodes with 19 reads = 3104
	discarded barcodes with 19 reads = 316
	un-alignable barcodes with 19 reads = 267
	aligned barcodes with 20 reads = 1845
	discarded barcodes with 20 reads = 224
	un-alignable barcodes with 20 reads = 163
	aligned barcodes with 21 reads = 1120
	discarded barcodes with 21 reads = 139
	un-alignable barcodes with 21 reads = 87
	aligned barcodes with 22 reads = 564
	discarded barcodes with 22 reads = 84
	un-alignable barcodes with 22 reads = 50
	aligned barcodes with 23 reads = 324
	discarded barcodes with 23 reads = 64
	un-alignable barcodes with 23 reads = 30
	aligned barcodes with 24 reads = 206
	discarded barcodes with 24 reads = 23
	un-alignable barcodes with 24 reads = 18
	aligned barcodes with 25 reads = 105
	discarded barcodes with 25 reads = 12
	un-alignable barcodes with 25 reads = 11
	aligned barcodes with 26 reads = 78
	discarded barcodes with 26 reads = 13
	un-alignable barcodes with 26 reads = 7
	aligned barcodes with 27 reads = 41
	discarded barcodes with 27 reads = 9
	un-alignable barcodes with 27 reads = 5
	aligned barcodes with 28 reads = 20
	discarded barcodes with 28 reads = 6
	un-alignable barcodes with 28 reads = 2
	aligned barcodes with 29 reads = 22
	discarded barcodes with 29 reads = 7
	aligned barcodes with 30 reads = 13
	discarded barcodes with 30 reads = 5
	un-alignable barcodes with 30 reads = 1
	aligned barcodes with 31 reads = 12
	discarded barcodes with 31 reads = 3
	aligned barcodes with 32 reads = 10
	aligned barcodes with 33 reads = 3
	discarded barcodes with 33 reads = 2
	aligned barcodes with 34 reads = 3
	discarded barcodes with 34 reads = 1
	un-alignable barcodes with 34 reads = 1
	aligned barcodes with 35 reads = 3
	discarded barcodes with 35 reads = 1
	aligned barcodes with 37 reads = 1
	aligned barcodes with 39 reads = 1
2016-11-08 12:35:47,966 - INFO - Successful completion of dms_barcodedsubamplicons at Tue Nov  8 12:35:47 2016
