# Supplementary material for: Complete mapping of viral escape from neutralizing antibodies
Source: PLoS Pathog. 2017 Mar 13;13(3):e1006271. doi: 10.1371/journal.ppat.1006271 (PMC5363992; doi:10.1371/journal.ppat.1006271)
Supplement: S2 File — This ZIP archive contains the computer code to perform the data analysis described in this manuscript. The analysis is performed by the iPython notebook found in the ZIP archive. (ZIP) [file ppat.1006271.s008.zip › S2_File/counts_and_alignments/L3_H17L19_c1_counts.txt]

# POSITION WT AAA AAC AAG AAT ACA ACC ACG ACT AGA AGC AGG AGT ATA ATC ATG ATT CAA CAC CAG CAT CCA CCC CCG CCT CGA CGC CGG CGT CTA CTC CTG CTT GAA GAC GAG GAT GCA GCC GCG GCT GGA GGC GGG GGT GTA GTC GTG GTT TAA TAC TAG TAT TCA TCC TCG TCT TGA TGC TGG TGT TTA TTC TTG TTT
1 ATG 0 0 0 0 0 0 0 0 0 0 0 0 23 0 59284 2 0 0 0 0 0 0 0 0 0 0 0 0 0 0 2 0 0 0 0 0 0 0 0 0 0 0 0 0 0 0 1 0 0 0 0 0 0 0 0 0 0 0 0 0 0 0 0 0
2 AAG 7 0 59185 4 35 0 2 5 4 0 5 0 4 1 3 0 0 0 17 0 0 0 0 0 0 0 2 0 0 0 0 0 0 0 7 0 0 0 0 0 0 6 0 0 0 0 2 3 0 0 0 2 0 6 0 0 0 10 0 1 0 0 0 0
3 GCA 0 0 0 0 4 0 0 0 0 0 0 0 0 0 0 0 0 3 0 0 1 0 0 0 0 0 0 0 0 0 0 0 4 0 0 0 59259 0 2 5 0 0 0 0 4 0 29 0 0 5 0 0 3 0 0 0 0 0 0 0 0 0 0 0
4 AAA 59288 9 3 0 0 0 7 0 1 0 0 1 0 4 0 0 0 0 0 0 0 0 0 0 0 0 8 0 0 0 0 0 0 0 0 0 0 0 0 0 0 0 0 0 0 0 0 0 0 0 0 0 0 0 0 0 0 0 0 0 0 0 0 3
5 CTA 0 0 0 0 0 0 0 0 0 0 0 0 15 3 0 0 0 5 0 0 6 0 0 0 0 0 0 0 59270 0 0 0 0 0 0 0 0 0 1 0 0 0 0 0 0 0 0 0 0 0 0 4 0 0 0 0 0 0 11 2 6 0 0 0
6 CTG 0 0 0 0 0 0 0 0 0 0 0 0 0 0 16 0 0 0 0 0 0 0 3 0 0 0 0 0 7 0 59273 8 0 0 0 0 0 0 0 0 0 0 0 0 0 0 0 0 0 2 0 0 0 0 0 0 0 0 0 0 0 0 9 0
7 GTC 0 2 0 0 0 0 0 0 0 0 0 0 0 9 0 0 0 0 0 0 0 0 0 0 0 0 0 0 0 3 0 0 0 0 0 0 0 2 0 0 0 0 0 0 6 59232 2 17 0 0 0 0 0 0 0 0 0 0 1 0 0 37 0 0
8 CTG 0 0 0 0 0 0 0 0 0 0 0 0 0 1 3 0 0 0 1 0 0 0 9 0 0 0 3 0 6 0 59261 0 0 0 0 0 0 0 0 0 0 0 0 0 0 0 0 0 0 0 0 0 0 0 0 0 0 0 0 0 23 0 11 0
9 TTA 0 0 0 0 0 0 0 0 0 0 0 0 0 0 0 0 0 0 0 0 0 0 0 0 0 0 0 0 18 0 1 0 0 0 0 0 0 0 0 0 0 0 0 0 0 0 0 2 0 0 0 0 2 0 0 0 0 0 0 0 59294 0 3 0
10 TAT 0 0 0 1 0 49 0 0 0 0 0 0 0 2 0 0 0 0 0 8 0 0 0 0 0 0 0 0 0 0 0 0 0 0 0 5 0 0 0 0 0 0 0 0 0 0 0 0 8 5 1 59193 0 0 0 1 0 0 0 42 3 0 0 0
11 GCA 0 0 10 0 27 0 0 6 0 0 0 0 0 1 0 0 1 0 0 0 0 0 0 0 0 0 0 0 0 0 0 0 5 0 0 0 59200 20 5 0 0 0 0 0 20 0 0 0 0 0 0 0 4 0 0 0 0 0 0 0 0 0 0 0
12 TTT 0 0 0 0 0 0 0 0 0 0 0 0 0 0 0 7 0 0 0 0 0 0 0 2 0 0 0 0 7 0 0 5 0 0 0 0 0 0 0 0 0 0 0 0 1 0 2 2 0 0 0 0 0 0 0 1 0 0 0 0 0 7 0 59292
13 GTA 0 0 0 0 0 0 0 0 0 0 0 0 5 0 0 0 0 0 0 0 0 0 0 0 0 0 0 0 0 0 0 0 1 0 0 0 10 0 0 0 1 0 0 0 59266 0 29 4 0 0 0 0 0 0 0 0 0 0 0 0 1 0 0 0
14 GCT 0 0 0 0 0 0 0 2 0 0 0 0 0 0 0 0 0 0 0 0 0 0 0 0 0 0 0 0 0 0 0 0 0 0 0 8 0 7 0 59292 0 0 0 1 0 0 0 0 0 0 0 0 0 0 0 5 0 0 0 0 0 0 0 0
15 ACA 5 0 0 0 59241 0 19 1 0 0 0 0 33 0 0 0 0 0 0 0 0 0 0 0 0 0 0 0 0 0 0 0 0 0 0 0 1 0 0 0 0 0 0 0 0 0 0 0 0 0 0 0 2 0 0 0 0 0 0 0 0 0 0 0
16 GAT 0 0 0 2 0 0 0 0 0 0 0 0 0 0 0 0 0 0 0 0 0 0 0 0 0 0 0 0 0 0 0 0 0 1 0 59296 0 0 0 0 0 0 0 6 0 0 0 0 0 0 0 3 0 0 0 0 0 0 0 0 0 0 0 0
17 GCA 0 0 0 0 5 0 0 0 0 0 0 0 0 0 0 0 0 0 0 0 0 0 0 0 0 0 0 0 0 0 0 0 4 0 0 0 59266 0 15 0 0 0 0 0 9 0 0 0 0 0 0 0 1 0 0 0 0 0 0 0 0 0 0 0
18 GAC 0 9 0 0 0 0 0 0 0 0 0 0 0 0 0 0 0 0 0 0 0 0 0 0 0 0 0 0 0 0 0 0 2 59254 0 2 0 0 0 0 0 4 0 0 0 1 0 0 0 5 0 0 0 0 0 0 0 0 0 0 0 0 0 0
19 ACA 3 2 0 0 59266 0 10 9 0 0 0 0 4 0 1 0 2 0 0 0 0 0 0 0 0 0 0 0 0 0 0 0 0 0 0 0 0 0 0 0 0 0 0 0 0 0 0 2 0 0 0 0 0 0 0 0 0 0 0 0 0 0 3 0
20 ATA 1 0 0 0 2 0 0 0 1 0 0 0 59266 1 2 23 0 0 0 0 0 0 0 0 0 0 0 0 1 0 0 0 0 0 0 0 0 0 0 0 0 0 0 0 5 0 0 0 0 0 0 0 0 0 0 0 0 0 0 0 0 0 0 0
21 TGT 0 0 0 0 0 0 0 0 0 0 0 0 0 0 0 0 0 0 0 0 0 0 0 0 0 1 0 1 0 0 0 0 0 0 0 0 0 0 0 0 0 0 0 0 0 0 0 0 0 0 0 8 0 0 0 2 0 4 0 59305 0 0 0 4
22 ATA 5 0 0 0 3 0 0 0 1 0 0 0 59282 1 14 0 0 0 0 0 0 0 0 0 0 0 0 0 0 0 0 0 0 0 0 0 0 0 0 0 0 0 0 0 9 0 0 0 0 0 0 0 0 0 0 0 0 0 0 0 0 0 0 0
23 GGC 0 0 0 0 0 0 0 0 0 4 0 0 0 0 0 0 0 0 0 0 0 0 0 0 0 0 0 0 0 0 0 0 0 17 0 0 0 0 0 0 3 59206 4 4 0 3 0 0 0 0 0 0 0 0 0 0 0 6 0 0 0 0 0 0
24 TAC 0 0 0 0 0 0 0 0 0 0 0 0 0 0 3 0 0 4 0 0 0 0 0 0 0 0 0 0 0 0 0 0 0 0 0 0 0 0 0 0 0 0 0 0 0 1 0 0 7 59276 1 9 0 0 0 0 0 11 0 0 0 3 0 0
25 CAT 0 0 0 4 0 0 0 0 0 0 0 0 0 0 1 0 0 0 2 59304 0 0 0 0 0 0 0 4 0 0 0 0 0 0 0 0 0 0 0 0 0 0 0 0 0 1 0 0 0 0 0 3 0 0 0 0 0 0 0 0 0 0 5 0
26 GCG 0 0 0 0 0 0 5 0 0 0 0 0 0 0 0 0 0 0 0 0 0 0 0 0 0 0 0 0 0 0 0 0 0 0 72 0 20 1 59158 10 0 0 0 0 0 0 3 0 0 0 0 0 0 0 6 0 0 0 0 0 0 0 0 0
27 AAC 13 59286 0 8 0 0 0 0 0 5 0 0 0 0 0 0 0 0 0 0 0 0 0 0 0 0 0 0 0 0 0 0 0 2 0 0 0 0 0 0 0 0 0 0 0 0 0 0 0 0 0 0 0 0 0 0 0 0 0 0 0 0 0 0
28 AAC 9 59300 1 1 0 0 0 0 0 2 0 0 0 0 0 0 0 0 0 0 0 0 0 0 0 0 0 0 0 0 0 0 0 6 0 0 0 0 0 0 0 0 0 0 0 0 0 0 0 0 0 0 0 0 0 0 0 0 0 0 0 0 0 0
29 TCA 0 0 0 0 0 0 0 0 0 0 0 2 0 0 0 0 0 0 0 0 5 0 0 0 0 0 0 0 0 0 0 0 0 0 0 0 0 0 0 0 0 0 0 0 0 0 0 0 9 0 0 0 59293 0 2 0 0 0 0 0 1 0 0 0
30 ACC 0 6 0 0 14 59276 0 14 0 1 0 0 0 6 0 0 0 0 0 0 0 0 0 0 0 0 0 0 0 0 0 0 0 0 0 0 0 1 0 0 0 0 0 0 0 0 0 0 0 0 0 0 0 0 0 0 0 0 0 0 0 0 0 0
31 GAC 0 12 0 0 0 0 0 0 0 0 0 0 0 0 0 0 0 0 0 0 0 0 0 0 0 0 0 0 0 0 0 0 4 59291 3 0 0 1 0 0 0 2 0 0 0 0 0 0 0 3 0 0 0 0 0 0 0 0 0 0 0 0 0 0
32 ACT 0 0 0 1 1 4 2 59280 0 0 4 0 0 0 0 4 0 0 0 0 0 0 0 0 0 0 2 0 0 0 0 0 0 0 0 0 0 0 0 2 0 0 0 0 0 5 5 0 0 0 0 0 0 0 0 0 0 0 0 0 0 0 0 0
33 GTT 0 0 0 0 0 0 0 0 0 0 0 0 0 0 0 10 0 0 0 0 0 0 0 0 0 0 0 0 0 0 0 1 0 0 0 0 0 0 0 1 0 0 0 0 0 8 2 59270 0 0 0 0 0 0 0 0 0 0 0 0 0 0 0 4
34 GAC 0 3 0 0 0 0 0 0 0 0 0 0 0 0 0 0 0 0 0 0 0 0 0 0 0 0 0 0 0 0 0 0 3 59270 0 7 0 0 0 0 0 2 0 0 0 0 0 0 0 3 0 0 0 0 0 0 0 0 0 0 0 0 0 0
35 ACA 2 0 0 0 59298 0 4 0 0 0 0 0 0 0 0 0 0 0 0 0 0 0 0 0 0 0 0 0 0 0 0 0 0 0 0 0 4 0 0 0 0 0 0 0 0 0 0 0 0 0 0 0 0 0 0 0 0 0 0 0 0 0 0 0
36 ATA 0 0 0 0 2 0 0 0 0 0 0 0 59299 0 3 0 0 0 0 0 0 0 0 0 0 0 0 0 0 0 0 0 0 0 0 0 0 0 0 0 0 0 0 0 1 0 0 0 0 0 0 0 0 0 0 0 0 0 0 0 0 0 0 0
37 CTC 0 0 1 0 0 0 0 1 0 137 0 0 0 4 1 0 3 0 0 0 0 2 0 0 1 1 8 6 4 59133 0 5 0 0 0 0 0 0 0 0 0 0 0 0 0 1 0 0 0 0 0 0 2 0 0 0 0 0 0 0 0 1 0 0
38 GAG 0 0 7 0 0 0 0 0 0 0 0 0 0 0 0 0 4 0 4 0 0 0 0 0 0 0 0 0 0 0 0 0 4 0 59220 4 0 0 0 0 0 0 1 0 0 0 0 0 0 0 2 0 0 6 0 0 0 0 0 0 0 0 0 0
39 AAG 3 0 59211 5 0 0 0 0 0 0 6 0 0 0 0 0 0 0 0 0 0 0 0 0 0 0 0 0 0 0 0 0 0 0 1 0 0 0 0 0 0 0 0 0 0 0 0 0 0 0 0 0 0 0 0 0 0 0 0 0 0 0 0 0
40 AAT 1 1 0 59280 0 0 0 0 0 0 0 0 0 0 0 0 0 0 0 0 0 0 0 0 0 0 0 0 0 0 0 0 0 0 0 2 0 0 0 0 0 0 0 0 0 0 0 0 0 0 0 0 0 0 0 0 0 0 0 0 0 0 0 0
41 GTG 0 0 0 0 0 0 0 0 0 0 0 0 0 0 5 0 0 0 0 0 0 0 0 0 0 0 0 0 0 0 0 0 0 0 0 0 0 0 2 0 0 0 2 0 12 0 59080 1 0 0 0 0 0 0 0 0 0 0 0 0 0 0 1 0
42 GCA 0 0 0 0 2 0 0 0 0 0 0 0 6 0 0 0 0 0 0 0 0 0 0 0 0 0 0 0 0 0 0 0 5 0 0 0 59110 0 3 0 0 0 0 0 39 0 0 0 0 0 0 0 10 0 0 0 0 0 0 0 0 0 0 0
43 GTG 0 0 0 0 0 0 0 0 0 0 0 0 0 0 8 0 0 0 0 0 0 0 0 0 0 0 0 0 0 0 1 0 0 0 0 0 0 0 1 0 0 0 0 0 2 0 59204 3 0 0 0 0 0 0 0 0 0 0 0 0 0 0 1 0
44 ACA 3 0 0 0 59183 3 52 2 0 0 0 0 8 0 0 0 0 0 0 0 0 0 0 0 0 0 0 0 0 0 0 0 0 0 0 0 6 0 0 0 0 0 0 0 0 0 0 0 3 0 0 0 0 0 0 0 0 0 0 0 0 0 0 0
45 CAT 0 0 0 1 0 0 0 0 0 0 0 0 0 0 0 0 0 8 1 59278 0 0 0 2 0 0 0 1 0 0 0 0 0 0 0 0 0 0 0 0 0 0 0 0 0 0 0 0 0 0 0 2 0 0 0 0 0 0 0 0 0 0 0 0
46 TCT 0 0 0 0 0 0 0 0 0 0 0 0 0 0 0 0 0 0 0 0 0 0 0 2 0 0 0 0 0 0 0 0 0 0 0 0 0 0 0 1 0 0 0 0 0 0 0 0 0 0 0 9 0 3 4 59263 0 0 0 0 0 0 0 5
47 GTT 0 0 0 0 0 2 0 0 0 0 0 0 2 0 0 9 0 0 0 0 0 0 0 0 0 0 0 0 0 0 3 0 0 0 0 0 0 0 0 1 0 0 0 0 0 19 1 59206 0 0 0 0 0 0 0 0 0 0 0 0 0 0 0 26
48 AAC 17 59242 0 11 0 3 0 0 0 0 0 0 0 0 0 0 0 0 0 0 0 0 0 0 0 0 0 0 0 0 0 0 0 12 0 0 0 0 0 0 0 0 0 0 0 0 0 0 1 0 0 0 0 0 0 0 0 0 0 0 0 0 0 0
49 CTG 0 0 0 0 0 0 0 0 0 0 0 0 0 0 3 0 0 0 0 0 0 0 7 1 0 0 0 0 17 4 59175 3 0 0 0 0 0 0 0 0 0 0 0 0 0 0 0 0 0 0 0 0 0 0 0 0 0 2 0 0 0 0 3 0
50 CTC 0 0 0 0 0 0 0 0 0 0 0 0 0 6 0 0 0 0 0 0 0 1 0 0 0 0 0 0 5 59224 0 1 0 0 0 0 0 0 0 1 0 0 0 0 0 0 0 0 0 0 0 0 0 0 2 0 0 0 0 0 0 3 0 0
51 GAA 7 0 0 0 0 10 0 0 0 0 0 0 0 4 0 0 0 0 0 0 0 0 0 0 0 0 0 0 0 0 0 0 59146 1 4 1 0 0 0 0 0 0 0 0 0 0 0 0 4 0 0 0 0 0 0 0 0 0 0 5 0 0 0 0
52 GAC 0 10 0 0 0 0 0 0 0 0 0 6 0 0 0 0 0 0 0 0 0 0 0 0 0 0 0 0 0 0 0 0 8 58951 0 30 0 0 11 0 0 3 0 0 0 0 1 0 0 6 0 0 1 0 18 2 0 0 0 0 0 0 0 0
53 AGC 0 30 0 0 0 0 0 1 6 58832 0 47 0 12 11 1 0 0 0 0 0 0 0 0 0 5 0 2 0 0 0 0 0 0 5 0 0 0 0 0 0 13 0 0 0 0 0 0 0 0 0 0 0 0 0 0 0 1 0 0 2 0 0 0
54 CAC 0 4 0 0 0 0 0 0 0 0 0 0 0 0 0 0 5 59084 0 3 0 0 0 0 0 1 0 0 0 0 0 0 0 0 0 0 0 0 0 0 0 0 0 0 0 0 0 0 0 2 0 0 0 0 0 0 2 0 0 0 0 0 0 0
55 AAC 2 58806 0 39 0 2 0 1 0 4 0 0 0 0 0 0 0 1 0 0 0 0 0 0 0 0 0 0 0 0 0 0 0 9 0 0 0 0 0 0 0 0 0 0 0 0 0 0 0 0 0 0 0 0 0 0 0 0 0 0 0 0 0 0
56 GGG 0 0 0 0 0 0 0 0 0 0 4 0 0 0 0 0 0 0 0 0 0 0 0 0 0 0 0 0 0 0 0 0 0 0 9 0 0 0 0 0 59 2 59009 79 0 0 2 0 0 0 0 0 0 0 2 0 0 0 6 0 0 0 0 0
57 AAA 59226 2 6 0 1 0 0 0 1 0 0 0 0 0 0 0 0 0 0 0 0 0 0 0 0 1 0 0 0 0 0 0 2 0 0 0 0 0 0 4 0 0 0 0 0 0 1 0 2 0 0 0 0 0 0 0 0 1 0 0 0 0 0 0
58 CTA 0 0 0 0 0 0 0 0 0 0 0 0 6 0 0 0 2 0 0 0 3 0 0 0 0 0 0 0 59016 1 3 0 0 0 0 0 0 0 0 0 0 0 0 0 0 0 0 0 0 0 0 0 0 0 0 0 0 0 0 0 5 0 0 0
59 TGT 0 0 0 0 0 0 0 0 0 0 0 1 0 0 0 0 0 0 0 0 0 0 0 0 0 0 0 1 0 0 0 0 0 0 0 0 0 0 0 0 0 0 0 0 0 0 0 0 0 0 0 0 0 0 0 0 0 2 1 59260 0 0 0 4
60 AAA 59260 0 0 1 0 0 0 0 0 0 0 2 0 0 0 0 0 23 0 0 0 0 0 0 2 7 0 1 0 0 0 0 7 0 0 0 0 0 3 8 0 0 0 0 0 0 0 0 0 0 0 0 0 0 0 0 0 0 0 0 0 0 0 10
61 TTA 0 0 0 0 0 0 0 0 0 0 0 0 0 3 5 0 0 0 0 0 0 1 0 0 0 0 0 0 4 0 0 0 0 0 0 0 0 0 0 0 0 0 0 0 1 0 8 0 0 0 0 0 2 0 0 0 0 0 0 0 59225 0 9 1
62 AAA 59156 7 59 3 0 0 0 0 1 0 0 0 0 0 2 0 1 0 0 0 0 0 0 0 0 0 0 0 5 0 0 0 3 0 0 2 0 0 0 0 0 0 0 0 0 0 0 0 0 0 0 0 3 1 0 0 0 0 0 0 0 0 0 0
63 GGA 0 0 0 0 0 0 0 0 2 0 0 0 0 0 0 0 0 0 0 0 0 0 0 0 0 0 0 0 0 0 0 0 5 0 0 0 0 0 0 0 59252 0 6 0 12 0 0 0 0 0 0 0 0 0 0 0 3 0 0 0 0 0 0 0
64 ATA 0 0 0 0 2 0 0 0 0 0 0 2 59200 1 38 0 0 0 0 0 0 0 0 0 0 1 0 0 2 0 0 0 0 0 0 0 0 0 0 0 0 0 0 0 13 0 0 0 0 0 0 0 0 0 0 0 0 0 0 0 1 0 4 0
65 GCC 0 1 0 10 0 2 3 0 0 0 0 0 0 0 0 0 0 0 0 0 0 9 0 0 0 0 0 0 9 0 0 0 8 1 0 0 1 59176 1 10 3 0 1 0 0 2 0 0 0 0 0 0 0 11 0 0 0 0 0 0 0 0 0 0
66 CCA 0 0 0 0 3 0 0 0 0 0 0 0 0 0 0 0 5 0 0 0 59170 0 3 0 0 0 0 0 1 0 0 0 0 0 0 0 0 0 0 0 0 0 0 0 0 0 0 0 0 0 0 0 0 0 0 0 0 0 0 0 0 0 0 0
67 CTA 0 0 0 0 0 0 0 0 0 0 0 0 4 0 0 0 0 0 0 0 4 0 0 0 0 0 0 0 59199 0 13 0 0 0 0 0 0 0 0 0 0 0 0 0 0 0 0 0 0 0 0 0 0 0 0 0 0 0 0 0 10 0 0 0
68 CAA 11 0 0 0 0 0 0 0 0 0 0 0 0 0 2 0 59198 1 6 0 0 0 0 0 22 0 0 0 2 0 0 0 1 0 0 0 1 0 0 0 0 0 0 0 0 0 0 0 1 0 0 0 0 0 0 0 0 0 0 0 0 0 0 0
69 TTG 0 0 0 0 0 0 0 0 0 0 0 0 0 0 0 0 0 0 0 0 0 0 0 0 0 0 0 0 6 0 1 0 0 0 0 0 0 0 0 0 0 0 0 0 0 0 3 0 0 0 0 0 0 0 1 0 0 0 1 0 1 0 59212 5
70 GGG 0 0 5 0 0 0 0 4 0 0 5 0 0 0 0 0 2 0 1 0 0 0 0 0 0 0 0 0 0 0 0 0 0 0 3 10 0 0 0 0 5 1 59217 21 0 0 4 0 0 0 0 0 0 0 0 0 0 0 1 0 0 0 2 0
71 AAA 59260 0 7 6 0 0 0 2 8 0 0 0 0 0 0 0 1 0 0 0 0 0 0 3 0 0 0 9 0 0 0 0 15 0 0 0 0 0 0 0 0 0 0 0 0 0 0 0 2 0 0 0 0 0 0 0 0 0 0 0 0 0 0 11
72 TGT 0 0 0 0 0 0 0 0 0 0 0 0 0 0 0 0 0 0 0 0 0 0 0 0 0 0 0 2 0 0 0 0 0 0 0 0 0 0 0 0 0 0 0 0 0 0 0 0 0 0 0 4 0 0 0 0 0 3 0 59296 0 0 0 5
73 AAC 10 59193 0 4 0 0 0 0 0 25 0 0 0 4 0 0 0 0 0 0 0 0 0 0 0 0 0 0 0 0 0 0 0 13 0 0 0 0 0 0 2 0 0 0 0 0 0 0 0 1 0 0 0 1 0 14 0 0 0 0 0 0 0 0
74 ATC 0 0 0 0 0 2 0 0 0 0 0 0 14 59185 0 9 0 0 0 0 0 0 0 0 0 0 0 0 2 1 4 11 0 0 0 0 0 0 0 0 0 0 0 0 0 1 0 0 0 0 0 0 0 0 0 0 0 0 0 0 0 0 0 0
75 ACC 0 5 2 0 2 59262 0 6 0 0 0 0 0 6 0 0 0 0 0 0 0 1 0 0 0 0 0 0 0 0 0 4 0 0 0 0 0 4 0 0 0 0 0 0 3 1 5 0 0 0 0 0 0 0 0 0 0 0 0 0 0 0 0 0
76 GGA 0 0 0 0 0 0 0 0 4 0 0 0 0 0 0 0 0 0 0 0 0 0 0 0 1 0 0 0 0 0 0 0 4 0 0 0 0 0 0 0 59277 4 5 0 8 0 0 0 0 0 0 0 0 0 0 0 3 0 0 0 0 0 0 0
77 TGG 0 0 0 0 0 0 0 0 0 0 1 0 0 0 0 0 0 0 0 0 0 0 0 0 0 0 6 0 0 0 0 0 0 0 0 0 0 0 0 0 0 0 1 0 0 0 0 0 0 0 6 0 0 0 0 0 10 1 59217 37 0 0 2 0
78 CTC 0 0 0 0 0 0 0 0 0 0 0 0 0 9 0 0 0 1 0 0 0 5 0 0 0 0 0 0 40 59219 5 2 0 0 0 0 0 0 0 0 0 0 0 0 0 2 0 0 0 0 0 0 0 0 0 0 0 0 0 0 0 3 0 0
79 TTG 0 0 0 0 0 0 0 0 0 0 0 0 0 0 3 0 0 0 0 0 0 0 0 0 0 0 0 0 0 4 5 0 0 0 0 0 0 0 0 0 0 0 0 0 0 0 2 0 0 0 1 0 0 0 5 0 0 0 0 0 6 1 59223 2
80 GGA 0 0 0 0 0 0 0 0 2 0 0 0 0 0 0 0 0 0 0 0 0 0 0 0 1 0 0 0 0 0 0 0 4 0 0 0 2 0 0 0 59259 1 8 2 13 0 0 0 0 0 0 0 0 0 0 0 5 0 0 0 0 0 0 0
81 AAT 0 1 0 59282 0 0 0 0 0 0 0 4 0 0 0 0 0 0 0 0 0 0 0 0 0 0 0 0 0 0 0 0 0 0 0 4 0 0 0 0 0 0 0 0 0 0 0 0 0 0 0 0 0 0 0 0 0 0 0 0 0 0 0 0
82 CCA 0 0 0 0 25 0 0 0 0 0 0 0 0 0 0 0 3 0 0 0 59243 3 22 3 0 0 0 0 5 0 0 0 0 0 0 0 0 0 0 0 0 0 0 0 0 0 0 0 0 0 0 0 4 0 0 0 0 0 0 0 0 0 0 0
83 GAA 4 0 0 0 0 0 0 8 0 0 0 0 0 0 0 0 9 0 1 0 0 0 0 0 0 0 0 0 0 0 4 0 59251 1 1 0 3 1 0 0 2 0 0 0 0 3 0 0 3 1 0 13 0 0 0 0 0 2 0 0 0 1 0 0
84 TGC 0 0 0 0 0 0 0 0 0 0 0 0 0 0 0 0 0 0 0 0 0 0 0 0 0 1 0 0 0 0 0 0 0 0 0 0 0 0 0 0 0 2 0 0 0 0 0 0 0 0 0 0 0 0 0 0 12 59251 0 25 0 5 0 0
85 GAC 0 4 0 0 0 0 0 0 0 0 0 0 0 0 0 0 0 0 0 0 0 0 0 0 0 0 0 0 0 0 0 0 12 59289 0 2 0 0 0 0 0 3 0 0 0 0 0 0 0 9 0 0 0 0 0 0 0 0 0 0 0 0 0 0
86 TCA 0 4 0 0 2 0 0 0 0 0 0 0 0 13 0 0 0 0 0 0 5 0 0 0 0 0 0 0 0 3 0 2 0 0 3 0 3 0 0 0 31 19 0 0 0 0 0 0 11 14 0 0 59163 0 2 0 0 0 1 0 2 0 18 0
87 CTG 0 0 0 0 0 0 0 0 0 0 0 0 0 0 38 0 0 0 0 0 0 0 2 0 0 0 0 0 22 0 59194 11 0 0 0 0 0 0 0 0 0 0 0 0 0 0 0 0 0 0 0 0 0 0 0 0 0 0 0 0 0 0 38 0
88 CTT 0 0 0 0 0 0 15 0 0 0 0 0 0 0 0 35 5 0 0 0 0 0 0 1 0 0 0 1 0 4 2 59224 16 0 0 2 0 0 0 1 0 0 0 0 0 0 0 0 0 0 0 0 0 0 0 0 0 0 0 0 0 0 0 8
89 CCA 0 1 0 1 7 0 2 0 0 2 0 0 0 3 11 0 21 0 0 1 59205 0 12 4 7 0 0 1 3 0 0 0 3 3 0 8 0 0 0 1 2 0 0 1 0 0 0 0 0 0 0 0 5 0 0 0 0 0 0 0 4 0 3 4
90 GCG 0 13 0 0 2 0 2 7 0 0 0 0 0 0 0 0 0 2 21 0 0 0 0 0 0 0 0 0 0 0 0 0 0 16 9 1 16 0 59143 2 0 0 0 0 0 0 45 0 0 4 0 2 0 0 15 0 0 0 0 0 0 0 0 0
91 AGA 3 0 3 0 0 4 0 0 59191 0 12 1 18 1 4 0 0 0 0 0 0 0 0 0 22 23 0 0 0 0 0 4 0 0 0 2 0 0 2 0 3 0 1 0 0 0 0 0 0 0 0 0 0 0 17 0 1 4 0 0 0 0 0 0
92 TCA 0 0 0 0 1 3 0 0 3 0 0 0 0 0 0 4 0 0 0 0 28 0 0 0 0 0 0 0 0 0 0 0 0 0 0 0 0 0 0 0 0 0 0 0 0 0 0 0 8 0 0 0 59265 0 6 0 0 0 0 0 8 0 0 0
93 TGG 0 0 0 0 0 0 0 0 0 0 0 0 0 0 0 0 0 0 0 0 0 0 0 0 0 0 3 0 0 0 0 0 0 0 0 0 0 0 0 0 0 0 0 0 0 0 0 0 0 0 2 0 0 0 0 0 7 1 59296 5 0 0 4 0
94 TCC 0 0 0 0 0 1 0 0 0 0 0 0 0 0 0 0 0 0 0 0 0 2 0 0 0 0 0 0 0 0 0 0 0 0 0 0 0 25 0 0 0 0 0 0 0 0 0 0 0 5 0 0 20 59250 6 3 0 0 0 0 0 5 0 0
95 TAC 0 1 0 0 0 0 0 0 0 0 0 0 0 0 0 0 0 11 0 0 0 0 0 0 0 0 0 0 0 0 0 0 0 1 0 0 0 0 0 0 0 0 0 0 0 0 0 0 2 59297 0 3 0 0 0 0 0 5 0 0 0 0 0 0
96 ATT 0 0 0 2 0 0 0 2 0 0 0 0 3 3 6 78030 0 0 0 0 0 0 0 0 0 0 0 0 0 0 0 3 0 0 0 0 0 0 0 0 0 0 0 0 2 0 0 0 0 0 0 0 0 0 0 0 0 0 0 0 0 0 0 0
97 GTA 0 0 0 0 0 0 0 0 0 0 0 0 8 0 0 0 0 0 0 0 0 0 0 0 0 0 0 0 0 0 0 0 0 0 0 0 4 0 0 0 0 0 0 0 78020 2 9 1 0 0 0 0 0 0 0 0 0 0 0 0 6 0 0 0
98 GAA 3 0 0 0 0 0 0 0 0 0 0 0 0 0 0 0 1 0 0 0 0 0 0 0 0 0 0 0 0 0 0 0 78034 1 3 1 1 0 0 0 2 0 0 0 0 0 0 0 5 0 0 0 0 0 0 0 0 0 0 0 0 0 0 0
99 ACA 11 0 0 0 77982 1 3 0 1 0 0 0 6 0 0 0 0 0 0 0 1 0 0 0 0 0 0 0 0 0 0 0 11 0 1 0 25 2 0 0 0 0 0 0 0 0 3 0 0 0 0 0 0 0 0 0 0 0 6 0 0 0 0 0
100 CCA 0 0 0 0 8 0 0 0 0 0 0 0 0 0 0 0 4 0 0 0 78024 0 4 0 0 0 0 0 3 0 0 0 0 0 0 0 1 0 0 0 0 0 0 0 0 0 0 0 0 0 0 0 5 0 0 0 0 0 0 0 0 0 0 0
101 AAC 6 77954 1 15 11 0 0 0 0 1 0 3 0 0 0 0 0 0 0 0 0 0 0 0 0 0 0 0 0 0 0 0 0 8 0 0 0 0 0 0 0 33 0 2 0 0 0 0 0 0 0 0 0 0 0 0 0 0 0 0 0 0 0 0
102 TCT 0 6 0 0 0 0 0 1 0 0 0 0 0 0 0 0 0 0 0 0 0 0 0 3 0 0 0 0 0 0 0 0 0 0 0 0 5 0 0 0 0 0 0 0 0 0 0 0 0 0 0 6 0 37 12 77942 0 0 6 0 0 0 0 9
103 GAG 0 6 2 0 0 0 0 0 0 0 0 0 0 0 0 0 0 0 0 0 0 0 0 0 0 0 0 0 0 0 0 0 6 0 77997 5 0 0 5 1 0 0 16 0 0 0 1 0 0 0 3 0 0 0 0 0 0 0 0 0 0 0 0 0
104 AAT 15 20 0 77942 0 1 0 0 0 0 0 8 0 0 6 18 1 0 0 1 0 0 0 0 0 0 0 0 0 0 0 0 0 0 0 12 0 0 0 0 0 0 0 0 0 0 0 0 0 0 0 4 0 0 0 0 0 0 1 0 0 4 0 0
105 GGA 0 0 0 0 0 0 0 0 7 0 0 0 0 0 0 0 0 0 0 0 0 0 0 0 1 0 0 0 0 0 0 0 4 0 0 0 1 0 0 0 77979 0 17 0 15 0 0 0 0 0 0 0 0 0 0 0 5 0 0 0 0 0 0 0
106 GCA 0 0 0 0 10 0 0 0 0 0 0 0 0 0 0 0 2 0 0 0 1 0 0 0 0 0 0 0 0 0 0 0 13 0 0 0 77988 6 2 2 2 0 0 0 8 0 0 0 0 0 0 0 10 0 0 0 0 0 0 0 0 0 0 0
107 TGT 0 0 0 0 0 0 0 0 0 0 0 0 0 0 0 0 0 0 0 0 0 0 0 0 0 0 0 3 0 0 0 0 0 0 0 0 0 0 0 0 0 0 0 1 0 0 0 0 0 0 0 11 0 0 0 0 1 9 0 78022 0 0 0 6
108 TAT 0 0 0 0 0 0 0 0 0 0 0 0 0 0 0 0 0 0 0 8 0 0 0 0 0 0 0 0 0 0 0 0 0 0 0 0 0 0 0 0 0 0 0 0 0 0 0 0 0 5 0 78012 0 0 0 1 0 0 0 2 0 0 0 0
109 CCA 0 0 0 0 10 0 0 0 0 0 0 0 0 0 0 0 3 0 0 0 78004 1 16 1 0 0 0 0 0 0 0 0 0 0 0 0 0 0 0 0 0 0 0 0 0 0 0 0 0 0 0 0 3 0 0 0 0 0 0 0 0 0 0 0
110 GGA 0 0 0 0 0 0 0 0 3 0 0 0 0 0 0 0 0 0 0 0 0 0 0 0 1 0 0 0 0 0 0 0 5 0 0 0 0 0 0 0 78022 1 6 2 9 0 0 0 0 0 0 0 0 0 0 0 3 0 0 0 0 0 0 0
111 GAT 0 8 0 11 0 0 0 0 0 0 0 0 0 0 0 0 0 0 5 0 0 1 0 0 0 0 0 0 0 0 0 0 1 5 0 77932 0 0 0 0 0 0 3 4 0 0 0 0 0 0 0 9 0 0 0 0 0 0 0 0 0 0 0 0
112 CTC 0 0 0 0 0 7 0 0 0 0 0 0 11 5 0 0 0 0 0 0 0 7 0 0 0 0 0 0 7 77970 1 5 0 0 0 0 0 0 0 0 0 0 0 0 0 0 7 0 0 0 0 0 0 0 0 0 0 0 0 0 0 3 0 0
113 ATC 0 14 0 0 0 1 0 0 0 0 0 0 48 77941 0 17 0 0 0 0 0 0 0 0 5 0 0 2 0 2 0 0 0 0 0 0 0 0 0 0 0 0 0 0 0 5 0 0 0 0 0 0 0 0 0 0 0 0 0 0 0 0 0 0
114 GAC 0 10 0 0 0 0 0 0 0 0 0 0 0 0 0 0 0 0 0 0 0 0 0 0 0 0 0 0 0 0 0 0 10 77956 0 4 0 0 0 0 0 7 0 0 0 3 0 0 0 3 0 0 0 0 0 0 0 0 0 0 0 0 0 0
115 TAT 0 0 0 0 0 0 0 0 0 0 0 0 7 0 0 0 0 0 0 0 0 0 0 0 0 0 0 0 0 0 0 0 0 0 0 4 0 0 0 0 0 0 4 0 0 0 5 0 2 7 2 77975 2 0 0 1 0 0 0 33 0 0 0 2
116 GAG 0 0 3 0 0 0 0 0 0 0 0 0 0 0 0 0 0 0 0 0 0 0 0 0 0 0 0 0 0 0 0 0 16 0 77886 12 0 30 1 0 0 0 20 0 0 0 2 0 0 0 6 0 0 0 0 0 0 0 0 0 0 0 0 0
117 GAA 1 0 0 0 0 0 0 0 0 0 0 0 0 0 0 0 0 0 0 0 0 0 0 0 0 0 0 0 0 0 0 0 77929 0 5 0 0 0 0 0 5 0 0 0 0 0 0 0 10 0 0 0 0 0 0 0 0 0 0 0 0 0 0 0
118 CTG 0 0 0 0 0 0 0 0 0 0 0 0 3 0 10 0 0 0 0 0 0 0 10 0 0 0 0 0 12 1 77981 3 0 0 0 0 0 0 0 0 0 0 0 0 0 0 0 0 0 0 0 0 0 0 0 0 0 0 0 0 0 0 5 0
119 AGG 0 0 9 0 0 0 0 0 6 0 77876 5 0 0 11 0 0 0 0 0 0 0 0 0 0 0 3 0 0 0 0 0 0 0 0 0 0 0 0 0 0 0 24 0 0 0 0 0 0 0 0 0 0 0 0 0 0 0 1 0 0 0 0 5
120 GAG 0 0 3 0 0 0 0 0 0 0 0 0 0 0 0 0 0 0 0 0 0 0 0 0 0 0 0 0 0 0 0 0 14 0 77960 7 0 0 1 0 0 0 14 0 0 0 0 0 0 0 8 0 0 0 0 0 0 0 0 0 0 0 0 0
121 CAA 6 0 0 0 0 0 0 0 0 0 0 0 0 0 0 0 77974 0 9 0 1 0 0 0 2 0 0 0 0 0 0 0 1 0 0 0 0 0 0 0 0 0 0 0 0 0 0 0 52 0 0 0 0 0 0 0 0 0 0 0 0 0 0 0
122 TTG 0 0 0 0 0 0 0 0 0 0 0 0 0 0 0 0 0 0 0 0 0 0 0 0 0 0 0 0 0 0 1 0 0 0 0 0 0 0 0 0 0 0 0 0 0 0 0 0 0 0 0 0 0 0 3 0 0 0 3 0 4 0 77961 8
123 AGC 0 7 0 3 0 0 7 0 9 77919 0 6 0 19 0 0 0 0 0 0 0 0 0 0 0 10 0 0 0 0 0 0 0 0 0 0 0 0 0 0 0 6 1 0 0 0 0 0 0 4 0 0 0 0 0 0 0 2 0 6 0 0 4 0
124 TCA 0 0 0 0 0 0 0 0 0 0 0 9 0 0 0 0 0 0 0 0 5 0 0 0 0 0 0 0 0 0 0 0 0 0 0 6 0 0 0 0 0 0 0 0 0 0 0 0 2 0 0 0 78006 2 2 4 0 0 0 0 9 0 0 0
125 GTA 0 0 0 0 12 0 0 0 0 0 0 0 5 0 0 0 0 0 0 0 0 0 0 0 0 0 0 0 0 0 0 0 0 0 0 0 5 0 2 0 0 0 0 0 78014 0 0 0 0 0 0 0 1 0 0 0 0 0 0 0 5 0 0 1
126 TCA 10 2 0 0 0 0 0 0 4 0 0 0 0 0 0 0 0 0 0 0 1 0 0 0 0 0 0 0 0 0 0 0 0 0 1 0 0 17 0 0 0 0 0 0 0 0 0 0 3 0 0 0 77991 1 1 0 0 0 0 0 3 0 0 0
127 TCA 0 0 0 0 0 0 0 0 0 0 0 0 0 0 0 0 0 0 1 0 6 0 0 0 3 1 0 2 0 1 9 0 4 0 0 0 0 0 0 0 0 0 0 0 0 0 0 0 2 0 0 0 77999 10 4 0 0 0 0 0 2 0 0 0
128 TTA 0 0 0 0 0 0 0 0 0 0 0 0 0 0 0 0 0 0 0 0 0 0 0 0 0 0 0 0 1 0 0 0 0 0 0 0 0 0 0 0 0 0 0 0 0 0 0 0 0 0 0 0 0 0 0 0 0 0 0 0 78025 0 14 0
129 GAA 3 0 0 0 0 0 0 0 0 0 0 0 0 0 0 0 0 0 0 0 0 0 0 0 0 0 0 0 0 0 0 0 78011 0 1 0 0 0 0 0 5 0 0 0 3 0 0 0 3 0 0 0 0 0 0 0 0 0 0 0 0 0 0 0
130 AGA 4 0 0 0 0 0 0 0 78001 0 5 1 6 0 0 0 0 0 0 0 0 0 0 0 1 0 0 0 0 0 0 0 0 0 0 0 0 0 0 0 5 0 0 0 0 0 0 0 0 0 0 0 0 0 0 0 0 0 0 0 0 0 0 0
131 TTC 0 0 0 0 0 0 0 0 0 0 0 0 0 0 0 0 0 0 0 0 0 0 0 0 0 0 0 0 0 2 0 0 0 0 0 0 0 0 0 0 0 0 0 0 0 1 0 0 0 0 0 0 0 4 0 0 0 2 0 0 9 78000 0 20
132 GAA 5 0 0 0 0 0 0 0 0 0 0 0 0 0 0 0 0 0 0 0 0 0 0 0 0 0 0 0 0 0 0 0 78028 0 0 1 0 0 0 0 8 0 0 0 0 0 0 0 4 0 0 0 0 0 0 0 0 0 0 0 0 0 0 0
133 ATA 0 0 0 0 3 0 0 0 0 0 0 0 78029 0 4 0 0 0 0 0 0 0 0 0 0 0 0 0 11 0 0 0 0 0 0 0 0 0 0 0 0 0 0 0 1 0 0 0 0 0 0 0 0 0 0 0 0 0 0 0 1 0 0 0
134 TTT 0 0 0 0 0 0 0 0 0 0 0 0 0 0 0 1 0 0 0 0 0 0 0 0 0 0 0 0 0 0 0 5 0 0 0 0 0 0 0 0 0 0 0 0 0 0 0 0 0 0 0 0 0 0 0 8 0 0 0 0 0 19 0 78018
135 CCC 0 0 0 0 0 17 0 0 0 0 0 0 2 0 0 0 0 5 0 0 8 77945 0 1 0 0 0 0 0 3 0 0 0 8 0 0 0 3 0 0 0 0 0 0 0 0 0 0 0 0 0 0 0 7 0 0 0 0 0 0 0 0 0 0
136 AAG 12 2 77186 20 0 0 0 9 0 0 6 16 7 5 11 7 0 1 1 0 10 0 107 1 12 0 0 0 0 24 32 1 0 4 41 1 59 42 22 36 0 1 0 0 50 0 9 52 0 0 0 10 34 16 14 36 0 0 1 0 0 47 0 2
137 GAA 6 0 0 0 0 0 0 0 0 0 0 0 0 0 0 0 0 0 0 0 0 0 0 0 0 0 0 0 0 0 0 0 77737 1 15 18 2 0 0 0 19 0 71 0 3 0 0 0 5 0 0 35 0 0 1 0 0 0 0 0 0 0 0 0
138 AGT 0 0 0 8 0 0 0 0 0 27 0 77847 0 0 1 39 0 1 0 0 0 0 0 0 0 0 0 0 0 0 0 0 0 0 0 0 0 0 8 0 0 0 0 16 0 0 2 0 0 1 0 0 0 0 0 64 0 0 0 4 0 0 0 0
139 TCA 0 0 0 1 18 0 0 6 0 25 0 0 0 0 0 0 0 0 0 0 2 0 0 0 0 0 0 0 0 0 0 0 0 0 0 0 20 2 0 24 0 0 5 0 0 0 0 0 25 0 0 0 77866 0 10 2 0 0 0 0 1 0 0 0
140 TGG 0 0 0 0 0 0 0 0 0 0 3 0 0 0 0 0 0 0 0 0 0 0 0 0 0 0 0 0 0 0 0 0 0 0 0 0 0 1 0 0 0 0 0 0 0 0 0 0 0 0 7 14 0 0 0 0 15 2 77468 15 0 10 8 0
141 CCC 0 0 0 0 0 53 17 0 0 0 0 0 0 0 40 0 1 6 0 0 182 77601 5 18 0 19 0 0 5 4 0 0 2 4 0 0 0 0 0 0 0 0 0 0 0 0 0 0 0 0 0 0 0 10 0 0 0 0 0 0 0 0 0 30
142 AAC 15 77948 1 7 0 0 0 0 0 7 0 0 0 2 0 0 0 2 0 0 1 0 0 0 0 0 0 0 0 0 0 0 0 7 0 0 0 2 0 0 0 0 0 0 0 0 0 0 0 0 0 0 0 0 0 0 0 0 0 0 0 0 0 0
143 CAC 0 2 0 0 1 0 0 0 0 0 0 0 0 0 0 0 5 77968 1 7 0 1 0 0 0 2 0 0 0 0 6 0 0 1 0 0 0 0 0 0 0 0 0 0 0 0 0 0 0 14 0 0 0 0 0 0 0 0 0 0 0 0 0 0
144 ACA 5 0 0 0 77275 11 13 5 0 0 0 0 5 0 0 0 0 0 0 0 0 0 0 0 0 0 0 0 0 0 0 0 0 0 0 0 25 0 0 0 0 0 0 0 0 0 0 0 0 0 0 0 2 0 0 0 0 0 0 0 0 0 0 0
145 TTC 0 0 0 0 0 0 0 13 0 0 0 0 0 3 0 0 0 13 0 0 0 0 0 0 0 0 0 0 0 5 3 0 11 0 4 10 0 0 0 0 0 0 2 0 0 3 6 0 0 0 0 0 0 7 0 1 0 1 0 12 5 77351 1 6
146 AAC 8 77155 1 27 0 2 0 3 0 2 0 0 0 0 0 0 3 0 0 0 0 0 0 0 0 0 0 0 0 0 0 0 0 30 16 57 0 0 0 12 0 0 0 0 0 4 0 0 0 0 0 0 0 0 0 3 0 0 0 0 0 1 0 0
147 GGA 0 0 0 0 0 0 0 0 8 0 0 0 0 0 0 0 0 0 0 0 0 0 0 0 0 0 0 0 0 0 0 0 3 0 0 0 0 0 0 0 77360 11 15 0 5 0 0 0 0 0 0 0 0 0 0 0 6 0 0 0 0 0 0 0
148 GTA 0 0 0 0 422 176 38 0 0 59 0 237 279 60 0 0 0 0 0 4 3 0 0 0 0 0 3 0 0 0 0 0 1 1 0 0 9 1 0 0 1 0 0 0 75446 3 8 0 0 0 0 3 113 30 168 0 0 0 0 0 17 0 0 0
149 ACA 5 0 0 0 77430 0 17 1 1 0 0 0 3 0 0 0 0 0 0 0 0 0 0 0 0 0 0 0 0 0 0 0 0 0 0 0 1 0 0 0 0 0 0 0 0 0 0 0 0 0 0 0 1 0 0 0 0 0 0 0 0 0 0 0
150 GTA 0 0 0 0 1 11 0 0 0 0 0 6 6 0 0 0 11 0 6 0 0 0 0 0 0 0 0 0 2 0 0 2 0 0 0 0 4 0 0 0 2 20 0 0 77199 0 16 0 0 16 0 0 0 0 0 0 0 0 0 0 6 0 0 24
151 TCA 0 0 0 0 1 0 0 0 0 0 0 0 0 0 0 0 0 0 0 0 3 0 0 0 0 0 0 0 0 0 0 0 0 0 0 0 0 0 0 0 0 0 0 0 0 0 0 0 3 0 0 0 77197 0 21 2 0 0 0 0 1 0 0 0
152 TGC 0 0 0 0 0 0 0 0 0 0 0 0 0 0 0 0 0 0 0 0 0 0 0 0 0 2 0 0 0 0 0 0 0 0 0 0 0 0 0 0 0 2 0 0 0 0 0 0 0 16 0 0 0 0 0 0 3 77415 1 19 0 11 0 0
153 TCC 0 253 198 56 35 0 4 59 15 0 10 0 16 66 3 35 110 13 47 148 158 178 47 14 0 15 0 1 1 117 6 46 0 0 10 0 0 1 0 32 42 84 83 66 201 11 38 65 0 64 0 8 16 74973 1 10 0 1 1 0 0 13 68 67
154 CAT 0 0 0 17 8 18 21 1 0 2 4 4 178 0 23 0 11 20 0 76675 103 0 0 1 3 0 0 1 7 0 0 36 14 67 319 15 13 1 5 0 0 0 5 0 63 6 0 0 0 0 4 3 2 0 24 2 1 0 0 0 12 0 2 0
155 AGG 1 29 22 0 0 0 45 0 2 7 77178 27 2 0 21 18 1 0 0 30 0 0 0 0 0 0 0 0 7 0 0 9 4 0 19 0 0 0 0 3 4 1 368 0 0 0 0 0 0 17 105 0 2 0 0 0 0 0 5 0 18 11 0 0
156 GGA 14 3 0 10 2 12 0 0 6 0 0 0 0 0 0 0 47 0 2 5 0 0 0 0 1 0 11 0 0 4 0 0 159 5 0 111 4 1 0 110 77254 0 95 6 2 0 0 0 0 0 0 0 0 0 0 0 1 0 0 0 0 0 0 0
157 AAA 77182 57 4 31 96 6 0 0 1 39 0 0 0 0 0 14 146 10 0 16 0 0 0 0 0 18 0 0 0 0 0 13 112 42 0 0 0 0 0 0 10 0 1 55 37 0 48 0 0 21 0 0 0 25 15 6 0 0 0 0 2 4 6 0
158 AGC 0 32 2 5 0 20 0 0 2 76696 0 21 0 7 0 0 0 0 0 191 2 642 1 43 0 0 0 0 11 11 0 0 0 15 0 0 0 84 0 0 0 69 0 1 0 0 0 0 0 0 0 0 0 1 0 0 0 0 0 0 0 0 8 0
159 AGT 0 0 0 16 13 0 0 1 0 2 5 77930 0 0 0 9 0 0 2 2 0 0 0 0 0 0 0 0 0 0 0 0 0 0 0 1 2 0 10 0 0 0 0 2 0 0 0 0 0 0 0 0 0 0 0 0 0 0 0 0 0 0 0 0
160 TTT 0 0 0 0 0 0 0 0 0 0 0 0 0 0 0 0 0 0 0 0 0 0 0 0 0 0 0 0 0 0 0 2 0 0 0 0 0 0 0 0 0 0 0 0 0 0 0 1 0 0 0 1 0 0 0 2 0 0 0 0 0 1 2 77979
161 TAC 0 1 0 0 0 0 0 0 0 0 0 0 0 0 0 0 0 3 0 0 0 0 0 0 0 0 0 0 0 0 0 0 0 0 0 0 0 0 0 0 0 0 0 0 0 0 0 0 3 77971 1 12 0 1 0 0 0 0 0 0 0 0 0 0
162 AGA 2 13 0 10 0 0 0 0 77904 1 3 0 1 0 0 0 0 0 0 0 0 0 0 0 26 2 0 0 0 0 0 0 0 0 0 0 0 0 0 0 15 0 0 0 0 0 0 0 0 0 0 0 23 0 0 4 2 0 0 0 0 0 0 0
163 AAT 0 2 0 77946 0 0 0 0 0 0 0 2 0 0 0 0 0 0 0 3 0 0 0 0 0 0 0 0 0 0 0 0 0 0 0 4 0 0 0 0 0 0 0 0 0 0 0 0 0 0 0 0 0 0 0 0 0 0 0 0 0 0 0 0
164 TTG 0 0 0 0 0 0 0 0 0 0 0 0 0 0 0 0 0 0 0 0 0 0 0 0 0 0 0 0 0 0 1 2 0 0 0 0 0 0 0 0 0 0 0 0 0 0 0 0 0 0 6 0 0 0 0 0 0 0 0 0 8 0 78004 2
165 CTA 0 0 0 0 0 0 0 0 0 0 0 0 7 0 0 0 1 0 0 0 4 0 0 0 1 0 0 0 77818 94 8 0 0 0 0 0 0 0 0 0 0 0 0 0 1 0 0 0 0 0 0 0 0 0 0 0 0 0 0 0 14 0 0 0
166 TGG 0 0 0 0 0 0 0 0 0 0 2 0 0 0 0 0 0 0 0 0 0 0 0 0 0 0 0 0 0 0 0 0 0 0 0 0 0 0 0 0 0 0 0 0 0 0 0 0 0 0 51 0 0 0 0 0 6 0 77946 6 0 0 3 0
167 CTG 0 0 0 0 0 0 0 0 0 0 0 0 27 0 18 3 0 0 3 0 0 3 2 0 0 0 0 0 12 2 77858 5 0 0 0 0 0 0 0 0 0 0 0 0 0 0 1 0 0 0 0 0 0 0 0 0 0 0 0 0 0 0 12 0
168 ACG 0 0 8 0 9 5 77937 6 0 0 1 0 0 0 17 0 0 0 0 0 0 0 0 0 0 0 0 0 0 0 0 0 0 0 0 0 0 0 11 0 0 0 0 0 0 0 0 0 0 0 0 0 0 0 0 0 0 0 0 0 0 0 0 0
169 AAG 23 0 77904 8 4 7 6 1 0 0 7 0 0 0 1 0 0 0 4 0 0 0 0 0 0 0 0 0 0 0 0 0 0 0 8 0 0 1 0 0 0 0 0 0 0 0 12 0 0 0 1 0 0 0 0 0 0 0 0 0 0 0 0 0
170 AAG 13 0 77912 17 0 0 1 0 8 4 13 4 0 0 1 0 0 0 0 0 0 0 0 0 0 0 0 6 3 0 0 0 0 0 10 0 0 3 20 0 0 0 0 0 0 0 0 0 0 8 0 0 2 1 0 0 0 0 0 0 0 0 0 0
171 GGG 0 0 0 0 0 0 10 0 0 0 2 37 0 0 0 0 0 0 0 3 0 0 0 0 0 0 0 0 0 0 0 2 1 5 12 2 0 2 0 4 9 25 77768 20 4 0 5 0 0 0 0 0 0 5 0 0 0 0 6 0 5 0 0 57
172 GAT 0 0 0 15 0 0 0 0 0 0 0 3 0 0 0 0 0 0 0 0 0 0 2 0 0 0 0 0 0 0 0 0 0 17 5 77893 0 0 0 0 0 0 0 28 0 0 0 0 0 0 0 33 0 3 0 0 0 0 0 0 0 0 0 0
173 TCA 0 13 0 0 6 2 10 0 0 0 0 7 0 0 0 0 0 4 0 3 1 0 0 0 0 0 0 0 0 0 0 0 0 7 0 0 0 0 0 0 0 5 0 0 7 0 5 0 11 5 0 5 77860 4 12 0 0 0 0 0 6 0 0 33
174 TAC 0 0 0 0 0 0 0 0 0 0 0 0 0 0 0 0 0 3 0 0 0 0 0 0 0 0 0 0 0 0 0 0 0 3 0 0 0 0 0 0 0 0 0 0 0 0 0 0 8 77926 0 42 0 0 0 0 0 11 0 0 0 0 0 0
175 CCA 0 0 0 0 6 0 0 0 10 0 0 0 0 1 0 11 0 5 0 0 77557 2 8 1 0 0 0 0 1 2 9 0 0 0 0 0 0 0 0 0 0 0 0 0 0 0 0 0 0 0 0 0 0 8 0 0 0 0 0 0 0 0 0 0
176 AAG 9 0 77961 6 0 0 3 0 1 0 16 0 0 0 1 0 0 0 6 8 0 0 0 0 0 0 0 0 0 0 0 7 0 0 3 0 0 0 0 0 0 0 0 0 0 0 0 0 0 0 2 7 0 0 0 0 0 0 0 7 0 5 0 0
177 CTG 0 0 0 0 9 0 0 1 0 0 0 0 0 0 12 13 0 20 0 0 0 0 12 0 0 0 0 0 27 0 77796 10 0 0 0 0 0 1 0 19 0 0 0 0 38 0 26 0 0 0 0 0 0 0 0 0 0 0 0 0 0 0 1 0
178 ACC 0 6 0 0 4 77974 7 2 0 3 0 0 0 1 0 0 0 0 0 0 2 7 0 0 9 0 0 0 0 1 0 0 0 0 0 0 0 5 0 0 0 0 0 0 0 0 0 0 0 0 0 0 0 0 0 0 0 0 0 0 0 0 0 0
179 AAT 1 0 1 77995 0 0 0 0 0 0 0 9 0 0 0 2 0 0 0 0 0 0 0 0 0 0 0 0 0 0 0 0 0 0 3 3 7 0 0 0 0 0 0 0 0 0 0 0 0 0 0 1 0 9 0 0 0 0 0 0 0 0 0 0
180 TCC 0 0 0 0 5 0 0 0 0 0 0 0 0 0 0 0 0 0 7 0 0 8 0 0 0 0 0 0 0 3 0 0 0 0 0 0 0 0 11 1 0 3 0 0 0 0 3 0 0 7 0 0 3 77873 0 1 0 1 4 0 0 5 0 23
181 TAT 0 0 0 2 0 0 0 0 0 0 0 0 0 0 0 0 0 0 0 21 0 0 0 2 0 0 0 0 0 0 0 0 0 0 0 0 0 0 0 0 0 0 0 0 0 0 0 0 0 2 0 77999 0 0 0 0 0 0 0 3 0 0 0 1
182 GTG 0 0 0 0 0 0 0 0 0 2 0 0 0 0 8 0 0 3 0 0 0 0 0 0 0 0 1 0 0 0 0 0 0 0 1 0 0 22 5 0 0 0 0 0 3 1 77919 3 0 22 0 0 0 0 0 0 0 0 5 0 1 0 14 0
183 AAC 24 77977 0 6 0 0 0 0 0 1 0 0 0 0 0 0 0 0 0 0 0 0 0 0 0 0 0 0 0 0 0 0 0 7 0 0 0 0 0 0 0 0 0 0 0 0 0 0 0 0 0 0 0 0 0 0 0 0 0 0 0 0 0 0
184 AAT 2 2 0 77980 0 0 0 11 0 0 0 15 0 2 0 1 0 0 0 1 0 0 0 0 0 0 0 0 0 0 0 0 0 0 0 1 0 0 0 0 0 0 0 0 0 0 0 0 0 0 0 1 0 0 0 16 0 0 0 0 3 0 6 0
185 AAA 77949 3 14 0 0 0 0 0 13 0 0 0 0 0 4 0 30 0 3 0 0 0 0 0 0 0 0 0 0 0 0 5 11 0 0 0 0 0 0 0 0 0 0 0 0 0 0 0 0 0 0 0 0 0 0 0 0 0 0 0 0 0 0 0
186 GGG 0 0 0 0 0 1 0 2 0 0 7 0 0 0 0 0 0 0 0 0 0 0 0 0 0 0 0 0 0 0 0 0 0 0 12 0 0 0 0 0 11 0 77969 3 0 0 2 0 0 0 0 0 0 0 0 0 0 0 3 0 0 0 0 0
187 AAA 78018 2 6 0 1 8 0 0 2 0 0 0 1 0 0 0 0 0 0 0 0 0 0 0 0 0 0 0 0 0 0 0 5 0 0 0 0 0 0 0 0 0 0 0 0 4 0 0 0 0 0 0 0 0 0 0 0 0 0 0 0 0 0 0
188 GAA 1 0 0 0 0 0 0 0 0 0 0 0 2 0 0 0 0 0 0 0 0 0 0 0 0 0 0 0 1 0 0 0 78010 3 3 1 0 0 0 0 5 0 0 0 1 0 0 0 10 0 0 0 0 0 0 0 0 0 0 0 0 0 11 0
189 GTC 0 0 0 0 0 0 0 0 0 0 0 0 0 12 0 0 0 0 0 0 0 0 0 0 0 0 0 0 0 0 0 0 0 0 0 0 0 0 0 0 0 0 0 0 13 78016 0 0 0 0 0 0 0 0 0 0 0 0 0 0 0 12 0 0
190 CTT 0 0 0 0 0 0 0 0 0 0 0 0 0 0 0 9 0 0 0 0 0 0 0 13 0 0 0 3 0 6 0 77973 0 0 0 0 0 0 0 0 0 0 0 0 0 0 0 0 0 0 0 0 0 0 0 0 0 0 0 0 1 0 0 1
191 GTA 0 0 0 0 0 0 0 0 0 0 0 0 17 0 0 0 0 0 0 0 0 0 0 0 0 0 0 0 3 0 0 0 1 0 0 0 10 0 0 0 1 0 0 0 57936 0 6 1 0 0 0 0 0 0 0 0 0 0 0 0 4 0 0 0
192 CTA 0 0 0 0 0 0 0 0 0 0 0 0 5 0 0 0 0 0 0 0 4 0 0 0 0 0 0 0 57962 2 4 0 0 0 0 0 0 0 0 0 0 0 0 0 0 1 0 0 0 0 0 0 0 0 0 0 0 0 0 0 8 0 0 1
193 TGG 0 0 0 0 0 0 0 0 0 0 4 0 0 0 0 0 0 0 0 0 0 0 0 0 0 0 2 0 0 0 0 0 0 0 0 0 0 0 0 0 0 0 0 0 0 0 0 0 0 0 1 0 0 0 0 0 1 0 57944 2 0 0 4 0
194 GGT 0 0 0 0 0 0 0 0 0 0 0 4 0 0 0 0 0 0 0 0 0 0 0 0 0 0 0 1 0 0 0 0 0 0 0 2 9 0 0 2 1 1 1 57763 0 0 0 165 0 0 0 0 0 0 0 0 0 0 0 4 0 0 0 0
195 GTT 0 0 0 0 0 0 0 0 0 0 0 0 0 0 0 21 0 0 0 0 0 0 0 0 0 0 0 0 0 0 0 1 0 0 0 0 0 0 0 4 0 0 0 1 0 18 0 57916 0 0 0 0 0 0 0 0 0 0 0 0 0 0 0 4
196 CAT 0 0 0 1 0 0 0 0 0 0 0 0 0 0 0 0 1 6 0 57960 0 0 0 0 0 0 0 5 0 0 0 0 0 0 0 0 0 0 0 0 0 0 0 0 0 0 0 0 0 0 0 2 0 0 0 0 0 0 0 0 0 0 0 0
197 CAC 0 66 0 0 0 0 0 0 0 0 0 0 0 0 0 0 21 57853 2 8 0 0 0 0 0 4 0 0 0 0 0 0 0 2 0 0 0 0 0 0 0 0 0 0 0 0 0 0 0 7 0 1 0 0 0 0 0 0 0 0 0 0 0 0
198 CCG 0 0 0 0 0 0 14 0 0 0 0 0 0 0 0 0 0 0 3 0 18 0 57923 1 0 0 0 0 0 0 5 0 0 0 0 0 0 0 0 0 0 0 0 0 0 0 0 0 0 0 0 0 0 0 6 0 0 0 0 0 0 0 0 0
199 TCT 0 0 0 0 0 0 0 0 0 0 0 0 0 0 0 0 0 0 0 0 0 0 0 4 0 0 0 0 0 0 0 0 0 0 0 0 0 0 0 0 0 0 0 0 0 0 0 0 0 0 0 4 0 7 0 57956 0 0 0 0 0 0 0 1
200 AGC 0 12 0 0 0 1 0 0 5 57883 1 34 0 15 0 0 0 0 0 0 0 0 0 0 0 0 0 0 0 0 0 0 0 0 0 0 0 0 0 0 0 2 0 0 0 0 0 0 0 0 0 0 0 0 0 0 0 0 0 0 0 0 0 0
201 AGT 0 1 0 11 5 0 0 0 0 4 0 57916 0 2 0 3 0 0 0 0 0 0 0 0 0 0 0 1 0 0 0 0 0 0 0 0 0 0 6 0 0 0 0 0 1 0 0 0 0 0 0 0 0 0 0 0 0 0 0 0 1 0 3 0
202 GAT 0 0 0 5 0 0 0 0 0 0 0 0 0 0 0 0 0 0 0 0 0 0 0 0 0 0 0 0 0 0 0 0 1 1 0 57954 0 0 0 0 0 1 0 9 0 0 0 0 0 0 0 6 0 0 0 0 0 0 0 0 0 0 0 0
203 GAG 0 0 6 0 0 0 0 0 0 0 0 0 0 0 0 0 0 0 0 0 0 0 0 0 0 0 0 0 0 0 0 0 13 1 57869 3 0 0 0 0 0 0 6 0 0 0 0 0 0 0 5 0 0 0 0 0 0 0 0 0 0 0 0 0
204 CAA 7 0 0 0 0 0 0 0 0 0 0 0 0 0 0 0 57923 0 1 0 2 0 0 0 0 0 0 0 0 0 0 0 0 0 0 0 0 0 0 0 0 0 0 0 0 0 0 0 8 0 0 0 0 0 0 0 0 0 0 0 0 0 0 0
205 CAG 0 0 3 0 4 0 0 0 0 0 0 0 0 0 0 0 2 2 57907 2 0 0 3 0 0 0 9 0 0 0 4 0 0 0 2 0 0 0 2 0 0 0 0 0 12 0 0 0 0 0 3 6 0 0 0 0 0 0 0 0 0 0 0 0
206 AGT 0 0 0 4 0 0 0 4 0 3 1 57862 4 0 0 6 0 0 0 0 0 0 0 0 0 0 0 0 0 0 0 0 0 0 2 0 2 1 0 0 0 0 18 2 0 0 0 0 0 0 0 0 0 0 0 7 0 0 0 0 0 0 0 2
207 CTC 0 0 0 0 0 0 0 0 0 0 0 0 4 18 0 0 0 2 0 0 0 4 0 0 0 2 0 0 12 57913 3 0 0 0 0 0 0 0 0 0 0 0 0 0 0 0 0 0 0 0 0 0 0 0 0 0 0 0 0 0 6 0 0 0
208 TAT 0 0 0 1 0 0 0 0 0 0 0 0 0 0 0 0 0 0 0 7 0 0 0 0 0 0 0 0 0 0 0 0 0 0 0 2 0 0 0 0 0 0 0 0 0 0 0 0 0 3 0 57932 0 0 0 0 0 0 0 0 0 0 0 0
209 AGT 0 0 0 3 0 0 0 1 0 2 1 57898 9 0 0 6 4 0 0 0 0 1 0 0 0 0 0 8 0 0 0 0 0 0 0 0 1 0 0 0 0 0 0 6 0 0 0 4 0 0 0 0 0 5 0 0 0 0 0 0 1 0 0 0
210 AAT 0 1 0 57913 0 0 2 5 0 0 0 3 1 0 0 0 0 0 5 0 0 0 4 0 0 8 0 0 0 0 0 0 0 0 0 3 1 0 0 3 0 0 0 0 2 1 0 0 0 0 0 1 0 0 0 6 0 0 0 0 0 0 0 0
211 GGA 0 0 0 0 0 0 0 12 2 0 0 0 0 1 0 0 11 0 0 0 14 0 0 0 1 0 10 0 7 0 0 0 20 0 0 2 0 3 0 0 57846 1 6 0 1 0 0 0 0 0 0 0 15 0 0 0 1 0 0 0 0 0 1 0
212 AAT 1 0 1 57921 0 0 0 0 0 0 0 3 1 0 0 0 0 0 0 0 14 0 0 0 0 0 0 0 0 0 0 0 0 0 0 4 0 1 0 0 0 6 0 0 0 5 0 0 0 5 0 0 0 0 0 0 0 0 0 0 0 0 0 0
213 GCT 0 0 0 0 0 0 0 12 0 0 0 0 0 0 2 0 0 0 0 0 1 0 4 1 0 0 0 0 0 0 0 0 0 0 0 7 0 3 1 57844 0 0 0 4 0 0 0 1 0 0 0 0 0 0 0 8 0 0 0 0 0 0 0 0
214 TAT 0 0 0 0 0 0 0 0 0 0 0 0 0 2 0 0 0 0 0 16 0 0 0 0 0 1 0 0 0 0 0 0 0 0 0 0 0 0 0 0 0 0 0 0 0 0 0 0 0 2 3 57939 0 0 0 7 0 0 0 3 0 0 0 0
215 GTC 0 0 0 0 0 0 0 0 0 0 0 0 0 2 0 0 0 0 0 0 0 0 0 0 0 0 0 0 0 0 0 0 0 0 0 0 0 1 0 0 0 1 0 0 4 57961 0 3 0 0 0 0 0 0 0 0 0 0 0 0 0 6 0 0
216 TCT 0 0 0 0 0 0 0 0 0 0 0 0 0 0 0 0 0 0 0 0 0 0 0 4 0 0 0 0 0 0 0 0 0 0 0 0 0 0 0 0 0 0 0 0 0 0 0 0 0 0 0 2 0 5 3 57954 0 0 0 0 0 1 0 5
217 GTA 0 0 0 0 0 0 0 0 0 0 0 0 6 0 0 0 0 0 0 0 0 0 0 0 0 0 0 0 0 0 0 0 0 0 0 0 1 0 0 0 1 0 0 0 57930 0 10 1 0 0 0 0 0 0 0 0 0 0 0 0 1 0 0 0
218 GCG 0 0 0 0 0 0 3 0 0 0 0 0 0 0 0 0 0 2 0 0 0 0 0 0 0 0 0 0 0 0 0 0 0 0 6 0 7 0 57884 1 0 0 0 0 0 0 11 0 0 0 0 0 0 0 7 0 0 0 0 0 0 0 0 0
219 TCT 0 0 0 0 0 0 0 1 0 0 0 0 0 0 0 0 0 0 0 0 0 0 0 5 0 0 0 0 0 0 0 0 0 0 0 0 3 0 0 0 0 0 0 0 0 0 0 0 0 0 0 6 0 13 10 57930 0 0 0 0 0 0 0 6
220 TCA 4 3 0 0 1 0 0 0 0 0 0 4 0 0 0 0 0 0 0 0 13 0 0 0 0 0 0 0 0 0 3 0 0 0 0 0 1 0 0 0 0 0 0 0 0 0 0 0 1 0 0 0 57925 0 6 0 0 0 0 0 3 0 6 0
221 AAT 3 2 0 57899 0 0 0 5 0 0 1 2 4 0 0 1 0 0 0 1 0 0 0 0 12 0 0 0 0 5 0 0 0 14 0 0 0 0 0 0 0 0 0 0 0 0 0 0 0 3 0 6 3 0 0 0 0 0 0 0 4 0 0 0
222 TAT 0 0 0 0 0 0 0 0 0 0 0 0 0 0 0 0 0 0 0 3 0 0 0 0 0 0 0 0 0 0 0 0 0 0 0 0 0 0 0 0 0 0 0 0 0 0 0 0 0 2 0 57971 0 0 0 0 0 0 0 0 0 0 0 0
223 AAC 0 57910 0 2 0 0 0 0 0 3 0 3 0 0 0 0 0 1 0 0 0 0 0 0 0 0 0 0 0 0 0 0 3 15 2 4 8 0 0 3 0 6 0 0 0 0 0 0 0 0 0 0 0 0 0 1 0 0 0 0 0 0 0 0
224 AGG 0 0 2 0 0 0 4 0 6 0 57883 9 0 0 4 0 0 0 0 0 0 0 0 0 2 0 0 2 0 0 0 0 0 0 0 0 0 0 0 0 0 0 8 0 0 0 0 0 0 0 0 0 0 0 0 0 0 0 9 0 4 0 0 0
225 AGA 5 0 3 0 0 0 0 0 57686 0 10 3 13 0 0 0 0 0 0 0 0 0 0 0 0 0 0 3 6 0 0 0 0 0 0 0 0 0 0 0 7 0 0 0 0 0 0 0 0 0 0 0 0 0 0 0 0 0 0 0 0 0 0 0
226 TTC 0 0 0 0 7 5 0 1 0 0 0 0 0 1 0 0 0 1 0 0 0 0 0 0 0 0 0 0 0 2 0 0 0 0 0 1 0 0 0 0 0 0 0 0 4 0 0 0 0 0 0 0 0 6 0 0 0 1 0 0 7 57851 0 15
227 ACC 0 3 0 1 0 57860 0 16 0 0 0 0 0 3 0 0 0 0 0 3 0 0 0 0 0 0 0 0 13 0 0 0 0 0 0 0 0 6 0 0 0 0 0 0 0 0 0 22 0 0 0 0 0 1 0 0 0 0 0 0 3 0 0 0
228 CCG 0 0 0 0 0 0 2 1 0 0 0 0 3 0 0 0 0 0 2 0 23 1 57888 2 0 0 8 0 0 0 6 0 0 0 0 0 2 1 0 1 0 0 0 0 14 0 0 0 0 0 0 0 0 0 1 0 0 0 0 0 0 0 0 0
229 GAA 2 3 0 0 0 0 0 0 0 5 0 1 0 0 0 0 0 0 2 0 0 0 0 0 0 0 0 0 0 0 0 0 57641 0 10 0 1 0 0 3 4 0 0 0 8 2 0 0 8 0 0 0 6 0 0 2 0 0 2 0 3 0 0 5
230 ATA 0 0 0 1 5 0 0 0 0 0 0 0 57884 2 5 0 3 0 9 0 0 0 0 11 0 0 0 0 8 2 0 0 0 0 0 0 0 0 0 0 0 0 0 0 8 0 2 0 0 2 0 0 0 0 0 0 0 0 0 0 0 0 0 0
231 GCT 0 6 0 0 0 0 0 6 0 0 1 0 0 0 0 0 2 0 17 3 0 0 0 0 0 0 0 0 0 0 6 1 0 0 0 4 1 28 47 57679 0 0 8 0 0 0 0 23 0 0 0 3 0 0 0 9 0 0 0 5 0 0 0 4
232 GCA 0 8 10 4 18 0 0 2 0 0 5 0 0 1 9 16 0 4 0 0 0 1 0 0 0 1 0 1 0 5 0 0 3 0 0 0 57770 2 21 0 0 8 2 0 21 0 0 0 0 0 0 2 2 0 0 0 0 0 2 0 4 0 6 1
233 AGG 0 0 4 0 0 0 0 0 3 0 57637 1 0 0 3 0 0 0 0 0 0 0 0 0 0 0 1 1 0 0 0 0 0 0 0 0 0 0 0 0 0 0 5 0 0 0 0 0 0 0 0 0 0 0 0 0 0 0 1 0 0 0 0 0
234 CCC 0 0 0 0 0 2 0 0 0 0 0 0 0 0 0 0 0 2 0 0 1 57922 0 2 0 0 0 0 0 2 0 0 0 0 0 0 0 1 0 0 0 0 0 0 0 0 0 0 0 0 0 0 0 9 0 0 0 0 0 0 0 0 3 0
235 AAA 57796 1 5 2 1 0 0 0 1 0 0 0 0 0 0 0 3 0 0 0 0 0 0 1 16 0 0 0 1 0 0 0 7 0 0 0 0 0 0 0 0 0 0 0 0 1 0 2 1 0 0 0 0 0 0 0 0 0 0 0 0 0 0 0
236 GTA 0 0 0 0 0 0 2 0 0 0 0 0 144 0 0 1 0 0 0 0 0 0 0 0 2 0 2 0 0 0 0 0 1 0 0 0 1 0 0 0 2 0 0 0 57778 0 1 0 1 0 0 0 0 0 0 3 0 0 1 0 1 0 0 0
237 AGA 0 0 0 0 0 0 0 0 57840 0 8 0 6 0 0 0 6 0 0 0 0 0 0 0 0 0 0 0 0 6 0 0 0 0 1 0 0 1 0 0 5 0 0 0 0 0 0 0 0 0 0 0 0 0 0 0 1 0 1 0 0 0 0 0
238 GAT 0 0 0 0 1 0 0 0 0 0 0 0 0 1 0 0 0 0 0 0 0 0 0 0 0 0 0 0 0 0 0 0 0 0 0 57769 0 0 0 2 0 0 0 3 0 0 0 0 0 0 0 3 0 0 0 0 2 0 0 0 0 0 0 0
239 CAA 3 0 0 0 0 0 0 0 0 0 0 0 0 0 0 0 57811 1 13 0 2 0 0 0 1 0 0 0 2 0 0 0 0 0 0 2 0 0 0 0 0 0 0 0 0 0 0 4 2 0 0 0 0 0 0 0 0 0 0 0 0 0 0 0
240 CAT 0 1 3 23 0 9 0 0 0 0 0 0 0 1 1 0 0 2 0 57612 0 0 0 1 0 0 0 2 0 0 0 1 0 0 0 1 0 0 0 4 0 0 0 0 0 0 0 0 0 0 0 7 0 0 0 0 0 0 0 0 0 0 0 0
241 GGG 0 0 0 0 0 0 0 0 0 0 3 0 0 0 0 0 0 0 0 0 0 0 0 0 0 0 0 0 0 0 0 0 0 0 5 0 0 0 0 0 5 0 57346 5 0 0 4 0 0 0 0 0 0 0 0 0 0 0 0 0 0 0 0 0
242 AGG 0 0 6 0 0 0 0 0 26 0 56900 6 0 0 4 0 0 0 0 0 0 0 0 0 0 0 11 0 0 0 0 0 0 0 0 0 0 0 0 0 0 0 12 0 0 0 0 0 0 0 0 0 0 0 0 0 0 0 1 0 0 0 0 0
243 ATG 0 0 1 0 0 0 1 0 0 0 0 0 9 2 57481 19 0 0 0 0 0 0 0 0 0 0 0 0 0 0 0 0 0 0 0 0 0 0 0 0 0 0 0 0 0 0 4 0 0 0 0 0 0 0 0 0 0 0 0 0 0 0 1 0
244 AAC 1 57585 0 4 0 0 0 0 0 2 0 0 2 0 0 0 0 0 0 0 0 0 0 0 0 0 0 0 0 0 4 0 0 7 0 0 0 0 0 0 0 0 0 0 0 0 0 0 0 0 0 0 0 0 0 0 0 0 0 0 0 0 0 0
245 TAT 0 0 0 0 0 0 0 0 0 0 0 0 0 0 0 0 0 0 0 5 0 0 0 0 0 0 0 0 0 0 0 0 0 0 0 0 0 0 0 0 0 0 0 0 0 0 0 0 2 4 0 57702 0 0 0 0 0 0 0 2 0 0 0 0
246 TAC 0 0 0 0 0 0 0 0 0 0 0 0 0 0 0 0 0 4 0 0 0 0 0 0 0 0 0 0 0 0 0 0 0 0 0 0 0 0 0 0 0 0 0 0 0 0 0 0 2 57872 0 6 0 0 0 0 0 4 0 0 0 0 0 2
247 TGG 0 0 0 0 0 0 0 0 0 0 1 0 0 0 0 0 0 0 0 0 0 3 0 0 0 0 6 0 0 0 0 0 0 0 0 0 0 0 0 0 0 0 0 0 0 0 0 0 0 0 2 0 0 0 0 0 10 0 57900 2 0 0 3 0
248 ACC 0 5 0 0 10 57578 3 11 0 0 0 0 0 5 0 0 0 0 0 0 0 0 0 0 0 0 0 0 0 0 0 0 0 0 0 0 0 7 0 0 0 0 0 0 0 0 0 0 0 0 0 0 0 4 0 0 0 0 0 0 0 0 16 0
249 TTG 0 0 0 0 0 0 0 0 0 0 0 0 0 0 0 0 0 0 0 0 0 0 0 0 0 0 0 0 0 6 2 5 0 0 0 0 0 0 0 0 0 0 0 0 0 0 0 1 0 0 0 0 0 0 4 0 0 0 0 0 12 0 57561 11
250 CTA 0 0 0 0 0 0 0 0 0 0 0 0 12 21 0 0 0 0 0 0 2 0 0 0 1 0 0 0 57791 9 7 1 0 0 0 0 0 0 0 0 0 0 0 0 1 0 0 0 0 0 0 0 0 0 0 0 0 0 0 0 27 0 0 0
251 GAA 3 0 11 3 9 0 40 0 13 0 0 0 3 0 0 0 0 4 6 0 1 3 0 0 0 9 0 0 2 0 0 0 57735 0 1 7 5 0 0 0 3 0 0 0 13 0 0 0 5 1 0 0 0 6 0 0 0 0 0 0 0 0 9 0
252 CCC 0 0 0 0 0 1 0 0 0 0 0 0 0 0 0 0 0 1 0 0 14 57853 2 6 0 0 0 0 0 0 0 0 0 0 0 0 5 0 0 0 0 0 0 0 0 0 7 0 0 0 0 0 0 11 0 0 0 0 0 0 0 0 0 0
253 GGA 7 54 0 0 0 0 0 0 18 0 0 0 0 0 1 0 0 0 0 0 0 0 0 0 1 0 0 0 1 0 0 0 2 0 6 0 0 0 0 0 57713 0 50 2 6 0 0 0 0 0 0 0 0 0 0 0 10 0 0 0 0 0 0 0
254 GAC 0 1 0 0 0 0 0 0 0 0 0 0 0 0 0 0 13 0 0 0 0 0 0 0 0 0 0 0 0 0 0 0 4 57836 1 4 0 0 0 0 0 7 0 0 0 0 0 0 5 4 0 0 0 0 0 0 0 0 0 0 0 0 0 0
255 ACA 4 3 0 0 57822 0 5 0 0 0 0 3 4 0 0 0 0 0 0 0 2 0 0 0 0 0 0 0 0 0 0 0 0 0 0 0 3 0 0 0 0 0 0 0 2 0 0 0 0 0 0 0 0 0 0 0 0 0 0 0 0 0 0 0
256 ATA 0 0 0 0 0 0 0 0 0 0 0 0 57907 14 7 6 0 0 0 0 0 0 0 0 0 0 0 0 1 0 0 0 0 0 0 0 0 0 0 0 0 0 0 0 1 0 0 0 0 0 0 0 0 0 0 0 0 0 0 0 0 0 0 0
257 ATA 0 0 0 0 4 3 0 0 0 0 0 0 57859 0 8 8 0 0 10 0 0 0 0 0 0 0 0 0 3 2 0 0 0 0 0 0 0 0 0 0 0 0 0 0 2 0 1 0 0 0 0 0 0 0 0 0 0 0 0 0 13 0 0 4
258 TTT 0 0 0 0 0 0 0 0 0 0 0 0 1 0 0 1 0 0 0 0 0 0 0 0 0 0 0 0 0 0 0 1 0 0 0 0 0 0 0 0 0 0 0 0 0 0 0 1 0 0 0 0 0 0 0 3 0 0 0 0 0 1 1 57890
259 GAG 0 0 5 0 0 0 0 0 0 0 0 0 0 0 0 0 0 0 0 0 0 0 0 0 0 0 0 0 0 0 0 0 7 0 57923 3 0 0 2 0 0 0 7 0 0 0 0 0 0 0 4 0 0 0 0 0 0 0 0 0 0 0 0 0
260 GCA 0 0 0 0 16 0 0 0 0 0 0 0 0 0 0 0 0 0 0 0 0 0 0 0 0 0 0 0 0 0 0 0 7 0 0 0 57739 0 1 0 0 0 0 0 7 0 0 0 0 0 0 0 8 0 0 0 0 0 0 0 0 0 0 0
261 ACT 0 0 0 13 2 11 0 57894 0 0 0 1 0 0 0 2 0 0 0 0 0 0 0 0 0 0 0 0 0 0 0 0 0 0 0 0 0 0 0 3 0 0 0 0 0 0 0 0 0 0 0 0 0 0 0 0 0 0 0 0 0 0 0 0
262 GGT 0 0 0 0 0 0 0 0 0 0 0 6 0 0 0 0 0 0 0 0 0 0 0 0 0 0 0 0 0 0 0 0 0 0 0 7 0 0 0 0 2 12 0 57879 0 0 0 10 0 0 0 0 0 0 0 0 0 0 0 2 0 0 0 0
263 AAT 0 7 0 57928 0 0 0 0 0 0 0 1 0 0 0 0 0 0 0 0 0 0 0 0 0 0 0 0 0 0 0 0 0 0 0 7 0 0 0 0 0 0 0 0 0 0 0 0 0 0 0 0 0 0 0 0 0 0 0 0 0 0 0 0
264 CTA 0 0 0 0 0 0 0 0 0 0 0 0 4 0 0 0 0 0 0 0 4 0 1 0 0 0 0 0 57918 0 22 0 0 0 0 0 0 0 0 0 0 0 0 0 0 0 0 0 0 0 0 0 0 0 0 0 0 0 0 0 4 0 0 0
265 ATA 0 0 0 0 1 0 0 0 0 0 0 0 57821 0 6 0 0 0 0 0 0 0 0 0 0 0 0 0 0 0 0 1 0 0 0 0 0 1 0 0 0 0 0 0 2 0 0 0 0 0 0 0 0 0 0 0 0 0 0 0 0 0 0 0
266 GCA 0 0 0 0 2 0 0 0 0 0 0 0 0 0 0 0 0 0 0 0 0 0 0 0 0 0 0 0 0 0 0 0 6 0 0 0 57901 0 4 0 1 0 0 0 9 1 0 0 0 0 0 0 4 0 0 0 0 0 0 0 0 0 0 0
267 CCA 0 0 0 0 6 0 0 0 0 0 0 0 0 0 0 0 1 0 0 0 57888 0 1 0 0 0 0 0 5 0 0 0 0 0 0 0 0 0 0 0 0 0 0 0 0 0 0 0 0 0 0 0 1 0 0 0 0 0 0 0 0 0 0 0
268 TGG 0 0 0 0 0 0 0 0 0 0 0 0 0 0 0 0 0 0 0 0 0 0 0 0 0 0 1 0 0 0 15 0 0 0 6 4 0 0 0 0 0 4 0 0 0 7 0 0 0 0 1 0 3 0 0 2 1 1 57851 20 9 0 3 0
269 TAT 0 0 0 1 0 0 0 0 0 0 0 0 0 0 0 0 0 0 0 4 0 0 0 0 0 0 0 0 0 0 0 0 0 0 0 0 0 0 0 0 0 0 0 0 0 0 0 0 2 3 0 57917 0 0 0 1 0 0 0 3 0 0 0 1
270 GCT 0 0 0 0 0 0 0 13 0 0 0 0 0 0 0 0 0 0 0 0 0 0 0 2 0 0 0 0 0 0 0 0 0 0 0 4 4 2 1 57875 0 0 3 1 0 0 0 5 0 0 0 0 0 0 0 4 0 0 0 0 0 0 0 0
271 TTC 0 0 0 0 0 0 0 0 0 0 0 0 0 1 0 0 0 0 0 0 0 0 0 0 0 0 0 0 0 3 0 0 0 0 0 0 0 0 0 0 0 0 0 0 0 2 0 0 0 0 0 1 0 5 0 0 0 0 0 0 2 57877 1 13
272 GCA 0 0 2 0 13 0 0 0 0 0 6 0 0 0 0 1 0 0 0 0 0 0 0 0 1 0 0 0 0 0 0 0 0 0 0 0 57892 0 3 3 0 0 0 0 12 0 0 10 0 0 0 0 16 0 0 8 0 0 0 0 0 0 0 0
273 CTG 0 0 0 0 0 0 0 0 0 0 0 0 0 0 10 2 0 0 0 0 0 0 20 0 0 0 0 0 1 0 57895 7 0 0 0 0 0 0 0 0 0 0 0 0 0 0 2 0 0 0 0 0 0 0 0 0 0 0 0 0 3 0 3 0
274 AGT 0 7 0 2 0 5 0 13 0 0 0 57896 0 0 0 8 0 0 0 1 0 0 0 0 0 0 0 1 0 0 0 0 0 15 0 0 0 0 0 0 0 4 0 2 0 0 0 1 0 8 0 0 0 0 0 2 0 0 0 1 4 0 0 0
275 AGA 3 0 0 0 1 0 0 0 57927 0 11 1 20 0 0 0 0 0 0 0 0 0 0 0 0 0 0 0 0 0 0 0 0 0 0 0 0 0 2 0 6 0 0 0 0 0 0 0 0 0 0 0 0 0 0 0 0 0 0 0 0 0 0 0
276 GGG 0 0 0 0 1 0 0 0 0 0 4 0 0 0 0 0 1 0 0 0 0 0 0 0 0 0 0 0 0 0 0 0 0 1 2 3 0 0 0 0 6 11 57907 10 0 0 4 0 0 0 0 0 0 0 0 0 0 4 5 4 0 0 7 0
277 TTT 6 0 24 0 44 0 0 0 0 13 4 0 7 0 0 6 0 0 0 0 0 0 7 5 0 0 2 0 0 0 4 2 0 0 0 0 0 1 4 0 0 0 6 3 0 0 3 7 0 0 0 0 0 0 5 0 0 0 0 0 11 8 4 57782
278 GAG 0 11 3 0 0 4 16 0 0 0 0 4 0 0 0 0 0 1 0 12 0 0 0 0 0 0 0 0 0 0 0 0 6 0 57810 28 0 0 0 1 0 0 23 0 0 0 1 0 0 2 5 0 0 3 0 1 0 0 13 0 0 3 0 7
279 TCC 0 0 0 15 0 0 0 0 0 0 0 0 0 5 0 0 0 0 0 0 0 2 0 0 0 0 0 0 0 4 0 0 0 0 0 0 0 0 0 0 0 0 0 0 0 0 0 0 0 8 0 0 6 57899 0 11 0 5 0 0 0 7 0 0
280 GGC 0 0 0 0 0 0 0 0 0 11 0 0 0 0 0 0 0 8 0 0 0 0 0 0 0 1 0 0 0 0 0 0 0 6 0 0 0 1 0 0 13 57869 1 19 0 8 0 0 0 0 0 0 0 0 0 0 0 6 0 0 0 0 0 0
281 ATC 0 0 0 0 0 4 0 0 0 0 0 0 6 57909 1 13 0 0 0 0 0 0 0 0 0 0 0 0 0 0 0 0 0 0 0 0 0 0 0 0 0 0 0 0 0 0 1 0 0 0 0 0 0 0 0 0 0 0 0 0 0 5 0 0
282 ATC 0 0 0 0 0 1 0 0 0 0 0 0 33 57852 1 3 0 0 0 0 0 0 0 0 0 0 0 0 2 0 0 0 0 0 0 0 0 0 0 0 0 0 0 0 0 4 0 0 0 0 0 0 0 0 0 0 0 0 0 0 0 0 0 0
283 ACC 3 109 0 0 3 57813 4 3 0 4 2 5 0 3 5 3 1 0 2 0 0 1 0 0 0 0 0 0 0 0 1 0 0 0 0 0 14 1 0 0 0 0 0 0 0 6 0 0 0 0 0 0 0 0 0 1 0 0 0 0 0 0 0 0
284 TCA 0 0 0 0 4 0 0 0 0 0 0 1 0 0 0 0 0 0 0 0 14 0 0 0 0 0 0 0 0 0 0 0 0 0 0 0 1 1 0 0 0 0 0 0 0 0 0 1 6 0 0 0 57878 33 4 4 0 0 0 0 0 0 0 0
285 AAC 7 57655 0 14 0 7 5 2 0 12 3 0 0 1 1 0 0 1 0 0 0 0 0 0 0 0 0 0 0 0 2 0 0 11 2 0 0 0 43 0 1 0 0 0 0 0 0 0 0 0 0 0 0 5 0 0 0 0 0 0 6 1 0 0
286 GCG 1 0 1 0 0 0 19 0 0 0 0 0 0 2 0 0 0 0 0 0 0 0 0 0 0 0 0 0 0 0 0 0 0 0 5 0 17 4 65409 14 0 0 0 0 1 0 2 0 0 0 0 0 0 0 28 0 0 0 0 0 3 0 6 0
287 TCA 0 0 0 0 1 0 0 0 0 0 0 0 3 0 0 0 0 0 0 0 8 0 0 0 0 0 0 1 0 0 0 0 0 0 0 6 0 0 0 0 0 0 0 0 0 0 0 0 2 0 0 0 65475 1 7 1 0 0 0 0 0 0 0 0
288 ATG 0 0 2 0 0 0 36 0 0 0 0 0 19 4 65404 10 0 0 0 0 0 0 0 1 0 0 0 0 0 0 1 0 0 0 0 0 0 0 0 0 0 0 0 0 0 0 0 0 0 3 0 0 3 0 0 0 0 0 0 0 11 0 4 0
289 CAT 0 0 0 5 0 0 0 0 0 0 0 0 0 0 2 0 7 15 0 65456 0 0 0 2 0 0 0 2 0 0 0 0 0 0 0 1 1 0 0 0 0 1 0 0 0 0 0 0 0 3 0 9 0 0 0 0 0 0 0 0 0 0 0 0
290 GAG 0 0 1 0 0 0 0 0 0 0 0 0 0 0 0 0 0 0 0 0 0 0 0 0 0 0 0 0 0 0 0 14 9 0 65437 11 2 0 4 0 2 0 7 0 0 0 0 0 0 0 12 0 9 0 0 0 0 0 0 0 0 0 0 3
291 TGT 0 0 0 0 0 0 0 0 0 0 0 1 0 0 0 0 0 0 0 0 0 0 0 0 0 0 0 2 0 0 0 0 0 0 0 0 0 0 0 0 0 0 0 3 0 0 0 0 0 0 0 14 0 0 0 1 0 11 1 65462 0 0 0 8
292 AAC 5 65424 0 4 0 15 0 0 0 9 0 0 0 1 0 0 0 0 0 0 0 0 0 0 0 0 0 0 0 0 0 0 16 17 0 0 0 0 0 0 0 0 0 0 0 1 0 0 0 3 0 0 0 0 0 0 0 0 0 0 0 0 0 0
293 ACG 0 0 7 0 12 9 65460 4 0 0 0 0 0 0 1 0 0 0 0 0 0 0 0 0 0 0 0 0 0 0 0 0 0 0 0 0 0 0 15 0 0 0 0 0 0 0 0 0 0 0 0 0 0 3 0 0 0 0 0 0 0 0 0 0
294 AAG 8 0 65391 19 6 1 3 0 0 0 2 0 2 0 2 0 0 0 0 0 0 0 0 0 0 0 0 5 0 0 0 5 0 0 3 0 0 18 14 1 0 0 0 0 1 0 0 3 0 0 1 0 0 0 0 0 0 0 0 0 0 6 0 1
295 TGT 0 0 0 0 0 0 0 0 0 0 0 0 0 0 0 0 0 0 0 0 0 0 0 0 0 0 0 1 0 0 0 0 0 0 0 0 0 0 0 0 0 0 0 2 0 0 0 0 0 0 0 9 0 0 0 0 0 35 2 65452 0 0 0 10
296 CAA 1 0 0 0 0 0 0 0 0 0 0 0 0 0 0 0 65471 0 2 0 1 0 0 0 10 0 0 0 1 0 0 0 0 0 0 0 0 0 0 0 0 0 0 0 0 0 0 0 3 0 0 0 0 0 0 0 0 0 0 0 0 0 0 0
297 ACA 4 0 0 0 65484 2 0 2 0 0 0 0 11 0 0 0 0 0 0 0 2 0 0 0 0 0 0 0 0 0 0 0 0 0 0 0 6 0 0 0 0 0 0 0 0 0 0 0 0 0 0 0 0 0 0 0 0 0 0 0 0 0 0 0
298 CCC 0 0 0 0 0 9 0 0 0 0 0 0 0 0 0 0 0 4 0 0 7 65443 2 13 0 0 0 0 0 2 0 0 0 0 0 0 0 1 0 0 0 0 0 0 0 0 0 0 0 0 0 0 0 1 0 0 0 0 0 0 0 0 0 0
299 CAG 0 0 0 4 8 1 0 0 0 0 0 0 0 0 0 0 29 0 65403 15 1 0 3 0 0 0 23 0 0 0 2 3 0 4 0 0 0 0 0 3 0 0 0 0 0 0 0 7 0 0 7 0 0 0 0 0 0 1 0 0 1 0 0 0
300 GGA 0 0 0 0 0 0 0 0 6 0 0 0 0 0 0 0 0 0 0 0 0 0 0 0 0 0 0 6 0 0 0 0 2 0 0 0 1 0 0 0 65430 7 4 4 7 0 0 0 0 0 0 0 0 0 0 0 12 0 0 0 0 0 0 0
301 GCT 0 0 0 0 0 0 0 9 0 0 0 0 0 0 0 0 0 0 0 0 0 0 0 0 0 0 0 0 0 0 0 0 0 0 0 45 1 7 26 65381 0 0 0 0 0 0 0 2 0 0 0 0 0 0 0 6 0 0 0 0 0 0 0 0
302 ATA 0 0 0 0 17 0 0 0 5 0 0 0 65448 0 15 15 0 0 0 0 0 0 0 0 0 0 0 0 0 0 0 0 0 0 0 0 0 0 0 0 0 0 0 0 4 0 0 0 0 0 0 0 0 0 0 0 0 0 0 0 2 0 0 0
303 AAC 16 65404 0 4 0 4 0 0 0 0 0 8 1 0 0 0 0 8 12 0 0 0 0 0 0 0 0 0 2 0 0 0 0 6 2 0 0 0 0 0 0 0 0 0 0 0 0 0 0 2 0 0 0 0 0 0 0 0 0 7 0 11 0 0
304 AGC 0 16 0 0 0 0 0 0 4 65435 0 23 0 15 0 0 0 0 0 0 0 0 0 0 0 1 0 0 0 0 0 0 0 0 0 0 0 0 0 0 0 3 0 0 0 0 0 0 0 0 0 0 0 0 0 0 0 0 0 0 0 0 0 0
305 AAT 0 8 0 65481 0 0 1 0 0 0 0 6 0 0 0 1 0 0 0 1 0 0 0 0 2 0 0 0 0 0 0 0 0 0 0 0 0 0 0 0 0 0 0 0 0 0 0 0 0 0 0 0 0 0 0 0 0 0 0 0 10 0 0 0
306 CTC 0 0 2 0 0 0 5 0 0 0 8 0 0 0 0 0 0 2 0 0 0 3 0 0 7 0 0 2 4 65430 0 5 0 0 0 0 0 0 0 3 0 0 0 0 0 0 0 0 0 0 0 0 0 0 0 0 0 0 0 12 0 9 0 0
307 CCT 0 0 0 0 0 0 0 8 0 0 0 0 0 0 0 0 0 0 0 11 0 16 0 65460 0 0 0 0 0 0 0 3 0 0 0 0 0 0 0 0 0 0 0 0 0 0 0 0 0 0 0 0 0 0 0 5 0 0 0 0 0 0 0 0
308 TTC 0 0 0 0 0 0 0 0 0 0 0 0 0 1 0 0 0 0 0 0 0 0 0 0 0 0 0 0 0 4 0 0 0 0 0 0 0 0 0 0 0 0 0 0 0 1 0 0 0 2 0 0 0 16 0 0 0 3 0 0 13 65447 0 28
309 CAG 0 0 5 0 0 0 0 0 0 0 0 0 0 0 0 0 1 1 65450 6 0 0 0 0 0 0 12 0 0 0 0 0 0 0 0 0 0 0 0 0 0 0 0 0 0 0 0 0 0 0 1 0 0 0 0 0 0 0 0 0 0 0 0 0
310 AAT 0 3 0 65501 0 0 0 0 0 0 0 2 0 0 0 0 0 0 0 0 0 0 0 0 0 0 0 0 0 0 0 0 0 0 0 0 0 0 0 0 0 0 0 0 0 0 0 0 0 0 0 0 0 0 0 0 0 0 0 0 0 0 0 0
311 ATA 1 0 0 0 2 0 0 0 0 0 0 0 65477 1 10 11 0 0 0 0 0 0 0 0 0 0 0 0 0 0 0 0 0 0 0 0 0 0 0 0 0 0 0 0 3 0 0 0 0 0 0 0 0 0 0 0 0 0 0 0 0 0 0 0
312 CAC 0 4 0 0 0 0 0 0 0 0 0 3 0 0 0 0 9 65454 0 15 0 0 0 0 0 1 0 0 0 0 0 0 0 0 0 0 0 0 0 0 0 7 0 0 0 0 0 0 0 13 0 0 0 0 0 0 0 0 0 0 0 0 0 0
313 CCA 0 0 0 0 1 0 0 0 0 0 0 0 0 0 0 0 2 0 0 12 65460 1 7 1 0 0 0 0 4 0 0 0 0 0 0 0 0 0 0 0 0 0 0 0 0 0 0 0 0 0 0 0 6 0 0 0 0 0 0 0 0 0 0 0
314 GTC 0 1 0 0 0 0 0 0 0 0 0 0 0 2 0 4 0 0 1 0 0 0 0 0 0 1 0 0 0 6 0 0 0 0 0 0 0 6 0 0 0 0 0 0 5 65427 13 2 0 0 0 0 1 0 0 0 0 1 0 0 0 4 0 1
315 ACA 7 0 0 0 65393 0 14 5 3 0 0 0 6 0 0 0 0 5 0 0 1 0 0 0 0 0 0 0 0 0 0 0 0 0 0 0 3 0 0 0 31 0 0 0 1 0 0 0 0 0 0 0 1 15 0 0 0 0 0 0 0 0 0 0
316 ATA 1 0 0 0 1 0 0 0 0 0 0 0 65459 0 5 3 0 0 0 0 0 0 0 0 0 0 0 0 4 0 0 0 0 0 0 0 0 0 0 0 0 0 0 0 1 0 5 0 0 0 0 0 0 0 0 0 0 0 0 0 0 0 0 0
317 GGA 0 0 0 0 0 0 0 0 3 0 0 0 0 0 0 0 0 0 0 0 0 0 0 0 0 0 0 0 0 0 0 0 3 0 0 0 0 0 0 0 65419 3 57 3 6 0 0 0 0 0 0 0 0 0 0 0 7 0 0 0 0 0 0 0
318 GAG 0 0 9 0 3 0 0 32 0 0 0 0 0 0 0 0 1 0 9 4 0 0 0 0 0 14 4 0 4 0 0 6 10 0 65220 11 0 0 1 0 0 0 4 0 0 0 8 0 0 0 14 0 2 4 4 5 0 0 0 0 0 0 0 0
319 TGC 0 0 0 0 0 0 0 0 0 0 0 0 0 0 0 0 0 0 0 0 0 0 0 0 0 1 0 0 0 0 0 0 0 0 0 0 0 0 0 0 0 0 0 0 0 0 0 0 0 21 0 0 0 0 0 0 10 65344 1 8 0 4 0 0
320 CCA 0 0 0 0 2 0 0 0 0 0 0 0 0 0 0 0 4 0 0 0 65450 7 8 7 0 0 0 0 2 0 0 0 0 0 0 0 0 0 0 0 0 0 0 0 0 0 0 0 0 0 0 0 6 0 0 0 0 0 0 0 0 0 0 0
321 AAA 65472 1 0 1 4 0 0 0 3 0 2 0 0 0 0 1 0 2 0 0 0 0 0 0 0 0 0 0 7 0 0 0 1 0 0 0 0 0 0 0 0 0 0 0 0 0 3 0 0 0 0 0 0 0 2 0 0 0 0 0 0 0 3 0
322 TAT 0 0 0 0 0 0 0 0 0 0 0 0 0 0 0 0 0 0 0 0 0 0 0 0 0 0 0 0 0 0 0 0 0 0 0 0 0 0 0 0 0 0 0 0 0 0 0 0 2 2 0 65485 0 0 0 1 0 0 0 1 0 4 0 1
323 GTC 0 0 0 0 0 0 0 0 0 1 0 0 10 28 0 0 0 0 0 0 0 0 0 0 0 0 0 0 0 0 0 0 0 1 0 0 0 2 0 0 0 0 0 0 9 65219 1 10 0 0 0 0 0 0 0 0 0 0 0 0 0 5 1 0
324 AGG 3 0 8 0 0 0 0 0 12 0 65148 6 0 1 8 0 0 0 0 0 0 0 0 0 0 0 1 1 0 0 56 0 0 0 0 0 0 0 0 0 0 0 14 0 0 0 0 0 0 0 0 0 0 0 0 0 0 0 0 0 0 0 0 0
325 AGT 0 0 0 11 0 0 0 2 0 8 0 65313 0 0 0 9 0 0 0 0 0 0 0 0 0 0 0 0 0 0 0 0 0 0 0 0 0 0 0 0 0 0 0 3 0 0 0 0 0 0 0 0 8 5 0 2 0 0 0 0 0 0 0 0
326 ACC 0 13 0 0 12 65338 0 7 0 2 0 0 0 6 0 0 0 0 0 0 0 0 0 0 0 0 0 0 0 0 0 0 0 0 0 0 0 6 0 0 0 0 0 0 0 0 0 0 0 0 0 0 0 7 2 0 0 0 0 0 0 0 0 0
327 AAA 65347 0 0 1 0 0 0 0 0 0 0 0 6 0 0 0 0 0 0 0 0 0 0 0 0 0 0 0 0 0 0 0 3 0 0 0 0 0 0 0 0 0 0 0 0 0 0 0 1 0 0 0 0 0 0 0 0 0 0 0 0 0 0 0
328 TTG 0 0 0 0 0 0 0 0 0 0 0 0 0 0 0 0 0 0 0 0 0 0 0 0 0 0 0 0 0 0 27 0 0 0 0 0 0 0 0 0 0 0 0 0 0 0 0 0 0 0 2 0 0 0 1 0 0 0 0 0 0 0 65284 1
329 AGG 0 0 5 0 0 0 0 0 19 0 65305 7 0 0 9 0 0 0 0 0 0 0 0 0 0 0 10 0 0 0 0 0 0 0 0 0 0 0 0 0 0 0 4 0 0 0 0 0 0 0 0 0 0 0 0 0 0 0 0 0 0 0 0 0
330 ATG 0 0 0 0 0 0 4 0 0 0 0 0 6 0 65093 4 0 0 0 0 0 0 0 0 0 0 0 0 0 0 0 0 0 0 0 0 0 0 0 0 0 0 0 0 0 0 5 0 0 0 0 0 0 0 0 0 0 0 0 0 0 0 0 0
331 GTT 0 0 0 0 1 0 0 0 0 0 0 0 0 0 0 7 0 0 0 0 0 0 0 0 0 0 0 0 0 0 0 0 0 0 0 0 0 0 0 10 0 0 0 2 6 1 1 65153 0 0 0 0 0 0 0 0 0 0 0 0 0 0 0 15
332 ACA 4 0 0 0 65327 1 11 0 3 0 0 0 8 0 0 0 0 0 0 0 0 0 0 0 0 0 0 0 0 0 0 0 0 0 0 0 3 0 0 0 0 0 0 0 0 0 0 0 0 0 0 0 0 0 0 0 0 0 0 0 0 0 0 0
333 GGA 0 0 0 0 0 0 0 0 4 0 0 0 0 0 0 0 0 0 0 0 0 0 0 0 2 0 0 0 0 0 0 0 7 0 0 0 0 0 0 0 65189 5 20 13 3 0 0 0 0 0 0 0 0 0 0 0 7 0 0 0 0 0 0 0
334 CTA 0 0 0 0 0 0 0 0 0 0 0 0 10 0 0 0 1 0 0 0 2 0 0 0 0 0 0 0 65359 0 6 5 0 0 0 0 0 0 0 0 0 0 0 0 0 0 0 0 0 0 0 0 0 0 0 0 0 0 0 0 1 0 0 0
335 AGA 8 0 0 0 0 2 0 0 65393 0 1 1 8 0 0 0 0 0 0 0 0 0 0 0 0 0 0 0 0 0 0 0 0 0 0 0 0 0 0 0 7 0 0 0 0 0 0 0 0 0 0 0 0 1 0 0 0 0 0 0 0 0 0 0
336 AAC 5 64485 0 7 0 0 0 0 0 1 0 0 0 1 0 0 0 0 0 0 0 0 0 0 0 0 0 0 0 0 0 0 0 0 0 0 0 0 0 0 0 0 0 0 0 0 0 0 0 0 0 0 0 0 0 0 0 0 0 0 0 0 0 0
337 ATC 0 0 4 0 0 13 5 0 0 1 2 0 1 64907 0 5 5 0 0 34 0 0 0 0 1 0 15 8 0 0 5 0 0 0 6 0 0 0 0 4 0 0 0 0 0 3 0 0 0 0 0 0 6 0 0 0 0 0 0 0 0 1 0 0
338 CCA 0 0 0 0 1 0 0 0 0 0 1 0 0 0 0 0 2 0 0 0 64175 0 1 0 0 0 0 0 0 0 0 0 0 0 0 0 0 0 0 0 0 0 0 0 0 0 0 0 0 0 0 0 4 0 0 0 0 0 0 0 0 0 0 0
339 TCC 0 0 0 0 0 2 0 0 0 0 0 0 0 0 0 0 1 0 0 0 0 4 3 3 0 0 0 0 0 0 0 0 0 0 0 0 2 43 0 0 0 0 0 1 4 0 0 0 0 6 0 0 27 63735 0 9 0 0 0 2 0 3 0 0
340 ATT 0 0 0 6 0 0 0 0 2 0 1 0 0 4 0 64569 0 0 0 0 0 0 0 0 0 1 0 0 0 0 18 1 0 0 0 0 0 0 0 0 0 0 0 0 0 0 0 1 0 0 0 0 0 0 0 0 0 0 0 0 0 0 4 0
341 CAA 10 0 0 0 0 0 0 0 0 0 0 0 0 0 0 0 64969 1 1 0 0 0 0 0 5 0 0 0 1 0 0 0 0 0 0 0 0 0 0 0 0 0 0 0 0 0 0 0 5 0 0 0 0 0 0 0 0 0 0 0 0 0 0 0
342 TAC 0 1 5 0 0 0 0 0 3 0 0 0 0 0 0 0 0 0 0 0 0 0 0 7 0 0 0 0 0 0 0 0 0 0 0 0 0 0 0 0 0 0 0 0 0 0 0 0 5 63813 0 3 0 0 0 0 0 3 0 0 0 0 0 0
343 AGA 14 0 0 0 3 0 0 0 65287 2 17 3 4 0 0 0 0 0 1 0 0 0 0 0 2 11 0 0 0 0 0 0 0 0 0 0 0 0 0 0 6 0 0 0 0 0 0 0 0 0 0 0 0 0 0 0 0 0 0 0 0 0 0 0
344 GGT 0 0 0 0 0 0 0 0 0 0 1 0 0 0 0 0 0 0 0 0 0 0 0 0 0 0 0 0 0 0 0 0 0 0 0 1 0 0 12 0 4 1 0 65172 0 0 0 4 0 0 0 0 0 0 0 0 0 0 0 2 0 0 0 0
345 CTA 0 0 0 0 0 0 0 0 0 0 0 0 15 0 0 0 2 0 0 0 9 0 0 0 0 0 0 0 64795 0 6 0 0 0 0 0 0 0 0 0 0 0 0 0 0 0 0 0 0 0 0 0 0 0 0 1 0 0 0 0 3 0 0 0
346 TTT 0 0 0 0 0 0 0 0 0 0 0 0 0 0 0 4 0 0 0 0 0 0 0 0 0 0 0 0 0 0 0 2 0 0 0 0 0 0 0 0 0 0 0 0 0 0 0 0 0 0 0 1 0 0 0 1 0 0 0 0 6 9 0 65317
347 GGA 0 0 0 0 0 0 0 0 1 0 0 0 0 0 0 0 0 0 0 0 0 0 0 0 0 0 0 0 0 6 0 0 7 0 0 0 1 0 0 0 65386 6 11 2 12 0 0 0 0 0 0 0 0 0 0 0 2 0 0 0 0 0 0 0
348 GCC 0 0 0 0 0 10 0 0 0 0 0 0 0 0 0 0 0 0 0 0 0 0 0 0 0 0 0 0 0 0 0 0 0 4 0 0 7 64546 6 1 0 0 0 0 0 9 0 0 0 0 0 0 0 12 0 0 0 0 0 0 0 0 0 0
349 ATT 0 0 0 0 0 0 0 1 0 0 0 1 8 6 21 65400 0 0 0 0 0 0 0 0 0 0 0 0 0 0 0 0 0 0 0 0 0 0 0 0 0 0 0 0 0 6 0 11 0 0 0 0 0 0 0 0 0 0 0 0 0 0 0 0
350 GCT 0 0 0 0 0 0 0 29 0 6 0 0 0 0 0 0 0 0 0 0 0 0 0 0 0 0 0 0 0 0 0 0 0 0 0 3 0 22 18 65375 0 0 0 0 0 0 0 2 0 0 0 0 0 7 0 2 0 0 0 0 0 0 0 0
351 GGT 0 0 0 0 0 0 0 0 0 0 0 0 0 0 0 0 0 0 0 0 0 0 0 0 0 0 0 0 0 0 0 0 0 0 0 2 0 0 0 0 16 3 19 65363 0 0 0 18 0 0 0 0 0 0 0 0 0 0 0 2 0 0 0 0
352 TTT 0 0 0 0 0 0 0 0 0 0 0 0 0 0 0 2 0 0 0 0 0 0 0 0 0 0 0 0 0 0 0 2 0 0 0 0 0 0 0 0 0 0 0 0 0 0 0 0 0 0 0 1 0 0 0 4 0 0 0 0 0 8 0 65404
353 ATT 0 0 0 2 0 0 0 1 0 0 0 0 5 7 1 65417 0 0 0 0 0 0 0 0 0 0 0 0 1 0 0 3 0 0 0 0 0 0 0 0 0 0 0 0 0 0 7 5 0 0 0 0 0 0 0 0 0 0 0 0 0 0 0 0
354 GAG 0 0 0 0 0 0 0 0 0 0 0 0 0 0 0 0 0 0 0 0 0 0 0 0 0 0 0 0 0 0 0 0 16 0 65452 8 0 0 1 0 0 0 9 0 0 0 2 0 0 0 3 0 0 0 0 0 0 0 0 0 0 0 0 0
355 GGG 0 0 0 0 0 0 0 0 0 0 1 0 0 0 0 0 0 0 0 0 0 0 0 0 0 0 0 0 0 0 0 0 0 0 3 0 0 0 0 0 14 5 65446 8 0 0 3 0 0 0 0 0 0 0 0 0 0 0 5 0 0 0 0 0
356 GGA 0 0 0 0 0 0 0 0 11 0 0 0 0 0 0 0 0 0 0 0 0 0 0 0 0 0 0 0 0 0 0 0 10 0 0 4 1 1 0 0 65304 1 123 0 14 0 0 0 0 0 0 0 0 0 0 0 8 0 0 0 0 0 0 0
357 TGG 0 0 0 0 0 0 0 0 0 0 0 0 0 0 0 0 0 0 0 0 0 0 0 0 0 0 3 0 0 0 0 0 0 0 0 0 0 0 0 0 0 0 0 0 0 0 0 0 0 0 23 0 0 0 2 0 8 0 65371 89 0 0 4 0
358 ACT 0 0 0 11 0 4 0 65213 0 0 0 1 0 0 0 3 0 0 0 0 0 5 0 1 0 0 0 0 0 6 0 29 0 0 0 0 0 0 0 5 0 0 0 0 0 0 0 1 0 0 0 0 0 0 0 0 0 0 0 0 0 0 0 0
359 GGA 0 0 0 0 0 2 0 0 9 0 0 0 0 0 0 0 0 0 0 0 0 0 0 0 0 0 0 0 0 0 0 0 7 0 0 0 0 0 0 0 65425 0 7 0 14 0 0 0 0 0 0 0 0 0 0 0 2 0 0 0 0 0 0 0
360 ATG 0 0 1 0 0 0 4 0 0 0 1 0 2 0 65395 5 0 0 0 0 0 0 0 0 0 0 0 0 7 10 5 0 0 0 0 0 0 0 0 0 0 0 0 4 0 0 2 0 0 0 0 0 0 0 0 0 0 0 0 0 8 0 12 0
361 ATA 27 0 5 0 0 0 0 0 13 0 0 0 65335 3 16 2 0 0 3 0 0 0 0 0 0 0 0 0 19 0 0 0 0 0 0 0 0 0 0 0 0 0 0 0 0 9 7 7 0 0 0 0 0 0 0 0 0 0 0 0 0 0 0 0
362 GAT 0 0 0 3 0 0 0 0 0 0 0 0 0 0 0 0 0 0 0 0 0 0 0 0 0 0 0 0 0 0 0 0 0 1 0 65437 0 0 0 0 0 0 0 4 0 0 0 0 0 0 0 6 0 0 0 0 0 0 0 0 0 0 0 0
363 GGA 0 0 0 0 0 0 0 0 6 0 0 0 0 0 0 0 0 0 0 0 0 0 0 0 0 0 0 0 0 0 0 0 2 0 0 0 0 0 0 0 65462 0 12 0 4 0 0 0 0 0 0 0 0 0 0 0 3 0 0 0 0 0 0 0
364 TGG 0 0 0 0 0 0 0 0 0 0 0 0 0 0 0 0 0 0 0 0 0 0 0 0 0 0 1 0 0 0 0 0 0 0 0 0 0 0 0 0 0 0 0 0 0 0 0 0 0 0 4 0 0 0 0 0 6 0 65364 10 0 0 4 0
365 TAT 0 0 0 4 0 0 0 0 0 0 0 0 0 0 0 0 0 0 0 6 0 0 0 0 0 0 0 0 0 0 0 0 0 0 0 0 0 0 0 0 0 0 0 0 0 0 0 0 0 0 1 65470 0 0 0 0 0 0 0 1 0 0 0 0
366 GGT 0 0 0 0 0 0 0 0 0 0 0 1 0 0 0 0 0 0 0 0 0 0 0 0 0 0 0 1 0 0 0 0 0 0 0 4 0 0 0 0 2 2 7 65431 0 0 0 38 0 0 0 0 0 0 0 0 0 0 0 2 0 0 0 0
367 TAT 0 0 0 0 0 0 0 0 0 0 0 0 0 0 0 0 0 0 0 10 0 0 0 0 0 0 0 0 0 0 0 0 0 0 0 1 0 0 0 0 0 0 0 0 0 0 0 0 2 7 0 65427 0 0 0 0 0 0 0 1 0 0 0 4
368 CAT 0 0 0 2 0 0 0 0 0 0 0 0 0 0 0 0 0 17 1 65370 0 0 0 0 0 0 0 2 0 0 1 0 0 0 0 0 0 0 0 0 0 0 0 0 0 0 0 0 0 0 0 19 0 0 0 0 0 0 0 0 0 0 0 0
369 CAT 0 0 0 1 0 0 1 0 0 0 0 0 0 0 0 0 0 17 1 65441 0 0 0 0 0 0 0 4 0 0 0 0 0 0 0 0 0 0 0 0 0 0 0 0 0 0 0 1 0 0 1 4 0 0 0 0 0 0 0 0 0 1 0 0
370 CAG 0 0 3 0 0 0 0 0 0 0 0 0 3 0 0 0 16 0 65426 22 0 0 0 0 0 0 9 1 0 0 0 0 0 0 0 0 0 0 0 0 0 0 0 0 0 3 12 0 0 0 5 0 0 1 1 0 0 0 0 1 0 0 0 0
371 AAT 0 16 0 65459 0 0 0 1 0 0 0 5 0 0 0 1 0 0 0 2 0 0 0 0 0 0 0 0 0 0 0 0 0 0 0 5 0 0 0 0 0 0 0 0 0 0 0 0 0 0 0 0 0 0 0 0 0 0 0 0 0 0 0 0
372 GAA 5 0 0 0 0 0 0 0 0 0 0 0 0 0 0 0 2 0 0 0 0 0 0 0 0 0 0 0 0 0 0 0 65464 0 9 14 0 1 4 0 5 0 0 0 0 0 0 0 11 0 0 0 0 0 0 0 0 0 0 0 0 0 0 0
373 CAG 0 0 2 0 0 0 0 0 0 0 0 0 0 0 0 0 4 0 65407 1 0 0 5 0 0 0 18 0 0 0 1 0 0 0 8 0 0 0 0 0 0 0 1 0 0 0 0 0 0 0 12 0 0 0 0 0 0 0 0 0 0 38 0 3
374 GGA 0 0 0 0 0 0 0 0 6 0 0 0 0 0 0 0 0 0 0 0 0 0 0 0 0 0 0 0 0 0 0 0 2 0 0 0 0 0 0 0 65439 0 3 1 4 0 0 0 0 0 0 0 0 0 0 0 18 0 0 0 0 0 0 0
375 TCA 0 0 0 0 1 0 0 0 0 0 0 10 0 0 0 0 1 0 0 0 1 0 0 0 0 0 0 0 0 0 0 0 0 0 0 0 1 0 0 0 0 0 0 0 0 0 0 0 4 0 0 0 65436 1 32 2 2 0 0 0 11 0 0 0
376 GGC 0 0 0 0 0 0 0 0 0 4 0 0 0 0 0 0 0 0 0 0 0 0 0 0 0 0 0 0 0 0 0 0 0 10 0 0 0 4 0 0 6 65438 1 14 0 12 0 0 0 0 0 0 0 0 0 0 0 8 0 0 0 0 0 0
377 TAT 0 0 0 0 0 0 0 0 0 0 0 0 0 0 0 0 0 0 0 5 0 0 1 0 0 0 0 0 0 0 0 0 0 0 0 1 0 0 1 0 0 0 0 0 0 0 0 0 2 1 7 65460 0 0 0 1 0 0 0 6 0 0 0 0
378 GCA 0 0 0 0 10 0 0 0 0 0 0 0 0 0 0 0 0 0 0 0 0 0 0 0 0 0 0 0 0 0 0 0 8 0 0 0 65358 0 19 5 0 0 0 0 63 0 0 7 0 0 0 0 3 0 17 0 0 9 0 5 0 0 0 0
379 GCG 0 0 0 0 0 0 4 0 0 0 0 0 0 0 0 0 0 0 0 0 0 0 0 0 0 0 0 0 0 0 0 0 0 0 1 0 25 0 65426 6 0 0 0 0 0 0 28 0 0 0 0 0 0 0 9 0 0 0 0 0 0 0 0 0
380 GAT 0 0 0 5 0 0 0 0 0 0 0 0 0 0 0 0 0 0 0 2 0 0 0 0 0 0 0 0 0 0 0 0 1 7 0 65471 0 0 0 0 0 0 0 1 0 0 0 1 0 0 0 8 0 0 0 0 0 0 0 0 0 0 0 0
381 CAA 22 0 0 0 0 0 0 0 1 0 0 0 13 0 0 4 79689 0 7 0 0 0 0 0 5 0 0 0 11 6 0 1 0 0 0 0 0 0 5 0 0 0 0 0 0 0 0 8 3 0 0 0 0 0 0 0 0 0 0 0 0 0 2 0
382 AAA 79745 0 2 1 13 0 0 1 4 0 4 0 7 3 0 0 5 0 0 0 0 0 0 0 2 0 0 0 0 0 0 0 0 0 0 0 0 1 0 3 0 0 0 0 0 0 0 3 0 0 0 0 0 0 2 6 0 0 0 0 0 0 0 0
383 AGC 0 13 0 0 0 3 0 0 3 79698 2 21 0 8 0 0 0 0 0 0 0 0 0 0 0 0 0 0 0 0 0 0 0 0 0 0 0 0 0 0 0 22 0 0 0 0 0 0 0 0 0 0 0 0 1 0 0 6 0 0 0 0 0 0
384 ACA 12 0 0 0 79729 0 16 0 0 0 0 0 8 0 0 0 0 0 0 0 0 0 0 0 0 0 0 0 0 0 0 0 0 0 0 0 12 0 0 0 0 0 0 0 0 0 0 0 0 0 0 0 1 0 12 0 0 0 0 0 0 0 0 0
385 CAA 2 0 0 0 0 0 0 0 0 0 0 0 0 0 0 0 79764 0 9 0 0 0 0 0 5 0 0 0 0 0 0 0 1 0 0 0 0 0 0 0 0 0 0 0 0 0 0 3 8 0 0 0 1 0 0 0 0 0 0 0 0 0 0 0
386 AAT 0 1 9 79704 2 0 6 0 5 0 3 2 0 4 10 2 2 0 0 0 0 0 0 0 24 0 4 0 0 0 0 0 0 0 0 3 0 4 0 0 0 0 0 0 0 0 0 1 0 0 0 0 1 0 2 1 0 0 0 0 12 0 2 0
387 GCC 0 0 0 0 0 3 0 0 0 0 0 0 0 0 0 0 0 0 0 0 0 0 0 0 0 0 0 0 0 0 0 0 0 8 0 0 2 79755 0 2 0 1 0 0 0 9 0 0 0 0 0 0 0 5 0 0 0 0 0 0 0 0 0 0
388 ATT 0 0 0 0 0 0 0 2 0 0 0 0 1 2 5 79756 0 0 0 0 0 0 0 0 0 0 0 0 0 0 1 2 0 0 0 0 0 0 0 0 0 0 0 0 3 0 10 2 0 0 0 0 0 0 0 0 0 0 0 0 0 0 0 1
389 AAC 7 79678 2 51 6 0 0 0 0 1 0 0 0 0 0 0 0 0 0 0 0 0 0 0 0 12 0 0 0 0 0 0 0 6 0 0 0 0 0 0 0 0 0 0 0 0 0 0 0 0 0 0 9 0 0 0 0 0 0 0 0 0 0 0
390 GGG 0 0 0 0 2 0 11 7 10 0 21 1 0 1 4 0 0 3 0 0 0 0 0 0 88 4 6 2 9 0 21 1 3 0 3 0 0 0 15 7 27 0 79337 20 0 0 7 5 0 0 0 0 0 28 99 0 0 0 12 3 8 0 17 0
391 ATT 0 0 0 0 0 0 0 1 0 0 0 0 1 21 0 79752 0 0 0 0 0 0 0 0 0 0 0 0 0 0 0 0 0 0 0 0 0 0 0 0 0 0 0 0 0 0 0 3 0 0 0 0 0 0 0 0 0 0 0 0 0 0 0 0
392 ACA 23 0 0 0 79688 2 12 0 1 9 0 0 4 0 0 0 0 0 0 0 0 0 0 0 0 0 0 3 0 0 0 0 0 0 3 0 17 0 0 0 0 0 0 0 0 0 0 0 0 0 0 0 7 1 0 0 0 0 0 0 0 0 0 0
393 AAC 9 79730 1 7 0 9 0 0 0 4 0 0 0 0 0 0 0 2 0 0 0 0 0 0 0 0 0 0 0 0 0 0 0 2 0 0 0 0 0 0 0 0 0 0 0 0 0 0 0 0 0 0 0 0 0 0 0 0 0 0 0 0 0 0
394 AAG 8 0 79760 16 0 0 0 0 0 0 1 0 0 0 0 0 0 0 2 0 0 0 0 0 0 0 0 3 0 0 0 0 0 0 2 0 0 0 0 0 0 0 0 0 0 0 0 0 0 0 0 0 0 0 0 0 0 0 0 0 0 0 0 0
395 GTG 0 0 0 0 0 0 0 0 0 0 0 0 0 0 5 35 0 0 0 0 0 0 0 0 0 0 0 0 0 0 0 0 0 0 0 0 0 0 3 0 0 0 0 0 9 0 79711 11 0 0 0 0 0 0 0 0 0 0 0 0 0 0 7 0
396 AAC 5 79765 0 16 0 0 0 0 0 2 0 0 0 0 0 0 0 0 0 0 0 0 0 0 0 0 0 0 0 0 0 0 0 2 0 0 0 0 0 0 0 0 0 0 0 0 0 0 0 0 0 0 0 0 0 0 0 0 0 0 0 0 0 0
397 TCT 0 0 0 4 0 0 0 0 0 0 0 15 0 0 0 0 2 7 0 0 0 0 0 2 0 0 0 0 0 0 0 0 0 0 0 0 0 0 1 0 0 0 0 0 12 0 0 0 0 0 0 5 2 7 1 79712 0 0 0 0 0 0 0 8
398 GTT 0 0 0 0 0 0 0 0 0 0 0 0 0 0 0 7 0 0 0 0 0 0 0 0 0 0 0 0 0 0 0 0 0 0 0 1 0 0 0 0 0 0 0 0 3 3 3 79781 0 0 0 2 0 0 0 0 0 0 0 0 0 0 0 1
399 ATC 0 0 0 0 0 2 0 0 0 0 0 0 8 79733 0 33 0 0 0 0 0 0 0 0 0 0 0 0 0 0 0 0 0 0 0 0 0 0 0 0 0 0 0 0 0 4 0 0 0 0 0 0 0 0 0 0 0 0 0 0 0 0 0 0
400 GAG 0 0 6 0 0 7 0 0 0 0 0 5 0 0 0 0 0 0 5 0 0 0 0 0 0 0 0 0 0 0 0 0 5 1 79707 15 0 0 1 0 0 1 5 0 0 0 0 0 0 5 12 0 0 0 0 0 0 0 0 0 0 0 0 0
401 AAA 79726 0 0 0 8 0 0 0 10 0 0 0 1 0 0 0 0 0 0 0 0 0 0 0 0 0 0 5 0 0 0 0 10 0 0 0 0 0 0 0 0 0 0 0 0 0 0 0 0 0 0 0 0 3 0 0 0 0 0 0 0 0 0 0
402 ATG 0 0 2 0 0 0 0 0 0 0 0 0 4 0 79753 1 0 0 0 0 0 0 0 0 0 0 0 0 0 0 0 0 0 0 0 0 0 0 0 0 0 0 0 0 0 0 3 0 0 0 0 0 0 0 0 0 0 0 0 0 0 0 0 0
403 AAC 3 79691 0 12 0 0 0 0 0 7 0 0 0 1 0 0 6 2 0 0 0 0 0 0 0 0 0 0 0 0 0 0 0 11 0 0 0 0 0 0 0 0 0 0 3 0 0 0 0 0 0 0 0 0 0 0 0 0 0 0 0 0 0 0
404 ACT 0 0 0 25 0 47 2 79573 0 0 5 0 0 0 0 3 15 0 0 0 0 0 0 1 1 0 0 0 0 0 1 7 0 0 0 0 0 7 0 2 0 0 0 9 0 0 0 0 0 1 0 0 1 0 30 0 0 0 0 0 1 7 0 0
405 CAA 4 0 0 0 0 0 0 0 0 0 0 0 0 0 0 0 79680 0 7 2 1 0 0 0 7 0 17 0 0 0 0 0 0 0 0 0 0 0 2 0 0 0 15 0 0 0 0 0 2 0 0 0 0 0 0 0 0 0 0 0 0 0 0 0
406 TTC 0 0 0 0 0 0 0 0 0 0 0 0 0 0 0 0 0 0 0 0 0 0 0 0 0 0 0 0 5 5 0 0 0 0 0 0 0 0 0 0 0 0 2 0 4 1 0 0 0 0 0 0 0 1 0 0 0 0 0 0 14 79726 0 5
407 ACA 6 0 9 4 79655 1 26 5 0 0 0 0 6 0 0 0 0 0 0 14 1 0 0 0 1 0 0 4 0 0 0 0 0 0 0 0 35 0 0 0 0 0 0 0 0 0 0 0 0 0 0 0 0 0 0 0 0 0 0 0 0 0 0 0
408 GCT 0 0 0 0 1 0 0 16 0 0 0 0 0 0 0 0 0 0 0 0 0 0 0 1 8 0 0 4 0 0 0 2 0 0 0 11 4 8 13 79665 0 0 0 0 0 1 1 7 0 0 0 0 0 0 0 16 0 6 3 0 0 0 0 2
409 GTG 0 0 0 0 0 0 0 0 3 0 0 0 0 1 5 0 0 0 0 0 0 0 0 0 0 0 0 0 0 0 1 0 0 0 0 0 0 0 9 4 0 0 2 1 1 0 79671 20 0 0 0 0 0 0 0 0 0 1 0 0 0 0 3 0
410 GGT 0 0 0 0 6 0 0 0 0 0 0 10 0 0 1 0 0 0 0 6 0 0 0 0 15 0 0 0 0 0 0 0 0 0 0 15 0 0 0 5 1 2 24 79619 3 0 2 38 0 0 0 0 0 0 0 0 0 0 6 15 0 0 0 0
411 AAA 79714 2 25 1 0 0 0 0 2 0 0 0 1 0 0 0 0 0 0 12 0 0 0 0 0 0 0 0 0 0 0 0 3 0 0 0 0 0 0 0 0 26 0 0 0 0 0 0 2 0 0 0 0 0 0 0 0 0 0 0 1 0 0 0
412 GAA 9 0 5 3 9 5 0 0 0 0 0 0 0 4 21 4 9 0 0 1 0 0 0 0 0 0 0 2 0 0 0 2 79640 0 10 1 0 0 0 0 20 0 0 0 0 0 0 1 24 0 0 0 0 0 0 0 0 3 0 0 0 13 0 0
413 TTC 0 0 0 0 0 0 0 0 0 0 0 0 0 1 0 0 0 0 0 0 0 0 0 0 0 0 0 0 0 0 0 0 0 0 0 0 0 0 0 0 0 0 0 0 0 0 0 0 0 0 0 0 0 2 0 0 0 0 10 0 8 79728 0 36
414 AAC 5 79692 1 10 0 0 0 0 0 10 0 20 0 2 0 0 0 0 0 0 0 0 0 0 0 0 0 0 0 0 0 0 0 3 0 0 0 3 0 0 17 0 0 0 0 0 0 0 0 0 0 0 4 3 0 0 0 0 0 0 0 0 0 0
415 AAC 7 79652 0 4 7 0 0 0 0 3 0 11 4 3 0 6 0 0 1 0 1 0 0 0 0 0 0 9 5 2 11 0 0 0 0 0 0 0 0 0 0 0 6 11 0 0 0 0 0 0 0 0 0 41 3 0 0 0 0 0 1 0 0 11
416 TTA 0 0 0 0 0 0 0 0 0 0 0 0 0 0 0 0 0 0 0 0 0 0 0 0 0 0 0 1 4 3 0 5 0 0 0 0 0 0 0 0 0 0 0 0 0 0 0 0 0 0 0 0 1 0 0 0 0 0 0 0 79674 0 11 0
417 GAA 3 0 0 0 0 0 0 0 0 0 0 0 0 0 0 0 1 0 0 0 0 0 0 0 0 0 0 0 0 0 0 0 79772 0 2 1 0 0 0 0 6 0 0 0 0 0 0 0 0 0 0 0 0 0 0 0 0 0 0 0 0 0 0 0
418 AAA 79777 1 2 0 1 0 0 0 6 0 0 0 0 0 0 0 0 0 0 0 0 0 0 0 0 0 0 0 6 0 0 0 1 0 0 0 0 0 0 0 0 0 0 0 0 0 0 0 9 0 0 0 0 0 0 0 0 0 0 0 0 0 0 0
419 AGG 0 0 16 0 0 0 0 0 10 0 79584 15 0 0 13 0 0 0 0 0 0 0 0 0 0 0 4 0 0 0 0 0 0 0 0 0 0 0 0 0 0 0 59 0 0 0 0 0 0 0 0 0 0 0 0 0 0 0 0 0 0 0 0 0
420 ATG 0 0 0 0 0 0 1 0 0 0 0 0 4 0 79659 5 0 0 0 0 0 0 0 0 0 0 0 0 0 0 0 0 0 0 0 0 0 0 0 0 0 0 0 0 0 0 2 0 0 0 0 0 0 0 0 0 0 0 0 0 0 0 1 0
421 GAA 1 0 0 0 0 0 0 0 0 0 0 0 0 0 0 0 0 0 0 0 0 0 0 0 0 0 0 0 0 0 0 0 79672 0 10 0 1 0 0 3 8 0 0 0 0 0 0 0 3 0 0 3 0 4 0 0 0 0 0 0 0 0 0 0
422 AAT 0 0 2 79766 0 0 0 1 0 0 0 3 0 0 0 2 0 0 0 0 0 0 0 0 0 0 0 0 0 0 0 0 0 0 0 1 0 0 0 0 0 0 0 0 0 0 0 0 0 0 0 1 0 0 0 0 0 0 0 0 0 0 0 0
423 TTA 0 0 0 0 0 0 0 0 0 0 0 0 0 0 0 0 0 0 0 0 0 0 0 0 0 0 0 0 1 0 0 0 0 0 0 0 0 0 0 0 0 0 0 0 0 0 0 0 2 0 0 0 4 0 0 0 0 0 0 0 79715 0 13 0
424 AAT 0 3 0 79751 0 0 0 0 0 0 0 2 0 0 0 0 0 0 0 1 0 0 0 0 0 0 0 0 0 0 0 0 0 0 0 2 0 0 0 0 0 0 0 0 0 0 0 0 0 0 0 0 0 0 0 0 0 0 0 0 0 0 0 0
425 AAA 79734 8 2 4 0 0 0 0 2 0 0 0 0 0 0 0 0 0 0 4 0 0 0 0 3 13 0 16 0 0 0 0 1 0 0 0 0 0 0 0 0 0 0 0 0 0 0 0 1 0 0 0 0 0 0 0 4 0 0 0 0 0 0 0
426 AAA 79610 5 164 0 0 0 0 0 6 0 0 2 0 0 0 0 0 0 0 0 0 0 0 0 0 0 0 0 0 0 0 0 2 0 0 0 0 0 0 0 0 0 0 0 0 0 0 0 1 0 0 0 0 0 0 0 0 0 0 0 0 0 0 0
427 GTT 0 0 10 0 0 0 0 0 0 0 0 58 0 0 0 0 0 0 0 0 0 0 0 0 0 0 0 0 0 0 0 0 0 0 0 0 0 0 0 0 0 0 0 0 3 5 1 79071 0 0 0 0 0 0 0 0 1 0 0 0 0 0 118 2
428 GAT 0 0 0 1 0 0 0 0 0 0 0 0 0 0 119 0 0 0 0 0 0 0 0 0 0 0 0 0 0 0 0 0 0 7 0 79396 0 0 0 0 0 0 0 9 0 0 0 0 0 0 0 0 0 0 0 0 63 0 0 0 0 0 10 0
429 GAT 0 0 0 5 0 0 0 0 0 0 0 0 1 0 124 0 0 0 0 0 0 0 0 0 0 0 0 0 0 0 0 0 0 2 4 79374 0 0 0 0 0 0 0 20 0 0 1 1 0 0 0 5 0 0 0 0 61 0 2 0 0 0 0 0
430 GGG 0 0 0 0 0 0 0 0 0 0 5 0 0 0 0 0 0 0 0 0 0 0 0 0 0 0 0 0 0 0 0 0 0 0 6 0 0 0 0 0 13 2 78748 13 0 0 4 0 0 0 0 0 0 0 0 0 0 0 4 0 0 0 0 0
431 TTT 0 0 0 0 0 0 0 0 0 0 0 0 0 0 0 0 0 0 0 0 0 0 0 0 0 0 0 0 0 0 0 4 0 0 0 0 0 0 0 0 0 0 0 0 0 0 0 3 0 0 0 0 0 0 0 30 0 0 0 1 5 2 0 78990
432 CTG 0 0 0 0 0 0 0 0 0 0 0 0 0 0 8 0 0 0 0 0 0 0 14 0 0 0 0 0 3 2 78476 2 0 0 0 0 0 0 0 0 0 0 0 0 0 0 0 9 0 0 0 0 0 0 0 0 0 0 0 0 0 0 27 5
433 GAC 0 19 0 0 0 0 0 0 0 0 0 0 0 0 0 0 0 0 0 0 0 0 0 0 0 0 0 0 0 0 0 0 6 78362 1 25 0 6 0 0 0 8 0 0 0 0 0 0 0 5 0 0 0 0 0 0 0 0 0 0 0 0 0 0
434 ATT 0 0 0 0 0 0 0 3 0 0 0 3 1 4 0 79270 0 0 0 0 0 0 0 0 0 0 0 0 0 0 1 7 0 0 0 0 0 0 0 0 0 0 0 0 3 0 0 4 0 0 0 0 0 0 0 0 0 0 0 0 0 0 0 3
435 TGG 0 0 0 0 0 0 0 0 0 0 0 0 0 0 0 0 0 0 0 0 0 0 0 0 0 0 9 0 0 0 0 0 0 0 0 0 0 0 0 0 0 0 0 0 0 0 0 0 0 0 9 0 0 0 0 0 2 0 77340 9 0 0 6 0
436 ACA 25 0 0 0 79142 0 5 13 0 0 0 8 3 0 0 0 0 0 0 0 0 0 0 0 0 0 0 0 0 0 0 0 0 0 0 0 10 0 0 0 0 0 0 0 0 0 0 0 0 0 0 0 2 0 0 0 0 0 0 0 0 0 0 0
437 TAT 0 0 0 0 0 0 0 0 0 0 0 0 0 0 0 0 0 0 0 21 0 0 0 0 0 0 0 0 0 0 0 0 0 0 0 1 0 0 0 0 0 0 0 0 0 0 0 0 0 3 0 79278 0 0 0 0 0 0 0 5 0 0 0 0
438 AAT 0 10 1 79002 0 0 0 0 0 0 0 0 0 0 0 1 0 0 0 0 0 0 0 0 0 0 0 0 0 0 0 0 0 0 0 1 0 0 0 0 0 0 0 0 0 0 0 0 0 0 0 3 0 0 0 0 0 0 0 0 0 0 0 0
439 GCA 0 0 0 0 9 0 0 0 0 0 0 0 0 0 0 17 0 0 0 0 0 0 0 0 0 0 0 0 0 0 0 0 2 0 0 0 79140 0 8 0 2 0 0 0 7 0 0 0 0 0 0 0 13 0 0 0 0 0 0 0 0 0 0 0
440 GAA 8 0 0 0 0 0 0 0 0 0 0 0 0 0 0 0 0 0 0 0 0 0 0 0 0 0 0 0 0 0 0 0 79719 1 7 0 0 0 0 0 7 0 0 0 0 0 0 0 9 0 0 0 0 0 0 0 0 0 0 0 0 0 0 0
441 TTG 0 0 0 0 0 0 0 0 0 0 0 0 0 0 0 0 0 0 0 0 0 0 0 0 0 0 0 0 0 0 2 3 0 0 0 0 0 0 0 0 0 0 0 0 0 0 0 0 0 0 0 0 0 0 0 0 0 0 0 0 7 0 79702 5
442 TTA 0 0 0 0 0 0 0 0 0 0 0 0 0 0 0 0 0 0 0 0 0 0 0 0 0 0 0 0 1 0 0 0 0 0 0 0 0 0 0 0 0 0 0 0 0 0 0 0 0 0 0 0 1 0 0 0 0 0 0 0 79695 0 8 0
443 GTT 0 0 0 0 0 0 0 0 0 0 0 0 0 0 0 3 0 0 0 0 0 0 0 0 0 0 0 0 0 0 0 0 0 0 0 0 0 0 0 2 0 0 0 0 0 7 1 79647 0 0 0 0 0 0 0 0 0 0 0 0 0 0 0 3
444 CTA 0 0 0 0 0 0 0 0 0 0 0 0 26 0 0 0 0 0 0 0 4 0 0 0 0 0 0 0 79048 1 10 0 0 0 0 0 0 0 0 0 0 0 0 0 0 0 0 0 0 0 0 0 0 0 0 0 0 0 0 0 4 0 0 0
445 CTG 0 0 0 0 0 0 0 0 0 0 0 0 0 0 32 0 0 0 1 0 1 0 16 0 0 0 1 0 7 0 79498 2 0 0 0 0 0 0 0 0 0 0 0 0 0 0 0 0 0 0 0 0 0 0 0 0 0 0 0 0 0 0 5 0
446 GAA 9 0 0 0 0 0 0 0 0 0 0 0 0 0 0 0 0 0 0 0 0 0 0 0 0 0 0 0 0 0 0 0 79734 1 6 0 0 0 0 0 8 0 0 0 4 0 0 0 6 0 0 0 0 0 0 0 0 0 0 0 0 0 0 0
447 AAT 1 1 0 79756 0 0 0 0 0 0 0 2 0 0 0 1 0 0 0 0 0 0 0 0 0 0 0 0 0 0 0 0 0 0 0 0 0 0 0 0 0 0 0 0 0 0 0 0 0 0 0 0 0 0 0 0 0 0 0 0 0 0 0 0
448 GAA 8 0 0 0 0 0 0 0 0 0 0 0 0 0 0 0 0 0 0 0 0 0 0 0 0 0 0 0 0 0 0 0 79744 1 2 3 5 0 0 0 1 0 0 0 0 0 0 0 1 0 0 0 0 0 0 0 0 0 0 0 0 0 0 0
449 AGG 0 0 12 0 0 0 0 0 4 0 79656 0 0 0 4 0 0 0 0 0 0 0 0 0 0 0 9 0 0 0 0 0 0 0 0 0 0 0 0 0 0 0 13 0 0 0 0 0 0 0 0 0 0 0 0 0 0 0 2 0 0 0 0 0
450 ACT 0 0 0 6 2 1 9 79659 0 0 0 0 0 0 0 13 0 0 0 0 0 0 0 0 0 0 0 0 0 0 0 0 0 0 0 0 0 0 0 2 0 0 0 0 0 0 0 0 0 0 0 0 0 0 0 6 0 0 0 0 0 0 0 0
451 TTG 0 0 0 0 0 0 0 0 0 0 0 0 0 0 1 0 0 0 0 0 0 0 0 0 0 0 0 0 0 0 2 0 0 0 0 0 0 0 0 0 0 0 0 0 0 0 0 0 0 0 0 0 0 0 9 0 0 0 1 0 3 0 79708 1
452 GAT 0 0 0 5 0 0 0 0 0 0 0 0 0 0 0 0 0 0 0 1 0 0 0 0 0 0 0 0 0 0 0 0 0 4 0 79703 0 0 1 2 0 0 0 3 0 0 0 0 0 0 0 9 0 0 0 0 0 0 0 0 0 0 0 0
453 TTC 0 0 0 0 0 0 0 0 0 0 0 0 0 0 0 0 0 0 0 0 0 0 0 0 0 0 0 0 0 2 0 0 0 0 0 0 0 0 0 0 0 0 0 0 0 1 0 0 0 0 0 0 0 2 0 0 0 0 0 0 0 79727 0 1
454 CAT 0 0 0 5 0 0 0 0 0 0 0 0 0 0 0 0 1 1 0 79746 0 0 0 0 0 0 0 7 0 0 0 4 0 0 0 0 0 0 0 0 0 0 0 0 0 0 0 0 0 0 0 14 0 0 0 0 0 0 0 0 0 0 0 0
455 GAC 0 4 0 0 0 2 0 0 0 0 0 0 0 0 0 0 0 0 0 0 0 0 0 0 0 0 0 0 0 0 0 0 92 79626 1 13 0 0 0 0 0 4 0 0 0 1 0 0 0 3 0 0 0 0 0 0 0 0 0 0 0 0 0 0
456 TTA 0 0 1 0 0 0 0 0 0 0 0 0 1 0 0 0 0 0 0 0 0 0 0 0 0 0 0 0 7 0 0 0 0 0 0 0 0 0 0 0 0 0 3 0 1 0 0 0 1 0 0 0 4 0 0 0 0 0 0 0 79726 2 8 0
457 AAT 2 0 0 79750 0 0 0 0 0 0 0 0 0 0 0 0 0 0 0 2 0 0 0 0 0 0 0 0 0 0 0 0 0 0 0 8 0 0 0 0 0 0 0 0 0 0 0 0 0 0 0 0 0 0 0 0 0 0 0 0 0 0 0 0
458 GTG 0 0 0 0 0 0 0 0 0 0 0 0 0 0 3 0 0 0 0 0 0 0 0 0 0 0 0 0 0 0 0 0 0 0 1 0 0 0 4 0 0 0 1 0 2 0 79720 10 0 0 0 0 0 0 0 0 0 0 0 0 0 0 9 0
459 AAG 8 0 79714 6 0 0 1 0 0 0 20 0 0 0 4 0 0 0 0 0 0 0 0 0 0 0 10 0 0 0 0 0 0 0 12 0 0 0 0 0 0 0 0 0 0 0 0 0 0 0 1 0 0 0 0 0 0 0 0 0 0 0 0 0
460 AAT 0 1 1 79542 0 0 0 0 0 0 0 5 0 0 0 0 0 0 0 3 0 0 0 0 5 0 0 0 0 0 0 0 0 0 0 0 0 0 19 35 0 0 0 0 0 0 0 0 0 0 0 0 0 0 0 0 0 0 0 0 0 0 0 0
461 CTG 0 0 0 0 0 0 0 0 0 0 0 0 0 0 8 0 0 0 1 0 0 0 6 0 0 0 0 0 5 0 79711 3 0 0 0 0 0 0 0 0 0 0 0 0 0 0 0 0 0 0 0 0 0 0 0 0 0 0 0 0 0 0 7 0
462 TAC 0 0 0 0 0 0 0 0 0 0 0 0 0 0 0 0 0 4 0 0 0 0 0 0 0 0 0 0 0 0 0 0 0 0 0 0 0 0 0 0 0 0 0 0 0 0 0 0 6 79733 0 19 0 0 0 0 0 11 1 0 0 0 0 0
463 GAG 3 0 8 0 0 0 0 0 0 0 0 0 0 0 0 0 0 0 1 0 0 0 0 0 0 0 0 0 0 0 0 0 19 0 79743 5 0 0 0 0 0 0 4 0 0 0 1 0 0 0 8 0 0 0 0 0 0 0 0 0 0 0 0 0
464 AAA 79758 1 23 5 0 0 0 0 0 0 0 0 1 0 0 0 2 0 0 0 0 0 0 0 0 0 0 0 0 0 0 0 5 0 0 0 0 0 0 0 0 0 0 0 0 0 0 0 1 0 0 0 0 0 0 0 0 0 0 0 0 0 0 0
465 GTA 0 0 0 0 0 0 0 0 0 0 0 0 6 0 0 0 0 0 0 0 0 0 0 0 0 0 0 0 0 0 0 0 0 0 0 0 4 0 0 0 0 0 0 0 79712 0 29 0 0 0 0 0 0 0 0 0 0 0 0 0 6 0 0 0
466 AAA 79762 0 10 0 0 0 0 0 3 0 0 0 0 0 0 0 1 0 0 0 0 0 0 0 0 0 0 0 0 0 0 0 2 0 0 0 0 0 0 0 0 3 0 17 0 0 0 0 0 0 0 0 0 0 0 0 0 0 0 0 0 0 0 0
467 AGC 0 4 0 0 9 0 0 0 2 79673 1 16 0 4 0 0 0 0 0 0 0 0 0 0 9 0 0 0 0 0 0 0 0 0 0 0 0 3 41 9 0 19 0 0 0 0 0 0 0 0 0 0 1 0 0 0 0 2 0 0 0 0 0 0
468 CAA 18 0 0 0 5 0 0 8 0 1 4 0 0 0 0 0 79702 1 3 0 0 0 0 0 1 0 0 9 0 0 0 0 0 0 0 0 0 5 0 0 0 0 0 0 0 5 0 0 3 0 0 0 0 0 3 2 0 0 0 0 3 0 0 0
469 TTA 0 0 0 0 0 0 0 0 0 0 0 0 1 0 0 0 0 0 0 0 0 0 0 0 0 0 0 0 18 0 0 0 0 0 0 0 0 0 0 0 0 0 0 0 0 0 0 0 0 0 0 0 5 0 0 0 0 0 0 0 79752 0 7 0
470 AAG 2 0 79768 6 0 0 4 0 0 0 5 0 0 0 1 0 2 0 0 0 0 0 0 0 0 0 0 0 0 0 0 0 0 0 2 0 0 0 0 0 3 0 0 0 0 0 0 0 0 0 0 0 0 0 0 0 0 0 0 0 0 0 0 0
471 AAT 0 15 6 79762 0 0 0 0 0 0 0 0 0 0 0 0 0 0 0 0 0 0 0 0 0 0 0 0 0 0 0 0 0 0 0 0 2 0 0 0 0 0 0 0 0 0 0 0 0 0 0 0 0 0 0 0 0 0 4 0 0 0 0 0
472 AAT 0 14 1 79749 0 0 0 0 0 0 0 8 0 0 0 1 0 0 0 0 0 0 0 0 0 0 0 0 0 0 0 0 0 0 0 8 0 0 0 0 0 0 0 0 0 0 0 0 0 0 0 1 0 0 0 0 0 0 0 0 0 0 0 0
473 GCC 0 0 0 0 0 4 0 0 0 0 0 0 0 0 0 0 0 0 0 0 0 1 0 0 0 0 0 0 0 0 0 0 0 4 0 0 2 79775 0 0 0 0 0 0 0 1 0 0 0 0 0 0 0 5 0 0 0 0 0 0 0 0 0 0
474 AAA 79444 9 7 2 1 0 0 0 5 0 0 0 0 15 0 1 0 0 0 0 0 0 0 0 0 0 0 8 0 0 0 6 241 0 0 0 0 0 0 1 0 0 0 1 0 0 0 2 0 0 0 0 0 0 0 0 0 0 0 17 4 6 0 7
475 GAA 6 0 0 0 0 0 0 0 0 0 0 0 0 0 0 0 0 0 0 0 0 0 0 0 0 0 0 0 0 0 0 0 79744 2 14 0 0 0 0 0 3 0 0 0 1 0 0 0 1 0 0 0 0 0 0 0 0 0 0 0 0 0 0 0
476 ATC 0 0 0 3 0 1 0 0 0 2 0 0 13 58728 0 24 0 0 0 0 0 0 0 0 0 0 0 0 0 0 0 0 0 0 0 0 0 0 0 0 0 0 0 0 0 1 0 2 0 0 0 0 0 0 0 0 0 0 0 0 0 1 0 0
477 GGA 0 0 0 0 0 0 0 0 5 0 0 0 0 0 0 0 0 0 0 0 0 0 0 0 2 0 0 0 0 0 0 0 1 0 0 0 0 0 0 0 58731 0 4 0 8 0 0 0 0 0 0 0 0 0 0 0 2 0 0 0 0 0 0 1
478 AAT 0 2 0 58713 0 0 0 0 0 0 0 2 0 0 0 4 0 0 0 0 0 0 0 0 0 0 0 0 0 0 0 0 0 0 0 2 0 1 0 0 0 0 0 0 0 1 0 0 0 0 0 0 0 0 0 0 0 0 0 0 1 0 0 0
479 GGG 0 0 0 0 0 0 0 0 0 0 5 0 0 0 0 0 0 0 0 0 0 0 0 0 0 0 0 0 0 0 0 0 0 0 8 0 0 0 1 0 7 0 58746 2 0 0 1 0 0 0 0 0 0 0 0 0 0 0 4 0 0 0 0 0
480 TGT 0 0 0 0 0 0 0 0 0 0 0 0 0 0 0 0 0 0 0 0 0 0 0 0 0 0 0 0 0 0 0 0 0 0 0 0 0 0 0 0 0 0 0 3 0 0 0 0 0 0 0 14 0 0 0 0 0 57 2 58682 0 0 0 7
481 TTT 0 0 0 0 0 0 0 0 0 0 0 0 0 0 0 0 0 0 0 0 0 0 0 0 0 0 0 0 0 0 0 1 0 0 0 0 0 0 0 0 0 0 0 0 0 0 0 0 0 0 0 0 0 0 0 3 0 0 0 0 0 3 11 58751
482 GAG 0 0 3 0 0 0 0 0 0 0 0 0 0 0 0 0 0 0 0 0 0 0 0 0 0 0 0 0 0 0 0 0 7 2 58732 6 0 1 6 0 0 0 8 0 0 0 1 0 0 0 1 0 0 0 0 0 0 0 0 0 0 0 0 0
483 TTC 0 0 0 0 0 0 0 0 0 0 0 0 0 0 0 0 0 0 0 0 0 0 0 0 0 0 0 0 0 8 0 0 0 0 0 0 0 0 0 0 0 0 0 0 0 0 0 0 0 0 0 0 0 2 0 0 0 0 0 0 11 58691 0 7
484 TAC 0 2 0 0 0 0 0 0 0 0 0 0 0 0 0 0 0 12 0 0 0 0 0 0 0 0 0 0 1 0 0 0 0 0 0 0 0 0 0 0 0 0 0 0 0 0 0 0 12 58710 0 11 0 0 0 0 0 10 0 0 16 2 4 0
485 CAC 0 7 0 0 0 0 0 0 0 0 0 0 0 0 0 0 3 58731 0 9 0 1 0 0 0 0 0 0 0 0 0 0 0 0 0 0 0 0 0 0 0 0 0 0 0 0 0 0 0 5 0 0 0 0 0 0 0 0 0 0 0 0 0 0
486 AAG 11 1 58683 7 0 0 0 0 0 0 26 0 0 0 4 0 0 0 0 0 0 0 0 0 0 0 0 1 0 0 0 0 6 0 3 9 0 4 21 0 0 0 0 0 0 0 0 0 0 0 0 0 0 0 0 0 0 0 0 0 1 0 3 0
487 TGT 0 0 0 0 0 0 0 0 0 0 0 1 0 0 0 0 0 0 0 0 0 0 0 0 0 0 0 4 0 0 0 0 0 0 0 0 0 0 0 0 0 0 0 1 0 0 0 0 0 0 0 2 0 0 0 0 0 2 0 58762 0 0 0 5
488 GAC 0 3 0 0 0 0 0 0 0 0 0 5 0 0 0 0 0 0 0 0 0 0 0 0 0 0 0 0 0 0 0 0 8 58714 0 6 0 0 0 0 0 6 0 0 0 0 0 0 0 3 0 0 0 0 0 0 0 0 0 0 0 0 0 0
489 AAT 0 1 0 58748 0 0 0 0 0 0 0 3 0 0 0 0 0 0 0 1 0 0 0 0 0 0 0 0 0 0 0 0 0 0 0 4 0 0 0 0 0 0 0 0 0 0 0 0 0 0 0 0 0 0 0 0 0 0 0 0 0 0 0 0
490 GAA 4 0 0 0 2 0 0 0 12 0 0 7 0 0 0 0 0 0 0 0 0 0 0 0 0 0 0 0 0 0 0 0 58650 2 9 0 0 2 0 0 10 0 1 0 0 0 0 0 4 0 0 1 11 0 0 0 0 0 0 0 0 0 0 2
491 TGC 0 0 0 0 0 0 0 0 0 1 0 0 0 0 0 0 0 0 0 0 0 0 0 0 0 0 0 0 0 0 0 0 0 0 0 0 0 0 0 0 0 1 0 0 0 0 0 0 0 9 0 0 0 0 0 0 4 58735 1 10 0 2 0 0
492 ATG 0 0 0 0 0 0 8 0 0 0 0 0 6 0 58733 3 0 0 0 0 0 0 0 0 0 0 0 0 0 0 1 0 0 0 0 0 0 0 0 0 0 0 0 0 0 0 3 0 0 0 0 0 0 0 0 0 0 0 0 0 0 0 0 0
493 GAA 15 0 0 5 0 0 0 0 0 0 0 0 0 0 10 0 0 0 0 0 0 0 0 0 0 0 0 0 0 0 0 0 58616 6 0 4 11 0 0 0 7 0 0 0 0 0 0 0 2 0 0 2 0 0 0 0 0 0 0 0 0 0 0 0
494 AGT 0 0 0 4 0 0 0 0 0 2 2 58650 0 0 0 19 0 0 0 0 0 0 0 0 0 0 0 0 0 0 0 0 0 0 0 0 0 0 0 0 0 0 0 16 0 0 0 0 0 0 0 0 0 2 0 0 0 0 0 0 0 0 0 0
495 GTA 0 0 0 0 0 0 0 0 0 0 0 0 6 0 0 0 0 0 0 0 0 0 0 0 0 0 0 0 0 0 0 0 1 0 0 0 8 0 0 0 1 0 0 0 58707 0 3 0 0 0 0 0 0 0 0 0 0 0 0 0 9 0 0 0
496 AGA 1 0 0 0 0 0 0 0 58746 0 6 0 9 0 0 0 0 0 0 0 0 0 0 0 2 1 0 0 0 0 0 0 0 0 0 0 0 0 0 0 1 0 0 0 0 0 0 0 0 0 0 0 0 0 0 0 0 0 0 0 0 0 0 0
497 AAT 2 0 4 58573 25 0 0 1 0 7 0 28 0 5 28 0 30 0 20 3 0 0 0 0 0 0 0 0 5 0 0 0 0 0 0 6 16 0 0 0 0 0 0 0 1 0 0 1 0 0 0 0 0 0 6 0 0 0 0 0 0 0 21 0
498 GGG 0 0 0 0 0 0 0 0 0 0 3 0 0 0 0 0 0 0 5 6 0 0 0 0 0 0 0 0 0 0 0 0 0 0 7 0 0 0 1 0 2 3 58686 30 0 0 27 0 0 0 0 0 0 0 0 0 0 0 4 0 0 0 0 0
499 ACT 23 0 0 2 0 3 5 58667 0 0 0 0 0 0 10 21 0 0 0 0 0 0 0 1 0 0 0 0 8 0 0 0 0 0 0 0 0 0 1 7 0 0 0 0 6 0 0 0 0 0 0 7 0 0 0 0 0 0 0 1 2 10 0 0
500 TAT 0 0 0 0 0 0 0 0 0 0 0 0 0 0 0 0 0 0 0 8 0 0 0 0 0 0 0 0 0 0 0 0 0 0 0 0 0 0 0 0 0 0 0 0 0 0 0 0 0 2 1 58761 0 0 0 0 0 0 0 6 0 0 0 0
501 GAT 0 3 0 16 0 0 0 0 0 0 0 0 0 0 0 0 0 0 0 0 0 0 0 0 0 0 0 0 0 0 0 0 0 1 0 58739 0 0 0 0 0 0 0 2 0 0 0 0 0 0 0 3 0 0 0 0 0 0 0 0 0 0 0 0
502 TAT 0 0 0 0 0 0 1 0 0 0 0 0 0 0 0 0 0 2 0 22 0 0 0 0 0 0 0 0 0 0 0 0 0 0 0 0 0 0 0 0 5 0 5 0 0 0 0 0 0 0 0 58748 0 0 0 0 0 0 0 0 0 0 0 1
503 CCA 3 0 0 0 2 1 0 0 0 0 0 0 0 0 0 0 6 0 0 0 58713 26 5 0 0 1 0 0 1 0 0 0 0 0 0 0 0 0 0 0 0 0 0 0 0 0 0 0 0 0 0 0 18 0 0 0 0 0 0 0 0 0 0 0
504 AAA 58769 0 2 0 0 0 0 0 1 0 0 0 0 0 0 0 0 0 0 0 0 0 0 0 0 0 0 0 0 0 0 0 1 0 0 0 0 0 1 0 0 0 0 0 0 0 0 0 0 0 0 0 0 4 0 0 0 0 0 0 0 0 0 0
505 TAT 0 0 0 0 0 0 0 0 0 0 0 0 0 0 0 0 0 0 0 8 0 0 0 0 0 0 0 0 0 0 0 0 0 0 0 1 0 0 0 0 0 0 0 0 0 0 0 0 0 3 0 58763 0 0 0 0 0 0 0 6 0 0 0 0
506 TCA 0 0 4 0 10 11 0 0 0 2 0 0 0 0 0 0 0 0 0 0 1 0 0 0 0 0 0 0 0 0 2 0 0 0 0 0 1 0 0 0 0 0 0 0 0 0 0 0 2 0 0 0 58698 2 16 1 0 0 8 0 5 0 0 0
507 GAA 3 0 0 0 0 0 0 0 0 0 0 0 0 0 0 0 0 0 0 0 5 0 0 0 0 0 24 0 0 0 2 0 58702 0 5 0 0 0 0 1 1 0 0 0 0 0 1 0 8 0 0 0 0 0 0 0 0 0 4 0 0 0 0 0
508 GAA 4 0 0 0 0 0 0 0 0 0 0 0 0 0 0 0 0 0 0 0 0 0 0 0 0 0 0 0 0 0 0 0 58727 3 4 0 0 0 0 0 2 0 0 0 4 7 2 1 5 0 0 0 0 0 0 0 0 0 0 0 0 0 0 0
509 TCA 0 0 0 0 0 2 0 0 0 0 0 0 14 0 0 0 0 0 0 0 0 0 0 0 0 0 0 0 0 0 0 0 0 0 0 0 4 0 0 0 0 0 0 0 2 0 0 0 2 0 0 0 58718 0 6 5 0 2 0 0 2 0 8 0
510 AAG 10 0 58705 10 0 0 0 0 0 0 5 0 0 0 2 4 0 0 0 0 0 0 0 0 0 0 0 0 0 0 0 8 0 0 1 0 0 0 0 0 0 0 0 0 1 0 0 0 0 0 0 0 0 0 0 3 0 0 0 0 0 2 0 1
511 TTG 0 0 0 0 0 0 0 0 0 0 0 0 0 0 0 0 16 0 0 0 0 0 0 0 0 0 0 0 0 0 8 0 0 0 0 0 0 0 0 0 0 0 0 3 0 3 1 0 0 0 0 0 0 0 3 0 0 0 0 0 16 0 58560 2
512 AAC 10 58607 8 4 0 0 0 0 0 14 0 2 0 16 0 0 0 2 0 0 0 0 0 0 0 0 0 0 0 0 0 0 0 5 0 0 0 0 0 0 0 0 0 0 0 54 3 0 0 20 0 0 1 0 0 0 0 0 0 0 0 0 0 0
513 AGG 0 0 5 0 0 0 1 0 4 0 58652 15 0 0 6 0 1 0 0 0 0 0 0 0 4 0 0 0 0 0 0 0 0 0 0 0 0 0 3 0 0 0 21 0 0 6 0 0 0 0 0 0 0 0 1 0 0 0 0 0 0 1 2 0
514 GAA 1 0 0 0 0 0 0 0 0 0 0 0 0 0 11 0 10 0 0 0 0 0 0 0 0 10 0 0 0 0 0 0 58645 2 0 0 0 0 0 0 8 1 0 0 0 0 0 0 6 0 0 0 0 0 0 0 0 0 0 0 0 0 0 1
515 AAG 7 0 58565 19 0 0 9 0 0 0 31 15 0 0 1 0 2 0 0 0 0 24 0 0 0 0 0 0 0 0 0 0 0 0 4 0 0 0 0 0 1 0 6 0 0 0 0 0 0 0 1 0 0 20 0 0 0 0 0 0 7 0 0 0
516 ATA 0 0 0 0 2 0 0 0 0 0 0 0 58730 0 7 7 0 0 0 0 0 0 0 0 0 0 0 0 0 0 0 0 0 0 0 0 0 0 0 0 0 0 0 0 5 0 0 0 0 0 0 0 0 0 0 0 0 0 0 0 0 0 0 0
517 GAT 1 0 0 1 0 2 1 0 0 0 0 0 0 0 1 26 0 0 0 7 0 0 0 0 0 0 0 0 0 0 0 0 9 0 30 58578 0 0 0 0 11 0 0 12 0 0 0 0 0 0 0 3 0 0 0 5 0 0 0 0 0 0 0 0
518 GGA 0 0 0 0 12 0 5 0 10 0 0 19 0 0 0 0 0 0 0 3 0 2 0 15 0 0 4 2 2 0 0 0 8 0 0 0 26 0 0 0 58375 0 11 1 4 0 0 0 1 0 0 0 0 0 0 4 3 0 13 0 5 2 0 0
519 GTG 0 0 0 0 0 0 0 0 0 0 0 0 0 0 2 0 0 0 0 0 0 0 0 0 0 0 0 0 1 0 0 0 0 0 0 0 0 0 1 0 0 0 0 0 6 0 58602 4 0 0 0 0 0 0 0 0 0 0 0 0 0 0 2 0
520 AAA 58678 0 3 0 3 0 0 0 1 0 0 5 0 0 0 0 2 0 0 0 2 0 0 0 0 0 15 0 0 0 0 0 3 0 0 0 0 1 0 0 0 0 0 0 0 0 0 3 0 0 0 0 0 0 11 0 0 0 0 0 0 4 0 0
521 TTG 0 0 0 0 0 0 0 0 0 0 0 0 0 0 1 0 0 11 0 0 0 0 0 0 0 0 0 0 0 0 3 0 0 0 0 0 0 0 0 0 0 0 0 0 0 0 0 0 0 0 1 0 0 0 3 0 0 0 0 0 2 0 58499 4
522 GAA 4 0 0 2 0 0 2 0 0 0 0 0 0 0 0 0 0 0 0 0 0 0 0 0 0 20 0 0 0 0 0 0 58469 0 1 6 1 4 0 0 4 0 2 0 0 0 0 0 7 0 0 0 0 0 0 0 0 0 0 0 0 0 0 0
523 TCA 0 1 0 0 0 0 0 0 0 0 0 0 0 0 0 0 2 0 0 0 4 0 0 0 0 0 0 0 0 0 0 0 0 0 0 0 1 0 0 0 0 0 0 0 0 0 0 0 9 0 0 3 58433 0 3 0 0 0 0 0 3 0 0 0
524 ATG 0 0 0 0 1 0 4 0 0 2 0 0 32 0 58159 9 1 0 0 0 0 0 0 0 0 0 0 0 0 0 0 0 0 0 0 5 0 5 0 0 4 0 0 0 0 0 3 11 0 0 0 0 0 3 0 0 0 0 0 0 0 0 1 0
525 GGG 0 0 0 0 0 0 0 0 0 0 3 0 0 0 4 0 0 0 0 0 0 0 0 0 0 0 0 0 0 0 0 0 0 0 6 0 0 0 0 0 10 0 58216 9 0 0 4 0 0 0 0 0 0 0 0 0 0 0 1 0 0 0 2 0
526 GTG 0 0 0 0 0 0 0 1 0 0 0 0 0 0 3 0 0 0 0 0 0 0 0 0 0 0 0 0 0 0 8 1 0 0 0 0 0 0 1 20 0 6 0 0 13 1 57821 7 0 1 0 0 0 0 0 0 0 4 0 0 0 0 11 3
527 TAT 0 0 0 0 0 0 0 0 0 0 0 0 11 0 0 0 0 0 0 18 0 0 0 0 0 0 0 0 0 0 0 0 0 0 0 0 0 0 0 0 0 0 0 0 0 0 0 0 1 13 0 58302 0 0 3 0 0 0 0 2 0 0 0 1
528 CAG 0 0 9 2 0 0 0 0 0 0 0 0 0 0 0 0 8 0 57853 7 0 0 1 0 0 0 6 0 0 0 1 0 0 0 1 0 0 0 0 0 0 0 0 0 0 0 0 0 0 0 2 0 0 0 0 0 0 0 0 0 0 0 0 0
529 ATT 0 0 0 0 0 0 0 3 0 0 0 1 0 1 0 58358 0 0 0 0 0 0 0 0 0 0 0 0 0 0 0 0 0 0 0 0 0 0 0 0 0 0 0 0 0 0 0 7 0 0 0 0 0 0 0 0 0 0 0 0 0 0 0 0
530 CTG 0 0 0 0 0 0 0 0 0 0 0 0 0 0 2 0 0 0 0 0 0 0 1 0 0 0 1 0 4 0 58496 2 0 0 0 0 0 0 0 0 0 0 0 0 0 0 0 0 0 0 0 0 0 0 0 0 0 0 0 0 0 0 3 0
531 GCG 0 0 0 0 0 0 5 0 0 0 0 0 0 0 0 0 0 0 0 0 0 0 0 0 0 0 0 0 0 0 0 0 0 0 6 0 6 0 58583 7 0 0 1 6 0 0 14 0 0 0 0 0 0 2 7 3 0 0 0 0 0 0 0 0
532 ATC 0 1 0 0 0 10 0 0 0 2 0 0 10 58625 0 10 0 0 0 0 0 0 0 0 0 0 0 0 0 0 0 0 0 0 0 0 0 0 0 0 0 0 0 0 0 0 0 0 0 0 0 0 0 0 0 0 0 0 0 0 0 1 0 0
533 TAC 0 4 0 0 0 0 0 0 0 0 0 0 0 0 0 0 0 11 0 0 0 0 0 0 0 0 0 0 0 0 0 0 0 0 0 0 0 0 0 0 0 0 0 0 0 0 0 0 10 58578 0 3 0 1 0 0 0 1 0 0 0 0 0 0
534 TCA 0 0 0 0 3 0 0 0 0 0 0 0 0 0 0 0 0 0 0 0 10 0 0 0 0 0 0 0 0 0 0 0 0 0 0 0 0 0 0 0 0 0 0 0 0 0 0 0 10 0 0 0 58477 0 9 1 0 0 0 0 2 0 0 0
535 ACT 0 0 0 6 6 6 0 58682 0 0 0 0 0 0 2 6 0 0 0 0 0 0 0 0 0 0 0 0 0 0 0 0 0 0 0 0 0 0 1 1 0 0 0 0 0 0 0 0 0 0 0 0 0 15 0 1 0 0 0 0 0 0 0 0
536 GTC 0 0 0 0 0 0 0 0 0 0 0 0 0 7 0 0 0 0 0 0 0 0 0 0 0 0 0 0 0 1 0 0 0 0 0 0 0 1 0 12 0 0 0 0 8 58596 0 11 0 0 0 0 0 0 0 0 0 0 0 0 0 0 0 0
537 GCC 0 0 0 0 0 7 0 0 0 0 0 0 0 0 0 0 0 0 0 0 0 0 0 0 0 0 0 0 0 0 0 0 0 2 0 0 5 58701 1 14 0 0 0 0 0 7 0 0 0 0 0 0 0 4 0 0 0 0 0 0 0 0 0 0
538 AGT 0 0 0 2 0 0 0 6 2 2 0 58729 0 0 0 2 0 0 0 0 0 0 0 0 0 0 0 1 0 0 0 0 0 0 0 0 1 0 0 0 0 0 0 6 0 0 0 0 0 0 0 0 0 0 0 0 0 0 0 12 0 0 0 0
539 TCA 0 0 0 0 2 0 0 0 0 0 0 0 0 0 0 0 0 0 0 0 1 0 0 0 0 0 0 0 0 0 0 0 0 0 0 0 1 0 0 0 0 0 0 0 0 0 0 0 9 0 0 0 58661 1 0 1 0 0 0 0 9 0 0 0
540 CTG 0 0 0 0 0 0 0 0 0 0 0 2 0 3 10 1 0 0 0 0 0 0 3 0 0 0 1 0 2 0 58695 1 0 0 0 0 0 0 0 0 0 0 0 0 0 0 12 0 0 0 0 0 0 0 0 1 0 0 0 0 0 0 5 2
541 GTG 0 0 0 0 0 0 0 0 0 0 0 0 0 1 2 0 0 0 0 0 0 0 3 0 0 0 0 0 0 0 2 0 0 0 0 0 0 0 2 0 0 0 0 0 13 1 58616 2 0 0 0 3 0 0 0 0 0 0 0 0 0 0 14 0
542 CTT 0 0 0 0 0 0 0 3 0 0 0 0 0 0 0 15 0 0 0 1 0 0 0 12 0 0 0 0 1 6 0 58637 0 0 0 0 2 0 0 0 0 0 0 0 0 0 0 0 0 0 0 0 3 0 0 0 0 12 0 0 0 16 2 5
543 TTG 0 0 0 0 0 0 0 0 0 0 0 0 2 2 2 0 0 0 0 0 0 0 0 0 0 0 0 0 0 0 3 0 0 0 0 0 0 0 0 0 0 0 0 1 0 0 0 0 0 0 1 0 0 0 14 0 0 0 4 0 4 0 58692 1
544 GTC 0 0 0 0 0 0 0 0 0 0 0 0 0 7 0 0 0 0 0 0 0 0 0 0 0 0 0 0 0 0 0 0 0 0 0 0 0 4 0 0 0 1 0 0 12 58589 0 2 0 0 0 0 0 0 0 0 0 0 0 0 0 13 0 2
545 TCC 0 0 0 0 0 2 0 0 0 0 0 0 0 0 0 0 0 0 0 0 0 10 0 0 0 0 0 0 0 0 0 0 0 0 0 0 0 0 0 3 0 0 0 0 0 0 0 0 0 7 0 0 6 58624 0 5 0 0 0 0 0 0 0 0
546 CTG 0 0 0 0 0 0 0 0 0 0 0 0 0 0 13 1 0 0 3 0 0 0 15 0 0 0 0 0 2 1 58659 1 0 0 0 0 0 0 0 0 0 0 0 0 0 0 0 0 0 0 0 0 0 0 0 0 0 0 0 0 0 0 0 0
547 GGG 0 0 0 0 0 0 0 0 0 0 0 0 0 0 0 0 0 0 0 0 0 0 0 0 0 0 0 0 0 0 0 0 0 0 0 0 0 0 0 0 0 0 58732 6 0 0 5 0 0 0 0 0 0 0 0 0 0 0 3 0 0 0 0 0
548 GCA 0 0 0 0 24 0 0 0 0 0 0 0 0 0 0 0 0 0 0 0 4 0 0 0 0 0 0 0 0 0 0 0 3 0 0 0 58262 0 1 6 5 0 0 0 4 0 0 0 0 0 0 0 416 0 0 0 0 0 0 0 0 0 0 0
549 ATC 0 0 0 0 0 9 0 0 0 0 0 0 5 58720 0 4 0 0 0 0 0 0 0 0 0 0 0 0 0 0 0 0 0 0 0 0 0 0 0 1 0 0 0 0 0 14 0 0 0 0 0 0 0 0 0 0 0 0 0 0 0 1 0 0
550 AGT 0 0 0 3 0 4 0 0 0 0 0 58619 0 0 0 33 0 0 0 0 0 0 0 0 0 0 0 0 0 0 0 0 0 0 0 0 1 0 2 1 6 0 0 4 0 0 0 11 0 0 0 0 0 0 0 0 0 0 0 1 0 0 0 4
551 TTC 0 0 0 0 0 0 0 0 0 0 0 7 0 1 0 0 0 0 0 0 0 0 3 0 0 0 0 0 0 1 0 0 0 0 0 0 0 0 0 2 0 1 0 0 0 0 0 0 0 0 0 0 0 0 0 0 0 0 0 0 6 58725 0 7
552 TGG 0 0 0 0 0 0 0 0 0 0 0 0 0 0 0 0 0 0 0 0 0 0 0 0 0 0 2 0 0 0 0 0 0 0 0 0 0 0 0 0 0 0 1 0 0 0 0 0 0 0 5 0 0 0 0 0 2 1 58721 6 0 0 0 0
553 ATG 0 0 0 0 0 0 0 0 0 1 1 0 3 0 58712 3 0 0 0 0 0 0 0 0 0 0 0 0 0 0 0 0 0 0 0 0 0 0 0 4 0 0 4 0 0 0 4 0 0 0 0 0 0 0 0 0 0 0 0 0 0 0 0 0
554 TGT 0 0 0 0 0 0 0 0 0 0 0 2 0 2 0 0 0 0 0 0 0 0 0 0 0 0 0 1 0 6 0 0 0 0 0 0 0 0 0 0 0 0 0 0 0 0 0 0 0 0 0 3 0 0 0 0 1 3 0 58710 1 0 0 7
555 TCT 0 0 0 0 0 0 0 0 0 0 0 0 0 0 0 0 0 0 3 0 0 0 0 3 0 0 0 0 0 0 0 0 0 0 0 0 0 0 0 0 0 0 0 0 5 0 0 0 0 8 0 6 1 8 8 58644 0 0 3 0 0 0 0 2
556 AAT 3 19 7 58709 0 0 0 0 0 0 0 1 4 0 0 4 0 0 0 0 0 0 0 0 0 0 0 0 0 0 0 0 0 0 0 3 0 0 0 0 0 0 0 0 0 0 8 1 0 0 0 7 0 0 0 0 0 0 0 0 0 0 0 0
557 GGG 0 0 0 0 0 0 0 0 0 0 3 0 0 0 0 0 0 0 0 0 0 0 0 0 0 0 0 0 0 0 0 0 0 0 2 0 0 0 0 0 8 0 58721 13 0 0 4 0 0 0 0 0 0 0 0 0 0 0 3 0 0 0 0 0
558 TCT 0 0 0 0 0 0 0 0 0 0 0 0 0 0 0 0 0 0 1 0 0 0 0 0 0 0 0 0 0 0 0 0 0 0 0 0 2 0 0 0 0 0 0 0 0 0 5 0 0 0 0 9 2 1 3 58694 0 0 0 1 0 0 0 6
559 TTG 0 0 0 0 0 0 0 0 0 0 0 0 0 0 0 0 0 0 0 0 0 0 0 0 0 0 0 0 0 0 10 0 0 0 0 0 0 0 0 0 0 0 0 0 0 0 2 5 0 0 2 0 0 0 2 0 0 0 0 0 9 0 58746 0
560 CAG 0 0 6 0 0 0 0 7 0 0 0 0 0 0 0 0 5 0 58704 3 0 0 1 0 0 0 5 0 0 0 0 0 0 0 1 0 0 0 0 0 0 0 0 0 0 0 0 0 0 0 27 0 1 5 0 0 0 0 0 0 0 0 0 0
561 TGC 0 0 0 0 0 0 0 0 0 0 0 0 6 0 0 0 0 0 0 0 0 0 0 0 0 1 0 0 4 0 0 0 0 0 0 0 0 0 0 0 0 1 0 0 0 0 0 1 0 29 0 0 0 2 0 0 3 58696 1 10 0 1 0 0
562 AGA 4 0 0 0 0 0 0 0 58747 0 0 0 3 0 0 0 1 0 0 0 0 0 0 0 11 0 0 0 0 0 0 0 0 0 0 0 0 0 0 0 3 0 0 0 0 0 0 0 0 0 0 0 0 0 0 0 1 0 0 0 0 0 0 0
563 ATA 0 0 0 0 2 0 0 0 0 0 0 0 58742 1 1 1 0 0 0 0 0 0 0 0 0 0 0 0 0 0 0 0 0 0 0 0 0 0 0 0 0 0 0 0 8 0 0 0 0 0 0 0 0 0 0 0 0 0 0 0 3 4 0 0
564 TGC 0 0 0 0 0 0 0 0 0 0 0 0 0 0 0 0 0 0 0 0 0 0 0 0 0 1 0 0 0 0 0 0 0 0 0 0 0 0 0 0 0 0 0 0 0 0 0 0 0 8 0 0 0 0 0 0 5 58720 1 9 0 6 0 0
565 ATC 0 0 0 0 0 2 0 0 0 0 0 0 4 58692 1 1 0 0 0 0 0 0 0 0 0 0 0 0 0 1 0 0 0 0 0 0 0 0 0 0 0 0 0 0 0 1 0 0 0 0 0 0 0 0 0 0 0 0 0 0 0 0 0 0
566 TGA 0 0 0 0 0 0 0 0 0 0 0 0 0 0 0 0 0 0 0 0 0 0 0 0 11 0 0 0 0 0 0 0 0 0 0 0 0 0 0 0 1 0 0 0 0 0 0 0 6 0 0 0 0 0 0 0 58715 3 4 1 4 0 0 0
