# Supplementary material for: Complete mapping of viral escape from neutralizing antibodies
Source: PLoS Pathog. 2017 Mar 13;13(3):e1006271. doi: 10.1371/journal.ppat.1006271 (PMC5363992; doi:10.1371/journal.ppat.1006271)
Supplement: S2 File — This ZIP archive contains the computer code to perform the data analysis described in this manuscript. The analysis is performed by the iPython notebook found in the ZIP archive. (ZIP) [file ppat.1006271.s008.zip › S2_File/counts_and_alignments/L3_H17L19_c1_summarystats.txt]

total read pairs = 5073955
read pairs that fail Illumina filter = 0
low quality read pairs = 457143
barcodes randomly purged = 0
discarded barcodes with 1 reads = 40818
aligned barcodes with 2 reads = 8250
discarded barcodes with 2 reads = 107
un-alignable barcodes with 2 reads = 1199
aligned barcodes with 3 reads = 10815
discarded barcodes with 3 reads = 207
un-alignable barcodes with 3 reads = 1453
aligned barcodes with 4 reads = 15188
discarded barcodes with 4 reads = 378
un-alignable barcodes with 4 reads = 1747
aligned barcodes with 5 reads = 20465
discarded barcodes with 5 reads = 594
un-alignable barcodes with 5 reads = 2214
aligned barcodes with 6 reads = 26602
discarded barcodes with 6 reads = 980
un-alignable barcodes with 6 reads = 2846
aligned barcodes with 7 reads = 32687
discarded barcodes with 7 reads = 1449
un-alignable barcodes with 7 reads = 3187
aligned barcodes with 8 reads = 37157
discarded barcodes with 8 reads = 1792
un-alignable barcodes with 8 reads = 3605
aligned barcodes with 9 reads = 39968
discarded barcodes with 9 reads = 2236
un-alignable barcodes with 9 reads = 3739
aligned barcodes with 10 reads = 39980
discarded barcodes with 10 reads = 2342
un-alignable barcodes with 10 reads = 3648
aligned barcodes with 11 reads = 37832
discarded barcodes with 11 reads = 2518
un-alignable barcodes with 11 reads = 3430
aligned barcodes with 12 reads = 33208
discarded barcodes with 12 reads = 2386
un-alignable barcodes with 12 reads = 3104
aligned barcodes with 13 reads = 27717
discarded barcodes with 13 reads = 2162
un-alignable barcodes with 13 reads = 2541
aligned barcodes with 14 reads = 21750
discarded barcodes with 14 reads = 1832
un-alignable barcodes with 14 reads = 1915
aligned barcodes with 15 reads = 16178
discarded barcodes with 15 reads = 1464
un-alignable barcodes with 15 reads = 1381
aligned barcodes with 16 reads = 11510
discarded barcodes with 16 reads = 1120
un-alignable barcodes with 16 reads = 1032
aligned barcodes with 17 reads = 7755
discarded barcodes with 17 reads = 747
un-alignable barcodes with 17 reads = 684
aligned barcodes with 18 reads = 5008
discarded barcodes with 18 reads = 504
un-alignable barcodes with 18 reads = 449
aligned barcodes with 19 reads = 3104
discarded barcodes with 19 reads = 316
un-alignable barcodes with 19 reads = 267
aligned barcodes with 20 reads = 1845
discarded barcodes with 20 reads = 224
un-alignable barcodes with 20 reads = 163
aligned barcodes with 21 reads = 1120
discarded barcodes with 21 reads = 139
un-alignable barcodes with 21 reads = 87
aligned barcodes with 22 reads = 564
discarded barcodes with 22 reads = 84
un-alignable barcodes with 22 reads = 50
aligned barcodes with 23 reads = 324
discarded barcodes with 23 reads = 64
un-alignable barcodes with 23 reads = 30
aligned barcodes with 24 reads = 206
discarded barcodes with 24 reads = 23
un-alignable barcodes with 24 reads = 18
aligned barcodes with 25 reads = 105
discarded barcodes with 25 reads = 12
un-alignable barcodes with 25 reads = 11
aligned barcodes with 26 reads = 78
discarded barcodes with 26 reads = 13
un-alignable barcodes with 26 reads = 7
aligned barcodes with 27 reads = 41
discarded barcodes with 27 reads = 9
un-alignable barcodes with 27 reads = 5
aligned barcodes with 28 reads = 20
discarded barcodes with 28 reads = 6
un-alignable barcodes with 28 reads = 2
aligned barcodes with 29 reads = 22
discarded barcodes with 29 reads = 7
aligned barcodes with 30 reads = 13
discarded barcodes with 30 reads = 5
un-alignable barcodes with 30 reads = 1
aligned barcodes with 31 reads = 12
discarded barcodes with 31 reads = 3
aligned barcodes with 32 reads = 10
aligned barcodes with 33 reads = 3
discarded barcodes with 33 reads = 2
aligned barcodes with 34 reads = 3
discarded barcodes with 34 reads = 1
un-alignable barcodes with 34 reads = 1
aligned barcodes with 35 reads = 3
discarded barcodes with 35 reads = 1
aligned barcodes with 37 reads = 1
aligned barcodes with 39 reads = 1
