# Supplementary material for: Complete mapping of viral escape from neutralizing antibodies
Source: PLoS Pathog. 2017 Mar 13;13(3):e1006271. doi: 10.1371/journal.ppat.1006271 (PMC5363992; doi:10.1371/journal.ppat.1006271)
Supplement: S2 File — This ZIP archive contains the computer code to perform the data analysis described in this manuscript. The analysis is performed by the iPython notebook found in the ZIP archive. (ZIP) [file ppat.1006271.s008.zip › S2_File/counts_and_alignments/L3_H17L19_c2_.log]

2016-11-08 11:57:23,452 - INFO - Beginning execution of dms_barcodedsubamplicons in directory /home/jbloom/flu_mutational_antigenic_profiling_paper/supplementalfiles/SupplementaryFile2

2016-11-08 11:57:23,452 - INFO - Progress will be logged to ./counts_and_alignments//L3_H17L19_c2_.log
2016-11-08 11:57:24,141 - INFO - Version information for dms_tools and associated packages.
	Time and date: Tue Nov  8 11:57:23 2016
	Platform: Linux-3.13.0-49-generic-x86_64-with-Ubuntu-14.04-trusty
	Python version: 2.7.6 (default, Mar 22 2014, 22:59:56)  [GCC 4.8.2]
	dms_tools version: 1.1.20
	Bio version: 1.68
	numpy version: 1.11.2
	scipy version: 0.18.1
	matplotlib version: 1.5.3
	cython version: 0.25.1
	pystan version: 2.12.0.0
	weblogolib version: 3.4
	PyPDF2 version: 1.26.0
	pandas version: 0.19.1

2016-11-08 11:57:24,142 - INFO - Parsed the following arguments:
	minreadconcurrence = 0.75
	maxmuts = 4
	maxlowqfrac = 0.075
	r1files = ['./FASTQ_files/L3_H17L19_c2_1.fastq']
	minreadidentity = 0.9
	purgefrac = 0
	R1trimlength = 200
	R1_is_antisense = False
	r2files = ['./FASTQ_files/L3_H17L19_c2_2.fastq']
	alignspecs = [(1, 285, 36, 37), (286, 570, 31, 32), (571, 855, 37, 32), (856, 1140, 31, 36), (1141, 1425, 29, 33), (1426, 1698, 40, 43)]
	R2trimlength = 170
	maxreadtrim = 3
	barcodeinfo = False
	chartype = codon
	barcodelength = 8
	minreadsperbarcode = 2
	minq = 15
	outprefix = ./counts_and_alignments//L3_H17L19_c2_
	refseq = WSN_HA_reference.fa
	purgereadfrac = 0
	seed = 1

2016-11-08 11:57:24,155 - INFO - Read a reference sequence of 566 codons from WSN_HA_reference.fa

2016-11-08 11:57:24,155 - INFO - Now parsing reads from the following:
	r1files: ./FASTQ_files/L3_H17L19_c2_1.fastq
	r2files: ./FASTQ_files/L3_H17L19_c2_2.fastq
2016-11-08 11:57:28,382 - INFO - Reads parsed so far: 100000
2016-11-08 11:57:32,433 - INFO - Reads parsed so far: 200000
2016-11-08 11:57:36,372 - INFO - Reads parsed so far: 300000
2016-11-08 11:57:39,606 - INFO - Reads parsed so far: 400000
2016-11-08 11:57:44,998 - INFO - Reads parsed so far: 500000
2016-11-08 11:57:47,997 - INFO - Reads parsed so far: 600000
2016-11-08 11:57:51,431 - INFO - Reads parsed so far: 700000
2016-11-08 11:57:55,437 - INFO - Reads parsed so far: 800000
2016-11-08 11:57:59,660 - INFO - Reads parsed so far: 900000
2016-11-08 11:58:02,876 - INFO - Reads parsed so far: 1000000
2016-11-08 11:58:06,671 - INFO - Reads parsed so far: 1100000
2016-11-08 11:58:10,578 - INFO - Reads parsed so far: 1200000
2016-11-08 11:58:13,608 - INFO - Reads parsed so far: 1300000
2016-11-08 11:58:17,109 - INFO - Reads parsed so far: 1400000
2016-11-08 11:58:20,826 - INFO - Reads parsed so far: 1500000
2016-11-08 11:58:24,582 - INFO - Reads parsed so far: 1600000
2016-11-08 11:58:27,716 - INFO - Reads parsed so far: 1700000
2016-11-08 11:58:32,232 - INFO - Reads parsed so far: 1800000
2016-11-08 11:58:35,460 - INFO - Reads parsed so far: 1900000
2016-11-08 11:58:38,605 - INFO - Reads parsed so far: 2000000
2016-11-08 11:58:42,332 - INFO - Reads parsed so far: 2100000
2016-11-08 11:58:46,114 - INFO - Reads parsed so far: 2200000
2016-11-08 11:58:49,741 - INFO - Reads parsed so far: 2300000
2016-11-08 11:58:52,690 - INFO - Reads parsed so far: 2400000
2016-11-08 11:58:56,579 - INFO - Reads parsed so far: 2500000
2016-11-08 11:59:00,167 - INFO - Reads parsed so far: 2600000
2016-11-08 11:59:03,373 - INFO - Reads parsed so far: 2700000
2016-11-08 11:59:07,421 - INFO - Reads parsed so far: 2800000
2016-11-08 11:59:11,017 - INFO - Reads parsed so far: 2900000
2016-11-08 11:59:15,153 - INFO - Reads parsed so far: 3000000
2016-11-08 11:59:18,277 - INFO - Reads parsed so far: 3100000
2016-11-08 11:59:22,478 - INFO - Reads parsed so far: 3200000
2016-11-08 11:59:26,426 - INFO - Reads parsed so far: 3300000
2016-11-08 11:59:30,356 - INFO - Reads parsed so far: 3400000
2016-11-08 11:59:33,938 - INFO - Reads parsed so far: 3500000
2016-11-08 11:59:38,113 - INFO - Reads parsed so far: 3600000
2016-11-08 11:59:41,819 - INFO - Reads parsed so far: 3700000
2016-11-08 11:59:44,886 - INFO - Reads parsed so far: 3800000
2016-11-08 11:59:48,528 - INFO - Reads parsed so far: 3900000
2016-11-08 11:59:52,091 - INFO - Reads parsed so far: 4000000
2016-11-08 11:59:55,481 - INFO - Reads parsed so far: 4100000
2016-11-08 11:59:58,588 - INFO - Reads parsed so far: 4200000
2016-11-08 12:00:02,155 - INFO - Reads parsed so far: 4300000
2016-11-08 12:00:06,228 - INFO - Reads parsed so far: 4400000
2016-11-08 12:00:09,252 - INFO - Reads parsed so far: 4500000
2016-11-08 12:00:12,782 - INFO - Reads parsed so far: 4600000
2016-11-08 12:00:16,716 - INFO - Reads parsed so far: 4700000
2016-11-08 12:00:19,966 - INFO - Reads parsed so far: 4800000
2016-11-08 12:00:23,185 - INFO - Reads parsed so far: 4900000
2016-11-08 12:00:26,621 - INFO - Reads parsed so far: 5000000
2016-11-08 12:00:30,846 - INFO - Reads parsed so far: 5100000
2016-11-08 12:00:33,838 - INFO - Reads parsed so far: 5200000
2016-11-08 12:00:37,606 - INFO - Reads parsed so far: 5300000
2016-11-08 12:00:39,482 - INFO - Finished parsing all 5356951 reads; ended up with 524644 unique barcodes.

2016-11-08 12:00:39,485 - INFO - Now examining the 524644 barcodes to see if reads meet criteria for retention
2016-11-08 12:00:45,842 - INFO - Barcodes examined so far: 100000
2016-11-08 12:00:52,167 - INFO - Barcodes examined so far: 200000
2016-11-08 12:00:58,507 - INFO - Barcodes examined so far: 300000
2016-11-08 12:01:04,946 - INFO - Barcodes examined so far: 400000
2016-11-08 12:01:13,648 - INFO - Barcodes examined so far: 500000
2016-11-08 12:01:17,267 - INFO - Finished examining all 524644 barcodes

2016-11-08 12:01:17,267 - INFO - Writing the codon counts to ./counts_and_alignments//L3_H17L19_c2_counts.txt
2016-11-08 12:01:17,291 - INFO - Here are the summary statistics (these are also being written to ./counts_and_alignments//L3_H17L19_c2_summarystats.txt):
	total read pairs = 5356951
	read pairs that fail Illumina filter = 0
	low quality read pairs = 482536
	barcodes randomly purged = 0
	discarded barcodes with 1 reads = 56830
	aligned barcodes with 2 reads = 7294
	discarded barcodes with 2 reads = 113
	un-alignable barcodes with 2 reads = 1105
	aligned barcodes with 3 reads = 9465
	discarded barcodes with 3 reads = 172
	un-alignable barcodes with 3 reads = 1357
	aligned barcodes with 4 reads = 13353
	discarded barcodes with 4 reads = 389
	un-alignable barcodes with 4 reads = 1599
	aligned barcodes with 5 reads = 18575
	discarded barcodes with 5 reads = 612
	un-alignable barcodes with 5 reads = 2076
	aligned barcodes with 6 reads = 24301
	discarded barcodes with 6 reads = 923
	un-alignable barcodes with 6 reads = 2614
	aligned barcodes with 7 reads = 30138
	discarded barcodes with 7 reads = 1371
	un-alignable barcodes with 7 reads = 3169
	aligned barcodes with 8 reads = 35013
	discarded barcodes with 8 reads = 1906
	un-alignable barcodes with 8 reads = 3521
	aligned barcodes with 9 reads = 38318
	discarded barcodes with 9 reads = 2246
	un-alignable barcodes with 9 reads = 3855
	aligned barcodes with 10 reads = 39407
	discarded barcodes with 10 reads = 2488
	un-alignable barcodes with 10 reads = 3872
	aligned barcodes with 11 reads = 38487
	discarded barcodes with 11 reads = 2614
	un-alignable barcodes with 11 reads = 3609
	aligned barcodes with 12 reads = 34967
	discarded barcodes with 12 reads = 2642
	un-alignable barcodes with 12 reads = 3254
	aligned barcodes with 13 reads = 30009
	discarded barcodes with 13 reads = 2387
	un-alignable barcodes with 13 reads = 2680
	aligned barcodes with 14 reads = 24250
	discarded barcodes with 14 reads = 2121
	un-alignable barcodes with 14 reads = 2208
	aligned barcodes with 15 reads = 18614
	discarded barcodes with 15 reads = 1574
	un-alignable barcodes with 15 reads = 1618
	aligned barcodes with 16 reads = 13652
	discarded barcodes with 16 reads = 1278
	un-alignable barcodes with 16 reads = 1201
	aligned barcodes with 17 reads = 9463
	discarded barcodes with 17 reads = 949
	un-alignable barcodes with 17 reads = 861
	aligned barcodes with 18 reads = 6481
	discarded barcodes with 18 reads = 659
	un-alignable barcodes with 18 reads = 576
	aligned barcodes with 19 reads = 3959
	discarded barcodes with 19 reads = 469
	un-alignable barcodes with 19 reads = 333
	aligned barcodes with 20 reads = 2538
	discarded barcodes with 20 reads = 292
	un-alignable barcodes with 20 reads = 241
	aligned barcodes with 21 reads = 1566
	discarded barcodes with 21 reads = 188
	un-alignable barcodes with 21 reads = 129
	aligned barcodes with 22 reads = 896
	discarded barcodes with 22 reads = 127
	un-alignable barcodes with 22 reads = 87
	aligned barcodes with 23 reads = 478
	discarded barcodes with 23 reads = 78
	un-alignable barcodes with 23 reads = 43
	aligned barcodes with 24 reads = 309
	discarded barcodes with 24 reads = 42
	un-alignable barcodes with 24 reads = 14
	aligned barcodes with 25 reads = 175
	discarded barcodes with 25 reads = 21
	un-alignable barcodes with 25 reads = 12
	aligned barcodes with 26 reads = 104
	discarded barcodes with 26 reads = 22
	un-alignable barcodes with 26 reads = 9
	aligned barcodes with 27 reads = 70
	discarded barcodes with 27 reads = 10
	un-alignable barcodes with 27 reads = 4
	aligned barcodes with 28 reads = 37
	discarded barcodes with 28 reads = 8
	un-alignable barcodes with 28 reads = 3
	aligned barcodes with 29 reads = 32
	discarded barcodes with 29 reads = 7
	un-alignable barcodes with 29 reads = 1
	aligned barcodes with 30 reads = 29
	discarded barcodes with 30 reads = 2
	un-alignable barcodes with 30 reads = 3
	aligned barcodes with 31 reads = 24
	discarded barcodes with 31 reads = 1
	aligned barcodes with 32 reads = 8
	discarded barcodes with 32 reads = 1
	un-alignable barcodes with 32 reads = 2
	aligned barcodes with 33 reads = 8
	discarded barcodes with 33 reads = 3
	aligned barcodes with 34 reads = 5
	discarded barcodes with 34 reads = 1
	un-alignable barcodes with 34 reads = 1
	aligned barcodes with 35 reads = 4
	discarded barcodes with 35 reads = 2
	aligned barcodes with 36 reads = 6
	aligned barcodes with 37 reads = 1
	discarded barcodes with 37 reads = 1
	aligned barcodes with 39 reads = 1
	aligned barcodes with 42 reads = 1
2016-11-08 12:01:17,292 - INFO - Successful completion of dms_barcodedsubamplicons at Tue Nov  8 12:01:17 2016
