# Supplementary material for: Complete mapping of viral escape from neutralizing antibodies
Source: PLoS Pathog. 2017 Mar 13;13(3):e1006271. doi: 10.1371/journal.ppat.1006271 (PMC5363992; doi:10.1371/journal.ppat.1006271)
Supplement: S2 File — This ZIP archive contains the computer code to perform the data analysis described in this manuscript. The analysis is performed by the iPython notebook found in the ZIP archive. (ZIP) [file ppat.1006271.s008.zip › S2_File/counts_and_alignments/L3_H17L19_c2_counts.txt]

# POSITION WT AAA AAC AAG AAT ACA ACC ACG ACT AGA AGC AGG AGT ATA ATC ATG ATT CAA CAC CAG CAT CCA CCC CCG CCT CGA CGC CGG CGT CTA CTC CTG CTT GAA GAC GAG GAT GCA GCC GCG GCT GGA GGC GGG GGT GTA GTC GTG GTT TAA TAC TAG TAT TCA TCC TCG TCT TGA TGC TGG TGT TTA TTC TTG TTT
1 ATG 0 0 2 0 0 0 0 0 0 0 0 0 4 0 55245 7 0 0 0 0 0 0 0 0 0 0 0 0 0 0 9 0 0 0 0 0 0 0 0 0 0 0 0 0 0 0 1 0 0 0 0 0 0 0 0 0 0 0 0 0 0 0 0 0
2 AAG 3 0 55150 8 9 15 22 0 0 0 4 0 0 0 2 0 0 0 0 0 0 0 0 2 0 0 0 11 0 1 0 0 0 0 7 0 0 0 0 8 0 1 0 0 0 0 0 0 0 1 0 0 1 0 0 0 0 8 0 0 0 0 7 0
3 GCA 0 0 0 0 21 0 0 0 0 0 0 0 0 0 0 0 0 1 0 0 0 0 0 0 0 3 0 0 0 0 0 0 4 0 0 0 55227 1 0 0 0 0 0 0 3 0 0 0 0 0 0 0 8 0 0 0 0 0 0 0 0 0 0 0
4 AAA 55251 4 0 0 0 0 0 0 3 0 0 0 0 0 0 0 1 0 0 0 0 0 6 0 0 0 0 0 0 0 0 0 2 0 0 0 0 0 0 0 0 0 0 0 0 0 0 0 0 0 0 0 0 0 1 0 0 0 0 0 0 0 0 0
5 CTA 0 0 0 0 0 0 0 0 0 0 0 0 8 2 0 1 0 0 0 2 4 0 0 0 0 0 0 0 55243 0 2 0 0 0 0 0 0 0 0 0 0 0 0 0 0 0 0 0 0 0 0 0 0 0 8 0 0 0 0 0 2 0 0 0
6 CTG 0 0 0 0 0 0 0 0 0 0 0 0 0 0 11 0 0 0 1 0 0 0 5 0 0 0 0 0 10 1 55224 3 0 0 0 0 0 0 0 0 0 0 0 0 0 0 0 0 0 0 0 0 0 0 0 0 0 0 0 0 0 0 6 0
7 GTC 0 0 0 0 0 0 0 0 0 0 0 0 0 3 0 0 0 0 0 0 0 0 0 0 0 0 0 0 0 6 0 0 0 0 0 0 0 4 0 0 0 0 0 0 6 55184 0 10 0 0 0 0 0 0 0 0 0 0 3 0 0 29 0 0
8 CTG 0 0 0 0 0 0 0 0 0 0 0 0 1 0 3 0 0 0 0 0 0 0 16 0 0 0 1 0 8 1 55204 4 0 0 0 0 0 0 0 0 0 0 0 0 0 0 0 0 0 0 0 0 0 0 0 0 0 0 0 0 0 0 25 0
9 TTA 0 0 0 0 0 0 0 0 0 0 0 0 0 0 0 0 0 0 0 0 0 0 0 0 0 0 0 0 6 0 0 0 0 0 0 0 0 0 0 0 0 0 0 0 0 0 0 0 0 0 0 0 4 0 0 0 0 0 0 0 55247 0 1 2
10 TAT 0 0 0 1 0 0 0 0 0 0 0 0 0 0 0 0 0 0 0 5 0 0 0 0 0 0 0 0 0 0 0 0 0 0 0 0 0 0 0 0 0 0 0 0 0 0 0 0 8 27 4 55149 0 0 0 0 0 0 0 70 0 0 0 0
11 GCA 0 0 0 0 7 0 0 0 0 0 0 0 0 27 0 0 0 0 0 0 6 0 0 0 0 0 0 0 0 0 0 0 13 0 0 0 55178 6 3 0 0 0 0 0 14 0 0 0 0 0 0 0 8 0 0 0 0 0 0 0 0 0 0 0
12 TTT 0 0 0 0 0 0 0 0 0 0 0 0 0 0 0 2 0 0 0 0 0 0 0 0 0 0 0 0 0 0 5 17 0 0 0 0 0 0 0 0 0 0 0 0 2 0 0 1 0 0 0 3 0 1 0 3 0 0 0 0 0 1 0 55233
13 GTA 0 0 0 0 0 0 0 0 0 0 0 0 3 0 0 0 0 0 0 0 0 0 0 0 0 0 1 0 2 0 0 0 0 0 0 0 34 0 0 0 0 0 0 0 55208 0 14 0 0 0 0 0 0 0 0 0 0 0 0 0 2 0 0 0
14 GCT 0 0 0 0 0 0 0 3 0 0 0 0 0 0 0 0 0 0 0 0 0 0 0 0 0 0 0 0 0 0 0 0 0 0 0 14 0 29 0 55102 0 0 0 0 0 0 0 2 0 0 0 0 0 0 0 113 0 0 0 0 0 0 0 0
15 ACA 4 0 0 0 55202 1 20 10 0 0 0 0 12 0 0 0 0 0 0 0 0 0 0 0 0 0 0 0 0 0 0 0 0 0 0 0 5 0 0 0 0 0 0 0 0 0 0 0 0 0 0 0 0 4 0 0 0 0 0 0 0 0 0 0
16 GAT 0 0 0 2 0 0 0 0 0 0 0 0 0 0 0 0 0 0 0 0 0 0 0 0 0 0 0 0 0 0 0 0 0 0 0 55219 0 0 0 0 0 0 0 21 0 0 0 1 0 0 0 17 0 0 0 0 0 0 0 0 0 0 0 0
17 GCA 0 0 0 0 13 0 0 0 0 0 0 0 0 0 0 0 0 0 0 0 0 0 0 0 0 0 0 0 0 0 0 0 0 0 0 0 55202 0 21 0 0 0 0 0 7 0 0 0 0 0 0 0 5 0 0 0 0 0 0 0 0 0 0 0
18 GAC 0 3 0 0 0 0 0 0 0 0 0 0 0 0 0 0 0 0 0 0 0 0 0 0 0 0 0 0 0 0 0 0 1 55214 9 3 0 0 0 0 0 4 0 0 0 0 0 0 0 5 0 0 0 0 0 0 0 0 0 0 0 0 0 0
19 ACA 9 0 0 0 55171 3 20 0 0 0 0 0 2 0 12 0 0 0 0 0 0 0 0 0 0 0 39 0 0 0 0 0 0 0 0 0 0 0 0 0 0 0 0 0 0 0 0 0 0 0 0 0 0 0 0 0 0 0 0 0 0 0 0 0
20 ATA 1 0 0 0 1 0 0 0 0 0 0 0 55217 0 3 33 0 0 0 0 0 0 0 0 0 0 0 0 0 0 0 0 0 0 0 0 0 0 0 0 0 0 0 0 2 0 0 0 0 0 0 0 0 0 0 0 0 0 0 0 0 0 0 0
21 TGT 0 0 0 0 0 0 0 0 0 0 0 1 0 0 0 0 0 0 0 0 0 0 0 0 0 0 0 3 0 0 0 0 0 0 0 0 0 0 0 0 0 0 0 0 0 0 0 0 0 0 0 3 0 0 0 1 0 26 0 55217 0 0 0 7
22 ATA 0 0 0 0 2 0 0 0 0 0 0 0 55255 0 5 0 0 0 0 0 0 0 0 0 0 0 0 0 0 0 0 0 0 0 0 0 0 0 0 0 0 0 0 0 6 0 0 0 0 0 0 0 0 0 0 0 0 0 0 0 0 0 0 0
23 GGC 0 0 0 0 0 0 0 0 0 0 0 0 0 0 0 0 0 0 0 0 0 0 0 0 0 0 0 0 0 0 0 0 0 6 0 0 0 1 0 0 8 55189 2 8 0 7 0 0 0 0 0 0 0 0 0 0 0 7 0 0 0 0 0 0
24 TAC 0 0 0 0 0 0 0 0 0 0 0 0 0 0 0 0 0 9 0 0 0 0 0 0 0 0 0 0 0 0 0 0 0 0 0 0 0 0 0 0 0 0 0 0 0 0 0 0 13 55233 0 6 0 0 0 0 0 2 0 0 0 0 0 0
25 CAT 0 0 0 6 0 0 0 0 0 0 0 0 0 0 0 0 0 3 0 55235 0 0 0 1 0 0 0 6 0 4 11 1 0 0 0 0 0 0 0 0 0 0 0 0 0 0 0 0 0 0 0 2 0 0 0 0 0 0 0 0 0 0 0 0
26 GCG 0 0 0 0 0 0 9 0 0 0 0 0 0 0 0 0 0 0 0 0 0 0 2 0 0 0 0 0 0 0 0 0 1 0 77 0 31 5 55080 12 0 0 1 0 0 0 6 0 0 0 0 0 0 0 3 0 0 0 0 0 0 0 0 0
27 AAC 19 55231 0 7 0 0 0 0 0 2 0 0 0 0 0 0 0 0 0 0 0 0 0 0 0 0 0 0 0 0 0 0 0 4 0 0 0 0 0 0 0 0 0 0 0 0 0 0 0 0 0 0 0 0 0 0 0 0 0 0 0 0 0 0
28 AAC 13 55245 1 3 0 0 0 0 0 3 0 0 0 0 0 0 0 0 0 0 0 0 0 0 0 0 0 0 0 0 0 0 0 4 0 0 0 0 0 0 0 0 0 0 0 0 0 0 0 0 0 0 0 0 0 0 0 0 0 0 0 0 0 0
29 TCA 0 0 0 0 0 0 0 0 0 0 0 0 0 0 0 0 0 0 0 0 9 0 0 0 0 0 0 0 0 0 0 0 0 0 0 0 0 0 0 0 0 0 0 0 0 0 0 0 7 0 0 0 55243 1 3 1 0 0 0 0 0 0 0 0
30 ACC 0 7 0 0 7 55233 1 6 0 1 0 0 0 6 0 0 0 0 0 0 0 0 0 0 0 0 0 0 0 0 0 0 0 0 0 0 0 5 0 0 0 0 0 0 0 0 0 0 0 0 0 0 0 0 0 0 0 0 0 0 0 0 0 0
31 GAC 0 10 0 0 0 0 0 0 0 0 0 0 0 0 0 0 0 0 0 0 0 0 0 0 0 0 0 0 0 0 0 0 9 55233 0 8 0 0 0 0 0 2 0 0 0 0 0 0 0 1 0 0 0 0 0 0 0 0 0 0 0 0 0 0
32 ACT 0 0 0 7 0 69 0 55178 0 0 0 0 0 0 0 3 0 0 0 0 0 0 0 0 0 0 0 0 0 0 0 0 0 0 0 0 0 0 0 2 0 0 0 0 0 0 0 0 0 0 0 0 0 0 0 0 0 0 0 0 0 0 0 0
33 GTT 0 0 0 0 0 0 0 0 0 0 0 0 0 0 0 10 0 0 0 0 0 0 0 0 0 0 0 0 0 0 0 2 0 0 0 0 0 0 0 0 0 0 0 0 4 7 1 55225 0 0 0 0 0 0 0 0 0 0 0 0 0 0 0 5
34 GAC 0 7 0 0 0 0 0 0 0 0 0 0 0 0 0 0 0 0 0 0 0 0 0 0 0 0 0 0 0 0 0 0 6 55212 0 6 0 0 0 0 0 4 0 0 0 0 0 0 0 6 0 0 0 0 0 0 0 0 0 0 0 0 0 0
35 ACA 6 0 0 0 55243 0 4 0 0 0 0 0 8 0 0 0 0 0 0 0 0 0 0 0 0 0 0 0 0 0 0 0 0 0 0 0 3 0 0 0 0 0 0 0 0 0 0 0 0 0 0 0 0 0 0 0 0 0 0 0 0 0 0 0
36 ATA 0 0 0 0 2 0 0 0 0 0 0 0 55257 0 0 0 0 0 0 0 0 0 0 0 0 0 0 0 0 0 0 0 0 0 0 0 0 0 0 0 0 0 0 0 1 0 0 0 0 0 0 0 0 0 0 0 0 0 0 0 0 0 0 0
37 CTC 0 0 0 0 0 0 0 0 0 793 0 0 0 1 0 0 1 0 0 0 0 0 0 0 0 0 1 2 17 54424 0 2 0 0 0 0 0 0 0 0 0 0 0 0 0 0 0 0 0 0 0 0 20 0 0 0 0 0 0 0 0 3 0 0
38 GAG 0 0 3 0 0 0 0 0 0 0 0 0 0 0 0 0 2 0 0 0 0 0 0 0 0 0 0 0 0 0 0 0 5 0 55186 13 0 0 1 0 0 0 7 0 0 0 1 0 0 0 5 0 0 0 0 0 0 0 0 0 0 0 0 0
39 AAG 1 0 55192 3 0 0 0 0 0 0 2 0 0 0 0 0 0 0 0 0 0 0 0 0 0 0 0 0 0 0 0 0 0 0 0 0 0 0 0 0 0 0 0 0 0 0 0 0 0 0 0 0 0 0 0 0 0 0 0 0 0 0 0 0
40 AAT 2 0 1 55235 0 0 0 0 0 0 0 3 0 0 0 0 0 0 0 1 0 0 0 0 0 0 0 0 0 0 0 0 0 0 0 4 0 0 0 0 0 0 0 0 0 0 0 0 0 0 0 0 0 0 0 0 0 0 0 0 0 0 0 0
41 GTG 0 0 0 0 0 0 0 0 0 0 0 0 0 0 3 0 0 0 0 0 0 0 0 0 0 0 0 0 0 0 0 0 0 0 0 0 0 0 4 0 0 0 1 0 0 0 55102 2 0 0 0 0 0 0 0 0 0 0 0 0 0 0 1 0
42 GCA 0 0 0 0 7 0 0 0 0 0 0 0 0 0 0 0 0 0 0 0 0 0 0 0 0 0 0 0 0 0 0 0 3 0 0 0 55144 1 0 0 0 0 0 0 11 0 0 0 0 0 0 0 8 0 0 0 0 0 0 0 0 0 0 0
43 GTG 0 0 0 0 0 0 0 0 0 0 0 0 0 0 6 0 0 0 0 0 0 0 0 0 0 0 0 0 0 0 0 0 0 0 0 0 0 0 1 0 0 0 0 0 9 0 55172 1 0 0 0 0 0 0 0 0 0 0 0 0 0 0 3 0
44 ACA 2 0 0 0 54951 0 264 0 1 0 0 0 5 0 0 0 0 0 0 0 0 0 0 0 0 0 0 0 0 0 0 0 0 0 0 0 9 0 0 0 0 0 0 0 0 0 0 0 0 0 0 0 1 0 0 0 0 0 0 0 0 0 0 0
45 CAT 0 0 0 3 0 0 0 0 0 0 0 0 0 0 0 0 0 13 0 55236 0 0 0 0 0 0 0 0 0 0 0 1 0 0 0 0 0 0 0 0 0 0 0 0 0 0 0 0 0 0 0 3 0 0 0 0 0 0 0 0 0 0 0 0
46 TCT 0 0 0 0 0 0 0 0 0 0 0 0 0 0 0 0 0 0 0 0 0 0 0 2 0 0 0 0 0 0 0 0 0 0 0 0 0 0 0 0 0 0 0 0 0 0 0 0 0 0 0 16 0 12 0 55220 0 0 0 1 0 0 0 0
47 GTT 0 0 0 0 0 0 0 0 0 0 0 0 0 0 0 3 0 0 0 0 0 0 0 0 0 0 0 0 0 0 0 0 0 0 0 0 0 0 0 1 0 0 0 0 0 25 22 55142 0 0 0 0 0 0 0 0 0 0 0 0 0 0 0 41
48 AAC 14 55211 0 14 0 1 0 0 0 8 0 0 0 1 0 0 0 1 0 0 0 0 0 0 0 0 0 0 0 0 0 0 0 4 0 0 0 0 0 0 0 0 0 0 0 0 0 0 0 0 0 0 0 0 0 0 0 0 0 0 0 0 0 0
49 CTG 0 0 0 0 0 0 0 0 0 0 0 0 0 0 2 0 0 0 1 0 0 0 7 0 0 0 0 0 14 0 55159 3 0 0 0 0 0 0 0 0 0 0 0 0 0 0 2 0 0 0 0 0 0 0 0 0 0 2 0 0 0 0 2 0
50 CTC 0 0 0 0 0 0 0 0 0 0 0 0 0 11 0 0 0 1 0 0 0 0 0 0 0 0 0 0 8 55176 7 6 0 0 0 0 0 0 0 0 0 0 0 0 0 1 0 0 0 0 0 0 0 0 2 0 0 0 0 0 0 1 0 0
51 GAA 15 0 0 0 0 0 0 0 0 0 0 0 0 31 0 0 2 0 0 0 0 0 0 0 0 0 0 0 0 0 0 0 55093 1 6 4 7 0 0 0 8 0 0 0 0 0 0 0 5 0 0 0 0 0 0 0 0 0 0 0 0 0 0 0
52 GAC 0 11 0 0 0 0 0 0 0 0 0 0 0 0 0 0 0 5 0 0 0 0 0 0 0 0 0 0 0 0 0 0 4 55037 0 9 0 0 0 0 0 6 0 0 0 0 0 0 0 8 0 0 0 0 12 8 0 0 0 0 0 0 0 0
53 AGC 0 15 0 0 0 0 0 0 27 54834 1 83 0 15 11 0 0 0 1 0 0 0 0 0 0 0 0 0 0 0 0 0 0 0 4 0 0 0 0 1 0 7 0 0 30 0 0 0 0 0 0 0 0 0 0 0 0 0 0 0 0 0 0 0
54 CAC 0 6 0 0 0 0 0 0 0 0 0 0 0 0 0 0 11 55089 3 2 0 0 0 0 0 3 0 0 0 0 0 0 0 0 0 0 0 0 0 0 0 0 0 0 0 0 0 0 0 5 0 0 0 0 6 0 0 0 0 0 0 0 0 0
55 AAC 9 54937 0 7 0 0 0 0 0 3 0 0 0 0 0 0 0 0 0 0 0 0 0 0 0 0 0 0 0 0 0 0 0 3 0 0 0 0 0 0 0 0 0 0 0 0 0 0 0 0 0 0 0 0 0 0 0 0 0 0 0 0 0 0
56 GGG 0 0 0 0 0 0 0 0 0 0 4 0 0 0 0 0 0 0 0 0 0 0 0 0 0 0 2 0 0 0 0 0 2 0 5 0 0 0 1 0 106 0 54877 170 0 0 3 0 0 0 0 0 0 0 0 0 0 0 6 0 0 0 0 0
57 AAA 55192 0 4 0 0 0 0 0 5 0 0 0 0 0 0 0 2 0 0 0 0 0 0 0 0 0 0 0 0 0 0 0 8 0 0 0 0 0 0 0 0 0 0 0 0 0 0 0 1 0 0 0 0 0 0 0 0 0 0 0 0 0 0 0
58 CTA 0 0 0 0 0 0 0 0 0 0 0 0 9 0 0 8 0 0 0 0 5 0 0 0 0 0 0 0 55029 0 1 0 0 0 0 0 0 0 0 0 0 0 0 0 0 0 0 0 0 0 0 0 0 0 0 0 0 0 0 0 1 0 0 0
59 TGT 0 0 0 0 0 0 0 0 0 0 0 0 0 0 0 0 0 0 0 0 0 0 0 0 0 0 0 1 0 0 0 0 0 0 0 0 0 0 0 0 0 0 0 0 0 0 0 0 0 0 0 4 0 0 0 0 0 8 0 55229 0 0 0 0
60 AAA 55200 0 0 14 1 0 0 0 1 0 0 0 0 0 0 0 0 0 0 0 0 0 0 0 0 0 0 0 0 0 0 0 2 0 0 0 0 0 42 0 0 0 0 0 0 0 0 0 0 0 0 7 0 0 0 0 0 0 0 0 0 5 0 0
61 TTA 0 0 0 0 0 0 0 0 0 0 0 0 2 0 0 0 0 0 0 0 0 0 0 0 0 0 0 0 12 0 0 0 0 0 0 0 0 0 0 0 0 0 0 0 1 0 0 0 0 0 0 0 2 0 0 0 0 0 0 0 55206 0 0 1
62 AAA 55100 3 72 18 0 0 0 0 3 0 0 0 0 0 0 0 2 0 0 0 0 0 0 0 0 0 0 0 0 0 0 0 1 0 0 0 0 0 0 0 0 0 0 0 0 0 0 0 1 0 0 0 0 0 0 0 0 0 0 0 0 0 0 0
63 GGA 0 0 0 0 0 0 0 0 4 0 0 0 0 0 0 0 0 0 0 0 0 0 0 0 0 0 0 0 0 0 0 0 1 0 0 0 0 0 0 0 55218 0 6 0 13 0 0 0 0 0 0 0 0 0 0 0 5 0 0 0 0 0 0 0
64 ATA 15 0 0 0 3 0 0 0 0 0 0 0 55149 1 15 0 0 0 0 0 0 0 0 0 0 0 0 0 33 0 0 0 0 0 0 0 0 0 0 0 0 0 0 0 12 0 0 0 0 0 0 0 0 0 0 0 0 0 0 0 3 0 0 0
65 GCC 0 2 0 0 0 2 0 0 0 0 0 0 0 0 0 0 0 0 0 0 7 6 0 0 0 0 0 0 0 0 0 0 0 2 0 0 0 55159 0 3 0 0 6 0 0 5 0 0 0 0 0 0 0 4 0 0 0 0 0 0 0 0 0 0
66 CCA 0 0 0 0 4 0 0 0 0 0 0 0 0 0 0 0 5 0 0 0 55118 0 1 1 0 0 0 0 0 0 0 0 0 0 0 0 0 0 0 0 0 0 0 0 0 0 0 0 0 0 0 0 2 0 0 0 0 0 0 0 0 0 0 0
67 CTA 0 0 0 0 0 0 0 0 0 0 0 0 6 0 0 0 1 0 0 0 5 0 0 0 1 0 0 0 55179 0 4 0 0 0 0 0 0 0 0 0 0 0 0 0 1 0 0 0 0 0 0 0 0 0 0 0 0 0 0 0 3 0 0 0
68 CAA 3 0 0 0 0 0 0 9 0 0 0 0 0 0 0 48 55135 0 0 0 0 0 0 0 0 0 0 0 0 0 0 0 1 0 0 0 2 0 0 0 0 0 0 0 0 0 0 6 7 0 0 0 0 0 0 0 0 0 0 0 0 0 0 0
69 TTG 0 0 0 0 0 0 0 0 0 0 0 0 0 0 3 0 0 0 0 0 0 0 0 0 0 0 0 0 0 2 0 0 0 0 0 0 0 0 0 0 0 0 0 0 0 0 0 0 0 0 0 0 0 0 2 0 0 0 0 0 1 0 55190 2
70 GGG 7 0 0 0 0 0 0 0 0 0 2 0 0 0 0 0 0 0 0 0 0 0 0 0 0 0 0 0 0 0 0 0 0 0 5 0 0 0 0 0 2 0 55197 27 0 0 2 0 0 0 0 0 0 0 0 0 0 0 0 0 0 0 0 0
71 AAA 55206 5 39 2 0 0 0 0 1 0 0 0 0 0 0 0 0 0 0 0 0 0 0 0 0 0 0 0 0 0 0 0 12 0 0 0 0 0 0 0 0 0 7 0 0 0 0 0 0 0 0 0 0 0 0 0 0 0 0 0 0 0 0 0
72 TGT 0 0 0 0 0 0 0 0 0 0 0 1 0 0 0 0 0 0 0 0 0 0 0 0 0 0 0 2 0 0 0 0 0 0 0 0 0 0 0 0 0 0 0 11 0 0 0 0 0 0 0 4 0 0 0 1 0 5 0 55222 0 0 0 12
73 AAC 4 55182 0 7 0 0 0 0 0 12 0 0 0 0 0 0 0 0 0 0 0 0 0 0 0 0 1 0 0 0 0 0 0 26 0 0 0 0 0 0 0 0 0 0 0 0 0 0 0 0 0 0 0 0 0 0 0 0 0 0 0 0 0 0
74 ATC 0 0 0 0 0 17 0 0 0 0 0 0 20 55159 0 5 0 0 0 0 0 0 0 0 0 0 0 0 0 2 3 0 0 0 0 0 0 0 0 0 0 0 0 0 0 2 0 12 0 0 0 0 0 0 0 0 0 0 0 0 0 0 0 0
75 ACC 0 4 0 0 2 55199 0 15 0 0 0 0 0 1 0 0 0 0 0 0 0 1 0 0 0 0 0 0 0 0 0 0 0 0 0 0 0 6 0 0 0 0 2 0 19 0 0 0 0 0 0 0 0 0 0 0 0 0 0 0 0 0 0 0
76 GGA 0 0 0 0 0 0 0 0 5 0 0 0 0 0 0 0 0 0 0 0 0 0 0 0 0 0 0 0 0 0 0 0 12 0 0 0 2 0 0 0 55196 8 4 0 15 0 0 0 0 0 0 0 0 0 0 0 3 0 0 0 0 0 0 0
77 TGG 0 0 0 0 0 0 0 0 0 0 0 0 0 0 0 0 0 0 0 0 0 0 0 0 0 0 0 0 0 0 0 0 0 0 0 0 0 0 0 0 0 0 0 0 0 0 0 0 0 0 1 0 0 0 0 0 8 1 55171 59 0 0 3 0
78 CTC 0 0 0 0 0 0 0 0 0 0 0 0 1 11 0 0 0 1 0 0 0 3 0 0 0 1 0 0 79 55144 0 0 0 0 0 0 0 0 0 0 0 0 0 0 0 4 0 0 0 0 0 0 0 0 0 0 0 0 0 0 0 0 0 0
79 TTG 0 0 0 0 0 0 0 0 0 0 0 0 0 0 1 0 0 0 0 0 0 0 0 0 0 0 0 0 0 0 7 0 0 0 0 0 0 0 0 0 0 0 0 0 0 0 3 0 1 0 0 0 0 0 5 0 0 0 0 0 13 0 55196 2
80 GGA 0 0 0 0 0 0 0 0 2 0 0 0 0 0 0 0 0 0 0 0 0 0 0 0 0 0 0 0 0 0 0 0 12 0 0 0 0 0 0 0 55205 0 9 0 13 0 0 0 0 0 0 0 0 0 0 0 9 0 0 0 0 0 0 0
81 AAT 1 3 0 55238 0 0 0 0 0 0 0 2 0 0 0 0 0 0 0 3 0 0 0 0 0 0 0 0 0 0 0 0 0 0 0 3 0 0 0 0 0 0 0 0 0 0 0 0 0 0 0 1 0 0 0 0 0 0 0 0 0 0 0 0
82 CCA 0 0 0 0 32 0 0 0 0 0 0 0 0 0 0 0 1 0 0 0 55189 0 31 1 0 0 0 0 2 0 0 0 0 0 0 0 0 0 0 0 0 0 0 0 0 0 0 0 0 0 0 0 3 0 0 0 0 0 0 0 0 0 0 0
83 GAA 0 0 0 0 0 0 0 0 0 0 0 0 0 0 0 0 0 0 0 0 0 0 0 0 0 0 0 0 13 1 0 0 55247 0 0 0 0 0 0 0 0 0 0 0 0 0 0 0 1 8 0 1 0 0 0 0 0 0 0 0 0 0 0 0
84 TGC 0 0 0 0 0 0 0 0 0 13 0 0 0 0 0 0 0 0 0 0 0 0 0 0 0 1 0 0 0 0 0 0 0 0 0 0 0 0 0 0 0 0 0 0 0 0 0 0 0 5 0 0 0 0 0 0 28 55151 3 48 0 3 0 0
85 GAC 0 11 0 0 0 0 0 0 0 0 0 0 0 0 0 0 0 0 0 0 0 0 0 0 0 0 0 0 0 0 0 0 7 55138 0 95 0 1 0 0 0 4 0 0 0 0 0 0 0 5 0 0 0 0 0 0 0 0 0 0 0 0 0 0
86 TCA 0 0 0 0 1 0 0 0 0 0 0 0 0 11 0 0 0 2 0 0 3 0 0 0 0 0 0 0 0 0 0 0 9 0 0 0 0 0 0 0 0 0 0 0 0 0 0 0 4 16 0 0 55158 0 2 0 0 0 0 0 6 0 42 0
87 CTG 0 0 0 0 0 0 0 0 0 0 0 0 0 0 39 0 0 0 1 0 0 0 3 0 0 0 0 0 13 0 55137 11 0 0 0 0 0 0 0 0 0 0 0 0 0 0 0 0 0 0 0 0 0 0 0 0 0 0 0 0 0 0 44 0
88 CTT 0 0 0 0 0 0 0 0 0 0 0 0 0 0 0 37 10 0 1 0 0 0 0 2 0 0 0 0 0 2 9 55198 0 0 0 0 0 0 0 0 0 0 0 0 0 0 0 3 0 0 0 0 0 0 0 0 0 0 0 0 0 0 0 3
89 CCA 0 0 0 12 9 0 8 0 0 0 0 0 0 0 0 0 7 0 0 0 55052 2 6 1 0 0 0 0 2 0 0 0 19 0 0 38 0 12 0 0 0 0 0 0 0 0 0 92 0 0 0 0 1 0 0 0 0 0 0 0 0 0 0 0
90 GCG 0 2 0 0 0 0 4 0 0 0 0 0 4 0 0 0 0 0 15 0 0 0 0 0 0 10 0 0 0 0 0 0 0 0 11 0 4 4 55120 9 0 0 0 0 0 0 20 23 0 0 0 0 0 0 24 0 0 0 0 0 0 0 0 0
91 AGA 8 0 1 0 0 0 0 0 55233 0 3 0 7 0 0 0 0 0 0 0 0 0 0 0 5 0 0 0 0 0 0 0 0 0 0 0 0 0 0 0 5 0 0 0 0 0 0 0 0 0 0 0 0 0 0 0 0 0 0 0 0 0 0 0
92 TCA 0 0 0 0 0 0 0 0 0 0 0 0 1 0 0 0 0 0 0 0 8 0 0 0 0 0 0 0 2 0 0 0 1 3 0 0 0 0 0 0 0 0 0 0 0 0 0 0 3 0 0 0 55245 1 4 0 0 0 0 0 3 0 0 0
93 TGG 0 0 0 0 0 0 0 0 0 0 1 0 0 0 0 0 0 0 0 0 0 0 0 0 0 0 0 0 0 0 0 0 0 0 0 0 0 0 0 0 0 0 0 0 0 0 0 0 0 0 3 0 0 0 0 0 21 0 55222 4 0 0 7 0
94 TCC 0 0 0 0 0 0 0 0 0 0 0 0 0 0 0 0 0 0 0 0 0 4 0 0 0 0 0 0 0 0 0 0 0 0 0 0 0 11 0 0 0 0 0 0 0 0 0 0 0 4 0 0 3 55231 0 6 0 0 0 0 0 4 0 0
95 TAC 0 1 0 0 0 0 0 0 0 0 0 0 0 0 0 0 0 6 0 0 0 0 0 0 0 0 0 0 0 0 0 0 0 0 0 0 0 0 0 0 0 0 0 0 0 0 0 0 1 55256 0 2 0 0 0 0 0 2 0 0 0 0 0 0
96 ATT 0 0 0 0 0 0 0 2 0 0 0 0 0 2 0 73575 0 0 0 0 0 0 0 0 0 0 0 0 0 0 0 0 0 0 0 0 0 0 0 0 0 0 0 0 0 0 0 5 0 0 0 0 0 0 0 0 0 0 0 0 0 0 0 0
97 GTA 0 0 0 0 0 0 0 0 0 0 0 0 2 0 0 0 0 0 0 0 0 0 0 0 0 0 0 0 0 0 0 0 0 0 0 0 3 0 0 0 0 0 0 0 73537 0 3 36 0 0 0 0 0 0 0 0 0 0 0 0 4 0 0 0
98 GAA 2 0 0 0 0 0 0 0 0 0 0 0 0 0 0 0 0 0 0 0 0 0 0 0 0 0 0 0 0 0 0 0 73566 1 3 2 2 0 0 0 6 0 0 0 0 0 0 0 10 0 0 0 0 0 0 0 0 0 0 0 0 0 0 0
99 ACA 4 0 0 0 73418 2 0 0 0 0 0 0 2 0 0 0 0 0 0 0 0 0 0 0 0 0 0 0 0 0 0 0 3 0 0 75 6 2 0 0 0 0 0 0 0 63 0 0 0 0 0 0 0 0 0 0 0 0 0 0 0 0 0 0
100 CCA 0 0 0 0 9 0 0 0 0 0 0 0 0 0 0 0 6 0 0 0 73555 2 6 0 0 0 0 0 0 0 0 0 0 0 5 0 0 0 0 0 0 1 0 0 0 0 0 0 0 0 0 0 2 0 0 0 0 0 0 0 0 0 0 0
101 AAC 18 73552 0 3 0 1 0 0 0 0 0 0 0 0 0 0 0 0 0 0 0 0 0 0 0 0 0 0 0 0 0 0 0 5 0 0 0 0 0 0 0 0 0 0 0 0 0 0 0 3 0 0 0 0 0 0 0 0 0 0 0 0 0 0
102 TCT 0 0 0 0 0 0 0 3 0 0 0 0 0 0 0 0 0 0 0 0 0 0 0 1 0 0 0 0 0 0 0 0 0 0 0 0 0 0 0 0 0 0 0 0 0 0 0 0 0 0 0 14 0 18 0 73542 0 0 0 0 0 0 0 1
103 GAG 0 0 3 0 0 0 0 0 0 0 0 0 0 0 0 0 0 0 3 0 0 0 0 0 0 0 0 0 0 0 0 0 3 0 73519 24 0 0 0 0 0 0 23 0 0 0 1 0 0 0 7 0 0 0 0 0 0 0 0 0 0 0 0 0
104 AAT 1 0 0 73539 0 0 0 0 0 0 0 3 0 0 0 2 0 0 0 2 0 0 0 0 0 4 0 0 0 0 0 0 0 0 0 6 0 0 0 0 0 0 0 0 0 0 0 0 0 19 0 0 0 0 0 0 0 0 5 0 0 0 0 0
105 GGA 0 0 0 0 0 0 0 0 6 0 0 0 0 0 0 0 0 0 0 0 0 0 0 0 1 0 0 0 0 0 0 0 2 0 0 0 0 0 0 0 73517 0 5 0 24 0 0 0 0 0 0 0 0 0 0 0 13 0 0 0 0 0 0 0
106 GCA 0 0 0 0 34 0 3 0 0 0 0 0 0 0 0 0 0 0 0 0 0 0 0 0 0 0 0 0 0 0 0 0 9 0 0 0 73512 0 1 0 0 0 0 0 7 0 0 0 0 0 0 0 13 0 0 0 0 0 0 0 0 0 0 0
107 TGT 0 0 0 0 0 0 0 0 0 0 0 1 0 0 0 0 0 0 0 0 0 0 0 0 0 0 0 3 0 0 0 0 0 0 0 0 0 0 0 0 0 0 0 1 0 0 0 0 0 0 0 18 0 0 0 0 1 4 0 73548 0 0 0 9
108 TAT 0 0 0 2 0 0 0 0 0 0 0 0 0 0 0 0 0 0 0 3 0 0 0 0 0 0 0 0 0 0 0 0 0 0 0 0 0 0 0 0 0 0 0 0 0 0 0 0 0 34 0 73525 0 0 0 0 0 0 0 7 0 0 0 0
109 CCA 0 0 0 0 8 0 0 0 0 0 0 0 0 0 0 0 1 0 0 0 73537 4 15 1 2 0 0 0 4 0 0 0 0 0 0 0 0 0 0 0 0 0 0 0 0 0 0 0 0 0 0 0 2 0 0 0 0 0 0 0 0 0 0 0
110 GGA 0 0 0 0 0 0 0 0 2 0 0 0 0 0 0 0 0 0 0 0 0 0 0 0 0 0 0 0 0 0 0 0 0 0 0 0 0 0 0 0 73554 6 4 1 6 0 0 0 0 0 0 0 0 0 0 0 9 0 0 0 0 0 0 0
111 GAT 0 0 0 9 0 0 0 0 0 0 0 0 0 0 0 0 0 0 0 0 0 0 0 0 0 0 0 0 0 0 0 10 0 4 0 73482 0 0 0 0 0 0 1 4 0 0 0 0 0 0 0 4 0 0 0 0 0 0 0 0 0 0 0 0
112 CTC 0 0 0 0 0 0 0 0 0 0 0 0 0 9 0 0 0 2 0 0 0 13 0 0 0 0 0 0 4 73540 2 2 0 0 0 0 0 0 0 0 0 0 0 0 0 0 9 0 0 0 0 0 0 0 0 0 0 0 0 0 0 3 0 0
113 ATC 0 1 0 0 0 12 0 0 0 2 0 0 67 73469 0 7 0 0 0 0 0 0 0 0 0 0 0 0 0 1 0 2 0 0 0 0 0 7 0 0 0 0 0 0 0 1 0 0 0 0 0 0 0 1 0 0 0 0 0 0 0 0 0 0
114 GAC 0 8 0 0 0 0 0 0 0 0 0 0 0 0 0 0 0 0 0 0 0 0 0 0 0 0 0 0 0 0 0 0 8 73510 0 0 0 0 0 21 0 4 0 0 0 1 0 0 0 4 0 0 0 0 0 1 0 0 0 0 0 0 0 6
115 TAT 0 0 0 0 0 0 0 8 0 0 0 0 0 0 0 0 0 0 0 4 0 0 0 0 0 0 0 0 0 0 0 0 0 0 0 1 0 0 0 0 12 7 0 0 0 0 4 0 0 2 0 73523 0 0 0 15 0 0 0 4 0 0 0 0
116 GAG 0 0 1 0 0 0 0 0 0 0 0 0 0 0 0 0 0 0 0 0 0 0 0 0 0 0 0 0 0 0 0 0 2 0 73419 12 0 91 1 0 0 0 11 0 0 0 2 0 0 0 6 0 0 0 0 0 0 0 0 0 0 0 0 0
117 GAA 3 0 0 0 0 0 0 0 0 0 0 0 0 0 0 0 0 0 0 0 0 0 0 0 0 0 0 0 0 0 0 0 73492 1 6 0 0 0 0 0 4 0 0 0 0 0 0 0 8 0 0 0 0 0 0 0 0 0 0 0 0 0 0 0
118 CTG 0 0 0 0 0 0 0 0 0 0 0 0 0 0 22 0 0 0 3 0 0 0 11 0 0 0 2 0 4 0 73458 8 0 0 0 0 0 0 0 0 0 0 0 0 0 0 0 0 0 0 0 0 0 0 0 0 0 0 0 0 63 0 3 0
119 AGG 0 0 17 0 0 0 0 0 16 1 73433 10 0 0 12 0 0 0 0 0 0 0 0 0 0 0 9 0 0 0 0 0 0 0 0 0 0 0 0 0 0 0 11 0 0 0 0 0 0 0 0 0 0 0 0 0 0 0 6 0 0 0 0 0
120 GAG 0 0 5 0 0 0 0 0 0 0 0 0 0 0 0 0 0 0 0 0 0 0 0 0 0 0 0 0 0 0 0 0 17 0 73497 12 0 0 0 0 0 0 10 0 0 0 1 0 0 0 17 0 0 0 0 0 0 0 0 0 0 0 0 0
121 CAA 6 0 0 0 0 0 0 0 0 0 0 0 0 0 0 0 73542 0 0 1 0 0 0 0 0 0 0 0 0 0 0 0 2 0 0 0 0 0 0 0 0 0 0 0 0 0 0 0 31 0 0 0 0 0 0 0 0 0 0 0 0 0 0 0
122 TTG 0 0 0 0 0 0 0 0 0 0 0 0 0 0 2 0 0 0 0 0 0 0 2 0 0 0 0 0 0 0 2 0 0 0 0 0 0 0 0 0 0 0 0 0 0 0 0 0 0 0 1 0 0 0 3 0 0 0 1 0 3 2 73518 6
123 AGC 0 7 0 0 0 1 0 0 2 73492 1 2 0 19 0 0 0 0 0 0 0 0 0 0 0 0 0 0 0 0 0 0 0 0 0 0 13 0 0 0 0 7 0 0 0 1 0 0 0 0 0 0 0 0 0 0 0 4 0 0 0 0 0 0
124 TCA 0 0 0 0 22 10 0 0 0 0 0 0 0 0 0 0 0 0 0 0 4 0 0 0 0 0 0 0 0 0 0 0 0 0 0 0 0 0 0 0 0 0 7 0 0 0 0 0 9 0 0 0 73518 0 4 0 0 0 0 0 5 0 0 0
125 GTA 0 0 0 0 0 0 0 0 0 0 0 0 5 2 0 0 0 0 0 0 0 0 0 0 0 0 0 0 0 0 0 0 0 0 0 0 4 0 12 0 0 0 0 0 73548 0 2 1 0 0 0 0 0 0 0 0 0 0 0 0 13 0 0 0
126 TCA 0 0 0 0 0 0 0 0 0 0 0 0 0 0 0 0 0 0 0 0 1 0 0 0 0 0 0 0 0 0 0 0 0 0 0 0 11 0 0 0 0 0 15 0 0 0 0 0 7 0 0 0 73546 1 1 0 0 0 0 0 7 0 0 0
127 TCA 0 0 0 0 0 0 0 0 0 0 0 0 0 0 0 0 0 0 8 0 10 0 0 0 0 0 0 0 0 0 0 0 0 0 0 0 0 0 0 0 0 0 0 0 0 0 0 0 32 0 0 0 73523 8 1 0 0 0 0 0 0 0 0 0
128 TTA 0 0 0 0 0 0 0 0 0 0 0 0 0 0 0 0 0 0 0 0 0 0 0 0 0 0 0 0 0 0 0 0 0 0 0 0 0 0 0 0 0 0 0 0 0 0 14 2 0 0 0 0 9 0 0 0 1 0 0 0 73503 1 41 0
129 GAA 8 0 0 0 0 0 12 0 0 0 0 0 0 0 0 0 0 0 0 0 0 0 0 0 0 0 0 0 0 0 0 0 73524 2 0 2 0 0 0 0 8 0 0 0 0 0 0 0 7 0 0 0 0 0 0 0 0 0 0 0 0 0 0 0
130 AGA 25 0 0 0 0 0 0 0 73526 2 1 0 6 0 0 0 0 0 0 0 0 0 0 0 0 0 0 0 0 0 0 0 0 0 0 0 0 0 0 0 4 0 0 0 0 0 0 0 0 0 0 0 0 0 0 0 0 0 0 0 0 0 0 0
131 TTC 0 0 0 0 0 0 0 0 0 0 0 0 0 0 0 0 0 0 0 0 0 0 0 0 0 0 0 0 0 0 0 0 0 0 0 0 0 0 0 0 0 0 0 0 0 0 0 0 0 0 0 0 0 14 0 0 0 1 0 0 4 73562 1 0
132 GAA 7 0 0 0 0 0 0 0 0 0 0 0 0 0 0 0 0 0 0 0 0 0 0 8 0 0 0 0 0 0 0 0 73556 1 2 2 0 0 0 0 1 0 0 0 4 0 0 0 2 0 0 0 0 0 0 0 0 0 0 0 0 0 0 0
133 ATA 0 0 0 0 2 0 0 0 0 0 0 0 73538 0 6 1 0 0 0 0 0 0 0 0 0 0 0 0 0 36 0 0 0 0 0 0 0 0 0 0 0 0 0 0 0 0 0 0 0 0 0 0 0 0 0 0 0 0 0 0 0 0 0 0
134 TTT 0 0 0 0 0 0 0 0 0 0 0 0 0 0 0 1 0 0 0 0 0 0 0 0 0 0 0 0 0 0 0 1 0 0 0 0 0 0 0 0 0 0 0 0 0 0 0 0 0 0 0 0 0 0 0 2 0 0 0 0 0 6 0 73576
135 CCC 0 0 0 0 0 14 0 0 0 0 0 0 0 0 0 0 0 12 0 0 7 73512 0 4 0 0 0 0 0 3 0 0 0 0 0 0 0 0 0 0 0 0 0 0 0 0 0 0 0 0 0 0 0 4 0 0 0 0 0 0 0 0 0 0
136 AAG 1 0 71918 21 0 0 1 0 0 0 5 14 158 28 0 0 0 0 23 0 0 0 39 21 0 0 0 0 62 52 12 0 0 0 211 0 136 21 0 49 27 0 0 32 19 0 40 135 0 40 4 0 68 130 6 113 0 22 75 0 4 22 0 6
137 GAA 3 0 0 0 0 0 0 74 0 0 0 0 0 0 0 2 0 0 0 0 0 0 0 0 0 0 0 0 0 0 0 0 73350 0 2 0 1 0 0 0 3 0 0 0 1 0 0 0 7 0 0 0 0 0 0 0 0 0 0 0 0 0 0 0
138 AGT 0 0 0 73 0 0 0 2 23 23 5 73343 0 0 0 42 0 0 0 0 0 0 0 0 0 0 0 4 0 0 0 0 0 0 0 0 0 0 0 0 0 0 0 2 0 0 0 0 0 43 0 0 0 0 0 0 0 0 0 1 0 0 0 0
139 TCA 0 0 0 0 0 6 0 0 0 0 0 0 0 0 0 0 0 0 0 0 2 0 0 0 0 0 0 0 13 0 0 0 0 0 0 0 7 12 0 0 0 0 0 0 0 0 0 0 17 0 0 0 73488 0 11 0 1 0 0 0 4 0 0 0
140 TGG 0 0 0 0 0 0 0 0 0 0 4 0 0 0 0 0 0 0 0 0 0 0 0 0 0 0 2 0 0 0 0 0 0 0 0 0 0 0 0 0 0 0 2 0 0 0 0 0 0 0 3 0 0 0 0 0 4 0 73014 26 0 89 6 0
141 CCC 0 0 0 0 0 25 5 0 0 0 0 0 0 0 59 0 0 9 0 0 555 72708 0 16 0 0 0 0 3 3 0 0 0 0 0 0 0 1 0 0 0 0 0 0 0 0 0 0 0 0 0 0 0 23 0 14 0 0 0 0 0 0 29 91
142 AAC 33 73453 1 4 0 0 0 0 0 5 0 0 0 0 0 0 0 0 0 0 0 0 0 0 0 0 0 0 0 0 0 0 0 5 0 0 0 52 0 0 0 0 0 0 0 0 0 0 0 0 0 0 0 0 0 0 0 0 0 0 0 0 0 0
143 CAC 0 7 0 0 0 0 0 0 0 0 0 0 0 0 0 0 9 73494 0 2 0 0 0 0 0 0 0 0 0 11 0 0 0 2 0 0 0 0 0 0 0 0 0 0 0 0 0 0 0 10 0 0 0 0 0 0 0 0 0 0 0 0 0 0
144 ACA 12 0 0 0 72961 3 8 1 0 0 0 0 7 0 0 0 0 0 0 0 0 0 0 0 0 0 0 0 0 0 0 0 0 0 0 0 8 0 0 0 0 0 0 0 0 0 0 0 0 0 0 0 0 0 0 0 0 0 0 0 0 0 0 0
145 TTC 0 0 0 0 0 0 0 0 0 0 0 0 0 0 0 0 0 0 0 0 0 0 0 0 0 0 0 0 0 4 0 0 0 0 0 0 0 0 1 0 0 0 0 41 0 0 0 0 0 1 0 0 0 2 0 0 0 0 0 0 8 73008 0 2
146 AAC 3 72874 0 16 0 3 0 0 0 6 0 0 0 0 0 0 0 0 0 0 0 0 0 0 0 0 0 0 0 0 0 0 0 40 0 40 0 0 7 0 0 0 0 0 0 0 0 0 0 0 0 0 0 0 0 0 0 0 0 0 0 0 0 0
147 GGA 1 0 0 0 0 0 0 0 5 0 0 0 0 0 0 0 0 0 0 0 0 0 0 0 1 0 0 0 0 0 0 0 4 0 0 0 0 0 0 0 72989 0 14 0 8 0 0 0 0 0 0 0 0 0 0 0 3 0 0 0 0 0 0 0
148 GTA 5 0 19 0 1140 194 100 36 0 204 0 199 586 76 0 0 8 0 0 0 0 0 0 0 0 0 0 0 2 0 0 0 12 63 0 0 6 0 0 0 3 0 10 2 69300 0 2 2 0 0 0 0 537 36 164 44 0 0 0 0 13 0 0 0
149 ACA 9 0 0 0 73064 0 9 0 0 0 0 0 2 0 0 0 0 0 0 0 0 0 0 0 0 0 0 0 0 0 0 0 0 0 0 0 7 0 0 0 0 0 0 0 0 0 0 0 0 0 0 0 0 0 0 0 0 0 0 0 0 0 0 0
150 GTA 0 0 0 0 0 13 0 0 0 0 0 0 9 0 0 0 0 0 21 0 0 0 0 0 0 0 0 0 0 0 0 0 0 0 0 0 3 0 0 0 1 0 0 0 72828 0 3 0 0 100 0 0 0 0 0 0 0 0 0 0 5 0 0 0
151 TCA 0 0 0 0 0 0 0 0 0 0 0 0 0 0 0 0 0 0 0 0 3 0 0 0 0 0 0 0 0 0 0 0 0 0 0 0 0 0 0 0 0 0 0 0 0 0 0 0 5 0 0 0 72878 0 21 0 0 0 0 0 5 0 0 0
152 TGC 0 0 0 0 0 0 0 0 0 0 0 0 0 0 0 0 0 0 0 0 0 0 0 0 0 5 0 0 0 0 0 0 0 0 0 0 0 0 0 0 0 1 0 0 0 0 0 0 0 12 0 0 0 0 0 0 11 73027 0 12 0 9 0 0
153 TCC 56 421 1005 53 310 0 1 69 2 2 122 0 37 392 0 34 630 5 57 207 471 173 118 8 0 41 0 1 65 111 9 59 0 1 0 0 0 0 0 27 295 324 193 17 650 37 127 87 0 20 0 0 28 66209 19 0 0 1 10 0 53 96 148 359
154 CAT 0 0 0 21 12 7 39 19 3 0 4 0 172 0 91 0 1 1 2 70980 84 1 0 2 2 0 0 3 5 74 0 1 87 169 1258 27 3 0 27 1 1 0 7 0 33 6 0 0 0 0 6 2 11 2 24 17 0 0 0 0 1 15 0 0
155 AGG 1 80 5 0 18 0 0 0 14 21 72382 41 1 0 53 0 0 0 0 1 0 0 0 0 0 0 0 0 0 7 0 0 7 5 1 0 0 0 0 3 4 21 586 0 1 0 0 0 0 34 97 0 0 0 34 28 0 0 0 0 15 48 0 0
156 GGA 16 35 0 177 37 14 0 0 7 0 0 0 0 0 0 0 323 0 10 36 0 0 0 0 0 0 0 0 0 0 0 4 134 152 0 383 1 0 0 239 71675 0 69 4 6 0 0 0 0 12 0 0 0 0 0 109 4 0 0 0 0 0 0 0
157 AAA 70569 271 6 61 441 81 0 0 42 52 0 33 0 0 0 45 455 80 1 51 0 0 0 0 0 4 0 0 0 0 1 1 415 100 0 0 0 0 0 0 95 1 0 38 111 0 91 0 0 162 0 0 0 75 90 3 0 0 0 0 27 30 55 49
158 AGC 0 211 1 0 0 87 0 2 19 70200 0 33 0 46 0 0 0 0 0 201 36 1408 0 131 0 0 0 0 67 59 0 1 0 87 0 2 0 355 0 34 0 225 0 14 0 0 0 0 0 0 0 0 0 0 0 0 0 0 0 0 0 30 37 0
159 AGT 0 0 0 2 44 0 0 1 0 3 3 73407 0 0 0 18 0 0 1 0 0 0 0 0 0 0 0 0 0 0 0 0 0 9 0 0 0 32 0 0 0 0 0 3 0 0 0 0 0 0 0 0 0 0 0 0 0 0 0 1 0 0 0 0
160 TTT 0 0 0 0 0 0 0 0 0 0 0 0 0 0 0 0 0 0 0 0 0 0 0 0 0 0 0 0 0 0 0 6 0 0 0 0 0 0 0 0 0 0 0 0 0 0 0 0 0 0 0 0 0 0 0 0 0 0 0 0 0 2 1 73515
161 TAC 0 2 0 0 0 0 0 0 0 0 0 0 0 0 0 0 0 6 0 0 0 0 0 0 0 0 0 0 0 0 0 0 0 0 0 0 0 0 0 0 0 0 0 0 0 0 0 0 3 73521 0 16 0 0 0 0 0 3 0 0 0 0 0 0
162 AGA 3 266 0 0 0 0 0 0 73252 1 0 1 0 0 0 0 0 0 0 0 0 0 0 0 2 0 0 0 0 0 0 0 0 0 0 0 0 0 0 0 16 0 0 0 0 0 0 0 0 0 0 0 0 0 0 18 1 0 0 0 0 0 0 0
163 AAT 0 1 1 73516 0 0 0 1 0 0 0 0 0 0 0 0 0 0 0 0 0 0 0 0 0 0 0 0 0 0 0 0 0 0 0 0 0 0 0 0 0 0 0 0 0 0 0 0 0 0 0 1 0 0 0 0 0 0 0 0 0 0 0 0
164 TTG 0 0 0 0 0 0 0 0 0 0 0 0 0 0 0 0 0 0 0 0 0 0 0 0 0 0 0 0 0 0 6 0 0 0 0 0 0 0 0 0 0 0 0 0 0 0 1 0 0 0 0 0 0 0 1 0 0 0 0 0 1 0 73553 5
165 CTA 0 0 0 0 0 0 0 0 0 0 0 0 11 0 0 0 0 0 0 0 2 0 0 0 0 0 0 0 73182 285 5 1 0 0 0 0 0 0 0 0 0 0 0 0 0 0 0 0 0 0 0 0 0 0 0 0 0 0 0 0 8 0 0 0
166 TGG 0 0 0 0 0 0 0 0 0 0 1 0 0 0 0 0 0 0 0 0 0 0 0 0 0 0 4 0 0 0 0 0 0 0 0 0 0 0 0 0 0 0 0 0 0 0 0 0 0 0 14 0 0 0 0 0 8 0 73512 11 0 0 2 0
167 CTG 0 0 0 0 0 0 0 0 0 0 0 0 0 0 29 0 0 0 0 0 0 0 8 0 0 0 0 0 5 1 73409 4 0 0 0 0 0 0 0 0 0 0 0 0 0 0 13 0 0 0 0 0 0 0 0 0 0 0 0 0 0 0 6 0
168 ACG 0 0 13 0 4 1 73500 4 0 0 1 0 0 0 14 0 0 0 0 0 0 0 1 0 0 0 0 0 0 0 0 0 0 0 0 0 0 0 9 0 0 0 0 0 0 0 0 0 0 0 0 0 0 0 1 0 0 0 0 0 0 0 0 0
169 AAG 8 0 73456 11 0 0 1 0 0 0 4 0 0 0 1 0 0 0 0 0 0 0 0 0 0 0 0 0 0 0 0 0 0 0 1 0 0 0 0 25 0 0 0 0 0 0 40 0 0 0 0 0 0 0 0 0 0 0 0 0 0 0 0 0
170 AAG 11 1 73512 2 0 0 0 0 0 0 8 1 0 0 0 0 0 0 0 0 0 0 0 0 0 0 17 0 0 0 0 0 0 0 5 0 0 0 0 0 0 0 0 0 0 0 0 0 0 0 0 0 0 4 0 0 0 0 0 0 0 0 0 0
171 GGG 0 0 0 64 0 0 0 4 0 0 16 0 0 0 0 0 1 0 0 0 0 0 0 0 0 0 0 0 0 0 0 0 4 0 2 0 0 0 0 0 3 6 73397 8 0 0 18 0 0 1 0 0 0 0 0 0 0 0 9 0 0 0 0 0
172 GAT 0 0 0 20 0 0 0 0 0 0 0 0 0 0 0 0 0 0 9 0 0 0 0 0 0 0 0 0 0 0 0 0 0 2 2 73465 0 0 0 1 0 0 0 7 0 0 0 0 0 0 0 42 0 0 0 0 0 0 0 0 0 0 0 0
173 TCA 0 0 0 1 10 0 0 0 0 0 0 0 0 0 0 0 0 18 0 0 5 0 0 0 0 0 0 0 0 0 0 0 80 0 0 0 0 23 0 0 0 0 0 0 0 0 0 0 6 8 0 22 73308 0 17 1 1 0 0 0 15 0 0 18
174 TAC 0 0 0 0 0 0 0 0 0 0 0 0 0 0 0 0 0 12 0 0 0 0 0 0 0 0 0 0 0 0 0 0 0 0 0 0 0 0 0 0 0 0 0 0 0 0 0 0 13 73484 2 2 0 1 0 0 0 3 24 0 0 1 0 0
175 CCA 0 0 0 0 15 0 18 0 0 0 0 0 0 0 0 7 5 0 0 0 73072 24 3 1 0 0 0 0 1 0 8 0 0 0 0 0 0 0 0 0 0 0 0 0 0 0 0 0 0 1 0 0 1 0 0 0 0 0 0 0 0 0 0 0
176 AAG 3 2 73505 32 0 0 2 0 0 0 13 0 0 0 0 0 0 0 10 0 0 0 0 0 0 0 0 0 0 0 0 0 0 0 1 0 2 0 0 0 0 0 0 0 0 0 0 0 0 0 0 0 0 0 0 0 0 0 0 0 0 5 0 0
177 CTG 0 0 0 0 0 0 0 0 0 0 0 0 0 0 47 0 0 10 2 0 0 0 2 0 0 0 0 0 0 0 73434 7 0 0 0 0 0 0 0 1 0 0 0 0 0 0 32 0 0 0 0 0 0 0 0 0 0 0 0 0 0 0 3 0
178 ACC 0 16 0 0 7 73440 18 1 0 44 0 0 0 7 0 0 0 0 0 0 0 0 0 0 16 0 0 0 0 0 0 0 0 0 0 0 1 16 0 0 0 0 0 0 0 0 0 0 0 0 0 0 0 0 0 0 0 0 0 0 0 0 0 0
179 AAT 1 0 0 73544 0 0 0 1 0 0 0 1 0 0 0 0 0 0 0 0 0 0 0 0 0 0 0 0 6 0 0 0 0 0 0 0 5 0 0 0 0 0 0 0 2 0 0 0 0 0 0 1 0 0 0 0 0 0 0 0 9 0 0 0
180 TCC 0 0 0 0 0 1 0 0 0 0 0 0 0 0 0 0 0 1 0 0 0 3 0 0 0 0 0 0 0 0 0 0 0 0 0 0 0 0 0 0 0 0 0 0 0 0 28 0 0 3 0 0 7 73464 0 4 0 1 0 0 0 3 1 0
181 TAT 0 0 0 4 0 0 0 0 0 0 0 0 0 0 0 0 0 0 0 19 0 0 0 0 0 0 0 0 0 0 0 0 0 0 0 2 0 0 0 0 0 0 0 0 0 0 0 0 1 2 0 73537 0 0 0 0 0 0 0 2 0 0 0 1
182 GTG 0 0 0 0 0 0 0 0 0 0 0 0 0 0 72 0 0 0 0 0 0 0 0 0 0 0 0 0 0 0 0 0 0 0 2 0 0 0 2 0 0 0 0 0 3 1 73458 8 0 0 0 0 0 0 0 0 0 0 0 0 3 0 5 0
183 AAC 33 73505 1 2 0 1 0 0 0 1 0 0 0 0 0 0 0 0 0 0 0 0 0 0 0 0 0 0 0 0 0 0 0 1 0 0 0 0 0 0 0 0 0 0 0 0 0 0 0 0 0 0 0 0 0 0 0 0 0 0 0 0 0 0
184 AAT 0 4 0 73565 0 0 0 1 0 0 0 3 0 0 0 0 0 0 0 0 0 0 0 0 0 0 0 0 0 0 0 0 0 0 0 5 0 0 0 0 2 0 3 0 0 0 0 0 0 0 0 0 0 0 0 0 0 0 0 0 0 0 0 0
185 AAA 73455 0 13 1 1 0 0 0 7 0 0 0 1 0 0 0 75 0 0 0 0 0 0 0 0 0 0 0 0 0 0 0 10 0 0 0 0 0 0 0 0 2 0 0 0 0 0 0 0 0 0 0 0 0 0 0 0 0 0 0 0 0 0 0
186 GGG 0 0 0 0 0 0 0 0 0 0 9 0 0 0 0 0 0 0 0 0 0 0 0 0 0 0 0 0 0 0 0 0 0 0 5 0 0 0 0 0 11 1 73495 4 0 0 7 0 0 0 0 0 0 0 0 0 0 0 11 0 0 0 0 0
187 AAA 73520 5 22 0 0 0 0 0 2 0 0 0 18 0 0 0 0 0 0 0 0 0 0 0 0 0 0 0 0 0 0 0 13 0 0 0 0 0 0 1 0 0 0 0 0 0 0 0 0 0 0 0 0 0 0 0 0 0 0 0 0 0 0 0
188 GAA 1 0 0 0 0 0 0 0 0 3 0 0 0 0 0 0 0 0 0 0 0 0 0 0 0 0 1 0 0 0 0 0 73553 1 1 0 0 0 0 0 1 0 0 0 0 0 0 0 14 0 0 0 0 0 0 0 0 0 0 0 0 0 3 0
189 GTC 0 0 0 0 0 0 0 15 0 0 0 0 0 7 0 0 0 0 0 0 0 0 0 0 0 0 0 0 0 0 0 0 0 1 0 0 0 20 0 0 0 0 0 0 8 73521 0 10 0 0 0 0 0 0 0 0 0 0 0 0 0 6 0 0
190 CTT 0 0 0 0 0 0 0 0 0 0 0 0 0 0 0 6 0 0 0 1 0 0 0 12 0 0 0 7 1 1 6 73480 0 0 0 0 0 0 0 0 0 0 0 0 0 0 0 2 0 0 0 0 0 0 0 0 0 0 0 0 18 0 10 7
191 GTA 0 0 0 0 0 0 0 0 0 0 0 0 54 0 0 11 0 0 0 0 0 0 0 0 0 0 0 0 1 0 0 0 3 0 0 0 3 0 0 0 0 0 0 0 60582 0 2 0 0 0 0 0 0 0 0 0 0 0 0 0 6 0 0 0
192 CTA 0 0 0 0 0 0 0 0 0 0 0 0 6 0 1 0 0 0 0 0 1 0 0 0 1 0 0 0 60642 0 0 0 0 0 0 0 0 0 0 0 0 0 0 0 1 0 0 0 0 0 0 0 0 0 0 0 0 0 0 0 9 0 0 0
193 TGG 0 0 0 0 0 0 0 0 0 0 0 0 0 0 0 0 0 0 0 0 0 0 0 0 0 0 4 0 0 0 0 0 0 0 0 0 0 0 0 0 0 0 1 0 0 0 0 0 0 0 4 0 0 0 2 0 2 0 60611 8 0 0 2 0
194 GGT 0 0 0 0 0 0 0 0 0 0 0 8 0 0 0 0 0 0 0 0 0 0 0 0 0 0 0 0 0 0 0 0 0 0 0 3 0 0 0 3 0 3 2 60388 0 0 0 228 0 0 0 0 0 0 0 0 0 0 0 4 0 0 0 0
195 GTT 0 0 0 0 0 0 0 0 0 0 0 0 0 0 0 8 0 0 0 0 0 0 0 0 0 0 0 0 0 0 0 1 0 0 0 1 0 0 0 5 0 0 0 0 0 10 0 60621 0 0 0 0 0 0 0 0 0 0 0 0 0 0 0 4
196 CAT 0 0 0 4 0 0 0 0 0 0 0 0 0 0 0 0 1 7 0 60642 0 0 0 0 0 0 0 3 0 0 0 2 0 0 0 0 0 0 0 0 0 0 0 0 0 0 0 0 0 0 0 1 0 0 0 0 0 0 0 0 0 0 0 0
197 CAC 0 75 0 0 0 0 0 0 0 0 0 0 0 0 0 0 30 60539 0 4 0 0 0 0 0 0 0 0 0 0 0 0 0 1 0 0 0 0 0 0 0 0 0 0 0 0 0 0 0 6 0 0 0 0 0 0 0 0 0 0 1 0 0 0
198 CCG 0 0 0 0 0 0 24 0 0 0 0 0 0 0 0 0 0 0 6 0 7 0 60602 10 0 0 0 0 0 0 2 0 0 0 0 0 0 0 0 0 0 0 0 0 0 0 0 0 0 0 0 0 0 0 3 0 0 0 0 0 0 0 0 0
199 TCT 0 0 0 0 0 0 0 0 0 0 0 0 0 0 0 0 0 0 0 0 0 0 0 2 0 0 0 0 0 0 0 0 0 0 0 0 0 0 0 0 0 0 0 0 0 0 0 0 0 0 0 17 0 5 1 60605 0 0 0 0 0 0 0 11
200 AGC 0 2 0 0 0 0 0 0 15 60584 2 13 0 24 0 0 0 0 0 0 0 0 0 0 0 0 0 0 0 0 0 0 0 0 0 0 0 0 0 0 0 4 0 0 0 0 0 0 0 0 0 0 0 0 0 0 0 0 0 0 0 0 0 0
201 AGT 0 0 0 6 0 0 0 0 1 3 3 60599 0 0 0 7 0 14 0 0 0 0 0 0 0 0 0 0 5 0 0 0 0 0 0 0 0 0 0 0 0 0 0 2 0 0 0 0 0 0 0 0 0 0 0 0 0 0 0 1 0 0 0 0
202 GAT 0 0 0 3 0 0 0 0 0 0 0 0 0 0 0 11 0 0 0 0 0 0 0 0 0 0 0 0 0 0 0 0 1 3 2 60636 0 0 0 0 0 0 0 2 0 0 0 1 0 0 0 4 0 0 0 0 0 0 0 0 0 0 0 0
203 GAG 0 0 2 0 0 0 0 0 0 0 0 0 0 0 0 0 0 0 1 0 0 0 0 0 0 0 0 0 0 0 0 0 12 0 60578 2 0 0 1 0 0 0 4 0 0 0 0 0 0 0 6 0 0 0 0 0 0 0 0 0 0 0 0 0
204 CAA 10 0 0 0 0 0 0 0 0 0 0 0 0 0 0 0 60616 1 2 0 0 0 0 0 3 0 0 0 0 0 0 0 0 0 0 0 0 0 0 0 0 0 0 0 0 0 0 0 6 0 0 0 0 0 0 0 0 0 0 0 0 0 0 0
205 CAG 0 0 5 6 0 0 0 0 0 0 0 0 0 0 0 0 10 0 60584 8 0 0 3 0 0 0 8 0 0 0 1 0 0 0 0 0 0 0 0 0 0 0 0 0 3 0 0 0 0 0 6 0 0 0 0 9 0 0 5 0 0 0 0 0
206 AGT 0 0 0 52 0 0 0 0 0 1 1 60503 0 0 0 7 0 0 0 0 0 0 0 0 0 0 0 0 0 0 0 0 0 0 0 0 0 0 0 0 0 0 0 47 0 0 0 0 0 0 0 0 0 0 0 0 0 0 0 0 0 0 0 2
207 CTC 0 0 0 0 0 0 0 0 0 0 0 0 0 24 0 0 0 2 0 0 0 3 0 0 0 0 0 0 6 60619 0 1 0 0 0 0 0 0 0 0 0 0 0 0 0 0 0 0 0 0 0 0 0 0 0 0 0 0 0 0 0 1 0 0
208 TAT 0 0 0 4 0 0 0 0 0 0 0 0 0 0 0 0 0 0 0 5 0 0 0 0 0 0 0 0 0 0 0 0 0 0 0 0 0 0 0 0 0 0 0 0 0 0 0 0 0 2 1 60614 0 0 0 0 0 0 0 8 0 0 0 0
209 AGT 0 0 0 10 0 0 0 15 0 4 0 60517 0 0 0 3 3 0 0 0 0 0 0 0 0 0 38 0 0 0 0 0 0 0 0 0 40 0 0 0 0 0 0 1 0 0 0 2 0 0 0 0 3 0 0 0 0 0 0 0 1 0 0 0
210 AAT 0 6 2 60615 0 16 0 0 0 0 0 1 0 0 0 0 0 0 0 0 0 0 0 0 0 0 0 0 0 0 0 0 0 0 0 5 0 0 0 0 0 0 0 0 0 0 0 0 0 0 0 0 0 0 0 0 0 0 0 0 0 0 0 0
211 GGA 0 0 0 2 0 0 0 1 2 0 0 0 0 16 0 0 1 0 0 0 0 12 0 0 0 0 0 0 0 0 0 0 0 0 0 0 0 1 0 0 60586 1 0 0 7 0 0 0 0 0 0 0 8 0 0 0 1 0 0 0 0 0 0 0
212 AAT 0 0 2 60623 4 0 0 0 0 0 0 0 0 0 0 0 0 0 0 0 4 0 0 0 0 0 0 0 0 0 0 0 0 0 0 1 0 0 0 0 0 0 0 0 0 0 0 0 0 0 0 2 0 0 0 0 0 0 0 0 0 0 4 0
213 GCT 0 0 0 33 0 0 0 4 0 0 0 0 0 0 0 0 0 0 0 0 0 0 0 0 0 0 0 0 0 0 0 0 0 0 0 7 0 0 4 60519 0 0 0 0 0 0 0 1 0 0 0 0 0 0 0 16 0 0 0 0 0 0 0 0
214 TAT 0 0 0 0 0 0 0 0 0 0 0 0 0 0 0 0 0 0 0 5 0 0 0 0 0 0 0 0 0 0 0 0 0 0 0 0 0 0 0 0 0 0 0 0 0 0 0 0 0 2 0 60604 0 0 0 0 0 0 0 3 37 0 0 0
215 GTC 0 0 0 0 0 0 0 0 0 0 0 0 0 2 0 0 0 0 0 0 0 0 0 0 0 0 0 0 0 0 0 0 0 0 0 0 0 4 0 0 0 0 0 0 2 60638 0 2 0 0 0 0 0 0 0 0 0 0 0 0 0 6 0 0
216 TCT 0 0 0 0 0 0 0 0 0 0 0 0 0 0 0 0 0 0 0 0 0 0 0 7 0 0 0 0 0 0 0 0 0 0 0 0 0 0 0 0 0 0 0 0 0 0 0 0 0 25 0 13 0 6 0 60608 0 0 0 1 0 0 0 2
217 GTA 0 0 0 0 0 0 0 0 0 0 0 0 14 0 0 0 0 0 0 0 0 0 0 0 0 0 0 0 0 0 0 0 0 0 0 0 2 0 0 0 0 0 0 0 60605 2 15 0 0 0 0 0 0 0 0 0 0 0 0 0 2 0 0 0
218 GCG 0 0 0 0 0 0 5 0 0 0 0 0 0 0 0 0 0 0 0 0 0 0 3 0 0 0 0 0 0 0 0 0 0 0 2 0 7 1 60568 2 0 0 0 0 0 0 7 0 0 0 0 0 0 0 4 0 0 0 0 0 0 0 0 0
219 TCT 0 0 0 0 0 0 0 2 0 0 0 0 0 0 0 0 0 0 0 0 0 0 0 6 0 0 0 0 0 0 0 0 0 0 0 0 0 0 0 7 0 0 0 0 0 0 0 0 0 0 0 5 4 38 9 60566 0 0 0 0 0 0 0 3
220 TCA 0 0 0 0 0 0 0 0 0 0 0 0 0 0 0 0 0 0 0 0 31 0 0 0 0 0 0 0 0 1 0 0 0 0 0 0 0 0 0 0 0 0 0 0 0 0 0 0 3 0 0 0 60609 5 4 1 0 0 0 0 1 0 0 0
221 AAT 1 2 0 60623 0 0 0 2 0 0 0 2 4 0 0 0 0 0 0 0 0 0 0 0 0 0 0 0 0 0 0 0 0 0 0 5 0 0 0 0 0 0 0 0 0 0 5 0 0 0 0 0 0 0 0 0 0 0 0 0 0 0 0 0
222 TAT 0 0 0 0 0 0 0 0 0 0 0 0 0 0 0 0 0 0 0 4 0 0 0 0 0 0 0 0 0 0 0 0 0 0 0 0 0 0 0 0 0 0 0 0 0 0 0 0 0 1 0 60645 0 0 0 1 0 0 0 2 0 0 0 0
223 AAC 2 60590 0 17 0 0 0 0 0 7 0 0 0 1 0 0 0 0 0 0 0 0 0 0 0 0 0 0 0 0 0 0 0 9 0 0 0 0 0 6 0 4 0 0 0 0 0 0 0 0 0 0 0 1 0 0 0 0 0 0 1 0 0 0
224 AGG 0 0 3 0 0 0 0 0 4 0 60540 10 0 0 2 0 0 0 0 0 0 0 0 0 0 0 0 38 0 0 0 0 0 0 0 0 3 10 0 0 0 0 2 0 0 0 0 0 0 0 0 0 0 0 0 0 0 0 0 0 0 0 0 0
225 AGA 1 0 0 0 0 0 0 0 60387 0 2 0 13 0 0 0 31 0 0 0 0 0 0 0 0 0 0 0 0 0 0 0 0 0 0 0 0 0 0 0 8 0 0 0 0 0 0 0 0 0 0 0 0 0 0 0 2 0 0 0 0 0 0 0
226 TTC 0 0 0 0 0 10 0 0 0 0 0 0 0 0 0 12 0 0 0 0 0 0 0 0 0 0 0 0 0 4 0 20 0 0 0 0 0 0 0 0 0 0 0 0 0 0 0 0 0 0 0 0 0 0 0 0 0 0 27 0 4 60490 1 20
227 ACC 0 3 0 0 3 60569 0 5 0 2 0 0 1 6 0 1 0 0 0 0 0 0 0 0 0 0 0 0 0 0 0 0 0 0 0 0 0 24 0 0 0 0 0 0 0 0 0 16 0 0 0 0 0 0 0 0 0 0 0 0 1 0 0 0
228 CCG 0 0 0 0 0 0 2 0 0 0 0 0 0 0 0 0 0 0 2 0 15 0 60571 19 0 0 11 0 0 0 5 0 0 0 0 0 0 0 0 0 0 0 0 0 11 0 0 0 0 0 0 0 0 0 2 0 0 0 0 0 0 0 0 0
229 GAA 0 0 0 0 0 0 0 0 0 0 0 0 0 0 0 0 0 0 30 0 0 0 0 0 0 0 0 0 0 122 0 0 60169 0 8 3 1 0 0 0 3 0 22 0 3 0 0 8 6 0 0 0 0 0 0 0 0 0 0 0 1 0 0 0
230 ATA 1 0 0 2 3 0 0 0 0 0 0 0 60589 1 14 8 0 0 0 0 0 0 0 0 0 0 0 0 0 1 0 0 0 0 0 0 0 0 0 0 0 0 0 0 15 0 0 0 0 0 0 0 0 0 0 0 0 0 0 0 0 0 0 0
231 GCT 0 0 0 0 0 0 0 5 0 0 0 0 0 0 0 0 0 15 0 0 0 0 0 0 0 0 0 0 0 0 1 0 0 0 0 5 0 8 0 60480 0 0 4 0 0 2 0 6 0 0 0 5 3 0 0 13 0 0 0 0 0 0 0 0
232 GCA 0 0 0 0 27 0 7 0 0 0 0 0 0 0 8 1 0 0 3 0 0 0 0 7 20 0 0 0 0 0 0 0 5 0 0 0 60372 0 104 10 1 0 0 0 2 0 0 7 0 0 0 0 23 0 0 0 0 0 11 0 0 0 1 0
233 AGG 0 0 3 0 0 0 0 0 9 0 60338 3 0 0 7 0 0 0 0 0 0 0 0 0 0 0 4 16 0 0 0 0 0 0 0 0 0 0 0 0 0 0 12 0 0 0 0 0 0 0 0 0 0 0 0 0 0 0 0 0 0 0 0 0
234 CCC 0 0 0 0 0 5 0 0 0 0 0 0 0 0 0 0 0 10 0 0 3 60590 4 1 0 0 0 0 0 4 0 0 0 0 0 0 0 0 0 0 0 0 0 0 0 0 0 0 0 0 0 0 0 6 0 0 0 0 0 0 0 0 0 0
235 AAA 60496 0 3 0 0 0 0 0 4 0 0 0 0 0 0 0 1 0 0 0 0 0 0 0 12 0 0 0 0 0 0 0 4 0 0 0 0 0 0 0 0 0 0 0 0 0 0 0 0 0 0 0 0 0 0 0 0 0 0 0 0 0 0 0
236 GTA 0 0 0 0 0 0 0 0 0 0 0 1 876 0 0 0 0 0 2 0 0 0 0 0 0 0 0 2 9 0 0 0 0 0 0 0 1 0 0 0 1 0 0 0 59730 0 4 0 2 0 0 0 0 0 0 0 0 0 0 0 5 0 0 0
237 AGA 23 0 1 0 0 0 0 0 60501 1 11 1 5 0 0 0 0 0 0 0 0 0 0 0 1 0 0 0 0 0 6 0 0 0 2 0 0 0 0 0 7 0 0 0 0 0 0 0 0 0 0 0 0 0 0 0 0 0 0 0 0 0 0 0
238 GAT 0 0 0 1 0 0 0 0 1 0 0 0 0 2 0 0 0 0 0 0 0 0 0 0 0 0 0 0 0 0 0 0 0 1 0 60469 0 0 0 0 0 0 0 2 0 0 0 2 0 0 0 6 0 0 0 0 0 0 0 0 0 0 0 0
239 CAA 3 0 0 0 0 0 0 0 0 0 0 0 0 0 0 0 60499 0 50 0 0 0 0 0 6 0 0 0 0 0 0 0 0 0 0 0 0 0 0 0 0 0 0 0 0 0 0 0 3 0 0 0 1 0 0 0 0 0 0 0 0 0 0 0
240 CAT 0 0 3 33 0 5 0 0 0 0 0 0 0 0 0 0 0 1 2 60339 0 0 0 2 0 0 0 4 0 0 0 0 0 0 0 0 0 0 0 0 0 0 0 0 0 0 0 0 0 0 0 3 0 0 0 0 0 0 0 0 0 0 0 0
241 GGG 0 0 0 0 0 0 0 0 0 0 7 0 0 0 0 0 0 0 0 0 0 0 0 0 0 0 0 0 0 0 0 0 0 0 4 0 0 0 1 0 2 0 60104 1 0 0 7 0 0 0 0 0 0 0 0 0 0 0 9 0 0 0 0 0
242 AGG 0 0 21 0 0 0 0 0 3 0 59774 9 0 0 3 0 0 0 0 0 0 0 0 0 0 0 0 0 0 0 0 0 0 0 0 0 0 0 0 0 0 0 9 0 0 0 0 0 0 0 0 0 0 0 0 0 0 0 0 0 0 0 0 0
243 ATG 0 0 3 0 0 0 3 0 0 0 0 0 9 0 60186 6 0 0 0 0 0 0 0 0 0 0 0 0 0 0 0 0 0 0 0 0 0 0 0 0 0 0 0 0 0 0 1 0 0 0 0 0 0 0 0 0 0 0 0 0 0 0 1 0
244 AAC 3 60290 0 6 0 0 0 0 0 2 0 0 0 0 0 0 0 2 0 0 0 0 0 0 0 0 0 0 0 0 0 0 0 0 0 0 0 0 0 0 1 0 0 0 0 0 0 0 0 2 0 0 0 0 0 0 0 0 0 0 0 0 2 0
245 TAT 0 0 0 0 0 0 0 0 0 0 0 0 0 0 0 0 0 0 0 1 0 0 0 0 0 0 0 0 0 0 0 0 0 0 0 0 0 0 0 0 0 0 0 0 0 0 0 0 0 1 0 60414 0 0 0 0 0 0 0 2 0 0 0 0
246 TAC 0 0 0 0 0 0 0 0 0 0 0 0 0 0 0 0 0 2 0 0 0 0 0 0 0 0 0 0 0 0 0 0 0 2 0 0 0 0 0 0 0 0 0 0 0 0 0 0 6 60597 0 0 0 0 0 0 0 6 0 0 1 0 0 0
247 TGG 0 0 0 0 0 0 0 0 0 0 0 0 0 0 0 0 0 0 0 0 0 0 0 0 0 0 8 0 0 0 1 0 0 0 0 0 0 0 0 0 0 0 0 0 0 0 0 0 0 0 3 0 0 0 0 0 4 0 60597 8 0 0 2 0
248 ACC 0 1 0 0 3 60326 0 13 0 1 0 0 0 1 0 0 0 0 0 0 0 0 0 0 0 0 0 0 0 0 0 0 0 0 0 0 0 10 0 0 0 0 0 0 0 0 0 0 0 0 0 1 0 0 6 0 0 0 0 0 0 0 0 0
249 TTG 0 0 0 0 0 0 1 0 0 0 0 0 0 0 0 0 0 0 0 0 0 0 0 0 0 0 0 0 14 0 3 0 0 0 0 0 0 0 0 0 0 0 0 0 0 0 0 0 0 0 0 0 0 0 21 0 0 0 0 0 3 0 60306 8
250 CTA 0 0 0 0 0 0 0 0 0 0 0 0 9 0 0 0 0 0 0 0 5 0 0 0 0 0 0 0 60431 39 5 0 0 0 0 0 0 0 0 0 0 0 0 0 0 0 0 0 0 0 0 0 0 0 0 0 0 0 0 0 57 0 0 0
251 GAA 6 5 0 0 0 0 13 0 0 0 6 0 0 0 0 0 0 14 1 0 0 2 0 0 0 0 0 0 4 0 0 0 60451 0 4 59 1 0 0 0 1 0 0 0 1 0 0 0 24 0 0 0 0 0 0 0 0 0 0 0 0 11 0 0
252 CCC 0 0 0 0 0 7 0 0 0 0 0 0 0 0 0 0 0 5 0 0 23 60541 2 8 0 1 0 0 0 1 0 0 0 0 0 0 0 1 0 0 0 0 0 0 0 0 0 0 0 0 0 0 0 3 0 0 0 0 0 0 0 0 0 0
253 GGA 0 203 0 0 0 0 0 0 8 1 0 0 0 0 0 0 0 0 0 0 0 0 0 0 1 0 0 0 0 0 0 0 1 0 14 0 0 0 0 0 60292 0 18 18 7 0 0 0 0 0 0 0 0 0 0 0 6 0 0 0 0 0 0 0
254 GAC 0 1 0 0 0 0 0 0 0 0 0 0 0 0 0 0 0 0 0 0 0 0 0 0 0 0 0 0 0 0 0 0 2 60559 2 6 0 0 0 0 0 1 0 0 0 0 0 0 0 1 0 0 0 0 0 0 0 0 0 0 0 0 0 0
255 ACA 3 0 0 0 60518 0 4 0 0 0 0 0 4 0 0 0 0 0 8 0 0 0 0 0 0 0 0 0 0 0 0 0 0 0 0 0 0 5 0 0 0 0 0 0 0 0 0 0 0 0 0 0 1 0 0 0 0 0 0 0 0 0 0 0
256 ATA 0 0 0 0 3 0 0 0 0 0 0 0 60590 22 1 2 0 0 0 0 0 0 0 0 0 0 0 0 0 0 0 0 0 0 0 0 0 0 0 0 0 0 0 0 1 0 0 0 0 0 0 0 0 0 0 0 0 0 0 0 1 0 0 0
257 ATA 0 0 0 0 1 0 0 0 0 0 0 0 60589 1 8 1 0 0 0 0 0 0 0 0 0 0 0 0 2 0 0 0 0 0 0 0 0 0 0 0 0 0 0 0 0 0 0 0 0 0 0 2 0 0 0 0 0 0 0 0 1 0 0 0
258 TTT 0 0 0 0 0 0 0 0 0 0 0 0 0 0 0 0 0 0 0 0 0 0 0 0 0 0 0 0 0 0 0 1 0 0 0 0 0 0 0 0 0 0 0 0 0 0 0 1 0 0 0 1 0 0 0 3 0 0 0 1 0 2 0 60589
259 GAG 0 0 3 0 0 0 0 0 0 0 0 0 0 0 0 0 0 0 0 0 0 0 0 0 0 0 0 0 0 0 0 0 15 0 60590 6 0 0 3 0 0 0 17 0 0 0 1 0 0 0 6 0 0 0 0 0 0 0 0 0 0 0 0 0
260 GCA 0 0 0 0 5 0 0 0 0 0 0 0 0 0 0 0 0 0 0 0 0 0 0 0 0 0 0 0 0 0 0 0 4 0 0 0 60492 1 2 0 1 0 0 0 2 0 0 0 0 0 0 0 13 0 0 0 0 0 0 0 0 0 0 0
261 ACT 0 0 0 10 0 2 0 60607 0 0 0 0 0 0 0 2 0 0 0 0 0 0 0 0 0 0 0 0 0 0 0 0 0 0 0 0 0 0 0 1 0 0 0 0 0 0 0 0 0 0 0 0 0 0 0 0 0 0 0 0 0 0 0 0
262 GGT 0 0 0 0 0 0 0 0 0 0 0 18 0 0 0 0 0 0 0 0 0 0 0 0 0 0 0 0 0 0 0 0 0 0 0 9 0 0 0 0 1 4 0 60567 0 0 0 12 0 0 0 0 0 0 0 0 0 0 0 1 0 0 0 0
263 AAT 1 21 0 60604 0 0 0 0 0 0 0 5 0 0 0 0 0 0 0 1 0 0 0 0 0 0 0 0 0 0 0 0 0 0 0 6 0 0 0 0 0 0 0 0 0 0 0 0 0 0 0 0 0 0 0 0 0 0 0 0 0 0 0 0
264 CTA 0 0 0 0 0 0 0 0 0 0 0 0 1 0 0 0 2 0 0 0 2 0 0 0 0 0 0 0 60620 0 4 0 0 0 0 0 0 0 0 0 0 0 0 0 1 0 0 0 0 0 0 0 0 0 0 0 0 0 0 0 6 0 0 0
265 ATA 1 0 0 0 4 0 0 0 0 0 0 0 60548 0 4 0 0 0 0 0 0 0 0 0 0 0 0 0 0 0 0 0 0 0 0 0 0 0 0 0 0 0 0 0 0 0 0 0 0 0 0 0 0 0 0 0 0 0 0 0 0 0 0 0
266 GCA 0 0 0 0 6 0 0 0 0 0 0 0 0 0 0 0 0 0 0 0 0 0 0 0 0 0 0 0 0 0 0 0 5 0 0 0 60597 0 0 1 1 0 0 0 4 0 0 0 0 0 0 0 3 0 0 0 0 0 0 0 0 0 0 0
267 CCA 0 0 0 0 3 0 0 0 0 0 0 0 0 0 0 0 1 0 0 0 60571 11 12 0 0 0 0 0 2 0 0 0 0 0 0 0 0 0 0 0 0 0 0 0 0 0 0 0 0 0 0 0 2 0 0 0 0 0 0 0 0 0 0 0
268 TGG 0 0 0 0 0 0 0 0 0 0 0 0 0 0 0 0 0 0 54 6 0 0 0 0 0 0 1 0 0 0 0 0 0 0 0 0 0 0 0 0 0 0 0 0 4 0 0 0 0 0 6 0 0 0 0 0 4 0 60519 23 0 0 2 0
269 TAT 0 0 0 1 0 0 0 0 0 0 0 0 0 0 0 0 0 0 0 9 0 0 0 0 0 0 0 0 0 0 0 0 0 0 0 3 0 0 0 0 0 0 0 0 0 0 0 0 1 1 0 60593 0 0 0 0 0 0 0 3 0 0 0 17
270 GCT 0 0 0 0 0 0 0 6 0 0 0 0 0 0 0 0 0 0 0 0 0 0 0 1 0 0 0 0 0 0 0 0 0 0 0 10 4 9 1 60574 0 0 0 1 0 0 0 7 0 0 0 0 0 0 0 9 0 0 0 0 0 0 0 0
271 TTC 0 0 0 0 0 0 0 0 0 0 0 0 0 0 0 0 0 7 0 0 0 0 0 0 0 0 0 0 0 3 0 0 0 0 0 0 0 0 0 0 0 0 0 0 0 0 0 0 0 0 0 0 0 2 0 0 0 0 3 0 2 60574 1 12
272 GCA 0 0 2 0 10 0 0 0 0 0 0 0 0 0 0 9 0 0 0 0 1 0 0 0 0 0 0 0 0 0 0 0 7 0 0 0 60568 0 5 1 0 0 0 0 6 0 0 0 0 0 0 0 30 0 0 8 0 0 0 0 0 0 0 0
273 CTG 0 0 0 0 0 0 0 0 0 0 0 0 0 0 11 0 0 0 0 0 0 0 18 0 0 0 1 0 3 0 60584 8 0 0 0 0 0 0 0 0 0 0 0 0 0 0 0 0 0 0 0 0 0 0 0 0 0 0 0 0 0 0 4 0
274 AGT 0 0 0 42 0 0 0 0 1 0 1 60580 0 0 0 20 0 0 0 0 0 0 0 0 0 0 0 0 0 0 0 0 0 0 0 0 0 0 0 0 0 0 0 2 0 0 0 0 0 0 0 0 0 0 0 0 0 0 0 1 0 0 0 0
275 AGA 3 0 1 0 1 0 0 0 60588 0 10 0 20 0 0 0 0 0 0 0 0 0 0 0 11 0 0 3 0 0 0 0 0 0 0 0 0 0 0 0 5 0 0 0 0 0 0 0 0 0 0 0 0 0 0 0 0 0 0 0 0 0 0 0
276 GGG 0 10 0 0 0 2 0 0 0 0 0 0 0 0 0 0 0 0 0 0 0 0 0 0 0 0 0 1 0 0 0 0 0 0 2 0 0 0 0 0 5 0 60584 22 0 0 6 0 0 0 0 0 2 13 0 0 0 0 7 0 0 0 0 0
277 TTT 0 0 22 0 18 0 0 0 0 0 0 0 0 0 0 0 0 0 0 0 1 0 18 0 0 0 0 0 0 2 0 11 0 0 0 0 0 0 0 0 1 0 10 0 0 0 0 1 0 0 0 1 0 0 0 1 0 0 0 0 0 11 0 60546
278 GAG 0 0 1 0 1 0 0 8 0 0 0 0 0 0 0 0 0 0 0 0 0 0 0 26 0 0 0 0 0 11 0 28 2 1 60463 51 0 0 0 0 0 0 15 0 0 5 2 0 0 0 2 0 0 7 0 0 0 0 0 0 0 11 0 14
279 TCC 0 0 0 0 0 0 0 0 0 0 0 0 0 0 0 0 0 0 0 0 0 0 0 0 0 0 0 0 0 0 0 0 0 0 0 0 0 1 0 0 0 0 0 0 0 0 0 0 0 14 0 0 8 60597 2 7 0 1 0 0 0 6 0 0
280 GGC 0 0 0 0 0 0 0 0 0 15 0 0 0 0 0 0 0 0 0 0 0 0 0 0 0 1 0 0 0 0 0 0 0 16 0 0 0 0 0 0 12 60566 0 10 0 15 0 0 0 0 0 0 0 0 0 0 0 3 0 0 0 0 0 0
281 ATC 0 2 0 0 0 13 0 0 0 1 0 0 7 60590 0 5 0 0 0 0 0 0 0 0 0 0 0 0 0 0 0 0 0 0 0 0 0 0 0 0 0 0 0 0 0 3 0 0 0 0 0 0 0 0 0 0 0 0 0 0 0 3 0 0
282 ATC 0 2 0 0 0 2 0 0 0 0 0 0 38 60570 0 8 0 0 0 0 0 0 0 0 0 0 0 0 0 0 0 0 0 0 0 0 0 0 0 0 0 0 0 0 0 4 0 0 0 0 0 0 0 0 0 0 0 0 0 0 0 1 0 0
283 ACC 1 132 0 0 6 60460 2 8 0 3 0 2 0 4 0 0 0 0 0 0 0 1 0 0 0 0 0 0 0 0 0 0 0 0 0 0 0 4 0 0 0 0 0 1 0 6 0 11 0 0 0 2 0 0 0 0 0 4 0 0 0 0 4 0
284 TCA 0 0 0 0 0 0 0 0 0 0 0 0 0 0 0 0 0 0 0 0 15 0 0 0 0 0 0 0 0 0 0 0 0 0 0 0 0 0 0 0 0 0 0 0 0 0 0 0 28 0 0 0 60572 0 6 0 1 0 0 0 1 0 0 0
285 AAC 11 60476 0 12 0 10 0 0 0 1 0 0 0 0 0 0 0 0 0 0 0 0 0 0 0 0 0 0 0 0 0 0 0 3 0 0 0 1 0 0 0 0 0 0 0 0 0 0 0 3 0 0 0 0 0 0 0 0 0 0 0 0 0 0
286 GCG 0 0 0 0 0 25 6 0 0 0 0 0 0 3 0 0 0 0 0 0 0 0 2 0 0 0 0 0 0 0 0 0 0 0 13 0 20 2 69792 29 0 0 0 0 0 0 25 0 0 0 0 0 0 0 17 1 0 0 0 1 0 0 0 0
287 TCA 26 0 0 0 0 0 0 0 11 0 0 0 0 0 0 0 0 0 0 1 7 0 0 0 0 0 0 0 0 0 0 0 0 0 0 0 0 0 0 0 0 0 0 0 0 0 0 0 1 0 0 0 69851 0 30 0 0 0 0 0 5 0 0 0
288 ATG 0 0 2 0 0 0 2 0 0 0 9 0 9 0 69896 7 0 0 0 0 0 0 0 0 0 0 0 0 0 0 0 0 0 0 0 0 0 0 0 0 0 0 0 0 0 0 5 0 0 0 0 1 0 0 0 0 0 0 0 0 0 0 0 1
289 CAT 0 0 0 6 11 0 0 4 0 0 0 0 0 0 0 0 16 57 0 69758 0 0 0 3 0 0 0 6 0 0 0 0 0 0 0 0 3 0 0 0 0 52 0 2 0 0 0 0 0 0 0 8 1 0 0 2 0 0 0 1 0 0 0 0
290 GAG 0 0 1 0 0 0 0 0 0 0 0 0 0 0 0 0 0 0 0 0 0 0 0 0 0 0 0 0 0 0 0 0 11 1 69882 25 0 0 0 0 0 0 6 0 0 0 9 0 0 0 3 0 0 0 0 0 0 0 0 0 0 0 0 0
291 TGT 0 0 0 0 0 0 0 0 0 0 0 1 0 0 0 0 0 0 0 0 0 0 0 0 0 0 0 0 0 0 0 0 0 0 0 0 0 0 0 0 0 0 0 0 0 0 0 0 0 0 0 18 0 0 0 4 0 7 0 69893 0 0 0 10
292 AAC 13 69872 0 3 0 0 0 0 0 10 0 0 0 0 0 1 0 4 0 0 0 0 0 0 0 0 0 0 0 0 0 0 0 16 0 0 0 0 0 0 0 0 0 0 0 0 0 0 0 0 0 0 0 1 0 0 0 0 0 0 0 0 0 0
293 ACG 0 0 21 0 4 0 69858 39 0 0 0 0 0 0 4 0 0 0 0 0 0 0 2 0 0 0 0 0 0 0 0 0 0 0 0 0 0 0 3 0 0 0 0 0 0 0 0 0 0 0 0 0 0 0 0 0 0 0 0 0 0 0 0 0
294 AAG 18 0 69790 37 0 0 0 0 0 0 8 3 0 0 1 0 0 0 1 0 0 0 0 0 0 0 0 0 0 0 0 0 0 0 19 0 0 0 0 0 0 0 0 0 0 0 0 53 0 0 0 0 0 0 0 0 0 0 0 0 0 0 0 2
295 TGT 0 0 0 0 0 0 0 0 0 0 0 0 0 0 0 0 0 0 0 0 0 0 0 0 0 0 0 0 0 0 0 0 0 0 0 0 0 0 0 0 0 0 0 0 0 0 0 0 0 0 0 8 0 0 0 3 2 18 0 69900 0 0 0 4
296 CAA 10 0 0 0 0 0 0 0 0 0 0 0 0 0 0 0 69875 1 7 1 5 0 0 0 15 0 0 0 0 0 0 0 0 0 0 0 0 0 0 0 0 0 0 0 0 0 0 0 8 0 0 0 0 0 0 0 0 0 0 0 0 0 0 0
297 ACA 7 0 0 0 69892 6 0 0 0 0 0 0 5 0 0 0 0 0 0 0 3 0 0 0 0 0 0 0 0 0 0 0 0 0 0 0 17 0 0 0 0 0 0 0 0 0 0 0 0 0 0 0 0 0 0 2 0 0 0 0 0 0 0 0
298 CCC 0 0 0 0 0 13 0 0 0 0 0 0 0 0 0 0 0 6 0 0 7 69835 0 4 0 0 0 0 0 1 0 0 0 0 0 0 51 0 0 0 0 0 0 0 0 0 0 0 0 0 0 0 0 5 0 0 0 0 0 0 0 0 0 0
299 CAG 0 0 0 10 1 0 0 0 0 0 0 0 0 0 0 18 84 0 69709 57 0 0 0 0 0 0 10 10 0 18 1 0 0 0 0 0 1 0 15 1 0 0 0 0 0 0 0 0 0 0 0 2 0 0 0 0 0 0 2 0 0 0 0 0
300 GGA 0 0 0 0 0 0 0 0 8 0 0 0 0 0 0 0 0 0 0 0 0 0 0 0 0 0 0 0 0 0 0 0 3 0 0 0 0 0 0 0 69846 0 2 0 11 0 0 0 0 0 0 0 0 0 0 0 15 0 0 0 0 0 0 0
301 GCT 0 0 0 0 0 0 0 10 0 0 0 0 0 0 0 0 0 0 0 0 0 0 0 2 0 0 0 0 0 0 0 0 0 0 0 76 0 17 49 69721 0 0 0 1 0 0 0 6 0 0 0 0 0 0 0 9 0 0 0 0 0 0 0 0
302 ATA 2 0 0 0 0 0 0 0 2 0 0 0 69915 0 16 0 0 0 0 0 0 0 0 0 0 0 0 0 0 0 0 0 0 0 0 0 0 0 0 0 0 0 0 0 1 0 0 0 0 0 0 0 0 0 0 0 0 0 0 0 0 0 0 0
303 AAC 12 69826 1 2 0 3 0 0 0 2 0 17 0 0 0 0 0 0 14 0 0 0 0 0 0 0 0 0 0 0 0 0 0 1 0 0 17 0 0 3 0 0 0 0 0 0 0 0 0 0 0 0 0 0 0 0 0 0 0 0 0 0 2 0
304 AGC 0 10 0 0 0 0 0 0 9 69865 0 5 0 31 0 0 0 0 0 0 0 0 0 0 0 0 0 0 0 0 0 0 0 0 0 0 0 0 0 0 0 0 0 0 0 0 0 0 0 0 0 0 0 0 0 0 0 0 0 0 0 0 0 0
305 AAT 0 2 0 69908 0 0 0 0 0 0 0 3 0 0 0 0 0 0 0 1 0 0 0 0 0 0 0 0 0 0 0 0 0 0 0 18 0 0 0 0 0 0 0 0 0 0 0 0 0 0 0 0 0 0 0 0 0 0 0 0 0 0 0 0
306 CTC 0 0 7 0 0 0 0 0 0 0 0 0 0 12 0 0 0 0 0 0 0 15 0 0 0 0 17 8 2 69819 0 5 0 0 0 0 0 0 0 1 0 0 0 0 0 0 0 0 0 0 0 0 0 0 0 0 0 0 0 12 0 9 0 0
307 CCT 0 0 0 0 0 0 0 15 0 0 0 0 0 0 0 0 0 0 0 11 0 8 0 69892 0 0 0 1 0 0 0 4 0 0 0 0 0 0 0 0 0 0 0 0 0 0 0 0 0 0 0 0 0 0 0 2 0 0 0 0 0 0 0 0
308 TTC 0 0 0 0 0 0 0 0 0 0 0 0 0 0 0 0 0 0 0 0 0 0 0 0 0 0 0 0 0 1 0 0 0 0 0 0 0 0 0 0 0 0 0 0 0 0 0 0 0 1 0 0 0 14 0 0 0 0 0 0 11 69880 0 24
309 CAG 0 0 13 0 0 0 0 0 0 0 0 0 0 0 0 0 2 0 69855 12 0 0 2 0 0 0 12 0 0 0 1 0 0 0 0 0 0 0 0 0 0 0 0 0 0 0 0 0 0 0 4 0 0 0 0 0 0 0 0 0 0 0 0 0
310 AAT 0 7 0 69900 0 0 0 0 0 0 0 1 0 0 0 22 0 0 0 0 0 0 0 0 0 0 0 0 0 0 0 0 0 0 0 2 0 0 0 0 0 0 0 0 0 0 0 0 0 0 0 1 0 0 0 0 0 0 0 0 0 0 0 0
311 ATA 0 0 0 0 7 0 0 0 0 0 0 0 69900 2 5 13 0 0 0 0 0 0 0 0 0 0 0 0 0 0 0 0 0 0 0 0 0 0 0 0 0 0 0 0 6 0 0 2 0 0 0 0 0 0 0 0 0 0 0 0 0 0 0 0
312 CAC 0 7 0 0 0 0 0 0 0 0 0 0 0 0 0 0 15 69857 0 30 0 0 0 0 0 2 0 0 0 0 0 0 0 0 0 0 0 0 0 0 0 0 0 0 0 0 0 0 0 12 0 0 0 0 0 5 0 0 0 0 0 0 0 0
313 CCA 0 0 0 0 5 0 0 0 0 0 0 0 0 0 0 0 6 0 0 0 69900 0 2 0 0 0 0 0 3 0 0 0 0 0 0 0 0 0 0 0 0 0 0 0 0 0 0 0 0 0 0 0 0 0 0 0 0 0 0 0 0 0 0 0
314 GTC 0 0 0 0 0 0 0 0 0 0 0 0 0 5 0 0 0 10 0 0 0 0 0 0 0 0 0 2 0 0 0 0 0 0 0 0 0 4 0 15 0 0 0 0 3 69827 1 8 0 0 0 0 3 10 0 0 0 0 0 0 0 13 0 0
315 ACA 10 0 0 0 69870 0 10 1 1 0 0 0 0 0 0 0 0 0 0 0 1 0 0 0 0 0 0 0 0 0 0 0 0 0 0 0 1 0 0 0 0 0 0 0 0 0 0 1 0 0 0 0 0 0 0 0 0 0 0 0 0 0 0 0
316 ATA 0 0 0 0 9 0 0 0 0 0 0 0 69854 0 8 5 0 0 0 0 0 0 0 0 0 0 0 0 2 0 0 0 0 0 0 0 0 0 0 0 0 0 0 0 11 0 0 0 0 0 0 0 0 0 0 0 0 0 0 0 0 0 0 0
317 GGA 0 0 0 0 0 0 0 0 5 0 0 0 0 0 0 0 0 0 0 0 0 0 0 0 0 0 0 0 0 0 0 0 1 0 0 0 0 0 0 0 69870 0 30 0 5 0 0 0 0 0 0 0 0 0 0 0 6 0 0 0 0 0 0 0
318 GAG 0 0 38 0 0 0 0 28 0 3 0 0 0 0 0 0 0 0 5 0 0 0 0 0 0 0 0 0 22 0 0 0 4 1 69680 8 0 0 1 0 0 0 1 0 0 0 1 0 0 0 17 0 0 0 0 0 0 0 0 0 0 0 0 0
319 TGC 0 0 0 0 0 0 0 0 0 0 0 0 0 0 0 0 0 0 0 0 0 0 0 0 0 1 0 0 0 0 0 0 0 0 0 0 0 0 0 0 0 0 0 0 0 0 0 0 0 21 0 0 0 1 0 0 27 69750 0 15 0 12 0 0
320 CCA 0 0 0 0 2 0 0 0 0 0 0 0 0 0 0 0 2 0 0 0 69864 8 23 0 0 0 0 0 0 0 0 0 0 0 0 0 1 0 0 0 0 0 0 0 0 0 0 0 0 0 0 0 10 0 0 0 0 0 0 0 0 0 0 0
321 AAA 69898 0 3 0 1 0 0 0 0 0 0 0 2 0 0 0 0 0 0 14 0 0 0 0 0 0 0 0 0 0 0 0 0 0 0 0 0 0 0 0 0 0 0 0 0 0 0 0 0 0 0 0 0 0 0 0 0 0 0 0 0 0 0 0
322 TAT 0 0 0 0 0 0 0 0 0 0 0 0 0 0 0 0 0 0 0 12 0 0 0 0 0 0 0 0 0 0 0 0 0 0 0 0 0 0 0 0 0 0 0 0 0 0 0 0 1 0 0 69888 0 0 0 0 0 0 0 2 0 12 0 0
323 GTC 0 0 0 0 0 0 0 0 0 0 0 0 0 69 0 0 0 0 0 0 0 0 0 0 0 0 0 0 0 0 0 0 0 0 0 0 0 4 0 0 0 0 0 0 6 69628 2 8 0 0 0 0 0 0 0 0 0 0 0 0 0 7 0 0
324 AGG 0 0 10 0 0 0 0 0 0 0 69669 14 0 0 11 0 0 0 0 0 0 0 0 0 0 0 1 0 0 0 0 0 0 0 0 0 0 0 0 0 0 0 11 0 0 0 0 0 0 0 0 0 0 0 0 0 0 0 1 0 0 0 0 0
325 AGT 0 0 0 11 0 0 0 1 0 1 0 69766 0 0 0 18 0 0 0 0 0 0 0 0 0 0 0 2 0 0 0 0 0 0 0 0 0 0 0 0 0 0 0 9 0 0 0 0 0 0 0 0 0 4 0 0 0 0 0 0 0 0 0 0
326 ACC 0 13 0 0 13 69779 0 6 0 0 0 0 0 9 1 0 0 0 0 0 0 0 0 0 0 0 0 0 0 0 0 0 0 0 0 0 0 7 0 0 0 0 0 0 0 0 19 0 0 0 0 0 0 0 0 0 0 0 0 0 0 0 0 0
327 AAA 69785 0 1 0 0 0 0 0 1 0 0 0 0 0 0 0 0 0 0 0 0 0 0 0 0 0 0 0 0 0 0 0 7 0 0 0 0 0 0 0 0 0 0 0 0 0 0 0 2 0 0 0 0 0 0 0 0 0 0 0 0 0 0 0
328 TTG 0 0 0 0 0 0 0 0 0 0 0 0 0 0 1 0 0 0 0 0 0 0 0 0 0 0 0 0 0 11 0 0 0 0 0 0 0 0 0 0 0 0 0 0 0 0 3 0 0 0 0 0 0 0 0 0 0 0 1 0 9 0 69718 7
329 AGG 0 0 7 0 0 0 0 0 1 0 69757 11 0 0 12 0 0 0 0 0 0 0 0 0 0 0 0 0 0 0 0 0 0 0 0 0 0 0 0 0 0 0 4 0 0 0 0 0 0 0 0 0 0 0 0 0 0 0 0 0 0 0 0 0
330 ATG 0 0 0 0 0 0 7 0 0 0 0 0 12 0 69503 3 0 0 0 0 0 0 0 0 0 0 0 0 0 0 1 0 0 0 0 0 0 0 0 0 0 0 0 0 0 0 3 0 0 0 0 0 0 0 0 0 0 0 0 0 0 0 0 0
331 GTT 0 0 0 0 0 0 0 0 0 0 0 0 0 0 0 6 0 0 0 0 0 0 0 0 0 0 0 0 0 0 0 0 0 0 0 0 0 0 0 3 0 0 0 2 7 5 0 69690 0 0 0 0 0 0 0 0 0 0 0 0 0 0 0 27
332 ACA 8 0 0 0 69712 2 27 2 0 0 0 0 15 0 0 0 0 0 0 0 0 0 0 0 0 0 0 0 0 0 0 0 0 0 0 0 1 0 0 0 0 0 0 0 0 0 0 0 0 0 0 0 0 0 0 0 0 0 0 0 0 0 0 0
333 GGA 0 0 0 0 0 0 0 0 5 0 0 0 0 0 0 0 0 0 0 0 0 0 0 0 0 0 0 0 0 0 0 0 46 0 0 0 0 0 0 0 69595 1 1 0 5 0 0 0 0 0 0 0 0 0 0 0 17 0 0 0 0 0 0 0
334 CTA 0 0 0 0 0 0 0 0 0 0 0 0 20 0 0 0 0 0 0 0 5 0 0 0 0 0 0 0 69801 0 3 1 0 0 0 0 0 0 0 0 0 0 0 0 0 0 0 0 0 0 0 0 0 0 0 0 0 0 0 0 7 0 0 0
335 AGA 7 0 0 0 0 0 0 0 69845 1 2 1 1 0 0 0 0 0 0 0 0 0 0 0 1 0 0 0 0 0 0 0 1 0 0 0 0 0 0 0 2 0 0 0 0 0 0 0 0 0 0 0 0 1 0 0 0 0 0 0 0 0 0 0
336 AAC 12 68944 1 6 0 1 0 0 0 7 0 0 0 0 0 0 0 18 0 0 0 0 0 0 0 0 0 0 0 0 0 0 0 0 0 0 0 0 0 0 0 0 0 0 0 0 0 0 0 1 0 0 0 0 0 0 0 0 0 0 0 0 0 0
337 ATC 0 0 42 1 0 1 0 0 0 0 1 0 2 69398 0 15 4 0 0 0 0 0 0 0 5 0 0 0 0 0 0 0 0 0 0 0 0 0 0 0 0 0 0 0 0 5 0 0 0 0 0 0 2 0 0 0 0 0 0 0 0 0 31 0
338 CCA 0 0 0 0 3 0 0 0 0 0 0 0 0 0 0 0 6 0 0 0 68652 1 3 3 0 0 0 0 0 0 0 0 0 0 0 0 0 1 0 0 0 0 0 0 0 0 0 0 0 0 0 0 3 0 0 0 0 0 0 0 0 0 0 0
339 TCC 0 0 0 0 0 0 0 0 0 0 0 0 0 0 0 0 0 0 0 0 1 4 0 0 0 0 0 0 0 0 0 2 0 0 0 0 19 0 22 0 0 0 2 8 0 0 0 45 0 9 0 0 6 68351 2 2 0 0 0 0 0 5 0 0
340 ATT 0 0 0 0 0 0 0 2 0 0 0 0 0 12 1 69001 0 0 0 0 0 0 0 0 62 0 0 0 0 0 0 1 0 0 0 0 0 0 0 0 0 0 0 0 0 0 0 18 0 0 0 0 0 0 0 0 0 0 0 0 0 0 0 0
341 CAA 4 0 2 0 0 0 0 0 0 0 0 0 0 0 0 0 69411 0 2 0 0 0 0 0 5 0 0 0 0 0 0 0 0 0 0 0 0 0 0 0 0 0 0 0 0 0 0 0 4 0 0 0 0 0 0 0 0 0 0 0 0 0 0 0
342 TAC 0 0 0 0 0 0 0 0 0 0 0 0 0 0 0 0 0 7 0 0 0 0 0 0 0 0 0 0 0 0 0 0 0 3 0 0 0 0 0 0 0 0 0 0 0 0 0 0 7 68464 0 2 0 3 0 0 0 4 0 0 0 1 0 0
343 AGA 6 0 0 0 1 0 0 0 69751 0 8 2 9 0 0 0 0 0 4 0 0 0 0 0 1 0 0 1 0 0 0 0 0 0 1 0 0 0 0 0 9 0 0 0 0 0 0 0 0 0 0 0 0 0 0 0 0 0 0 0 0 0 0 0
344 GGT 0 0 0 0 0 0 0 0 0 0 3 2 0 0 0 0 0 0 0 0 0 0 0 0 0 0 0 0 0 0 0 0 0 0 0 0 0 0 9 0 40 3 0 69567 0 1 0 11 0 0 0 0 0 0 0 0 0 0 0 4 0 0 0 0
345 CTA 0 0 0 0 0 0 0 0 0 0 0 0 16 0 0 0 0 0 0 0 10 0 0 0 0 0 0 0 69262 0 7 0 0 0 0 0 0 0 0 0 0 0 0 0 0 0 0 0 0 0 0 1 1 0 0 2 0 0 0 0 2 0 0 0
346 TTT 0 0 0 0 0 0 0 0 0 0 0 0 0 0 0 2 0 0 0 0 0 0 0 0 0 0 0 0 0 0 0 4 0 0 0 0 0 0 0 0 0 0 0 0 0 0 0 1 0 0 0 1 0 0 0 9 0 0 0 0 0 1 1 69785
347 GGA 0 0 0 0 10 0 8 0 3 0 0 0 0 0 0 0 0 0 0 0 0 0 0 0 0 0 0 0 2 0 0 0 1 0 0 0 0 0 0 0 69749 13 24 24 8 0 0 0 0 0 0 0 0 0 0 0 2 0 0 0 0 0 0 0
348 GCC 0 0 0 0 0 3 0 0 0 0 0 0 0 0 0 0 0 0 0 0 0 0 0 0 0 0 0 0 0 0 0 0 0 8 0 0 12 68984 0 0 0 0 0 0 0 8 0 0 0 0 0 0 0 4 0 0 0 0 0 0 0 0 0 0
349 ATT 0 0 0 0 0 0 0 0 0 0 0 0 1 1 10 69860 0 0 0 0 0 0 0 0 0 0 0 0 0 0 0 0 0 0 0 0 0 0 0 0 0 0 0 0 0 0 0 1 0 0 0 0 0 0 0 0 0 0 0 0 0 0 0 0
350 GCT 0 0 0 0 0 0 0 22 0 0 0 0 0 0 0 0 0 0 0 0 0 0 0 0 0 0 0 0 0 0 0 0 0 0 0 13 6 30 0 69824 0 0 0 0 0 0 0 0 0 0 0 0 0 5 0 7 0 0 0 0 0 0 0 0
351 GGT 0 0 0 0 0 0 0 0 0 0 0 13 0 0 0 0 0 0 0 0 0 0 0 0 0 0 0 0 0 0 0 0 0 0 0 7 0 0 0 0 2 5 56 69750 0 0 0 29 2 0 0 0 0 0 0 0 0 0 0 4 0 0 0 0
352 TTT 0 0 0 0 0 0 0 0 0 0 0 0 0 0 0 0 0 0 0 0 0 0 0 0 0 0 0 0 0 0 0 5 0 0 0 0 0 0 0 0 0 0 0 0 0 0 0 1 0 0 0 0 0 0 0 2 0 0 0 2 0 17 0 69833
353 ATT 0 0 0 0 0 0 0 10 0 0 0 0 7 20 1 69837 0 0 0 0 0 0 0 0 0 0 0 0 0 0 0 0 0 0 0 0 0 0 0 0 0 0 0 0 0 0 0 3 0 0 0 0 0 0 0 0 0 0 0 0 0 0 0 1
354 GAG 0 0 2 0 0 0 0 0 0 0 0 0 0 0 0 0 0 0 0 0 0 0 0 0 0 0 0 0 0 0 0 0 16 0 69847 12 0 0 0 0 0 0 6 0 0 0 15 0 0 0 12 0 0 0 0 0 0 0 0 0 0 0 0 0
355 GGG 0 0 0 0 0 0 0 0 0 0 20 0 0 0 0 0 0 0 0 0 0 0 0 0 0 0 0 0 0 0 0 0 0 0 6 0 0 0 0 0 3 0 69857 12 0 0 4 0 0 0 0 0 0 0 0 0 0 0 10 0 0 0 0 0
356 GGA 0 0 0 0 0 0 0 0 6 0 0 0 0 0 0 0 0 0 0 0 0 0 0 0 0 0 0 0 0 0 0 0 9 0 0 0 0 0 0 0 69682 1 159 4 18 0 0 0 0 0 0 0 0 0 0 0 11 0 0 0 0 0 0 0
357 TGG 0 0 0 0 0 0 0 0 0 0 0 0 0 0 0 0 0 0 0 0 0 0 0 0 0 0 1 0 0 0 0 0 0 0 0 0 0 0 0 0 0 0 1 0 0 0 0 0 0 0 12 0 0 0 2 0 3 2 69716 179 0 0 5 0
358 ACT 0 0 0 13 2 9 0 69686 0 0 0 0 0 0 0 2 5 0 0 0 0 0 0 1 0 0 0 0 0 0 0 0 0 0 0 0 0 0 0 7 0 0 0 0 0 0 0 0 0 0 0 0 0 0 0 1 0 0 0 0 0 0 0 0
359 GGA 0 0 0 0 0 0 0 0 13 0 0 0 0 0 0 0 0 0 0 0 0 0 0 0 1 0 0 0 0 0 0 0 8 0 0 0 2 0 0 0 69830 3 8 2 19 0 0 0 0 0 0 0 0 0 0 0 1 0 0 0 0 0 0 0
360 ATG 0 0 0 0 0 0 2 0 0 0 1 0 8 0 69801 10 0 0 0 0 0 0 0 0 0 0 0 0 0 7 0 24 0 0 0 0 0 0 0 0 0 0 0 0 0 0 10 0 0 0 0 0 0 0 0 0 0 0 0 0 0 0 6 0
361 ATA 13 0 32 0 2 0 0 0 4 0 0 0 69731 3 32 0 0 0 0 0 0 0 0 0 0 14 0 0 0 0 1 0 0 0 0 0 0 0 0 0 0 0 0 0 17 27 0 0 0 0 0 0 0 0 0 0 0 0 0 0 0 0 0 0
362 GAT 0 0 0 10 0 0 0 0 0 0 0 0 0 0 0 0 0 0 0 0 0 0 0 0 0 0 0 0 0 0 0 0 0 1 0 69856 0 0 0 1 0 0 0 7 0 0 0 0 0 0 0 4 0 0 0 0 0 0 0 0 0 0 0 0
363 GGA 0 0 0 0 0 0 0 0 5 0 0 0 0 0 0 0 0 0 0 0 0 0 0 0 0 0 0 0 0 0 0 0 6 0 0 0 0 0 0 0 69879 4 7 2 10 0 0 0 0 0 0 0 0 0 0 0 1 0 0 0 0 0 0 0
364 TGG 0 0 0 0 0 0 0 0 0 0 0 0 0 0 0 0 0 0 0 0 0 0 0 0 0 0 1 0 0 0 0 0 0 0 0 0 0 0 0 0 0 0 0 0 0 0 0 0 0 0 6 0 0 0 0 0 9 0 69797 15 0 0 5 0
365 TAT 0 0 0 0 0 0 0 0 0 0 0 0 0 0 0 0 0 0 0 6 0 0 0 0 0 0 0 0 0 0 0 0 0 0 0 0 0 0 0 0 0 0 0 0 0 0 0 0 0 74 0 69830 0 0 0 1 0 0 0 6 0 0 0 0
366 GGT 0 0 0 0 0 0 0 0 0 0 0 2 0 0 0 0 0 0 0 0 0 0 0 0 0 0 0 0 0 0 0 0 0 0 0 5 0 0 0 1 5 24 0 69812 0 0 0 70 0 0 0 0 0 0 0 0 0 0 0 4 0 0 0 0
367 TAT 0 0 0 0 0 0 0 0 0 0 0 0 0 0 0 0 0 0 0 10 0 0 0 0 0 0 0 0 0 0 0 0 0 0 0 0 0 0 0 0 0 0 0 0 0 0 0 0 3 5 0 69855 0 0 0 0 0 0 0 4 0 0 0 0
368 CAT 0 0 0 3 0 0 0 0 0 0 0 0 0 0 0 0 0 2 0 69837 0 0 0 0 0 0 0 2 0 0 0 0 0 0 0 0 0 0 0 0 0 0 0 0 0 0 0 0 0 0 0 5 0 0 0 0 0 0 6 0 0 0 0 0
369 CAT 0 0 0 3 0 0 0 0 0 0 0 0 0 0 0 0 1 2 0 69892 0 0 0 3 0 0 0 1 0 0 0 0 0 0 0 0 0 0 0 0 0 0 0 0 0 0 0 3 0 0 0 3 0 0 0 0 0 0 0 0 0 4 0 0
370 CAG 0 0 6 0 0 0 0 0 0 0 0 0 0 0 0 0 25 1 69855 13 0 0 1 0 0 0 11 0 0 0 5 0 0 0 0 0 0 0 0 0 0 0 0 0 0 0 0 0 0 0 5 0 0 0 6 0 0 0 0 0 0 0 0 1
371 AAT 1 0 0 69911 0 0 0 1 0 0 0 0 0 0 0 0 0 0 0 0 0 0 0 0 0 0 0 0 0 0 0 0 0 0 0 5 0 0 0 0 0 0 0 0 0 0 0 0 0 0 0 0 0 0 0 0 0 0 0 0 0 0 0 0
372 GAA 0 0 0 0 0 0 0 0 0 0 0 0 0 0 0 0 0 0 0 0 0 0 0 0 0 0 0 0 0 0 0 0 69922 1 3 0 0 0 3 0 2 0 0 0 0 0 0 0 11 0 0 0 0 0 0 0 0 0 0 0 0 0 0 0
373 CAG 0 0 8 0 0 0 0 0 0 0 0 0 0 0 0 0 2 0 69882 9 0 0 0 0 0 0 8 0 0 0 0 0 0 0 10 0 0 0 0 0 0 0 0 0 0 0 0 0 0 0 5 0 0 0 0 0 0 0 0 0 0 0 0 0
374 GGA 0 0 0 0 0 0 0 0 5 0 0 0 0 0 0 0 0 0 0 0 0 0 0 0 0 0 0 0 0 0 0 0 5 0 0 0 0 0 0 0 69867 0 3 0 8 0 0 0 0 0 0 0 0 0 0 0 21 0 0 0 0 3 0 0
375 TCA 0 0 0 0 0 0 0 0 0 0 0 0 0 0 0 0 0 0 0 0 3 0 0 0 0 0 0 0 0 0 0 0 0 0 0 0 0 0 16 0 0 0 0 0 0 8 0 0 4 0 0 0 69854 1 32 6 1 0 0 0 8 0 0 0
376 GGC 0 0 0 0 0 0 0 0 0 0 0 0 0 0 1 0 0 0 0 0 0 0 0 0 0 0 0 0 0 0 0 0 0 3 0 0 0 0 0 0 7 69872 0 11 0 25 0 0 0 0 0 0 0 0 0 0 0 11 0 0 0 0 0 0
377 TAT 0 0 0 0 0 0 0 0 0 0 0 0 0 0 0 0 0 0 0 7 0 0 0 0 0 0 0 0 0 0 0 0 0 0 0 0 0 0 0 0 0 0 0 0 0 0 0 0 0 5 0 69895 0 0 0 0 0 0 0 1 0 0 0 1
378 GCA 0 0 0 0 16 0 0 0 0 0 0 0 0 0 0 0 0 0 0 0 0 0 0 0 0 0 0 0 0 0 0 0 15 0 0 0 69826 2 26 1 3 0 0 0 18 0 0 0 0 0 0 0 6 13 0 0 0 0 0 0 0 0 0 0
379 GCG 0 0 0 0 0 0 4 0 0 0 0 0 0 0 0 0 0 0 0 0 0 0 0 0 0 0 0 0 0 0 0 0 0 0 9 0 25 0 69854 2 0 0 0 0 0 0 21 0 0 0 0 0 0 0 16 0 0 0 0 0 0 0 0 0
380 GAT 0 0 0 6 0 0 0 0 0 0 0 0 0 0 0 0 0 0 0 1 0 0 0 0 0 0 0 0 0 0 0 0 1 18 1 69862 0 0 0 10 0 0 0 23 0 0 0 0 0 0 0 8 0 0 0 0 0 0 0 0 0 0 0 0
381 CAA 29 0 0 0 0 0 0 0 0 0 0 0 2 0 0 0 80508 0 2 0 0 0 0 0 2 0 0 0 4 0 0 0 0 0 0 0 0 14 0 12 0 0 0 0 3 0 0 0 3 0 0 0 1 0 0 3 0 0 0 0 0 0 5 0
382 AAA 80462 0 3 2 2 0 0 0 36 0 54 0 0 1 0 0 1 0 38 0 0 0 0 0 0 0 0 0 0 0 0 0 3 0 0 0 0 0 0 0 0 0 0 0 0 0 0 0 1 0 0 0 0 0 0 0 0 0 0 0 0 0 0 0
383 AGC 0 11 0 0 0 0 0 0 4 80510 0 15 0 12 0 0 0 0 0 0 0 0 0 0 0 4 0 0 0 0 0 0 0 0 0 0 0 0 0 0 1 30 0 0 0 0 0 0 0 0 0 0 0 0 0 0 0 0 0 0 0 0 0 0
384 ACA 12 0 0 0 80565 0 3 3 0 0 0 0 4 0 0 0 0 0 0 0 0 0 0 0 0 0 0 0 0 0 0 0 0 0 0 0 10 0 0 0 0 0 0 0 0 0 0 0 0 0 0 0 0 0 0 0 0 0 0 0 0 0 0 0
385 CAA 9 0 0 0 0 0 0 0 0 0 0 0 0 0 0 0 80553 4 0 1 0 0 0 0 4 0 0 0 0 0 0 0 0 0 0 0 0 0 0 0 0 0 0 0 0 0 0 0 23 0 0 0 0 0 0 0 0 0 0 0 0 0 0 0
386 AAT 0 0 0 80540 0 0 0 4 1 0 14 1 0 0 0 2 0 0 0 0 0 0 0 0 0 0 0 0 0 0 0 0 0 0 0 2 0 0 0 0 0 0 0 0 0 0 0 0 0 0 0 2 0 0 0 29 0 0 0 0 3 0 4 0
387 GCC 0 0 0 0 0 6 0 0 0 0 0 0 0 0 0 0 0 0 0 0 0 0 0 0 0 0 0 0 0 0 0 0 0 9 0 0 3 80547 0 1 0 1 0 0 0 11 0 0 0 0 0 0 0 8 0 0 0 0 0 0 0 0 0 0
388 ATT 0 0 0 0 0 0 0 3 0 0 0 0 0 3 0 80571 0 0 0 0 0 0 0 0 0 0 0 0 0 0 0 1 0 0 0 0 0 0 0 0 0 0 0 0 0 0 3 3 0 0 0 0 0 0 0 0 0 0 0 0 0 0 0 11
389 AAC 6 80512 0 22 0 0 0 0 0 14 0 0 0 0 0 0 0 0 0 0 0 0 0 0 0 0 0 0 0 0 0 0 0 1 0 0 0 0 0 0 0 0 0 0 0 0 0 0 0 0 0 0 0 0 0 0 0 0 0 0 6 0 0 0
390 GGG 0 0 0 0 0 0 61 1 10 0 5 0 0 0 0 0 0 0 0 0 0 0 0 0 1 1 5 0 0 0 19 11 0 0 4 0 0 0 0 4 10 1 80391 15 0 0 24 0 0 0 0 0 0 3 12 0 0 0 7 0 0 0 0 7
391 ATT 0 0 0 0 0 0 0 1 0 0 0 1 1 2 3 80548 0 0 0 0 0 0 0 0 0 0 0 0 0 0 0 0 0 0 0 0 0 0 0 0 0 0 0 0 0 0 0 17 0 0 0 0 0 0 0 0 0 0 0 0 0 0 0 0
392 ACA 10 0 0 0 80518 0 8 0 0 0 0 0 3 0 0 0 0 0 0 9 1 0 0 0 0 0 23 0 0 0 0 0 0 0 0 0 7 0 0 0 0 0 0 0 0 0 0 0 0 0 0 0 0 0 0 0 0 0 0 0 0 0 0 0
393 AAC 8 80564 0 2 0 0 0 3 0 0 0 0 0 0 0 0 0 2 0 0 0 0 0 0 0 0 0 0 0 0 0 0 0 2 0 0 0 0 0 0 0 0 0 0 0 0 0 0 0 0 0 0 0 0 0 0 0 0 0 0 0 0 0 0
394 AAG 1 2 80571 10 0 0 1 0 0 0 4 0 0 0 0 0 0 0 0 0 0 0 0 0 0 0 0 0 0 0 0 0 0 0 4 0 0 0 0 0 0 0 0 0 0 0 0 0 0 0 0 0 0 0 0 0 0 0 0 0 0 0 0 0
395 GTG 0 0 0 0 0 0 0 0 0 0 0 0 0 0 15 1 0 0 0 0 0 0 0 0 0 0 0 0 0 0 0 0 0 0 0 0 0 0 2 0 0 0 0 0 5 0 80525 40 0 0 0 0 0 0 0 0 0 0 0 0 0 0 6 0
396 AAC 6 80563 0 14 0 0 0 0 0 1 0 0 0 0 0 0 0 0 0 0 0 0 0 0 0 0 0 0 0 0 0 0 0 9 0 0 0 0 0 0 0 0 0 0 0 0 0 0 0 0 0 0 0 0 0 0 0 0 0 0 0 0 0 0
397 TCT 27 12 0 0 0 0 0 0 0 0 0 0 0 0 0 0 3 0 0 0 0 0 0 4 0 0 0 0 0 0 0 0 0 0 0 0 0 0 15 0 0 0 0 0 0 0 0 0 0 0 0 6 11 34 1 80468 0 0 0 1 0 0 0 1
398 GTT 0 0 0 0 0 0 0 0 0 0 0 0 0 0 0 6 0 0 0 0 0 0 0 0 0 0 0 0 0 0 0 2 0 0 0 1 0 0 0 4 0 0 0 0 162 13 0 80403 0 0 0 0 0 0 0 0 0 0 0 0 0 0 0 9
399 ATC 0 0 0 0 0 14 0 0 0 0 0 0 16 80543 1 9 0 0 0 0 0 0 0 0 0 0 0 0 0 1 0 0 0 0 0 0 0 0 0 0 0 0 0 0 0 1 0 0 0 0 0 0 0 0 0 0 0 0 0 0 0 0 0 0
400 GAG 0 0 6 0 0 0 0 0 0 0 0 0 0 0 0 0 0 0 0 0 0 0 0 0 0 0 0 0 0 0 0 0 9 0 80543 4 0 0 1 0 0 0 7 0 0 0 0 0 0 0 9 0 0 0 0 0 0 0 0 0 0 0 0 0
401 AAA 80547 2 0 0 0 0 0 0 1 0 0 0 0 0 8 0 0 0 0 0 0 0 0 0 0 0 0 0 0 0 0 0 5 0 0 0 6 0 0 0 0 0 0 0 0 0 0 0 1 0 0 0 0 0 0 0 0 0 0 0 0 0 0 0
402 ATG 0 0 5 0 0 0 3 0 0 0 0 0 3 15 80516 5 0 0 0 0 0 0 0 0 0 0 0 0 5 0 0 9 0 0 0 0 0 0 0 0 0 0 0 0 0 0 3 0 0 0 0 0 0 0 0 0 0 0 0 0 0 0 0 0
403 AAC 5 80519 0 8 0 0 0 0 0 9 0 0 0 0 0 0 0 0 0 0 0 0 0 0 0 0 0 0 0 0 0 0 0 5 0 0 0 0 0 0 0 0 0 0 0 0 0 0 0 0 0 0 0 0 0 0 0 0 0 0 0 0 0 0
404 ACT 2 45 0 10 3 11 0 80372 0 0 40 0 0 0 0 2 0 0 0 1 0 0 0 0 0 0 0 0 0 0 6 17 0 0 0 0 0 1 0 2 0 0 0 11 0 0 0 0 0 0 0 0 0 0 38 0 0 0 0 0 0 10 2 0
405 CAA 4 0 0 0 0 0 0 0 0 0 0 0 0 0 0 0 80475 0 10 0 0 0 0 0 5 0 0 0 1 0 0 0 6 0 0 0 0 0 0 0 0 0 21 5 0 0 0 0 3 0 0 0 0 0 0 0 0 0 0 0 0 0 0 0
406 TTC 0 0 0 0 0 0 0 0 0 0 0 0 0 1 0 0 0 0 0 0 0 0 0 0 0 0 0 0 0 19 0 0 0 0 0 0 0 0 0 0 0 0 0 0 0 0 0 0 0 0 0 0 0 2 0 0 0 0 0 0 6 80540 2 15
407 ACA 6 0 0 0 80458 11 42 0 1 0 0 0 43 0 0 0 0 0 0 1 2 0 0 0 0 0 0 15 0 0 0 0 0 0 0 0 3 0 0 0 0 0 0 0 0 0 0 0 0 0 0 0 0 0 0 0 0 0 0 0 0 0 0 0
408 GCT 0 0 0 0 0 0 0 20 0 0 0 0 0 0 0 0 0 0 0 0 0 0 0 1 0 0 0 0 0 0 0 0 0 0 0 8 7 3 2 80520 0 0 0 0 0 0 0 4 0 0 0 0 0 0 0 13 0 0 0 0 0 0 0 0
409 GTG 0 0 0 0 0 0 0 0 9 0 0 0 0 0 8 0 0 0 0 0 0 0 0 0 0 0 4 0 0 0 0 0 0 0 0 0 0 0 3 0 0 0 0 0 7 0 80493 3 0 0 0 0 0 0 0 0 0 0 0 0 0 0 6 0
410 GGT 0 0 0 0 0 0 0 0 0 0 0 1 0 0 0 0 0 0 0 0 0 0 0 0 1 0 51 0 0 0 0 0 0 0 0 10 0 0 0 1 0 8 1 80430 0 0 0 68 0 0 0 0 0 0 2 0 0 0 0 10 0 0 0 0
411 AAA 80482 0 21 1 3 0 0 47 5 0 0 0 27 0 0 0 0 0 0 0 0 0 0 0 0 0 0 0 0 0 0 0 0 0 0 0 0 0 0 0 0 2 0 0 0 0 0 0 10 0 0 0 0 0 0 0 0 0 0 0 0 0 0 0
412 GAA 2 0 0 0 1 0 17 0 0 0 0 7 0 0 0 0 0 0 0 0 0 0 0 0 0 0 0 30 0 0 0 0 80470 1 11 1 11 0 7 0 3 0 3 0 0 0 0 0 16 0 0 0 0 13 0 0 0 0 0 0 0 0 0 0
413 TTC 0 0 0 0 0 0 0 0 0 0 0 0 0 1 0 0 0 0 0 0 0 0 0 0 0 0 0 0 0 5 0 0 0 0 0 0 0 0 0 0 0 0 0 0 0 1 0 0 0 2 0 0 0 4 0 0 0 0 5 0 9 80553 1 5
414 AAC 2 80519 0 9 0 1 0 0 0 15 0 0 0 0 0 0 0 0 0 0 0 0 0 0 0 0 0 0 0 0 0 0 0 4 0 0 0 0 0 0 18 0 0 13 0 0 0 0 0 0 0 0 0 0 0 0 0 0 0 0 0 0 0 0
415 AAC 3 80481 1 7 0 0 0 0 0 6 0 0 6 1 0 0 0 3 6 0 0 0 0 0 0 0 0 0 0 0 0 0 0 1 0 0 37 0 0 0 0 0 0 38 0 0 0 4 0 0 0 0 0 7 0 0 0 0 0 0 0 0 0 0
416 TTA 4 0 0 0 0 0 0 0 0 0 0 0 0 0 0 0 0 0 0 0 0 0 0 0 0 0 0 0 2 0 0 2 0 0 0 0 0 0 0 0 0 0 0 0 3 0 0 0 0 0 0 1 3 0 0 0 0 0 0 0 80533 0 4 1
417 GAA 6 0 0 0 0 0 0 0 0 0 0 0 0 0 0 0 0 0 0 0 0 0 0 0 0 0 0 0 0 0 0 0 80580 0 2 0 0 0 0 0 2 0 0 0 0 0 0 0 2 0 0 0 0 0 0 0 0 0 0 0 0 0 0 0
418 AAA 80586 0 2 0 0 0 0 0 4 0 0 0 0 0 0 0 0 0 0 0 0 0 0 0 0 0 0 0 0 0 0 0 1 0 0 0 0 0 0 0 0 0 0 0 0 0 0 0 0 0 0 0 0 0 0 0 0 0 0 0 0 0 0 0
419 AGG 0 0 10 0 0 0 0 0 3 0 80415 16 0 0 3 0 0 0 0 0 0 0 0 0 0 0 1 0 0 0 0 0 0 0 0 0 0 0 0 0 0 0 64 0 0 0 0 0 0 0 0 0 0 0 0 0 0 0 0 0 0 0 0 0
420 ATG 0 0 0 0 0 0 1 0 0 0 0 0 3 0 80439 2 0 0 0 0 0 0 0 0 0 0 0 0 0 0 2 0 0 0 0 0 0 0 0 0 0 0 0 0 0 0 3 0 0 0 0 0 0 0 0 0 0 0 0 0 0 0 0 49
421 GAA 5 0 0 0 0 0 0 0 0 0 0 0 0 0 0 0 0 0 0 0 0 0 0 0 0 0 0 0 0 0 0 0 80494 0 1 1 0 0 0 0 12 0 0 0 0 0 0 0 6 0 0 0 0 0 0 0 0 0 0 0 0 0 0 0
422 AAT 1 0 0 80550 0 0 0 0 0 0 0 13 0 0 0 2 0 0 0 0 0 0 0 0 0 0 0 0 0 0 0 0 0 0 0 2 0 0 0 0 0 0 0 0 0 0 0 0 0 0 0 0 0 0 0 0 0 0 0 0 0 0 0 0
423 TTA 0 0 0 0 0 0 0 0 0 0 0 0 0 0 0 0 0 0 0 0 0 0 0 0 0 0 0 0 0 0 0 0 0 0 0 0 0 0 0 0 0 0 0 0 0 0 0 0 0 0 0 0 8 0 0 0 0 0 0 0 80542 0 3 0
424 AAT 0 13 0 80546 0 0 0 0 0 0 0 4 0 0 0 0 0 0 0 1 0 0 0 0 0 0 0 0 0 0 0 0 0 0 0 1 0 0 0 0 0 0 0 0 0 0 0 0 0 0 0 0 0 0 0 0 0 0 0 0 0 0 0 0
425 AAA 80594 0 1 1 0 0 0 0 1 0 0 0 0 0 0 0 0 0 0 0 0 0 0 0 0 0 0 0 0 0 0 0 2 0 0 0 0 0 0 0 0 0 0 0 0 0 0 0 0 0 0 0 0 0 0 0 0 0 0 0 0 0 0 0
426 AAA 80409 0 167 0 0 0 0 0 6 0 0 3 0 0 0 0 0 0 0 0 0 0 0 0 0 0 0 0 0 0 0 0 2 0 0 0 0 0 0 0 0 0 0 0 0 0 0 0 0 0 0 0 0 0 0 0 0 0 0 0 0 0 0 0
427 GTT 0 0 3 0 0 0 0 0 0 0 0 50 0 0 0 6 0 0 0 0 0 0 0 0 0 0 0 0 0 0 0 0 0 0 0 2 0 0 0 1 0 0 0 3 0 3 0 80060 0 0 0 0 0 0 0 0 2 0 0 0 0 0 141 3
428 GAT 0 0 0 20 0 0 0 0 0 0 0 0 0 0 140 0 0 0 0 0 0 0 0 0 0 0 0 0 0 0 0 0 0 1 15 80194 0 0 0 0 0 0 0 4 0 0 0 1 0 0 0 2 0 0 0 0 54 0 0 0 0 0 3 0
429 GAT 0 0 0 3 0 0 0 0 0 0 0 0 0 0 141 0 0 0 0 0 0 0 0 0 0 0 0 0 0 0 0 0 0 2 1 80197 0 0 0 1 0 0 0 3 0 0 0 2 0 0 0 9 0 0 0 0 51 0 3 0 0 0 0 0
430 GGG 0 0 0 0 0 0 0 0 0 0 8 0 0 0 0 0 0 0 0 0 0 0 0 0 0 0 0 0 0 0 0 0 0 0 6 0 0 0 1 0 11 0 79691 13 0 0 6 0 0 0 0 0 0 0 0 0 0 0 4 0 0 0 0 0
431 TTT 0 0 0 0 0 0 0 0 0 0 0 0 0 0 0 0 0 0 0 0 0 0 0 0 0 0 0 0 0 0 0 11 0 0 0 0 0 0 0 0 0 0 0 0 0 0 0 3 0 0 0 0 0 0 0 3 0 0 0 0 1 3 1 79929
432 CTG 0 0 0 0 0 3 0 0 0 0 0 0 0 0 16 0 0 0 11 0 0 0 18 0 0 0 3 0 4 1 79386 10 0 0 0 0 0 0 0 0 0 0 0 0 0 0 0 47 0 9 0 0 0 2 0 0 0 0 0 0 0 0 1 0
433 GAC 0 0 0 0 0 0 0 0 0 0 0 0 0 0 0 0 0 1 0 0 0 0 0 0 0 0 0 0 0 0 0 0 3 79420 0 3 0 1 0 0 0 10 0 0 0 0 0 0 0 4 0 0 0 0 0 0 0 0 0 0 0 0 0 0
434 ATT 0 0 0 1 0 0 0 1 0 0 0 0 1 4 0 80104 0 0 0 0 0 0 0 0 0 0 0 0 0 0 0 0 0 0 0 0 0 0 0 0 0 0 0 0 0 0 0 2 0 0 0 0 0 0 0 0 0 0 0 0 0 0 0 2
435 TGG 0 0 0 0 0 0 0 0 0 0 0 0 0 0 0 0 0 0 0 0 0 0 0 0 0 0 3 0 0 0 0 0 0 0 0 0 0 0 0 0 0 0 0 0 0 0 0 0 0 0 19 0 0 0 0 0 18 0 78029 6 0 0 3 0
436 ACA 35 0 0 0 80018 0 3 0 0 0 0 0 8 0 0 0 0 0 0 0 0 0 0 0 0 0 0 0 0 0 0 0 0 0 0 0 13 0 0 0 0 0 0 0 0 0 0 0 0 0 0 0 0 0 0 0 0 0 0 0 0 0 0 0
437 TAT 0 0 0 19 0 0 0 0 0 0 0 0 0 0 0 0 0 0 0 5 0 0 0 0 0 0 0 0 0 0 0 0 0 0 0 0 0 0 0 0 0 0 0 0 0 0 0 0 1 2 1 80109 0 0 0 0 0 0 0 5 0 0 0 0
438 AAT 25 0 3 79949 0 0 0 0 0 0 0 4 0 0 2 1 0 0 0 0 0 0 0 0 0 0 0 0 0 0 0 0 0 0 0 10 0 0 0 0 0 0 0 0 0 0 0 0 0 0 0 0 0 0 0 0 0 0 0 0 0 0 0 0
439 GCA 0 0 0 0 6 0 0 0 0 0 0 0 0 0 0 0 0 0 2 0 0 0 0 0 0 0 0 0 0 0 0 0 4 0 0 0 79984 0 57 6 0 0 0 0 11 0 0 0 0 0 0 0 12 0 0 0 0 0 0 0 0 0 0 0
440 GAA 3 0 0 2 0 0 0 0 0 0 0 0 0 0 0 0 0 0 0 0 0 0 0 0 0 0 0 0 0 0 0 0 80556 0 2 0 0 0 0 0 4 0 0 0 0 0 0 0 6 0 0 0 0 0 0 0 0 0 0 0 0 0 0 0
441 TTG 0 0 0 0 0 0 0 0 0 0 0 0 0 0 0 0 0 0 0 0 0 0 0 0 0 0 0 0 0 0 2 0 0 0 0 0 0 0 0 0 0 0 0 0 0 0 0 0 0 0 0 0 0 0 0 0 0 0 1 2 11 0 80504 7
442 TTA 0 0 0 0 0 0 0 0 0 0 0 0 0 0 0 0 0 0 0 0 0 0 0 0 0 0 0 0 1 0 0 0 0 0 0 0 0 0 0 0 0 0 0 0 0 0 0 0 0 0 0 0 2 0 0 0 0 0 0 0 80487 0 16 4
443 GTT 0 0 0 0 0 0 0 0 0 0 0 0 0 0 0 16 0 0 0 0 0 0 0 0 0 0 0 0 0 0 0 0 0 0 0 0 0 0 0 3 0 0 0 0 0 7 2 80447 0 0 0 0 0 0 0 0 0 0 0 0 0 0 0 6
444 CTA 0 0 0 0 0 0 0 0 0 0 0 0 28 0 0 0 2 0 0 0 14 0 0 0 0 0 0 0 79969 0 2 1 0 0 0 0 0 0 0 0 0 0 0 0 3 0 0 0 0 0 0 0 0 0 0 0 0 0 0 0 0 0 0 0
445 CTG 0 0 0 0 0 0 0 0 0 0 0 0 0 0 81 0 0 0 0 0 0 0 18 0 0 0 0 0 5 0 80312 3 0 0 0 0 0 0 0 0 0 0 0 0 0 0 1 0 0 0 0 0 0 0 0 0 0 0 0 0 0 0 9 0
446 GAA 4 0 0 0 0 0 0 0 0 0 0 0 0 0 0 0 0 0 0 0 0 0 0 0 0 0 0 0 0 0 0 0 80569 0 0 1 0 0 0 0 4 0 0 0 0 0 0 0 2 0 0 0 0 0 0 0 0 0 0 0 0 0 0 0
447 AAT 0 1 0 80556 0 0 0 0 0 0 0 5 0 0 0 0 0 0 0 0 0 0 0 0 0 0 0 0 0 0 0 0 0 0 0 0 0 0 0 0 0 0 0 0 0 0 0 0 0 0 0 0 0 0 0 0 0 0 0 0 0 0 0 0
448 GAA 31 0 0 0 0 0 0 0 0 0 0 0 0 0 0 0 0 0 0 0 0 0 0 0 0 0 0 0 0 0 0 0 80532 0 13 1 0 0 0 0 5 0 0 0 0 0 0 0 2 0 0 0 0 0 0 0 0 0 0 0 0 0 0 0
449 AGG 0 0 26 0 0 0 0 0 1 0 80438 0 0 0 8 0 0 0 0 0 0 0 0 0 0 1 39 0 0 0 0 0 0 0 0 0 0 0 0 0 0 0 10 0 0 0 0 0 0 0 0 0 0 0 0 0 0 0 4 0 0 0 0 0
450 ACT 0 0 0 3 0 1 0 80498 0 0 0 0 0 0 0 5 0 0 0 0 0 0 0 0 0 0 0 0 0 0 0 0 0 0 0 0 0 0 0 3 0 0 0 0 0 0 0 0 0 0 0 0 0 0 0 0 0 0 0 0 0 0 0 0
451 TTG 0 0 0 0 0 0 0 0 0 0 0 0 0 0 0 0 0 0 0 0 0 0 0 0 0 0 0 0 0 0 3 0 0 0 0 0 0 0 0 0 0 0 0 0 0 0 0 0 0 0 2 0 0 0 9 0 0 0 2 0 5 0 80533 2
452 GAT 0 0 0 4 0 0 0 0 0 0 0 0 0 0 0 0 0 0 0 0 0 0 0 0 0 0 0 0 0 0 0 0 0 4 0 80534 0 0 0 0 0 0 0 1 0 0 0 1 0 0 0 14 0 0 0 0 0 0 0 0 0 0 0 0
453 TTC 0 0 0 0 0 0 0 0 0 0 0 0 0 0 0 0 0 0 0 0 0 0 0 0 0 0 0 0 0 0 0 0 0 0 0 0 0 0 0 0 0 0 0 0 0 0 0 0 0 0 0 0 0 8 0 0 0 1 0 0 3 80539 0 7
454 CAT 0 0 0 5 0 0 0 0 0 0 0 0 0 0 0 0 0 1 0 80557 0 0 0 0 0 0 0 15 0 0 0 0 0 0 0 0 0 0 0 0 0 0 0 0 0 0 0 0 0 0 0 8 0 0 0 0 0 0 0 0 0 0 0 0
455 GAC 0 8 0 0 0 0 0 0 0 0 0 0 0 0 0 0 0 0 0 0 0 0 0 0 0 0 0 0 0 0 0 0 111 80409 7 4 0 2 0 0 0 2 0 0 0 0 0 0 0 2 0 0 0 0 0 0 0 0 0 0 0 0 0 0
456 TTA 0 0 15 0 0 0 0 0 0 0 0 0 2 0 0 0 0 0 0 0 2 0 0 0 0 0 0 0 2 0 0 0 0 0 0 0 0 0 0 0 0 0 13 0 3 0 0 0 1 0 0 0 1 0 0 0 1 0 0 0 80517 0 12 2
457 AAT 1 3 2 80545 0 0 0 2 0 0 0 5 0 0 0 1 0 0 0 0 0 0 0 0 0 0 0 0 0 0 0 0 0 0 0 9 0 0 0 0 0 0 0 0 0 0 0 0 0 0 0 0 0 0 0 0 0 0 0 0 0 0 0 0
458 GTG 0 0 0 0 0 0 0 0 0 0 0 0 0 0 12 0 0 0 0 0 0 0 0 0 0 0 0 0 0 0 0 0 0 0 0 0 0 0 25 0 0 0 0 0 9 1 80497 8 0 0 0 0 0 0 0 0 0 0 0 0 0 0 5 0
459 AAG 2 1 80551 1 0 0 0 0 0 0 7 0 0 0 3 0 0 0 0 0 0 0 0 0 0 0 17 0 0 0 0 0 0 0 8 0 0 0 0 0 0 0 0 0 0 0 0 0 0 0 0 0 0 0 0 0 0 0 0 0 0 0 0 0
460 AAT 0 6 2 80429 0 0 0 2 0 0 0 1 0 0 0 0 0 0 0 1 0 0 0 0 0 0 0 0 0 0 0 0 0 0 0 3 0 0 0 36 5 0 0 0 0 0 0 0 0 0 0 4 5 0 0 0 0 0 0 0 0 0 0 0
461 CTG 0 0 0 0 0 0 0 0 0 0 0 0 0 0 4 0 0 0 1 0 0 0 5 0 0 0 1 0 7 0 80531 6 0 0 0 0 0 0 0 0 0 0 0 0 0 0 0 0 0 0 0 0 0 0 0 0 0 0 0 0 0 0 0 0
462 TAC 0 0 0 0 0 0 0 0 0 0 0 0 0 0 0 0 0 3 0 0 0 0 0 0 0 0 0 0 0 0 0 0 0 1 0 0 0 0 0 0 0 0 0 0 0 0 0 0 7 80545 0 6 0 4 0 0 0 3 0 0 0 0 0 12
463 GAG 0 2 18 0 0 0 0 0 0 0 0 0 0 0 0 0 0 0 1 0 0 0 0 0 0 0 0 0 0 0 0 0 62 0 80444 16 38 0 0 0 0 0 6 0 0 0 0 0 0 0 8 0 0 0 0 0 0 0 0 0 0 0 0 0
464 AAA 80596 1 2 4 1 0 0 0 1 0 0 0 0 0 0 0 0 0 0 0 0 0 0 0 0 0 0 0 0 0 0 0 2 0 0 0 0 0 0 0 0 0 0 0 0 0 0 0 0 0 0 0 0 0 0 0 0 0 0 0 0 0 0 0
465 GTA 0 0 0 0 0 0 0 0 0 0 0 0 13 0 0 0 0 0 0 0 0 0 0 0 0 0 0 0 1 0 0 0 1 0 0 0 15 0 0 0 1 0 0 0 80531 1 6 0 0 0 0 0 0 0 0 0 0 0 0 0 5 0 0 0
466 AAA 80604 0 1 0 0 0 0 0 2 0 0 0 0 0 0 0 0 0 0 0 0 0 0 0 0 0 0 0 0 0 0 0 5 0 0 0 0 0 0 0 0 0 0 0 0 0 0 0 0 0 0 0 0 0 0 0 0 0 0 0 0 0 0 0
467 AGC 0 1 0 0 0 0 0 0 5 80458 2 12 0 4 0 0 0 0 0 0 0 0 0 0 0 1 0 0 0 0 0 0 0 0 0 0 0 0 96 0 0 16 0 0 0 0 0 0 0 0 0 0 0 0 0 0 0 0 0 0 0 0 1 0
468 CAA 9 0 0 0 0 0 0 0 0 0 0 0 0 0 1 0 80565 0 2 0 0 0 0 0 2 0 0 0 0 0 0 0 0 0 0 0 0 0 0 0 0 0 0 0 0 0 0 0 4 0 0 0 0 0 0 0 0 0 0 0 0 0 0 0
469 TTA 0 0 0 0 0 0 0 0 0 0 0 0 1 0 0 0 0 0 0 0 0 0 0 0 0 0 0 0 1 4 0 0 0 0 0 0 0 0 0 0 0 0 0 0 0 0 14 0 0 0 0 0 1 0 0 0 0 0 0 0 80563 1 6 0
470 AAG 4 1 80524 12 0 0 2 0 0 0 10 0 0 0 0 0 30 0 0 0 0 0 0 0 0 0 0 0 0 0 0 0 0 0 2 0 0 0 0 0 0 0 0 0 0 0 0 0 0 0 1 0 0 0 0 0 0 0 0 0 0 0 0 0
471 AAT 0 4 0 80574 0 0 0 0 0 0 0 10 0 0 0 0 0 0 0 0 0 0 0 0 0 0 0 0 0 0 0 0 0 0 0 4 0 0 0 0 0 0 0 0 0 0 0 0 0 0 0 0 0 0 0 0 0 0 1 0 0 0 0 0
472 AAT 1 1 2 80582 0 0 0 1 0 0 0 8 0 0 0 0 0 0 0 0 0 0 0 0 0 0 0 0 0 0 0 0 0 0 0 5 0 0 0 0 0 0 0 0 0 0 0 0 0 0 0 0 0 0 0 0 0 0 0 0 0 0 0 0
473 GCC 0 0 0 0 0 18 0 0 0 0 0 0 0 0 0 0 0 0 0 0 0 0 0 0 0 0 0 0 0 0 0 0 0 10 0 0 9 80544 0 2 0 0 0 0 0 10 0 0 0 0 0 0 0 7 0 0 0 0 0 0 0 0 0 0
474 AAA 80383 0 2 1 0 0 0 0 3 0 0 0 4 15 0 0 0 0 0 0 0 0 0 0 0 0 0 0 0 0 0 0 146 0 0 0 0 0 0 0 0 0 0 0 0 0 0 0 0 0 0 6 0 0 0 0 0 2 0 0 19 0 0 0
475 GAA 7 0 0 0 0 0 0 0 0 0 0 0 0 0 0 0 0 0 0 0 0 0 0 0 0 0 0 0 0 0 0 0 80563 0 3 0 1 0 0 0 1 0 0 0 0 0 0 0 4 0 0 0 0 0 0 0 0 0 0 0 0 0 0 0
476 ATC 0 0 0 0 0 4 0 0 0 0 0 0 3 61868 0 9 0 0 0 0 0 0 0 0 0 0 0 0 0 0 0 0 0 0 0 0 0 0 0 0 0 0 0 0 0 4 0 0 0 0 0 0 0 0 0 0 0 0 0 0 0 0 0 0
477 GGA 0 0 0 0 0 0 0 0 7 0 0 0 0 0 0 0 0 0 0 0 0 0 0 0 0 0 0 0 0 0 0 0 9 0 0 0 0 0 0 0 61832 1 11 1 6 0 0 0 0 0 0 0 0 0 0 0 5 0 0 0 0 0 0 0
478 AAT 1 1 2 61850 0 0 0 1 0 0 0 1 0 0 0 0 0 0 0 0 0 0 0 0 0 0 0 0 0 0 0 0 0 0 0 1 0 0 0 0 0 0 0 0 0 0 0 0 0 0 0 0 0 0 0 0 0 0 0 0 0 0 0 0
479 GGG 0 0 0 0 0 0 0 0 0 0 10 0 0 0 0 0 0 0 0 0 0 0 0 0 0 0 0 0 0 0 0 0 0 0 5 0 0 0 0 0 0 0 61871 2 0 0 5 0 0 0 0 0 0 0 0 0 0 0 0 0 0 0 0 0
480 TGT 0 0 0 0 0 0 0 0 0 0 0 0 0 0 0 0 0 0 0 0 0 0 0 0 0 0 0 0 0 0 0 0 0 0 0 0 0 0 0 0 0 0 0 1 0 0 0 0 0 0 0 13 0 0 0 0 0 55 2 61802 0 0 0 6
481 TTT 0 0 0 0 0 0 0 0 0 0 0 0 0 0 0 0 0 0 0 0 0 0 0 0 0 0 0 0 0 0 0 1 0 0 0 0 0 0 0 0 0 0 0 0 0 0 0 0 0 0 0 1 0 0 0 3 0 0 0 0 0 1 0 61884
482 GAG 0 0 5 7 0 0 0 0 0 0 0 0 0 0 0 0 0 0 0 1 0 0 0 0 0 0 0 0 0 0 0 0 7 0 61839 9 0 0 0 0 0 0 4 0 0 0 0 0 0 0 3 0 0 0 0 0 0 0 0 0 0 0 0 0
483 TTC 0 0 0 0 0 0 0 0 0 0 0 0 0 0 0 0 0 0 0 0 0 0 0 0 0 0 0 0 0 2 0 0 0 0 0 0 0 0 0 0 0 0 0 0 0 0 0 0 0 0 0 0 0 4 0 0 0 0 0 0 20 61789 1 18
484 TAC 0 1 0 0 0 0 0 0 0 0 0 0 0 0 0 0 0 14 0 0 0 0 0 0 0 0 0 0 0 0 0 0 0 0 0 0 0 0 0 0 0 0 0 0 0 0 0 0 13 61847 1 13 0 0 0 0 0 7 0 0 0 1 0 0
485 CAC 0 4 0 0 0 0 0 0 0 0 0 0 0 0 0 0 5 61833 1 6 0 1 0 0 0 3 0 0 0 0 0 0 0 1 0 0 0 0 0 0 0 0 0 0 0 0 0 0 0 7 0 0 0 0 0 0 0 0 0 0 0 0 0 0
486 AAG 6 0 61841 25 0 0 1 0 0 0 5 0 0 0 0 0 0 0 4 0 0 0 1 0 0 0 0 0 0 0 0 0 0 0 3 0 0 0 0 0 0 0 0 0 0 0 0 0 0 0 0 0 0 0 0 0 0 0 0 0 0 0 0 0
487 TGT 0 0 0 0 0 0 0 0 0 0 0 8 0 0 0 0 0 0 0 0 0 0 0 0 0 0 0 1 0 0 0 0 0 0 0 0 0 0 0 0 0 0 0 0 0 0 0 0 0 0 0 23 0 0 0 0 1 2 0 61838 0 0 0 6
488 GAC 0 5 0 0 0 0 0 0 0 0 0 0 0 0 0 0 0 0 0 0 0 0 0 0 0 0 0 0 0 0 0 0 20 61791 2 5 0 2 0 0 0 16 0 0 0 0 0 0 0 3 0 0 0 0 0 0 0 0 0 0 0 0 0 0
489 AAT 0 1 0 61845 0 0 0 0 0 0 0 3 0 0 0 0 0 0 0 0 0 0 0 0 0 0 0 0 0 0 0 0 0 28 0 1 0 0 0 0 0 0 0 0 0 0 0 0 0 0 0 0 0 0 0 0 0 0 0 0 0 0 0 0
490 GAA 1 0 0 0 0 0 0 0 0 0 0 6 0 0 0 0 0 0 0 0 0 0 0 0 0 0 0 0 0 0 0 0 61756 0 1 4 0 0 0 0 3 0 37 0 0 0 0 0 15 0 0 0 0 0 0 0 0 0 1 0 0 0 0 0
491 TGC 0 0 0 0 0 0 0 0 0 0 0 0 0 0 0 0 0 0 0 0 0 0 0 0 0 3 0 0 0 0 0 0 0 0 0 0 0 0 0 0 0 1 0 0 0 0 0 0 0 4 0 0 0 0 0 0 9 61835 0 13 0 7 0 0
492 ATG 0 0 0 0 0 0 13 0 0 0 1 0 11 0 61827 2 0 0 0 0 0 0 0 0 0 0 0 0 0 0 1 0 0 0 0 0 0 0 0 0 0 0 0 0 0 0 2 0 0 0 0 0 0 0 0 0 0 0 0 0 0 0 11 0
493 GAA 10 0 0 0 0 0 0 0 0 0 0 0 0 0 0 0 0 0 0 0 0 0 0 0 0 0 0 0 0 0 0 0 61683 15 6 1 34 0 0 0 6 16 0 0 0 0 0 0 4 0 0 0 0 1 0 0 0 0 0 0 0 0 0 0
494 AGT 0 0 0 1 0 0 0 1 0 4 0 61760 0 0 0 22 0 0 0 0 0 0 0 0 0 0 0 1 0 0 0 0 0 0 0 0 0 0 0 0 0 0 0 1 0 0 0 0 0 0 0 0 0 0 0 0 0 0 0 0 0 0 0 0
495 GTA 0 0 0 0 0 0 0 0 0 0 0 0 9 0 0 0 0 0 0 0 0 0 0 0 0 0 0 0 0 0 0 0 0 0 0 0 8 0 0 0 1 0 0 0 61824 1 4 0 0 0 0 0 0 0 0 0 0 0 0 0 7 0 0 0
496 AGA 6 0 0 0 0 0 0 0 61871 0 5 0 6 0 0 0 0 0 0 0 0 0 0 0 0 0 0 0 0 0 0 0 0 0 0 0 0 0 0 0 6 0 0 0 0 0 0 0 0 0 0 0 0 0 0 0 0 0 0 0 0 0 0 0
497 AAT 147 3 1 61641 2 0 0 0 0 7 0 7 5 0 0 2 3 0 29 0 0 0 0 0 0 5 0 0 0 0 0 0 0 0 0 0 13 0 0 0 0 0 8 0 0 2 2 0 0 0 0 0 0 0 10 1 0 0 0 0 0 0 0 0
498 GGG 0 0 0 0 0 0 0 0 0 0 16 0 0 0 0 0 0 0 0 73 0 0 0 0 0 0 0 0 0 0 0 0 0 0 0 0 0 0 0 0 7 0 61696 11 0 0 81 0 0 0 0 0 0 0 0 0 0 0 6 0 0 0 0 0
499 ACT 0 0 0 15 0 3 3 61836 0 0 0 4 0 0 10 1 0 0 0 0 0 0 0 1 0 0 0 0 1 0 0 0 0 0 0 0 0 0 0 7 0 0 0 0 8 0 0 0 0 0 0 0 0 0 0 0 0 0 0 0 0 0 0 0
500 TAT 0 0 0 2 0 0 0 0 0 0 0 0 0 0 0 0 0 0 0 7 0 0 0 0 0 0 0 0 0 0 0 0 0 0 0 0 0 0 0 0 0 0 0 0 0 0 0 0 1 1 1 61875 0 0 0 0 0 0 0 10 0 0 0 2
501 GAT 0 1 0 24 0 0 0 0 0 0 0 0 0 0 0 0 0 0 0 0 0 0 0 0 0 0 0 0 0 0 0 0 1 1 0 61770 0 0 0 72 0 0 0 5 0 0 0 2 0 0 0 1 0 0 0 0 0 0 0 0 0 0 0 0
502 TAT 0 0 0 0 0 0 0 0 0 0 0 0 0 0 0 0 0 0 0 1 0 0 0 0 0 0 0 0 0 0 0 0 0 0 0 0 0 0 0 0 0 0 8 0 0 0 0 0 2 2 0 61874 0 0 0 0 0 0 10 1 0 0 0 0
503 CCA 0 0 0 0 5 0 0 0 0 0 0 0 0 0 4 0 1 0 0 0 61840 11 5 0 0 0 0 0 2 0 0 0 0 0 0 0 0 0 0 0 0 0 0 0 0 0 0 0 0 0 0 0 12 0 0 0 0 0 0 0 0 0 0 0
504 AAA 61883 2 1 1 0 0 0 0 0 0 0 0 0 0 0 0 0 0 0 0 0 0 0 0 0 0 0 0 0 0 0 0 0 0 0 0 0 0 0 0 0 0 0 0 0 0 0 0 0 0 0 0 0 0 0 0 0 0 0 0 0 0 0 0
505 TAT 0 0 0 1 0 0 0 0 0 0 0 0 0 0 0 0 0 0 0 8 0 0 0 0 0 0 0 0 0 0 0 0 0 0 0 0 0 0 0 0 0 0 0 0 0 0 0 0 1 0 0 61888 0 0 0 0 0 0 0 1 0 0 0 0
506 TCA 0 0 0 0 0 0 0 0 0 0 0 0 0 0 0 0 0 0 0 0 1 0 0 0 0 0 0 0 0 0 0 0 0 0 0 0 0 0 0 0 0 0 0 0 0 0 0 0 5 0 0 0 61834 2 34 0 0 0 0 0 5 0 0 0
507 GAA 4 0 0 0 0 0 0 0 0 0 0 0 0 0 0 0 0 0 0 0 16 0 0 0 0 0 91 0 0 0 0 0 61745 0 3 0 0 0 0 0 4 0 0 0 0 0 0 0 9 0 0 0 0 0 0 0 0 0 0 0 0 0 0 0
508 GAA 8 0 0 0 4 0 0 0 0 0 0 0 0 0 0 0 0 0 0 0 0 0 0 0 0 0 0 0 0 0 0 0 61859 0 0 0 0 0 0 0 2 0 0 0 0 0 0 0 5 0 0 0 0 0 0 0 0 0 0 0 0 0 0 0
509 TCA 0 0 0 0 0 0 0 10 0 0 0 0 4 0 0 13 0 0 0 0 3 0 0 0 0 0 0 0 0 0 0 0 0 0 0 0 0 0 0 0 0 0 0 0 0 0 0 0 2 0 0 0 61833 0 5 4 0 0 0 0 1 0 0 0
510 AAG 4 0 61756 2 0 0 2 0 0 0 5 0 13 0 1 0 0 0 1 0 0 0 0 0 1 0 0 0 0 0 0 0 0 0 1 0 0 0 10 0 0 0 0 0 0 0 0 0 0 0 1 0 10 0 0 0 0 0 0 0 46 0 0 0
511 TTG 0 0 0 0 0 0 0 0 0 0 0 0 0 0 0 0 0 0 0 0 0 0 0 0 0 0 0 0 0 0 2 0 0 0 0 0 0 0 0 0 0 0 0 0 0 0 0 0 0 0 0 0 0 0 3 0 0 0 0 0 3 0 61789 17
512 AAC 8 61815 1 5 0 1 0 0 0 17 0 0 0 0 0 0 0 0 0 0 0 0 0 0 0 0 0 0 0 0 0 0 0 5 0 0 0 0 0 0 0 0 0 0 0 4 0 0 0 0 0 0 0 0 0 0 0 0 0 0 0 0 1 0
513 AGG 0 0 6 0 0 0 0 0 6 0 61781 34 0 0 7 7 0 0 0 0 0 0 0 0 0 0 2 0 0 0 0 0 0 0 0 0 0 0 0 0 0 0 5 0 0 0 0 0 0 0 0 0 0 0 0 0 0 0 0 0 0 0 0 0
514 GAA 3 0 0 0 0 0 0 0 0 0 0 0 0 0 0 0 0 0 0 0 0 0 0 0 0 0 0 0 0 0 0 0 61781 0 0 3 0 0 0 0 5 0 0 0 0 0 0 0 7 0 0 0 0 0 0 0 0 0 0 0 0 0 0 1
515 AAG 5 0 61719 9 0 0 6 0 0 6 59 9 0 0 3 0 0 0 0 0 0 0 0 0 0 1 0 0 0 0 0 0 0 0 3 0 0 0 0 0 0 0 0 0 0 0 0 0 0 0 0 0 0 0 0 0 0 0 0 0 0 0 0 0
516 ATA 0 0 0 0 3 0 0 0 0 0 0 0 61852 0 12 0 0 0 0 0 0 0 0 0 0 0 0 0 1 0 0 0 0 0 0 0 0 0 0 0 0 0 0 0 1 0 0 0 0 0 0 0 0 0 0 0 0 0 0 0 0 0 0 0
517 GAT 0 0 0 0 0 0 0 0 0 0 0 0 0 0 0 0 0 0 0 0 0 0 0 0 0 0 0 0 0 1 0 0 0 1 18 61715 0 0 0 0 37 0 0 28 0 0 0 0 0 0 0 7 0 0 0 0 0 0 0 0 0 0 0 0
518 GGA 5 2 0 0 0 0 0 0 20 0 0 22 0 0 0 0 0 0 0 0 0 0 0 55 0 0 0 0 0 0 8 0 5 0 0 0 24 2 0 0 61384 0 6 1 6 5 0 0 0 8 0 0 0 0 0 0 8 0 0 0 0 7 0 0
519 GTG 0 0 0 0 0 0 0 0 0 0 0 0 0 0 1 0 0 0 0 0 0 0 0 0 0 0 0 0 4 0 0 0 0 0 0 0 0 0 2 0 0 0 2 0 7 0 61634 1 0 0 0 0 0 0 0 0 0 0 0 0 0 0 9 0
520 AAA 61786 4 4 6 0 0 0 0 16 0 0 0 0 0 0 0 1 16 0 0 0 0 0 0 0 0 0 0 0 0 0 0 2 0 0 0 0 0 0 0 0 0 0 0 0 0 0 0 0 0 0 0 0 0 0 0 0 0 0 0 0 0 0 0
521 TTG 0 0 0 0 0 0 0 0 0 0 0 0 0 0 0 0 0 0 0 0 0 0 0 0 0 0 0 0 0 0 3 0 0 0 0 0 0 0 0 0 0 0 0 0 0 0 0 0 0 0 0 0 0 0 0 0 0 0 4 0 7 0 61590 5
522 GAA 3 0 0 4 0 0 0 0 0 0 0 5 0 0 0 0 0 0 0 0 0 0 0 0 0 0 0 0 0 0 0 0 61451 1 1 0 0 0 0 0 31 0 0 0 0 0 0 0 27 0 0 0 0 0 0 0 0 0 0 0 0 0 0 0
523 TCA 0 0 1 0 0 0 0 0 0 0 0 2 0 0 0 0 4 0 0 0 2 0 0 0 0 0 0 0 0 0 0 0 0 0 0 0 0 0 0 0 0 0 0 0 0 0 0 0 9 0 0 0 61530 0 1 0 0 0 0 0 2 0 0 0
524 ATG 0 0 0 0 0 0 3 0 0 0 3 0 1 1 61169 30 0 0 0 0 0 0 0 0 0 0 0 0 0 0 1 0 0 0 0 8 0 18 0 0 0 0 0 0 0 0 2 22 0 0 0 0 0 0 0 0 0 0 0 0 0 0 1 0
525 GGG 0 0 0 0 0 0 0 0 0 0 2 0 0 0 0 0 0 0 0 0 0 0 0 0 0 0 1 0 0 0 0 0 0 0 4 56 0 0 0 0 88 1 60935 4 0 0 13 0 0 0 0 0 0 0 0 0 0 0 4 0 0 0 4 0
526 GTG 0 0 0 0 0 0 0 2 0 0 0 8 0 0 4 0 0 0 0 0 0 0 0 0 0 0 0 0 0 0 26 8 0 0 0 0 0 10 3 0 0 0 2 0 74 1 60447 8 0 0 0 0 0 0 5 0 0 0 0 0 6 0 17 0
527 TAT 0 0 0 0 0 0 0 0 0 0 0 0 22 0 0 0 0 0 0 11 0 0 0 0 0 0 0 0 0 0 0 0 0 0 0 1 0 0 0 0 0 0 0 0 0 0 0 0 0 5 0 61334 0 0 0 0 0 0 0 3 0 0 0 0
528 CAG 0 0 7 0 0 0 0 0 0 0 0 0 0 0 0 0 2 3 60851 4 0 0 0 0 0 0 17 0 0 0 0 0 0 0 1 0 0 0 0 0 0 0 0 0 0 0 0 0 0 0 0 0 0 0 0 0 0 0 0 0 0 0 0 0
529 ATT 0 0 0 1 0 0 0 2 0 0 0 0 1 2 0 61584 0 0 0 0 0 0 0 0 0 0 0 0 0 0 0 0 0 0 0 0 0 0 0 0 0 0 0 0 0 0 0 2 0 0 0 0 0 0 0 0 0 6 0 0 0 0 0 0
530 CTG 0 0 0 0 0 0 0 0 0 0 0 0 0 0 6 0 0 0 0 0 0 0 5 0 0 0 0 0 3 0 61628 0 0 0 0 0 0 0 0 0 0 0 0 0 0 0 1 0 0 0 0 0 0 0 0 0 0 0 0 0 0 0 1 0
531 GCG 0 0 0 0 0 0 0 0 0 0 0 0 0 0 0 0 0 0 0 0 0 0 0 0 0 0 0 0 0 0 0 0 0 0 11 0 4 1 61678 11 0 0 12 0 0 0 15 0 0 0 0 0 0 0 3 0 0 0 0 0 0 0 0 0
532 ATC 0 0 0 0 0 10 0 0 0 1 0 0 23 61660 0 30 0 0 0 0 0 0 0 0 0 0 0 0 0 0 0 0 0 0 0 0 0 0 0 0 0 0 0 0 0 6 0 0 0 0 0 0 0 0 0 0 0 0 0 0 0 0 0 0
533 TAC 0 0 0 0 0 0 0 0 0 0 0 0 0 0 0 0 0 5 0 0 0 0 0 0 0 0 0 0 0 0 0 0 0 0 0 0 0 0 0 0 0 0 0 0 0 0 0 0 9 61698 0 1 0 0 0 0 0 1 0 0 0 0 0 0
534 TCA 0 0 0 0 1 0 0 0 0 0 0 0 0 0 0 0 0 0 0 0 7 0 0 0 0 0 0 0 0 0 0 0 0 0 0 0 3 5 0 0 0 0 0 0 0 0 0 0 21 0 0 0 61615 0 10 0 0 0 0 0 0 0 0 0
535 ACT 0 0 0 10 2 9 1 61795 0 0 0 0 0 0 0 5 0 0 0 0 0 0 0 5 0 0 0 0 0 0 0 0 0 0 0 0 0 0 0 3 0 0 0 0 0 0 0 0 0 0 0 0 0 3 9 0 0 0 0 0 0 0 0 0
536 GTC 0 0 0 0 0 0 0 0 0 0 0 0 0 11 0 0 0 0 0 0 0 0 0 0 0 0 0 0 0 2 0 0 0 0 0 0 0 2 0 0 0 0 0 0 13 61690 12 3 0 0 0 0 0 0 0 0 0 0 0 0 0 0 0 0
537 GCC 0 0 0 0 0 17 0 0 0 0 0 0 0 0 0 0 0 0 0 0 0 0 0 0 0 0 0 0 0 0 0 0 0 6 0 0 5 61810 1 3 0 0 0 0 0 2 0 0 0 0 0 0 0 5 0 0 0 0 0 0 0 0 0 0
538 AGT 0 0 0 3 0 0 0 85 0 2 0 61769 0 0 0 4 0 0 0 0 0 0 0 0 0 0 0 0 0 0 0 0 0 0 0 0 0 0 0 0 0 0 0 1 0 0 0 0 0 0 0 0 0 0 0 0 0 0 0 14 0 0 0 0
539 TCA 0 0 0 0 8 0 0 0 0 0 0 0 0 0 0 0 0 0 0 0 4 0 0 0 0 0 0 0 0 0 0 0 0 0 0 0 0 0 0 0 0 0 0 0 0 0 0 0 9 0 0 0 61799 0 4 0 0 0 0 0 2 0 0 0
540 CTG 0 0 0 0 0 0 3 0 0 0 0 0 0 0 5 1 0 0 0 0 0 1 3 0 0 0 0 0 12 12 61805 1 0 0 0 0 0 0 0 0 0 0 0 0 0 0 3 0 0 0 0 0 0 0 2 0 0 0 0 0 0 0 1 0
541 GTG 0 0 0 0 0 0 0 0 0 0 0 0 0 0 1 0 0 0 0 0 0 0 0 0 0 0 0 0 0 0 16 0 0 0 0 0 0 0 0 0 0 0 0 0 12 0 61684 5 0 0 0 0 0 0 0 0 0 0 0 0 0 0 54 0
542 CTT 0 0 0 0 0 0 0 0 0 0 0 0 0 12 0 13 0 0 0 0 0 0 0 17 0 0 0 0 0 3 3 61761 0 0 0 0 9 0 0 0 0 0 0 0 0 0 0 0 0 0 0 0 0 0 0 0 0 0 0 0 0 0 0 12
543 TTG 0 0 0 0 0 0 0 0 0 0 0 0 0 0 0 0 0 0 0 0 0 0 0 0 0 0 0 0 0 0 4 0 0 0 0 0 3 0 0 0 0 0 0 0 0 0 0 0 0 0 0 0 0 0 1 0 0 0 14 0 22 1 61773 8
544 GTC 0 0 0 0 0 0 0 0 0 0 0 0 0 7 0 0 0 0 0 0 0 0 0 0 0 0 0 0 0 0 0 0 0 1 0 0 0 12 0 0 0 0 0 0 18 61665 0 6 0 0 0 0 0 0 0 0 0 0 0 0 0 12 0 0
545 TCC 0 0 0 0 0 0 0 0 0 0 0 0 0 0 0 0 0 0 0 0 0 5 0 0 0 0 0 0 0 0 0 0 0 0 0 0 0 0 0 0 0 0 0 0 0 0 0 0 0 9 0 0 3 61759 0 3 0 1 0 0 0 0 0 0
546 CTG 0 0 0 0 0 0 0 0 0 0 0 0 0 0 8 0 0 0 0 0 0 0 9 0 0 0 3 0 3 0 61793 3 0 0 0 0 0 0 0 0 0 0 0 0 0 0 0 0 0 0 0 0 0 0 0 0 0 0 0 0 0 0 4 0
547 GGG 0 0 0 0 0 0 0 0 0 0 5 0 0 0 0 0 0 0 0 0 0 0 0 0 0 0 1 0 0 0 0 0 0 0 4 0 0 0 0 0 5 0 61820 9 0 0 4 0 0 0 0 0 0 0 0 0 0 0 2 0 0 0 0 0
548 GCA 0 0 0 0 18 0 0 0 0 0 0 0 0 0 0 0 0 0 0 0 9 0 0 0 0 0 0 0 0 0 0 0 2 0 0 0 61160 1 3 0 4 0 0 0 6 0 0 0 0 0 0 0 608 0 0 0 0 0 0 0 1 0 0 0
549 ATC 0 0 0 0 0 12 0 0 0 0 0 0 1 61850 0 5 0 0 0 0 0 0 0 0 0 0 0 0 0 0 0 0 0 0 0 0 0 0 0 0 0 0 0 0 0 1 0 0 0 0 0 0 0 0 0 0 0 0 0 0 0 0 6 0
550 AGT 0 0 0 19 0 10 0 2 0 7 1 61693 0 0 0 56 0 0 0 0 0 0 0 0 0 0 0 0 0 0 0 0 0 0 0 0 0 0 0 0 0 0 0 6 0 0 0 0 0 0 0 0 0 0 0 0 0 0 0 1 0 0 0 0
551 TTC 0 0 0 0 0 0 0 0 0 0 0 5 0 1 0 0 0 0 0 0 0 0 0 0 0 0 0 0 0 2 0 0 0 0 0 0 0 0 0 0 0 0 0 0 0 0 0 0 0 0 0 0 0 1 0 0 0 2 0 0 2 61852 3 3
552 TGG 0 0 0 0 0 0 0 0 0 0 1 0 0 0 0 0 0 0 0 0 0 0 0 0 0 0 6 0 0 0 0 0 0 0 0 0 0 0 0 0 0 0 9 0 0 0 0 0 0 0 3 0 0 0 0 0 6 1 61824 10 0 0 8 0
553 ATG 0 0 1 0 0 0 1 0 0 0 0 16 10 0 61791 15 0 0 0 0 0 0 0 0 0 0 0 0 0 0 0 0 0 0 0 0 0 0 0 0 0 2 0 0 0 0 4 0 0 0 0 0 0 0 0 0 0 0 0 0 0 0 1 0
554 TGT 0 0 0 0 0 0 0 0 0 0 0 0 0 0 0 0 0 0 0 0 0 0 0 0 0 0 0 2 0 6 34 0 0 0 0 0 0 0 0 0 0 0 0 0 0 0 0 0 0 0 0 5 0 0 0 0 0 5 0 61787 0 0 0 9
555 TCT 0 0 0 0 0 0 0 0 0 0 0 1 0 0 0 0 0 0 0 0 0 0 0 1 0 0 0 0 0 0 0 0 0 0 0 0 0 0 0 0 0 0 0 0 0 0 0 0 0 0 0 14 0 6 1 61791 0 0 0 0 0 0 0 0
556 AAT 1 0 1 61878 0 0 0 1 0 0 0 3 0 0 0 0 0 0 0 0 0 0 0 0 0 0 0 0 0 0 0 0 0 0 0 0 0 0 0 0 0 0 0 0 0 0 0 0 0 0 0 0 0 0 0 0 0 0 0 0 0 0 0 0
557 GGG 0 0 0 0 0 0 0 0 0 0 2 0 0 0 0 0 0 0 0 0 0 0 0 0 0 0 0 0 0 0 0 0 0 0 1 0 0 0 1 0 5 1 61832 1 0 0 13 0 0 0 0 0 0 0 0 0 0 0 2 0 0 0 0 0
558 TCT 0 0 0 0 0 0 0 0 0 0 0 0 0 0 0 0 0 0 0 0 0 0 0 0 0 0 0 0 0 0 0 0 0 0 0 0 0 0 0 1 0 0 0 0 0 0 0 0 0 0 0 14 0 3 0 61820 0 0 0 0 0 0 0 2
559 TTG 0 0 0 0 0 0 0 0 0 0 0 0 0 0 1 0 0 0 0 0 0 0 0 0 0 0 0 0 0 0 8 0 0 0 0 0 0 0 0 0 0 0 0 0 0 0 2 0 0 0 0 0 0 0 6 0 0 0 1 0 4 0 61865 4
560 CAG 0 0 11 0 0 0 0 0 0 0 0 0 0 0 0 0 11 0 61791 12 0 0 2 0 0 0 7 0 0 0 0 0 0 0 8 0 0 0 0 0 0 0 0 0 0 0 0 0 0 0 32 0 0 0 0 0 0 0 0 0 0 0 0 0
561 TGC 0 0 0 0 0 0 0 0 0 0 0 0 5 0 0 0 0 0 0 0 0 0 0 0 0 1 0 0 9 0 0 0 0 0 0 0 0 0 0 0 0 0 0 0 0 0 1 0 0 31 0 0 0 2 0 0 5 61788 0 8 0 3 8 0
562 AGA 6 0 0 0 0 0 0 0 61860 0 1 2 2 0 0 0 0 0 0 0 0 0 0 0 2 0 0 0 0 0 0 0 0 0 0 0 0 0 0 0 3 0 0 0 1 0 0 0 0 0 0 0 0 0 0 0 0 0 0 0 0 0 0 0
563 ATA 5 0 0 0 3 0 0 0 0 0 0 0 61861 0 2 0 0 0 0 0 0 0 0 0 0 0 0 0 0 0 0 0 0 0 0 0 0 0 0 0 0 0 0 0 3 0 2 0 0 0 0 0 0 0 0 0 0 0 0 0 0 0 0 0
564 TGC 0 0 0 0 0 0 0 0 0 0 0 0 0 0 0 0 0 0 0 0 0 0 0 0 0 1 0 0 0 0 0 0 0 0 0 0 0 0 0 0 0 0 0 0 0 0 0 0 0 13 0 0 0 0 0 0 6 61789 0 24 0 9 0 0
565 ATC 0 0 0 0 0 0 0 0 0 1 0 0 2 61808 0 0 0 0 0 0 0 0 0 0 0 0 0 0 0 0 0 0 0 0 0 0 0 0 0 0 0 0 0 0 0 0 0 0 0 0 0 0 0 0 0 0 0 0 0 0 0 0 0 0
566 TGA 0 0 0 0 0 0 0 0 1 0 0 0 0 0 0 0 0 0 0 0 0 0 0 0 12 0 0 0 0 0 0 0 0 0 0 0 0 0 0 0 1 0 0 0 0 0 0 0 6 0 0 0 1 0 0 0 61819 0 4 0 7 0 0 0
