# Supplementary material for: Complete mapping of viral escape from neutralizing antibodies
Source: PLoS Pathog. 2017 Mar 13;13(3):e1006271. doi: 10.1371/journal.ppat.1006271 (PMC5363992; doi:10.1371/journal.ppat.1006271)
Supplement: S2 File — This ZIP archive contains the computer code to perform the data analysis described in this manuscript. The analysis is performed by the iPython notebook found in the ZIP archive. (ZIP) [file ppat.1006271.s008.zip › S2_File/counts_and_alignments/L3_H17L19_c2_summarystats.txt]

total read pairs = 5356951
read pairs that fail Illumina filter = 0
low quality read pairs = 482536
barcodes randomly purged = 0
discarded barcodes with 1 reads = 56830
aligned barcodes with 2 reads = 7294
discarded barcodes with 2 reads = 113
un-alignable barcodes with 2 reads = 1105
aligned barcodes with 3 reads = 9465
discarded barcodes with 3 reads = 172
un-alignable barcodes with 3 reads = 1357
aligned barcodes with 4 reads = 13353
discarded barcodes with 4 reads = 389
un-alignable barcodes with 4 reads = 1599
aligned barcodes with 5 reads = 18575
discarded barcodes with 5 reads = 612
un-alignable barcodes with 5 reads = 2076
aligned barcodes with 6 reads = 24301
discarded barcodes with 6 reads = 923
un-alignable barcodes with 6 reads = 2614
aligned barcodes with 7 reads = 30138
discarded barcodes with 7 reads = 1371
un-alignable barcodes with 7 reads = 3169
aligned barcodes with 8 reads = 35013
discarded barcodes with 8 reads = 1906
un-alignable barcodes with 8 reads = 3521
aligned barcodes with 9 reads = 38318
discarded barcodes with 9 reads = 2246
un-alignable barcodes with 9 reads = 3855
aligned barcodes with 10 reads = 39407
discarded barcodes with 10 reads = 2488
un-alignable barcodes with 10 reads = 3872
aligned barcodes with 11 reads = 38487
discarded barcodes with 11 reads = 2614
un-alignable barcodes with 11 reads = 3609
aligned barcodes with 12 reads = 34967
discarded barcodes with 12 reads = 2642
un-alignable barcodes with 12 reads = 3254
aligned barcodes with 13 reads = 30009
discarded barcodes with 13 reads = 2387
un-alignable barcodes with 13 reads = 2680
aligned barcodes with 14 reads = 24250
discarded barcodes with 14 reads = 2121
un-alignable barcodes with 14 reads = 2208
aligned barcodes with 15 reads = 18614
discarded barcodes with 15 reads = 1574
un-alignable barcodes with 15 reads = 1618
aligned barcodes with 16 reads = 13652
discarded barcodes with 16 reads = 1278
un-alignable barcodes with 16 reads = 1201
aligned barcodes with 17 reads = 9463
discarded barcodes with 17 reads = 949
un-alignable barcodes with 17 reads = 861
aligned barcodes with 18 reads = 6481
discarded barcodes with 18 reads = 659
un-alignable barcodes with 18 reads = 576
aligned barcodes with 19 reads = 3959
discarded barcodes with 19 reads = 469
un-alignable barcodes with 19 reads = 333
aligned barcodes with 20 reads = 2538
discarded barcodes with 20 reads = 292
un-alignable barcodes with 20 reads = 241
aligned barcodes with 21 reads = 1566
discarded barcodes with 21 reads = 188
un-alignable barcodes with 21 reads = 129
aligned barcodes with 22 reads = 896
discarded barcodes with 22 reads = 127
un-alignable barcodes with 22 reads = 87
aligned barcodes with 23 reads = 478
discarded barcodes with 23 reads = 78
un-alignable barcodes with 23 reads = 43
aligned barcodes with 24 reads = 309
discarded barcodes with 24 reads = 42
un-alignable barcodes with 24 reads = 14
aligned barcodes with 25 reads = 175
discarded barcodes with 25 reads = 21
un-alignable barcodes with 25 reads = 12
aligned barcodes with 26 reads = 104
discarded barcodes with 26 reads = 22
un-alignable barcodes with 26 reads = 9
aligned barcodes with 27 reads = 70
discarded barcodes with 27 reads = 10
un-alignable barcodes with 27 reads = 4
aligned barcodes with 28 reads = 37
discarded barcodes with 28 reads = 8
un-alignable barcodes with 28 reads = 3
aligned barcodes with 29 reads = 32
discarded barcodes with 29 reads = 7
un-alignable barcodes with 29 reads = 1
aligned barcodes with 30 reads = 29
discarded barcodes with 30 reads = 2
un-alignable barcodes with 30 reads = 3
aligned barcodes with 31 reads = 24
discarded barcodes with 31 reads = 1
aligned barcodes with 32 reads = 8
discarded barcodes with 32 reads = 1
un-alignable barcodes with 32 reads = 2
aligned barcodes with 33 reads = 8
discarded barcodes with 33 reads = 3
aligned barcodes with 34 reads = 5
discarded barcodes with 34 reads = 1
un-alignable barcodes with 34 reads = 1
aligned barcodes with 35 reads = 4
discarded barcodes with 35 reads = 2
aligned barcodes with 36 reads = 6
aligned barcodes with 37 reads = 1
discarded barcodes with 37 reads = 1
aligned barcodes with 39 reads = 1
aligned barcodes with 42 reads = 1
