# Supplementary material for: Complete mapping of viral escape from neutralizing antibodies
Source: PLoS Pathog. 2017 Mar 13;13(3):e1006271. doi: 10.1371/journal.ppat.1006271 (PMC5363992; doi:10.1371/journal.ppat.1006271)
Supplement: S2 File — This ZIP archive contains the computer code to perform the data analysis described in this manuscript. The analysis is performed by the iPython notebook found in the ZIP archive. (ZIP) [file ppat.1006271.s008.zip › S2_File/counts_and_alignments/L3_H17L19_c3_.log]

2016-11-08 11:51:12,361 - INFO - Beginning execution of dms_barcodedsubamplicons in directory /home/jbloom/flu_mutational_antigenic_profiling_paper/supplementalfiles/SupplementaryFile2

2016-11-08 11:51:12,361 - INFO - Progress will be logged to ./counts_and_alignments//L3_H17L19_c3_.log
2016-11-08 11:51:12,978 - INFO - Version information for dms_tools and associated packages.
	Time and date: Tue Nov  8 11:51:12 2016
	Platform: Linux-3.13.0-49-generic-x86_64-with-Ubuntu-14.04-trusty
	Python version: 2.7.6 (default, Mar 22 2014, 22:59:56)  [GCC 4.8.2]
	dms_tools version: 1.1.20
	Bio version: 1.68
	numpy version: 1.11.2
	scipy version: 0.18.1
	matplotlib version: 1.5.3
	cython version: 0.25.1
	pystan version: 2.12.0.0
	weblogolib version: 3.4
	PyPDF2 version: 1.26.0
	pandas version: 0.19.1

2016-11-08 11:51:12,979 - INFO - Parsed the following arguments:
	minreadconcurrence = 0.75
	maxmuts = 4
	maxlowqfrac = 0.075
	r1files = ['./FASTQ_files/L3_H17L19_c3_1.fastq']
	minreadidentity = 0.9
	purgefrac = 0
	R1trimlength = 200
	R1_is_antisense = False
	r2files = ['./FASTQ_files/L3_H17L19_c3_2.fastq']
	alignspecs = [(1, 285, 36, 37), (286, 570, 31, 32), (571, 855, 37, 32), (856, 1140, 31, 36), (1141, 1425, 29, 33), (1426, 1698, 40, 43)]
	R2trimlength = 170
	maxreadtrim = 3
	barcodeinfo = False
	chartype = codon
	barcodelength = 8
	minreadsperbarcode = 2
	minq = 15
	outprefix = ./counts_and_alignments//L3_H17L19_c3_
	refseq = WSN_HA_reference.fa
	purgereadfrac = 0
	seed = 1

2016-11-08 11:51:12,992 - INFO - Read a reference sequence of 566 codons from WSN_HA_reference.fa

2016-11-08 11:51:12,992 - INFO - Now parsing reads from the following:
	r1files: ./FASTQ_files/L3_H17L19_c3_1.fastq
	r2files: ./FASTQ_files/L3_H17L19_c3_2.fastq
2016-11-08 11:51:16,859 - INFO - Reads parsed so far: 100000
2016-11-08 11:51:20,725 - INFO - Reads parsed so far: 200000
2016-11-08 11:51:23,825 - INFO - Reads parsed so far: 300000
2016-11-08 11:51:28,171 - INFO - Reads parsed so far: 400000
2016-11-08 11:51:31,014 - INFO - Reads parsed so far: 500000
2016-11-08 11:51:35,140 - INFO - Reads parsed so far: 600000
2016-11-08 11:51:38,399 - INFO - Reads parsed so far: 700000
2016-11-08 11:51:41,735 - INFO - Reads parsed so far: 800000
2016-11-08 11:51:45,002 - INFO - Reads parsed so far: 900000
2016-11-08 11:51:48,125 - INFO - Reads parsed so far: 1000000
2016-11-08 11:51:51,795 - INFO - Reads parsed so far: 1100000
2016-11-08 11:51:55,148 - INFO - Reads parsed so far: 1200000
2016-11-08 11:51:58,355 - INFO - Reads parsed so far: 1300000
2016-11-08 11:52:01,675 - INFO - Reads parsed so far: 1400000
2016-11-08 11:52:05,276 - INFO - Reads parsed so far: 1500000
2016-11-08 11:52:08,801 - INFO - Reads parsed so far: 1600000
2016-11-08 11:52:12,117 - INFO - Reads parsed so far: 1700000
2016-11-08 11:52:17,121 - INFO - Reads parsed so far: 1800000
2016-11-08 11:52:19,852 - INFO - Reads parsed so far: 1900000
2016-11-08 11:52:23,655 - INFO - Reads parsed so far: 2000000
2016-11-08 11:52:26,684 - INFO - Reads parsed so far: 2100000
2016-11-08 11:52:30,141 - INFO - Reads parsed so far: 2200000
2016-11-08 11:52:34,139 - INFO - Reads parsed so far: 2300000
2016-11-08 11:52:36,932 - INFO - Reads parsed so far: 2400000
2016-11-08 11:52:41,421 - INFO - Reads parsed so far: 2500000
2016-11-08 11:52:44,335 - INFO - Reads parsed so far: 2600000
2016-11-08 11:52:47,519 - INFO - Reads parsed so far: 2700000
2016-11-08 11:52:50,801 - INFO - Reads parsed so far: 2800000
2016-11-08 11:52:54,381 - INFO - Reads parsed so far: 2900000
2016-11-08 11:52:58,943 - INFO - Reads parsed so far: 3000000
2016-11-08 11:53:01,142 - INFO - Reads parsed so far: 3100000
2016-11-08 11:53:05,063 - INFO - Reads parsed so far: 3200000
2016-11-08 11:53:08,546 - INFO - Reads parsed so far: 3300000
2016-11-08 11:53:11,658 - INFO - Reads parsed so far: 3400000
2016-11-08 11:53:15,192 - INFO - Reads parsed so far: 3500000
2016-11-08 11:53:18,822 - INFO - Reads parsed so far: 3600000
2016-11-08 11:53:22,319 - INFO - Reads parsed so far: 3700000
2016-11-08 11:53:26,106 - INFO - Reads parsed so far: 3800000
2016-11-08 11:53:29,473 - INFO - Reads parsed so far: 3900000
2016-11-08 11:53:33,865 - INFO - Reads parsed so far: 4000000
2016-11-08 11:53:36,637 - INFO - Finished parsing all 4080539 reads; ended up with 540965 unique barcodes.

2016-11-08 11:53:36,641 - INFO - Now examining the 540965 barcodes to see if reads meet criteria for retention
2016-11-08 11:53:42,228 - INFO - Barcodes examined so far: 100000
2016-11-08 11:53:47,871 - INFO - Barcodes examined so far: 200000
2016-11-08 11:53:53,525 - INFO - Barcodes examined so far: 300000
2016-11-08 11:53:59,153 - INFO - Barcodes examined so far: 400000
2016-11-08 11:54:05,993 - INFO - Barcodes examined so far: 500000
2016-11-08 11:54:09,897 - INFO - Finished examining all 540965 barcodes

2016-11-08 11:54:09,897 - INFO - Writing the codon counts to ./counts_and_alignments//L3_H17L19_c3_counts.txt
2016-11-08 11:54:09,921 - INFO - Here are the summary statistics (these are also being written to ./counts_and_alignments//L3_H17L19_c3_summarystats.txt):
	total read pairs = 4080539
	read pairs that fail Illumina filter = 0
	low quality read pairs = 377428
	barcodes randomly purged = 0
	discarded barcodes with 1 reads = 52529
	aligned barcodes with 2 reads = 17119
	discarded barcodes with 2 reads = 224
	un-alignable barcodes with 2 reads = 2326
	aligned barcodes with 3 reads = 25581
	discarded barcodes with 3 reads = 507
	un-alignable barcodes with 3 reads = 3051
	aligned barcodes with 4 reads = 35931
	discarded barcodes with 4 reads = 884
	un-alignable barcodes with 4 reads = 3848
	aligned barcodes with 5 reads = 45296
	discarded barcodes with 5 reads = 1450
	un-alignable barcodes with 5 reads = 4682
	aligned barcodes with 6 reads = 51604
	discarded barcodes with 6 reads = 1877
	un-alignable barcodes with 6 reads = 5239
	aligned barcodes with 7 reads = 52753
	discarded barcodes with 7 reads = 2244
	un-alignable barcodes with 7 reads = 5189
	aligned barcodes with 8 reads = 50160
	discarded barcodes with 8 reads = 2443
	un-alignable barcodes with 8 reads = 4678
	aligned barcodes with 9 reads = 43187
	discarded barcodes with 9 reads = 2240
	un-alignable barcodes with 9 reads = 4107
	aligned barcodes with 10 reads = 34508
	discarded barcodes with 10 reads = 1996
	un-alignable barcodes with 10 reads = 3145
	aligned barcodes with 11 reads = 25544
	discarded barcodes with 11 reads = 1640
	un-alignable barcodes with 11 reads = 2286
	aligned barcodes with 12 reads = 17622
	discarded barcodes with 12 reads = 1250
	un-alignable barcodes with 12 reads = 1563
	aligned barcodes with 13 reads = 11669
	discarded barcodes with 13 reads = 847
	un-alignable barcodes with 13 reads = 1003
	aligned barcodes with 14 reads = 7119
	discarded barcodes with 14 reads = 564
	un-alignable barcodes with 14 reads = 630
	aligned barcodes with 15 reads = 4037
	discarded barcodes with 15 reads = 365
	un-alignable barcodes with 15 reads = 412
	aligned barcodes with 16 reads = 2276
	discarded barcodes with 16 reads = 183
	un-alignable barcodes with 16 reads = 180
	aligned barcodes with 17 reads = 1225
	discarded barcodes with 17 reads = 118
	un-alignable barcodes with 17 reads = 100
	aligned barcodes with 18 reads = 616
	discarded barcodes with 18 reads = 62
	un-alignable barcodes with 18 reads = 50
	aligned barcodes with 19 reads = 301
	discarded barcodes with 19 reads = 36
	un-alignable barcodes with 19 reads = 23
	aligned barcodes with 20 reads = 165
	discarded barcodes with 20 reads = 30
	un-alignable barcodes with 20 reads = 18
	aligned barcodes with 21 reads = 83
	discarded barcodes with 21 reads = 10
	un-alignable barcodes with 21 reads = 7
	aligned barcodes with 22 reads = 42
	discarded barcodes with 22 reads = 8
	un-alignable barcodes with 22 reads = 7
	aligned barcodes with 23 reads = 31
	discarded barcodes with 23 reads = 7
	aligned barcodes with 24 reads = 16
	discarded barcodes with 24 reads = 2
	aligned barcodes with 25 reads = 6
	discarded barcodes with 25 reads = 3
	un-alignable barcodes with 25 reads = 1
	aligned barcodes with 26 reads = 2
	un-alignable barcodes with 26 reads = 1
	aligned barcodes with 27 reads = 2
	discarded barcodes with 27 reads = 1
	un-alignable barcodes with 27 reads = 1
	aligned barcodes with 28 reads = 2
	discarded barcodes with 29 reads = 1
2016-11-08 11:54:09,921 - INFO - Successful completion of dms_barcodedsubamplicons at Tue Nov  8 11:54:09 2016
