# Supplementary material for: Complete mapping of viral escape from neutralizing antibodies
Source: PLoS Pathog. 2017 Mar 13;13(3):e1006271. doi: 10.1371/journal.ppat.1006271 (PMC5363992; doi:10.1371/journal.ppat.1006271)
Supplement: S2 File — This ZIP archive contains the computer code to perform the data analysis described in this manuscript. The analysis is performed by the iPython notebook found in the ZIP archive. (ZIP) [file ppat.1006271.s008.zip › S2_File/counts_and_alignments/L3_H17L19_c3_summarystats.txt]

total read pairs = 4080539
read pairs that fail Illumina filter = 0
low quality read pairs = 377428
barcodes randomly purged = 0
discarded barcodes with 1 reads = 52529
aligned barcodes with 2 reads = 17119
discarded barcodes with 2 reads = 224
un-alignable barcodes with 2 reads = 2326
aligned barcodes with 3 reads = 25581
discarded barcodes with 3 reads = 507
un-alignable barcodes with 3 reads = 3051
aligned barcodes with 4 reads = 35931
discarded barcodes with 4 reads = 884
un-alignable barcodes with 4 reads = 3848
aligned barcodes with 5 reads = 45296
discarded barcodes with 5 reads = 1450
un-alignable barcodes with 5 reads = 4682
aligned barcodes with 6 reads = 51604
discarded barcodes with 6 reads = 1877
un-alignable barcodes with 6 reads = 5239
aligned barcodes with 7 reads = 52753
discarded barcodes with 7 reads = 2244
un-alignable barcodes with 7 reads = 5189
aligned barcodes with 8 reads = 50160
discarded barcodes with 8 reads = 2443
un-alignable barcodes with 8 reads = 4678
aligned barcodes with 9 reads = 43187
discarded barcodes with 9 reads = 2240
un-alignable barcodes with 9 reads = 4107
aligned barcodes with 10 reads = 34508
discarded barcodes with 10 reads = 1996
un-alignable barcodes with 10 reads = 3145
aligned barcodes with 11 reads = 25544
discarded barcodes with 11 reads = 1640
un-alignable barcodes with 11 reads = 2286
aligned barcodes with 12 reads = 17622
discarded barcodes with 12 reads = 1250
un-alignable barcodes with 12 reads = 1563
aligned barcodes with 13 reads = 11669
discarded barcodes with 13 reads = 847
un-alignable barcodes with 13 reads = 1003
aligned barcodes with 14 reads = 7119
discarded barcodes with 14 reads = 564
un-alignable barcodes with 14 reads = 630
aligned barcodes with 15 reads = 4037
discarded barcodes with 15 reads = 365
un-alignable barcodes with 15 reads = 412
aligned barcodes with 16 reads = 2276
discarded barcodes with 16 reads = 183
un-alignable barcodes with 16 reads = 180
aligned barcodes with 17 reads = 1225
discarded barcodes with 17 reads = 118
un-alignable barcodes with 17 reads = 100
aligned barcodes with 18 reads = 616
discarded barcodes with 18 reads = 62
un-alignable barcodes with 18 reads = 50
aligned barcodes with 19 reads = 301
discarded barcodes with 19 reads = 36
un-alignable barcodes with 19 reads = 23
aligned barcodes with 20 reads = 165
discarded barcodes with 20 reads = 30
un-alignable barcodes with 20 reads = 18
aligned barcodes with 21 reads = 83
discarded barcodes with 21 reads = 10
un-alignable barcodes with 21 reads = 7
aligned barcodes with 22 reads = 42
discarded barcodes with 22 reads = 8
un-alignable barcodes with 22 reads = 7
aligned barcodes with 23 reads = 31
discarded barcodes with 23 reads = 7
aligned barcodes with 24 reads = 16
discarded barcodes with 24 reads = 2
aligned barcodes with 25 reads = 6
discarded barcodes with 25 reads = 3
un-alignable barcodes with 25 reads = 1
aligned barcodes with 26 reads = 2
un-alignable barcodes with 26 reads = 1
aligned barcodes with 27 reads = 2
discarded barcodes with 27 reads = 1
un-alignable barcodes with 27 reads = 1
aligned barcodes with 28 reads = 2
discarded barcodes with 29 reads = 1
