# Supplementary material for: Complete mapping of viral escape from neutralizing antibodies
Source: PLoS Pathog. 2017 Mar 13;13(3):e1006271. doi: 10.1371/journal.ppat.1006271 (PMC5363992; doi:10.1371/journal.ppat.1006271)
Supplement: S2 File — This ZIP archive contains the computer code to perform the data analysis described in this manuscript. The analysis is performed by the iPython notebook found in the ZIP archive. (ZIP) [file ppat.1006271.s008.zip › S2_File/counts_and_alignments/L3_H17L7_.log]

2016-11-08 12:35:48,737 - INFO - Beginning execution of dms_barcodedsubamplicons in directory /home/jbloom/flu_mutational_antigenic_profiling_paper/supplementalfiles/SupplementaryFile2

2016-11-08 12:35:48,737 - INFO - Progress will be logged to ./counts_and_alignments//L3_H17L7_.log
2016-11-08 12:35:49,525 - INFO - Version information for dms_tools and associated packages.
	Time and date: Tue Nov  8 12:35:48 2016
	Platform: Linux-3.13.0-49-generic-x86_64-with-Ubuntu-14.04-trusty
	Python version: 2.7.6 (default, Mar 22 2014, 22:59:56)  [GCC 4.8.2]
	dms_tools version: 1.1.20
	Bio version: 1.68
	numpy version: 1.11.2
	scipy version: 0.18.1
	matplotlib version: 1.5.3
	cython version: 0.25.1
	pystan version: 2.12.0.0
	weblogolib version: 3.4
	PyPDF2 version: 1.26.0
	pandas version: 0.19.1

2016-11-08 12:35:49,525 - INFO - Parsed the following arguments:
	minreadconcurrence = 0.75
	maxmuts = 4
	maxlowqfrac = 0.075
	r1files = ['./FASTQ_files/L3_H17L7_1.fastq']
	minreadidentity = 0.9
	purgefrac = 0
	R1trimlength = 200
	R1_is_antisense = False
	r2files = ['./FASTQ_files/L3_H17L7_2.fastq']
	alignspecs = [(1, 285, 36, 37), (286, 570, 31, 32), (571, 855, 37, 32), (856, 1140, 31, 36), (1141, 1425, 29, 33), (1426, 1698, 40, 43)]
	R2trimlength = 170
	maxreadtrim = 3
	barcodeinfo = False
	chartype = codon
	barcodelength = 8
	minreadsperbarcode = 2
	minq = 15
	outprefix = ./counts_and_alignments//L3_H17L7_
	refseq = WSN_HA_reference.fa
	purgereadfrac = 0
	seed = 1

2016-11-08 12:35:49,546 - INFO - Read a reference sequence of 566 codons from WSN_HA_reference.fa

2016-11-08 12:35:49,546 - INFO - Now parsing reads from the following:
	r1files: ./FASTQ_files/L3_H17L7_1.fastq
	r2files: ./FASTQ_files/L3_H17L7_2.fastq
2016-11-08 12:35:56,634 - INFO - Reads parsed so far: 100000
2016-11-08 12:36:03,431 - INFO - Reads parsed so far: 200000
2016-11-08 12:36:08,946 - INFO - Reads parsed so far: 300000
2016-11-08 12:36:15,434 - INFO - Reads parsed so far: 400000
2016-11-08 12:36:22,860 - INFO - Reads parsed so far: 500000
2016-11-08 12:36:28,606 - INFO - Reads parsed so far: 600000
2016-11-08 12:36:35,737 - INFO - Reads parsed so far: 700000
2016-11-08 12:36:43,006 - INFO - Reads parsed so far: 800000
2016-11-08 12:36:48,708 - INFO - Reads parsed so far: 900000
2016-11-08 12:36:55,725 - INFO - Reads parsed so far: 1000000
2016-11-08 12:37:02,480 - INFO - Reads parsed so far: 1100000
2016-11-08 12:37:12,384 - INFO - Reads parsed so far: 1200000
2016-11-08 12:37:21,944 - INFO - Reads parsed so far: 1300000
2016-11-08 12:37:29,188 - INFO - Reads parsed so far: 1400000
2016-11-08 12:37:36,632 - INFO - Reads parsed so far: 1500000
2016-11-08 12:37:44,233 - INFO - Reads parsed so far: 1600000
2016-11-08 12:37:51,360 - INFO - Reads parsed so far: 1700000
2016-11-08 12:37:56,781 - INFO - Reads parsed so far: 1800000
2016-11-08 12:38:03,971 - INFO - Reads parsed so far: 1900000
2016-11-08 12:38:10,919 - INFO - Reads parsed so far: 2000000
2016-11-08 12:38:16,086 - INFO - Reads parsed so far: 2100000
2016-11-08 12:38:23,210 - INFO - Reads parsed so far: 2200000
2016-11-08 12:38:29,854 - INFO - Reads parsed so far: 2300000
2016-11-08 12:38:36,441 - INFO - Reads parsed so far: 2400000
2016-11-08 12:38:43,400 - INFO - Reads parsed so far: 2500000
2016-11-08 12:38:49,026 - INFO - Reads parsed so far: 2600000
2016-11-08 12:38:55,944 - INFO - Reads parsed so far: 2700000
2016-11-08 12:39:02,816 - INFO - Reads parsed so far: 2800000
2016-11-08 12:39:08,490 - INFO - Reads parsed so far: 2900000
2016-11-08 12:39:15,694 - INFO - Reads parsed so far: 3000000
2016-11-08 12:39:22,191 - INFO - Reads parsed so far: 3100000
2016-11-08 12:39:28,291 - INFO - Reads parsed so far: 3200000
2016-11-08 12:39:35,845 - INFO - Reads parsed so far: 3300000
2016-11-08 12:39:43,390 - INFO - Reads parsed so far: 3400000
2016-11-08 12:39:49,408 - INFO - Reads parsed so far: 3500000
2016-11-08 12:39:58,547 - INFO - Reads parsed so far: 3600000
2016-11-08 12:40:04,996 - INFO - Reads parsed so far: 3700000
2016-11-08 12:40:05,024 - INFO - Finished parsing all 3704509 reads; ended up with 995918 unique barcodes.

2016-11-08 12:40:05,028 - INFO - Now examining the 995918 barcodes to see if reads meet criteria for retention
2016-11-08 12:40:09,390 - INFO - Barcodes examined so far: 100000
2016-11-08 12:40:13,754 - INFO - Barcodes examined so far: 200000
2016-11-08 12:40:18,158 - INFO - Barcodes examined so far: 300000
2016-11-08 12:40:22,610 - INFO - Barcodes examined so far: 400000
2016-11-08 12:40:27,072 - INFO - Barcodes examined so far: 500000
2016-11-08 12:40:31,586 - INFO - Barcodes examined so far: 600000
2016-11-08 12:40:36,042 - INFO - Barcodes examined so far: 700000
2016-11-08 12:40:40,676 - INFO - Barcodes examined so far: 800000
2016-11-08 12:40:45,925 - INFO - Barcodes examined so far: 900000
2016-11-08 12:40:52,047 - INFO - Finished examining all 995918 barcodes

2016-11-08 12:40:52,048 - INFO - Writing the codon counts to ./counts_and_alignments//L3_H17L7_counts.txt
2016-11-08 12:40:52,072 - INFO - Here are the summary statistics (these are also being written to ./counts_and_alignments//L3_H17L7_summarystats.txt):
	total read pairs = 3704509
	read pairs that fail Illumina filter = 0
	low quality read pairs = 326434
	barcodes randomly purged = 0
	discarded barcodes with 1 reads = 183546
	aligned barcodes with 2 reads = 172723
	discarded barcodes with 2 reads = 2179
	un-alignable barcodes with 2 reads = 18237
	aligned barcodes with 3 reads = 175266
	discarded barcodes with 3 reads = 3334
	un-alignable barcodes with 3 reads = 18377
	aligned barcodes with 4 reads = 146442
	discarded barcodes with 4 reads = 3516
	un-alignable barcodes with 4 reads = 13853
	aligned barcodes with 5 reads = 103137
	discarded barcodes with 5 reads = 3134
	un-alignable barcodes with 5 reads = 9678
	aligned barcodes with 6 reads = 63075
	discarded barcodes with 6 reads = 2268
	un-alignable barcodes with 6 reads = 5762
	aligned barcodes with 7 reads = 33977
	discarded barcodes with 7 reads = 1389
	un-alignable barcodes with 7 reads = 3066
	aligned barcodes with 8 reads = 16568
	discarded barcodes with 8 reads = 832
	un-alignable barcodes with 8 reads = 1463
	aligned barcodes with 9 reads = 7432
	discarded barcodes with 9 reads = 418
	un-alignable barcodes with 9 reads = 670
	aligned barcodes with 10 reads = 3029
	discarded barcodes with 10 reads = 206
	un-alignable barcodes with 10 reads = 216
	aligned barcodes with 11 reads = 1164
	discarded barcodes with 11 reads = 78
	un-alignable barcodes with 11 reads = 94
	aligned barcodes with 12 reads = 428
	discarded barcodes with 12 reads = 28
	un-alignable barcodes with 12 reads = 44
	aligned barcodes with 13 reads = 185
	discarded barcodes with 13 reads = 16
	un-alignable barcodes with 13 reads = 13
	aligned barcodes with 14 reads = 41
	discarded barcodes with 14 reads = 5
	un-alignable barcodes with 14 reads = 3
	aligned barcodes with 15 reads = 11
	aligned barcodes with 16 reads = 7
	discarded barcodes with 16 reads = 1
	aligned barcodes with 17 reads = 3
	aligned barcodes with 18 reads = 2
	aligned barcodes with 19 reads = 1
	un-alignable barcodes with 20 reads = 1
2016-11-08 12:40:52,073 - INFO - Successful completion of dms_barcodedsubamplicons at Tue Nov  8 12:40:52 2016
