# Supplementary material for: Complete mapping of viral escape from neutralizing antibodies
Source: PLoS Pathog. 2017 Mar 13;13(3):e1006271. doi: 10.1371/journal.ppat.1006271 (PMC5363992; doi:10.1371/journal.ppat.1006271)
Supplement: S2 File — This ZIP archive contains the computer code to perform the data analysis described in this manuscript. The analysis is performed by the iPython notebook found in the ZIP archive. (ZIP) [file ppat.1006271.s008.zip › S2_File/counts_and_alignments/L3_H17L7_summarystats.txt]

total read pairs = 3704509
read pairs that fail Illumina filter = 0
low quality read pairs = 326434
barcodes randomly purged = 0
discarded barcodes with 1 reads = 183546
aligned barcodes with 2 reads = 172723
discarded barcodes with 2 reads = 2179
un-alignable barcodes with 2 reads = 18237
aligned barcodes with 3 reads = 175266
discarded barcodes with 3 reads = 3334
un-alignable barcodes with 3 reads = 18377
aligned barcodes with 4 reads = 146442
discarded barcodes with 4 reads = 3516
un-alignable barcodes with 4 reads = 13853
aligned barcodes with 5 reads = 103137
discarded barcodes with 5 reads = 3134
un-alignable barcodes with 5 reads = 9678
aligned barcodes with 6 reads = 63075
discarded barcodes with 6 reads = 2268
un-alignable barcodes with 6 reads = 5762
aligned barcodes with 7 reads = 33977
discarded barcodes with 7 reads = 1389
un-alignable barcodes with 7 reads = 3066
aligned barcodes with 8 reads = 16568
discarded barcodes with 8 reads = 832
un-alignable barcodes with 8 reads = 1463
aligned barcodes with 9 reads = 7432
discarded barcodes with 9 reads = 418
un-alignable barcodes with 9 reads = 670
aligned barcodes with 10 reads = 3029
discarded barcodes with 10 reads = 206
un-alignable barcodes with 10 reads = 216
aligned barcodes with 11 reads = 1164
discarded barcodes with 11 reads = 78
un-alignable barcodes with 11 reads = 94
aligned barcodes with 12 reads = 428
discarded barcodes with 12 reads = 28
un-alignable barcodes with 12 reads = 44
aligned barcodes with 13 reads = 185
discarded barcodes with 13 reads = 16
un-alignable barcodes with 13 reads = 13
aligned barcodes with 14 reads = 41
discarded barcodes with 14 reads = 5
un-alignable barcodes with 14 reads = 3
aligned barcodes with 15 reads = 11
aligned barcodes with 16 reads = 7
discarded barcodes with 16 reads = 1
aligned barcodes with 17 reads = 3
aligned barcodes with 18 reads = 2
aligned barcodes with 19 reads = 1
un-alignable barcodes with 20 reads = 1
