# Supplementary material for: Complete mapping of viral escape from neutralizing antibodies
Source: PLoS Pathog. 2017 Mar 13;13(3):e1006271. doi: 10.1371/journal.ppat.1006271 (PMC5363992; doi:10.1371/journal.ppat.1006271)
Supplement: S2 File — This ZIP archive contains the computer code to perform the data analysis described in this manuscript. The analysis is performed by the iPython notebook found in the ZIP archive. (ZIP) [file ppat.1006271.s008.zip › S2_File/counts_and_alignments/L3_H18S415_.log]

2016-11-08 11:48:28,246 - INFO - Beginning execution of dms_barcodedsubamplicons in directory /home/jbloom/flu_mutational_antigenic_profiling_paper/supplementalfiles/SupplementaryFile2

2016-11-08 11:48:28,246 - INFO - Progress will be logged to ./counts_and_alignments//L3_H18S415_.log
2016-11-08 11:48:28,866 - INFO - Version information for dms_tools and associated packages.
	Time and date: Tue Nov  8 11:48:28 2016
	Platform: Linux-3.13.0-49-generic-x86_64-with-Ubuntu-14.04-trusty
	Python version: 2.7.6 (default, Mar 22 2014, 22:59:56)  [GCC 4.8.2]
	dms_tools version: 1.1.20
	Bio version: 1.68
	numpy version: 1.11.2
	scipy version: 0.18.1
	matplotlib version: 1.5.3
	cython version: 0.25.1
	pystan version: 2.12.0.0
	weblogolib version: 3.4
	PyPDF2 version: 1.26.0
	pandas version: 0.19.1

2016-11-08 11:48:28,867 - INFO - Parsed the following arguments:
	minreadconcurrence = 0.75
	maxmuts = 4
	maxlowqfrac = 0.075
	r1files = ['./FASTQ_files/L3_H18S415_1.fastq']
	minreadidentity = 0.9
	purgefrac = 0
	R1trimlength = 200
	R1_is_antisense = False
	r2files = ['./FASTQ_files/L3_H18S415_2.fastq']
	alignspecs = [(1, 285, 36, 37), (286, 570, 31, 32), (571, 855, 37, 32), (856, 1140, 31, 36), (1141, 1425, 29, 33), (1426, 1698, 40, 43)]
	R2trimlength = 170
	maxreadtrim = 3
	barcodeinfo = False
	chartype = codon
	barcodelength = 8
	minreadsperbarcode = 2
	minq = 15
	outprefix = ./counts_and_alignments//L3_H18S415_
	refseq = WSN_HA_reference.fa
	purgereadfrac = 0
	seed = 1

2016-11-08 11:48:28,879 - INFO - Read a reference sequence of 566 codons from WSN_HA_reference.fa

2016-11-08 11:48:28,879 - INFO - Now parsing reads from the following:
	r1files: ./FASTQ_files/L3_H18S415_1.fastq
	r2files: ./FASTQ_files/L3_H18S415_2.fastq
2016-11-08 11:48:32,379 - INFO - Reads parsed so far: 100000
2016-11-08 11:48:35,670 - INFO - Reads parsed so far: 200000
2016-11-08 11:48:39,638 - INFO - Reads parsed so far: 300000
2016-11-08 11:48:42,757 - INFO - Reads parsed so far: 400000
2016-11-08 11:48:46,164 - INFO - Reads parsed so far: 500000
2016-11-08 11:48:49,805 - INFO - Reads parsed so far: 600000
2016-11-08 11:48:52,434 - INFO - Reads parsed so far: 700000
2016-11-08 11:48:56,316 - INFO - Reads parsed so far: 800000
2016-11-08 11:48:59,087 - INFO - Reads parsed so far: 900000
2016-11-08 11:49:02,503 - INFO - Reads parsed so far: 1000000
2016-11-08 11:49:06,198 - INFO - Reads parsed so far: 1100000
2016-11-08 11:49:10,199 - INFO - Reads parsed so far: 1200000
2016-11-08 11:49:13,239 - INFO - Reads parsed so far: 1300000
2016-11-08 11:49:16,729 - INFO - Reads parsed so far: 1400000
2016-11-08 11:49:19,616 - INFO - Reads parsed so far: 1500000
2016-11-08 11:49:23,101 - INFO - Reads parsed so far: 1600000
2016-11-08 11:49:26,618 - INFO - Reads parsed so far: 1700000
2016-11-08 11:49:29,837 - INFO - Reads parsed so far: 1800000
2016-11-08 11:49:33,105 - INFO - Reads parsed so far: 1900000
2016-11-08 11:49:36,752 - INFO - Reads parsed so far: 2000000
2016-11-08 11:49:40,759 - INFO - Reads parsed so far: 2100000
2016-11-08 11:49:44,633 - INFO - Reads parsed so far: 2200000
2016-11-08 11:49:50,442 - INFO - Reads parsed so far: 2300000
2016-11-08 11:49:54,305 - INFO - Reads parsed so far: 2400000
2016-11-08 11:49:58,012 - INFO - Reads parsed so far: 2500000
2016-11-08 11:50:01,737 - INFO - Reads parsed so far: 2600000
2016-11-08 11:50:05,442 - INFO - Reads parsed so far: 2700000
2016-11-08 11:50:08,912 - INFO - Reads parsed so far: 2800000
2016-11-08 11:50:12,121 - INFO - Reads parsed so far: 2900000
2016-11-08 11:50:15,736 - INFO - Reads parsed so far: 3000000
2016-11-08 11:50:18,613 - INFO - Reads parsed so far: 3100000
2016-11-08 11:50:23,689 - INFO - Reads parsed so far: 3200000
2016-11-08 11:50:26,440 - INFO - Reads parsed so far: 3300000
2016-11-08 11:50:28,435 - INFO - Finished parsing all 3376534 reads; ended up with 899163 unique barcodes.

2016-11-08 11:50:28,439 - INFO - Now examining the 899163 barcodes to see if reads meet criteria for retention
2016-11-08 11:50:33,258 - INFO - Barcodes examined so far: 100000
2016-11-08 11:50:38,051 - INFO - Barcodes examined so far: 200000
2016-11-08 11:50:42,907 - INFO - Barcodes examined so far: 300000
2016-11-08 11:50:47,696 - INFO - Barcodes examined so far: 400000
2016-11-08 11:50:52,201 - INFO - Barcodes examined so far: 500000
2016-11-08 11:50:56,609 - INFO - Barcodes examined so far: 600000
2016-11-08 11:51:00,953 - INFO - Barcodes examined so far: 700000
2016-11-08 11:51:05,824 - INFO - Barcodes examined so far: 800000
2016-11-08 11:51:11,732 - INFO - Finished examining all 899163 barcodes

2016-11-08 11:51:11,733 - INFO - Writing the codon counts to ./counts_and_alignments//L3_H18S415_counts.txt
2016-11-08 11:51:11,756 - INFO - Here are the summary statistics (these are also being written to ./counts_and_alignments//L3_H18S415_summarystats.txt):
	total read pairs = 3376534
	read pairs that fail Illumina filter = 0
	low quality read pairs = 296313
	barcodes randomly purged = 0
	discarded barcodes with 1 reads = 156876
	aligned barcodes with 2 reads = 153746
	discarded barcodes with 2 reads = 2001
	un-alignable barcodes with 2 reads = 16136
	aligned barcodes with 3 reads = 160633
	discarded barcodes with 3 reads = 3091
	un-alignable barcodes with 3 reads = 17167
	aligned barcodes with 4 reads = 136216
	discarded barcodes with 4 reads = 3343
	un-alignable barcodes with 4 reads = 12888
	aligned barcodes with 5 reads = 96106
	discarded barcodes with 5 reads = 2924
	un-alignable barcodes with 5 reads = 8814
	aligned barcodes with 6 reads = 57605
	discarded barcodes with 6 reads = 2100
	un-alignable barcodes with 6 reads = 5317
	aligned barcodes with 7 reads = 30993
	discarded barcodes with 7 reads = 1316
	un-alignable barcodes with 7 reads = 2868
	aligned barcodes with 8 reads = 14928
	discarded barcodes with 8 reads = 757
	un-alignable barcodes with 8 reads = 1302
	aligned barcodes with 9 reads = 6414
	discarded barcodes with 9 reads = 358
	un-alignable barcodes with 9 reads = 559
	aligned barcodes with 10 reads = 2614
	discarded barcodes with 10 reads = 176
	un-alignable barcodes with 10 reads = 204
	aligned barcodes with 11 reads = 987
	discarded barcodes with 11 reads = 53
	un-alignable barcodes with 11 reads = 77
	aligned barcodes with 12 reads = 325
	discarded barcodes with 12 reads = 29
	un-alignable barcodes with 12 reads = 32
	aligned barcodes with 13 reads = 133
	discarded barcodes with 13 reads = 12
	un-alignable barcodes with 13 reads = 9
	aligned barcodes with 14 reads = 26
	discarded barcodes with 14 reads = 4
	un-alignable barcodes with 14 reads = 2
	aligned barcodes with 15 reads = 7
	discarded barcodes with 15 reads = 4
	un-alignable barcodes with 15 reads = 1
	aligned barcodes with 16 reads = 7
	discarded barcodes with 16 reads = 1
	aligned barcodes with 17 reads = 1
	aligned barcodes with 18 reads = 1
2016-11-08 11:51:11,757 - INFO - Successful completion of dms_barcodedsubamplicons at Tue Nov  8 11:51:11 2016
