# Supplementary material for: Complete mapping of viral escape from neutralizing antibodies
Source: PLoS Pathog. 2017 Mar 13;13(3):e1006271. doi: 10.1371/journal.ppat.1006271 (PMC5363992; doi:10.1371/journal.ppat.1006271)
Supplement: S2 File — This ZIP archive contains the computer code to perform the data analysis described in this manuscript. The analysis is performed by the iPython notebook found in the ZIP archive. (ZIP) [file ppat.1006271.s008.zip › S2_File/counts_and_alignments/L3_H18S415_summarystats.txt]

total read pairs = 3376534
read pairs that fail Illumina filter = 0
low quality read pairs = 296313
barcodes randomly purged = 0
discarded barcodes with 1 reads = 156876
aligned barcodes with 2 reads = 153746
discarded barcodes with 2 reads = 2001
un-alignable barcodes with 2 reads = 16136
aligned barcodes with 3 reads = 160633
discarded barcodes with 3 reads = 3091
un-alignable barcodes with 3 reads = 17167
aligned barcodes with 4 reads = 136216
discarded barcodes with 4 reads = 3343
un-alignable barcodes with 4 reads = 12888
aligned barcodes with 5 reads = 96106
discarded barcodes with 5 reads = 2924
un-alignable barcodes with 5 reads = 8814
aligned barcodes with 6 reads = 57605
discarded barcodes with 6 reads = 2100
un-alignable barcodes with 6 reads = 5317
aligned barcodes with 7 reads = 30993
discarded barcodes with 7 reads = 1316
un-alignable barcodes with 7 reads = 2868
aligned barcodes with 8 reads = 14928
discarded barcodes with 8 reads = 757
un-alignable barcodes with 8 reads = 1302
aligned barcodes with 9 reads = 6414
discarded barcodes with 9 reads = 358
un-alignable barcodes with 9 reads = 559
aligned barcodes with 10 reads = 2614
discarded barcodes with 10 reads = 176
un-alignable barcodes with 10 reads = 204
aligned barcodes with 11 reads = 987
discarded barcodes with 11 reads = 53
un-alignable barcodes with 11 reads = 77
aligned barcodes with 12 reads = 325
discarded barcodes with 12 reads = 29
un-alignable barcodes with 12 reads = 32
aligned barcodes with 13 reads = 133
discarded barcodes with 13 reads = 12
un-alignable barcodes with 13 reads = 9
aligned barcodes with 14 reads = 26
discarded barcodes with 14 reads = 4
un-alignable barcodes with 14 reads = 2
aligned barcodes with 15 reads = 7
discarded barcodes with 15 reads = 4
un-alignable barcodes with 15 reads = 1
aligned barcodes with 16 reads = 7
discarded barcodes with 16 reads = 1
aligned barcodes with 17 reads = 1
aligned barcodes with 18 reads = 1
