# Supplementary material for: Complete mapping of viral escape from neutralizing antibodies
Source: PLoS Pathog. 2017 Mar 13;13(3):e1006271. doi: 10.1371/journal.ppat.1006271 (PMC5363992; doi:10.1371/journal.ppat.1006271)
Supplement: S2 File — This ZIP archive contains the computer code to perform the data analysis described in this manuscript. The analysis is performed by the iPython notebook found in the ZIP archive. (ZIP) [file ppat.1006271.s008.zip › S2_File/counts_and_alignments/L3_mock_.log]

2016-11-08 13:27:31,184 - INFO - Beginning execution of dms_barcodedsubamplicons in directory /home/jbloom/flu_mutational_antigenic_profiling_paper/supplementalfiles/SupplementaryFile2

2016-11-08 13:27:31,184 - INFO - Progress will be logged to ./counts_and_alignments//L3_mock_.log
2016-11-08 13:27:32,086 - INFO - Version information for dms_tools and associated packages.
	Time and date: Tue Nov  8 13:27:31 2016
	Platform: Linux-3.13.0-49-generic-x86_64-with-Ubuntu-14.04-trusty
	Python version: 2.7.6 (default, Mar 22 2014, 22:59:56)  [GCC 4.8.2]
	dms_tools version: 1.1.20
	Bio version: 1.68
	numpy version: 1.11.2
	scipy version: 0.18.1
	matplotlib version: 1.5.3
	cython version: 0.25.1
	pystan version: 2.12.0.0
	weblogolib version: 3.4
	PyPDF2 version: 1.26.0
	pandas version: 0.19.1

2016-11-08 13:27:32,086 - INFO - Parsed the following arguments:
	minreadconcurrence = 0.75
	maxmuts = 4
	maxlowqfrac = 0.075
	r1files = ['./FASTQ_files/L3_mock_1.fastq']
	minreadidentity = 0.9
	purgefrac = 0
	R1trimlength = 200
	R1_is_antisense = False
	r2files = ['./FASTQ_files/L3_mock_2.fastq']
	alignspecs = [(1, 285, 36, 37), (286, 570, 31, 32), (571, 855, 37, 32), (856, 1140, 31, 36), (1141, 1425, 29, 33), (1426, 1698, 40, 43)]
	R2trimlength = 170
	maxreadtrim = 3
	barcodeinfo = False
	chartype = codon
	barcodelength = 8
	minreadsperbarcode = 2
	minq = 15
	outprefix = ./counts_and_alignments//L3_mock_
	refseq = WSN_HA_reference.fa
	purgereadfrac = 0
	seed = 1

2016-11-08 13:27:32,107 - INFO - Read a reference sequence of 566 codons from WSN_HA_reference.fa

2016-11-08 13:27:32,107 - INFO - Now parsing reads from the following:
	r1files: ./FASTQ_files/L3_mock_1.fastq
	r2files: ./FASTQ_files/L3_mock_2.fastq
2016-11-08 13:27:39,160 - INFO - Reads parsed so far: 100000
2016-11-08 13:27:46,416 - INFO - Reads parsed so far: 200000
2016-11-08 13:27:52,987 - INFO - Reads parsed so far: 300000
2016-11-08 13:28:00,953 - INFO - Reads parsed so far: 400000
2016-11-08 13:28:07,368 - INFO - Reads parsed so far: 500000
2016-11-08 13:28:13,116 - INFO - Reads parsed so far: 600000
2016-11-08 13:28:20,154 - INFO - Reads parsed so far: 700000
2016-11-08 13:28:25,710 - INFO - Reads parsed so far: 800000
2016-11-08 13:28:32,605 - INFO - Reads parsed so far: 900000
2016-11-08 13:28:39,713 - INFO - Reads parsed so far: 1000000
2016-11-08 13:28:44,936 - INFO - Reads parsed so far: 1100000
2016-11-08 13:28:52,076 - INFO - Reads parsed so far: 1200000
2016-11-08 13:28:59,064 - INFO - Reads parsed so far: 1300000
2016-11-08 13:29:04,685 - INFO - Reads parsed so far: 1400000
2016-11-08 13:29:11,717 - INFO - Reads parsed so far: 1500000
2016-11-08 13:29:18,866 - INFO - Reads parsed so far: 1600000
2016-11-08 13:29:24,563 - INFO - Reads parsed so far: 1700000
2016-11-08 13:29:31,640 - INFO - Reads parsed so far: 1800000
2016-11-08 13:29:38,292 - INFO - Reads parsed so far: 1900000
2016-11-08 13:29:44,228 - INFO - Reads parsed so far: 2000000
2016-11-08 13:29:51,295 - INFO - Reads parsed so far: 2100000
2016-11-08 13:29:57,778 - INFO - Reads parsed so far: 2200000
2016-11-08 13:30:04,090 - INFO - Reads parsed so far: 2300000
2016-11-08 13:30:12,965 - INFO - Reads parsed so far: 2400000
2016-11-08 13:30:18,129 - INFO - Reads parsed so far: 2500000
2016-11-08 13:30:24,017 - INFO - Reads parsed so far: 2600000
2016-11-08 13:30:31,536 - INFO - Reads parsed so far: 2700000
2016-11-08 13:30:37,788 - INFO - Reads parsed so far: 2800000
2016-11-08 13:30:44,769 - INFO - Reads parsed so far: 2900000
2016-11-08 13:30:52,044 - INFO - Reads parsed so far: 3000000
2016-11-08 13:30:57,685 - INFO - Reads parsed so far: 3100000
2016-11-08 13:31:04,274 - INFO - Reads parsed so far: 3200000
2016-11-08 13:31:11,134 - INFO - Reads parsed so far: 3300000
2016-11-08 13:31:16,282 - INFO - Reads parsed so far: 3400000
2016-11-08 13:31:22,808 - INFO - Reads parsed so far: 3500000
2016-11-08 13:31:28,749 - INFO - Reads parsed so far: 3600000
2016-11-08 13:31:34,921 - INFO - Reads parsed so far: 3700000
2016-11-08 13:31:41,397 - INFO - Reads parsed so far: 3800000
2016-11-08 13:31:47,232 - INFO - Reads parsed so far: 3900000
2016-11-08 13:31:53,332 - INFO - Reads parsed so far: 4000000
2016-11-08 13:31:59,920 - INFO - Reads parsed so far: 4100000
2016-11-08 13:32:05,691 - INFO - Reads parsed so far: 4200000
2016-11-08 13:32:12,312 - INFO - Reads parsed so far: 4300000
2016-11-08 13:32:19,293 - INFO - Reads parsed so far: 4400000
2016-11-08 13:32:25,872 - INFO - Reads parsed so far: 4500000
2016-11-08 13:32:31,674 - INFO - Reads parsed so far: 4600000
2016-11-08 13:32:38,681 - INFO - Reads parsed so far: 4700000
2016-11-08 13:32:44,088 - INFO - Reads parsed so far: 4800000
2016-11-08 13:32:51,074 - INFO - Reads parsed so far: 4900000
2016-11-08 13:32:56,976 - INFO - Reads parsed so far: 5000000
2016-11-08 13:33:03,625 - INFO - Reads parsed so far: 5100000
2016-11-08 13:33:10,719 - INFO - Reads parsed so far: 5200000
2016-11-08 13:33:17,611 - INFO - Reads parsed so far: 5300000
2016-11-08 13:33:23,393 - INFO - Reads parsed so far: 5400000
2016-11-08 13:33:30,434 - INFO - Reads parsed so far: 5500000
2016-11-08 13:33:37,125 - INFO - Reads parsed so far: 5600000
2016-11-08 13:33:42,814 - INFO - Reads parsed so far: 5700000
2016-11-08 13:33:50,063 - INFO - Reads parsed so far: 5800000
2016-11-08 13:33:56,977 - INFO - Reads parsed so far: 5900000
2016-11-08 13:34:02,488 - INFO - Reads parsed so far: 6000000
2016-11-08 13:34:09,690 - INFO - Reads parsed so far: 6100000
2016-11-08 13:34:16,463 - INFO - Reads parsed so far: 6200000
2016-11-08 13:34:22,574 - INFO - Reads parsed so far: 6300000
2016-11-08 13:34:29,546 - INFO - Reads parsed so far: 6400000
2016-11-08 13:34:34,871 - INFO - Reads parsed so far: 6500000
2016-11-08 13:34:41,828 - INFO - Reads parsed so far: 6600000
2016-11-08 13:34:48,326 - INFO - Reads parsed so far: 6700000
2016-11-08 13:34:53,312 - INFO - Reads parsed so far: 6800000
2016-11-08 13:34:59,944 - INFO - Reads parsed so far: 6900000
2016-11-08 13:35:05,904 - INFO - Reads parsed so far: 7000000
2016-11-08 13:35:11,388 - INFO - Reads parsed so far: 7100000
2016-11-08 13:35:17,936 - INFO - Reads parsed so far: 7200000
2016-11-08 13:35:24,953 - INFO - Reads parsed so far: 7300000
2016-11-08 13:35:30,435 - INFO - Reads parsed so far: 7400000
2016-11-08 13:35:37,278 - INFO - Reads parsed so far: 7500000
2016-11-08 13:35:43,637 - INFO - Reads parsed so far: 7600000
2016-11-08 13:35:49,174 - INFO - Reads parsed so far: 7700000
2016-11-08 13:35:55,843 - INFO - Reads parsed so far: 7800000
2016-11-08 13:35:59,496 - INFO - Reads parsed so far: 7900000
2016-11-08 13:36:02,205 - INFO - Reads parsed so far: 8000000
2016-11-08 13:36:06,319 - INFO - Reads parsed so far: 8100000
2016-11-08 13:36:10,893 - INFO - Reads parsed so far: 8200000
2016-11-08 13:36:14,124 - INFO - Reads parsed so far: 8300000
2016-11-08 13:36:17,929 - INFO - Reads parsed so far: 8400000
2016-11-08 13:36:22,257 - INFO - Reads parsed so far: 8500000
2016-11-08 13:36:26,934 - INFO - Reads parsed so far: 8600000
2016-11-08 13:36:31,222 - INFO - Reads parsed so far: 8700000
2016-11-08 13:36:34,060 - INFO - Reads parsed so far: 8800000
2016-11-08 13:36:37,931 - INFO - Reads parsed so far: 8900000
2016-11-08 13:36:41,690 - INFO - Reads parsed so far: 9000000
2016-11-08 13:36:44,780 - INFO - Reads parsed so far: 9100000
2016-11-08 13:36:48,193 - INFO - Finished parsing all 9195791 reads; ended up with 1751318 unique barcodes.

2016-11-08 13:36:48,197 - INFO - Now examining the 1751318 barcodes to see if reads meet criteria for retention
2016-11-08 13:36:53,224 - INFO - Barcodes examined so far: 100000
2016-11-08 13:36:58,225 - INFO - Barcodes examined so far: 200000
2016-11-08 13:37:03,329 - INFO - Barcodes examined so far: 300000
2016-11-08 13:37:08,511 - INFO - Barcodes examined so far: 400000
2016-11-08 13:37:13,747 - INFO - Barcodes examined so far: 500000
2016-11-08 13:37:18,979 - INFO - Barcodes examined so far: 600000
2016-11-08 13:37:24,201 - INFO - Barcodes examined so far: 700000
2016-11-08 13:37:29,391 - INFO - Barcodes examined so far: 800000
2016-11-08 13:37:34,542 - INFO - Barcodes examined so far: 900000
2016-11-08 13:37:39,669 - INFO - Barcodes examined so far: 1000000
2016-11-08 13:37:44,804 - INFO - Barcodes examined so far: 1100000
2016-11-08 13:37:50,068 - INFO - Barcodes examined so far: 1200000
2016-11-08 13:37:55,465 - INFO - Barcodes examined so far: 1300000
2016-11-08 13:38:01,776 - INFO - Barcodes examined so far: 1400000
2016-11-08 13:38:10,074 - INFO - Barcodes examined so far: 1500000
2016-11-08 13:38:19,971 - INFO - Barcodes examined so far: 1600000
2016-11-08 13:38:34,099 - INFO - Barcodes examined so far: 1700000
2016-11-08 13:38:46,282 - INFO - Finished examining all 1751318 barcodes

2016-11-08 13:38:46,283 - INFO - Writing the codon counts to ./counts_and_alignments//L3_mock_counts.txt
2016-11-08 13:38:46,307 - INFO - Here are the summary statistics (these are also being written to ./counts_and_alignments//L3_mock_summarystats.txt):
	total read pairs = 9195791
	read pairs that fail Illumina filter = 0
	low quality read pairs = 808580
	barcodes randomly purged = 0
	discarded barcodes with 1 reads = 224030
	aligned barcodes with 2 reads = 148928
	discarded barcodes with 2 reads = 2001
	un-alignable barcodes with 2 reads = 16722
	aligned barcodes with 3 reads = 196292
	discarded barcodes with 3 reads = 3701
	un-alignable barcodes with 3 reads = 21806
	aligned barcodes with 4 reads = 221197
	discarded barcodes with 4 reads = 5408
	un-alignable barcodes with 4 reads = 22026
	aligned barcodes with 5 reads = 215196
	discarded barcodes with 5 reads = 6670
	un-alignable barcodes with 5 reads = 20656
	aligned barcodes with 6 reads = 183488
	discarded barcodes with 6 reads = 6847
	un-alignable barcodes with 6 reads = 17132
	aligned barcodes with 7 reads = 140880
	discarded barcodes with 7 reads = 5990
	un-alignable barcodes with 7 reads = 13206
	aligned barcodes with 8 reads = 98821
	discarded barcodes with 8 reads = 4852
	un-alignable barcodes with 8 reads = 9077
	aligned barcodes with 9 reads = 64034
	discarded barcodes with 9 reads = 3460
	un-alignable barcodes with 9 reads = 5658
	aligned barcodes with 10 reads = 38071
	discarded barcodes with 10 reads = 2313
	un-alignable barcodes with 10 reads = 3460
	aligned barcodes with 11 reads = 21123
	discarded barcodes with 11 reads = 1408
	un-alignable barcodes with 11 reads = 1830
	aligned barcodes with 12 reads = 11169
	discarded barcodes with 12 reads = 870
	un-alignable barcodes with 12 reads = 960
	aligned barcodes with 13 reads = 5449
	discarded barcodes with 13 reads = 457
	un-alignable barcodes with 13 reads = 457
	aligned barcodes with 14 reads = 2551
	discarded barcodes with 14 reads = 246
	un-alignable barcodes with 14 reads = 206
	aligned barcodes with 15 reads = 1180
	discarded barcodes with 15 reads = 148
	un-alignable barcodes with 15 reads = 96
	aligned barcodes with 16 reads = 555
	discarded barcodes with 16 reads = 75
	un-alignable barcodes with 16 reads = 44
	aligned barcodes with 17 reads = 241
	discarded barcodes with 17 reads = 37
	un-alignable barcodes with 17 reads = 11
	aligned barcodes with 18 reads = 95
	discarded barcodes with 18 reads = 23
	un-alignable barcodes with 18 reads = 14
	aligned barcodes with 19 reads = 58
	discarded barcodes with 19 reads = 10
	un-alignable barcodes with 19 reads = 2
	aligned barcodes with 20 reads = 27
	discarded barcodes with 20 reads = 8
	un-alignable barcodes with 20 reads = 3
	aligned barcodes with 21 reads = 12
	discarded barcodes with 21 reads = 7
	aligned barcodes with 22 reads = 6
	discarded barcodes with 22 reads = 1
	un-alignable barcodes with 22 reads = 2
	aligned barcodes with 23 reads = 5
	discarded barcodes with 23 reads = 1
	aligned barcodes with 24 reads = 4
	aligned barcodes with 25 reads = 1
	discarded barcodes with 25 reads = 1
	aligned barcodes with 26 reads = 2
	aligned barcodes with 30 reads = 1
2016-11-08 13:38:46,308 - INFO - Successful completion of dms_barcodedsubamplicons at Tue Nov  8 13:38:46 2016
