# Supplementary material for: Complete mapping of viral escape from neutralizing antibodies
Source: PLoS Pathog. 2017 Mar 13;13(3):e1006271. doi: 10.1371/journal.ppat.1006271 (PMC5363992; doi:10.1371/journal.ppat.1006271)
Supplement: S2 File — This ZIP archive contains the computer code to perform the data analysis described in this manuscript. The analysis is performed by the iPython notebook found in the ZIP archive. (ZIP) [file ppat.1006271.s008.zip › S2_File/counts_and_alignments/L3_mock_counts.txt]

# POSITION WT AAA AAC AAG AAT ACA ACC ACG ACT AGA AGC AGG AGT ATA ATC ATG ATT CAA CAC CAG CAT CCA CCC CCG CCT CGA CGC CGG CGT CTA CTC CTG CTT GAA GAC GAG GAT GCA GCC GCG GCT GGA GGC GGG GGT GTA GTC GTG GTT TAA TAC TAG TAT TCA TCC TCG TCT TGA TGC TGG TGT TTA TTC TTG TTT
1 ATG 0 0 0 0 0 0 9 0 0 0 4 0 23 0 198363 14 0 0 0 0 0 0 0 0 0 0 0 0 0 0 4 0 0 0 0 0 0 0 0 0 0 0 0 0 0 0 6 0 0 0 0 0 0 0 0 0 0 0 0 0 0 0 7 0
2 AAG 18 8 197822 36 34 0 51 2 23 1 29 2 3 7 8 0 8 3 22 0 0 0 1 6 0 0 10 1 24 22 0 0 0 0 32 2 1 0 0 2 0 5 0 0 9 1 0 1 0 0 3 3 17 0 8 13 0 47 0 9 21 3 1 0
3 GCA 5 0 0 13 17 0 0 0 0 2 0 0 0 0 0 0 0 11 1 2 4 0 2 0 0 0 0 0 0 0 0 1 12 0 0 0 198216 2 4 2 1 4 0 0 22 0 3 2 0 5 0 0 17 0 0 2 0 0 0 4 1 0 0 0
4 AAA 198216 16 7 0 3 14 29 1 16 1 1 3 3 11 0 0 1 0 0 0 1 0 1 0 2 0 1 3 2 2 3 0 6 0 12 0 0 2 17 3 0 0 0 0 0 1 0 0 0 0 0 0 0 0 0 1 0 0 0 1 1 0 0 1
5 CTA 6 0 0 0 0 0 1 4 0 0 0 0 32 5 5 0 3 1 0 8 8 0 0 0 2 0 1 3 198306 7 8 1 0 0 0 0 0 0 6 0 0 0 0 0 0 0 6 0 4 0 0 4 0 0 0 0 0 0 5 21 12 0 0 0
6 CTG 0 0 0 0 0 0 0 0 0 0 0 0 0 3 45 1 0 0 2 0 0 5 9 0 0 6 0 0 29 1 198153 15 0 0 0 0 0 0 9 0 0 0 0 0 2 4 1 0 0 7 0 0 0 0 0 0 0 0 0 0 0 0 13 0
7 GTC 0 1 0 0 0 0 0 0 0 0 0 0 0 21 0 0 0 0 0 0 0 0 0 0 0 0 0 0 0 20 0 0 0 0 0 0 0 24 0 2 1 3 0 0 29 197974 8 50 0 0 0 0 0 2 0 0 0 0 5 0 0 63 17 3
8 CTG 0 0 0 0 0 0 0 0 0 0 0 0 1 3 31 0 0 0 5 0 0 0 45 0 0 0 3 0 23 12 198180 28 0 0 0 0 0 0 2 0 0 0 0 1 1 0 2 0 0 0 0 0 3 0 0 0 0 1 0 0 42 0 13 2
9 TTA 0 0 0 0 0 0 0 0 0 0 0 1 3 0 0 0 0 0 0 0 0 0 0 0 15 0 0 0 46 1 0 0 0 0 0 0 7 0 0 1 0 0 0 0 2 3 0 2 1 1 0 0 11 0 0 0 0 0 0 0 198283 0 8 2
10 TAT 0 0 0 0 1 8 0 0 0 0 0 1 1 0 0 0 0 1 0 24 0 0 0 0 0 0 0 0 0 0 0 0 0 0 0 2 2 0 0 0 0 0 4 0 1 0 0 1 33 37 9 197977 6 0 10 1 0 4 2 193 14 0 0 6
11 GCA 1 0 0 9 88 0 0 3 0 0 0 0 0 2 0 0 3 4 0 7 9 0 2 0 0 0 0 3 12 1 0 0 36 0 0 0 197873 3 9 1 3 0 0 0 47 4 0 0 0 0 0 0 28 4 2 5 0 0 0 0 3 1 0 1
12 TTT 0 0 0 0 1 0 0 0 0 0 0 0 1 0 5 9 0 0 0 0 0 0 0 2 0 12 1 0 0 0 2 38 0 0 0 0 0 44 0 0 0 0 0 0 2 0 3 2 1 0 0 1 0 3 0 20 0 0 0 5 3 36 12 198217
13 GTA 0 0 0 1 0 0 0 1 0 1 0 0 16 0 0 0 0 0 0 4 0 0 0 0 10 0 0 0 2 0 0 0 0 0 0 0 31 0 3 0 1 0 0 0 198191 1 65 1 0 0 0 0 0 5 0 0 0 0 0 0 2 0 0 0
14 GCT 0 2 0 0 0 0 0 8 0 0 0 0 0 0 0 0 3 0 0 0 0 0 0 0 0 0 0 0 0 0 0 1 0 0 0 51 1 46 0 198140 0 0 0 0 0 0 0 10 0 0 0 0 0 0 0 35 0 0 0 0 0 0 0 0
15 ACA 19 0 0 0 197931 7 80 10 0 4 0 0 58 0 0 0 0 0 0 0 0 0 0 0 0 0 0 0 0 0 0 0 0 0 0 0 16 0 0 0 0 0 0 0 0 3 0 0 0 0 0 0 0 14 0 0 5 0 0 2 0 0 0 0
16 GAT 0 0 0 13 0 0 0 0 0 0 0 0 0 0 0 0 0 0 2 3 0 0 0 0 0 0 6 0 0 0 0 0 4 11 1 198110 2 0 0 0 0 0 0 7 0 0 0 1 0 0 0 16 0 0 0 1 0 0 0 0 0 0 0 0
17 GCA 0 0 0 0 36 0 0 0 0 0 0 0 0 0 0 0 0 0 0 0 0 0 0 0 0 0 0 0 0 0 0 0 19 0 0 0 198091 3 69 3 0 0 0 0 39 0 0 0 0 0 0 0 15 0 0 0 1 0 0 1 0 0 0 0
18 GAC 0 8 0 0 0 0 0 0 0 0 0 0 0 0 0 0 0 1 0 0 0 0 0 0 0 0 0 0 0 0 0 0 11 197820 5 10 0 2 0 0 0 6 0 0 0 3 0 0 0 15 0 0 0 0 0 0 0 0 0 0 0 0 0 0
19 ACA 13 13 2 0 197951 0 29 1 15 2 0 0 10 0 8 0 0 1 0 7 2 0 0 0 3 0 10 0 7 2 7 8 2 0 1 0 10 0 0 0 0 0 0 0 5 2 6 7 0 0 0 0 1 10 0 0 0 0 0 0 6 0 2 0
20 ATA 2 0 0 0 14 0 0 0 0 0 0 0 198125 1 14 17 0 0 0 0 0 0 0 0 0 0 0 0 5 2 0 0 0 0 0 0 0 0 0 0 0 0 0 0 11 0 0 0 0 0 0 0 0 0 0 0 0 0 0 0 4 0 0 0
21 TGT 0 0 0 0 0 0 0 0 0 0 0 2 0 0 0 0 0 0 0 0 0 0 0 0 0 0 0 6 0 0 0 0 0 0 0 0 0 0 0 0 0 0 0 1 0 0 0 0 0 0 0 24 0 0 0 4 0 60 0 198257 0 0 0 17
22 ATA 3 0 0 0 7 0 0 0 1 0 0 0 198286 1 40 6 0 0 0 0 0 0 0 0 0 0 0 0 0 0 0 0 0 0 0 0 0 0 0 0 0 0 0 0 25 0 0 0 0 0 0 0 0 0 0 0 0 0 0 0 0 0 0 0
23 GGC 0 0 0 0 0 0 0 0 0 7 0 0 0 0 0 0 0 0 0 0 0 0 0 0 0 0 0 0 0 0 0 0 0 19 0 0 0 0 0 0 57 197542 13 6 0 16 0 0 0 0 0 0 0 0 0 0 0 19 0 0 0 1 0 0
24 TAC 0 0 0 0 0 1 0 0 0 0 0 0 0 0 4 0 0 5 0 0 0 0 0 0 0 0 0 0 0 0 0 0 0 1 0 0 0 0 0 0 0 0 0 0 0 1 0 0 36 198305 3 24 0 1 0 0 0 8 0 0 0 1 0 0
25 CAT 0 0 0 24 0 0 0 0 0 0 0 0 0 0 1 0 13 7 13 198325 0 0 0 3 0 0 0 22 3 0 0 0 0 0 0 1 0 0 0 0 0 0 0 0 0 0 3 0 0 0 0 16 0 0 0 0 0 0 0 0 1 0 14 0
26 GCG 0 0 0 0 0 0 20 0 0 0 0 0 0 0 0 0 0 0 0 0 0 0 2 0 0 0 0 0 0 0 0 0 0 0 344 0 118 8 197165 26 0 0 3 2 0 0 34 0 0 0 0 0 0 0 9 0 0 0 0 0 0 0 1 0
27 AAC 83 198067 2 28 0 0 0 0 0 16 0 0 0 1 0 0 0 0 0 0 0 0 0 0 0 0 0 0 0 0 0 0 0 13 0 0 0 0 0 0 0 0 0 0 0 0 0 0 0 2 0 0 0 0 0 0 0 0 0 0 0 0 0 0
28 AAC 31 198343 1 19 0 2 0 0 0 13 0 0 0 1 0 0 0 1 0 0 0 0 0 0 0 0 0 0 0 0 0 0 0 9 0 0 0 0 0 0 0 0 0 0 0 0 0 0 5 5 0 0 0 0 0 0 0 0 0 0 0 0 0 0
29 TCA 0 0 0 9 8 0 0 0 0 2 0 0 0 0 1 0 0 0 0 0 23 0 0 0 0 0 0 0 0 0 0 0 0 0 1 0 9 0 5 0 0 0 0 0 0 0 0 0 33 1 0 0 198200 4 19 2 4 0 0 0 5 0 0 0
30 ACC 0 35 1 0 51 198190 11 22 0 2 0 0 0 17 0 0 0 0 0 0 1 1 0 0 0 0 0 0 0 0 0 0 0 0 0 0 0 10 0 0 0 0 0 0 0 0 0 0 2 0 1 0 0 1 0 1 0 0 0 0 0 0 0 0
31 GAC 1 48 0 0 1 0 0 11 0 0 0 0 0 0 0 0 0 0 0 0 0 0 0 0 0 0 0 0 0 0 0 0 24 198090 3 13 0 0 0 0 0 16 0 0 3 2 1 0 0 20 0 0 0 0 0 0 0 0 0 0 0 0 0 0
32 ACT 0 0 0 21 0 11 4 198185 0 0 3 2 6 0 0 15 0 0 0 0 0 0 0 3 2 1 3 0 0 0 0 2 4 0 0 0 0 0 0 17 0 0 0 0 0 1 0 0 0 0 0 0 0 0 0 0 0 0 0 0 0 0 0 0
33 GTT 0 0 0 0 0 0 0 0 0 0 0 0 0 1 0 28 0 0 0 0 0 0 0 0 0 0 0 0 0 0 0 2 0 0 0 0 0 0 0 14 0 0 0 0 0 21 6 198111 0 0 0 0 0 0 0 0 0 0 0 0 0 0 0 9
34 GAC 0 8 0 0 0 0 0 0 0 0 0 0 0 0 0 0 0 1 0 0 0 0 0 0 0 0 0 0 0 0 1 0 35 197851 2 35 0 0 0 0 0 19 0 0 0 1 0 0 0 9 0 0 0 0 0 0 1 0 0 0 0 0 0 3
35 ACA 13 0 0 0 198216 1 29 2 2 0 0 0 7 0 0 0 0 0 0 0 0 0 0 0 0 0 0 0 0 0 0 0 0 0 0 0 15 0 0 0 0 0 0 0 0 0 0 0 0 0 3 0 1 0 0 0 0 0 0 0 0 0 0 0
36 ATA 4 0 0 0 11 0 0 0 1 0 0 0 198152 6 8 2 0 0 0 0 0 0 0 0 0 0 0 0 6 1 0 1 0 0 0 0 0 0 0 0 0 0 0 0 7 0 0 0 1 3 0 0 0 0 0 0 1 0 0 0 1 0 0 0
37 CTC 0 0 2 0 7 0 0 6 7 50 0 0 0 21 1 0 8 1 0 0 0 9 0 0 8 0 25 2 31 198005 1 47 0 0 0 0 0 0 0 0 0 0 0 0 0 2 4 0 0 2 0 1 11 4 0 0 0 0 0 0 0 4 0 0
38 GAG 0 0 23 0 0 0 0 0 2 0 0 0 0 0 0 0 1 0 22 0 0 0 0 0 0 0 0 0 0 0 0 0 17 1 197380 31 0 0 0 0 0 0 18 0 0 0 1 0 0 0 25 0 0 1 1 4 0 0 0 0 0 0 0 0
39 AAG 22 0 197057 13 0 0 1 0 0 0 23 0 0 0 4 0 0 0 0 0 0 0 0 0 0 8 0 0 0 0 0 0 0 0 18 0 0 0 0 0 0 0 0 0 0 0 0 0 0 0 3 0 0 0 0 0 0 0 0 0 0 0 0 0
40 AAT 2 5 3 197901 0 0 0 0 0 0 0 21 0 0 0 0 0 0 0 3 0 0 0 0 0 0 0 0 0 0 0 0 0 0 0 15 2 0 0 0 0 1 3 0 0 0 0 0 0 0 0 0 0 0 0 0 0 0 0 0 0 0 0 0
41 GTG 0 0 0 0 0 0 0 0 0 0 0 0 0 0 9 0 0 0 0 0 0 0 0 0 0 0 0 0 0 0 0 0 0 0 1 0 0 0 6 0 0 0 6 0 26 0 195968 8 0 0 0 0 0 0 0 0 0 0 0 0 0 0 6 0
42 GCA 3 0 0 0 20 7 0 0 0 0 0 0 8 0 0 0 0 0 0 0 1 0 0 0 0 0 0 0 0 0 0 0 8 0 0 0 196638 4 15 2 1 0 0 0 62 0 0 0 0 0 0 0 37 0 0 0 0 0 0 0 0 0 0 0
43 GTG 0 0 0 0 0 0 0 0 0 0 0 0 0 0 27 0 0 0 0 0 0 0 0 0 0 0 0 0 0 0 0 0 0 0 1 0 0 0 2 0 0 0 2 0 13 0 197104 9 0 0 0 0 0 0 0 0 0 0 0 0 0 0 5 0
44 ACA 8 0 0 0 197595 1 27 7 0 0 0 0 17 0 0 0 0 0 0 0 0 0 0 0 0 0 0 0 0 0 0 0 0 0 0 0 16 0 0 0 0 0 0 0 0 0 0 0 1 0 0 0 1 0 0 0 0 0 0 0 0 0 0 0
45 CAT 0 0 0 10 0 0 0 0 0 0 0 0 0 0 0 0 3 38 0 198097 0 0 0 0 0 0 0 1 0 0 0 2 0 0 0 0 0 0 0 0 0 0 0 0 0 0 0 0 0 0 0 6 0 26 0 0 0 0 0 0 0 0 0 0
46 TCT 0 0 0 0 0 0 0 1 0 0 0 0 0 0 0 0 0 0 0 0 0 0 0 7 0 0 0 0 0 0 0 0 0 0 0 0 0 0 0 0 0 0 0 0 0 0 0 0 0 0 0 66 2 24 7 197922 0 0 0 0 0 0 0 12
47 GTT 0 0 1 0 0 3 0 0 0 0 0 0 10 0 0 32 0 0 2 0 0 0 0 0 0 0 0 0 0 0 1 4 0 0 0 2 0 8 0 8 0 0 0 2 5 43 13 197395 1 12 0 0 0 0 0 0 0 2 0 0 0 0 0 111
48 AAC 104 197811 0 41 0 2 0 0 0 7 0 7 0 2 0 0 0 1 2 0 6 0 0 0 0 0 0 0 0 0 0 0 0 19 0 3 0 0 0 0 0 0 0 0 0 0 0 0 0 0 0 0 2 0 0 0 0 0 0 0 0 0 0 0
49 CTG 0 0 0 0 0 0 0 0 0 0 0 0 0 0 11 0 0 0 5 0 0 0 12 0 0 5 4 0 61 6 197094 19 0 0 0 0 0 0 0 0 0 0 0 0 0 0 1 0 0 0 0 0 0 0 0 0 0 3 0 0 0 0 9 0
50 CTC 0 0 0 0 0 0 0 0 0 0 0 0 0 23 0 0 0 0 0 0 0 7 0 0 0 0 0 0 31 197413 6 29 0 0 0 0 0 0 0 0 0 0 0 0 0 1 0 0 0 0 0 0 0 0 9 0 0 0 0 0 6 7 0 0
51 GAA 29 0 0 0 0 9 17 1 0 0 0 0 2 20 0 0 4 0 0 0 0 0 0 0 0 0 0 0 0 1 0 0 196701 4 32 8 3 0 1 6 8 0 0 0 9 1 0 0 13 0 0 0 0 0 0 0 0 6 0 3 0 0 0 0
52 GAC 7 28 0 0 4 3 0 0 0 0 3 10 0 0 1 0 1 6 0 0 0 0 0 0 0 1 0 0 0 0 0 0 36 195016 7 79 4 0 8 2 0 18 0 2 0 0 4 1 0 18 0 0 0 7 19 11 0 0 0 0 0 0 0 0
53 AGC 15 61 0 1 0 3 0 5 66 193983 27 148 0 51 26 7 0 0 12 0 0 0 0 0 0 9 0 0 0 0 1 0 5 0 5 2 1 0 6 1 0 38 12 0 3 1 0 2 0 0 0 0 0 0 6 0 0 3 0 1 11 5 8 0
54 CAC 0 25 0 0 0 4 0 0 0 0 0 0 0 0 0 0 44 196007 2 13 0 3 0 1 0 4 0 0 0 2 0 0 0 1 0 0 0 2 0 0 0 0 0 0 1 0 0 0 0 3 0 0 0 2 0 7 3 0 0 0 0 0 0 0
55 AAC 20 193008 0 66 0 2 0 0 0 16 0 0 0 0 0 0 0 2 0 0 0 0 0 0 0 0 0 0 0 0 0 0 0 32 0 0 0 0 0 0 0 0 0 0 0 0 0 0 0 1 0 0 0 0 0 0 0 0 0 0 0 0 0 0
56 GGG 0 1 0 0 0 0 1 0 0 0 30 0 0 0 0 0 0 0 0 0 0 0 0 0 0 0 17 2 0 0 0 0 2 0 30 1 1 0 3 0 192 20 195772 254 0 0 8 0 0 0 1 0 0 0 0 0 0 0 20 0 0 0 0 2
57 AAA 197346 5 7 0 5 0 0 0 11 0 0 0 0 0 2 0 1 0 9 0 0 0 0 0 0 0 1 0 0 0 0 0 18 0 0 0 3 0 0 0 2 0 0 0 0 0 2 0 4 12 0 0 0 0 1 0 0 0 0 0 0 0 0 1
58 CTA 0 0 0 0 0 0 0 0 0 0 0 0 30 0 0 0 3 0 0 0 18 0 0 0 1 0 0 0 195439 5 6 2 0 0 0 0 0 0 1 0 0 0 0 0 1 0 0 0 2 0 0 1 0 0 0 0 0 0 0 0 12 0 0 0
59 TGT 0 0 0 0 0 0 0 0 0 0 0 2 0 0 0 0 0 0 0 0 0 0 0 0 0 0 0 1 0 0 0 0 0 0 0 0 0 0 0 0 0 0 0 1 1 0 0 0 0 0 0 15 0 0 0 2 0 34 0 197798 0 0 0 8
60 AAA 198162 9 5 59 2 8 2 0 7 0 14 3 1 0 4 0 3 2 3 0 0 0 0 0 5 25 0 0 9 13 14 3 9 0 0 0 2 1 1 6 0 0 0 0 0 0 0 0 0 11 0 17 0 8 4 2 0 0 0 0 7 2 15 0
61 TTA 0 0 0 0 0 0 0 0 0 0 0 0 2 6 5 5 0 0 0 0 0 0 0 0 0 0 0 0 13 0 0 0 0 0 0 0 0 0 0 0 0 0 0 0 5 13 2 1 1 0 0 3 11 0 0 0 1 0 0 0 197465 2 34 4
62 AAA 197190 21 270 29 1 0 0 0 15 0 2 0 0 0 9 0 1 2 0 0 0 0 0 0 1 5 2 5 0 3 0 0 5 19 0 0 3 2 3 0 0 0 0 0 0 0 0 0 1 8 0 0 4 5 1 0 0 0 0 0 0 0 0 4
63 GGA 0 0 0 0 0 0 0 0 17 1 0 0 0 0 0 0 0 0 0 0 0 0 0 0 0 0 0 0 0 0 0 0 17 0 0 0 0 0 1 0 197959 0 34 1 39 0 0 0 0 0 0 0 0 0 0 0 18 0 0 0 0 0 0 0
64 ATA 5 0 2 0 12 2 0 0 5 0 0 1 197606 6 65 9 2 1 0 0 0 0 0 0 0 57 0 0 2 1 0 1 0 0 0 2 0 0 0 0 0 0 0 0 9 3 1 0 0 0 0 0 0 0 0 0 0 0 0 0 6 1 0 5
65 GCC 2 7 0 5 0 15 0 0 0 0 0 0 0 0 7 0 3 0 2 0 42 20 3 0 0 1 2 2 12 1 0 0 0 16 0 4 5 196949 2 8 1 2 4 0 1 16 6 0 0 0 0 0 5 15 0 0 0 0 0 0 3 0 0 0
66 CCA 0 0 0 0 20 0 0 0 0 0 0 0 1 0 0 0 9 0 0 0 196423 7 11 1 2 0 0 0 1 0 0 0 0 0 0 0 3 0 1 0 0 0 0 0 0 0 0 0 0 0 0 0 2 0 0 0 0 0 0 0 0 0 0 0
67 CTA 0 0 0 0 0 0 0 0 0 0 0 0 72 0 0 2 2 0 0 0 28 0 0 0 0 0 0 0 197116 3 32 5 0 0 0 0 0 0 0 0 0 0 0 0 1 0 10 0 0 0 0 0 0 0 0 0 0 0 0 0 11 0 0 0
68 CAA 33 0 1 0 0 0 0 0 0 4 0 2 5 0 0 6 197541 5 9 2 3 0 1 2 34 1 0 0 2 9 0 0 17 9 0 0 17 4 0 7 0 0 0 0 2 0 3 7 11 0 0 1 0 2 0 0 0 0 0 0 0 0 5 0
69 TTG 0 0 0 0 0 0 0 0 0 0 0 0 0 0 0 0 0 0 0 0 0 0 0 0 0 0 0 0 7 6 7 4 2 0 0 0 0 0 0 0 0 0 0 2 0 0 0 0 0 0 1 0 0 0 6 0 0 0 2 0 7 0 197206 4
70 GGG 8 2 3 0 2 0 0 0 0 2 9 2 0 0 9 0 5 8 3 13 0 0 0 0 0 1 1 0 2 2 0 7 1 4 41 1 0 2 3 0 41 3 197673 77 0 0 7 0 0 0 0 0 2 0 2 0 1 0 6 0 12 0 4 0
71 AAA 198290 11 18 18 1 0 0 12 9 2 0 0 2 0 0 0 0 1 0 0 0 0 0 14 0 0 0 3 1 2 0 0 49 0 0 5 0 0 0 0 0 0 1 0 0 0 0 0 3 0 0 0 0 0 0 1 0 0 0 0 0 3 0 7
72 TGT 0 0 0 0 0 0 0 0 0 0 0 1 0 0 0 0 0 0 0 0 0 0 0 0 0 0 0 5 0 0 0 0 0 0 0 0 2 0 0 0 0 0 0 1 0 0 0 0 0 0 2 12 0 0 0 0 3 26 0 198197 0 0 0 29
73 AAC 16 197652 1 9 0 5 2 0 1 43 0 0 0 0 0 0 0 1 2 0 0 0 0 0 0 0 2 0 0 0 0 0 0 32 4 1 1 0 0 18 1 0 0 3 0 0 0 0 0 0 0 0 3 21 0 16 0 0 0 0 0 0 0 0
74 ATC 0 0 0 0 2 9 0 0 0 0 0 0 32 197164 3 37 0 0 0 0 0 0 0 0 0 0 0 0 1 3 15 8 0 0 0 0 3 0 0 0 0 0 0 0 1 16 2 3 0 0 0 0 0 0 0 0 3 0 0 0 2 3 1 0
75 ACC 0 33 2 0 26 197832 2 46 0 0 0 0 5 34 0 0 0 0 1 0 8 8 0 0 0 1 0 0 2 6 2 14 0 0 2 0 0 15 0 0 1 0 0 0 21 8 14 0 1 0 0 2 0 2 0 4 0 0 0 2 4 0 0 0
76 GGA 0 0 0 0 0 0 0 0 19 0 0 0 0 0 0 0 0 0 0 0 0 0 0 0 0 0 0 0 0 0 0 0 26 2 0 0 7 1 0 0 197922 30 46 8 40 0 0 0 0 0 0 0 0 0 0 0 10 0 0 0 0 0 0 0
77 TGG 0 0 0 0 0 0 0 0 0 0 3 0 0 0 0 0 0 0 0 0 0 0 0 0 0 0 8 0 0 0 0 0 0 0 0 0 0 0 0 0 0 0 1 0 0 0 0 0 0 0 26 0 0 0 0 0 43 8 197743 158 0 0 12 0
78 CTC 0 0 0 0 0 0 0 0 0 0 0 0 0 50 1 0 0 2 0 0 0 11 0 0 0 1 0 0 235 197606 17 11 0 0 0 0 0 0 0 0 0 0 0 0 0 4 0 0 0 0 0 0 0 0 0 0 0 0 0 0 0 7 21 0
79 TTG 0 0 0 0 0 0 0 0 0 0 0 0 0 1 10 1 0 0 0 0 0 0 0 0 0 0 0 0 1 3 72 0 0 0 0 0 0 0 0 0 0 0 0 0 0 0 4 2 2 0 2 1 0 0 15 0 0 0 0 0 42 2 197467 11
80 GGA 0 0 0 0 0 0 0 0 8 0 0 0 0 0 0 0 0 0 0 0 0 0 0 0 0 0 0 0 0 0 0 0 22 0 0 0 0 0 0 8 197906 0 49 9 27 0 0 0 2 0 0 0 0 0 0 0 24 0 0 0 0 0 0 0
81 AAT 8 22 0 198107 0 1 0 3 0 0 0 4 0 0 0 0 0 3 0 2 0 0 0 0 0 0 0 0 0 0 0 0 0 0 0 5 0 1 0 0 0 0 0 0 0 0 0 0 0 0 0 0 0 0 4 3 0 0 0 0 0 0 0 0
82 CCA 0 0 0 0 160 0 0 0 0 0 0 0 0 0 0 0 8 0 0 0 197859 17 118 24 0 0 0 0 10 0 0 0 0 0 1 0 0 0 0 0 0 0 0 0 0 0 0 0 0 0 5 0 8 0 0 0 0 0 0 0 0 0 0 0
83 GAA 10 0 0 12 2 0 2 3 0 0 0 0 0 0 2 3 5 0 4 1 0 0 0 0 0 0 0 0 0 0 3 0 198265 2 14 5 1 8 3 2 10 0 0 2 0 3 4 0 13 5 4 3 3 2 0 3 0 0 0 0 4 2 0 3
84 TGC 0 0 0 0 0 0 0 0 0 0 0 0 0 0 0 0 0 0 0 0 0 0 0 0 0 8 0 0 0 0 0 0 0 0 0 0 0 0 0 0 0 4 0 0 0 0 0 0 0 19 0 0 0 0 0 0 81 197904 6 119 0 9 0 0
85 GAC 0 53 0 0 0 0 0 0 0 0 0 0 0 0 0 0 0 2 0 0 0 0 0 0 0 0 0 0 0 0 0 0 31 198212 0 17 0 0 0 2 0 19 0 0 0 1 0 0 0 15 0 0 0 0 0 0 0 0 0 0 0 0 0 0
86 TCA 4 6 0 4 13 0 0 0 0 0 1 0 0 9 0 0 0 15 0 0 21 0 1 0 2 1 1 0 0 2 5 3 0 0 19 0 0 3 1 2 0 3 1 0 0 0 0 0 44 53 0 0 197719 10 27 18 7 0 6 0 8 8 58 0
87 CTG 0 0 0 0 0 0 0 1 0 0 0 0 0 0 213 0 0 0 14 0 0 0 6 0 0 0 1 0 70 1 197759 22 0 0 0 0 0 0 0 0 0 0 0 0 0 0 3 0 0 1 0 0 0 0 0 0 0 0 0 0 0 0 55 0
88 CTT 0 1 0 0 0 6 0 0 0 0 0 0 0 0 0 145 11 1 1 1 0 0 0 8 0 0 3 4 7 18 15 198051 11 0 3 2 0 0 0 0 1 0 0 0 0 0 0 4 0 0 1 0 0 0 0 0 0 0 1 0 0 0 1 14
89 CCA 1 6 0 37 61 1 9 3 0 0 1 3 1 0 12 0 30 9 1 31 197712 10 41 8 13 0 1 8 36 3 2 0 25 2 0 61 5 12 0 15 4 18 3 94 2 0 12 8 0 0 0 2 5 0 0 2 0 0 3 0 5 2 13 2
90 GCG 7 5 0 0 12 4 10 1 2 6 9 7 7 0 5 0 13 5 19 0 0 0 6 5 0 9 4 1 0 5 0 0 4 19 65 0 48 4 197557 31 1 0 2 2 0 0 162 15 1 4 0 9 5 0 59 0 2 0 0 1 2 0 2 17
91 AGA 23 0 7 1 2 21 1 1 198016 15 17 2 17 1 18 2 3 0 0 1 0 1 0 0 32 5 1 7 0 0 0 24 5 1 1 5 3 9 3 0 47 9 18 1 7 2 0 0 0 2 0 0 0 0 7 0 0 0 1 0 0 9 0 0
92 TCA 0 0 0 1 1 25 0 0 3 5 0 3 5 1 0 7 0 14 0 0 11 0 0 0 0 0 0 0 0 4 0 1 6 0 3 0 1 0 2 0 0 0 0 0 0 4 0 0 16 0 0 0 198231 3 29 3 1 0 0 0 11 0 1 0
93 TGG 0 0 0 0 0 0 0 0 0 0 3 0 0 0 0 0 0 0 0 0 0 0 0 0 0 0 10 0 0 0 0 0 0 0 0 0 0 0 0 0 0 0 3 0 0 0 0 0 0 0 19 0 0 0 1 0 21 1 198161 29 0 0 14 0
94 TCC 0 0 0 0 0 0 0 0 0 13 0 1 0 0 0 0 0 0 0 0 0 13 0 0 0 0 0 0 0 0 0 0 0 0 0 0 0 5 0 0 4 4 0 4 0 0 0 0 0 18 0 0 35 198198 1 11 0 0 0 0 0 10 0 0
95 TAC 0 1 0 0 0 0 0 0 0 0 0 0 0 0 0 0 0 38 0 0 0 0 0 0 0 0 0 0 0 0 0 0 0 0 0 0 0 0 0 0 0 0 0 0 0 0 0 0 24 198293 1 37 0 2 0 0 0 7 0 1 0 0 0 0
96 ATT 0 0 0 2 0 1 0 16 0 0 0 1 20 18 3 247193 0 0 0 0 0 0 0 0 0 0 0 0 0 2 0 4 0 0 0 0 0 0 0 0 0 0 0 0 9 0 0 9 0 0 0 0 0 0 0 0 0 0 0 0 0 0 0 1
97 GTA 0 0 0 0 0 0 0 0 0 0 0 0 21 1 0 0 0 1 0 0 0 0 0 0 0 0 0 0 4 0 0 0 1 0 0 0 18 0 0 0 0 0 0 0 247030 9 44 34 0 0 0 0 0 0 0 0 0 0 0 0 21 1 0 0
98 GAA 20 0 0 0 0 0 0 0 0 0 0 0 0 0 0 0 1 0 0 0 0 0 0 0 0 0 0 0 0 0 0 0 247222 5 14 1 5 0 0 0 16 0 0 0 1 0 0 0 8 0 0 0 0 0 0 0 0 0 0 0 0 0 0 0
99 ACA 65 0 8 0 246927 10 8 3 5 6 15 0 46 0 1 2 0 7 0 0 9 0 0 0 4 2 0 0 0 5 0 0 5 8 5 7 57 14 0 0 0 0 6 0 2 4 2 0 2 0 0 0 1 0 1 0 0 0 15 0 0 0 0 1
100 CCA 5 1 6 2 64 0 0 7 4 7 1 25 0 0 11 0 41 6 10 7 246883 8 17 6 0 6 0 0 20 0 1 5 3 23 0 3 6 0 7 0 0 5 3 0 0 1 0 0 0 0 0 0 18 0 0 0 0 0 0 0 0 1 0 1
101 AAC 35 246881 0 43 4 0 0 0 0 4 0 1 0 0 0 9 0 2 1 12 0 0 0 0 20 0 0 0 0 0 0 0 2 32 1 0 0 0 5 0 45 3 0 0 0 0 0 0 0 1 0 0 2 0 0 0 0 0 0 0 0 0 0 1
102 TCT 3 15 0 0 0 1 0 3 0 0 0 0 0 0 0 0 0 0 0 0 0 3 6 11 0 0 0 0 0 0 0 0 0 0 4 0 2 4 0 4 1 0 0 0 3 1 3 0 0 0 0 18 3 77 25 246870 0 0 0 2 0 0 0 4
103 GAG 0 0 13 0 0 15 10 0 3 0 0 0 0 4 0 0 0 0 1 0 0 1 0 0 0 0 0 0 0 0 0 0 22 17 246965 21 0 0 4 1 0 0 65 0 6 0 0 0 0 5 9 0 0 0 0 0 0 5 1 0 0 0 1 2
104 AAT 16 27 2 246769 0 5 0 7 0 5 0 13 0 4 5 22 4 0 1 1 0 0 0 0 2 5 0 0 1 0 0 5 0 0 2 15 0 0 3 2 0 0 0 0 1 4 0 1 0 29 0 8 0 0 6 0 0 3 74 0 3 11 0 1
105 GGA 0 0 0 0 0 0 0 0 25 0 0 0 0 0 0 0 0 1 0 0 0 0 0 0 3 0 0 0 0 0 0 0 20 0 0 0 7 2 0 0 246616 3 45 2 86 0 0 0 0 0 0 0 0 0 0 0 18 0 0 0 0 0 0 0
106 GCA 0 0 0 1 34 1 0 0 0 0 0 0 0 1 0 0 4 0 0 0 3 7 0 11 0 0 0 0 0 0 0 0 55 0 0 0 246812 2 13 2 3 0 0 0 33 0 0 0 0 0 0 1 60 2 0 0 0 0 0 0 1 0 0 0
107 TGT 0 0 0 0 0 0 0 0 0 0 0 5 0 0 0 0 0 0 0 0 0 0 0 0 0 0 0 6 0 0 0 0 0 0 0 0 0 0 0 0 0 0 0 7 0 0 0 0 0 0 0 49 0 0 0 2 6 31 0 247140 0 0 0 15
108 TAT 0 0 0 1 0 0 0 0 0 0 0 0 0 0 0 0 0 2 0 18 0 0 0 0 2 0 0 0 0 0 0 0 0 0 0 5 1 0 0 0 0 0 0 0 0 0 0 0 2 19 1 246836 0 0 0 0 0 0 0 12 0 0 0 5
109 CCA 0 0 0 0 33 0 0 0 0 0 0 0 0 0 0 0 17 0 0 0 246980 7 64 6 0 0 0 0 6 0 0 0 0 0 0 0 0 0 0 0 0 0 0 0 0 0 0 0 0 0 0 0 8 0 0 0 0 0 0 0 0 0 0 0
110 GGA 0 0 0 0 0 0 0 0 7 0 0 0 0 0 0 0 0 0 0 0 0 0 0 0 4 0 0 0 0 0 0 0 7 0 0 0 1 0 0 0 247087 5 36 4 21 0 0 0 0 0 1 0 0 0 0 0 30 0 0 0 0 0 0 0
111 GAT 0 10 0 18 0 0 0 0 1 2 1 0 0 0 2 0 0 0 13 0 2 4 2 0 8 0 0 0 0 0 0 0 0 20 8 246085 0 2 2 2 0 0 19 14 0 0 8 0 0 0 0 20 0 0 0 0 0 0 0 0 0 0 0 0
112 CTC 0 0 0 0 0 1 0 0 0 0 0 0 9 21 0 60 0 4 0 0 0 33 0 0 0 1 0 0 49 246818 13 9 0 0 0 0 0 0 0 0 0 0 0 0 2 1 35 0 0 0 0 0 0 0 0 0 0 0 0 0 0 12 6 0
113 ATC 8 23 1 0 5 22 0 3 0 5 0 0 231 246374 3 62 11 13 0 0 0 0 0 0 3 6 0 3 1 2 0 0 5 0 0 0 5 7 1 0 19 10 4 0 0 19 0 1 0 0 0 23 21 5 0 11 0 4 0 0 0 10 0 0
114 GAC 0 27 0 0 0 0 0 0 0 0 0 0 0 0 0 0 0 5 0 1 0 0 0 0 0 0 0 0 1 1 0 0 42 246578 6 27 0 8 5 9 0 11 0 0 0 1 0 0 0 16 0 0 0 0 0 0 0 0 0 0 0 0 1 0
115 TAT 0 0 3 2 0 0 0 2 0 0 0 0 22 2 23 4 1 0 0 24 0 0 0 0 7 0 0 0 0 28 0 0 0 0 0 1 0 0 0 5 1 0 5 0 1 0 4 0 2 34 4 246777 0 6 7 8 0 0 0 13 9 2 5 3
116 GAG 0 0 12 0 0 0 0 0 0 0 0 0 0 0 0 0 2 0 5 2 9 4 0 4 0 0 0 0 0 0 0 0 24 0 246141 26 0 3 4 0 0 6 67 7 0 0 6 0 0 0 25 0 0 0 0 0 0 0 0 0 0 0 0 0
117 GAA 26 0 0 0 0 0 0 0 0 0 0 0 0 0 0 0 0 1 0 0 0 0 0 0 0 0 0 0 0 0 0 0 245687 0 34 0 0 0 0 0 10 0 0 0 0 0 0 0 22 0 0 0 0 0 0 0 0 0 0 0 0 0 0 0
118 CTG 0 0 0 0 0 0 0 0 0 0 0 0 7 0 52 0 0 0 4 0 0 0 21 0 0 0 2 0 33 0 246711 21 0 0 0 0 0 0 0 0 0 0 0 0 0 0 4 0 0 0 0 0 0 0 0 0 0 0 0 0 1 0 4 0
119 AGG 6 0 32 0 0 0 1 0 40 1 245616 22 0 0 31 1 0 7 0 2 0 0 0 0 2 2 3 0 0 0 0 0 0 0 0 0 0 0 0 0 0 0 42 0 0 0 0 0 0 4 0 3 0 0 0 0 0 0 7 0 0 1 0 7
120 GAG 0 0 17 0 0 0 0 0 0 0 0 0 0 0 0 0 0 0 0 0 0 0 0 0 0 0 0 0 1 0 0 0 91 0 246313 36 0 0 1 0 0 0 32 0 0 0 2 0 0 0 40 0 0 0 0 0 0 0 0 0 0 0 0 0
121 CAA 42 0 0 0 0 0 0 0 5 0 0 0 0 0 0 0 246993 6 25 2 3 0 0 0 7 0 0 5 1 0 0 0 3 0 0 0 0 0 0 0 0 0 0 0 0 0 0 0 86 0 0 0 0 0 0 0 0 0 0 0 0 0 0 0
122 TTG 0 0 0 0 0 0 0 0 0 0 0 0 0 1 1 0 0 0 0 0 0 0 0 0 0 0 0 0 34 0 15 1 0 0 0 0 0 0 0 0 0 0 0 0 2 0 2 0 0 0 0 0 0 0 13 0 0 0 1 0 26 1 246253 17
123 AGC 0 34 0 5 0 1 2 1 33 246346 0 13 0 116 2 2 0 0 0 0 0 0 0 0 0 2 0 0 0 1 0 0 0 0 0 0 0 0 0 0 0 37 0 0 0 3 11 0 0 7 0 0 3 9 0 7 0 4 0 0 1 0 5 2
124 TCA 0 1 0 0 5 7 0 0 2 14 0 6 0 0 2 3 7 0 11 0 18 0 0 0 0 0 0 0 0 0 0 1 18 1 2 0 9 0 0 0 2 2 1 0 0 1 0 11 21 0 0 7 246923 2 32 4 0 0 0 0 5 0 0 1
125 GTA 0 0 0 0 81 0 5 2 0 0 0 0 37 0 0 2 0 0 0 0 0 0 0 0 0 0 0 0 3 0 0 0 0 0 0 0 34 0 1 2 1 0 0 0 246938 6 30 2 0 0 0 0 0 0 0 1 0 4 0 0 26 0 1 1
126 TCA 12 8 2 0 2 0 3 0 0 0 0 0 2 0 0 0 24 0 0 0 12 0 1 0 1 0 0 0 0 1 0 0 0 0 0 0 3 2 0 0 0 0 11 0 1 0 5 0 12 0 0 5 246938 9 22 7 2 0 2 0 14 0 0 10
127 TCA 0 2 0 0 2 3 20 0 0 0 0 0 0 0 0 0 0 0 35 0 20 0 0 0 14 15 0 0 0 34 1 0 6 0 0 0 5 4 0 0 0 6 0 0 3 0 4 0 17 1 0 0 246918 15 11 3 0 0 0 0 10 3 0 2
128 TTA 0 0 0 0 0 3 0 0 0 0 0 0 2 0 1 1 0 0 0 0 0 0 0 0 0 0 0 0 2 2 0 0 0 0 0 0 0 1 0 0 0 0 0 0 2 0 3 1 1 0 0 0 20 3 0 2 0 0 0 0 246988 5 41 2
129 GAA 13 0 0 0 17 0 1 0 0 0 0 0 4 0 0 1 0 2 0 0 0 0 0 0 0 0 0 0 0 0 0 0 246731 3 18 0 1 0 0 0 14 0 0 0 7 0 0 0 14 0 0 0 0 0 0 0 0 0 0 0 0 0 0 0
130 AGA 34 0 0 0 0 0 0 0 246635 1 24 0 19 0 0 0 0 0 0 0 0 0 0 0 4 0 2 0 0 0 0 0 0 0 0 0 0 0 0 0 19 0 0 0 0 0 0 0 0 0 0 0 0 0 0 0 1 0 0 0 0 0 0 0
131 TTC 0 0 0 0 0 0 0 0 0 0 0 0 0 1 0 0 0 0 0 0 0 0 0 0 0 0 0 0 0 8 0 0 0 0 0 0 0 0 0 0 0 0 0 0 0 6 0 1 0 0 1 0 0 7 0 0 0 0 0 0 31 246972 0 12
132 GAA 17 0 0 0 2 0 0 0 0 0 0 0 0 0 0 0 3 0 0 0 3 0 0 0 0 0 0 0 0 0 0 0 247146 2 5 0 1 0 0 0 8 0 0 0 4 4 0 0 11 0 0 0 0 0 0 0 0 0 0 0 0 0 0 0
133 ATA 4 0 0 0 9 0 0 0 1 0 0 0 247183 2 13 7 0 0 0 0 0 0 0 0 0 0 0 0 3 8 0 0 0 0 0 0 0 0 0 0 0 0 0 0 17 0 0 0 0 0 0 0 0 0 0 0 0 0 0 0 5 0 0 0
134 TTT 0 0 0 0 0 0 0 0 0 0 0 0 0 0 0 0 0 0 0 0 0 0 0 0 0 0 0 0 0 0 0 8 0 0 0 0 0 0 0 0 0 0 0 0 0 0 0 2 0 0 0 0 0 0 0 3 0 0 4 1 6 19 0 247197
135 CCC 0 23 0 0 0 55 2 0 0 0 0 0 0 0 0 0 0 29 0 0 25 246221 0 13 0 0 0 0 0 7 0 0 3 53 0 1 2 17 0 0 6 1 0 0 0 0 0 0 0 0 0 0 0 24 1 1 0 0 0 0 0 0 0 0
136 AAG 19 1 245769 32 12 1 5 0 0 0 19 12 14 1 5 2 0 6 2 0 6 0 13 0 2 1 4 0 5 2 4 0 0 5 66 1 23 2 2 18 7 0 2 9 4 1 9 25 0 8 1 13 22 15 2 5 0 2 3 0 0 6 0 5
137 GAA 15 0 0 0 1 2 14 7 0 0 0 16 0 2 6 0 1 2 0 0 0 4 0 0 0 0 0 0 0 6 1 6 245189 6 9 13 18 1 1 0 25 0 9 0 12 0 0 0 13 0 2 0 3 0 8 1 0 0 0 0 0 0 0 0
138 AGT 0 3 0 34 0 27 16 12 1 18 3 246259 2 2 8 103 0 12 0 0 0 4 2 0 2 0 1 3 4 0 6 0 10 0 0 0 6 3 8 16 0 8 6 16 1 0 24 0 0 11 0 0 31 0 3 51 0 0 1 8 0 5 0 5
139 TCA 0 1 3 6 24 7 3 2 0 9 0 5 6 0 4 0 7 6 14 3 6 0 0 1 0 2 0 0 0 0 0 0 0 0 0 0 40 7 0 119 1 0 2 0 0 5 0 0 69 0 0 0 246191 15 100 2 2 0 1 0 21 0 0 0
140 TGG 0 0 0 0 0 0 0 0 0 0 5 0 0 0 0 0 0 0 0 0 0 0 0 0 0 0 8 0 0 0 0 0 0 0 0 0 0 0 0 0 0 1 2 0 0 0 0 0 1 1 23 6 0 0 0 0 11 7 240914 58 0 3 19 0
141 CCC 0 14 3 0 0 144 3 0 2 0 2 0 0 0 20 0 3 47 4 0 103 245934 21 46 0 0 0 1 1 14 0 0 0 0 0 0 0 4 0 0 0 0 0 1 0 1 15 0 0 0 0 0 2 39 0 0 0 0 0 0 7 0 1 3
142 AAC 100 246364 1 29 0 9 0 0 0 12 0 0 0 0 0 0 5 3 0 0 0 0 0 0 0 0 0 0 0 0 0 0 0 10 0 0 0 5 0 5 0 0 0 0 0 0 0 0 0 1 0 0 0 0 0 0 0 0 0 0 1 0 0 0
143 CAC 0 67 0 48 6 0 9 0 0 11 0 28 0 0 3 0 42 246095 2 21 2 4 0 0 1 3 0 0 0 2 0 0 0 1 0 0 0 0 0 0 0 0 0 0 4 0 0 0 3 47 0 20 2 0 0 0 0 0 0 0 0 19 0 0
144 ACA 31 0 0 0 240698 18 20 16 1 0 0 2 15 0 0 0 0 0 0 0 6 0 0 0 0 0 0 0 0 0 0 0 0 0 0 0 31 0 0 2 5 2 0 15 0 0 0 0 0 0 0 0 5 0 0 0 0 0 0 0 0 0 0 0
145 TTC 0 3 0 2 0 0 3 3 0 0 0 0 0 5 2 9 5 0 14 0 0 0 1 0 0 0 2 0 1 30 0 0 70 27 12 55 1 0 1 0 0 2 12 16 10 15 0 5 0 21 0 8 4 12 1 0 0 2 0 0 28 242539 0 23
146 AAC 14 240919 4 91 0 32 1 0 20 22 20 0 0 2 4 0 22 37 15 1 2 2 0 2 0 4 16 0 5 1 0 0 2 53 104 10 0 12 11 14 1 0 6 4 23 51 25 1 1 15 0 26 1 2 3 0 0 1 3 0 4 37 0 7
147 GGA 0 0 0 0 0 9 0 0 35 0 0 0 0 0 0 0 0 0 0 0 0 0 0 0 1 0 5 0 0 1 0 0 17 0 0 0 2 0 0 0 242017 3 46 3 11 0 0 7 0 0 0 0 0 0 0 2 8 0 0 0 0 2 0 1
148 GTA 0 0 4 0 136 44 17 7 0 60 0 22 158 10 0 9 1 0 0 1 0 1 0 0 0 2 1 0 2 2 1 0 12 5 0 0 16 4 4 0 4 0 7 0 238242 2 28 5 0 0 0 0 29 47 23 2 0 0 0 0 25 1 2 0
149 ACA 41 1 0 0 242435 6 48 3 0 5 0 10 13 0 0 0 0 0 0 0 0 0 0 0 0 0 0 0 0 0 0 0 0 3 0 0 10 0 0 0 0 0 0 0 0 0 0 0 0 0 0 0 61 4 5 20 0 0 0 0 0 0 0 0
150 GTA 0 11 0 0 2 26 0 2 0 0 0 130 12 0 10 0 1 1 45 0 0 0 0 0 0 0 0 0 20 26 0 52 0 0 0 0 31 48 75 35 2 16 0 0 241044 0 15 3 0 17 0 0 0 24 1 9 0 0 0 0 18 0 0 2
151 TCA 2 0 0 0 4 0 0 0 0 0 0 0 0 0 1 0 0 0 0 0 17 0 0 0 0 0 0 0 0 0 0 0 0 0 0 0 1 1 0 4 0 0 0 0 0 1 0 0 26 0 0 0 239875 5 89 14 1 0 0 0 9 0 1 0
152 TGC 0 0 0 0 0 0 0 0 0 3 0 0 0 0 0 0 0 0 0 0 0 0 0 0 0 7 0 0 0 0 0 0 0 0 0 0 0 0 0 0 0 3 0 0 0 0 0 0 0 42 0 0 0 0 0 0 37 242855 0 86 0 32 0 0
153 TCC 6 146 71 32 19 0 0 6 0 0 7 0 2 62 1 1 25 7 25 42 62 414 31 5 0 1 0 1 0 361 1 7 8 0 214 1 1 3 0 8 39 69 15 7 37 0 48 12 0 20 1 0 28 238879 2 26 0 5 0 0 4 26 16 17
154 CAT 0 0 1 51 13 13 18 3 14 4 16 10 402 2 60 0 3 15 2 241298 344 1 0 2 2 7 4 6 0 0 1 14 12 29 175 3 56 33 1 5 0 0 7 0 103 11 3 0 0 0 5 9 17 18 121 30 1 0 2 0 3 2 2 3
155 AGG 4 80 31 0 5 13 30 0 13 11 244713 74 16 1 47 17 8 0 4 17 0 0 0 0 2 10 2 0 5 6 0 1 3 0 1 0 0 0 0 19 43 8 544 0 0 0 10 0 0 17 357 7 5 0 10 18 0 0 6 0 5 18 0 2
156 GGA 29 3 0 10 1 0 0 0 12 0 0 0 0 0 0 0 28 0 5 2 0 0 0 0 2 0 0 0 0 0 0 1 361 3 0 27 0 0 0 26 244353 0 272 39 10 0 0 0 0 3 0 0 0 0 0 32 7 0 0 0 0 0 0 0
157 AAA 246603 23 11 13 28 10 0 0 11 16 0 0 1 0 0 6 40 0 0 8 0 0 0 0 0 2 0 1 0 1 0 0 60 9 0 0 0 0 0 0 4 0 0 8 9 0 10 0 0 27 0 0 0 7 24 1 0 0 0 0 11 3 16 3
158 AGC 0 55 0 7 2 16 0 0 25 244553 1 86 0 23 0 9 0 0 0 66 1 220 0 28 0 2 0 0 6 2 0 2 1 5 0 0 0 46 0 3 0 113 3 3 0 0 0 2 0 0 0 0 0 0 0 0 0 0 0 0 0 3 2 0
159 AGT 0 0 0 30 26 0 0 4 0 13 21 245990 0 0 2 43 10 0 21 1 0 0 1 0 0 0 0 4 0 0 0 0 0 5 0 0 8 2 7 0 36 8 5 28 0 0 0 0 0 0 0 0 0 0 0 1 0 0 0 3 0 0 0 0
160 TTT 0 0 0 0 0 0 0 0 0 0 0 0 0 0 0 0 0 1 0 0 0 0 0 0 0 0 0 0 0 0 0 1 0 0 0 0 0 0 0 0 0 0 0 0 0 1 0 3 0 0 0 0 0 0 0 5 0 0 0 3 1 5 0 245948
161 TAC 0 1 0 0 0 0 0 0 0 0 0 0 0 0 0 0 0 13 0 0 0 0 0 0 0 0 0 0 0 0 0 0 0 0 0 0 0 0 0 0 0 0 0 0 0 0 0 0 16 246376 0 55 0 0 2 0 0 17 0 0 0 10 0 0
162 AGA 20 42 0 6 0 0 0 0 246458 0 22 0 3 0 0 0 0 9 0 1 0 0 0 0 19 8 0 1 0 0 0 0 0 0 0 0 0 0 0 0 37 0 0 0 0 0 0 0 0 0 0 0 3 0 0 3 5 0 0 0 0 0 0 0
163 AAT 4 9 2 245742 0 0 0 3 0 0 0 5 0 0 0 4 1 0 0 5 0 0 0 0 0 0 0 0 0 0 0 0 0 0 0 5 0 0 0 0 0 0 0 0 0 0 0 0 0 0 0 1 0 0 0 0 0 0 0 0 0 0 0 0
164 TTG 0 0 0 0 0 0 0 0 0 0 0 0 4 0 0 1 0 0 0 0 0 0 0 0 0 0 0 0 0 3 21 14 0 0 0 0 0 0 0 0 0 0 0 0 0 1 0 0 0 0 0 0 0 0 3 0 0 0 1 0 27 0 246726 14
165 CTA 0 0 0 1 0 0 0 0 0 0 0 0 30 0 0 0 1 0 0 0 19 0 0 0 2 0 0 0 245442 46 24 8 0 0 0 0 0 0 0 0 3 0 0 0 0 0 0 0 0 0 0 0 0 0 0 0 0 3 0 0 46 0 3 0
166 TGG 0 0 0 0 0 0 0 0 0 0 2 0 0 0 0 0 0 0 0 0 0 0 0 0 0 0 4 0 0 0 0 0 0 0 0 0 0 0 0 0 0 0 0 0 0 0 0 0 1 0 74 0 0 0 1 0 24 2 246660 27 0 0 9 0
167 CTG 0 0 0 0 0 0 0 2 0 0 0 0 30 14 113 19 0 0 5 0 1 1 11 0 0 0 2 0 54 5 245054 30 0 0 0 0 0 2 0 0 0 0 0 0 12 7 45 4 0 0 0 0 0 0 0 0 0 0 0 0 0 0 28 0
168 ACG 0 0 54 0 66 19 246197 27 0 0 1 0 0 0 38 0 0 0 0 0 0 0 0 0 0 0 0 0 3 0 13 0 0 0 0 0 0 0 20 0 0 0 0 0 1 0 0 0 0 11 0 5 0 1 12 0 0 0 0 0 0 0 2 0
169 AAG 41 3 246272 33 7 10 16 0 1 0 22 0 0 2 19 0 2 2 10 2 0 2 0 2 0 5 0 12 0 6 0 2 0 0 26 0 0 47 4 30 13 36 1 0 0 9 24 4 0 0 0 0 15 9 9 4 0 0 0 0 4 0 2 0
170 AAG 29 53 245845 230 6 5 35 0 0 77 34 80 0 0 10 0 2 2 5 5 0 1 1 0 3 35 29 22 6 22 16 0 0 0 33 0 0 16 97 0 0 0 0 9 6 0 1 4 0 25 2 3 8 123 0 7 0 0 8 0 3 6 16 0
171 GGG 0 7 0 75 0 2 17 5 0 0 13 8 0 0 14 0 6 0 5 9 0 0 1 0 0 0 4 1 3 12 0 1 15 13 16 29 0 5 9 2 26 27 245880 32 0 0 20 0 0 0 3 3 3 25 0 0 0 0 28 0 24 0 3 2
172 GAT 0 0 0 51 6 1 0 4 0 2 0 8 0 0 0 0 0 0 2 2 0 12 5 1 0 0 0 0 0 2 0 0 7 18 44 246228 0 0 8 0 0 0 0 66 0 0 0 12 0 0 0 143 0 0 0 0 0 0 0 0 2 0 0 0
173 TCA 0 53 0 4 30 2 64 0 0 17 0 7 0 0 0 12 0 41 0 2 25 1 0 0 0 0 0 0 0 4 0 0 19 22 1 15 6 1 0 0 0 3 0 0 18 1 12 2 30 13 0 18 245886 2 69 0 2 0 17 0 20 9 0 18
174 TAC 0 4 0 0 0 0 0 0 0 0 0 0 0 0 0 0 0 22 0 0 0 0 0 0 0 0 0 0 0 0 0 0 0 2 0 0 0 0 0 0 0 0 0 0 0 0 0 0 76 246337 1 24 0 2 0 0 0 26 14 0 0 3 0 0
175 CCA 16 77 0 33 46 1 27 2 94 20 3 16 0 10 13 9 74 52 1 55 243702 20 28 5 5 35 18 52 36 2 105 26 6 17 39 12 74 19 11 3 11 44 1 0 19 0 0 6 0 10 0 53 16 45 9 4 0 0 6 2 76 0 25 0
176 AAG 25 1 246282 20 1 17 14 0 8 0 53 18 1 16 17 9 9 34 37 60 42 19 34 14 0 12 2 8 4 6 63 153 0 0 9 1 22 18 2 0 4 0 9 10 1 0 2 0 0 2 1 38 8 5 4 5 0 4 9 8 7 17 4 36
177 CTG 0 0 0 0 6 3 3 9 0 0 0 0 0 0 122 6 0 0 1 3 0 0 6 0 0 0 0 0 20 0 246066 26 0 0 1 0 0 44 12 27 0 0 0 0 14 3 136 0 0 0 0 0 0 0 0 0 0 0 0 0 1 0 18 1
178 ACC 0 82 0 0 31 246523 41 8 0 6 0 0 2 21 0 0 1 0 0 0 0 0 0 0 2 0 0 0 5 15 0 6 11 0 8 0 11 40 0 3 0 1 0 0 0 0 0 0 0 0 0 1 2 3 0 4 0 2 0 0 0 0 0 0
179 AAT 8 13 6 246844 0 9 2 1 0 0 0 36 1 0 0 3 0 2 4 1 1 0 0 0 0 0 0 0 11 0 6 0 0 0 18 6 0 3 0 0 7 0 3 7 1 0 0 0 0 0 0 3 1 4 0 0 0 1 0 0 0 0 0 0
180 TCC 0 0 2 3 14 4 0 0 2 0 8 2 9 0 0 1 0 0 0 1 0 14 0 0 2 0 0 0 1 15 0 0 0 10 6 0 0 9 22 0 2 1 2 0 2 12 6 0 0 44 0 0 60 246080 6 10 0 1 2 0 6 14 0 26
181 TAT 0 0 0 5 0 0 0 0 0 0 0 0 0 0 0 0 0 0 0 62 0 0 0 0 0 0 0 0 0 0 0 0 0 0 0 4 0 0 0 0 0 0 0 0 0 0 0 0 1 7 4 246849 0 0 0 2 0 0 6 9 0 0 0 0
182 GTG 1 0 0 0 8 7 1 3 0 9 0 5 3 2 56 0 29 0 0 2 0 0 0 0 0 0 8 0 0 0 3 0 0 0 0 0 4 9 5 0 0 2 1 0 39 2 246457 23 0 9 0 2 0 0 3 0 0 2 15 0 42 12 66 27
183 AAC 61 246831 2 11 0 0 0 0 0 12 0 0 0 2 0 0 0 0 0 0 0 0 0 0 0 0 0 0 0 0 0 0 0 22 0 0 0 0 0 0 0 0 0 0 0 0 0 0 0 3 0 0 0 0 0 0 0 0 0 0 0 0 0 0
184 AAT 8 13 2 246890 0 0 0 8 0 0 1 12 0 1 6 3 4 0 0 6 0 0 0 0 0 0 36 0 3 0 0 0 4 0 0 13 0 0 0 0 9 3 24 7 11 6 0 0 0 0 0 5 0 0 0 8 0 0 0 0 12 0 7 0
185 AAA 246719 15 81 3 2 0 0 0 49 0 16 0 2 3 3 0 14 1 0 6 0 0 0 0 0 0 0 0 1 2 1 0 45 0 0 0 5 0 1 0 0 0 0 0 0 0 1 0 2 0 0 1 0 3 0 0 0 0 0 0 6 0 0 10
186 GGG 0 0 0 14 0 6 0 0 0 2 23 0 0 0 0 0 0 0 1 0 0 2 1 0 3 2 5 0 0 0 0 0 0 0 30 0 0 4 0 0 52 10 246662 14 0 0 4 0 0 0 0 0 0 0 1 0 0 0 23 0 0 0 0 0
187 AAA 247027 10 63 0 1 16 0 0 14 0 0 1 2 0 0 9 1 0 0 0 0 0 0 0 0 3 0 0 0 2 0 0 55 0 0 0 0 0 0 0 2 0 0 0 0 0 0 2 3 0 1 0 0 2 0 0 0 6 0 3 0 0 0 0
188 GAA 9 0 3 0 1 0 1 0 0 1 0 0 2 0 0 9 9 0 0 1 10 0 0 1 0 0 0 0 0 0 0 0 246952 21 25 7 4 0 0 0 17 0 0 0 4 0 10 0 36 5 0 0 0 0 0 2 0 0 1 0 4 0 34 0
189 GTC 0 0 0 0 0 0 0 1 0 0 0 0 44 46 0 5 0 0 0 0 0 0 0 0 0 0 0 0 0 2 0 0 0 2 0 0 0 15 0 0 0 1 0 0 73 246988 6 30 0 0 0 0 0 0 0 0 0 0 0 1 0 30 2 0
190 CTT 0 0 0 0 0 0 0 0 0 0 0 0 0 0 1 45 0 0 0 5 0 1 0 38 0 0 0 2 6 22 1 246332 0 0 0 0 0 0 0 0 0 0 0 0 0 0 0 0 0 0 0 0 0 0 0 0 0 0 0 0 28 0 3 8
191 GTA 0 0 0 0 0 0 0 0 0 0 0 0 37 0 1 9 0 0 0 0 0 0 0 0 0 0 0 0 10 5 0 0 7 0 0 0 12 0 0 0 2 0 0 0 200966 8 22 4 0 1 0 0 0 0 0 0 0 0 0 1 13 0 0 0
192 CTA 0 0 1 0 5 0 0 1 0 0 0 0 27 6 0 0 1 0 0 0 11 0 0 0 4 0 0 0 201062 9 17 1 0 0 0 0 0 0 0 0 0 0 0 0 2 3 0 2 1 0 0 0 0 0 0 0 0 0 0 0 16 12 0 2
193 TGG 0 0 0 0 0 0 0 0 0 0 5 0 0 0 1 0 0 0 0 0 0 0 0 0 0 0 3 0 0 0 0 0 0 0 0 0 0 0 0 0 0 0 1 0 0 0 0 0 0 1 11 0 0 0 0 0 10 0 200702 9 0 2 9 0
194 GGT 0 0 0 0 0 0 0 0 0 0 0 15 0 0 0 0 0 0 0 0 0 0 0 0 0 0 0 0 0 0 0 0 0 0 0 14 0 0 7 8 8 11 8 199928 0 0 0 608 0 0 0 0 0 0 0 0 0 0 0 10 0 0 0 0
195 GTT 0 0 0 0 0 0 0 0 0 0 0 0 1 1 0 63 0 0 0 0 0 0 0 0 0 0 0 0 0 1 0 3 0 0 0 2 0 0 0 20 0 0 0 4 23 29 2 200773 0 0 0 0 0 0 0 0 0 0 0 0 0 0 0 20
196 CAT 0 0 0 45 0 0 0 0 0 0 0 0 0 0 0 0 6 27 2 201030 0 0 0 0 0 0 0 6 0 0 0 3 0 0 0 2 0 0 0 0 0 0 0 0 0 0 0 0 0 0 0 11 0 0 0 0 0 0 0 0 0 0 0 0
197 CAC 0 301 0 23 0 2 0 0 0 2 0 1 0 0 0 0 98 200416 3 28 0 2 0 0 0 4 0 0 0 0 0 0 0 1 0 5 0 0 0 0 0 0 0 0 2 0 0 1 0 19 0 0 0 5 0 0 0 5 0 0 1 3 0 0
198 CCG 0 0 0 0 0 0 84 0 0 0 0 0 0 0 0 0 0 0 15 0 34 2 200829 19 0 0 0 0 0 0 17 0 0 0 0 0 0 0 0 0 0 0 0 0 0 0 0 0 0 0 0 0 0 0 15 0 0 0 0 0 0 0 0 0
199 TCT 0 0 0 0 0 0 0 0 0 0 0 0 0 0 0 4 0 0 1 0 0 0 0 11 0 0 0 0 0 0 0 0 0 0 0 0 0 0 0 0 0 1 0 0 1 0 0 0 0 0 0 26 0 21 5 200720 0 0 0 0 0 0 0 27
200 AGC 0 25 0 0 0 6 0 1 46 200651 3 42 0 35 0 0 0 0 0 0 0 0 0 0 0 1 0 0 0 0 0 0 0 0 0 0 0 0 0 0 0 16 0 0 0 0 0 0 0 0 0 0 0 0 0 0 0 2 0 1 0 0 0 0
201 AGT 0 3 1 28 0 3 0 3 0 4 2 200510 0 15 0 20 0 1 0 0 5 4 0 0 0 0 0 0 5 0 17 0 0 10 0 0 0 0 20 0 0 0 0 17 0 0 0 0 0 0 0 0 0 22 0 2 0 0 0 2 11 0 4 0
202 GAT 0 0 0 27 0 1 0 1 0 0 0 0 0 0 0 5 0 0 0 5 0 0 0 0 0 0 0 0 0 5 0 16 9 5 31 201032 2 0 0 1 1 0 2 24 0 6 0 3 0 0 0 20 0 0 0 0 0 0 0 0 0 0 0 0
203 GAG 0 0 12 0 0 0 0 0 0 0 0 0 0 0 0 0 0 0 1 0 0 0 0 0 0 0 0 0 0 0 0 0 48 0 199790 19 0 0 4 0 0 0 20 0 0 0 1 0 0 0 15 0 0 0 0 0 0 0 0 0 2 0 0 0
204 CAA 39 0 0 0 0 0 0 0 0 0 0 0 0 0 0 0 200480 0 11 0 1 0 0 0 2 0 0 0 1 0 0 0 1 0 0 0 0 13 4 3 0 0 0 0 0 0 0 0 17 0 0 0 0 0 0 0 0 0 0 0 0 0 0 0
205 CAG 0 17 32 26 2 0 0 0 0 0 0 2 0 0 4 0 14 15 200566 15 0 0 3 0 0 0 40 0 0 0 18 1 2 0 27 0 2 15 3 0 0 0 0 0 2 0 0 9 0 0 13 5 0 0 3 8 0 0 3 0 0 0 0 0
206 AGT 0 0 0 24 2 0 0 4 0 32 2 200077 5 0 0 25 0 0 0 0 0 0 0 0 0 0 0 2 0 0 0 1 46 0 40 6 0 12 9 0 3 0 8 13 0 7 7 1 0 0 0 0 0 0 0 10 0 0 0 0 0 5 0 5
207 CTC 0 0 0 0 0 0 0 0 0 0 0 0 7 111 0 0 0 5 0 0 0 9 0 0 0 2 0 0 59 200615 2 8 0 0 0 0 0 0 0 0 0 0 0 0 0 3 0 0 0 0 0 0 0 0 0 0 0 0 0 0 9 10 0 0
208 TAT 0 0 0 1 0 0 0 0 0 0 0 0 0 0 0 0 0 3 0 15 0 0 0 0 0 0 0 0 0 0 0 0 0 0 0 1 0 0 0 0 0 0 0 0 0 0 0 0 0 17 1 200665 0 0 0 0 0 0 0 5 0 0 0 0
209 AGT 0 8 0 20 3 5 0 7 2 9 3 200213 0 0 4 21 11 8 4 15 2 10 5 0 0 0 0 0 0 0 0 0 0 0 0 0 21 2 0 0 3 0 0 71 0 0 0 2 0 0 0 0 26 10 4 0 0 0 0 4 1 2 0 0
210 AAT 4 4 1 200225 14 10 47 27 0 0 1 16 30 0 0 1 0 0 63 1 4 11 43 0 0 33 0 0 2 8 0 1 5 10 3 58 8 0 0 78 0 7 0 12 0 11 0 0 0 1 0 2 3 4 0 12 0 0 1 0 12 4 25 6
211 GGA 0 1 3 15 3 0 2 59 13 0 0 0 0 7 0 0 0 0 0 1 22 17 0 0 0 0 3 0 0 1 0 0 27 0 0 6 0 7 0 0 200342 16 29 2 13 1 0 0 0 0 0 0 19 4 5 3 10 0 0 0 6 2 1 5
212 AAT 6 4 4 200454 2 0 0 7 0 0 1 5 30 0 1 0 5 0 7 5 52 3 14 1 0 0 0 0 0 0 0 2 3 0 0 13 1 1 1 0 0 6 0 1 0 10 0 0 0 16 0 5 1 4 0 0 0 0 0 0 0 0 20 0
213 GCT 36 0 20 0 0 13 1 25 0 0 0 0 0 2 0 0 0 0 0 0 6 24 32 6 0 0 0 4 6 0 0 0 0 0 0 61 2 31 3 199425 0 0 2 13 7 6 1 58 0 0 0 0 0 1 0 52 0 0 0 6 0 0 0 0
214 TAT 0 0 0 0 0 0 0 0 0 0 0 0 0 3 5 0 0 0 0 32 0 0 0 0 0 0 0 0 0 0 0 0 0 0 0 2 0 0 0 0 0 0 0 0 6 0 0 0 0 5 1 200977 0 0 0 12 0 1 0 8 0 0 7 0
215 GTC 0 0 0 0 0 0 0 0 0 0 0 0 1 18 0 0 0 0 0 0 0 0 0 0 0 0 0 0 0 2 0 4 0 0 0 0 0 7 1 0 0 2 0 0 18 200949 2 8 0 0 0 0 0 0 0 0 0 1 0 0 0 11 0 0
216 TCT 0 0 0 0 3 0 1 5 2 0 0 0 0 3 0 1 4 0 0 0 0 0 0 6 0 7 0 0 1 8 0 1 0 0 0 0 3 0 1 2 1 0 0 0 0 0 1 0 0 25 0 39 5 67 5 200850 0 0 6 1 8 26 7 38
217 GTA 0 0 0 0 0 0 0 0 0 0 0 0 31 0 0 0 0 0 0 0 0 0 0 0 0 0 0 0 1 0 0 0 1 0 0 0 5 0 0 0 0 0 0 0 200667 3 26 8 0 0 0 0 0 0 0 0 0 0 0 0 2 0 0 0
218 GCG 0 0 0 0 0 0 19 0 0 0 1 0 0 0 0 0 0 24 0 0 0 0 0 0 0 0 0 0 0 0 0 0 0 0 25 0 24 1 200068 18 0 0 2 0 0 0 50 0 0 0 0 1 0 5 73 0 0 0 2 0 4 0 0 0
219 TCT 0 0 7 0 0 0 0 1 0 0 0 0 0 0 0 0 0 0 0 0 0 0 0 15 0 0 0 0 0 0 0 0 0 0 0 0 3 13 0 4 11 0 2 0 0 0 0 0 0 0 0 33 19 48 12 200746 0 0 4 0 0 0 0 9
220 TCA 17 12 1 0 7 3 0 0 3 0 0 0 3 0 11 0 4 1 3 1 69 0 2 0 0 21 0 0 6 9 19 7 0 0 0 2 10 2 0 0 24 4 0 27 0 0 0 0 11 0 0 0 200724 19 14 0 0 0 0 0 43 1 0 0
221 AAT 3 7 2 200861 1 2 0 13 10 1 11 13 10 0 1 10 5 0 0 3 0 0 0 0 1 0 4 1 11 11 0 0 2 2 0 6 4 0 0 0 0 0 2 0 2 0 1 0 0 0 0 3 2 5 0 3 0 0 1 0 0 1 0 0
222 TAT 0 0 2 1 2 1 2 0 0 0 0 0 0 0 0 0 0 0 0 10 0 0 0 0 0 0 0 0 1 0 1 0 0 0 0 3 0 0 0 0 0 0 0 0 1 0 0 3 2 14 0 201007 0 0 0 1 0 0 1 13 0 2 0 3
223 AAC 11 200040 2 28 0 3 0 0 5 8 0 0 13 6 0 7 10 23 1 6 0 0 0 0 0 0 0 4 0 2 22 23 54 112 20 2 0 10 7 11 1 13 13 3 8 0 1 0 0 75 0 68 0 0 0 0 0 2 0 0 6 14 4 14
224 AGG 5 4 37 2 0 2 3 0 11 3 200000 32 4 0 22 0 1 2 0 0 0 0 0 0 6 5 2 19 0 3 0 0 0 0 0 0 0 1 0 1 0 0 31 3 0 0 0 3 0 0 0 0 1 0 5 2 0 0 21 0 0 0 0 0
225 AGA 11 0 3 0 1 0 0 0 197509 1 14 0 49 0 0 2 3 0 4 0 0 0 0 0 1 2 2 0 6 0 0 0 0 0 0 0 0 0 0 0 25 0 0 0 4 2 0 1 0 1 0 0 0 0 0 0 0 0 0 0 7 0 2 0
226 TTC 0 0 0 1 0 1 0 2 0 0 0 1 2 3 2 8 0 10 3 0 0 0 0 0 0 0 0 0 0 14 0 0 1 0 2 5 0 0 0 0 0 0 0 0 11 15 1 10 0 7 0 12 1 23 2 0 0 1 0 0 43 199769 3 20
227 ACC 3 12 8 8 22 200088 3 16 0 1 0 10 51 40 0 5 0 0 0 3 0 2 0 0 0 0 0 0 19 0 0 0 0 0 0 0 0 34 0 0 4 0 0 0 0 10 0 61 0 5 0 0 3 2 1 0 0 1 0 0 20 0 0 0
228 CCG 0 0 0 0 3 57 21 15 0 0 0 0 0 22 0 2 0 0 7 0 98 17 200365 23 1 0 29 1 0 0 14 0 0 0 0 0 10 30 22 4 0 1 0 0 29 0 9 7 0 0 0 0 4 0 13 0 0 0 0 0 0 0 0 0
229 GAA 21 0 0 4 14 4 9 0 0 20 0 9 2 0 7 0 6 3 1 5 0 0 0 0 0 0 0 0 1 15 1 0 197080 9 45 15 1 2 0 1 32 1 92 7 10 3 3 12 21 13 0 84 0 11 11 14 0 0 32 0 4 17 5 45
230 ATA 2 0 0 2 13 1 0 0 0 0 0 0 200369 7 26 25 4 6 1 2 0 2 1 4 3 0 0 0 7 6 4 3 0 0 0 0 3 3 0 0 0 0 1 0 26 0 10 11 0 2 0 7 3 10 5 0 0 0 0 2 1 0 0 1
231 GCT 0 5 2 2 37 29 2 31 0 0 0 11 4 7 41 0 4 22 49 15 0 0 0 1 1 0 0 0 2 9 92 5 0 0 1 24 7 39 92 198742 0 0 0 1 17 14 1 46 0 2 0 31 7 23 0 20 0 2 10 8 6 10 27 0
232 GCA 0 32 0 10 70 3 28 0 1 0 1 4 0 23 17 122 0 17 42 0 18 8 0 1 0 20 0 1 11 19 1 27 31 1 0 7 199231 6 70 2 0 4 8 6 42 28 5 38 0 30 1 13 40 0 30 6 0 0 37 19 69 13 81 12
233 AGG 0 0 16 0 0 0 0 0 37 3 196936 8 0 0 30 0 0 0 0 0 0 0 0 0 6 1 17 11 0 0 0 0 0 0 0 0 0 0 0 0 0 0 25 0 0 0 0 0 0 0 0 0 0 0 0 0 0 0 2 0 0 0 0 2
234 CCC 3 0 0 1 27 21 0 0 0 0 0 0 0 0 0 0 0 4 0 0 4 200342 11 9 0 2 0 0 2 11 3 2 0 0 0 0 0 19 0 0 0 0 0 0 0 0 4 0 0 0 0 0 0 11 0 0 0 0 0 0 0 0 22 0
235 AAA 198080 1 21 4 30 37 8 17 12 7 0 5 3 8 0 0 11 0 0 0 4 0 3 24 228 0 0 0 5 1 0 5 15 0 3 0 9 0 16 57 0 2 0 1 16 37 37 74 0 4 0 2 1 13 9 2 0 0 4 0 3 4 2 2
236 GTA 5 0 4 33 0 0 4 2 1 2 0 0 88 3 6 6 7 4 9 17 0 0 0 0 7 11 1 0 14 15 2 5 5 0 0 0 14 6 6 0 1 0 0 0 200284 8 10 2 9 0 0 0 0 14 0 5 0 1 2 0 21 6 0 3
237 AGA 12 3 7 3 2 0 0 2 198722 16 27 3 21 1 10 0 36 8 3 2 0 0 0 0 2 0 1 0 71 41 13 5 0 3 8 0 0 0 0 0 25 0 15 13 0 0 2 1 0 5 0 27 0 14 9 0 1 0 2 0 35 19 44 14
238 GAT 0 0 0 10 34 4 0 1 0 0 0 0 0 9 0 0 0 0 0 0 0 0 0 0 0 0 0 0 0 0 0 0 3 14 0 198323 0 0 0 0 0 0 0 9 0 0 0 1 0 0 1 12 0 0 0 0 0 0 0 0 0 0 0 0
239 CAA 12 9 0 4 0 0 0 0 0 1 0 0 7 1 2 3 199325 7 66 1 2 0 0 0 23 0 0 0 1 0 0 0 1 0 0 3 0 0 0 0 0 0 0 0 5 0 0 2 11 0 0 1 1 1 0 2 0 0 0 1 0 0 0 2
240 CAT 0 12 0 121 6 37 12 9 0 1 0 1 1 15 22 0 5 7 14 195902 16 5 0 36 0 0 0 11 0 2 0 7 0 0 4 6 0 15 0 12 0 0 13 4 0 0 0 0 0 0 0 17 0 3 34 0 0 0 0 0 11 1 1 0
241 GGG 0 0 0 0 0 0 0 0 0 0 32 0 0 0 0 0 0 0 0 0 0 0 0 0 0 0 0 0 0 0 0 0 1 0 14 0 0 0 0 0 43 1 192529 19 0 2 11 0 0 0 0 0 0 0 0 0 0 0 8 0 0 0 0 0
242 AGG 0 0 38 0 0 0 1 0 23 0 189404 25 0 0 10 0 0 0 0 0 0 0 0 0 0 9 7 6 1 0 0 1 0 0 0 0 0 0 0 0 0 0 36 0 0 0 0 0 0 0 0 0 0 0 0 0 0 0 7 0 1 0 0 0
243 ATG 0 0 5 0 0 1 8 1 0 0 2 0 22 0 194334 11 3 4 0 0 0 0 0 0 0 0 0 0 4 0 3 0 0 0 0 0 0 0 0 0 0 0 0 0 0 0 33 0 0 0 0 0 0 0 0 0 0 0 0 0 0 0 1 4
244 AAC 25 195345 1 8 1 3 3 0 0 6 0 0 11 1 7 3 0 0 0 1 0 0 0 0 0 0 0 1 0 0 0 0 0 17 0 0 8 1 3 0 2 2 0 0 7 0 1 2 0 7 0 4 0 0 0 0 0 0 1 0 8 0 10 12
245 TAT 0 0 0 1 0 0 0 0 0 0 0 0 0 0 2 0 0 0 0 25 0 0 0 0 0 0 0 0 0 0 0 0 0 0 0 2 0 0 0 0 0 0 0 0 0 0 0 0 7 19 5 197665 0 0 0 1 0 0 0 5 0 0 0 3
246 TAC 0 1 0 0 0 0 0 0 0 0 0 0 0 0 0 0 0 19 0 1 0 0 0 0 0 0 0 0 0 0 0 0 0 4 0 0 1 0 0 0 1 0 1 0 0 0 0 0 10 199682 0 67 0 2 0 0 0 13 0 0 1 0 0 12
247 TGG 0 0 0 0 0 0 0 0 0 0 1 0 0 0 0 0 0 0 0 0 0 0 0 2 0 0 13 0 1 0 1 0 0 0 0 0 0 0 0 0 0 0 2 0 0 0 0 0 0 0 11 0 0 0 0 0 8 0 200119 13 0 0 11 2
248 ACC 0 9 0 4 25 195249 18 40 0 1 7 0 10 4 0 0 0 4 2 10 0 1 0 0 0 0 0 0 0 0 0 0 0 0 0 0 3 22 0 0 0 1 0 0 0 0 0 2 0 0 0 3 1 8 13 0 0 0 0 0 2 0 3 2
249 TTG 0 0 1 0 0 1 1 1 0 0 0 0 3 0 0 0 0 0 0 0 0 0 0 0 1 1 0 0 5 10 18 1 0 0 0 0 0 0 0 0 0 0 0 0 0 0 2 4 0 0 1 0 0 0 13 0 0 0 0 0 38 2 196670 23
250 CTA 0 0 0 0 0 0 0 0 0 0 0 0 56 20 0 3 3 0 0 0 8 0 0 0 0 0 0 0 198903 42 45 39 0 0 0 0 0 0 0 0 0 0 0 0 2 10 0 0 0 0 0 0 0 0 0 0 0 0 0 0 58 0 15 0
251 GAA 58 4 1 5 6 4 67 0 8 6 3 0 8 0 0 0 0 25 22 0 6 6 0 5 8 2 2 3 6 0 5 0 199385 9 21 7 10 2 0 0 16 0 4 0 9 0 0 0 28 3 0 0 8 11 0 2 0 0 8 0 0 16 1 0
252 CCC 0 0 2 0 0 25 0 0 0 1 0 0 0 0 0 0 0 29 0 0 66 199789 2 36 0 0 1 0 0 9 0 0 0 0 0 0 9 1 1 0 0 0 0 0 0 0 4 1 0 0 0 0 0 12 3 0 0 0 0 0 0 0 0 0
253 GGA 10 27 0 0 0 0 0 1 64 1 0 0 0 0 3 0 2 1 4 4 0 0 0 0 2 3 2 0 6 1 1 0 19 0 17 0 5 0 1 0 199286 12 51 12 20 0 0 0 0 0 0 0 0 6 0 1 6 0 0 0 0 0 0 0
254 GAC 0 12 0 0 0 0 0 0 0 0 0 0 0 0 1 0 16 2 4 1 0 0 0 0 0 0 0 0 0 0 0 0 34 199237 12 14 0 2 4 0 1 13 17 0 0 2 1 0 0 4 0 0 5 8 0 0 0 0 0 0 0 0 0 0
255 ACA 15 4 0 0 198462 9 9 0 2 4 8 14 10 0 6 0 8 3 7 0 2 0 0 0 0 0 0 1 0 0 0 0 2 0 5 0 7 2 16 0 0 0 0 2 3 0 0 4 0 2 0 11 7 2 0 0 0 10 0 0 0 1 0 42
256 ATA 4 0 0 0 12 0 0 0 3 0 0 0 200190 13 22 22 0 0 0 0 0 0 0 0 0 0 0 0 11 3 0 5 0 0 0 0 0 0 0 0 0 0 0 0 12 0 16 4 0 0 0 0 0 0 0 0 0 0 0 0 15 0 3 0
257 ATA 4 0 0 0 4 18 0 0 3 0 0 0 199728 7 32 16 5 0 11 0 0 0 0 0 0 1 0 0 30 5 3 5 0 1 2 0 6 1 5 0 0 0 0 4 17 15 28 7 0 7 0 0 0 2 0 2 0 0 15 0 39 1 6 3
258 TTT 0 0 0 0 0 0 0 0 0 0 0 0 1 0 0 8 0 0 0 0 0 0 0 0 0 0 0 0 7 2 0 1 0 0 0 0 0 0 0 0 0 0 0 0 0 1 1 4 0 0 0 0 0 0 0 4 0 0 0 1 9 4 3 199813
259 GAG 0 0 13 0 0 0 3 1 0 2 0 0 0 0 0 0 0 0 1 3 0 0 0 0 0 0 0 0 0 0 0 0 20 1 200617 23 0 0 7 0 0 0 41 0 0 0 9 0 0 0 11 0 0 0 0 0 0 0 0 0 0 0 0 0
260 GCA 0 0 0 0 34 0 0 0 0 0 0 0 0 0 0 0 0 0 0 0 0 0 0 0 0 0 0 0 0 0 0 0 25 0 0 0 198474 6 10 5 0 0 0 0 7 0 0 0 0 0 0 0 64 1 3 0 0 0 0 0 0 0 0 0
261 ACT 0 0 0 47 7 24 13 200234 0 0 0 1 0 0 0 14 0 0 2 0 0 0 0 2 0 0 0 0 0 4 0 0 0 0 0 0 0 0 0 14 0 0 0 0 1 0 1 0 0 0 0 0 7 6 2 1 0 0 0 0 0 0 0 0
262 GGT 0 0 0 0 0 0 0 0 0 0 0 53 0 0 0 0 0 0 0 0 0 0 0 0 0 0 0 0 0 0 0 0 0 0 0 17 0 0 0 3 1 23 20 200259 0 0 0 29 0 0 0 0 0 0 0 0 0 0 0 2 0 0 0 0
263 AAT 2 21 1 200485 0 0 0 0 0 0 0 7 0 0 0 1 0 0 0 0 0 0 0 0 0 0 0 0 0 0 0 0 0 0 0 35 0 0 0 0 0 0 0 0 0 0 0 0 0 0 0 1 0 0 0 0 0 0 0 0 0 0 0 0
264 CTA 0 0 0 0 0 0 0 0 0 0 0 0 17 4 0 1 1 0 0 0 21 0 0 0 1 0 0 0 200543 9 18 3 0 0 0 0 0 0 0 0 0 0 0 0 1 0 0 0 0 0 0 2 0 0 0 0 0 0 8 0 12 1 0 0
265 ATA 2 0 0 0 6 0 0 0 1 0 0 0 198729 0 28 5 0 0 0 0 0 0 0 0 0 0 0 0 2 2 0 0 0 0 0 0 6 0 0 0 0 0 0 0 11 3 0 0 0 0 0 0 0 0 0 0 0 0 0 0 2 0 0 0
266 GCA 0 0 0 0 21 0 0 0 0 0 0 0 0 0 0 1 0 0 0 0 2 0 0 0 0 0 0 0 0 0 0 0 20 0 0 0 200017 4 11 6 1 0 0 0 19 6 1 3 0 0 0 0 10 0 0 0 0 0 0 0 0 0 0 0
267 CCA 0 0 0 0 21 0 0 0 0 0 0 0 0 0 0 0 18 0 0 0 199408 14 11 2 1 0 0 0 10 0 0 0 0 0 0 0 1 0 0 0 0 0 0 0 0 0 0 0 0 0 0 0 16 0 0 0 0 0 0 0 0 0 0 0
268 TGG 0 0 0 0 0 5 3 0 1 0 0 0 0 0 0 0 0 2 0 4 0 0 0 0 0 0 6 0 1 0 11 0 0 0 2 0 0 0 3 9 0 0 3 0 1 7 0 3 0 1 12 4 2 0 1 5 13 2 199899 71 3 0 21 2
269 TAT 4 0 0 3 0 0 0 0 0 0 0 0 0 0 0 0 0 0 0 23 0 0 0 0 0 0 0 0 0 0 0 0 0 0 0 1 0 0 0 0 0 0 0 0 0 0 0 0 3 22 3 200400 0 0 0 0 4 0 13 13 0 4 0 22
270 GCT 0 0 0 0 0 0 0 35 0 1 0 0 0 0 0 0 0 0 0 0 0 0 0 3 0 0 0 0 0 0 0 0 0 0 0 28 29 13 3 199915 3 8 18 4 0 0 0 13 0 0 0 0 0 0 2 15 0 0 0 0 0 0 0 0
271 TTC 0 0 0 0 0 0 0 0 0 0 0 0 0 1 0 0 0 1 0 5 0 0 0 0 0 0 0 0 0 7 0 4 0 0 0 0 0 0 0 0 0 0 0 0 0 2 0 0 0 4 0 3 0 14 0 0 0 1 10 0 15 199956 3 60
272 GCA 8 0 0 0 49 0 2 6 0 0 5 0 0 0 0 23 0 0 0 0 1 0 0 0 0 0 0 0 0 0 8 3 18 0 0 0 200568 14 13 11 0 16 11 21 17 1 1 14 0 0 0 3 58 3 5 28 0 1 0 1 3 0 3 0
273 CTG 0 0 0 0 0 3 0 0 0 0 0 0 3 0 40 2 0 0 2 0 0 0 54 0 0 0 4 0 33 2 200366 15 0 0 0 0 0 8 2 0 0 0 0 0 1 8 7 2 0 0 0 0 0 0 0 0 0 0 0 0 11 2 18 2
274 AGT 0 3 0 20 3 8 1 5 7 6 5 200719 0 3 0 34 4 0 1 12 0 0 0 0 1 0 6 4 1 3 1 3 1 12 2 10 0 1 1 1 0 5 2 25 0 0 4 5 0 7 0 0 0 0 7 44 0 0 4 1 1 0 10 0
275 AGA 16 0 0 0 3 1 0 0 200691 0 30 4 56 0 0 0 0 2 0 5 0 0 0 0 8 2 3 3 0 0 0 0 0 0 0 0 0 0 0 0 15 1 0 0 0 0 0 0 0 0 0 2 0 1 0 0 4 0 0 0 0 2 0 0
276 GGG 0 22 2 9 11 12 7 11 0 2 15 9 0 0 5 0 11 2 4 1 2 0 0 0 2 0 8 0 4 1 1 5 6 1 15 1 0 7 0 15 25 1 200554 68 0 1 18 1 0 0 0 0 3 28 10 3 0 5 24 9 2 2 4 0
277 TTT 25 5 9 3 176 5 5 0 5 20 7 2 3 7 0 1 13 9 4 1 18 13 22 4 1 15 5 0 16 71 13 34 15 0 1 1 0 4 22 0 9 1 19 12 2 4 10 10 0 0 0 12 2 6 5 14 0 0 4 6 25 50 19 200151
278 GAG 26 10 17 15 11 16 14 0 4 5 0 6 0 0 2 1 1 3 21 12 28 3 6 9 0 0 1 0 0 4 2 3 97 14 200187 86 6 2 2 8 6 1 30 1 1 8 9 2 0 17 17 1 0 17 11 0 0 0 7 0 2 11 3 3
279 TCC 2 0 0 27 0 1 6 0 0 0 0 0 0 1 0 0 0 3 0 0 0 18 0 0 0 0 4 0 0 10 1 0 0 0 0 0 0 7 0 0 0 0 0 0 0 0 0 0 0 39 0 0 56 200702 6 48 0 1 0 0 0 10 0 0
280 GGC 0 0 0 0 2 0 0 0 0 63 0 0 0 0 0 0 0 0 0 0 0 0 0 0 0 1 0 0 0 0 0 0 0 42 0 0 0 3 2 0 67 200437 4 51 0 47 0 0 0 0 0 0 0 2 0 0 0 13 0 0 0 0 0 0
281 ATC 0 1 0 0 0 22 0 0 0 7 0 0 30 200521 3 19 0 0 0 0 0 0 0 0 0 0 0 0 0 4 0 0 0 0 0 0 0 0 0 0 0 0 0 0 9 12 0 14 0 0 0 0 0 0 0 0 0 0 0 0 0 6 0 2
282 ATC 0 2 0 0 1 23 0 0 0 1 0 0 129 200223 3 14 0 0 0 0 0 0 0 0 0 0 0 0 5 5 0 0 0 0 0 0 0 0 0 0 0 0 0 0 0 11 0 0 0 0 0 0 0 0 0 0 0 0 0 0 14 4 0 4
283 ACC 21 557 0 2 37 200243 7 23 12 2 11 13 0 23 10 7 21 0 18 2 0 4 0 0 1 1 1 3 0 3 11 10 2 0 0 0 5 11 0 0 0 0 0 0 3 5 10 2 5 0 0 24 0 3 0 15 0 13 0 1 12 2 1 12
284 TCA 0 0 1 0 18 1 5 0 0 1 0 31 0 0 0 0 0 0 0 0 30 0 0 0 0 0 0 0 0 0 0 0 0 0 0 0 6 0 0 0 0 0 0 0 0 0 0 0 15 0 0 0 200385 1 14 8 0 0 0 0 5 0 0 0
285 AAC 44 196670 6 64 13 23 1 15 2 9 12 0 0 2 2 5 1 6 0 0 2 1 0 0 1 0 0 0 0 0 29 1 20 15 2 4 0 5 21 0 0 0 0 4 12 2 2 0 0 7 0 0 4 5 0 0 0 0 0 0 7 0 4 1
286 GCG 7 4 4 3 0 1 45 0 0 13 0 0 2 35 0 2 6 0 7 1 0 0 1 0 0 0 0 0 7 0 0 3 0 0 40 0 88 2 239941 56 0 0 0 0 3 0 34 1 0 0 0 1 0 0 52 2 0 1 0 5 8 2 2 4
287 TCA 4 0 0 0 2 4 1 0 5 0 0 0 0 8 0 0 0 0 0 0 34 0 0 1 0 0 0 0 0 0 0 1 3 14 0 0 3 0 0 0 0 0 0 1 0 0 0 1 15 0 0 2 240234 6 31 8 2 0 0 0 13 2 0 0
288 ATG 0 4 7 2 0 2 12 0 0 1 8 12 53 16 240047 16 0 0 1 0 0 0 11 5 2 1 0 0 0 5 13 0 0 0 0 0 3 0 0 0 0 0 2 0 4 6 9 1 0 27 0 3 5 6 0 0 0 0 0 0 1 3 15 0
289 CAT 0 1 0 36 10 5 0 3 0 10 0 0 3 0 7 1 55 24 0 240131 0 0 0 8 0 0 0 12 0 0 0 4 0 2 0 3 21 0 0 0 2 1 7 0 0 0 1 1 0 1 0 40 2 0 0 0 0 0 6 12 1 7 0 14
290 GAG 0 2 22 0 1 6 0 0 0 0 0 0 1 2 2 0 0 0 4 0 7 8 1 4 0 0 0 0 1 2 0 6 62 11 240099 53 4 2 3 3 1 1 31 0 0 0 3 0 0 1 21 0 18 5 0 6 1 0 0 0 5 0 0 2
291 TGT 0 0 0 1 0 0 0 0 0 0 0 0 0 1 0 0 0 0 0 0 0 0 0 0 0 0 0 14 0 0 0 0 0 0 0 0 0 0 0 0 0 0 0 12 0 0 0 0 0 0 0 48 0 0 0 2 5 28 4 240165 0 0 0 35
292 AAC 33 239843 0 51 0 12 2 0 0 40 0 0 0 5 0 6 0 0 0 2 0 0 0 0 0 0 0 0 1 0 0 0 4 117 0 0 0 0 0 0 0 0 0 0 2 0 0 0 0 3 0 4 6 5 0 37 0 0 0 0 0 2 0 0
293 ACG 0 0 50 0 39 10 240153 30 0 3 5 2 0 0 13 0 0 0 0 0 0 0 3 0 0 0 0 0 1 0 0 0 0 0 0 0 0 4 12 11 0 0 0 11 0 0 0 1 2 0 0 0 1 0 10 5 0 0 0 0 0 0 0 0
294 AAG 90 7 239660 86 4 11 7 1 0 9 28 8 16 3 18 0 0 0 9 6 0 0 1 0 0 2 0 29 12 11 1 16 0 14 37 6 12 5 27 23 0 0 0 0 0 3 0 36 0 0 3 2 1 6 6 17 0 0 0 0 1 5 6 0
295 TGT 0 0 0 1 0 0 0 0 0 0 0 1 0 0 0 0 0 0 0 0 0 0 0 0 0 0 0 9 0 0 0 0 0 0 0 0 0 0 0 0 0 0 0 5 0 0 0 0 0 0 0 33 0 0 0 1 1 73 4 240284 0 0 0 27
296 CAA 32 0 0 0 0 0 0 0 0 0 0 0 0 0 6 1 240118 0 36 1 3 0 0 0 43 0 0 0 5 0 0 0 0 0 0 0 0 0 0 0 0 0 0 0 0 0 0 0 8 0 0 0 0 0 0 0 0 0 0 0 0 0 0 0
297 ACA 30 0 0 0 240265 15 8 2 4 0 0 0 18 0 0 0 0 0 0 0 8 0 0 0 0 0 0 0 0 0 0 0 0 0 0 0 20 0 0 0 0 0 0 0 0 0 0 0 0 0 0 0 2 1 0 2 0 1 0 0 0 0 0 0
298 CCC 0 0 0 0 0 40 0 0 0 0 0 0 0 0 0 0 0 67 0 0 32 239841 9 17 0 1 0 0 0 14 0 0 0 0 0 0 0 1 0 0 0 0 0 0 0 0 0 0 0 0 0 0 0 6 0 0 0 0 0 0 0 0 0 0
299 CAG 9 6 7 24 8 16 11 0 3 5 2 0 9 0 0 11 77 26 239896 71 0 0 19 4 0 4 63 5 0 0 13 11 0 3 1 0 1 0 13 29 0 1 1 0 0 0 0 19 0 0 5 5 0 0 1 12 0 4 7 3 8 5 2 4
300 GGA 0 0 0 0 0 0 0 0 23 0 0 0 0 0 0 0 0 0 0 0 0 0 0 0 2 0 0 0 0 0 0 0 10 0 0 0 0 0 0 0 239502 93 31 13 43 1 0 0 0 0 1 0 0 1 0 0 42 0 0 0 0 0 0 0
301 GCT 0 0 0 0 0 0 0 30 0 2 0 5 1 0 0 0 0 0 0 0 0 0 0 0 0 5 0 0 0 1 0 0 0 2 0 260 2 41 55 239385 0 0 0 0 0 0 0 17 0 0 0 0 2 0 1 43 0 0 0 0 0 0 0 0
302 ATA 8 0 0 0 21 0 0 0 8 0 0 0 240175 8 31 3 0 0 0 0 0 0 0 0 0 0 0 0 1 2 0 0 0 0 0 0 0 0 0 0 0 0 0 0 24 3 0 0 0 0 0 0 0 0 0 0 0 0 0 0 7 0 0 0
303 AAC 35 239573 5 35 0 16 2 0 0 10 0 12 6 6 4 5 0 15 37 0 2 0 5 1 0 0 0 0 2 0 0 5 1 21 3 4 18 0 0 1 1 7 0 3 4 7 5 1 0 1 0 4 0 1 9 0 0 0 0 0 6 0 0 2
304 AGC 0 35 0 4 0 0 0 0 38 239854 0 78 0 57 0 0 0 0 0 0 0 0 0 0 0 1 0 0 0 0 0 0 0 0 0 0 0 0 0 1 0 25 3 8 0 0 0 0 0 0 0 0 19 0 5 0 0 0 0 0 0 0 0 0
305 AAT 6 19 0 240191 0 0 0 1 0 0 6 24 0 0 0 1 7 0 0 3 0 0 0 0 24 0 0 0 0 0 0 0 0 0 0 34 0 0 0 0 0 7 0 0 1 0 8 0 0 0 0 0 0 0 0 0 0 0 0 0 5 0 0 0
306 CTC 1 0 9 0 0 0 0 2 2 2 0 0 0 34 0 0 0 4 0 0 0 43 0 0 16 12 5 5 10 239690 1 52 0 0 0 0 12 0 0 2 0 0 0 0 0 0 3 5 0 0 0 0 2 0 0 0 0 0 0 22 7 31 0 4
307 CCT 1 0 0 0 0 0 0 29 0 0 0 0 0 0 0 0 0 0 0 65 3 69 19 240198 0 0 0 0 0 5 0 18 2 0 0 0 0 0 0 1 0 1 0 0 0 0 0 0 0 0 0 0 0 0 0 8 0 0 0 0 0 0 1 0
308 TTC 0 0 0 0 0 0 0 0 0 0 0 0 0 5 0 0 0 0 0 0 0 1 0 0 0 0 0 0 7 18 0 0 0 0 0 0 0 0 0 0 0 0 0 0 0 3 0 0 0 21 0 0 0 43 0 0 0 5 0 0 71 240114 1 117
309 CAG 0 0 52 0 0 0 0 0 0 0 0 0 0 0 0 0 17 0 239703 22 0 0 4 0 0 0 52 0 0 0 3 0 0 0 2 0 0 0 0 0 0 0 0 0 0 0 0 0 0 0 15 0 0 0 0 0 0 0 0 0 0 0 0 0
310 AAT 12 11 1 240276 0 0 0 2 0 0 0 14 0 0 2 2 0 0 0 1 0 0 0 0 0 0 0 0 0 0 0 0 0 0 0 12 0 0 0 0 0 0 0 0 0 0 0 0 0 0 0 3 0 0 0 0 0 0 0 0 0 0 0 0
311 ATA 4 0 0 0 14 0 0 0 1 0 0 0 240308 4 18 4 0 0 0 0 0 0 0 0 0 0 0 0 0 0 0 0 0 0 0 0 0 0 0 0 0 0 0 0 18 8 7 11 0 0 0 0 0 0 0 0 0 0 0 0 2 0 0 0
312 CAC 0 40 0 2 4 4 6 0 0 0 0 0 0 0 0 0 74 239944 1 60 0 12 0 0 0 15 0 0 0 0 0 0 0 5 0 3 0 0 1 0 2 2 2 0 0 0 0 0 0 42 3 0 15 7 47 3 0 2 0 5 0 0 0 0
313 CCA 4 0 0 0 22 0 1 0 18 1 0 4 0 0 0 0 14 0 0 2 240025 7 11 10 2 0 0 7 14 1 0 0 0 0 0 0 1 2 0 1 0 0 0 0 0 0 0 0 0 0 0 0 9 0 0 0 0 0 6 0 0 14 0 0
314 GTC 1 12 0 5 1 0 0 4 3 1 0 0 0 39 5 3 0 14 19 1 0 0 0 0 0 10 8 13 16 9 8 2 5 1 0 0 2 33 3 2 0 1 0 0 34 239536 6 26 0 0 3 15 17 2 0 0 0 0 1 0 10 45 2 22
315 ACA 44 0 0 0 239691 3 61 4 4 0 0 0 8 0 2 2 0 2 0 6 5 0 0 0 0 0 0 0 2 0 0 0 0 0 0 0 28 4 0 5 12 2 6 16 7 8 3 6 0 4 0 3 7 14 0 0 0 0 0 9 0 0 0 4
316 ATA 2 0 0 0 2 0 0 0 4 0 0 0 239909 3 38 9 0 0 0 0 0 0 0 0 0 0 0 0 5 4 0 1 0 0 4 0 0 0 0 0 0 0 0 0 24 8 1 3 1 0 1 0 0 0 0 0 0 0 0 0 4 0 13 0
317 GGA 0 0 0 3 2 0 0 0 9 0 0 0 0 0 0 0 0 0 0 0 0 0 0 0 0 0 0 0 0 0 0 0 10 0 0 0 0 0 0 0 240075 4 96 10 19 0 0 0 0 0 0 0 0 0 0 0 17 0 0 0 0 0 0 0
318 GAG 0 0 17 10 2 28 7 8 4 0 0 0 6 5 0 8 17 10 17 34 0 0 0 0 6 0 0 6 16 2 2 2 23 0 238088 40 0 0 11 0 0 0 14 0 0 0 10 5 0 0 48 0 30 3 1 16 0 0 2 0 5 0 2 0
319 TGC 0 0 0 0 0 0 0 0 0 5 0 0 0 0 0 0 0 0 0 0 0 0 0 0 0 5 0 0 0 0 0 0 0 0 0 0 0 0 0 0 0 4 0 0 0 0 0 0 0 76 0 0 0 3 0 0 91 238643 5 56 0 29 0 0
320 CCA 0 0 0 0 32 0 0 0 0 0 0 0 0 0 0 0 19 0 0 2 239866 33 38 13 2 0 0 0 21 0 0 0 0 0 0 0 0 0 0 0 1 1 0 0 0 0 0 0 0 0 0 1 19 0 0 0 0 0 0 0 0 0 0 0
321 AAA 240008 4 12 1 5 10 2 0 18 0 9 0 2 10 16 14 3 5 1 0 0 0 0 0 0 0 16 0 18 4 2 0 10 0 0 0 4 0 10 0 0 0 0 1 2 0 9 1 0 0 0 0 0 0 0 1 0 0 0 0 7 0 8 0
322 TAT 0 0 0 3 0 2 0 0 0 1 0 0 0 0 0 0 0 0 0 5 0 0 0 0 0 0 0 0 0 0 0 0 0 0 3 1 0 0 1 0 0 0 0 0 2 0 0 0 13 12 6 240065 0 0 0 1 0 0 0 21 0 31 0 7
323 GTC 0 0 0 0 0 0 0 0 0 0 0 0 5 211 0 0 0 0 0 0 0 0 0 0 0 0 0 0 0 1 1 1 0 9 0 0 0 13 0 0 0 1 0 0 44 237351 11 28 0 0 0 0 0 0 1 0 0 0 0 0 3 20 2 0
324 AGG 13 0 51 0 1 5 0 0 22 1 237206 36 0 3 19 0 0 4 0 0 0 0 0 0 0 16 3 4 7 2 6 0 0 0 0 0 0 3 0 0 0 0 41 0 0 0 0 0 0 0 0 0 0 0 0 0 1 0 7 0 0 0 0 2
325 AGT 0 0 0 37 0 0 0 2 3 22 6 238008 0 0 0 45 0 0 0 0 0 0 1 0 0 0 0 2 2 2 0 0 0 0 0 0 0 0 0 0 0 0 0 15 0 3 0 0 0 0 0 0 8 47 36 1 0 0 1 5 0 1 2 0
326 ACC 0 51 0 3 19 238726 1 20 0 1 0 2 0 23 14 0 4 4 2 0 0 12 0 0 10 12 0 0 4 1 0 5 0 0 3 0 0 52 0 19 0 0 10 0 1 0 18 0 0 1 0 1 0 20 4 0 0 0 0 0 0 0 0 3
327 AAA 238578 3 12 11 5 7 0 0 10 8 0 0 0 0 0 0 8 0 0 0 0 0 0 0 0 2 0 3 0 0 0 0 16 0 0 0 0 0 0 0 0 0 0 0 0 0 0 0 2 0 0 1 0 1 0 0 0 0 0 0 0 0 0 0
328 TTG 0 0 0 0 0 0 0 0 0 0 0 0 0 1 6 0 0 0 0 0 0 0 0 0 0 0 0 0 0 16 30 5 0 0 0 0 0 0 0 0 0 0 0 0 0 0 8 0 0 0 1 0 0 0 5 0 2 0 0 0 16 0 237839 7
329 AGG 4 0 21 0 0 0 0 0 24 0 238220 19 0 0 28 0 2 0 0 0 0 0 0 0 2 0 16 0 0 0 0 0 0 0 0 3 0 0 0 2 0 0 27 0 0 0 0 3 0 0 0 0 0 0 0 0 0 0 2 0 0 0 0 0
330 ATG 0 0 2 1 0 0 8 0 0 0 0 0 19 0 235559 10 0 0 0 0 0 0 0 0 0 0 0 0 4 0 1 4 0 0 0 0 0 0 0 0 1 0 0 0 0 0 22 0 2 0 0 0 0 0 0 0 0 0 0 0 2 0 2 0
331 GTT 0 0 0 0 0 0 0 0 0 0 0 0 0 0 0 34 0 0 0 0 0 0 0 0 0 2 0 0 0 0 0 0 0 0 0 0 0 4 0 13 0 0 0 0 17 15 7 236771 0 0 0 0 0 0 0 0 0 0 0 0 0 0 0 56
332 ACA 24 0 1 1 238230 28 149 18 3 0 0 0 32 0 0 0 0 0 0 0 1 0 0 0 0 0 0 0 0 0 0 0 0 0 0 0 14 0 0 0 0 0 0 0 0 0 0 0 0 0 0 0 2 0 0 0 0 0 0 0 0 0 0 0
333 GGA 0 0 0 0 1 0 0 0 12 0 0 0 0 0 0 0 0 0 0 0 0 0 0 0 0 0 0 0 0 0 0 0 35 2 1 0 2 0 0 0 236837 3 102 11 22 0 0 0 0 0 0 0 0 0 0 0 29 0 0 0 0 0 0 0
334 CTA 0 0 0 0 0 0 0 0 0 0 0 0 84 0 0 0 5 0 0 0 16 0 1 7 3 0 0 0 238494 8 13 4 1 0 0 0 0 0 0 0 0 0 0 0 1 0 1 2 2 0 0 0 0 0 0 0 0 0 0 0 9 0 9 0
335 AGA 30 0 0 0 0 0 0 0 239330 4 24 4 15 0 0 0 0 0 0 0 0 0 0 0 8 0 0 0 0 0 0 0 3 0 0 0 0 0 0 0 20 0 0 0 0 1 0 0 0 0 0 0 0 0 0 0 2 0 0 0 0 0 0 0
336 AAC 29 229771 3 26 0 2 0 0 0 16 0 0 0 0 0 0 0 2 0 0 0 0 0 0 0 0 0 0 0 0 0 0 0 8 0 0 0 0 0 0 0 0 0 0 0 0 0 0 0 0 0 0 0 0 0 0 0 0 0 0 0 0 0 0
337 ATC 4 11 46 0 0 40 12 0 0 4 19 0 9 234339 0 18 36 0 0 0 0 0 0 0 34 7 17 23 0 3 2 1 4 3 0 0 3 0 6 1 0 0 1 0 4 13 8 3 0 2 0 0 24 1 0 0 0 0 0 0 0 0 10 0
338 CCA 0 0 0 2 15 0 0 0 0 0 0 0 0 0 0 0 22 0 0 0 225887 4 6 19 0 0 1 0 11 0 0 0 1 0 1 0 1 0 0 0 0 0 0 0 0 0 0 0 0 0 0 0 8 0 0 0 0 0 0 0 0 0 0 0
339 TCC 4 0 3 0 0 4 0 0 4 9 0 4 11 4 0 1 3 4 0 0 2 19 4 0 0 0 17 6 2 0 0 0 1 0 0 0 11 27 2 0 3 0 0 19 2 0 0 20 0 34 0 0 36 227701 1 26 0 0 0 0 3 11 0 0
340 ATT 1 0 32 3 0 0 2 14 20 0 12 1 7 58 8 231484 9 0 5 0 0 0 0 0 4 18 5 0 1 0 9 8 0 0 0 0 0 0 0 0 0 0 0 0 0 3 0 23 0 0 1 0 0 0 0 0 0 0 0 0 3 0 10 2
341 CAA 22 0 0 0 3 0 0 0 0 0 0 0 0 0 0 0 233701 2 13 0 4 0 0 0 17 0 0 0 0 0 0 0 1 0 0 0 2 0 7 0 0 0 0 0 0 0 0 0 7 0 0 0 4 0 0 0 0 0 0 0 0 0 0 0
342 TAC 0 0 2 0 0 0 0 3 0 0 0 0 0 0 0 0 0 15 0 0 0 0 0 0 0 0 1 0 0 0 0 0 0 2 0 0 0 0 0 0 0 0 0 0 0 0 0 0 24 226904 1 12 0 2 0 0 0 10 3 0 0 2 0 0
343 AGA 53 0 4 0 10 0 0 0 238220 3 82 0 26 0 0 0 0 0 6 0 0 0 0 0 3 4 25 0 0 0 0 0 0 0 0 0 0 0 0 0 18 0 0 0 0 0 0 0 0 0 0 0 0 0 0 0 4 0 0 0 0 0 0 0
344 GGT 0 0 0 0 0 0 0 0 0 0 6 21 0 0 0 0 0 0 0 0 0 0 0 0 0 0 0 1 0 0 0 2 0 0 2 8 0 0 38 1 21 10 2 236321 0 0 0 27 0 0 0 0 0 0 0 0 0 0 0 17 0 0 0 0
345 CTA 0 0 0 0 0 0 0 0 0 0 0 0 78 0 2 0 1 0 0 0 18 0 0 0 2 0 0 0 231554 2 19 8 0 0 0 0 0 0 0 0 0 0 0 0 4 1 0 18 0 0 0 0 0 0 0 3 0 0 0 2 14 3 2 0
346 TTT 0 0 0 0 0 0 0 0 0 0 1 0 0 0 0 16 0 0 0 5 0 0 0 0 0 0 0 0 0 0 5 13 0 0 0 0 0 0 0 0 0 0 0 0 0 0 0 3 0 0 0 3 0 0 0 10 0 0 0 0 12 26 7 238062
347 GGA 0 0 0 0 0 0 0 0 16 0 0 0 0 0 0 0 0 0 3 1 0 0 0 0 1 0 8 0 5 5 0 0 10 0 0 0 9 2 0 0 238959 39 51 18 17 0 0 0 0 1 1 0 0 0 1 2 0 0 0 0 0 0 3 0
348 GCC 0 0 0 0 0 7 0 0 0 0 0 0 0 0 0 0 0 0 0 0 0 0 0 0 0 0 0 0 0 0 0 0 0 51 0 0 25 230041 0 4 0 3 0 0 0 32 0 0 0 0 0 0 1 10 1 0 0 0 0 0 0 0 0 0
349 ATT 0 0 0 6 0 0 0 6 0 0 0 0 51 15 0 239331 0 0 0 0 0 0 0 0 0 0 0 0 2 0 0 3 0 0 0 0 0 0 3 0 0 0 0 0 6 0 20 17 0 0 0 0 0 0 0 0 0 0 0 0 0 0 1 1
350 GCT 0 0 0 0 0 0 0 72 0 13 0 3 0 0 0 0 0 0 0 0 0 0 0 1 0 0 0 0 0 0 0 0 0 0 0 46 26 64 51 239387 0 0 0 1 0 0 0 16 0 0 0 0 0 4 1 17 0 0 0 0 0 0 0 0
351 GGT 0 0 0 0 0 0 0 0 0 0 0 13 0 0 0 0 0 0 0 0 0 0 0 0 0 0 0 0 0 0 0 0 0 0 0 13 0 0 0 1 32 18 46 238983 0 0 0 80 2 0 0 0 0 0 0 0 0 0 0 9 0 0 0 0
352 TTT 0 0 0 0 0 0 0 0 0 0 0 0 0 0 0 2 0 0 0 0 0 0 0 0 0 0 0 0 0 1 0 10 0 0 0 0 0 0 0 0 0 0 0 0 0 0 0 0 0 0 0 3 0 4 0 8 0 0 0 1 3 37 2 239227
353 ATT 0 0 0 3 0 0 0 8 0 0 0 2 31 43 4 239412 0 0 0 0 0 0 0 0 0 0 0 0 1 1 0 11 0 0 0 0 0 0 0 0 0 0 0 0 0 14 17 32 0 0 0 0 0 0 0 0 0 0 0 0 0 0 0 4
354 GAG 0 0 28 0 0 0 0 0 0 0 0 0 0 0 0 0 0 0 0 0 0 0 0 0 0 0 0 0 0 0 0 0 125 0 239830 46 2 0 4 0 0 0 41 0 7 0 5 0 0 0 10 0 0 0 0 0 0 0 0 0 0 0 0 0
355 GGG 0 0 0 0 0 0 0 0 0 0 10 0 0 0 0 0 0 0 0 0 0 0 0 0 0 0 0 0 0 0 0 0 0 0 23 0 0 0 0 0 56 31 239720 43 0 0 10 0 0 0 0 0 0 0 0 0 0 0 24 0 0 0 0 0
356 GGA 1 0 0 0 0 0 0 0 36 0 0 0 0 0 0 0 0 0 0 0 0 0 0 0 1 0 0 0 0 0 0 0 32 0 0 3 0 0 0 0 239379 7 395 23 39 0 0 0 0 0 3 0 0 0 0 0 22 0 0 0 0 0 0 0
357 TGG 0 0 0 0 1 0 0 0 0 0 7 0 0 0 0 0 0 0 0 0 0 0 0 0 0 0 3 0 0 0 0 0 0 0 0 0 0 0 0 0 0 0 2 0 0 0 0 0 0 0 50 0 0 0 1 0 24 5 239687 370 0 0 18 0
358 ACT 1 0 0 42 2 54 1 236899 0 0 0 3 0 24 0 12 0 16 0 2 0 14 0 12 0 0 0 0 3 1 2 44 0 0 0 0 0 0 0 21 0 0 0 0 1 1 0 3 0 0 0 2 0 4 0 3 0 0 0 0 0 0 0 0
359 GGA 0 0 0 0 0 23 0 0 29 0 0 0 0 1 0 0 2 0 4 0 0 0 0 0 2 3 0 0 0 0 0 0 46 0 1 0 1 2 0 0 239604 9 19 7 48 0 0 0 0 0 4 0 0 0 0 0 6 0 0 0 0 0 0 0
360 ATG 0 0 3 0 0 0 3 0 0 0 2 0 25 2 239327 18 0 0 0 0 0 0 0 0 0 0 0 0 16 24 14 68 0 0 0 0 0 0 0 0 0 0 0 0 0 0 18 0 0 0 0 0 0 0 0 0 0 0 0 0 18 0 41 0
361 ATA 260 0 33 0 9 0 0 0 3 0 0 0 238749 34 47 20 3 0 8 0 0 0 0 1 1 19 2 0 27 1 5 1 2 0 0 0 1 0 0 0 0 0 0 0 31 9 24 29 2 0 0 0 0 0 0 1 0 5 0 6 3 0 0 6
362 GAT 0 0 0 10 0 0 0 0 0 0 0 0 0 0 0 0 0 0 0 0 0 0 0 0 0 0 0 0 0 0 0 0 2 6 5 239676 0 0 0 1 0 0 0 9 0 0 0 1 0 0 0 14 0 0 0 0 0 0 0 1 0 0 0 0
363 GGA 0 0 0 0 0 0 0 0 22 0 0 0 0 0 0 0 0 0 0 0 0 0 0 0 0 0 0 0 0 0 0 0 10 0 0 0 0 0 0 0 239730 28 46 10 28 0 0 0 0 0 0 0 0 0 0 0 12 0 0 0 0 0 0 0
364 TGG 0 0 0 0 0 0 0 0 0 0 7 0 0 0 0 0 0 0 0 0 0 0 0 0 0 0 7 0 0 0 0 0 0 0 0 0 0 0 0 0 0 0 1 0 0 0 0 0 0 0 28 0 0 0 0 0 24 1 238419 33 0 0 5 1
365 TAT 0 0 0 0 0 0 0 0 0 0 0 0 0 0 0 0 0 0 0 21 0 0 0 0 0 0 0 0 0 0 0 0 0 0 0 3 0 0 0 0 0 0 0 0 0 0 0 0 2 15 10 239875 0 0 0 3 0 0 0 12 0 0 0 1
366 GGT 0 0 0 0 0 0 0 0 0 0 0 22 0 0 0 0 0 0 0 0 0 0 0 0 0 0 0 1 0 0 0 0 0 0 0 16 0 0 0 2 11 7 5 239950 0 0 0 217 0 0 0 0 0 0 0 0 0 0 0 10 0 0 0 0
367 TAT 0 0 0 3 0 0 0 0 0 0 0 0 0 0 0 0 0 0 0 16 0 0 0 0 0 0 0 0 0 0 0 0 0 0 0 4 0 0 0 0 0 0 0 0 0 0 0 0 3 6 5 239523 0 0 0 2 0 0 0 10 0 0 0 10
368 CAT 0 0 0 18 0 0 0 0 0 0 2 0 0 0 1 0 2 16 4 239282 0 0 0 1 0 0 15 12 4 0 2 0 0 0 0 0 0 0 0 0 0 0 0 0 0 0 0 0 0 0 0 28 0 0 0 0 0 0 0 2 2 2 0 1
369 CAT 0 0 0 17 3 0 0 1 0 0 0 1 2 2 10 0 3 50 4 239860 0 0 0 3 0 0 0 1 0 0 0 0 0 0 0 0 0 0 0 0 0 0 0 0 0 0 1 7 0 0 0 13 0 0 0 0 0 1 0 0 0 12 0 2
370 CAG 0 0 11 0 2 0 0 1 2 0 2 0 4 0 0 0 23 3 239991 52 0 0 2 0 1 0 32 4 0 9 7 0 7 4 5 0 1 1 4 0 0 0 0 0 0 9 11 8 0 0 24 0 14 1 0 9 0 3 5 21 2 0 0 0
371 AAT 4 24 1 240120 0 0 0 13 0 0 0 2 0 0 0 1 0 0 0 1 0 0 0 0 0 0 0 0 0 0 0 0 0 0 0 23 2 0 0 0 0 0 0 0 0 0 0 0 0 0 0 3 0 0 0 0 0 0 0 0 0 0 0 0
372 GAA 14 2 0 3 1 0 0 0 0 0 0 0 0 0 0 0 1 0 0 0 0 0 0 0 0 0 0 0 0 0 0 0 240326 4 12 0 11 14 7 1 17 0 0 6 1 0 0 0 28 0 0 0 0 11 0 0 0 0 0 0 0 0 0 0
373 CAG 0 0 22 0 0 0 0 0 0 0 0 0 0 0 0 0 19 1 239956 14 0 0 3 0 0 0 53 0 0 0 4 0 0 0 46 0 0 0 0 0 0 0 0 0 0 0 0 0 0 7 31 0 0 0 0 0 0 0 0 0 0 1 0 4
374 GGA 0 0 0 0 0 0 0 0 20 0 0 0 0 0 0 0 0 0 0 0 0 0 0 0 0 0 0 0 0 0 0 0 25 0 0 0 1 0 0 0 239313 19 34 11 30 0 0 0 0 0 0 0 0 0 0 0 61 0 0 0 0 0 0 0
375 TCA 0 0 0 0 16 0 0 0 0 9 0 12 0 0 0 0 21 0 0 1 14 0 0 0 0 0 0 1 0 3 0 0 3 0 3 0 5 0 1 2 0 0 0 0 0 3 0 0 34 0 0 1 239870 6 77 44 1 1 3 2 29 0 0 0
376 GGC 0 0 0 0 0 0 0 0 0 12 0 0 0 0 0 0 1 0 0 0 0 0 0 0 0 1 0 0 0 0 0 0 0 23 0 0 2 7 0 0 91 239930 9 52 4 60 7 0 0 1 0 0 0 2 0 1 0 17 0 0 0 0 0 0
377 TAT 0 0 0 1 0 0 0 0 0 0 0 0 0 4 0 0 0 0 0 23 0 3 0 0 0 0 0 0 0 0 0 0 0 0 0 1 0 0 0 0 0 0 2 0 0 0 0 0 0 12 2 239922 0 0 0 1 0 0 0 11 0 0 0 6
378 GCA 0 0 2 0 35 0 0 0 0 13 0 0 0 0 0 0 0 0 0 0 1 0 0 0 0 0 0 0 0 0 0 0 35 0 0 0 239929 17 49 23 7 0 0 1 127 0 5 4 0 0 0 0 32 6 3 2 0 26 0 14 0 0 0 0
379 GCG 0 0 0 0 0 0 9 0 0 0 0 0 0 0 0 0 0 0 0 0 0 0 1 0 0 0 0 0 0 0 0 0 1 0 46 0 103 11 240036 16 0 0 7 0 0 0 72 0 0 0 0 0 1 0 33 0 0 0 0 0 0 0 0 0
380 GAT 0 0 0 16 0 0 0 0 0 0 0 0 0 0 0 0 0 0 0 0 0 0 0 0 0 0 0 0 0 0 0 0 1 22 0 240166 0 0 0 0 0 0 0 9 0 0 0 4 0 0 0 21 0 0 0 0 0 0 0 0 0 0 0 0
381 CAA 102 0 0 0 0 0 0 1 11 0 0 0 0 0 2 16 246035 1 9 6 2 0 0 0 23 28 6 5 14 3 0 3 3 0 0 0 0 6 5 9 0 0 0 0 9 0 2 28 11 1 0 2 2 0 1 0 0 0 2 2 3 1 38 10
382 AAA 246341 1 29 0 4 8 0 1 25 0 14 3 5 0 4 0 0 0 3 5 0 4 0 0 1 0 7 5 1 4 0 5 13 0 1 10 0 37 3 0 1 5 1 0 27 14 0 7 1 2 0 1 0 0 0 2 0 0 1 0 0 4 10 0
383 AGC 0 40 0 0 1 14 1 13 16 245930 3 69 0 13 1 0 0 0 0 0 0 0 0 0 0 0 0 0 0 0 0 0 0 1 0 0 3 10 0 0 0 70 0 0 0 0 0 0 0 0 0 0 8 5 11 0 0 16 0 0 0 0 0 0
384 ACA 48 0 0 0 246376 22 30 4 0 0 0 0 16 0 0 0 0 0 0 0 1 0 0 0 0 0 0 0 0 0 0 0 0 0 0 0 8 0 0 0 0 0 0 0 0 0 0 0 0 0 0 0 1 0 3 2 0 0 0 0 0 0 0 0
385 CAA 19 0 0 0 0 0 0 0 0 2 0 1 0 0 0 0 246448 1 13 1 0 0 0 0 12 1 0 0 0 0 0 0 4 0 6 0 1 0 1 4 0 0 0 0 0 0 0 0 6 0 0 0 0 0 0 0 0 0 0 0 0 0 0 0
386 AAT 10 7 9 246141 4 0 3 7 12 12 34 14 0 3 36 15 33 3 2 11 0 0 0 0 9 0 7 5 1 0 1 5 0 1 11 8 52 16 2 0 18 2 0 0 7 0 5 0 1 0 0 5 5 0 2 21 0 0 2 0 41 0 2 6
387 GCC 3 0 0 0 0 23 0 4 0 0 0 0 0 0 0 0 0 0 0 0 0 0 0 0 0 0 0 0 0 0 0 0 0 24 0 4 22 246162 3 6 0 1 0 0 0 33 0 0 0 0 0 0 0 19 0 0 0 0 0 0 0 0 0 0
388 ATT 0 0 0 4 0 0 0 23 0 0 0 1 0 19 4 246204 0 0 0 0 0 0 0 0 0 0 0 0 6 0 15 6 0 0 0 0 0 0 0 0 0 0 0 0 0 0 42 6 0 0 0 0 0 0 0 0 0 0 0 0 0 0 3 11
389 AAC 34 245829 2 61 6 8 3 0 0 14 2 0 0 4 1 1 1 2 0 0 0 0 0 0 3 13 2 7 0 0 1 0 1 12 0 6 0 0 0 2 0 0 0 0 0 6 0 0 0 0 0 0 0 3 0 3 0 0 0 0 0 0 0 0
390 GGG 1 0 22 0 0 0 24 15 20 16 70 4 28 61 10 13 0 1 15 8 0 0 0 0 48 13 28 30 9 6 37 52 5 0 25 0 0 10 25 20 53 2 245316 39 0 12 28 33 0 0 0 0 5 81 157 5 0 6 26 6 33 0 17 1
391 ATT 0 0 0 1 0 1 0 11 0 0 0 2 35 18 6 246095 0 0 0 0 0 0 0 0 1 0 0 0 0 5 0 0 0 0 0 0 0 0 0 0 0 0 0 0 0 2 0 48 0 0 0 0 0 0 0 0 0 2 0 0 0 0 0 3
392 ACA 20 3 0 1 245933 12 15 6 6 0 4 7 25 0 0 0 0 1 1 1 2 0 0 0 3 10 8 8 0 0 0 0 0 0 2 0 29 2 0 0 0 0 0 0 0 0 0 2 0 0 0 13 4 0 1 0 0 1 0 0 0 0 3 0
393 AAC 32 245720 1 15 0 34 0 0 0 5 0 0 0 3 0 0 0 6 4 0 0 0 0 0 0 0 1 3 0 0 0 0 0 7 0 0 0 0 0 0 0 0 0 0 0 0 0 0 0 0 0 0 0 1 0 0 0 0 0 1 0 0 0 0
394 AAG 26 0 246286 29 0 0 2 0 0 0 7 0 0 0 0 0 0 0 3 0 0 0 0 0 0 0 0 2 0 0 0 0 0 0 11 0 0 0 0 0 0 0 0 0 0 0 0 0 0 0 0 0 0 0 0 0 0 0 0 0 0 0 0 0
395 GTG 0 0 0 0 0 0 1 0 0 0 0 0 0 0 15 43 0 0 0 0 0 0 0 0 0 0 0 0 0 0 0 0 0 0 0 0 0 0 4 0 0 0 1 0 31 16 246150 58 0 0 0 0 0 0 0 0 0 0 0 0 0 0 19 0
396 AAC 28 246374 1 19 0 3 0 0 0 10 0 2 0 2 0 0 0 0 0 0 0 0 0 0 0 0 0 0 0 0 0 0 0 14 0 0 0 0 0 2 0 0 0 0 0 0 0 0 0 0 0 0 0 0 0 0 0 0 0 0 0 0 0 0
397 TCT 1 3 0 0 0 0 1 3 1 0 0 5 0 0 0 0 19 13 0 2 0 0 0 7 0 0 0 0 1 0 0 0 0 0 0 0 0 0 7 3 0 0 0 0 2 0 0 0 0 0 0 40 2 51 12 246061 0 2 0 0 0 0 0 3
398 GTT 0 0 0 0 0 0 0 0 0 0 0 0 0 0 0 32 0 0 0 0 0 0 0 0 0 0 0 0 0 0 5 2 0 0 0 0 0 3 0 9 0 0 0 3 23 26 7 246486 0 0 0 0 0 0 0 0 0 0 0 0 7 0 0 20
399 ATC 0 4 0 0 0 13 0 0 1 1 0 2 44 246094 0 101 0 0 0 0 0 0 0 0 0 0 0 0 0 10 1 1 0 0 0 0 0 0 0 0 0 0 0 0 0 19 0 10 1 0 1 0 0 0 0 0 0 0 0 0 4 3 0 0
400 GAG 0 0 34 1 0 7 0 0 0 0 0 0 0 0 0 0 0 0 22 0 0 0 0 0 0 0 0 0 0 0 0 0 37 1 245826 45 1 0 3 0 0 3 18 0 0 0 0 0 0 0 24 0 0 0 53 0 0 0 0 0 0 0 0 0
401 AAA 245806 1 9 6 3 0 0 0 12 26 0 0 3 0 0 0 2 0 0 0 0 0 0 0 0 0 8 9 0 0 1 0 12 0 0 0 0 0 1 0 0 0 0 0 0 8 0 1 1 0 0 0 0 1 0 0 0 0 0 0 0 0 0 0
402 ATG 0 0 6 0 0 0 4 0 0 0 1 0 15 1 245760 35 0 0 0 0 0 0 0 0 0 0 0 0 1 0 6 6 0 0 0 0 0 0 0 0 0 0 0 0 1 0 15 0 0 0 0 0 0 0 0 0 0 1 4 0 6 0 3 0
403 AAC 19 245438 2 65 1 3 0 0 2 24 0 0 0 0 0 0 2 3 0 3 0 0 0 0 0 0 6 4 0 0 0 0 0 17 0 0 2 4 0 0 0 1 0 0 0 0 0 0 0 6 0 0 0 3 0 0 0 0 0 0 0 2 0 0
404 ACT 2 3 0 30 5 45 12 245165 0 8 42 3 0 4 0 11 3 0 0 0 3 0 7 2 5 0 5 0 0 4 16 20 0 0 0 0 1 10 3 31 7 0 9 23 2 0 3 15 0 2 1 0 0 25 7 4 0 1 2 12 6 58 16 0
405 CAA 42 0 9 0 0 0 0 0 21 0 1 0 0 1 5 0 245336 8 12 4 1 0 0 0 34 11 16 0 1 0 0 0 0 0 1 0 5 4 2 5 6 22 11 0 0 0 1 1 7 0 0 0 0 0 0 0 0 0 0 3 0 0 0 0
406 TTC 0 0 0 0 0 0 0 0 0 0 0 0 0 1 0 0 0 3 0 0 0 0 0 0 0 0 0 0 0 12 0 0 0 0 0 0 0 0 0 0 5 5 0 4 3 14 9 0 0 5 0 3 1 15 0 0 0 0 0 0 31 245941 8 17
407 ACA 17 0 4 3 246063 15 74 22 1 3 0 0 50 0 0 0 0 0 0 19 3 0 0 0 0 0 0 6 0 0 0 0 0 0 0 0 17 1 0 0 0 0 0 0 0 1 0 0 0 0 0 0 0 7 1 0 0 0 0 0 0 0 0 0
408 GCT 0 0 9 0 5 0 0 42 0 0 0 0 0 0 8 0 6 0 0 0 0 0 0 0 28 1 13 0 3 5 0 2 0 0 0 31 11 40 21 245794 5 0 0 3 0 1 0 17 0 0 0 0 6 0 0 30 0 2 0 3 0 0 1 7
409 GTG 0 0 0 0 18 0 0 0 0 0 0 0 0 0 42 0 0 0 0 0 0 0 0 0 0 3 2 7 0 7 2 2 0 0 3 1 0 0 17 26 0 0 11 4 59 4 244909 33 2 0 0 0 0 0 2 0 0 7 0 0 0 0 23 5
410 GGT 0 0 0 0 0 0 1 0 0 0 0 15 0 0 3 0 2 0 0 7 0 0 1 7 7 0 0 1 0 0 0 0 0 3 0 38 0 6 0 2 16 33 49 245438 0 0 2 201 0 0 0 0 0 1 3 0 0 0 0 36 0 0 0 0
411 AAA 246208 4 35 3 7 0 1 23 8 3 0 0 3 0 0 0 19 0 1 9 0 0 0 0 0 0 0 0 0 0 0 2 15 0 0 0 4 0 0 3 1 41 1 7 0 0 1 0 7 1 0 0 0 0 0 0 0 0 0 0 3 0 0 0
412 GAA 39 2 0 0 34 60 1 0 3 0 7 1 0 29 6 0 13 2 0 0 0 0 0 0 0 1 2 6 0 9 4 4 246062 5 32 3 8 2 4 5 19 0 6 2 2 7 8 8 34 2 0 0 2 0 0 1 0 26 0 0 0 0 2 9
413 TTC 0 0 0 0 0 0 0 0 0 0 0 0 0 4 0 0 0 0 0 0 0 0 0 0 0 0 0 0 0 3 0 0 0 0 0 0 0 0 0 0 0 0 0 0 0 11 0 0 0 2 0 1 0 6 0 0 0 0 22 0 27 246233 0 33
414 AAC 14 245938 2 18 0 3 0 0 0 48 0 10 0 1 0 0 0 1 0 0 0 0 0 0 0 0 0 0 0 0 0 0 0 22 0 0 0 15 2 0 74 5 0 6 0 0 0 0 0 1 0 0 5 77 3 15 0 0 0 0 0 0 0 0
415 AAC 29 246209 1 27 7 4 1 1 0 13 2 2 18 9 1 1 3 4 24 0 0 0 3 0 0 0 0 0 7 27 3 5 2 7 6 0 4 0 0 0 5 22 6 10 6 0 7 5 0 2 0 0 14 25 15 3 0 0 3 2 22 1 5 9
416 TTA 0 0 0 0 0 0 0 0 0 0 0 0 1 0 0 0 0 0 0 0 3 0 0 0 0 4 2 0 7 3 0 49 0 0 0 0 0 1 0 0 0 0 0 0 2 0 0 0 0 5 0 29 11 0 0 0 0 0 0 0 245100 15 44 4
417 GAA 27 0 0 0 0 0 0 0 0 0 0 0 0 0 0 0 1 0 0 0 0 0 0 0 0 0 0 0 0 0 0 0 246338 0 12 1 0 0 0 0 9 0 0 0 1 0 0 0 1 0 0 0 0 0 0 0 0 0 0 0 0 0 0 0
418 AAA 246469 5 11 0 2 0 0 0 9 0 0 0 2 0 0 0 1 0 0 0 0 0 1 0 0 0 3 10 5 0 0 0 4 0 0 0 0 0 0 0 0 0 0 0 0 0 0 0 0 0 0 0 0 0 0 0 0 0 0 0 0 0 0 0
419 AGG 0 0 50 0 0 0 0 0 12 0 244520 39 0 0 31 0 0 0 0 0 0 0 0 0 0 0 2 0 0 0 0 0 0 0 0 0 0 0 0 0 0 0 150 0 0 0 0 0 0 0 0 0 0 0 0 0 0 0 2 0 0 0 0 0
420 ATG 0 0 0 0 0 0 6 0 0 0 1 0 13 2 244736 11 0 0 0 0 0 0 0 0 0 0 0 0 6 0 0 0 0 0 0 0 0 0 0 0 0 0 0 0 0 0 26 0 0 0 0 0 0 0 0 0 0 0 0 0 0 3 5 0
421 GAA 18 0 0 0 0 0 0 0 0 0 0 0 0 0 0 0 1 0 0 0 0 0 0 0 0 0 0 0 0 0 1 0 244705 5 9 2 0 0 0 0 40 0 0 0 1 0 0 0 14 0 0 2 1 0 0 1 0 0 0 0 0 0 0 0
422 AAT 1 14 3 246014 0 0 0 0 0 0 0 21 0 0 0 3 0 0 0 1 0 0 0 0 0 0 0 0 0 0 0 0 0 0 0 12 0 0 0 0 0 0 0 0 0 0 0 1 0 0 0 0 0 0 0 0 0 0 0 0 0 0 0 0
423 TTA 0 0 0 0 0 0 0 0 0 0 0 0 2 0 0 0 0 0 0 0 0 0 0 0 0 0 0 0 6 0 0 0 0 0 0 0 0 0 0 0 0 0 0 0 1 0 0 0 2 0 0 0 9 0 0 0 0 0 0 0 245494 7 34 1
424 AAT 0 13 0 245828 0 0 0 2 0 0 0 10 0 0 0 1 0 0 0 3 0 0 0 0 0 0 0 0 0 0 0 0 0 0 0 8 0 0 0 0 0 0 0 0 0 2 0 0 0 0 0 2 0 0 0 0 0 0 0 0 0 0 0 0
425 AAA 245963 3 9 0 0 0 0 0 12 0 0 0 2 0 0 0 1 0 0 26 0 0 0 2 0 12 3 0 0 0 0 0 7 0 0 0 0 0 0 0 0 0 0 0 3 313 0 0 0 0 0 0 3 0 0 0 0 0 0 0 0 0 0 0
426 AAA 245918 2 391 2 0 0 0 0 9 0 0 2 1 0 1 0 5 0 0 0 0 0 0 0 0 0 4 0 0 0 0 0 5 0 0 0 0 0 0 0 0 0 0 0 0 0 0 0 0 0 1 0 0 0 0 0 0 0 0 0 3 0 0 0
427 GTT 0 0 20 0 0 0 0 0 0 0 0 121 0 0 1 9 0 0 0 0 0 0 0 0 0 0 0 0 0 0 0 0 0 0 0 0 0 0 0 5 0 0 1 3 9 9 2 240509 0 0 0 0 0 0 0 0 2 0 0 0 0 0 294 9
428 GAT 0 0 0 12 0 0 0 0 0 0 0 0 0 0 295 0 0 0 0 1 0 0 0 0 0 0 0 0 0 0 0 0 5 7 0 243264 0 0 0 1 0 0 0 17 0 0 1 3 0 0 0 6 0 0 0 0 139 0 0 0 0 0 20 0
429 GAT 0 0 0 26 0 0 0 0 0 0 0 0 0 0 291 0 0 0 0 0 0 0 1 0 0 0 0 2 0 0 0 0 3 13 4 243001 0 0 0 0 0 0 4 22 0 0 0 3 0 0 0 9 0 0 0 1 141 0 2 0 0 0 0 0
430 GGG 0 0 0 0 0 0 0 0 0 0 23 1 0 0 0 0 0 0 0 0 0 0 0 0 0 0 1 0 0 0 0 0 0 0 27 0 0 0 0 0 47 0 233619 59 0 0 17 0 0 0 0 0 0 0 0 0 0 0 10 0 0 0 0 0
431 TTT 0 0 0 0 0 0 0 0 0 0 0 0 0 1 0 1 0 0 0 0 0 0 0 0 0 0 0 0 3 0 1 13 0 0 0 0 0 0 0 0 0 0 0 0 0 0 0 7 0 0 1 1 0 0 0 7 0 1 0 8 7 8 24 236211
432 CTG 0 0 0 2 2 0 0 0 0 0 0 3 0 0 46 0 0 0 4 0 0 0 51 0 0 0 1 0 29 0 231715 8 0 0 0 0 0 0 0 0 0 0 0 0 0 0 2 7 0 0 0 0 0 1 0 0 0 2 0 0 0 3 14 5
433 GAC 0 35 0 0 0 0 0 1 0 0 0 0 0 0 0 0 0 13 0 0 0 0 0 0 0 0 0 0 0 0 0 0 31 233331 5 12 0 0 0 0 0 23 0 0 0 2 0 0 0 16 0 0 3 0 0 0 0 0 0 0 0 0 0 0
434 ATT 0 0 0 3 0 0 0 6 0 0 0 4 1 9 0 240594 0 0 0 0 0 0 0 0 0 0 0 0 1 0 1 16 0 0 0 0 0 0 0 0 0 0 0 0 8 0 0 7 0 0 0 0 0 0 0 0 0 0 5 0 0 0 0 1
435 TGG 1 0 0 0 0 0 0 0 0 0 1 0 0 0 0 2 0 0 0 0 0 0 0 0 0 0 11 0 0 0 0 0 0 0 0 0 0 0 0 0 0 0 1 0 0 0 0 0 0 0 58 2 0 0 1 0 15 1 224639 18 0 0 12 0
436 ACA 125 0 0 0 239961 7 8 2 0 0 0 0 7 0 0 0 0 0 0 0 0 0 0 0 0 0 0 0 0 0 0 0 0 0 0 0 31 0 0 0 2 0 0 0 0 0 0 0 0 0 0 0 3 0 0 0 0 0 0 0 0 0 0 0
437 TAT 0 0 0 0 0 3 0 0 0 0 0 0 0 3 0 0 0 0 0 29 0 0 0 0 0 0 0 0 0 0 0 0 0 0 0 3 0 2 0 0 0 0 0 0 0 0 0 0 1 9 0 240932 0 0 0 0 0 0 1 12 1 0 0 1
438 AAT 6 55 2 239772 0 0 4 8 0 0 0 7 0 0 0 1 3 0 3 1 0 0 0 0 0 0 0 0 0 0 1 0 1 0 3 13 0 0 0 1 0 0 0 0 3 0 0 0 0 0 0 0 0 0 1 4 0 0 0 0 2 0 0 0
439 GCA 0 0 0 0 32 0 0 0 0 0 0 0 0 0 0 3 0 0 0 0 1 0 0 0 0 0 0 0 0 0 0 0 11 0 0 0 237623 11 21 27 1 0 0 0 28 3 0 0 0 0 0 0 14 0 0 0 2 0 0 0 0 0 0 0
440 GAA 19 0 0 0 0 0 0 0 0 0 0 0 0 0 0 0 1 0 0 0 0 0 0 0 0 0 0 0 0 0 0 0 245569 2 13 2 0 0 0 0 12 0 0 0 0 0 0 0 16 0 0 0 0 0 0 0 0 0 0 0 0 0 0 0
441 TTG 0 0 0 0 0 0 0 4 0 0 0 0 9 0 0 0 0 0 0 0 0 0 0 0 0 0 0 0 0 0 11 3 0 0 0 0 0 0 0 0 0 0 0 0 1 0 3 1 0 0 0 0 0 0 1 0 0 0 0 0 15 6 245054 30
442 TTA 0 0 0 0 0 0 0 0 0 0 0 0 0 0 0 1 0 0 0 0 0 0 0 0 0 0 0 0 9 0 0 1 0 0 0 0 0 0 0 0 0 0 0 0 3 0 0 0 1 0 0 0 10 0 0 0 2 0 0 0 244600 1 15 6
443 GTT 0 0 0 0 0 0 0 0 0 0 0 0 0 0 0 18 0 0 0 0 0 0 0 0 0 0 0 0 0 0 0 0 0 0 0 4 0 0 0 7 0 0 0 8 3 26 3 244688 0 0 0 0 0 0 0 0 0 0 0 0 0 0 0 12
444 CTA 0 0 0 0 0 0 0 0 0 0 0 0 119 0 0 0 3 0 0 0 11 0 0 0 1 0 0 0 239599 1 25 2 0 0 0 0 0 0 0 0 0 0 0 0 0 0 0 0 0 0 0 0 0 0 0 0 0 0 0 0 13 0 0 0
445 CTG 2 0 0 0 0 0 0 0 0 0 0 0 0 0 274 0 0 0 3 0 0 0 42 0 0 0 2 0 31 0 242126 6 0 0 0 0 0 0 0 0 1 0 0 0 0 0 0 0 0 0 0 3 0 0 0 0 0 0 6 0 5 5 18 0
446 GAA 15 0 0 0 0 0 0 0 0 0 0 0 0 0 0 0 2 0 0 0 0 0 0 0 0 0 0 0 0 0 0 0 245968 5 13 0 0 0 0 0 19 0 0 0 2 0 0 0 8 0 0 0 0 0 0 0 0 0 0 0 0 0 0 0
447 AAT 7 13 1 245535 0 0 0 5 0 0 0 7 0 0 0 4 0 0 0 5 0 0 0 0 0 0 0 0 0 0 0 0 0 0 0 7 0 0 0 0 0 0 0 0 0 0 0 0 0 0 0 3 0 0 0 0 0 0 0 0 0 0 0 0
448 GAA 27 0 0 0 0 0 0 0 0 0 0 0 0 0 0 0 2 0 0 0 0 0 0 0 0 0 0 0 0 0 0 0 245950 3 15 4 0 0 0 0 15 0 0 0 1 0 0 0 5 0 0 0 0 0 0 0 0 0 0 0 0 0 0 0
449 AGG 0 0 49 0 0 0 1 0 21 0 243901 6 0 0 22 0 0 0 0 2 0 0 0 0 1 16 71 0 0 0 0 0 0 0 0 0 0 0 0 0 0 0 34 0 0 0 0 0 0 0 0 0 0 0 0 0 0 0 2 0 0 0 0 0
450 ACT 0 0 0 30 10 9 7 244347 30 0 0 2 0 0 0 5 0 0 0 0 0 0 0 0 0 0 0 0 0 0 0 0 0 0 0 0 0 0 0 10 0 0 0 0 0 0 0 0 0 0 0 0 0 0 0 0 0 0 0 0 0 0 0 0
451 TTG 0 0 0 0 0 0 0 0 0 0 0 0 0 0 0 0 0 0 0 0 0 0 0 0 0 0 0 0 0 0 11 27 0 0 0 0 0 0 0 1 0 0 0 0 0 0 2 0 0 0 0 0 0 0 15 0 0 0 4 0 21 0 245112 4
452 GAT 0 6 0 17 0 0 0 0 0 0 0 0 0 0 0 0 0 0 0 2 0 0 0 0 0 0 0 0 0 0 0 0 4 2 4 245562 0 0 0 1 0 0 0 19 0 0 3 5 0 0 0 43 0 0 2 4 0 0 0 0 0 0 0 0
453 TTC 0 0 0 0 0 0 0 0 0 0 0 0 0 1 0 0 0 0 0 0 0 0 0 0 0 0 0 0 0 8 0 0 0 0 0 0 0 0 0 0 0 0 0 0 0 0 0 0 0 0 0 0 0 5 0 0 0 2 7 0 15 245485 2 22
454 CAT 0 0 0 10 0 0 0 0 0 0 0 0 0 0 0 0 3 10 2 246111 0 0 0 4 0 0 0 26 0 0 0 1 0 0 0 0 0 0 0 0 0 0 0 0 0 0 0 0 0 0 0 16 0 0 0 0 0 0 0 0 0 0 0 0
455 GAC 0 23 0 0 0 0 0 0 0 0 0 3 0 0 0 0 0 1 0 0 0 0 0 0 0 0 0 0 0 0 0 0 491 244596 5 29 1 3 0 0 0 25 1 0 0 1 0 0 0 4 0 0 0 0 11 0 0 0 0 0 0 0 0 0
456 TTA 0 0 0 1 5 3 0 0 0 0 0 0 8 4 0 0 0 2 0 0 0 0 0 0 0 2 0 1 5 6 2 0 2 9 0 0 0 0 6 0 6 0 24 0 9 0 0 0 3 0 0 0 19 0 0 0 2 0 4 0 245614 10 44 6
457 AAT 8 10 3 245932 0 0 0 6 0 0 0 13 0 1 0 2 0 0 0 1 0 0 0 0 0 0 0 0 0 0 0 0 0 0 0 20 0 0 0 0 0 0 0 0 0 0 0 0 0 0 0 2 0 0 0 0 0 0 0 0 0 0 0 0
458 GTG 0 0 0 0 0 0 0 0 0 0 0 0 2 0 29 3 0 0 0 0 0 0 0 0 0 0 0 0 5 0 0 0 0 0 0 0 0 0 9 1 0 0 2 0 20 0 245470 39 0 0 0 0 0 0 0 0 0 0 1 0 0 0 19 0
459 AAG 43 0 245944 9 0 0 6 0 0 0 23 0 0 0 3 0 0 0 1 0 0 0 0 0 0 0 0 0 0 0 0 0 0 0 24 0 0 0 11 0 0 0 0 0 0 0 0 0 0 0 1 0 0 0 0 0 0 0 0 0 0 0 0 0
460 AAT 11 14 1 243942 0 0 0 3 0 0 0 8 0 0 3 1 7 0 0 7 0 0 0 0 0 0 0 0 0 0 0 0 0 0 0 12 3 0 5 13 4 0 0 0 0 0 0 0 0 0 0 0 0 0 0 0 0 0 0 0 0 0 0 0
461 CTG 0 0 0 0 0 0 0 0 0 0 0 0 1 0 43 0 0 0 5 0 0 0 12 0 0 0 1 0 24 0 245290 19 0 0 0 0 0 0 0 0 0 0 0 0 0 0 1 0 0 0 0 0 0 0 0 0 0 0 0 0 0 0 11 0
462 TAC 0 3 0 0 0 0 0 0 0 0 0 0 0 0 0 0 0 16 0 0 0 0 0 0 0 0 0 0 0 0 0 0 0 1 0 0 0 0 0 0 0 0 0 0 0 0 0 0 47 246081 0 46 0 2 0 0 0 31 0 0 0 7 0 0
463 GAG 0 3 24 0 0 0 3 0 0 0 0 4 0 0 0 0 1 0 3 1 0 0 0 0 0 0 0 1 0 0 0 0 64 1 246312 27 6 2 1 0 1 0 28 2 0 0 0 1 0 0 18 0 1 3 0 0 0 0 1 0 0 1 0 5
464 AAA 246451 0 27 9 3 0 0 0 14 0 0 0 3 0 0 0 0 0 2 4 0 0 0 0 4 0 0 1 0 0 0 0 14 0 0 0 0 0 0 0 3 3 0 0 1 0 0 0 4 0 0 0 0 2 0 0 0 0 0 0 0 0 0 0
465 GTA 0 0 0 0 0 0 1 0 0 0 0 0 29 0 0 0 0 0 0 0 0 0 0 0 0 0 0 0 0 1 0 0 1 0 0 0 13 0 0 0 1 0 0 0 245653 1 21 4 0 0 0 0 0 0 0 0 0 0 0 0 11 0 0 0
466 AAA 246544 2 34 0 6 0 0 0 4 0 0 0 1 0 0 0 2 1 0 3 0 0 0 0 0 0 0 0 0 0 0 0 11 0 0 0 5 0 0 1 0 12 1 15 0 0 0 0 0 0 0 0 0 1 7 0 0 0 0 0 0 4 0 0
467 AGC 0 65 0 0 13 0 0 0 26 246112 2 48 0 14 0 5 0 0 0 0 0 0 0 0 23 2 0 0 0 1 0 0 0 1 0 0 0 0 40 13 0 36 0 0 9 0 0 1 0 0 0 0 46 0 3 8 0 3 0 0 0 0 5 0
468 CAA 51 0 1 0 8 0 3 30 0 3 14 1 2 4 11 1 246016 3 13 7 4 0 0 0 5 1 8 14 0 1 1 0 0 0 0 0 1 10 2 0 0 0 0 0 0 19 0 0 4 0 0 0 2 0 2 1 0 0 0 0 3 0 0 0
469 TTA 0 0 0 0 0 0 0 0 0 0 0 0 1 0 0 0 0 0 0 0 2 0 0 0 0 0 0 0 30 3 0 0 0 0 0 0 0 0 0 0 0 0 0 0 3 0 2 0 0 0 0 0 13 0 0 0 6 0 0 0 246244 0 34 1
470 AAG 17 0 246162 19 0 0 9 0 0 0 32 4 0 0 1 0 30 0 5 0 0 0 0 0 0 0 1 0 0 0 0 0 0 0 6 0 0 0 12 0 1 0 0 0 0 0 0 4 0 0 0 9 0 0 0 0 0 0 1 1 0 0 1 11
471 AAT 1 22 5 246215 0 0 0 14 0 1 0 10 0 0 0 2 1 0 1 0 0 0 0 0 0 0 0 0 0 0 3 2 0 0 0 9 0 0 0 0 1 0 6 0 0 0 0 0 0 0 0 0 0 0 3 0 0 0 7 0 0 3 3 5
472 AAT 1 43 1 246381 0 0 0 1 0 0 0 20 0 0 0 0 0 3 0 0 0 0 0 0 0 0 0 0 0 0 0 0 0 0 0 18 0 0 0 0 0 2 0 0 0 0 0 0 0 0 0 2 0 0 0 0 0 0 0 0 0 0 0 0
473 GCC 0 0 0 0 0 41 0 0 1 0 0 0 0 0 0 0 0 0 0 0 0 0 0 0 2 0 0 0 0 0 0 0 0 30 0 0 10 246395 5 19 0 11 2 0 2 14 4 0 0 0 0 0 0 12 0 0 0 0 0 0 0 0 0 0
474 AAA 244644 2 30 13 0 0 0 0 30 0 0 0 1 65 7 5 6 2 0 8 0 0 0 0 0 0 22 5 0 19 7 30 1260 0 0 0 0 13 6 9 0 0 0 14 7 0 5 11 1 22 0 4 0 0 0 0 0 0 0 0 36 11 5 12
475 GAA 16 0 0 0 0 0 0 0 0 0 0 0 0 3 0 7 6 0 0 0 2 0 0 0 0 0 0 0 0 0 0 0 245897 9 11 3 1 0 0 0 5 0 0 0 1 0 4 9 13 0 0 0 0 0 1 0 0 0 0 0 0 0 0 0
476 ATC 0 5 0 16 0 6 1 12 18 12 0 10 49 213552 10 47 2 0 1 0 0 0 0 0 25 0 0 6 1 1 8 2 2 0 0 0 0 0 0 3 0 1 0 0 2 3 0 6 0 3 0 0 0 0 2 16 0 0 0 3 22 1 2 0
477 GGA 0 0 0 0 3 0 0 0 39 0 0 0 0 0 4 0 0 1 1 0 0 0 0 0 0 0 0 0 0 0 0 0 15 0 0 0 0 0 0 0 213566 15 24 2 3 0 0 0 0 0 0 0 0 0 0 0 6 0 0 0 0 0 0 2
478 AAT 7 9 2 213427 0 0 0 2 0 0 2 9 0 0 0 0 0 2 0 4 0 0 0 0 0 0 0 0 0 0 0 0 0 0 0 15 0 0 0 0 0 4 0 0 0 0 0 0 0 0 0 2 0 1 0 0 0 0 0 0 0 0 0 0
479 GGG 0 0 0 0 0 0 0 0 0 0 23 0 0 0 0 0 0 0 0 0 0 0 0 0 1 0 2 1 0 0 0 1 0 0 18 0 0 0 2 0 16 6 213644 20 0 0 9 0 0 0 0 0 0 0 0 0 0 0 12 0 0 0 0 0
480 TGT 0 0 0 0 0 0 0 0 0 0 0 2 0 0 0 0 0 0 0 0 0 0 0 0 0 0 0 1 0 0 0 0 0 0 0 0 0 0 0 0 0 0 0 7 0 0 0 0 0 0 0 40 0 0 0 0 0 28 11 213568 0 0 0 11
481 TTT 0 0 0 0 0 0 0 0 0 0 0 0 0 0 0 0 0 0 0 0 0 1 0 0 0 0 0 0 0 0 4 15 0 0 0 0 0 0 0 0 0 0 0 0 0 0 0 6 0 0 0 4 0 0 0 12 0 0 0 0 0 17 1 213664
482 GAG 0 6 18 6 0 0 0 0 0 1 0 3 0 0 2 0 4 0 1 0 0 0 0 0 0 0 0 0 0 0 0 4 32 10 213465 29 3 1 1 0 10 2 46 1 0 0 9 7 0 3 13 0 0 0 2 0 0 0 0 0 2 0 0 0
483 TTC 0 0 0 0 0 0 0 0 0 0 0 0 0 1 3 0 0 0 0 0 0 0 0 0 0 0 0 0 3 4 1 0 0 0 0 0 0 0 0 0 0 0 0 0 0 0 0 0 0 0 0 0 0 13 0 0 0 3 0 0 71 213007 3 29
484 TAC 0 1 0 0 0 0 0 0 0 0 0 0 0 0 0 0 0 47 4 6 0 0 0 0 0 0 1 1 2 0 7 0 0 2 0 0 0 75 0 0 0 0 0 0 0 0 2 0 71 213578 0 31 0 3 0 0 0 18 1 0 6 7 3 6
485 CAC 0 17 0 0 0 0 0 0 0 0 0 0 0 0 0 0 16 213241 0 27 0 5 0 0 0 5 0 0 0 1 0 0 0 2 0 0 0 0 0 0 0 0 0 0 0 0 0 0 0 23 0 0 0 0 0 0 0 0 0 0 0 0 0 0
486 AAG 16 1 213646 17 0 0 3 0 0 1 49 3 0 0 0 0 0 0 2 0 0 0 3 0 0 0 0 5 0 0 2 4 1 1 14 3 21 5 13 7 1 0 2 0 3 0 5 0 0 0 4 0 0 8 2 5 0 0 0 0 6 0 5 0
487 TGT 0 0 0 0 0 0 0 0 0 0 0 0 0 0 0 0 0 0 0 0 0 0 0 0 0 0 0 14 0 0 0 0 0 0 0 0 0 0 0 0 0 0 0 3 0 0 0 0 0 0 0 14 0 0 0 1 0 17 5 213664 0 0 0 17
488 GAC 0 25 0 0 0 2 0 0 0 0 0 4 0 0 0 0 0 1 0 0 0 0 0 0 0 0 0 0 0 0 0 0 29 213095 2 30 0 1 0 0 0 32 0 0 0 1 0 0 0 10 0 0 1 22 0 0 0 0 0 0 0 0 0 0
489 AAT 5 14 1 213478 0 0 0 0 0 0 0 20 0 0 0 1 0 0 0 3 0 0 0 0 0 0 0 0 0 0 0 0 0 11 0 19 0 0 0 1 0 0 0 0 0 0 0 0 0 0 0 0 0 0 0 0 0 0 0 0 0 0 0 0
490 GAA 36 3 0 0 8 0 0 1 27 0 7 29 0 0 5 13 1 0 0 0 1 0 0 0 0 3 0 10 1 0 0 5 212516 1 15 3 0 6 0 2 17 1 41 2 0 0 0 0 23 0 0 2 12 0 6 0 0 0 5 0 0 0 0 4
491 TGC 0 0 0 0 0 0 0 0 0 5 0 0 0 0 0 0 0 0 0 0 0 0 0 0 0 4 0 0 0 1 0 0 0 0 0 0 0 0 0 0 0 1 1 0 0 0 0 0 0 22 0 0 0 0 0 0 27 213292 3 54 0 12 0 0
492 ATG 0 0 3 0 0 0 5 0 0 0 2 0 50 2 213229 10 0 0 0 0 0 0 0 0 0 0 0 0 0 0 3 0 0 0 0 0 0 0 0 0 0 0 0 0 0 0 12 1 0 0 0 0 0 0 0 0 0 0 0 0 0 0 0 0
493 GAA 53 2 0 4 0 1 0 0 1 1 0 0 0 0 7 0 1 3 0 0 0 0 0 0 1 0 0 0 0 0 0 0 211806 36 9 2 2 1 1 13 43 0 9 2 3 0 0 0 10 0 0 0 7 12 16 0 0 0 4 0 0 0 0 4
494 AGT 0 3 0 25 3 0 0 3 9 19 6 212619 0 0 7 57 0 0 3 0 0 0 0 0 1 0 3 1 0 0 0 0 0 0 10 0 3 0 0 2 0 0 0 9 0 0 0 0 0 0 0 0 0 2 0 4 0 0 0 2 0 0 0 0
495 GTA 0 0 0 0 0 0 0 0 0 0 0 0 40 0 0 9 0 0 0 0 0 0 0 0 0 0 0 0 0 0 0 0 0 0 0 1 14 0 0 0 5 0 0 0 213191 3 61 6 0 0 0 0 0 0 0 0 0 0 0 0 15 1 0 0
496 AGA 34 0 1 0 0 0 0 0 213592 3 14 0 10 0 0 0 0 0 2 0 0 0 0 0 2 1 1 2 0 0 0 0 0 0 0 0 0 0 0 0 18 0 0 0 0 0 0 0 0 0 0 0 0 0 0 0 5 0 0 0 0 3 0 0
497 AAT 23 5 1 212995 15 1 0 22 0 97 2 50 12 6 62 6 21 13 28 32 0 0 0 0 31 16 0 6 11 1 5 5 11 2 0 30 37 1 0 0 0 5 0 0 17 14 16 35 0 0 0 0 14 0 122 37 0 0 0 0 4 1 5 19
498 GGG 0 0 0 0 0 0 0 0 0 3 23 0 0 0 0 1 2 0 4 4 0 0 0 0 0 0 0 0 0 0 0 0 0 0 19 0 0 0 1 11 28 24 213434 39 0 0 116 0 0 0 0 0 0 0 4 0 0 1 17 0 0 0 0 0
499 ACT 35 0 0 37 2 15 23 213280 4 0 1 5 0 0 31 21 0 0 0 1 0 0 0 0 4 0 0 4 20 0 2 2 5 4 0 4 0 0 10 35 0 0 0 0 45 0 2 0 0 0 0 83 0 2 5 10 0 1 0 2 10 2 0 0
500 TAT 0 0 0 1 0 0 0 0 0 0 0 0 0 0 0 0 0 0 0 25 0 0 0 0 0 0 0 0 0 0 0 0 0 0 0 4 0 0 0 0 0 0 0 0 0 0 0 0 0 7 1 213866 0 0 0 0 0 0 0 17 0 0 0 1
501 GAT 16 7 0 84 0 0 0 3 0 1 2 0 0 2 0 0 1 0 3 0 11 0 0 0 0 0 2 0 0 0 0 8 2 6 0 213356 0 1 4 24 0 0 0 9 0 0 1 6 0 0 0 27 0 0 0 0 0 15 3 2 0 0 0 1
502 TAT 0 0 0 0 0 0 2 0 0 0 0 0 0 0 0 0 0 8 0 23 0 0 0 0 0 0 0 0 3 0 0 0 0 0 0 1 3 0 8 0 9 1 30 3 0 0 0 1 3 21 1 213771 2 2 0 1 0 0 0 9 0 0 0 0
503 CCA 1 0 0 5 13 4 0 0 6 7 0 0 6 0 43 2 9 0 0 2 213525 54 16 0 2 10 0 2 5 0 0 0 0 0 0 2 1 3 0 0 0 0 4 0 0 0 0 0 0 0 0 0 10 0 0 0 0 0 0 0 0 0 0 4
504 AAA 213640 0 15 3 1 0 0 1 9 0 8 0 1 0 17 6 5 5 0 0 0 0 0 0 0 0 0 3 9 0 1 0 4 0 1 0 0 0 1 5 1 0 2 4 0 1 1 50 1 2 0 2 0 1 1 0 0 0 6 1 12 0 5 9
505 TAT 0 0 0 2 0 0 0 0 0 0 2 0 0 0 0 0 0 0 0 17 0 0 0 0 0 0 0 0 0 0 0 0 0 0 0 0 0 0 0 0 0 0 0 0 0 0 0 0 1 4 2 213840 0 0 0 2 0 0 0 11 0 0 0 4
506 TCA 0 0 3 4 3 9 1 0 0 6 0 1 1 1 0 0 0 0 0 38 8 0 0 0 1 0 0 0 0 0 3 4 6 0 0 0 1 0 0 0 0 0 0 2 0 0 3 0 12 0 0 1 213318 17 105 4 0 0 39 4 32 0 1 11
507 GAA 24 0 0 0 0 0 9 0 2 2 0 5 5 0 0 11 0 3 2 0 16 0 0 2 0 0 7 0 0 3 7 0 213321 4 8 3 4 0 0 1 26 1 6 11 2 0 10 0 23 3 0 0 0 0 0 0 0 0 0 0 0 0 4 0
508 GAA 15 1 0 0 0 0 2 3 0 7 0 0 0 0 0 1 0 2 0 0 0 0 0 0 0 0 0 0 0 123 20 3 213260 5 16 10 0 4 0 1 12 0 0 0 16 21 27 5 22 3 0 0 3 7 2 0 0 0 0 0 0 1 0 2
509 TCA 0 0 0 0 1 0 0 8 0 1 0 1 72 2 5 26 0 0 0 0 9 0 0 0 0 0 0 0 1 0 0 6 0 0 0 0 20 8 3 5 0 0 4 0 9 12 0 2 7 0 0 1 213258 3 44 24 0 0 0 0 8 0 5 0
510 AAG 32 1 213065 24 0 0 9 0 1 13 36 1 2 0 2 2 1 0 2 0 0 0 0 0 4 2 4 2 9 3 0 0 0 0 6 0 0 23 15 1 0 0 2 0 2 0 1 0 0 0 1 4 0 0 0 2 0 0 8 0 4 16 0 9
511 TTG 0 0 0 0 0 0 0 7 0 0 1 0 0 0 7 0 0 0 0 0 0 0 0 0 0 0 0 0 0 0 13 0 0 0 0 0 0 1 0 0 0 0 10 0 0 18 1 2 0 0 1 0 0 5 5 0 0 2 3 0 35 0 212414 22
512 AAC 35 213074 27 11 0 0 0 1 0 51 0 0 0 7 5 0 2 1 0 0 0 0 0 0 9 3 0 1 6 0 0 1 0 25 4 0 2 1 0 0 0 0 0 4 0 42 9 7 0 17 0 0 2 0 0 0 0 0 0 0 1 1 1 0
513 AGG 6 0 38 5 2 2 0 0 34 4 212737 87 0 1 25 6 3 0 0 9 0 0 0 2 8 3 3 2 0 0 0 2 0 0 0 0 0 0 7 7 0 1 42 0 0 1 2 2 0 0 0 1 0 5 2 4 0 0 7 0 1 2 13 4
514 GAA 28 0 0 0 0 0 0 1 0 0 0 0 0 0 4 0 13 0 0 0 0 1 0 2 0 6 0 0 0 4 0 4 212252 6 31 10 9 0 0 0 15 8 0 0 2 0 0 0 15 0 0 0 0 0 5 1 0 0 0 0 0 0 0 7
515 AAG 25 2 212574 21 9 0 25 0 0 6 73 14 0 5 9 1 2 0 1 0 0 3 0 0 0 5 17 0 0 0 0 1 0 0 78 4 1 0 0 0 19 0 18 4 0 5 33 15 0 0 1 2 0 14 0 0 0 0 0 0 20 0 6 9
516 ATA 0 0 0 0 4 0 0 0 1 0 0 0 213508 6 30 5 0 0 0 0 0 0 0 0 0 0 0 0 3 0 0 0 0 0 0 0 0 0 0 0 0 0 0 0 4 7 3 1 0 0 0 0 0 0 0 0 0 0 0 0 0 0 0 0
517 GAT 5 6 1 21 7 7 0 0 0 3 3 0 0 2 0 6 5 0 47 16 0 0 1 0 7 0 8 3 1 2 14 4 8 3 10 212463 3 0 1 2 11 0 1 35 3 0 0 3 0 0 0 55 8 32 1 31 0 0 1 0 0 4 6 5
518 GGA 6 0 3 0 20 4 25 8 76 2 2 93 1 18 0 7 4 0 5 14 16 0 3 8 0 10 0 18 7 0 1 0 17 0 3 0 23 9 0 0 209414 27 49 24 17 7 14 19 0 0 0 3 1 0 0 15 9 0 0 0 18 13 0 4
519 GTG 0 0 0 0 3 2 2 2 0 0 0 0 7 0 27 0 0 0 0 0 0 0 0 1 0 1 0 0 8 2 1 0 0 0 2 0 0 0 13 0 0 0 3 0 31 1 210647 12 0 0 0 0 0 0 0 0 0 0 0 0 4 0 22 0
520 AAA 212740 12 19 9 6 0 0 1 12 0 0 6 0 0 0 2 6 5 0 0 3 4 0 0 0 3 11 0 0 0 0 0 16 0 0 0 0 0 2 0 0 0 1 2 9 0 0 4 2 0 0 0 3 0 5 3 0 0 0 0 1 0 4 0
521 TTG 0 0 0 0 0 0 0 0 0 1 0 0 15 0 5 1 2 0 0 0 0 0 2 0 0 0 0 0 0 5 6 8 0 0 2 0 0 0 0 0 0 1 6 0 7 0 2 1 0 0 2 0 0 6 7 0 0 0 9 0 9 0 210639 14
522 GAA 27 0 0 10 0 1 11 3 0 0 0 0 0 0 0 0 2 0 2 0 0 0 0 0 0 2 0 0 0 0 0 0 209589 8 5 1 7 0 0 0 21 0 3 0 0 0 0 0 42 0 0 4 0 0 3 0 0 0 0 0 0 0 0 0
523 TCA 0 0 4 3 2 0 2 0 19 0 0 4 1 2 0 0 4 0 0 0 21 0 0 0 0 8 0 0 6 0 0 0 0 0 2 4 1 2 0 0 4 0 0 0 0 0 6 0 37 3 0 6 209698 0 15 8 0 0 3 0 2 0 8 0
524 ATG 0 2 5 1 0 7 19 5 0 9 2 1 21 8 206866 19 16 0 0 0 4 1 1 0 0 4 0 0 0 0 7 0 1 0 5 14 0 0 0 1 11 0 0 5 7 4 10 17 0 0 0 0 0 5 14 0 0 0 0 1 0 0 2 2
525 GGG 0 0 0 0 0 0 0 0 0 0 11 4 0 0 0 0 0 0 1 0 0 0 0 0 0 0 1 0 0 0 0 0 0 8 36 13 0 0 0 0 33 13 205038 35 0 0 11 0 0 0 0 0 0 0 0 3 0 0 19 0 0 0 0 0
526 GTG 0 0 0 0 0 0 5 0 0 0 0 10 8 1 47 0 3 0 1 0 1 1 0 0 0 0 0 0 1 0 24 2 14 6 10 4 5 10 8 1 0 0 8 2 96 14 201220 12 0 0 0 2 0 0 0 1 0 0 2 1 13 0 31 3
527 TAT 0 1 0 2 4 0 0 0 0 0 0 1 7 0 1 6 0 1 1 96 0 6 0 1 0 0 0 0 0 0 0 0 0 0 0 0 0 0 0 0 0 0 0 0 0 0 0 0 2 21 3 207727 0 0 0 0 0 0 2 10 0 0 0 13
528 CAG 0 4 22 5 0 0 0 0 0 0 0 0 0 1 0 0 16 1 204083 17 0 0 7 0 0 0 54 2 0 0 0 0 3 0 6 0 0 0 0 0 0 0 9 0 0 0 0 0 0 0 11 0 3 10 0 0 0 0 0 0 0 2 0 1
529 ATT 0 0 0 1 0 0 0 9 0 0 0 1 3 12 1 209825 17 4 1 1 0 0 0 0 0 0 0 0 0 0 0 1 0 0 0 0 0 1 0 0 4 0 0 0 0 0 0 6 0 1 0 0 0 0 4 0 0 1 2 0 0 0 0 2
530 CTG 0 0 0 0 0 0 0 0 0 0 0 0 0 0 40 0 0 0 3 0 0 0 13 0 0 0 1 0 25 7 211541 5 0 0 0 0 0 0 0 0 0 0 0 0 0 0 5 0 0 0 0 0 0 0 0 3 0 0 0 0 4 1 16 0
531 GCG 0 0 0 0 0 13 4 0 0 0 0 0 0 0 0 0 0 0 0 0 0 0 0 0 0 0 0 0 0 0 0 2 0 0 38 0 17 0 211939 23 0 3 4 8 0 0 47 0 0 0 0 0 0 1 17 22 0 0 1 0 1 0 0 0
532 ATC 0 0 0 0 0 9 0 0 0 3 0 0 79 212238 2 10 0 0 0 0 0 0 0 0 1 0 0 0 0 2 0 0 0 0 0 3 0 0 0 1 0 0 0 0 0 16 0 0 0 0 0 0 0 0 0 0 0 0 0 0 0 7 0 0
533 TAC 0 6 0 0 0 0 0 0 0 0 0 0 0 0 0 0 0 59 0 0 0 0 0 0 0 0 0 0 0 0 0 0 0 3 0 0 0 0 0 0 0 0 0 0 0 0 0 0 52 211408 3 15 0 4 0 0 0 9 0 0 0 0 0 0
534 TCA 0 0 0 0 3 0 0 0 0 0 0 0 0 0 0 0 0 0 0 0 12 0 0 0 0 0 0 0 0 0 0 0 0 0 0 0 0 0 0 5 0 0 0 0 0 0 0 0 95 0 0 0 210409 5 41 3 3 0 0 0 7 0 0 0
535 ACT 0 1 0 57 8 19 60 212918 0 0 0 2 0 0 0 14 0 0 0 0 0 0 0 3 0 0 0 0 0 0 0 0 0 0 0 0 0 0 9 13 0 3 0 0 0 0 0 0 0 0 0 0 1 9 1 0 0 0 0 0 0 0 0 0
536 GTC 0 0 0 0 0 3 0 6 0 0 0 0 3 53 0 0 0 0 0 0 0 0 0 0 0 0 0 0 0 2 0 0 0 2 0 0 0 5 1 7 0 0 0 0 55 211966 0 24 0 0 0 0 0 0 0 0 0 0 0 2 1 12 0 0
537 GCC 0 0 0 0 2 45 0 1 0 2 0 1 2 1 0 0 0 0 0 0 0 0 0 0 0 0 0 0 0 0 0 0 0 21 0 0 11 212917 17 74 0 0 0 0 0 7 2 0 0 0 0 0 0 17 0 1 0 0 0 0 0 0 0 0
538 AGT 0 0 0 14 0 0 15 18 5 12 4 213543 0 0 0 15 0 0 0 0 0 0 2 0 0 0 0 1 2 0 0 0 0 0 0 0 6 0 0 1 0 0 1 10 0 0 1 1 0 0 0 0 0 0 14 0 0 0 0 3 0 0 0 0
539 TCA 0 0 0 1 2 3 0 6 0 0 0 4 0 0 0 0 0 0 0 0 10 0 0 0 0 0 0 0 0 0 0 0 0 0 0 0 3 0 0 0 5 0 0 4 0 0 1 0 46 0 0 0 212708 4 9 3 0 0 0 0 16 0 0 0
540 CTG 0 0 0 0 0 4 12 4 0 1 0 3 0 0 50 13 0 0 2 0 0 0 20 0 0 0 1 0 47 3 213071 3 0 0 3 0 2 1 0 0 0 2 4 2 5 2 15 0 0 0 0 0 6 1 3 4 0 0 6 0 0 3 13 5
541 GTG 0 0 0 0 0 0 0 2 0 0 1 0 0 45 21 0 0 0 0 0 1 0 11 1 0 0 0 0 1 3 15 0 0 0 1 0 3 0 4 0 0 0 2 0 38 48 212041 49 0 3 4 2 1 0 0 0 0 0 4 0 0 9 77 4
542 CTT 0 0 0 0 5 0 0 3 0 0 0 0 7 13 1 59 0 1 0 5 0 4 0 53 0 0 0 3 8 16 9 212378 0 0 0 1 0 0 20 0 1 1 1 0 3 1 0 14 0 0 0 2 2 0 1 0 0 5 0 1 0 0 6 31
543 TTG 0 0 0 0 0 0 0 0 0 0 0 0 1 0 7 0 0 0 0 0 0 0 0 0 0 0 0 0 0 0 14 0 0 0 0 0 2 0 28 0 4 0 0 1 0 0 2 0 0 0 2 0 0 0 34 0 0 0 40 10 27 1 212658 21
544 GTC 0 0 0 0 0 0 0 0 0 0 0 0 0 47 0 0 0 0 0 0 0 0 0 0 0 0 0 0 0 2 0 0 0 1 0 0 0 15 0 0 0 3 0 0 53 211995 5 16 0 0 0 0 0 0 0 1 0 0 0 0 0 22 0 0
545 TCC 0 0 0 0 1 2 0 0 0 0 0 0 0 0 0 0 0 0 0 0 0 61 0 0 0 0 0 0 7 5 2 2 0 0 0 0 0 1 0 0 0 0 0 0 0 0 0 0 0 36 0 0 28 212538 2 12 0 1 0 0 0 7 0 0
546 CTG 0 0 0 0 0 0 0 0 0 0 0 0 0 0 21 0 0 0 3 0 0 0 37 1 0 0 12 0 29 8 212798 6 0 0 0 0 0 0 0 0 0 0 0 0 0 0 4 0 0 0 0 0 0 0 0 0 0 0 0 0 0 0 12 0
547 GGG 0 0 0 0 1 0 0 0 0 1 8 0 0 0 0 0 0 0 0 0 0 0 0 0 0 0 0 0 0 0 0 0 0 0 16 0 0 0 0 0 13 1 213277 19 0 0 20 0 0 0 0 0 0 0 0 0 0 0 7 0 0 0 0 0
548 GCA 0 0 0 0 52 0 0 0 0 0 0 0 0 0 0 0 0 0 0 0 11 0 0 0 0 0 0 0 0 0 0 0 20 0 0 0 211672 1 7 2 34 0 0 0 36 0 0 0 0 0 0 0 1507 0 0 0 0 0 0 0 0 0 0 0
549 ATC 0 4 0 0 0 33 0 0 0 0 0 0 33 213392 1 6 0 0 0 0 0 0 0 0 0 0 0 0 5 0 0 25 0 0 0 0 0 12 0 0 0 0 0 0 0 20 0 0 1 0 0 0 0 0 0 0 0 0 0 0 0 4 2 2
550 AGT 0 0 0 21 7 4 0 7 1 17 7 212460 0 0 0 127 0 0 0 0 0 0 0 0 0 0 0 1 1 0 0 2 0 0 0 0 19 0 0 5 0 0 0 19 0 0 3 8 0 0 0 0 2 0 0 3 0 0 0 7 9 0 2 8
551 TTC 0 0 0 0 0 0 0 3 0 0 0 1 0 9 0 0 3 0 0 0 0 0 0 0 0 0 0 0 0 3 1 0 0 0 0 0 0 75 0 2 3 0 0 0 0 8 3 0 0 4 0 4 2 8 0 0 0 7 0 0 37 213407 5 13
552 TGG 0 1 0 0 0 0 0 1 0 5 0 0 0 0 0 0 0 0 0 0 0 0 0 0 0 0 18 0 0 1 0 0 0 0 0 0 0 0 0 0 0 0 10 0 0 0 0 0 0 0 20 0 0 0 0 0 17 1 213404 38 0 0 10 3
553 ATG 0 0 3 0 0 0 7 0 0 2 5 0 24 0 213030 10 1 0 0 0 0 0 0 3 0 0 0 0 0 0 1 1 0 0 0 0 6 0 0 10 0 9 0 0 0 0 19 0 0 0 0 0 0 3 1 0 0 0 0 0 0 0 5 0
554 TGT 0 0 0 0 0 0 0 0 0 0 0 0 0 3 12 0 0 0 0 0 0 0 0 0 0 0 0 5 0 0 11 0 0 0 0 0 0 0 5 0 0 0 0 3 3 0 0 0 0 0 0 33 0 0 1 1 0 18 2 213316 7 0 0 28
555 TCT 3 0 0 3 0 0 0 0 0 2 0 2 7 3 0 0 0 2 2 0 0 0 3 8 0 0 0 0 17 2 0 2 2 2 3 0 0 0 1 1 1 0 1 0 4 0 0 12 0 1 0 159 2 29 33 212454 0 0 8 0 0 5 0 12
556 AAT 5 13 16 213668 0 0 0 6 0 4 0 5 0 0 0 1 0 0 0 4 0 0 0 0 0 0 0 0 2 7 0 0 0 0 0 17 0 0 0 3 0 0 0 0 1 0 0 17 0 0 0 0 0 0 0 2 0 0 0 0 0 0 0 0
557 GGG 0 0 0 0 0 0 0 0 0 0 17 0 0 0 0 0 0 0 0 0 0 0 0 0 2 0 0 0 0 0 0 0 0 0 18 0 0 2 1 0 24 1 213270 9 0 0 12 0 0 0 0 0 0 0 0 0 0 0 16 0 0 0 0 0
558 TCT 0 0 0 0 1 0 0 1 0 0 0 0 2 0 0 0 0 0 0 0 0 0 0 7 0 0 0 0 0 3 6 5 0 0 0 0 1 0 0 1 0 0 0 0 0 0 12 1 0 0 1 53 19 8 12 213081 0 0 0 0 1 3 0 11
559 TTG 0 0 0 0 0 0 0 0 0 0 0 0 0 0 4 0 0 0 0 0 0 0 0 0 0 0 0 0 0 0 22 0 0 0 0 0 0 0 0 0 0 0 0 0 0 0 0 3 0 0 5 0 0 0 22 0 0 0 3 1 19 0 213701 18
560 CAG 0 0 27 0 0 0 0 3 0 0 0 0 0 0 2 0 19 1 213439 26 0 0 0 0 0 0 19 0 0 0 3 0 1 0 6 0 0 0 0 0 0 0 0 0 0 0 0 0 0 0 117 0 0 4 0 0 0 0 0 0 0 0 0 0
561 TGC 0 0 0 0 0 0 0 0 0 0 0 0 6 0 0 1 0 0 0 0 0 0 0 0 0 7 0 0 22 0 0 0 0 0 0 0 2 0 2 0 0 0 0 2 7 0 11 9 0 91 0 0 0 4 0 0 39 213331 2 17 0 17 0 0
562 AGA 33 2 0 0 0 0 0 24 213597 1 13 1 12 0 0 1 1 0 0 0 0 0 0 0 22 1 12 5 6 11 0 0 19 0 2 1 1 0 0 2 19 0 2 0 2 0 2 3 0 0 0 1 0 0 0 4 1 0 0 0 2 0 0 0
563 ATA 4 0 0 0 11 0 0 0 1 0 0 0 213588 4 13 4 0 0 0 0 0 0 0 0 0 0 0 0 1 0 0 0 0 0 0 0 0 0 0 0 0 0 0 0 18 0 0 24 0 0 0 0 0 0 0 0 0 0 0 0 0 3 2 0
564 TGC 0 0 0 0 0 0 0 0 0 0 0 0 0 0 0 0 0 0 0 0 0 0 0 0 0 0 0 0 0 0 0 0 0 0 1 0 0 0 0 0 0 1 0 0 0 0 0 0 0 40 0 0 0 3 0 0 23 213364 5 57 0 11 0 0
565 ATC 0 1 0 0 0 11 0 0 0 1 0 0 23 213052 4 10 0 0 0 0 0 0 0 0 0 0 0 0 0 7 0 12 0 0 0 0 0 0 0 0 0 0 0 0 0 4 0 0 0 0 0 0 0 0 0 0 0 0 0 1 0 2 0 0
566 TGA 0 0 0 0 0 0 0 0 2 0 0 0 0 0 0 0 0 0 0 0 0 0 0 0 59 0 0 0 0 0 0 0 0 0 0 0 0 0 0 0 3 0 0 0 0 0 0 0 21 0 0 0 1 0 0 1 213398 4 15 0 12 0 0 0
