# Supplementary material for: Complete mapping of viral escape from neutralizing antibodies
Source: PLoS Pathog. 2017 Mar 13;13(3):e1006271. doi: 10.1371/journal.ppat.1006271 (PMC5363992; doi:10.1371/journal.ppat.1006271)
Supplement: S2 File — This ZIP archive contains the computer code to perform the data analysis described in this manuscript. The analysis is performed by the iPython notebook found in the ZIP archive. (ZIP) [file ppat.1006271.s008.zip › S2_File/counts_and_alignments/L3_mock_summarystats.txt]

total read pairs = 9195791
read pairs that fail Illumina filter = 0
low quality read pairs = 808580
barcodes randomly purged = 0
discarded barcodes with 1 reads = 224030
aligned barcodes with 2 reads = 148928
discarded barcodes with 2 reads = 2001
un-alignable barcodes with 2 reads = 16722
aligned barcodes with 3 reads = 196292
discarded barcodes with 3 reads = 3701
un-alignable barcodes with 3 reads = 21806
aligned barcodes with 4 reads = 221197
discarded barcodes with 4 reads = 5408
un-alignable barcodes with 4 reads = 22026
aligned barcodes with 5 reads = 215196
discarded barcodes with 5 reads = 6670
un-alignable barcodes with 5 reads = 20656
aligned barcodes with 6 reads = 183488
discarded barcodes with 6 reads = 6847
un-alignable barcodes with 6 reads = 17132
aligned barcodes with 7 reads = 140880
discarded barcodes with 7 reads = 5990
un-alignable barcodes with 7 reads = 13206
aligned barcodes with 8 reads = 98821
discarded barcodes with 8 reads = 4852
un-alignable barcodes with 8 reads = 9077
aligned barcodes with 9 reads = 64034
discarded barcodes with 9 reads = 3460
un-alignable barcodes with 9 reads = 5658
aligned barcodes with 10 reads = 38071
discarded barcodes with 10 reads = 2313
un-alignable barcodes with 10 reads = 3460
aligned barcodes with 11 reads = 21123
discarded barcodes with 11 reads = 1408
un-alignable barcodes with 11 reads = 1830
aligned barcodes with 12 reads = 11169
discarded barcodes with 12 reads = 870
un-alignable barcodes with 12 reads = 960
aligned barcodes with 13 reads = 5449
discarded barcodes with 13 reads = 457
un-alignable barcodes with 13 reads = 457
aligned barcodes with 14 reads = 2551
discarded barcodes with 14 reads = 246
un-alignable barcodes with 14 reads = 206
aligned barcodes with 15 reads = 1180
discarded barcodes with 15 reads = 148
un-alignable barcodes with 15 reads = 96
aligned barcodes with 16 reads = 555
discarded barcodes with 16 reads = 75
un-alignable barcodes with 16 reads = 44
aligned barcodes with 17 reads = 241
discarded barcodes with 17 reads = 37
un-alignable barcodes with 17 reads = 11
aligned barcodes with 18 reads = 95
discarded barcodes with 18 reads = 23
un-alignable barcodes with 18 reads = 14
aligned barcodes with 19 reads = 58
discarded barcodes with 19 reads = 10
un-alignable barcodes with 19 reads = 2
aligned barcodes with 20 reads = 27
discarded barcodes with 20 reads = 8
un-alignable barcodes with 20 reads = 3
aligned barcodes with 21 reads = 12
discarded barcodes with 21 reads = 7
aligned barcodes with 22 reads = 6
discarded barcodes with 22 reads = 1
un-alignable barcodes with 22 reads = 2
aligned barcodes with 23 reads = 5
discarded barcodes with 23 reads = 1
aligned barcodes with 24 reads = 4
aligned barcodes with 25 reads = 1
discarded barcodes with 25 reads = 1
aligned barcodes with 26 reads = 2
aligned barcodes with 30 reads = 1
