# Supplementary material for: Complete mapping of viral escape from neutralizing antibodies
Source: PLoS Pathog. 2017 Mar 13;13(3):e1006271. doi: 10.1371/journal.ppat.1006271 (PMC5363992; doi:10.1371/journal.ppat.1006271)
Supplement: S2 File — This ZIP archive contains the computer code to perform the data analysis described in this manuscript. The analysis is performed by the iPython notebook found in the ZIP archive. (ZIP) [file ppat.1006271.s008.zip › S2_File/differential_selections/biorep_avg_H17L10_mutdiffsel.txt]

site	wt	mut	diffsel
182	V	R	7.44640934073
186	G	T	7.30902581369
186	G	E	7.27287090297
253	G	L	7.20397635823
220	S	P	6.8294888109
186	G	R	6.79433184171
253	G	R	6.69795528694
253	G	E	6.52589129623
254	D	Q	6.49721526811
254	D	H	6.46149685074
253	G	N	6.19122228813
182	V	Y	6.12555764016
220	S	R	6.02887729413
234	P	K	5.54766581285
234	P	R	5.54560261154
253	G	K	5.23824718518
186	G	P	5.17354642604
253	G	Q	5.06960000902
252	P	D	4.79554234851
182	V	W	4.6351355315
182	V	K	4.61617533937
223	N	S	4.5862856387
254	D	K	4.56003777691
253	G	D	4.2607443821
182	V	E	4.21546699523
186	G	S	4.20529747805
182	V	Q	4.10591778141
253	G	F	4.05119595501
253	G	H	4.0167354209
253	G	T	3.96627665376
186	G	D	3.77229377633
182	V	S	3.75776758139
186	G	L	3.69350053913
253	G	Y	3.4833910335
220	S	K	3.3846403578
184	N	E	3.32379120616
318	E	T	3.31326872092
186	G	H	3.25503761506
253	G	M	3.23569193832
182	V	H	3.11347047305
220	S	L	2.94753795984
182	V	D	2.76277848306
184	N	T	2.75531397852
523	S	A	2.70266679793
186	G	Q	2.6945008897
182	V	A	2.59449064207
236	V	R	2.49714017515
137	E	S	2.47726689511
253	G	W	2.46933386665
235	K	I	2.42842821057
220	S	M	2.42692145082
32	T	V	2.38080822298
220	S	I	2.37297560957
182	V	N	2.32874562066
525	G	S	2.31063914087
220	S	Q	2.24568751783
182	V	T	2.174427631
251	E	N	2.16287817977
254	D	S	2.12576327652
400	E	A	2.08967245146
106	A	T	2.06160472821
277	F	P	2.0210408381
156	G	D	1.98151412216
386	N	M	1.89397173425
313	P	K	1.8405682691
254	D	E	1.83365316971
277	F	S	1.78171230759
299	Q	L	1.76009189416
289	H	L	1.74468023028
381	Q	R	1.7430651158
186	G	I	1.71283639309
185	K	I	1.68997821277
218	A	F	1.6862921242
171	G	A	1.68186820952
173	S	Y	1.67204889111
127	S	R	1.66896172386
277	F	A	1.66142430983
411	K	P	1.62544951095
100	P	W	1.61832366276
11	A	I	1.55860358784
562	R	Q	1.52300003034
220	S	E	1.51415342309
561	C	I	1.51355535098
494	S	A	1.50081315648
128	L	V	1.49519047806
378	A	C	1.48151393051
525	G	A	1.47328663197
514	E	A	1.43696693612
115	Y	T	1.42531223703
223	N	T	1.42288556866
135	P	N	1.41885976331
373	Q	H	1.4177986773
484	Y	W	1.40966726069
288	M	R	1.40880213325
221	N	D	1.39951080205
251	E	R	1.39348356112
86	S	A	1.37337938609
273	L	V	1.36959772259
205	Q	R	1.34104680251
54	H	T	1.34068662568
242	R	W	1.32587500708
101	N	R	1.31805116871
390	G	L	1.31511620926
220	S	T	1.30307664237
342	Y	C	1.29572022576
236	V	S	1.29240961201
186	G	K	1.28487725064
60	K	H	1.27780207924
16	D	G	1.25142431468
252	P	V	1.24588000613
277	F	V	1.24037906437
179	N	K	1.24027979164
155	R	M	1.23609589359
220	S	D	1.23167932475
127	S	Q	1.21001529544
186	G	V	1.207711512
202	D	V	1.19893122633
337	I	R	1.19323315193
390	G	K	1.18092803291
57	K	W	1.16497926537
415	N	S	1.16315426716
390	G	M	1.15614774626
86	S	Y	1.13936016394
70	G	A	1.13611614937
345	L	P	1.13089470232
140	W	Y	1.13070843261
556	N	M	1.12001976013
12	F	V	1.10781430463
510	K	Y	1.10379492814
141	P	K	1.09997508556
396	N	D	1.09773500059
390	G	R	1.08760022531
231	A	D	1.083757807
75	T	S	1.08348048599
255	T	P	1.08231333362
60	K	T	1.07730852132
299	Q	T	1.06485988654
236	V	L	1.05579562868
248	T	Y	1.05003101064
183	N	S	1.04456180388
521	L	I	1.04063652017
184	N	G	1.03473877995
145	F	M	1.03388966644
73	N	Q	1.02564647025
504	K	A	1.02387138788
229	E	L	1.02300493201
546	L	M	1.01478971595
386	N	E	1.01386918653
427	V	S	1.00859543895
506	S	L	1.00324601863
168	T	M	1.00105837351
255	T	W	1.00104596007
321	K	L	0.995906334843
10	Y	S	0.988987812443
543	L	G	0.982575651596
184	N	R	0.980465356635
165	L	G	0.978554307863
460	N	S	0.97362208616
404	T	R	0.97222103996
146	N	Y	0.953063252937
185	K	L	0.952544360782
392	T	R	0.946883296471
253	G	C	0.945097333118
137	E	A	0.940843599721
421	E	G	0.936920704757
91	R	A	0.933415119297
192	L	P	0.925074032137
419	R	K	0.923868221881
186	G	N	0.918919135005
431	F	I	0.913321234884
53	S	Y	0.907771469294
361	I	L	0.9050187667
206	S	G	0.904902689222
315	T	I	0.897661929135
540	L	A	0.888108639721
103	E	T	0.887217051469
294	K	I	0.8765290828
3	A	L	0.873465648795
94	S	A	0.87268298332
251	E	L	0.868240477966
278	E	T	0.858947491127
527	Y	H	0.844948125866
2	K	Q	0.844587886325
251	E	G	0.843669184462
145	F	D	0.837016253397
231	A	S	0.833400630787
2	K	I	0.823696768144
341	Q	N	0.81831240932
279	S	C	0.816930773589
360	M	I	0.812317905758
2	K	H	0.811771260769
154	H	L	0.810784958143
251	E	H	0.810770766566
288	M	P	0.810625533924
99	T	I	0.809577261084
466	K	R	0.808613747814
546	L	F	0.807699618678
106	A	S	0.807482610819
362	D	V	0.805920606002
232	A	R	0.800538617375
179	N	C	0.800450599034
540	L	T	0.792278299942
91	R	M	0.790147744471
516	I	V	0.789686381602
350	A	V	0.789345518686
34	D	G	0.788572577888
186	G	F	0.788134634947
306	L	P	0.783505887595
418	K	N	0.780210783614
182	V	C	0.77782267524
299	Q	P	0.774495201954
450	T	A	0.771547358797
223	N	V	0.771201961406
141	P	S	0.767700230558
250	L	V	0.766092124137
124	S	E	0.763617702206
482	E	D	0.75821559999
522	E	A	0.75392179204
92	S	K	0.753252348021
410	G	P	0.751649584896
314	V	T	0.745527429495
363	G	R	0.739873564357
358	T	A	0.738402551684
562	R	D	0.733656456323
158	S	T	0.731860898165
111	D	N	0.731302298283
495	V	G	0.728366333875
159	S	N	0.724494710041
186	G	Y	0.720697022409
403	N	K	0.720662294505
360	M	L	0.717504205496
471	N	D	0.714282099074
126	S	G	0.713843504918
173	S	K	0.710821201349
506	S	G	0.708503643591
314	V	W	0.706510364465
137	E	N	0.705679459459
226	F	S	0.704250890711
323	V	I	0.700738382739
68	Q	L	0.700668525053
254	D	R	0.699870741371
474	K	F	0.69945981425
225	R	L	0.699166001442
550	S	L	0.698936846759
54	H	S	0.698039278833
494	S	E	0.694298487818
105	G	R	0.693423170548
83	E	N	0.689611492537
146	N	T	0.689180889769
233	R	G	0.687163940737
266	A	T	0.685293906633
52	D	A	0.683168805255
81	N	K	0.678628459361
201	S	H	0.67544332611
289	H	S	0.674666587361
67	L	P	0.670009679155
21	C	R	0.665039437394
97	V	A	0.661433716912
358	T	L	0.659759668481
380	D	E	0.657531790049
254	D	G	0.657087781213
223	N	Q	0.651374177936
100	P	G	0.645176230382
536	V	I	0.641951085018
43	V	M	0.64127706441
155	R	L	0.640326156797
395	V	M	0.63662093683
62	K	N	0.629924825306
287	S	D	0.62832200643
347	G	L	0.624892853379
542	L	A	0.623705615437
370	Q	K	0.623281908225
111	D	T	0.621197433535
425	K	R	0.618595628756
516	I	T	0.615220370101
254	D	A	0.614560063018
551	F	S	0.608809670349
277	F	Q	0.605889947092
198	P	L	0.600190577012
171	G	L	0.600188271406
287	S	R	0.597917810632
377	Y	H	0.597345338506
104	N	W	0.595799040064
103	E	P	0.584372025629
315	T	S	0.575275708274
183	N	H	0.574444274976
75	T	L	0.572674409667
368	H	Y	0.56984064731
91	R	S	0.568378645007
231	A	I	0.566056353007
245	Y	S	0.565114956922
508	E	G	0.561464881031
103	E	I	0.560772028899
494	S	G	0.558623965702
257	I	K	0.556951429341
555	S	Q	0.55623171593
408	A	I	0.551601373419
255	T	R	0.549141666485
433	D	N	0.546417905471
3	A	V	0.54639941903
331	V	I	0.545413794384
276	G	V	0.541699195289
429	D	M	0.540775422152
339	S	V	0.539472346972
189	V	I	0.533366077574
411	K	A	0.531011114298
238	D	E	0.527811385229
236	V	E	0.52700759736
53	S	N	0.524726050365
220	S	N	0.52416586834
156	G	N	0.520595287238
285	N	S	0.520029844568
99	T	W	0.512821983557
52	D	Y	0.512786378299
528	Q	G	0.51075170655
469	L	V	0.510620493668
141	P	R	0.506032680635
428	D	M	0.498674136469
126	S	V	0.49830446172
171	G	Q	0.493645928263
424	N	F	0.481858685207
514	E	F	0.479916238588
526	V	S	0.479487261043
513	R	G	0.478079763825
274	S	Q	0.474832972375
87	L	T	0.474405070376
195	V	M	0.472277387169
525	G	I	0.471924832401
499	T	I	0.468260690243
427	V	K	0.466636434743
445	L	P	0.465491079323
185	K	W	0.463429585545
474	K	Q	0.463298627487
7	V	W	0.463005416718
119	R	G	0.460888949504
205	Q	L	0.459707888792
136	K	T	0.451942166652
187	K	V	0.451562967283
238	D	F	0.450252679768
428	D	L	0.449371980387
384	T	A	0.448977122166
227	T	S	0.447133297392
251	E	P	0.446922619862
155	R	E	0.446865601881
141	P	M	0.442856337316
164	L	S	0.4418400127
134	F	S	0.441616362519
288	M	F	0.432400811125
427	V	L	0.432333435153
211	G	S	0.431842183894
456	L	N	0.429418273065
390	G	A	0.428738340187
403	N	S	0.427436954902
185	K	N	0.427341767803
241	G	W	0.427154451763
397	S	A	0.426119876225
269	Y	C	0.426095035614
248	T	A	0.423835267649
324	R	M	0.420913987158
234	P	L	0.412208299244
160	F	C	0.408386272871
556	N	D	0.407179708576
316	I	R	0.402186750498
552	W	R	0.401362156265
181	Y	H	0.397169382478
296	Q	R	0.395966387314
278	E	V	0.388856233578
285	N	V	0.388030032826
81	N	D	0.377562475916
18	D	G	0.376681607548
306	L	R	0.376319363107
392	T	N	0.375711573079
72	C	G	0.375018554724
494	S	C	0.3708710351
370	Q	S	0.370138929156
536	V	G	0.366906878269
425	K	E	0.364997785436
223	N	G	0.362321816081
71	K	A	0.3574983992
172	D	V	0.35590868414
538	S	G	0.355730678859
368	H	L	0.354656134084
154	H	G	0.354431384947
540	L	I	0.35430673831
551	F	L	0.351383704048
176	K	E	0.351040925935
417	E	G	0.349900606676
556	N	T	0.346799225317
203	E	G	0.345991035202
249	L	S	0.34406044891
195	V	L	0.342143444192
507	E	K	0.340978778255
449	R	M	0.340500573273
36	I	T	0.338659551607
517	D	I	0.334690040588
70	G	V	0.333967581638
433	D	E	0.332707741081
501	D	A	0.332120855477
538	S	I	0.332028515204
249	L	T	0.331948006639
468	Q	V	0.331358028789
115	Y	I	0.329409629096
448	E	G	0.329329045055
293	T	S	0.32846781743
95	Y	H	0.322062704522
243	M	T	0.319683999908
156	G	E	0.316536883418
503	P	L	0.3164385981
356	G	F	0.315406177542
259	E	V	0.314188875391
526	V	A	0.312014767838
154	H	I	0.310986547108
238	D	N	0.31092632291
158	S	M	0.31084420502
364	W	L	0.307265014389
333	G	E	0.30388730748
124	S	T	0.296175976051
320	P	L	0.294733484478
244	N	T	0.294553753329
347	G	R	0.293549707884
318	E	H	0.293463400702
298	P	A	0.289896738941
18	D	Y	0.289870674472
20	I	M	0.286652057715
536	V	C	0.285596392025
509	S	F	0.279866064422
456	L	R	0.278613248812
456	L	Q	0.278443037934
411	K	H	0.27693969389
314	V	E	0.276410770018
66	P	L	0.271920656989
471	N	G	0.27128454746
562	R	G	0.270318769142
389	N	S	0.269411462949
328	L	S	0.268639073738
253	G	V	0.267142696669
49	L	M	0.266900292841
274	S	G	0.266496962789
137	E	F	0.26580041645
74	I	M	0.260053014503
62	K	D	0.259406706211
196	H	R	0.259257592658
467	S	A	0.259154517493
10	Y	V	0.258147099529
465	V	I	0.256329954508
237	R	G	0.249650278555
305	N	R	0.249321933879
342	Y	K	0.2490136092
281	I	L	0.248400052463
136	K	R	0.247459611298
341	Q	T	0.245470203411
386	N	Q	0.243603414162
119	R	M	0.240092769949
184	N	D	0.239882215694
498	G	N	0.230759881253
261	T	I	0.228603255027
369	H	C	0.227802949562
536	V	L	0.225747030908
136	K	G	0.224858330951
462	Y	H	0.223538238159
71	K	L	0.223202377405
475	E	G	0.221612131466
280	G	S	0.219116347283
359	G	Q	0.217033781071
520	K	V	0.216711512354
156	G	K	0.216100174718
4	K	L	0.215987237257
506	S	H	0.211822741815
295	C	W	0.211645211186
115	Y	H	0.211468319454
41	V	M	0.20913681567
449	R	W	0.208951326192
10	Y	R	0.208720008985
213	A	T	0.208217178907
383	S	R	0.20759244715
473	A	S	0.206961153314
503	P	V	0.206338783262
237	R	K	0.204130587201
370	Q	I	0.203394773048
475	E	K	0.20316566386
201	S	G	0.202363727253
237	R	V	0.201319831383
108	Y	C	0.201287405575
89	P	I	0.199215741758
165	L	Q	0.196709585634
119	R	A	0.195988836438
253	G	I	0.195733050005
253	G	P	0.195733050005
177	L	W	0.195589893165
467	S	N	0.194750026783
311	I	T	0.194265022442
89	P	K	0.193653416907
561	C	Y	0.192260862647
212	N	Y	0.188991057735
404	T	G	0.188956675307
501	D	E	0.187487510643
394	K	R	0.187462528014
302	I	L	0.187140229501
278	E	G	0.184770682965
270	A	S	0.18349070524
38	E	G	0.183408576929
283	T	A	0.183335584398
515	K	Q	0.182320518692
521	L	H	0.181813294612
315	T	H	0.18056579861
140	W	R	0.180433839809
276	G	E	0.179955330766
480	C	R	0.177539184959
128	L	F	0.176690316301
456	L	V	0.176470159956
128	L	A	0.174411346384
132	E	D	0.173760310294
153	S	P	0.173504169458
489	N	H	0.170156273449
235	K	R	0.168563204933
142	N	D	0.166472163001
283	T	R	0.166218634186
113	I	L	0.16588741499
98	E	V	0.16508281003
187	K	T	0.165037189227
245	Y	N	0.163538472039
186	G	W	0.161396240642
186	G	C	0.161396240642
3	A	C	0.159971531004
301	A	S	0.159205737419
186	G	M	0.159071612557
107	C	Y	0.158750286844
260	A	T	0.158199897228
296	Q	P	0.157347865816
387	A	V	0.157254189215
171	G	D	0.156790916024
433	D	G	0.155178630003
202	D	A	0.154361051976
182	V	G	0.153847242754
182	V	P	0.153847242754
357	W	L	0.15184507371
181	Y	N	0.151583571031
558	S	L	0.150459473791
104	N	I	0.149560144839
209	S	A	0.149476617376
68	Q	D	0.14657710592
158	S	N	0.14613324002
388	I	F	0.145987242517
343	R	G	0.145087111917
313	P	L	0.143528954116
454	H	Q	0.143515852159
93	W	R	0.143011362589
383	S	G	0.142898573211
526	V	Y	0.141053239106
561	C	F	0.140324749538
456	L	S	0.139745955114
421	E	D	0.139637057896
217	V	L	0.137477695998
74	I	T	0.135058110729
309	Q	H	0.134212265766
305	N	S	0.134044344304
542	L	P	0.133099735581
92	S	N	0.130744833328
129	E	T	0.12695511197
454	H	Y	0.125640546214
145	F	T	0.125443185457
456	L	G	0.124909080141
163	N	K	0.124744964071
185	K	E	0.12460065039
387	A	S	0.124247272515
560	Q	A	0.123998865807
306	L	A	0.123991306348
291	C	S	0.122777528764
503	P	E	0.122369356178
544	V	A	0.122044825455
220	S	F	0.121866506982
220	S	C	0.121866506982
220	S	Y	0.121866506982
220	S	W	0.121866506982
523	S	H	0.120933691687
201	S	A	0.120580085273
231	A	N	0.116811147565
34	D	Y	0.115936310934
413	F	I	0.115722759148
460	N	D	0.115665206179
424	N	K	0.112537241163
115	Y	V	0.110788670127
212	N	K	0.110509966187
518	G	M	0.110123656371
62	K	Q	0.109199164601
25	H	P	0.108796312992
182	V	I	0.108303823117
46	S	P	0.108217229492
171	G	V	0.108035832913
30	T	S	0.107311228656
431	F	L	0.105592147433
45	H	P	0.104589600653
180	S	Q	0.10378291232
201	S	T	0.101619775594
21	C	Y	0.101552976477
102	S	G	0.100797618658
142	N	S	0.100734323322
383	S	N	0.1006513198
448	E	K	0.100630697948
54	H	P	0.100058229497
22	I	M	0.0997314472029
485	H	L	0.0985998554681
436	T	A	0.0966222233757
408	A	T	0.0964690304193
135	P	E	0.0906991362188
341	Q	R	0.0901277218159
469	L	S	0.0897181371622
345	L	S	0.0884589532325
322	Y	F	0.087978459487
318	E	I	0.087961674927
184	N	V	0.0878178453241
245	Y	H	0.0875969511288
252	P	R	0.0874707913794
429	D	W	0.0872484672297
104	N	K	0.0870814768332
449	R	G	0.0868475072289
529	I	G	0.0858080057499
435	W	L	0.0845404704953
257	I	M	0.0831929956523
367	Y	H	0.0831854847105
426	K	S	0.082784764867
160	F	L	0.0825188746422
235	K	P	0.0824966986946
371	N	H	0.0818866404279
254	D	V	0.0812654188183
254	D	I	0.0812654188183
254	D	T	0.0812654188183
254	D	F	0.0812654188183
254	D	M	0.0812654188183
254	D	P	0.0812654188183
254	D	L	0.0812654188183
254	D	C	0.0812654188183
254	D	W	0.0812654188183
152	C	R	0.0808907318267
466	K	N	0.0808214848289
349	I	T	0.0808099236238
53	S	A	0.0796206106841
200	S	C	0.0793204718818
500	Y	N	0.0788496932399
177	L	P	0.0787682653233
172	D	S	0.0783335980533
10	Y	F	0.0774475560008
62	K	E	0.0755008702453
100	P	R	0.0748417855781
275	R	G	0.0741424237508
536	V	D	0.0738605540838
70	G	R	0.073842232854
40	N	K	0.073652452575
69	L	V	0.0733848964486
478	N	S	0.0721033397298
329	R	S	0.0719307388773
344	G	C	0.0717072073055
219	S	F	0.0712620112329
138	S	G	0.07121069323
19	T	R	0.0710315294127
126	S	P	0.0709990329883
439	A	V	0.0701268554409
191	V	A	0.0699970386456
453	F	S	0.0693847149695
360	M	V	0.0683842562992
532	I	R	0.0677877002355
278	E	L	0.067251484255
565	I	V	0.0664605766977
43	V	A	0.065751540568
527	Y	S	0.0653520856607
453	F	Y	0.065294629327
272	A	L	0.063686208024
253	G	A	0.0636509054956
516	I	M	0.0634628405016
128	L	Q	0.0634080912105
68	Q	H	0.0633247306279
289	H	R	0.0629218914713
429	D	V	0.0625082146319
440	E	D	0.0618904724185
109	P	R	0.0603144221402
548	A	E	0.0601721693529
9	L	I	0.0599980869563
471	N	Q	0.0597200583376
42	A	V	0.0593070793777
447	N	D	0.0592810159563
311	I	V	0.059207321752
289	H	T	0.0589645051933
195	V	D	0.0581173974497
51	E	D	0.0575634275121
282	I	V	0.057492322161
206	S	Q	0.0574504005762
117	E	G	0.0573782729401
340	I	N	0.0556112855801
152	C	Y	0.0553557544307
565	I	T	0.0552745250422
45	H	Y	0.0550826489539
229	E	T	0.054721909289
215	V	G	0.0543807007852
412	E	S	0.052879005738
169	K	T	0.0528744165216
33	V	F	0.0522975554057
183	N	D	0.0520452267423
1	M	I	0.0519340037533
348	A	S	0.0517768891993
156	G	R	0.0517314058414
250	L	D	0.0515646368698
217	V	E	0.0513885240158
402	M	T	0.0506807353402
338	P	S	0.049218387519
92	S	A	0.0485545767287
17	A	V	0.0482283697913
271	F	I	0.0473900891863
196	H	P	0.0470508286012
345	L	G	0.046899507547
188	E	G	0.0466227610803
86	S	G	0.0460754547087
199	S	C	0.0459616744385
428	D	K	0.0458338805403
134	F	I	0.0458088367254
474	K	Y	0.045784012268
295	C	R	0.0457574354296
466	K	I	0.0457466421489
120	E	A	0.0452633794887
60	K	E	0.0451633518067
146	N	S	0.0449335947747
491	C	F	0.0446626862004
558	S	P	0.0442418917106
216	S	P	0.0440161203321
460	N	H	0.0438744076505
449	R	S	0.0435292523802
470	K	R	0.0432650371994
89	P	A	0.043030543046
147	G	K	0.04267521083
443	V	F	0.0425453897544
18	D	V	0.0417492273876
525	G	R	0.0417246930936
234	P	N	0.0413547698917
234	P	D	0.0413547698917
234	P	W	0.0413547698917
234	P	C	0.0413547698917
234	P	E	0.0413547698917
234	P	Q	0.0413547698917
234	P	G	0.0413547698917
322	Y	C	0.04113987364
364	W	R	0.0410361329525
73	N	I	0.0404724041217
396	N	R	0.0404048569012
393	N	S	0.0403297657216
368	H	R	0.040236772793
72	C	S	0.0383816595185
451	L	V	0.0383304663516
438	N	S	0.0382567634881
472	N	L	0.0381633159499
464	K	N	0.0379745858674
70	G	S	0.0376298704772
415	N	D	0.0375584511343
371	N	K	0.0373189340402
526	V	P	0.037162164359
57	K	L	0.0366612080681
532	I	V	0.0364174579447
539	S	P	0.0363740257093
506	S	P	0.0360667473012
165	L	P	0.0354914808213
413	F	S	0.0354890384126
402	M	K	0.0353689853972
35	T	I	0.0352685224666
331	V	D	0.0351004159493
523	S	G	0.0347723759407
448	E	V	0.0333509660765
56	G	W	0.0328725047586
160	F	V	0.0327416434504
380	D	V	0.0325256644085
426	K	N	0.0324453807743
496	R	K	0.032104323426
446	E	D	0.0308162944558
225	R	A	0.0307943557059
39	K	E	0.030737638375
448	E	D	0.0305763932557
403	N	I	0.0305457584987
417	E	D	0.0305172838185
68	Q	S	0.0303027274114
40	N	Y	0.0299243281037
461	L	R	0.029523776408
198	P	Q	0.0294938213879
414	N	H	0.0294151937194
200	S	Y	0.0293723029156
153	S	C	0.0292841216274
10	Y	D	0.0292315494152
420	M	T	0.0287600008835
362	D	G	0.0283802018901
265	I	K	0.0281823249775
8	L	P	0.0280647370433
461	L	P	0.0279981936727
318	E	R	0.027988230456
228	P	S	0.0276976071843
470	K	A	0.0275729467979
155	R	G	0.0273821388911
160	F	P	0.0273411061894
66	P	R	0.0264929397176
217	V	G	0.0264297051815
206	S	R	0.0261808752042
454	H	L	0.0261385708685
346	F	Y	0.0259541491687
451	L	F	0.0258430181569
447	N	T	0.025394906857
157	K	N	0.025363230601
389	N	I	0.025294995002
407	T	M	0.0252695180003
561	C	S	0.0249552023455
55	N	I	0.0242734627809
69	L	W	0.0230315251314
85	D	V	0.0229709491888
109	P	S	0.0228508746241
426	K	E	0.0225341827138
466	K	E	0.0222642739187
423	L	V	0.0218830950702
535	T	P	0.0217088450948
432	L	Q	0.0216728568868
95	Y	N	0.0205593822887
367	Y	C	0.0205538573237
44	T	S	0.0204439110703
18	D	A	0.0203410685303
84	C	F	0.0201256751384
46	S	C	0.0199764115163
489	N	D	0.0199558307742
142	N	I	0.0198485574848
112	L	H	0.0196172304417
562	R	S	0.0189946495444
526	V	G	0.0189874715776
486	K	Y	0.0189593793127
561	C	R	0.0186301803926
177	L	C	0.0186021090811
277	F	N	0.0185224434103
277	F	D	0.0185224434103
277	F	C	0.0185224434103
304	S	T	0.0182740641384
96	I	T	0.0179861924559
120	E	V	0.01796587254
24	Y	H	0.0174309906042
222	Y	F	0.0173423113414
253	G	S	0.017060544458
307	P	S	0.0170277869527
61	L	F	0.0167887783174
121	Q	E	0.0167252840357
69	L	S	0.0165516355698
501	D	G	0.0163293213603
40	N	I	0.0157928774366
451	L	W	0.0156405583693
417	E	V	0.0152370127564
466	K	T	0.0151427286822
179	N	D	0.0149837196915
389	N	A	0.0149764541501
445	L	Q	0.0149115822276
185	K	T	0.0148285627333
238	D	Y	0.014477432545
23	G	C	0.014398677409
546	L	Q	0.0141645404056
473	A	V	0.0139633433882
159	S	G	0.0137591852203
549	I	N	0.0135653126259
311	I	L	0.0135547387681
424	N	D	0.0134436264456
459	K	T	0.0133107307595
329	R	G	0.0133004054753
184	N	Y	0.0132854845774
184	N	W	0.0132854845774
184	N	I	0.0132854845774
184	N	Q	0.0132854845774
184	N	P	0.0132854845774
559	L	V	0.0129773281703
77	W	L	0.012693369965
260	A	V	0.0126119489109
403	N	R	0.0122309884207
119	R	S	0.0113955306952
386	N	P	0.0110856821228
386	N	W	0.0110856821228
179	N	L	0.0105001886477
396	N	Y	0.0104500515027
130	R	S	0.0103334113485
340	I	A	0.0101455840228
13	V	G	0.0099968500858
51	E	G	0.0095913848988
474	K	R	0.00956959547567
452	D	V	0.00941538081712
261	T	S	0.009274062528
560	Q	R	0.00905171977144
217	V	I	0.00892370735233
479	G	V	0.00837833465727
27	N	Y	0.00833808823276
386	N	C	0.00810930349553
297	T	A	0.00801754452076
43	V	L	0.00792896603773
488	D	A	0.00787877685469
327	K	E	0.00787689505814
465	V	E	0.00773279722648
394	K	T	0.00728111391095
29	S	T	0.00685361364467
321	K	I	0.00683293313971
344	G	R	0.00665910618632
436	T	I	0.00656516392545
400	E	C	0.00645574239689
400	E	F	0.00645574239689
400	E	I	0.00645574239689
400	E	N	0.00645574239689
400	E	G	0.00645574239689
400	E	Y	0.00645574239689
400	E	W	0.00645574239689
400	E	M	0.00645574239689
400	E	R	0.00645574239689
400	E	P	0.00645574239689
400	E	L	0.00645574239689
318	E	C	0.00645011921715
318	E	F	0.00645011921715
318	E	P	0.00645011921715
318	E	G	0.00645011921715
318	E	Y	0.00645011921715
318	E	W	0.00645011921715
156	G	W	0.0063811150896
156	G	L	0.0063811150896
156	G	P	0.0063811150896
156	G	F	0.0063811150896
156	G	C	0.0063811150896
156	G	I	0.0063811150896
43	V	E	0.00636080687975
252	P	C	0.00598960956574
252	P	W	0.00598960956574
252	P	F	0.00598960956574
252	P	G	0.00598960956574
252	P	Y	0.00598960956574
252	P	M	0.00598960956574
252	P	N	0.00598960956574
252	P	E	0.00598960956574
32	T	W	0.00598683818978
32	T	D	0.00598683818978
32	T	F	0.00598683818978
32	T	S	0.00598683818978
32	T	Y	0.00598683818978
32	T	M	0.00598683818978
32	T	H	0.00598683818978
32	T	G	0.00598683818978
32	T	C	0.00598683818978
32	T	K	0.00598683818978
548	A	T	0.00576802911706
135	P	L	0.00538813402711
390	G	Y	0.00511134369815
390	G	P	0.00511134369815
390	G	N	0.00511134369815
390	G	D	0.00511134369815
280	G	C	0.0050586650264
561	C	W	0.00484623336385
561	C	P	0.00484623336385
561	C	K	0.00484623336385
561	C	D	0.00484623336385
561	C	E	0.00484623336385
561	C	N	0.00484623336385
561	C	G	0.00484623336385
561	C	T	0.00484623336385
561	C	H	0.00484623336385
555	S	A	0.00451804839056
401	K	E	0.00435341492033
525	G	Y	0.00429990781592
525	G	C	0.00429990781592
525	G	P	0.00429990781592
525	G	M	0.00429990781592
525	G	N	0.00429990781592
525	G	F	0.00429990781592
525	G	K	0.00429990781592
525	G	L	0.00429990781592
525	G	Q	0.00429990781592
361	I	V	0.004298844778
561	C	A	0.00417210594917
223	N	W	0.00412995410793
223	N	R	0.00412995410793
223	N	K	0.00412995410793
223	N	P	0.00412995410793
223	N	C	0.00412995410793
223	N	M	0.00412995410793
185	K	F	0.00412064463905
185	K	P	0.00412064463905
185	K	S	0.00412064463905
185	K	C	0.00412064463905
185	K	D	0.00412064463905
32	T	Q	0.00375459759507
426	K	R	0.0036710117836
371	N	S	0.00364140111357
412	E	L	0.00343599086863
270	A	V	0.00343586416245
305	N	H	0.00323919674547
145	F	N	0.0030873341162
145	F	P	0.0030873341162
145	F	I	0.0030873341162
145	F	W	0.0030873341162
145	F	R	0.0030873341162
145	F	H	0.0030873341162
145	F	K	0.0030873341162
145	F	C	0.0030873341162
145	F	Q	0.0030873341162
171	G	P	0.00302179883794
171	G	Y	0.00302179883794
171	G	C	0.00302179883794
171	G	K	0.00302179883794
171	G	I	0.00302179883794
333	G	R	0.00295454503094
299	Q	W	0.00279574339208
299	Q	G	0.00279574339208
173	S	A	0.00275347558316
494	S	V	0.00274858118365
494	S	Y	0.00274858118365
494	S	P	0.00274858118365
494	S	L	0.00274858118365
494	S	W	0.00274858118365
494	S	D	0.00274858118365
494	S	F	0.00274858118365
236	V	D	0.00256927249373
236	V	G	0.00256927249373
236	V	C	0.00256927249373
236	V	P	0.00256927249373
381	Q	D	0.00256124860897
381	Q	S	0.00256124860897
381	Q	W	0.00256124860897
381	Q	E	0.00256124860897
381	Q	T	0.00256124860897
381	Q	G	0.00256124860897
381	Q	P	0.00256124860897
381	Q	Y	0.00256124860897
381	Q	C	0.00256124860897
381	Q	N	0.00256124860897
561	C	M	0.00252682447117
230	I	K	0.00250049475128
26	A	S	0.00245912904733
218	A	D	0.00245049399715
218	A	K	0.00245049399715
218	A	P	0.00245049399715
218	A	N	0.00245049399715
336	N	I	0.00244747821442
251	E	C	0.00239917200368
251	E	D	0.00239917200368
251	E	W	0.00239917200368
236	V	Y	0.00234501195874
199	S	A	0.00234206146795
455	D	A	0.00230830553727
296	Q	E	0.00230281056947
78	L	P	0.00224895582977
100	P	K	0.00224294741632
100	P	I	0.00224294741632
100	P	C	0.00224294741632
100	P	Y	0.00224294741632
50	L	A	0.00223889040353
173	S	M	0.00220820838322
173	S	C	0.00220820838322
173	S	R	0.00220820838322
137	E	R	0.00219919047844
137	E	M	0.00219919047844
137	E	H	0.00219919047844
137	E	W	0.00219919047844
137	E	C	0.00219919047844
137	E	Y	0.00219919047844
137	E	Q	0.00219919047844
137	E	P	0.00219919047844
235	K	H	0.00204110741131
235	K	G	0.00204110741131
235	K	D	0.00204110741131
127	S	M	0.00201613657992
127	S	I	0.00201613657992
127	S	W	0.00201613657992
127	S	H	0.00201613657992
127	S	C	0.00201613657992
127	S	Y	0.00201613657992
179	N	W	0.00194790221202
179	N	H	0.00194790221202
179	N	Y	0.00194790221202
179	N	M	0.00194790221202
101	N	C	0.00192713096645
101	N	P	0.00192713096645
101	N	W	0.00192713096645
101	N	M	0.00192713096645
505	Y	S	0.00190044541901
184	N	K	0.00180850129287
411	K	I	0.00175210050995
411	K	F	0.00175210050995
411	K	D	0.00175210050995
411	K	C	0.00175210050995
411	K	R	0.00175210050995
411	K	N	0.00175210050995
411	K	W	0.00175210050995
411	K	Y	0.00175210050995
411	K	M	0.00175210050995
313	P	G	0.00173792900661
313	P	I	0.00173792900661
313	P	Y	0.00173792900661
313	P	C	0.00173792900661
313	P	E	0.00173792900661
313	P	D	0.00173792900661
313	P	V	0.00173792900661
313	P	Q	0.00173792900661
313	P	N	0.00173792900661
313	P	M	0.00173792900661
313	P	H	0.00173792900661
562	R	F	0.00170633666606
562	R	Y	0.00170633666606
562	R	C	0.00170633666606
562	R	P	0.00170633666606
562	R	W	0.00170633666606
562	R	M	0.00170633666606
562	R	I	0.00170633666606
221	N	K	0.00168145205745
106	A	W	0.00166817574687
106	A	Y	0.00166817574687
106	A	H	0.00166817574687
106	A	M	0.00166817574687
106	A	D	0.00166817574687
106	A	C	0.00166817574687
106	A	R	0.00166817574687
106	A	N	0.00166817574687
106	A	K	0.00166817574687
106	A	L	0.00166817574687
106	A	I	0.00166817574687
135	P	W	0.00162310733334
135	P	Y	0.00162310733334
135	P	I	0.00162310733334
135	P	Q	0.00162310733334
135	P	V	0.00162310733334
135	P	H	0.00162310733334
135	P	F	0.00162310733334
135	P	M	0.00162310733334
135	P	C	0.00162310733334
135	P	R	0.00162310733334
135	P	K	0.00162310733334
523	S	M	0.00162131956047
523	S	K	0.00162131956047
523	S	N	0.00162131956047
523	S	C	0.00162131956047
336	N	S	0.00150314062291
289	H	K	0.00144486881808
289	H	P	0.00144486881808
289	H	V	0.00144486881808
11	A	G	0.00133633103412
11	A	K	0.00133633103412
11	A	D	0.00133633103412
11	A	Q	0.00133633103412
536	V	M	0.00133539580464
536	V	Q	0.00133539580464
536	V	H	0.00133539580464
536	V	P	0.00133539580464
536	V	Y	0.00133539580464
536	V	W	0.00133539580464
536	V	S	0.00133539580464
536	V	K	0.00133539580464
536	V	E	0.00133539580464
536	V	N	0.00133539580464
536	V	R	0.00133539580464
141	P	D	0.00129807679453
141	P	G	0.00129807679453
141	P	C	0.00129807679453
141	P	Q	0.00129807679453
141	P	F	0.00129807679453
141	P	W	0.00129807679453
141	P	A	0.00129807679453
141	P	I	0.00129807679453
141	P	L	0.00129807679453
141	P	Y	0.00129807679453
54	H	E	0.00128179118923
54	H	W	0.00128179118923
54	H	V	0.00128179118923
54	H	G	0.00128179118923
54	H	M	0.00128179118923
54	H	A	0.00128179118923
54	H	L	0.00128179118923
54	H	K	0.00128179118923
54	H	C	0.00128179118923
54	H	D	0.00128179118923
54	H	I	0.00128179118923
54	H	Y	0.00128179118923
54	H	F	0.00128179118923
521	L	C	0.00126093726298
521	L	Y	0.00126093726298
521	L	D	0.00126093726298
521	L	F	0.00126093726298
521	L	E	0.00126093726298
521	L	A	0.00126093726298
521	L	K	0.00126093726298
521	L	N	0.00126093726298
521	L	Q	0.00126093726298
521	L	W	0.00126093726298
521	L	G	0.00126093726298
273	L	N	0.00125595894994
273	L	G	0.00125595894994
273	L	P	0.00125595894994
273	L	W	0.00125595894994
273	L	F	0.00125595894994
273	L	D	0.00125595894994
273	L	E	0.00125595894994
273	L	Q	0.00125595894994
273	L	C	0.00125595894994
273	L	K	0.00125595894994
273	L	R	0.00125595894994
273	L	H	0.00125595894994
273	L	T	0.00125595894994
273	L	S	0.00125595894994
273	L	Y	0.00125595894994
427	V	P	0.00123178612635
427	V	G	0.00123178612635
427	V	Q	0.00123178612635
427	V	E	0.00123178612635
427	V	W	0.00123178612635
427	V	T	0.00123178612635
427	V	F	0.00123178612635
427	V	D	0.00123178612635
427	V	Y	0.00123178612635
427	V	C	0.00123178612635
427	V	N	0.00123178612635
427	V	H	0.00123178612635
427	V	M	0.00123178612635
360	M	F	0.00121196840129
360	M	K	0.00121196840129
360	M	A	0.00121196840129
360	M	R	0.00121196840129
360	M	H	0.00121196840129
360	M	E	0.00121196840129
360	M	C	0.00121196840129
360	M	S	0.00121196840129
360	M	W	0.00121196840129
360	M	P	0.00121196840129
360	M	T	0.00121196840129
360	M	Y	0.00121196840129
360	M	D	0.00121196840129
360	M	N	0.00121196840129
360	M	G	0.00121196840129
360	M	Q	0.00121196840129
288	M	D	0.00103488537886
288	M	E	0.00103488537886
288	M	C	0.00103488537886
288	M	H	0.00103488537886
288	M	G	0.00103488537886
288	M	W	0.00103488537886
288	M	N	0.00103488537886
288	M	K	0.00103488537886
358	T	V	0.00103269380776
358	T	H	0.00103269380776
358	T	E	0.00103269380776
358	T	S	0.00103269380776
358	T	G	0.00103269380776
358	T	R	0.00103269380776
358	T	K	0.00103269380776
358	T	F	0.00103269380776
358	T	W	0.00103269380776
358	T	P	0.00103269380776
358	T	M	0.00103269380776
358	T	Q	0.00103269380776
358	T	C	0.00103269380776
358	T	D	0.00103269380776
506	S	M	0.00102262800567
506	S	D	0.00102262800567
506	S	Y	0.00102262800567
506	S	Q	0.00102262800567
373	Q	M	0.00101679368093
373	Q	S	0.00101679368093
373	Q	L	0.00101679368093
373	Q	R	0.00101679368093
373	Q	N	0.00101679368093
373	Q	V	0.00101679368093
373	Q	W	0.00101679368093
373	Q	T	0.00101679368093
373	Q	G	0.00101679368093
373	Q	F	0.00101679368093
373	Q	C	0.00101679368093
373	Q	P	0.00101679368093
373	Q	I	0.00101679368093
373	Q	D	0.00101679368093
252	P	I	0.00096695347712
86	S	N	0.000964276534116
86	S	C	0.000964276534116
86	S	K	0.000964276534116
378	A	G	0.000941409721862
378	A	H	0.000941409721862
378	A	I	0.000941409721862
378	A	R	0.000941409721862
378	A	F	0.000941409721862
378	A	K	0.000941409721862
378	A	N	0.000941409721862
378	A	Y	0.000941409721862
378	A	W	0.000941409721862
378	A	M	0.000941409721862
378	A	P	0.000941409721862
378	A	L	0.000941409721862
378	A	Q	0.000941409721862
378	A	D	0.000941409721862
12	F	D	0.000917588790892
12	F	W	0.000917588790892
12	F	G	0.000917588790892
12	F	E	0.000917588790892
12	F	N	0.000917588790892
12	F	H	0.000917588790892
12	F	M	0.000917588790892
12	F	Q	0.000917588790892
12	F	K	0.000917588790892
514	E	H	0.000915646376981
514	E	N	0.000915646376981
514	E	W	0.000915646376981
514	E	V	0.000915646376981
514	E	C	0.000915646376981
236	V	K	0.000900578754668
433	D	C	0.000885370915863
433	D	P	0.000885370915863
433	D	M	0.000885370915863
433	D	W	0.000885370915863
433	D	R	0.000885370915863
433	D	K	0.000885370915863
433	D	V	0.000885370915863
433	D	F	0.000885370915863
433	D	Q	0.000885370915863
433	D	I	0.000885370915863
433	D	L	0.000885370915863
403	N	A	0.000878296907059
403	N	V	0.000878296907059
403	N	E	0.000878296907059
403	N	F	0.000878296907059
403	N	L	0.000878296907059
403	N	G	0.000878296907059
403	N	M	0.000878296907059
403	N	Q	0.000878296907059
403	N	C	0.000878296907059
403	N	W	0.000878296907059
403	N	Y	0.000878296907059
403	N	P	0.000878296907059
128	L	K	0.000873253992368
128	L	H	0.000873253992368
128	L	E	0.000873253992368
128	L	W	0.000873253992368
128	L	D	0.000873253992368
128	L	N	0.000873253992368
128	L	G	0.000873253992368
128	L	R	0.000873253992368
128	L	P	0.000873253992368
128	L	C	0.000873253992368
546	L	G	0.000866879362288
546	L	N	0.000866879362288
546	L	K	0.000866879362288
546	L	I	0.000866879362288
546	L	W	0.000866879362288
546	L	E	0.000866879362288
546	L	Y	0.000866879362288
546	L	C	0.000866879362288
546	L	D	0.000866879362288
546	L	T	0.000866879362288
546	L	P	0.000866879362288
546	L	S	0.000866879362288
546	L	H	0.000866879362288
546	L	V	0.000866879362288
546	L	A	0.000866879362288
179	N	R	0.000864749290506
490	E	Q	0.000861820576825
115	Y	P	0.000837271254615
115	Y	K	0.000837271254615
115	Y	G	0.000837271254615
115	Y	N	0.000837271254615
115	Y	Q	0.000837271254615
115	Y	A	0.000837271254615
115	Y	W	0.000837271254615
115	Y	E	0.000837271254615
115	Y	D	0.000837271254615
146	N	L	0.000823115280907
146	N	C	0.000823115280907
146	N	W	0.000823115280907
146	N	G	0.000823115280907
146	N	I	0.000823115280907
103	E	F	0.000810173030521
103	E	H	0.000810173030521
103	E	N	0.000810173030521
103	E	M	0.000810173030521
103	E	W	0.000810173030521
103	E	Y	0.000810173030521
103	E	G	0.000810173030521
323	V	G	0.000795276818361
323	V	R	0.000795276818361
323	V	A	0.000795276818361
323	V	S	0.000795276818361
323	V	T	0.000795276818361
323	V	Q	0.000795276818361
323	V	E	0.000795276818361
323	V	P	0.000795276818361
323	V	M	0.000795276818361
323	V	N	0.000795276818361
323	V	K	0.000795276818361
323	V	C	0.000795276818361
323	V	H	0.000795276818361
323	V	Y	0.000795276818361
323	V	W	0.000795276818361
323	V	F	0.000795276818361
60	K	C	0.00078803313965
60	K	G	0.00078803313965
60	K	V	0.00078803313965
60	K	D	0.00078803313965
60	K	I	0.00078803313965
60	K	P	0.00078803313965
60	K	Q	0.00078803313965
60	K	W	0.00078803313965
452	D	A	0.000740047288464
91	R	C	0.00073274806758
91	R	D	0.00073274806758
91	R	W	0.00073274806758
421	E	P	0.000724370855214
421	E	I	0.000724370855214
421	E	W	0.000724370855214
421	E	T	0.000724370855214
421	E	C	0.000724370855214
421	E	R	0.000724370855214
421	E	N	0.000724370855214
421	E	M	0.000724370855214
421	E	V	0.000724370855214
255	T	G	0.000717442516863
255	T	L	0.000717442516863
255	T	H	0.000717442516863
460	N	C	0.000705367983803
460	N	M	0.000705367983803
460	N	L	0.000705367983803
460	N	E	0.000705367983803
460	N	I	0.000705367983803
460	N	F	0.000705367983803
460	N	P	0.000705367983803
460	N	Y	0.000705367983803
460	N	W	0.000705367983803
225	R	D	0.000694586079845
225	R	C	0.000694586079845
225	R	S	0.000694586079845
225	R	Y	0.000694586079845
225	R	T	0.000694586079845
225	R	P	0.000694586079845
225	R	E	0.000694586079845
225	R	W	0.000694586079845
225	R	N	0.000694586079845
225	R	H	0.000694586079845
225	R	F	0.000694586079845
428	D	C	0.000693133605107
428	D	T	0.000693133605107
428	D	Q	0.000693133605107
428	D	R	0.000693133605107
428	D	F	0.000693133605107
428	D	W	0.000693133605107
428	D	I	0.000693133605107
428	D	V	0.000693133605107
428	D	H	0.000693133605107
428	D	P	0.000693133605107
428	D	Y	0.000693133605107
428	D	S	0.000693133605107
428	D	A	0.000693133605107
75	T	G	0.000658990809017
75	T	Q	0.000658990809017
75	T	M	0.000658990809017
75	T	K	0.000658990809017
75	T	H	0.000658990809017
75	T	D	0.000658990809017
75	T	Y	0.000658990809017
75	T	C	0.000658990809017
75	T	F	0.000658990809017
75	T	R	0.000658990809017
75	T	W	0.000658990809017
75	T	E	0.000658990809017
429	D	P	0.000642340406699
429	D	I	0.000642340406699
429	D	F	0.000642340406699
429	D	E	0.000642340406699
429	D	C	0.000642340406699
429	D	H	0.000642340406699
429	D	K	0.000642340406699
429	D	A	0.000642340406699
429	D	S	0.000642340406699
429	D	Q	0.000642340406699
429	D	L	0.000642340406699
429	D	Y	0.000642340406699
429	D	T	0.000642340406699
242	R	D	0.000630772569518
242	R	E	0.000630772569518
242	R	C	0.000630772569518
242	R	I	0.000630772569518
242	R	L	0.000630772569518
242	R	M	0.000630772569518
242	R	N	0.000630772569518
242	R	P	0.000630772569518
242	R	H	0.000630772569518
242	R	Q	0.000630772569518
242	R	F	0.000630772569518
242	R	V	0.000630772569518
242	R	T	0.000630772569518
242	R	A	0.000630772569518
242	R	G	0.000630772569518
242	R	Y	0.000630772569518
556	N	C	0.000608480077578
556	N	R	0.000608480077578
556	N	P	0.000608480077578
556	N	Q	0.000608480077578
556	N	Y	0.000608480077578
556	N	A	0.000608480077578
556	N	G	0.000608480077578
556	N	W	0.000608480077578
556	N	F	0.000608480077578
556	N	E	0.000608480077578
248	T	E	0.000604060810364
248	T	W	0.000604060810364
248	T	F	0.000604060810364
248	T	P	0.000604060810364
248	T	K	0.000604060810364
248	T	D	0.000604060810364
248	T	G	0.000604060810364
248	T	N	0.000604060810364
248	T	M	0.000604060810364
248	T	C	0.000604060810364
392	T	L	0.000589358168483
392	T	C	0.000589358168483
392	T	I	0.000589358168483
392	T	P	0.000589358168483
392	T	M	0.000589358168483
392	T	G	0.000589358168483
392	T	H	0.000589358168483
392	T	F	0.000589358168483
392	T	V	0.000589358168483
392	T	Y	0.000589358168483
392	T	E	0.000589358168483
392	T	D	0.000589358168483
392	T	W	0.000589358168483
342	Y	A	0.000577175519468
342	Y	D	0.000577175519468
342	Y	M	0.000577175519468
342	Y	T	0.000577175519468
342	Y	Q	0.000577175519468
342	Y	W	0.000577175519468
342	Y	I	0.000577175519468
342	Y	P	0.000577175519468
342	Y	R	0.000577175519468
342	Y	L	0.000577175519468
342	Y	F	0.000577175519468
342	Y	E	0.000577175519468
342	Y	N	0.000577175519468
342	Y	S	0.000577175519468
342	Y	G	0.000577175519468
342	Y	V	0.000577175519468
551	F	N	0.000576883726438
551	F	P	0.000576883726438
551	F	K	0.000576883726438
551	F	E	0.000576883726438
551	F	H	0.000576883726438
551	F	W	0.000576883726438
551	F	R	0.000576883726438
551	F	D	0.000576883726438
370	Q	P	0.000574301339367
370	Q	F	0.000574301339367
370	Q	M	0.000574301339367
370	Q	G	0.000574301339367
370	Q	D	0.000574301339367
370	Q	Y	0.000574301339367
315	T	C	0.000562298010863
315	T	F	0.000562298010863
315	T	P	0.000562298010863
315	T	N	0.000562298010863
315	T	L	0.000562298010863
315	T	E	0.000562298010863
315	T	D	0.000562298010863
315	T	Q	0.000562298010863
315	T	M	0.000562298010863
315	T	W	0.000562298010863
62	K	W	0.000556004393818
62	K	I	0.000556004393818
62	K	V	0.000556004393818
62	K	T	0.000556004393818
62	K	P	0.000556004393818
62	K	C	0.000556004393818
542	L	C	0.000555142144464
542	L	W	0.000555142144464
542	L	D	0.000555142144464
542	L	Y	0.000555142144464
542	L	N	0.000555142144464
542	L	E	0.000555142144464
542	L	H	0.000555142144464
542	L	K	0.000555142144464
542	L	S	0.000555142144464
542	L	Q	0.000555142144464
542	L	R	0.000555142144464
516	I	R	0.000549870871592
516	I	C	0.000549870871592
516	I	E	0.000549870871592
516	I	D	0.000549870871592
516	I	G	0.000549870871592
516	I	A	0.000549870871592
516	I	S	0.000549870871592
516	I	L	0.000549870871592
516	I	H	0.000549870871592
516	I	K	0.000549870871592
516	I	N	0.000549870871592
516	I	Q	0.000549870871592
516	I	W	0.000549870871592
516	I	Y	0.000549870871592
516	I	P	0.000549870871592
516	I	F	0.000549870871592
159	S	W	0.000545168048751
159	S	P	0.000545168048751
159	S	C	0.000545168048751
159	S	Y	0.000545168048751
159	S	V	0.000545168048751
159	S	K	0.000545168048751
159	S	F	0.000545168048751
126	S	W	0.000542797663929
126	S	C	0.000542797663929
126	S	H	0.000542797663929
484	Y	D	0.0005383977753
484	Y	P	0.0005383977753
484	Y	C	0.0005383977753
484	Y	T	0.0005383977753
484	Y	R	0.0005383977753
484	Y	N	0.0005383977753
484	Y	V	0.0005383977753
484	Y	G	0.0005383977753
484	Y	E	0.0005383977753
484	Y	M	0.0005383977753
484	Y	K	0.0005383977753
484	Y	I	0.0005383977753
484	Y	Q	0.0005383977753
527	Y	K	0.000501482275176
527	Y	V	0.000501482275176
527	Y	T	0.000501482275176
527	Y	M	0.000501482275176
527	Y	L	0.000501482275176
527	Y	A	0.000501482275176
527	Y	W	0.000501482275176
527	Y	Q	0.000501482275176
527	Y	N	0.000501482275176
238	D	H	0.000457352146534
238	D	W	0.000457352146534
238	D	L	0.000457352146534
238	D	V	0.000457352146534
238	D	R	0.000457352146534
238	D	K	0.000457352146534
238	D	S	0.000457352146534
238	D	C	0.000457352146534
238	D	Q	0.000457352146534
238	D	A	0.000457352146534
238	D	P	0.000457352146534
238	D	M	0.000457352146534
238	D	I	0.000457352146534
202	D	F	0.000447210782815
202	D	R	0.000447210782815
202	D	K	0.000447210782815
202	D	I	0.000447210782815
202	D	M	0.000447210782815
202	D	C	0.000447210782815
202	D	W	0.000447210782815
202	D	P	0.000447210782815
183	N	A	0.000445736479821
183	N	Q	0.000445736479821
183	N	W	0.000445736479821
183	N	V	0.000445736479821
183	N	T	0.000445736479821
183	N	G	0.000445736479821
183	N	L	0.000445736479821
183	N	R	0.000445736479821
183	N	M	0.000445736479821
183	N	Y	0.000445736479821
183	N	F	0.000445736479821
183	N	I	0.000445736479821
183	N	E	0.000445736479821
183	N	C	0.000445736479821
183	N	P	0.000445736479821
3	A	Q	0.000437990070616
3	A	W	0.000437990070616
3	A	F	0.000437990070616
3	A	M	0.000437990070616
43	V	Q	0.000437158206126
43	V	P	0.000437158206126
43	V	W	0.000437158206126
43	V	N	0.000437158206126
43	V	R	0.000437158206126
43	V	H	0.000437158206126
43	V	D	0.000437158206126
43	V	Y	0.000437158206126
43	V	S	0.000437158206126
43	V	C	0.000437158206126
43	V	T	0.000437158206126
43	V	I	0.000437158206126
43	V	F	0.000437158206126
43	V	K	0.000437158206126
471	N	V	0.000433244243334
471	N	C	0.000433244243334
471	N	R	0.000433244243334
471	N	P	0.000433244243334
471	N	W	0.000433244243334
471	N	H	0.000433244243334
471	N	M	0.000433244243334
471	N	F	0.000433244243334
471	N	I	0.000433244243334
347	G	I	0.000422452987329
347	G	K	0.000422452987329
347	G	H	0.000422452987329
347	G	Q	0.000422452987329
347	G	F	0.000422452987329
347	G	Y	0.000422452987329
347	G	W	0.000422452987329
347	G	T	0.000422452987329
347	G	M	0.000422452987329
347	G	D	0.000422452987329
347	G	P	0.000422452987329
347	G	C	0.000422452987329
347	G	N	0.000422452987329
16	D	T	0.00041951640731
16	D	P	0.00041951640731
16	D	N	0.00041951640731
16	D	M	0.00041951640731
16	D	K	0.00041951640731
16	D	C	0.00041951640731
16	D	L	0.00041951640731
16	D	F	0.00041951640731
16	D	V	0.00041951640731
16	D	W	0.00041951640731
16	D	I	0.00041951640731
155	R	D	0.000418687798608
155	R	P	0.000418687798608
155	R	C	0.000418687798608
466	K	C	0.000418595968108
466	K	M	0.000418595968108
466	K	P	0.000418595968108
466	K	V	0.000418595968108
466	K	D	0.000418595968108
466	K	Y	0.000418595968108
70	G	C	0.000407462944526
70	G	K	0.000407462944526
70	G	F	0.000407462944526
70	G	N	0.000407462944526
70	G	P	0.000407462944526
70	G	Y	0.000407462944526
70	G	Q	0.000407462944526
70	G	T	0.000407462944526
70	G	I	0.000407462944526
70	G	W	0.000407462944526
551	F	G	0.000399418852648
431	F	N	0.000392135263485
431	F	G	0.000392135263485
431	F	Q	0.000392135263485
431	F	P	0.000392135263485
431	F	K	0.000392135263485
431	F	D	0.000392135263485
431	F	M	0.000392135263485
431	F	E	0.000392135263485
431	F	Y	0.000392135263485
431	F	A	0.000392135263485
431	F	W	0.000392135263485
431	F	R	0.000392135263485
431	F	T	0.000392135263485
431	F	H	0.000392135263485
314	V	P	0.000386507186293
314	V	K	0.000386507186293
314	V	D	0.000386507186293
314	V	C	0.000386507186293
314	V	G	0.000386507186293
540	L	H	0.000370761651793
540	L	Q	0.000370761651793
540	L	K	0.000370761651793
540	L	D	0.000370761651793
540	L	P	0.000370761651793
540	L	G	0.000370761651793
540	L	N	0.000370761651793
540	L	E	0.000370761651793
540	L	W	0.000370761651793
540	L	R	0.000370761651793
222	Y	H	0.000368934493667
231	A	K	0.00036512590134
231	A	P	0.00036512590134
231	A	G	0.00036512590134
231	A	E	0.00036512590134
396	N	P	0.000359067238532
396	N	T	0.000359067238532
396	N	E	0.000359067238532
396	N	I	0.000359067238532
396	N	L	0.000359067238532
396	N	H	0.000359067238532
396	N	G	0.000359067238532
396	N	V	0.000359067238532
396	N	W	0.000359067238532
396	N	F	0.000359067238532
396	N	M	0.000359067238532
396	N	Q	0.000359067238532
396	N	A	0.000359067238532
396	N	C	0.000359067238532
306	L	W	0.000333038659358
306	L	E	0.000333038659358
306	L	H	0.000333038659358
306	L	G	0.000333038659358
306	L	N	0.000333038659358
306	L	M	0.000333038659358
306	L	S	0.000333038659358
306	L	D	0.000333038659358
306	L	Q	0.000333038659358
306	L	Y	0.000333038659358
73	N	W	0.000328424083692
73	N	F	0.000328424083692
73	N	R	0.000328424083692
73	N	D	0.000328424083692
73	N	H	0.000328424083692
73	N	P	0.000328424083692
73	N	Y	0.000328424083692
73	N	M	0.000328424083692
73	N	L	0.000328424083692
73	N	V	0.000328424083692
73	N	C	0.000328424083692
341	Q	G	0.000317628452975
341	Q	E	0.000317628452975
341	Q	F	0.000317628452975
341	Q	I	0.000317628452975
341	Q	C	0.000317628452975
341	Q	D	0.000317628452975
341	Q	Y	0.000317628452975
341	Q	P	0.000317628452975
341	Q	W	0.000317628452975
341	Q	M	0.000317628452975
341	Q	V	0.000317628452975
34	D	Q	0.000310547673183
34	D	I	0.000310547673183
34	D	C	0.000310547673183
34	D	A	0.000310547673183
34	D	H	0.000310547673183
34	D	V	0.000310547673183
34	D	K	0.000310547673183
34	D	W	0.000310547673183
34	D	S	0.000310547673183
34	D	R	0.000310547673183
34	D	M	0.000310547673183
34	D	P	0.000310547673183
345	L	T	0.0003104147607
345	L	C	0.0003104147607
345	L	F	0.0003104147607
345	L	Y	0.0003104147607
345	L	H	0.0003104147607
345	L	E	0.0003104147607
345	L	M	0.0003104147607
345	L	A	0.0003104147607
345	L	Q	0.0003104147607
345	L	R	0.0003104147607
345	L	K	0.0003104147607
345	L	W	0.0003104147607
345	L	D	0.0003104147607
345	L	N	0.0003104147607
83	E	H	0.000301418014881
83	E	F	0.000301418014881
83	E	R	0.000301418014881
83	E	S	0.000301418014881
83	E	V	0.000301418014881
83	E	M	0.000301418014881
83	E	L	0.000301418014881
83	E	W	0.000301418014881
83	E	Y	0.000301418014881
83	E	T	0.000301418014881
83	E	P	0.000301418014881
83	E	C	0.000301418014881
83	E	I	0.000301418014881
107	C	L	0.000298191497007
107	C	T	0.000298191497007
107	C	I	0.000298191497007
107	C	R	0.000298191497007
107	C	Q	0.000298191497007
107	C	D	0.000298191497007
107	C	K	0.000298191497007
107	C	M	0.000298191497007
107	C	P	0.000298191497007
107	C	H	0.000298191497007
107	C	N	0.000298191497007
107	C	A	0.000298191497007
107	C	E	0.000298191497007
107	C	V	0.000298191497007
419	R	W	0.000295954376367
419	R	G	0.000295954376367
419	R	F	0.000295954376367
419	R	I	0.000295954376367
419	R	M	0.000295954376367
419	R	L	0.000295954376367
419	R	P	0.000295954376367
419	R	E	0.000295954376367
419	R	Q	0.000295954376367
419	R	C	0.000295954376367
419	R	V	0.000295954376367
419	R	H	0.000295954376367
419	R	D	0.000295954376367
419	R	T	0.000295954376367
419	R	A	0.000295954376367
419	R	Y	0.000295954376367
419	R	N	0.000295954376367
165	L	R	0.000295842204434
165	L	T	0.000295842204434
165	L	Y	0.000295842204434
165	L	C	0.000295842204434
165	L	V	0.000295842204434
165	L	F	0.000295842204434
165	L	W	0.000295842204434
165	L	K	0.000295842204434
165	L	M	0.000295842204434
165	L	N	0.000295842204434
165	L	A	0.000295842204434
278	E	M	0.00029275074234
278	E	C	0.00029275074234
404	T	I	0.000292509640806
404	T	K	0.000292509640806
404	T	M	0.000292509640806
404	T	H	0.000292509640806
404	T	W	0.000292509640806
404	T	D	0.000292509640806
404	T	Y	0.000292509640806
140	W	Q	0.000288390391086
140	W	T	0.000288390391086
140	W	V	0.000288390391086
140	W	P	0.000288390391086
140	W	L	0.000288390391086
140	W	N	0.000288390391086
140	W	A	0.000288390391086
140	W	M	0.000288390391086
140	W	D	0.000288390391086
140	W	E	0.000288390391086
140	W	I	0.000288390391086
140	W	K	0.000288390391086
140	W	G	0.000288390391086
140	W	H	0.000288390391086
140	W	F	0.000288390391086
140	W	S	0.000288390391086
52	D	L	0.000283869863936
52	D	M	0.000283869863936
52	D	I	0.000283869863936
52	D	P	0.000283869863936
52	D	Q	0.000283869863936
52	D	C	0.000283869863936
52	D	K	0.000283869863936
52	D	F	0.000283869863936
52	D	W	0.000283869863936
52	D	T	0.000283869863936
205	Q	P	0.000282782486805
205	Q	C	0.000282782486805
205	Q	F	0.000282782486805
205	Q	T	0.000282782486805
456	L	A	0.000270984278182
456	L	M	0.000270984278182
456	L	Y	0.000270984278182
456	L	K	0.000270984278182
456	L	C	0.000270984278182
456	L	P	0.000270984278182
192	L	G	0.000266040803114
192	L	D	0.000266040803114
192	L	C	0.000266040803114
192	L	K	0.000266040803114
192	L	A	0.000266040803114
192	L	Q	0.000266040803114
192	L	W	0.000266040803114
192	L	Y	0.000266040803114
192	L	E	0.000266040803114
192	L	S	0.000266040803114
192	L	N	0.000266040803114
192	L	H	0.000266040803114
321	K	F	0.00025798485494
321	K	P	0.00025798485494
321	K	G	0.00025798485494
321	K	Y	0.00025798485494
321	K	N	0.00025798485494
321	K	S	0.00025798485494
321	K	C	0.00025798485494
321	K	H	0.00025798485494
321	K	W	0.00025798485494
321	K	D	0.00025798485494
21	C	Q	0.000241500545495
21	C	H	0.000241500545495
21	C	W	0.000241500545495
21	C	V	0.000241500545495
21	C	D	0.000241500545495
21	C	T	0.000241500545495
21	C	S	0.000241500545495
21	C	I	0.000241500545495
21	C	A	0.000241500545495
21	C	E	0.000241500545495
21	C	N	0.000241500545495
21	C	P	0.000241500545495
21	C	M	0.000241500545495
21	C	G	0.000241500545495
21	C	L	0.000241500545495
21	C	K	0.000241500545495
395	V	D	0.000235378929428
395	V	F	0.000235378929428
395	V	E	0.000235378929428
395	V	R	0.000235378929428
395	V	P	0.000235378929428
395	V	A	0.000235378929428
395	V	K	0.000235378929428
395	V	Q	0.000235378929428
395	V	S	0.000235378929428
395	V	G	0.000235378929428
395	V	W	0.000235378929428
395	V	Y	0.000235378929428
395	V	C	0.000235378929428
395	V	H	0.000235378929428
395	V	N	0.000235378929428
395	V	T	0.000235378929428
233	R	F	0.000231851537538
233	R	I	0.000231851537538
233	R	P	0.000231851537538
233	R	T	0.000231851537538
233	R	D	0.000231851537538
233	R	Q	0.000231851537538
233	R	E	0.000231851537538
233	R	V	0.000231851537538
233	R	S	0.000231851537538
233	R	Y	0.000231851537538
233	R	M	0.000231851537538
233	R	N	0.000231851537538
[truncated: 9,301 more rows]
