# Supplementary material for: Complete mapping of viral escape from neutralizing antibodies
Source: PLoS Pathog. 2017 Mar 13;13(3):e1006271. doi: 10.1371/journal.ppat.1006271 (PMC5363992; doi:10.1371/journal.ppat.1006271)
Supplement: S2 File — This ZIP archive contains the computer code to perform the data analysis described in this manuscript. The analysis is performed by the iPython notebook found in the ZIP archive. (ZIP) [file ppat.1006271.s008.zip › S2_File/differential_selections/biorep_avg_H17L10_mutdiffsel_max_pos_mutdiffsel_colormapping.py]

cmd.set('bg_rgb','[1,1,1]')
cmd.set('specular', '0')
cmd.set('light_count','0')
cmd.set('antialias','2')
cmd.set_view('-0.760245264, -0.039225433, 0.648637414, -0.64979291, 0.052100927, -0.758461475, -0.004043628, -0.997895658, -0.065079078, 0.001003772, -0.004310774, -404.710021973, 77.289749146, -5.298280716, 19.26322937, 319.29901123, 490.685546875, -20.0')
cmd.set_color('color182', '[1, 0.0, 0.0]')
cmd.color('color182', 'resi 182')
cmd.set_color('color186', '[0.9901728877220826, 0.029081306941755036, 0.029081306941755036]')
cmd.color('color186', 'resi 186')
cmd.set_color('color253', '[0.9835234932122094, 0.04920863771631434, 0.04920863771631434]')
cmd.color('color253', 'resi 253')
cmd.set_color('color220', '[0.9613190780948907, 0.11954853949322686, 0.11954853949322686]')
cmd.color('color220', 'resi 220')
cmd.set_color('color254', '[0.9437740662668415, 0.17945277958171846, 0.17945277958171846]')
cmd.color('color254', 'resi 254')
cmd.set_color('color234', '[0.9033527780934182, 0.34310091360370165, 0.34310091360370165]')
cmd.color('color234', 'resi 234')
cmd.set_color('color252', '[0.8827705314357742, 0.45995413358053294, 0.45995413358053294]')
cmd.color('color252', 'resi 252')
cmd.set_color('color223', '[0.8787361354797298, 0.4909444020659497, 0.4909444020659497]')
cmd.color('color223', 'resi 223')
cmd.set_color('color184', '[0.8704764631624836, 0.6628647290258146, 0.6628647290258146]')
cmd.color('color184', 'resi 184')
cmd.set_color('color318', '[0.8704764631624836, 0.6628647290258146, 0.6628647290258146]')
cmd.color('color318', 'resi 318')
cmd.set_color('color523', '[0.876459036190972, 0.7358243541190598, 0.7358243541190598]')
cmd.color('color523', 'resi 523')
cmd.set_color('color236', '[0.879987410082848, 0.7592518527565564, 0.7592518527565564]')
cmd.color('color236', 'resi 236')
cmd.set_color('color137', '[0.8802683759597469, 0.760896306346041, 0.760896306346041]')
cmd.color('color137', 'resi 137')
cmd.set_color('color235', '[0.8814308250277916, 0.7674355351435314, 0.7674355351435314]')
cmd.color('color235', 'resi 235')
cmd.set_color('color32', '[0.8823431766672959, 0.7722994419031785, 0.7722994419031785]')
cmd.color('color32', 'resi 32')
cmd.set_color('color525', '[0.8839409338540335, 0.7803287820483594, 0.7803287820483594]')
cmd.color('color525', 'resi 525')
cmd.set_color('color251', '[0.8874258399308734, 0.7960980706353571, 0.7960980706353571]')
cmd.color('color251', 'resi 251')
cmd.set_color('color400', '[0.8889278419308655, 0.8022977465009, 0.8022977465009]')
cmd.color('color400', 'resi 400')
cmd.set_color('color106', '[0.8897019942671307, 0.8053744330974022, 0.8053744330974022]')
cmd.color('color106', 'resi 106')
cmd.set_color('color277', '[0.8908921619418648, 0.8099605238218195, 0.8099605238218195]')
cmd.color('color277', 'resi 277')
cmd.set_color('color156', '[0.8921170566210026, 0.8145118875418329, 0.8145118875418329]')
cmd.color('color156', 'resi 156')
cmd.set_color('color386', '[0.8946710269924893, 0.8235104339686485, 0.8235104339686485]')
cmd.color('color386', 'resi 386')
cmd.set_color('color313', '[0.8960001026848383, 0.8279576166754508, 0.8279576166754508]')
cmd.color('color313', 'resi 313')
cmd.set_color('color299', '[0.8987624350827476, 0.8367478010758441, 0.8367478010758441]')
cmd.color('color299', 'resi 299')
cmd.set_color('color289', '[0.8992363287618893, 0.8381993268630862, 0.8381993268630862]')
cmd.color('color289', 'resi 289')
cmd.set_color('color381', '[0.8992363287618893, 0.8381993268630862, 0.8381993268630862]')
cmd.color('color381', 'resi 381')
cmd.set_color('color185', '[0.9006811611355839, 0.8425307528885427, 0.8425307528885427]')
cmd.color('color185', 'resi 185')
cmd.set_color('color218', '[0.9006811611355839, 0.8425307528885427, 0.8425307528885427]')
cmd.color('color218', 'resi 218')
cmd.set_color('color171', '[0.9011704890389054, 0.8439668444516051, 0.8439668444516051]')
cmd.color('color171', 'resi 171')
cmd.set_color('color173', '[0.9011704890389054, 0.8439668444516051, 0.8439668444516051]')
cmd.color('color173', 'resi 173')
cmd.set_color('color127', '[0.9016636754982714, 0.8453990774586226, 0.8453990774586226]')
cmd.color('color127', 'resi 127')
cmd.set_color('color411', '[0.903166386212639, 0.8496726251434062, 0.8496726251434062]')
cmd.color('color411', 'resi 411')
cmd.set_color('color100', '[0.903166386212639, 0.8496726251434062, 0.8496726251434062]')
cmd.color('color100', 'resi 100')
cmd.set_color('color11', '[0.9052240202830905, 0.85531666893849, 0.85531666893849]')
cmd.color('color11', 'resi 11')
cmd.set_color('color562', '[0.9062759886545851, 0.8581155394997627, 0.8581155394997627]')
cmd.color('color562', 'resi 562')
cmd.set_color('color561', '[0.9068077606744, 0.8595091869463316, 0.8595091869463316]')
cmd.color('color561', 'resi 561')
cmd.set_color('color494', '[0.9073433912502595, 0.8608989758368557, 0.8608989758368557]')
cmd.color('color494', 'resi 494')
cmd.set_color('color128', '[0.9073433912502595, 0.8608989758368557, 0.8608989758368557]')
cmd.color('color128', 'resi 128')
cmd.set_color('color378', '[0.9078828803821638, 0.8622849061713352, 0.8622849061713352]')
cmd.color('color378', 'resi 378')
cmd.set_color('color514', '[0.9095244991141465, 0.866419545838504, 0.866419545838504]')
cmd.color('color514', 'resi 514')
cmd.set_color('color115', '[0.9100794224702302, 0.8677900419488038, 0.8677900419488038]')
cmd.color('color115', 'resi 115')
cmd.set_color('color135', '[0.9100794224702302, 0.8677900419488038, 0.8677900419488038]')
cmd.color('color135', 'resi 135')
cmd.set_color('color373', '[0.9100794224702302, 0.8677900419488038, 0.8677900419488038]')
cmd.color('color373', 'resi 373')
cmd.set_color('color484', '[0.9106382043823591, 0.8691566795030587, 0.8691566795030587]')
cmd.color('color484', 'resi 484')
cmd.set_color('color288', '[0.9106382043823591, 0.8691566795030587, 0.8691566795030587]')
cmd.color('color288', 'resi 288')
cmd.set_color('color221', '[0.9112008448505325, 0.8705194585012691, 0.8705194585012691]')
cmd.color('color221', 'resi 221')
cmd.set_color('color86', '[0.9117673438747509, 0.8718783789434343, 0.8718783789434343]')
cmd.color('color86', 'resi 86')
cmd.set_color('color273', '[0.9123377014550142, 0.8732334408295548, 0.8732334408295548]')
cmd.color('color273', 'resi 273')
cmd.set_color('color205', '[0.9134899922836754, 0.8759319889336612, 0.8759319889336612]')
cmd.color('color205', 'resi 205')
cmd.set_color('color54', '[0.9134899922836754, 0.8759319889336612, 0.8759319889336612]')
cmd.color('color54', 'resi 54')
cmd.set_color('color242', '[0.9140719255320733, 0.8772754751516469, 0.8772754751516469]')
cmd.color('color242', 'resi 242')
cmd.set_color('color101', '[0.9140719255320733, 0.8772754751516469, 0.8772754751516469]')
cmd.color('color101', 'resi 101')
cmd.set_color('color390', '[0.9140719255320733, 0.8772754751516469, 0.8772754751516469]')
cmd.color('color390', 'resi 390')
cmd.set_color('color342', '[0.9152473676970035, 0.8799508719194843, 0.8799508719194843]')
cmd.color('color342', 'resi 342')
cmd.set_color('color60', '[0.9158408766135359, 0.8812827824693358, 0.8812827824693358]')
cmd.color('color60', 'resi 60')
cmd.set_color('color16', '[0.9170394701147353, 0.8839350279009037, 0.8839350279009037]')
cmd.color('color16', 'resi 16')
cmd.set_color('color179', '[0.9170394701147353, 0.8839350279009037, 0.8839350279009037]')
cmd.color('color179', 'resi 179')
cmd.set_color('color155', '[0.9176445546994023, 0.8852553627826205, 0.8852553627826205]')
cmd.color('color155', 'resi 155')
cmd.set_color('color202', '[0.9188662995368709, 0.8878844568779193, 0.8878844568779193]')
cmd.color('color202', 'resi 202')
cmd.set_color('color337', '[0.9194829597896723, 0.8891932160915017, 0.8891932160915017]')
cmd.color('color337', 'resi 337')
cmd.set_color('color57', '[0.9201034785985189, 0.8904981167490389, 0.8904981167490389]')
cmd.color('color57', 'resi 57')
cmd.set_color('color415', '[0.9207278559634101, 0.8917991588505315, 0.8917991588505315]')
cmd.color('color415', 'resi 415')
cmd.set_color('color70', '[0.9213560918843462, 0.893096342395979, 0.893096342395979]')
cmd.color('color70', 'resi 70')
cmd.set_color('color345', '[0.9219881863613273, 0.8943896673853817, 0.8943896673853817]')
cmd.color('color345', 'resi 345')
cmd.set_color('color140', '[0.9219881863613273, 0.8943896673853817, 0.8943896673853817]')
cmd.color('color140', 'resi 140')
cmd.set_color('color556', '[0.9219881863613273, 0.8943896673853817, 0.8943896673853817]')
cmd.color('color556', 'resi 556')
cmd.set_color('color12', '[0.9226241393943531, 0.8956791338187398, 0.8956791338187398]')
cmd.color('color12', 'resi 12')
cmd.set_color('color510', '[0.923263950983424, 0.8969647416960527, 0.8969647416960527]')
cmd.color('color510', 'resi 510')
cmd.set_color('color141', '[0.923263950983424, 0.8969647416960527, 0.8969647416960527]')
cmd.color('color141', 'resi 141')
cmd.set_color('color396', '[0.923263950983424, 0.8969647416960527, 0.8969647416960527]')
cmd.color('color396', 'resi 396')
cmd.set_color('color231', '[0.9239076211285394, 0.8982464910173208, 0.8982464910173208]')
cmd.color('color231', 'resi 231')
cmd.set_color('color75', '[0.9239076211285394, 0.8982464910173208, 0.8982464910173208]')
cmd.color('color75', 'resi 75')
cmd.set_color('color255', '[0.9239076211285394, 0.8982464910173208, 0.8982464910173208]')
cmd.color('color255', 'resi 255')
cmd.set_color('color248', '[0.9252065370869051, 0.9007984139917227, 0.9007984139917227]')
cmd.color('color248', 'resi 248')
cmd.set_color('color183', '[0.9258617829001552, 0.9020685876448564, 0.9020685876448564]')
cmd.color('color183', 'resi 183')
cmd.set_color('color521', '[0.9258617829001552, 0.9020685876448564, 0.9020685876448564]')
cmd.color('color521', 'resi 521')
cmd.set_color('color145', '[0.9258617829001552, 0.9020685876448564, 0.9020685876448564]')
cmd.color('color145', 'resi 145')
cmd.set_color('color73', '[0.9265208872694501, 0.9033349027419451, 0.9033349027419451]')
cmd.color('color73', 'resi 73')
cmd.set_color('color504', '[0.9265208872694501, 0.9033349027419451, 0.9033349027419451]')
cmd.color('color504', 'resi 504')
cmd.set_color('color229', '[0.9265208872694501, 0.9033349027419451, 0.9033349027419451]')
cmd.color('color229', 'resi 229')
cmd.set_color('color546', '[0.9265208872694501, 0.9033349027419451, 0.9033349027419451]')
cmd.color('color546', 'resi 546')
cmd.set_color('color427', '[0.9271838501947901, 0.9045973592829889, 0.9045973592829889]')
cmd.color('color427', 'resi 427')
cmd.set_color('color506', '[0.9271838501947901, 0.9045973592829889, 0.9045973592829889]')
cmd.color('color506', 'resi 506')
cmd.set_color('color168', '[0.9271838501947901, 0.9045973592829889, 0.9045973592829889]')
cmd.color('color168', 'resi 168')
cmd.set_color('color321', '[0.9278506716761747, 0.9058559572679881, 0.9058559572679881]')
cmd.color('color321', 'resi 321')
cmd.set_color('color10', '[0.9278506716761747, 0.9058559572679881, 0.9058559572679881]')
cmd.color('color10', 'resi 10')
cmd.set_color('color543', '[0.9285213517136045, 0.9071106966969421, 0.9071106966969421]')
cmd.color('color543', 'resi 543')
cmd.set_color('color165', '[0.9285213517136045, 0.9071106966969421, 0.9071106966969421]')
cmd.color('color165', 'resi 165')
cmd.set_color('color460', '[0.9285213517136045, 0.9071106966969421, 0.9071106966969421]')
cmd.color('color460', 'resi 460')
cmd.set_color('color404', '[0.9285213517136045, 0.9071106966969421, 0.9071106966969421]')
cmd.color('color404', 'resi 404')
cmd.set_color('color146', '[0.9298742874565981, 0.9096085998867159, 0.9096085998867159]')
cmd.color('color146', 'resi 146')
cmd.set_color('color392', '[0.9298742874565981, 0.9096085998867159, 0.9096085998867159]')
cmd.color('color392', 'resi 392')
cmd.set_color('color421', '[0.9305565431621623, 0.9108517636475355, 0.9108517636475355]')
cmd.color('color421', 'resi 421')
cmd.set_color('color91', '[0.9305565431621623, 0.9108517636475355, 0.9108517636475355]')
cmd.color('color91', 'resi 91')
cmd.set_color('color192', '[0.9312426574237712, 0.9120910688523104, 0.9120910688523104]')
cmd.color('color192', 'resi 192')
cmd.set_color('color419', '[0.9312426574237712, 0.9120910688523104, 0.9120910688523104]')
cmd.color('color419', 'resi 419')
cmd.set_color('color431', '[0.9312426574237712, 0.9120910688523104, 0.9120910688523104]')
cmd.color('color431', 'resi 431')
cmd.set_color('color53', '[0.931932630241425, 0.9133265155010402, 0.9133265155010402]')
cmd.color('color53', 'resi 53')
cmd.set_color('color361', '[0.931932630241425, 0.9133265155010402, 0.9133265155010402]')
cmd.color('color361', 'resi 361')
cmd.set_color('color206', '[0.931932630241425, 0.9133265155010402, 0.9133265155010402]')
cmd.color('color206', 'resi 206')
cmd.set_color('color315', '[0.931932630241425, 0.9133265155010402, 0.9133265155010402]')
cmd.color('color315', 'resi 315')
cmd.set_color('color540', '[0.9326264616151239, 0.9145581035937251, 0.9145581035937251]')
cmd.color('color540', 'resi 540')
cmd.set_color('color103', '[0.9326264616151239, 0.9145581035937251, 0.9145581035937251]')
cmd.color('color103', 'resi 103')
cmd.set_color('color294', '[0.9333241515448673, 0.9157858331303655, 0.9157858331303655]')
cmd.color('color294', 'resi 294')
cmd.set_color('color3', '[0.9333241515448673, 0.9157858331303655, 0.9157858331303655]')
cmd.color('color3', 'resi 3')
cmd.set_color('color94', '[0.9333241515448673, 0.9157858331303655, 0.9157858331303655]')
cmd.color('color94', 'resi 94')
cmd.set_color('color278', '[0.9340257000306559, 0.9170097041109607, 0.9170097041109607]')
cmd.color('color278', 'resi 278')
cmd.set_color('color527', '[0.9347311070724891, 0.9182297165355111, 0.9182297165355111]')
cmd.color('color527', 'resi 527')
cmd.set_color('color2', '[0.9347311070724891, 0.9182297165355111, 0.9182297165355111]')
cmd.color('color2', 'resi 2')
cmd.set_color('color341', '[0.9361534968242903, 0.9206581657164775, 0.9206581657164775]')
cmd.color('color341', 'resi 341')
cmd.set_color('color279', '[0.9361534968242903, 0.9206581657164775, 0.9206581657164775]')
cmd.color('color279', 'resi 279')
cmd.set_color('color360', '[0.9361534968242903, 0.9206581657164775, 0.9206581657164775]')
cmd.color('color360', 'resi 360')
cmd.set_color('color154', '[0.9361534968242903, 0.9206581657164775, 0.9206581657164775]')
cmd.color('color154', 'resi 154')
cmd.set_color('color99', '[0.9361534968242903, 0.9206581657164775, 0.9206581657164775]')
cmd.color('color99', 'resi 99')
cmd.set_color('color466', '[0.9361534968242903, 0.9206581657164775, 0.9206581657164775]')
cmd.color('color466', 'resi 466')
cmd.set_color('color362', '[0.9361534968242903, 0.9206581657164775, 0.9206581657164775]')
cmd.color('color362', 'resi 362')
cmd.set_color('color232', '[0.9368704795342581, 0.9218666024728933, 0.9218666024728933]')
cmd.color('color232', 'resi 232')
cmd.set_color('color516', '[0.9375913208002709, 0.9230711806732643, 0.9230711806732643]')
cmd.color('color516', 'resi 516')
cmd.set_color('color350', '[0.9375913208002709, 0.9230711806732643, 0.9230711806732643]')
cmd.color('color350', 'resi 350')
cmd.set_color('color34', '[0.9375913208002709, 0.9230711806732643, 0.9230711806732643]')
cmd.color('color34', 'resi 34')
cmd.set_color('color306', '[0.9375913208002709, 0.9230711806732643, 0.9230711806732643]')
cmd.color('color306', 'resi 306')
cmd.set_color('color418', '[0.9375913208002709, 0.9230711806732643, 0.9230711806732643]')
cmd.color('color418', 'resi 418')
cmd.set_color('color450', '[0.9383160206223283, 0.9242719003175907, 0.9242719003175907]')
cmd.color('color450', 'resi 450')
cmd.set_color('color250', '[0.9383160206223283, 0.9242719003175907, 0.9242719003175907]')
cmd.color('color250', 'resi 250')
cmd.set_color('color124', '[0.9383160206223283, 0.9242719003175907, 0.9242719003175907]')
cmd.color('color124', 'resi 124')
cmd.set_color('color482', '[0.9390445790004307, 0.9254687614058721, 0.9254687614058721]')
cmd.color('color482', 'resi 482')
cmd.set_color('color522', '[0.9390445790004307, 0.9254687614058721, 0.9254687614058721]')
cmd.color('color522', 'resi 522')
cmd.set_color('color92', '[0.9390445790004307, 0.9254687614058721, 0.9254687614058721]')
cmd.color('color92', 'resi 92')
cmd.set_color('color410', '[0.9390445790004307, 0.9254687614058721, 0.9254687614058721]')
cmd.color('color410', 'resi 410')
cmd.set_color('color314', '[0.9397769959345781, 0.9266617639381085, 0.9266617639381085]')
cmd.color('color314', 'resi 314')
cmd.set_color('color363', '[0.9397769959345781, 0.9266617639381085, 0.9266617639381085]')
cmd.color('color363', 'resi 363')
cmd.set_color('color358', '[0.9397769959345781, 0.9266617639381085, 0.9266617639381085]')
cmd.color('color358', 'resi 358')
cmd.set_color('color158', '[0.9397769959345781, 0.9266617639381085, 0.9266617639381085]')
cmd.color('color158', 'resi 158')
cmd.set_color('color111', '[0.9397769959345781, 0.9266617639381085, 0.9266617639381085]')
cmd.color('color111', 'resi 111')
cmd.set_color('color495', '[0.9405132714247701, 0.9278509079143, 0.9278509079143]')
cmd.color('color495', 'resi 495')
cmd.set_color('color159', '[0.9405132714247701, 0.9278509079143, 0.9278509079143]')
cmd.color('color159', 'resi 159')
cmd.set_color('color403', '[0.9405132714247701, 0.9278509079143, 0.9278509079143]')
cmd.color('color403', 'resi 403')
cmd.set_color('color471', '[0.9412534054710073, 0.9290361933344466, 0.9290361933344466]')
cmd.color('color471', 'resi 471')
cmd.set_color('color126', '[0.9412534054710073, 0.9290361933344466, 0.9290361933344466]')
cmd.color('color126', 'resi 126')
cmd.set_color('color226', '[0.9412534054710073, 0.9290361933344466, 0.9290361933344466]')
cmd.color('color226', 'resi 226')
cmd.set_color('color323', '[0.9419973980732891, 0.9302176201985487, 0.9302176201985487]')
cmd.color('color323', 'resi 323')
cmd.set_color('color68', '[0.9419973980732891, 0.9302176201985487, 0.9302176201985487]')
cmd.color('color68', 'resi 68')
cmd.set_color('color474', '[0.9419973980732891, 0.9302176201985487, 0.9302176201985487]')
cmd.color('color474', 'resi 474')
cmd.set_color('color225', '[0.9419973980732891, 0.9302176201985487, 0.9302176201985487]')
cmd.color('color225', 'resi 225')
cmd.set_color('color550', '[0.9419973980732891, 0.9302176201985487, 0.9302176201985487]')
cmd.color('color550', 'resi 550')
cmd.set_color('color105', '[0.9419973980732891, 0.9302176201985487, 0.9302176201985487]')
cmd.color('color105', 'resi 105')
cmd.set_color('color83', '[0.9419973980732891, 0.9302176201985487, 0.9302176201985487]')
cmd.color('color83', 'resi 83')
cmd.set_color('color233', '[0.9419973980732891, 0.9302176201985487, 0.9302176201985487]')
cmd.color('color233', 'resi 233')
cmd.set_color('color266', '[0.9427452492316157, 0.9313951885066056, 0.9313951885066056]')
cmd.color('color266', 'resi 266')
cmd.set_color('color52', '[0.9427452492316157, 0.9313951885066056, 0.9313951885066056]')
cmd.color('color52', 'resi 52')
cmd.set_color('color81', '[0.9427452492316157, 0.9313951885066056, 0.9313951885066056]')
cmd.color('color81', 'resi 81')
cmd.set_color('color201', '[0.9427452492316157, 0.9313951885066056, 0.9313951885066056]')
cmd.color('color201', 'resi 201')
cmd.set_color('color67', '[0.9434969589459874, 0.9325688982586178, 0.9325688982586178]')
cmd.color('color67', 'resi 67')
cmd.set_color('color21', '[0.9434969589459874, 0.9325688982586178, 0.9325688982586178]')
cmd.color('color21', 'resi 21')
cmd.set_color('color97', '[0.9434969589459874, 0.9325688982586178, 0.9325688982586178]')
cmd.color('color97', 'resi 97')
cmd.set_color('color380', '[0.9434969589459874, 0.9325688982586178, 0.9325688982586178]')
cmd.color('color380', 'resi 380')
cmd.set_color('color536', '[0.9442525272164037, 0.9337387494545852, 0.9337387494545852]')
cmd.color('color536', 'resi 536')
cmd.set_color('color43', '[0.9450119540428652, 0.9349047420945076, 0.9349047420945076]')
cmd.color('color43', 'resi 43')
cmd.set_color('color395', '[0.9450119540428652, 0.9349047420945076, 0.9349047420945076]')
cmd.color('color395', 'resi 395')
cmd.set_color('color62', '[0.9450119540428652, 0.9349047420945076, 0.9349047420945076]')
cmd.color('color62', 'resi 62')
cmd.set_color('color287', '[0.9450119540428652, 0.9349047420945076, 0.9349047420945076]')
cmd.color('color287', 'resi 287')
cmd.set_color('color347', '[0.9457752394253712, 0.9360668761783851, 0.9360668761783851]')
cmd.color('color347', 'resi 347')
cmd.set_color('color542', '[0.9457752394253712, 0.9360668761783851, 0.9360668761783851]')
cmd.color('color542', 'resi 542')
cmd.set_color('color370', '[0.9457752394253712, 0.9360668761783851, 0.9360668761783851]')
cmd.color('color370', 'resi 370')
cmd.set_color('color425', '[0.9457752394253712, 0.9360668761783851, 0.9360668761783851]')
cmd.color('color425', 'resi 425')
cmd.set_color('color551', '[0.9465423833639222, 0.937225151706218, 0.937225151706218]')
cmd.color('color551', 'resi 551')
cmd.set_color('color198', '[0.9465423833639222, 0.937225151706218, 0.937225151706218]')
cmd.color('color198', 'resi 198')
cmd.set_color('color377', '[0.9465423833639222, 0.937225151706218, 0.937225151706218]')
cmd.color('color377', 'resi 377')
cmd.set_color('color104', '[0.9473133858585181, 0.9383795686780059, 0.9383795686780059]')
cmd.color('color104', 'resi 104')
cmd.set_color('color368', '[0.9480882469091587, 0.9395301270937491, 0.9395301270937491]')
cmd.color('color368', 'resi 368')
cmd.set_color('color245', '[0.9488669665158442, 0.9406768269534471, 0.9406768269534471]')
cmd.color('color245', 'resi 245')
cmd.set_color('color508', '[0.9488669665158442, 0.9406768269534471, 0.9406768269534471]')
cmd.color('color508', 'resi 508')
cmd.set_color('color257', '[0.9488669665158442, 0.9406768269534471, 0.9406768269534471]')
cmd.color('color257', 'resi 257')
cmd.set_color('color555', '[0.9488669665158442, 0.9406768269534471, 0.9406768269534471]')
cmd.color('color555', 'resi 555')
cmd.set_color('color408', '[0.9496495446785749, 0.9418196682571003, 0.9418196682571003]')
cmd.color('color408', 'resi 408')
cmd.set_color('color433', '[0.9496495446785749, 0.9418196682571003, 0.9418196682571003]')
cmd.color('color433', 'resi 433')
cmd.set_color('color331', '[0.9496495446785749, 0.9418196682571003, 0.9418196682571003]')
cmd.color('color331', 'resi 331')
cmd.set_color('color276', '[0.9496495446785749, 0.9418196682571003, 0.9418196682571003]')
cmd.color('color276', 'resi 276')
cmd.set_color('color429', '[0.9496495446785749, 0.9418196682571003, 0.9418196682571003]')
cmd.color('color429', 'resi 429')
cmd.set_color('color339', '[0.9496495446785749, 0.9418196682571003, 0.9418196682571003]')
cmd.color('color339', 'resi 339')
cmd.set_color('color189', '[0.95043598139735, 0.942958651004709, 0.942958651004709]')
cmd.color('color189', 'resi 189')
cmd.set_color('color238', '[0.95043598139735, 0.942958651004709, 0.942958651004709]')
cmd.color('color238', 'resi 238')
cmd.set_color('color285', '[0.9512262766721703, 0.9440937751962725, 0.9440937751962725]')
cmd.color('color285', 'resi 285')
cmd.set_color('color528', '[0.9512262766721703, 0.9440937751962725, 0.9440937751962725]')
cmd.color('color528', 'resi 528')
cmd.set_color('color469', '[0.9512262766721703, 0.9440937751962725, 0.9440937751962725]')
cmd.color('color469', 'resi 469')
cmd.set_color('color428', '[0.9520204305030352, 0.9452250408317912, 0.9452250408317912]')
cmd.color('color428', 'resi 428')
cmd.set_color('color424', '[0.952818442889945, 0.9463524479112652, 0.9463524479112652]')
cmd.color('color424', 'resi 424')
cmd.set_color('color526', '[0.952818442889945, 0.9463524479112652, 0.9463524479112652]')
cmd.color('color526', 'resi 526')
cmd.set_color('color513', '[0.952818442889945, 0.9463524479112652, 0.9463524479112652]')
cmd.color('color513', 'resi 513')
cmd.set_color('color274', '[0.9536203138328998, 0.9474759964346942, 0.9474759964346942]')
cmd.color('color274', 'resi 274')
cmd.set_color('color87', '[0.9536203138328998, 0.9474759964346942, 0.9474759964346942]')
cmd.color('color87', 'resi 87')
cmd.set_color('color195', '[0.9536203138328998, 0.9474759964346942, 0.9474759964346942]')
cmd.color('color195', 'resi 195')
cmd.set_color('color499', '[0.9536203138328998, 0.9474759964346942, 0.9474759964346942]')
cmd.color('color499', 'resi 499')
cmd.set_color('color445', '[0.9536203138328998, 0.9474759964346942, 0.9474759964346942]')
cmd.color('color445', 'resi 445')
cmd.set_color('color7', '[0.9536203138328998, 0.9474759964346942, 0.9474759964346942]')
cmd.color('color7', 'resi 7')
cmd.set_color('color119', '[0.9544260433318993, 0.9485956864020785, 0.9485956864020785]')
cmd.color('color119', 'resi 119')
cmd.set_color('color136', '[0.9544260433318993, 0.9485956864020785, 0.9485956864020785]')
cmd.color('color136', 'resi 136')
cmd.set_color('color187', '[0.9544260433318993, 0.9485956864020785, 0.9485956864020785]')
cmd.color('color187', 'resi 187')
cmd.set_color('color384', '[0.9544260433318993, 0.9485956864020785, 0.9485956864020785]')
cmd.color('color384', 'resi 384')
cmd.set_color('color227', '[0.9552356313869437, 0.9497115178134177, 0.9497115178134177]')
cmd.color('color227', 'resi 227')
cmd.set_color('color164', '[0.9552356313869437, 0.9497115178134177, 0.9497115178134177]')
cmd.color('color164', 'resi 164')
cmd.set_color('color134', '[0.9552356313869437, 0.9497115178134177, 0.9497115178134177]')
cmd.color('color134', 'resi 134')
cmd.set_color('color211', '[0.9560490779980331, 0.9508234906687121, 0.9508234906687121]')
cmd.color('color211', 'resi 211')
cmd.set_color('color456', '[0.9560490779980331, 0.9508234906687121, 0.9508234906687121]')
cmd.color('color456', 'resi 456')
cmd.set_color('color241', '[0.9560490779980331, 0.9508234906687121, 0.9508234906687121]')
cmd.color('color241', 'resi 241')
cmd.set_color('color397', '[0.9560490779980331, 0.9508234906687121, 0.9508234906687121]')
cmd.color('color397', 'resi 397')
cmd.set_color('color269', '[0.9560490779980331, 0.9508234906687121, 0.9508234906687121]')
cmd.color('color269', 'resi 269')
cmd.set_color('color324', '[0.9560490779980331, 0.9508234906687121, 0.9508234906687121]')
cmd.color('color324', 'resi 324')
cmd.set_color('color160', '[0.9568663831651671, 0.9519316049679618, 0.9519316049679618]')
cmd.color('color160', 'resi 160')
cmd.set_color('color316', '[0.9576875468883462, 0.9530358607111665, 0.9530358607111665]')
cmd.color('color316', 'resi 316')
cmd.set_color('color552', '[0.9576875468883462, 0.9530358607111665, 0.9530358607111665]')
cmd.color('color552', 'resi 552')
cmd.set_color('color181', '[0.9576875468883462, 0.9530358607111665, 0.9530358607111665]')
cmd.color('color181', 'resi 181')
cmd.set_color('color296', '[0.9576875468883462, 0.9530358607111665, 0.9530358607111665]')
cmd.color('color296', 'resi 296')
cmd.set_color('color18', '[0.9585125691675701, 0.9541362578983262, 0.9541362578983262]')
cmd.color('color18', 'resi 18')
cmd.set_color('color72', '[0.9585125691675701, 0.9541362578983262, 0.9541362578983262]')
cmd.color('color72', 'resi 72')
cmd.set_color('color71', '[0.9601741893941524, 0.9563254766045115, 0.9563254766045115]')
cmd.color('color71', 'resi 71')
cmd.set_color('color172', '[0.9601741893941524, 0.9563254766045115, 0.9563254766045115]')
cmd.color('color172', 'resi 172')
cmd.set_color('color538', '[0.9601741893941524, 0.9563254766045115, 0.9563254766045115]')
cmd.color('color538', 'resi 538')
cmd.set_color('color176', '[0.9601741893941524, 0.9563254766045115, 0.9563254766045115]')
cmd.color('color176', 'resi 176')
cmd.set_color('color417', '[0.9601741893941524, 0.9563254766045115, 0.9563254766045115]')
cmd.color('color417', 'resi 417')
cmd.set_color('color203', '[0.9601741893941524, 0.9563254766045115, 0.9563254766045115]')
cmd.color('color203', 'resi 203')
cmd.set_color('color249', '[0.9601741893941524, 0.9563254766045115, 0.9563254766045115]')
cmd.color('color249', 'resi 249')
cmd.set_color('color507', '[0.9610107873415107, 0.9574142981235371, 0.9574142981235371]')
cmd.color('color507', 'resi 507')
cmd.set_color('color449', '[0.9610107873415107, 0.9574142981235371, 0.9574142981235371]')
cmd.color('color449', 'resi 449')
cmd.set_color('color36', '[0.9610107873415107, 0.9574142981235371, 0.9574142981235371]')
cmd.color('color36', 'resi 36')
cmd.set_color('color517', '[0.9610107873415107, 0.9574142981235371, 0.9574142981235371]')
cmd.color('color517', 'resi 517')
cmd.set_color('color501', '[0.9610107873415107, 0.9574142981235371, 0.9574142981235371]')
cmd.color('color501', 'resi 501')
cmd.set_color('color468', '[0.9610107873415107, 0.9574142981235371, 0.9574142981235371]')
cmd.color('color468', 'resi 468')
cmd.set_color('color448', '[0.9610107873415107, 0.9574142981235371, 0.9574142981235371]')
cmd.color('color448', 'resi 448')
cmd.set_color('color293', '[0.9610107873415107, 0.9574142981235371, 0.9574142981235371]')
cmd.color('color293', 'resi 293')
cmd.set_color('color95', '[0.9618512438449139, 0.9584992610865174, 0.9584992610865174]')
cmd.color('color95', 'resi 95')
cmd.set_color('color243', '[0.9618512438449139, 0.9584992610865174, 0.9584992610865174]')
cmd.color('color243', 'resi 243')
cmd.set_color('color503', '[0.9618512438449139, 0.9584992610865174, 0.9584992610865174]')
cmd.color('color503', 'resi 503')
cmd.set_color('color356', '[0.9618512438449139, 0.9584992610865174, 0.9584992610865174]')
cmd.color('color356', 'resi 356')
cmd.set_color('color259', '[0.9618512438449139, 0.9584992610865174, 0.9584992610865174]')
cmd.color('color259', 'resi 259')
cmd.set_color('color364', '[0.9626955589043622, 0.9595803654934529, 0.9595803654934529]')
cmd.color('color364', 'resi 364')
cmd.set_color('color333', '[0.9626955589043622, 0.9595803654934529, 0.9595803654934529]')
cmd.color('color333', 'resi 333')
cmd.set_color('color320', '[0.9635437325198551, 0.9606576113443438, 0.9606576113443438]')
cmd.color('color320', 'resi 320')
cmd.set_color('color244', '[0.9635437325198551, 0.9606576113443438, 0.9606576113443438]')
cmd.color('color244', 'resi 244')
cmd.set_color('color298', '[0.9635437325198551, 0.9606576113443438, 0.9606576113443438]')
cmd.color('color298', 'resi 298')
cmd.set_color('color20', '[0.9635437325198551, 0.9606576113443438, 0.9606576113443438]')
cmd.color('color20', 'resi 20')
cmd.set_color('color509', '[0.9643957646913931, 0.9617309986391896, 0.9617309986391896]')
cmd.color('color509', 'resi 509')
cmd.set_color('color66', '[0.9643957646913931, 0.9617309986391896, 0.9617309986391896]')
cmd.color('color66', 'resi 66')
cmd.set_color('color389', '[0.9643957646913931, 0.9617309986391896, 0.9617309986391896]')
cmd.color('color389', 'resi 389')
cmd.set_color('color328', '[0.9643957646913931, 0.9617309986391896, 0.9617309986391896]')
cmd.color('color328', 'resi 328')
cmd.set_color('color49', '[0.9652516554189757, 0.9628005273779906, 0.9628005273779906]')
cmd.color('color49', 'resi 49')
cmd.set_color('color74', '[0.9652516554189757, 0.9628005273779906, 0.9628005273779906]')
cmd.color('color74', 'resi 74')
cmd.set_color('color196', '[0.9652516554189757, 0.9628005273779906, 0.9628005273779906]')
cmd.color('color196', 'resi 196')
cmd.set_color('color467', '[0.9652516554189757, 0.9628005273779906, 0.9628005273779906]')
cmd.color('color467', 'resi 467')
cmd.set_color('color465', '[0.9652516554189757, 0.9628005273779906, 0.9628005273779906]')
cmd.color('color465', 'resi 465')
cmd.set_color('color237', '[0.9661114047026034, 0.9638661975607468, 0.9638661975607468]')
cmd.color('color237', 'resi 237')
cmd.set_color('color305', '[0.9661114047026034, 0.9638661975607468, 0.9638661975607468]')
cmd.color('color305', 'resi 305')
cmd.set_color('color281', '[0.9661114047026034, 0.9638661975607468, 0.9638661975607468]')
cmd.color('color281', 'resi 281')
cmd.set_color('color498', '[0.9669750125422758, 0.9649280091874581, 0.9649280091874581]')
cmd.color('color498', 'resi 498')
cmd.set_color('color261', '[0.9669750125422758, 0.9649280091874581, 0.9649280091874581]')
cmd.color('color261', 'resi 261')
cmd.set_color('color369', '[0.9669750125422758, 0.9649280091874581, 0.9649280091874581]')
cmd.color('color369', 'resi 369')
cmd.set_color('color462', '[0.9678424789379931, 0.9659859622581246, 0.9659859622581246]')
cmd.color('color462', 'resi 462')
cmd.set_color('color475', '[0.9678424789379931, 0.9659859622581246, 0.9659859622581246]')
cmd.color('color475', 'resi 475')
cmd.set_color('color280', '[0.9678424789379931, 0.9659859622581246, 0.9659859622581246]')
cmd.color('color280', 'resi 280')
cmd.set_color('color359', '[0.9678424789379931, 0.9659859622581246, 0.9659859622581246]')
cmd.color('color359', 'resi 359')
cmd.set_color('color520', '[0.9678424789379931, 0.9659859622581246, 0.9659859622581246]')
cmd.color('color520', 'resi 520')
cmd.set_color('color4', '[0.9678424789379931, 0.9659859622581246, 0.9659859622581246]')
cmd.color('color4', 'resi 4')
cmd.set_color('color295', '[0.9678424789379931, 0.9659859622581246, 0.9659859622581246]')
cmd.color('color295', 'resi 295')
cmd.set_color('color41', '[0.9678424789379931, 0.9659859622581246, 0.9659859622581246]')
cmd.color('color41', 'resi 41')
cmd.set_color('color213', '[0.9687138038897551, 0.9670400567727462, 0.9670400567727462]')
cmd.color('color213', 'resi 213')
cmd.set_color('color383', '[0.9687138038897551, 0.9670400567727462, 0.9670400567727462]')
cmd.color('color383', 'resi 383')
cmd.set_color('color473', '[0.9687138038897551, 0.9670400567727462, 0.9670400567727462]')
cmd.color('color473', 'resi 473')
cmd.set_color('color108', '[0.9687138038897551, 0.9670400567727462, 0.9670400567727462]')
cmd.color('color108', 'resi 108')
cmd.set_color('color89', '[0.9687138038897551, 0.9670400567727462, 0.9670400567727462]')
cmd.color('color89', 'resi 89')
cmd.set_color('color177', '[0.9687138038897551, 0.9670400567727462, 0.9670400567727462]')
cmd.color('color177', 'resi 177')
cmd.set_color('color311', '[0.9687138038897551, 0.9670400567727462, 0.9670400567727462]')
cmd.color('color311', 'resi 311')
cmd.set_color('color212', '[0.9695889873975622, 0.968090292731323, 0.968090292731323]')
cmd.color('color212', 'resi 212')
cmd.set_color('color394', '[0.9695889873975622, 0.968090292731323, 0.968090292731323]')
cmd.color('color394', 'resi 394')
cmd.set_color('color302', '[0.9695889873975622, 0.968090292731323, 0.968090292731323]')
cmd.color('color302', 'resi 302')
cmd.set_color('color270', '[0.9695889873975622, 0.968090292731323, 0.968090292731323]')
cmd.color('color270', 'resi 270')
cmd.set_color('color38', '[0.9695889873975622, 0.968090292731323, 0.968090292731323]')
cmd.color('color38', 'resi 38')
cmd.set_color('color283', '[0.9695889873975622, 0.968090292731323, 0.968090292731323]')
cmd.color('color283', 'resi 283')
cmd.set_color('color515', '[0.9695889873975622, 0.968090292731323, 0.968090292731323]')
cmd.color('color515', 'resi 515')
cmd.set_color('color480', '[0.9704680294614141, 0.9691366701338548, 0.9691366701338548]')
cmd.color('color480', 'resi 480')
cmd.set_color('color132', '[0.9704680294614141, 0.9691366701338548, 0.9691366701338548]')
cmd.color('color132', 'resi 132')
cmd.set_color('color153', '[0.9704680294614141, 0.9691366701338548, 0.9691366701338548]')
cmd.color('color153', 'resi 153')
cmd.set_color('color489', '[0.9704680294614141, 0.9691366701338548, 0.9691366701338548]')
cmd.color('color489', 'resi 489')
cmd.set_color('color142', '[0.9704680294614141, 0.9691366701338548, 0.9691366701338548]')
cmd.color('color142', 'resi 142')
cmd.set_color('color113', '[0.9704680294614141, 0.9691366701338548, 0.9691366701338548]')
cmd.color('color113', 'resi 113')
cmd.set_color('color98', '[0.9704680294614141, 0.9691366701338548, 0.9691366701338548]')
cmd.color('color98', 'resi 98')
cmd.set_color('color301', '[0.9713509300813108, 0.9701791889803419, 0.9701791889803419]')
cmd.color('color301', 'resi 301')
cmd.set_color('color107', '[0.9713509300813108, 0.9701791889803419, 0.9701791889803419]')
cmd.color('color107', 'resi 107')
cmd.set_color('color260', '[0.9713509300813108, 0.9701791889803419, 0.9701791889803419]')
cmd.color('color260', 'resi 260')
cmd.set_color('color387', '[0.9713509300813108, 0.9701791889803419, 0.9701791889803419]')
cmd.color('color387', 'resi 387')
cmd.set_color('color357', '[0.9713509300813108, 0.9701791889803419, 0.9701791889803419]')
cmd.color('color357', 'resi 357')
cmd.set_color('color558', '[0.9713509300813108, 0.9701791889803419, 0.9701791889803419]')
cmd.color('color558', 'resi 558')
cmd.set_color('color209', '[0.9713509300813108, 0.9701791889803419, 0.9701791889803419]')
cmd.color('color209', 'resi 209')
cmd.set_color('color388', '[0.9722376892572523, 0.971217849270784, 0.971217849270784]')
cmd.color('color388', 'resi 388')
cmd.set_color('color343', '[0.9722376892572523, 0.971217849270784, 0.971217849270784]')
cmd.color('color343', 'resi 343')
cmd.set_color('color454', '[0.9722376892572523, 0.971217849270784, 0.971217849270784]')
cmd.color('color454', 'resi 454')
cmd.set_color('color93', '[0.9722376892572523, 0.971217849270784, 0.971217849270784]')
cmd.color('color93', 'resi 93')
cmd.set_color('color217', '[0.9722376892572523, 0.971217849270784, 0.971217849270784]')
cmd.color('color217', 'resi 217')
cmd.set_color('color309', '[0.9731283069892388, 0.9722526510051813, 0.9722526510051813]')
cmd.color('color309', 'resi 309')
cmd.set_color('color129', '[0.9731283069892388, 0.9722526510051813, 0.9722526510051813]')
cmd.color('color129', 'resi 129')
cmd.set_color('color163', '[0.9731283069892388, 0.9722526510051813, 0.9722526510051813]')
cmd.color('color163', 'resi 163')
cmd.set_color('color560', '[0.9731283069892388, 0.9722526510051813, 0.9722526510051813]')
cmd.color('color560', 'resi 560')
cmd.set_color('color291', '[0.9731283069892388, 0.9722526510051813, 0.9722526510051813]')
cmd.color('color291', 'resi 291')
cmd.set_color('color544', '[0.9731283069892388, 0.9722526510051813, 0.9722526510051813]')
cmd.color('color544', 'resi 544')
cmd.set_color('color413', '[0.9740227832772701, 0.9732835941835338, 0.9732835941835338]')
cmd.color('color413', 'resi 413')
cmd.set_color('color518', '[0.9740227832772701, 0.9732835941835338, 0.9732835941835338]')
cmd.color('color518', 'resi 518')
cmd.set_color('color25', '[0.9740227832772701, 0.9732835941835338, 0.9732835941835338]')
cmd.color('color25', 'resi 25')
cmd.set_color('color46', '[0.9740227832772701, 0.9732835941835338, 0.9732835941835338]')
cmd.color('color46', 'resi 46')
cmd.set_color('color30', '[0.9740227832772701, 0.9732835941835338, 0.9732835941835338]')
cmd.color('color30', 'resi 30')
cmd.set_color('color45', '[0.9740227832772701, 0.9732835941835338, 0.9732835941835338]')
cmd.color('color45', 'resi 45')
cmd.set_color('color180', '[0.9749211181213463, 0.9743106788058414, 0.9743106788058414]')
cmd.color('color180', 'resi 180')
cmd.set_color('color102', '[0.9749211181213463, 0.9743106788058414, 0.9743106788058414]')
cmd.color('color102', 'resi 102')
cmd.set_color('color22', '[0.9749211181213463, 0.9743106788058414, 0.9743106788058414]')
cmd.color('color22', 'resi 22')
cmd.set_color('color485', '[0.9749211181213463, 0.9743106788058414, 0.9743106788058414]')
cmd.color('color485', 'resi 485')
cmd.set_color('color436', '[0.9749211181213463, 0.9743106788058414, 0.9743106788058414]')
cmd.color('color436', 'resi 436')
cmd.set_color('color322', '[0.9758233115214672, 0.9753339048721041, 0.9753339048721041]')
cmd.color('color322', 'resi 322')
cmd.set_color('color529', '[0.9758233115214672, 0.9753339048721041, 0.9753339048721041]')
cmd.color('color529', 'resi 529')
cmd.set_color('color435', '[0.9758233115214672, 0.9753339048721041, 0.9753339048721041]')
cmd.color('color435', 'resi 435')
cmd.set_color('color367', '[0.9758233115214672, 0.9753339048721041, 0.9753339048721041]')
cmd.color('color367', 'resi 367')
cmd.set_color('color426', '[0.9758233115214672, 0.9753339048721041, 0.9753339048721041]')
cmd.color('color426', 'resi 426')
cmd.set_color('color371', '[0.9758233115214672, 0.9753339048721041, 0.9753339048721041]')
cmd.color('color371', 'resi 371')
cmd.set_color('color152', '[0.9758233115214672, 0.9753339048721041, 0.9753339048721041]')
cmd.color('color152', 'resi 152')
cmd.set_color('color349', '[0.9758233115214672, 0.9753339048721041, 0.9753339048721041]')
cmd.color('color349', 'resi 349')
cmd.set_color('color200', '[0.9758233115214672, 0.9753339048721041, 0.9753339048721041]')
cmd.color('color200', 'resi 200')
cmd.set_color('color500', '[0.9758233115214672, 0.9753339048721041, 0.9753339048721041]')
cmd.color('color500', 'resi 500')
cmd.set_color('color275', '[0.9767293634776331, 0.9763532723823221, 0.9763532723823221]')
cmd.color('color275', 'resi 275')
cmd.set_color('color40', '[0.9767293634776331, 0.9763532723823221, 0.9763532723823221]')
cmd.color('color40', 'resi 40')
cmd.set_color('color69', '[0.9767293634776331, 0.9763532723823221, 0.9763532723823221]')
cmd.color('color69', 'resi 69')
cmd.set_color('color478', '[0.9767293634776331, 0.9763532723823221, 0.9763532723823221]')
cmd.color('color478', 'resi 478')
cmd.set_color('color329', '[0.9767293634776331, 0.9763532723823221, 0.9763532723823221]')
cmd.color('color329', 'resi 329')
cmd.set_color('color344', '[0.9767293634776331, 0.9763532723823221, 0.9763532723823221]')
cmd.color('color344', 'resi 344')
cmd.set_color('color219', '[0.9767293634776331, 0.9763532723823221, 0.9763532723823221]')
cmd.color('color219', 'resi 219')
cmd.set_color('color138', '[0.9767293634776331, 0.9763532723823221, 0.9763532723823221]')
cmd.color('color138', 'resi 138')
cmd.set_color('color19', '[0.9767293634776331, 0.9763532723823221, 0.9763532723823221]')
cmd.color('color19', 'resi 19')
cmd.set_color('color439', '[0.9767293634776331, 0.9763532723823221, 0.9763532723823221]')
cmd.color('color439', 'resi 439')
cmd.set_color('color191', '[0.9767293634776331, 0.9763532723823221, 0.9763532723823221]')
cmd.color('color191', 'resi 191')
cmd.set_color('color453', '[0.9767293634776331, 0.9763532723823221, 0.9763532723823221]')
cmd.color('color453', 'resi 453')
cmd.set_color('color532', '[0.9767293634776331, 0.9763532723823221, 0.9763532723823221]')
cmd.color('color532', 'resi 532')
cmd.set_color('color565', '[0.9767293634776331, 0.9763532723823221, 0.9763532723823221]')
cmd.color('color565', 'resi 565')
cmd.set_color('color272', '[0.9767293634776331, 0.9763532723823221, 0.9763532723823221]')
cmd.color('color272', 'resi 272')
cmd.set_color('color440', '[0.9767293634776331, 0.9763532723823221, 0.9763532723823221]')
cmd.color('color440', 'resi 440')
cmd.set_color('color109', '[0.9767293634776331, 0.9763532723823221, 0.9763532723823221]')
cmd.color('color109', 'resi 109')
cmd.set_color('color548', '[0.9767293634776331, 0.9763532723823221, 0.9763532723823221]')
cmd.color('color548', 'resi 548')
cmd.set_color('color9', '[0.9767293634776331, 0.9763532723823221, 0.9763532723823221]')
cmd.color('color9', 'resi 9')
cmd.set_color('color42', '[0.9776392739898438, 0.9773687813364951, 0.9773687813364951]')
cmd.color('color42', 'resi 42')
cmd.set_color('color447', '[0.9776392739898438, 0.9773687813364951, 0.9773687813364951]')
cmd.color('color447', 'resi 447')
cmd.set_color('color51', '[0.9776392739898438, 0.9773687813364951, 0.9773687813364951]')
cmd.color('color51', 'resi 51')
cmd.set_color('color282', '[0.9776392739898438, 0.9773687813364951, 0.9773687813364951]')
cmd.color('color282', 'resi 282')
cmd.set_color('color117', '[0.9776392739898438, 0.9773687813364951, 0.9773687813364951]')
cmd.color('color117', 'resi 117')
cmd.set_color('color340', '[0.9776392739898438, 0.9773687813364951, 0.9773687813364951]')
cmd.color('color340', 'resi 340')
cmd.set_color('color215', '[0.9776392739898438, 0.9773687813364951, 0.9773687813364951]')
cmd.color('color215', 'resi 215')
cmd.set_color('color412', '[0.9776392739898438, 0.9773687813364951, 0.9773687813364951]')
cmd.color('color412', 'resi 412')
cmd.set_color('color169', '[0.9776392739898438, 0.9773687813364951, 0.9773687813364951]')
cmd.color('color169', 'resi 169')
cmd.set_color('color33', '[0.9776392739898438, 0.9773687813364951, 0.9773687813364951]')
cmd.color('color33', 'resi 33')
cmd.set_color('color1', '[0.9776392739898438, 0.9773687813364951, 0.9773687813364951]')
cmd.color('color1', 'resi 1')
cmd.set_color('color348', '[0.9776392739898438, 0.9773687813364951, 0.9773687813364951]')
cmd.color('color348', 'resi 348')
cmd.set_color('color402', '[0.9776392739898438, 0.9773687813364951, 0.9773687813364951]')
cmd.color('color402', 'resi 402')
cmd.set_color('color338', '[0.9776392739898438, 0.9773687813364951, 0.9773687813364951]')
cmd.color('color338', 'resi 338')
cmd.set_color('color17', '[0.9776392739898438, 0.9773687813364951, 0.9773687813364951]')
cmd.color('color17', 'resi 17')
cmd.set_color('color271', '[0.9776392739898438, 0.9773687813364951, 0.9773687813364951]')
cmd.color('color271', 'resi 271')
cmd.set_color('color188', '[0.9776392739898438, 0.9773687813364951, 0.9773687813364951]')
cmd.color('color188', 'resi 188')
cmd.set_color('color199', '[0.9776392739898438, 0.9773687813364951, 0.9773687813364951]')
cmd.color('color199', 'resi 199')
cmd.set_color('color120', '[0.9776392739898438, 0.9773687813364951, 0.9773687813364951]')
cmd.color('color120', 'resi 120')
cmd.set_color('color491', '[0.9785530430580994, 0.9783804317346233, 0.9783804317346233]')
cmd.color('color491', 'resi 491')
cmd.set_color('color216', '[0.9785530430580994, 0.9783804317346233, 0.9783804317346233]')
cmd.color('color216', 'resi 216')
cmd.set_color('color470', '[0.9785530430580994, 0.9783804317346233, 0.9783804317346233]')
cmd.color('color470', 'resi 470')
cmd.set_color('color147', '[0.9785530430580994, 0.9783804317346233, 0.9783804317346233]')
cmd.color('color147', 'resi 147')
cmd.set_color('color443', '[0.9785530430580994, 0.9783804317346233, 0.9783804317346233]')
cmd.color('color443', 'resi 443')
cmd.set_color('color393', '[0.9785530430580994, 0.9783804317346233, 0.9783804317346233]')
cmd.color('color393', 'resi 393')
cmd.set_color('color451', '[0.9785530430580994, 0.9783804317346233, 0.9783804317346233]')
cmd.color('color451', 'resi 451')
cmd.set_color('color438', '[0.9785530430580994, 0.9783804317346233, 0.9783804317346233]')
cmd.color('color438', 'resi 438')
cmd.set_color('color472', '[0.9785530430580994, 0.9783804317346233, 0.9783804317346233]')
cmd.color('color472', 'resi 472')
cmd.set_color('color464', '[0.9785530430580994, 0.9783804317346233, 0.9783804317346233]')
cmd.color('color464', 'resi 464')
cmd.set_color('color539', '[0.9785530430580994, 0.9783804317346233, 0.9783804317346233]')
cmd.color('color539', 'resi 539')
cmd.set_color('color35', '[0.9785530430580994, 0.9783804317346233, 0.9783804317346233]')
cmd.color('color35', 'resi 35')
cmd.set_color('color56', '[0.9785530430580994, 0.9783804317346233, 0.9783804317346233]')
cmd.color('color56', 'resi 56')
cmd.set_color('color496', '[0.9785530430580994, 0.9783804317346233, 0.9783804317346233]')
cmd.color('color496', 'resi 496')
cmd.set_color('color446', '[0.9785530430580994, 0.9783804317346233, 0.9783804317346233]')
cmd.color('color446', 'resi 446')
cmd.set_color('color39', '[0.9785530430580994, 0.9783804317346233, 0.9783804317346233]')
cmd.color('color39', 'resi 39')
cmd.set_color('color461', '[0.9794706706823998, 0.9793882235767065, 0.9793882235767065]')
cmd.color('color461', 'resi 461')
cmd.set_color('color414', '[0.9794706706823998, 0.9793882235767065, 0.9793882235767065]')
cmd.color('color414', 'resi 414')
cmd.set_color('color420', '[0.9794706706823998, 0.9793882235767065, 0.9793882235767065]')
cmd.color('color420', 'resi 420')
cmd.set_color('color265', '[0.9794706706823998, 0.9793882235767065, 0.9793882235767065]')
cmd.color('color265', 'resi 265')
cmd.set_color('color8', '[0.9794706706823998, 0.9793882235767065, 0.9793882235767065]')
cmd.color('color8', 'resi 8')
cmd.set_color('color228', '[0.9794706706823998, 0.9793882235767065, 0.9793882235767065]')
cmd.color('color228', 'resi 228')
cmd.set_color('color346', '[0.9794706706823998, 0.9793882235767065, 0.9793882235767065]')
cmd.color('color346', 'resi 346')
cmd.set_color('color157', '[0.9794706706823998, 0.9793882235767065, 0.9793882235767065]')
cmd.color('color157', 'resi 157')
cmd.set_color('color407', '[0.9794706706823998, 0.9793882235767065, 0.9793882235767065]')
cmd.color('color407', 'resi 407')
cmd.set_color('color55', '[0.9794706706823998, 0.9793882235767065, 0.9793882235767065]')
cmd.color('color55', 'resi 55')
cmd.set_color('color85', '[0.9794706706823998, 0.9793882235767065, 0.9793882235767065]')
cmd.color('color85', 'resi 85')
cmd.set_color('color423', '[0.9794706706823998, 0.9793882235767065, 0.9793882235767065]')
cmd.color('color423', 'resi 423')
cmd.set_color('color535', '[0.9794706706823998, 0.9793882235767065, 0.9793882235767065]')
cmd.color('color535', 'resi 535')
cmd.set_color('color432', '[0.9794706706823998, 0.9793882235767065, 0.9793882235767065]')
cmd.color('color432', 'resi 432')
cmd.set_color('color44', '[0.9794706706823998, 0.9793882235767065, 0.9793882235767065]')
cmd.color('color44', 'resi 44')
cmd.set_color('color84', '[0.9794706706823998, 0.9793882235767065, 0.9793882235767065]')
cmd.color('color84', 'resi 84')
cmd.set_color('color112', '[0.9794706706823998, 0.9793882235767065, 0.9793882235767065]')
cmd.color('color112', 'resi 112')
cmd.set_color('color486', '[0.9794706706823998, 0.9793882235767065, 0.9793882235767065]')
cmd.color('color486', 'resi 486')
cmd.set_color('color304', '[0.9794706706823998, 0.9793882235767065, 0.9793882235767065]')
cmd.color('color304', 'resi 304')
cmd.set_color('color96', '[0.9794706706823998, 0.9793882235767065, 0.9793882235767065]')
cmd.color('color96', 'resi 96')
cmd.set_color('color24', '[0.9794706706823998, 0.9793882235767065, 0.9793882235767065]')
cmd.color('color24', 'resi 24')
cmd.set_color('color222', '[0.9794706706823998, 0.9793882235767065, 0.9793882235767065]')
cmd.color('color222', 'resi 222')
cmd.set_color('color307', '[0.9794706706823998, 0.9793882235767065, 0.9793882235767065]')
cmd.color('color307', 'resi 307')
cmd.set_color('color61', '[0.9794706706823998, 0.9793882235767065, 0.9793882235767065]')
cmd.color('color61', 'resi 61')
cmd.set_color('color121', '[0.9794706706823998, 0.9793882235767065, 0.9793882235767065]')
cmd.color('color121', 'resi 121')
cmd.set_color('color23', '[0.9803921568627451, 0.9803921568627451, 0.9803921568627451]')
cmd.color('color23', 'resi 23')
cmd.set_color('color549', '[0.9803921568627451, 0.9803921568627451, 0.9803921568627451]')
cmd.color('color549', 'resi 549')
cmd.set_color('color459', '[0.9803921568627451, 0.9803921568627451, 0.9803921568627451]')
cmd.color('color459', 'resi 459')
cmd.set_color('color559', '[0.9803921568627451, 0.9803921568627451, 0.9803921568627451]')
cmd.color('color559', 'resi 559')
cmd.set_color('color77', '[0.9803921568627451, 0.9803921568627451, 0.9803921568627451]')
cmd.color('color77', 'resi 77')
cmd.set_color('color130', '[0.9803921568627451, 0.9803921568627451, 0.9803921568627451]')
cmd.color('color130', 'resi 130')
cmd.set_color('color13', '[0.9803921568627451, 0.9803921568627451, 0.9803921568627451]')
cmd.color('color13', 'resi 13')
cmd.set_color('color452', '[0.9803921568627451, 0.9803921568627451, 0.9803921568627451]')
cmd.color('color452', 'resi 452')
cmd.set_color('color479', '[0.9803921568627451, 0.9803921568627451, 0.9803921568627451]')
cmd.color('color479', 'resi 479')
cmd.set_color('color27', '[0.9803921568627451, 0.9803921568627451, 0.9803921568627451]')
cmd.color('color27', 'resi 27')
cmd.set_color('color297', '[0.9803921568627451, 0.9803921568627451, 0.9803921568627451]')
cmd.color('color297', 'resi 297')
cmd.set_color('color488', '[0.9803921568627451, 0.9803921568627451, 0.9803921568627451]')
cmd.color('color488', 'resi 488')
cmd.set_color('color327', '[0.9803921568627451, 0.9803921568627451, 0.9803921568627451]')
cmd.color('color327', 'resi 327')
cmd.set_color('color29', '[0.9803921568627451, 0.9803921568627451, 0.9803921568627451]')
cmd.color('color29', 'resi 29')
cmd.set_color('color401', '[0.9803921568627451, 0.9803921568627451, 0.9803921568627451]')
cmd.color('color401', 'resi 401')
cmd.set_color('color230', '[0.9803921568627451, 0.9803921568627451, 0.9803921568627451]')
cmd.color('color230', 'resi 230')
cmd.set_color('color26', '[0.9803921568627451, 0.9803921568627451, 0.9803921568627451]')
cmd.color('color26', 'resi 26')
cmd.set_color('color336', '[0.9803921568627451, 0.9803921568627451, 0.9803921568627451]')
cmd.color('color336', 'resi 336')
cmd.set_color('color455', '[0.9803921568627451, 0.9803921568627451, 0.9803921568627451]')
cmd.color('color455', 'resi 455')
cmd.set_color('color78', '[0.9803921568627451, 0.9803921568627451, 0.9803921568627451]')
cmd.color('color78', 'resi 78')
cmd.set_color('color50', '[0.9803921568627451, 0.9803921568627451, 0.9803921568627451]')
cmd.color('color50', 'resi 50')
cmd.set_color('color505', '[0.9803921568627451, 0.9803921568627451, 0.9803921568627451]')
cmd.color('color505', 'resi 505')
cmd.set_color('color490', '[0.9803921568627451, 0.9803921568627451, 0.9803921568627451]')
cmd.color('color490', 'resi 490')
cmd.set_color('color492', '[0.9803921568627451, 0.9803921568627451, 0.9803921568627451]')
cmd.color('color492', 'resi 492')
cmd.set_color('color5', '[0.9803921568627451, 0.9803921568627451, 0.9803921568627451]')
cmd.color('color5', 'resi 5')
cmd.set_color('color352', '[0.9803921568627451, 0.9803921568627451, 0.9803921568627451]')
cmd.color('color352', 'resi 352')
cmd.set_color('color208', '[0.9803921568627451, 0.9803921568627451, 0.9803921568627451]')
cmd.color('color208', 'resi 208')
cmd.set_color('color247', '[0.9803921568627451, 0.9803921568627451, 0.9803921568627451]')
cmd.color('color247', 'resi 247')
cmd.set_color('color355', '[0.9803921568627451, 0.9803921568627451, 0.9803921568627451]')
cmd.color('color355', 'resi 355')
cmd.set_color('color79', '[0.9803921568627451, 0.9803921568627451, 0.9803921568627451]')
cmd.color('color79', 'resi 79')
cmd.set_color('color317', '[0.9803921568627451, 0.9803921568627451, 0.9803921568627451]')
cmd.color('color317', 'resi 317')
cmd.set_color('color59', '[0.9803921568627451, 0.9803921568627451, 0.9803921568627451]')
cmd.color('color59', 'resi 59')
cmd.set_color('color365', '[0.9803921568627451, 0.9803921568627451, 0.9803921568627451]')
cmd.color('color365', 'resi 365')
cmd.set_color('color161', '[0.9803921568627451, 0.9803921568627451, 0.9803921568627451]')
cmd.color('color161', 'resi 161')
cmd.set_color('color193', '[0.9803921568627451, 0.9803921568627451, 0.9803921568627451]')
cmd.color('color193', 'resi 193')
cmd.set_color('color310', '[0.9803921568627451, 0.9803921568627451, 0.9803921568627451]')
cmd.color('color310', 'resi 310')
cmd.set_color('color437', '[0.9803921568627451, 0.9803921568627451, 0.9803921568627451]')
cmd.color('color437', 'resi 437')
cmd.set_color('color319', '[0.9803921568627451, 0.9803921568627451, 0.9803921568627451]')
cmd.color('color319', 'resi 319')
cmd.set_color('color166', '[0.9803921568627451, 0.9803921568627451, 0.9803921568627451]')
cmd.color('color166', 'resi 166')
cmd.set_color('color564', '[0.9803921568627451, 0.9803921568627451, 0.9803921568627451]')
cmd.color('color564', 'resi 564')
cmd.set_color('color330', '[0.9803921568627451, 0.9803921568627451, 0.9803921568627451]')
cmd.color('color330', 'resi 330')
cmd.set_color('color174', '[0.9803921568627451, 0.9803921568627451, 0.9803921568627451]')
cmd.color('color174', 'resi 174')
cmd.set_color('color487', '[0.9803921568627451, 0.9803921568627451, 0.9803921568627451]')
cmd.color('color487', 'resi 487')
cmd.set_color('color547', '[0.9803921568627451, 0.9803921568627451, 0.9803921568627451]')
cmd.color('color547', 'resi 547')
cmd.set_color('color534', '[0.9803921568627451, 0.9803921568627451, 0.9803921568627451]')
cmd.color('color534', 'resi 534')
cmd.set_color('color122', '[0.9803921568627451, 0.9803921568627451, 0.9803921568627451]')
cmd.color('color122', 'resi 122')
cmd.set_color('color385', '[0.9803921568627451, 0.9803921568627451, 0.9803921568627451]')
cmd.color('color385', 'resi 385')
cmd.set_color('color76', '[0.9803921568627451, 0.9803921568627451, 0.9803921568627451]')
cmd.color('color76', 'resi 76')
cmd.set_color('color116', '[0.9803921568627451, 0.9803921568627451, 0.9803921568627451]')
cmd.color('color116', 'resi 116')
cmd.set_color('color375', '[0.9803921568627451, 0.9803921568627451, 0.9803921568627451]')
cmd.color('color375', 'resi 375')
cmd.set_color('color354', '[0.9803921568627451, 0.9803921568627451, 0.9803921568627451]')
cmd.color('color354', 'resi 354')
cmd.set_color('color325', '[0.9803921568627451, 0.9803921568627451, 0.9803921568627451]')
cmd.color('color325', 'resi 325')
cmd.set_color('color533', '[0.9803921568627451, 0.9803921568627451, 0.9803921568627451]')
cmd.color('color533', 'resi 533')
cmd.set_color('color477', '[0.9803921568627451, 0.9803921568627451, 0.9803921568627451]')
cmd.color('color477', 'resi 477')
cmd.set_color('color374', '[0.9803921568627451, 0.9803921568627451, 0.9803921568627451]')
cmd.color('color374', 'resi 374')
cmd.set_color('color441', '[0.9803921568627451, 0.9803921568627451, 0.9803921568627451]')
cmd.color('color441', 'resi 441')
cmd.set_color('color110', '[0.9803921568627451, 0.9803921568627451, 0.9803921568627451]')
cmd.color('color110', 'resi 110')
cmd.set_color('color457', '[0.9803921568627451, 0.9803921568627451, 0.9803921568627451]')
cmd.color('color457', 'resi 457')
cmd.set_color('color416', '[0.9803921568627451, 0.9803921568627451, 0.9803921568627451]')
cmd.color('color416', 'resi 416')
cmd.set_color('color258', '[0.9803921568627451, 0.9803921568627451, 0.9803921568627451]')
cmd.color('color258', 'resi 258')
cmd.set_color('color80', '[0.9803921568627451, 0.9803921568627451, 0.9803921568627451]')
cmd.color('color80', 'resi 80')
cmd.set_color('color284', '[0.9803921568627451, 0.9803921568627451, 0.9803921568627451]')
cmd.color('color284', 'resi 284')
cmd.set_color('color300', '[0.9803921568627451, 0.9803921568627451, 0.9803921568627451]')
cmd.color('color300', 'resi 300')
cmd.set_color('color332', '[0.9803921568627451, 0.9803921568627451, 0.9803921568627451]')
cmd.color('color332', 'resi 332')
cmd.set_color('color481', '[0.9803921568627451, 0.9803921568627451, 0.9803921568627451]')
cmd.color('color481', 'resi 481')
cmd.set_color('color430', '[0.9803921568627451, 0.9803921568627451, 0.9803921568627451]')
cmd.color('color430', 'resi 430')
cmd.set_color('color239', '[0.9803921568627451, 0.9803921568627451, 0.9803921568627451]')
cmd.color('color239', 'resi 239')
cmd.set_color('color537', '[0.9803921568627451, 0.9803921568627451, 0.9803921568627451]')
cmd.color('color537', 'resi 537')
cmd.set_color('color133', '[0.9803921568627451, 0.9803921568627451, 0.9803921568627451]')
cmd.color('color133', 'resi 133')
cmd.set_color('color63', '[0.9803921568627451, 0.9803921568627451, 0.9803921568627451]')
cmd.color('color63', 'resi 63')
cmd.set_color('color264', '[0.9803921568627451, 0.9803921568627451, 0.9803921568627451]')
cmd.color('color264', 'resi 264')
cmd.set_color('color563', '[0.9803921568627451, 0.9803921568627451, 0.9803921568627451]')
cmd.color('color563', 'resi 563')
cmd.set_color('color335', '[0.9803921568627451, 0.9803921568627451, 0.9803921568627451]')
cmd.color('color335', 'resi 335')
cmd.set_color('color442', '[0.9803921568627451, 0.9803921568627451, 0.9803921568627451]')
cmd.color('color442', 'resi 442')
cmd.set_color('color263', '[0.9803921568627451, 0.9803921568627451, 0.9803921568627451]')
cmd.color('color263', 'resi 263')
cmd.set_color('color422', '[0.9803921568627451, 0.9803921568627451, 0.9803921568627451]')
cmd.color('color422', 'resi 422')
cmd.set_color('color391', '[0.9803921568627451, 0.9803921568627451, 0.9803921568627451]')
cmd.color('color391', 'resi 391')
cmd.set_color('color144', '[0.9803921568627451, 0.9803921568627451, 0.9803921568627451]')
cmd.color('color144', 'resi 144')
cmd.set_color('color28', '[0.9803921568627451, 0.9803921568627451, 0.9803921568627451]')
cmd.color('color28', 'resi 28')
cmd.set_color('color458', '[0.9803921568627451, 0.9803921568627451, 0.9803921568627451]')
cmd.color('color458', 'resi 458')
cmd.set_color('color131', '[0.9803921568627451, 0.9803921568627451, 0.9803921568627451]')
cmd.color('color131', 'resi 131')
cmd.set_color('color399', '[0.9803921568627451, 0.9803921568627451, 0.9803921568627451]')
cmd.color('color399', 'resi 399')
cmd.set_color('color267', '[0.9803921568627451, 0.9803921568627451, 0.9803921568627451]')
cmd.color('color267', 'resi 267')
cmd.set_color('color190', '[0.9803921568627451, 0.9803921568627451, 0.9803921568627451]')
cmd.color('color190', 'resi 190')
cmd.set_color('color151', '[0.9803921568627451, 0.9803921568627451, 0.9803921568627451]')
cmd.color('color151', 'resi 151')
cmd.set_color('color58', '[0.9803921568627451, 0.9803921568627451, 0.9803921568627451]')
cmd.color('color58', 'resi 58')
cmd.set_color('color372', '[0.9803921568627451, 0.9803921568627451, 0.9803921568627451]')
cmd.color('color372', 'resi 372')
cmd.set_color('color353', '[0.9803921568627451, 0.9803921568627451, 0.9803921568627451]')
cmd.color('color353', 'resi 353')
cmd.set_color('color398', '[0.9803921568627451, 0.9803921568627451, 0.9803921568627451]')
cmd.color('color398', 'resi 398')
cmd.set_color('color256', '[0.9803921568627451, 0.9803921568627451, 0.9803921568627451]')
cmd.color('color256', 'resi 256')
cmd.set_color('color531', '[0.9803921568627451, 0.9803921568627451, 0.9803921568627451]')
cmd.color('color531', 'resi 531')
cmd.set_color('color376', '[0.9803921568627451, 0.9803921568627451, 0.9803921568627451]')
cmd.color('color376', 'resi 376')
cmd.set_color('color162', '[0.9803921568627451, 0.9803921568627451, 0.9803921568627451]')
cmd.color('color162', 'resi 162')
cmd.set_color('color379', '[0.9803921568627451, 0.9803921568627451, 0.9803921568627451]')
cmd.color('color379', 'resi 379')
cmd.set_color('color502', '[0.9803921568627451, 0.9803921568627451, 0.9803921568627451]')
cmd.color('color502', 'resi 502')
cmd.set_color('color463', '[0.9803921568627451, 0.9803921568627451, 0.9803921568627451]')
cmd.color('color463', 'resi 463')
cmd.set_color('color204', '[0.9803921568627451, 0.9803921568627451, 0.9803921568627451]')
cmd.color('color204', 'resi 204')
cmd.set_color('color554', '[0.9803921568627451, 0.9803921568627451, 0.9803921568627451]')
cmd.color('color554', 'resi 554')
cmd.set_color('color519', '[0.9803921568627451, 0.9803921568627451, 0.9803921568627451]')
cmd.color('color519', 'resi 519')
cmd.set_color('color530', '[0.9803921568627451, 0.9803921568627451, 0.9803921568627451]')
cmd.color('color530', 'resi 530')
cmd.set_color('color409', '[0.9803921568627451, 0.9803921568627451, 0.9803921568627451]')
cmd.color('color409', 'resi 409')
cmd.set_color('color382', '[0.9803921568627451, 0.9803921568627451, 0.9803921568627451]')
cmd.color('color382', 'resi 382')
cmd.set_color('color434', '[0.9803921568627451, 0.9803921568627451, 0.9803921568627451]')
cmd.color('color434', 'resi 434')
cmd.set_color('color541', '[0.9803921568627451, 0.9803921568627451, 0.9803921568627451]')
cmd.color('color541', 'resi 541')
cmd.set_color('color406', '[0.9803921568627451, 0.9803921568627451, 0.9803921568627451]')
cmd.color('color406', 'resi 406')
cmd.set_color('color351', '[0.9803921568627451, 0.9803921568627451, 0.9803921568627451]')
cmd.color('color351', 'resi 351')
cmd.set_color('color118', '[0.9803921568627451, 0.9803921568627451, 0.9803921568627451]')
cmd.color('color118', 'resi 118')
cmd.set_color('color557', '[0.9803921568627451, 0.9803921568627451, 0.9803921568627451]')
cmd.color('color557', 'resi 557')
cmd.set_color('color15', '[0.9803921568627451, 0.9803921568627451, 0.9803921568627451]')
cmd.color('color15', 'resi 15')
cmd.set_color('color511', '[0.9803921568627451, 0.9803921568627451, 0.9803921568627451]')
cmd.color('color511', 'resi 511')
cmd.set_color('color268', '[0.9803921568627451, 0.9803921568627451, 0.9803921568627451]')
cmd.color('color268', 'resi 268')
cmd.set_color('color290', '[0.9803921568627451, 0.9803921568627451, 0.9803921568627451]')
cmd.color('color290', 'resi 290')
cmd.set_color('color553', '[0.9803921568627451, 0.9803921568627451, 0.9803921568627451]')
cmd.color('color553', 'resi 553')
cmd.set_color('color524', '[0.9803921568627451, 0.9803921568627451, 0.9803921568627451]')
cmd.color('color524', 'resi 524')
cmd.set_color('color246', '[0.9803921568627451, 0.9803921568627451, 0.9803921568627451]')
cmd.color('color246', 'resi 246')
cmd.set_color('color31', '[0.9803921568627451, 0.9803921568627451, 0.9803921568627451]')
cmd.color('color31', 'resi 31')
cmd.set_color('color262', '[0.9803921568627451, 0.9803921568627451, 0.9803921568627451]')
cmd.color('color262', 'resi 262')
cmd.set_color('color6', '[0.9803921568627451, 0.9803921568627451, 0.9803921568627451]')
cmd.color('color6', 'resi 6')
cmd.set_color('color308', '[0.9803921568627451, 0.9803921568627451, 0.9803921568627451]')
cmd.color('color308', 'resi 308')
cmd.set_color('color405', '[0.9803921568627451, 0.9803921568627451, 0.9803921568627451]')
cmd.color('color405', 'resi 405')
cmd.set_color('color334', '[0.9803921568627451, 0.9803921568627451, 0.9803921568627451]')
cmd.color('color334', 'resi 334')
cmd.set_color('color292', '[0.9803921568627451, 0.9803921568627451, 0.9803921568627451]')
cmd.color('color292', 'resi 292')
cmd.set_color('color483', '[0.9803921568627451, 0.9803921568627451, 0.9803921568627451]')
cmd.color('color483', 'resi 483')
cmd.set_color('color64', '[0.9803921568627451, 0.9803921568627451, 0.9803921568627451]')
cmd.color('color64', 'resi 64')
cmd.set_color('color114', '[0.9803921568627451, 0.9803921568627451, 0.9803921568627451]')
cmd.color('color114', 'resi 114')
cmd.set_color('color65', '[0.9803921568627451, 0.9803921568627451, 0.9803921568627451]')
cmd.color('color65', 'resi 65')
cmd.set_color('color47', '[0.9803921568627451, 0.9803921568627451, 0.9803921568627451]')
cmd.color('color47', 'resi 47')
cmd.set_color('color14', '[0.9803921568627451, 0.9803921568627451, 0.9803921568627451]')
cmd.color('color14', 'resi 14')
cmd.set_color('color125', '[0.9803921568627451, 0.9803921568627451, 0.9803921568627451]')
cmd.color('color125', 'resi 125')
cmd.set_color('color149', '[0.9803921568627451, 0.9803921568627451, 0.9803921568627451]')
cmd.color('color149', 'resi 149')
cmd.set_color('color224', '[0.9803921568627451, 0.9803921568627451, 0.9803921568627451]')
cmd.color('color224', 'resi 224')
cmd.set_color('color444', '[0.9803921568627451, 0.9803921568627451, 0.9803921568627451]')
cmd.color('color444', 'resi 444')
cmd.set_color('color366', '[0.9803921568627451, 0.9803921568627451, 0.9803921568627451]')
cmd.color('color366', 'resi 366')
cmd.set_color('color139', '[0.9803921568627451, 0.9803921568627451, 0.9803921568627451]')
cmd.color('color139', 'resi 139')
cmd.set_color('color214', '[0.9803921568627451, 0.9803921568627451, 0.9803921568627451]')
cmd.color('color214', 'resi 214')
cmd.set_color('color48', '[0.9803921568627451, 0.9803921568627451, 0.9803921568627451]')
cmd.color('color48', 'resi 48')
cmd.set_color('color123', '[0.9803921568627451, 0.9803921568627451, 0.9803921568627451]')
cmd.color('color123', 'resi 123')
cmd.set_color('color148', '[0.9803921568627451, 0.9803921568627451, 0.9803921568627451]')
cmd.color('color148', 'resi 148')
cmd.set_color('color178', '[0.9803921568627451, 0.9803921568627451, 0.9803921568627451]')
cmd.color('color178', 'resi 178')
cmd.set_color('color82', '[0.9803921568627451, 0.9803921568627451, 0.9803921568627451]')
cmd.color('color82', 'resi 82')
cmd.set_color('color207', '[0.9803921568627451, 0.9803921568627451, 0.9803921568627451]')
cmd.color('color207', 'resi 207')
cmd.set_color('color493', '[0.9803921568627451, 0.9803921568627451, 0.9803921568627451]')
cmd.color('color493', 'resi 493')
cmd.set_color('color167', '[0.9803921568627451, 0.9803921568627451, 0.9803921568627451]')
cmd.color('color167', 'resi 167')
cmd.set_color('color303', '[0.9803921568627451, 0.9803921568627451, 0.9803921568627451]')
cmd.color('color303', 'resi 303')
cmd.set_color('color312', '[0.9803921568627451, 0.9803921568627451, 0.9803921568627451]')
cmd.color('color312', 'resi 312')
cmd.set_color('color143', '[0.9803921568627451, 0.9803921568627451, 0.9803921568627451]')
cmd.color('color143', 'resi 143')
cmd.set_color('color545', '[0.9803921568627451, 0.9803921568627451, 0.9803921568627451]')
cmd.color('color545', 'resi 545')
cmd.set_color('color512', '[0.9803921568627451, 0.9803921568627451, 0.9803921568627451]')
cmd.color('color512', 'resi 512')
cmd.set_color('color326', '[0.9803921568627451, 0.9803921568627451, 0.9803921568627451]')
cmd.color('color326', 'resi 326')
cmd.set_color('color476', '[0.9803921568627451, 0.9803921568627451, 0.9803921568627451]')
cmd.color('color476', 'resi 476')
cmd.set_color('color286', '[0.9803921568627451, 0.9803921568627451, 0.9803921568627451]')
cmd.color('color286', 'resi 286')
cmd.set_color('color37', '[0.9803921568627451, 0.9803921568627451, 0.9803921568627451]')
cmd.color('color37', 'resi 37')
cmd.set_color('color90', '[0.9803921568627451, 0.9803921568627451, 0.9803921568627451]')
cmd.color('color90', 'resi 90')
cmd.set_color('color88', '[0.9803921568627451, 0.9803921568627451, 0.9803921568627451]')
cmd.color('color88', 'resi 88')
cmd.set_color('color194', '[0.9803921568627451, 0.9803921568627451, 0.9803921568627451]')
cmd.color('color194', 'resi 194')
cmd.set_color('color240', '[0.9803921568627451, 0.9803921568627451, 0.9803921568627451]')
cmd.color('color240', 'resi 240')
cmd.set_color('color197', '[0.9803921568627451, 0.9803921568627451, 0.9803921568627451]')
cmd.color('color197', 'resi 197')
cmd.set_color('color150', '[0.9803921568627451, 0.9803921568627451, 0.9803921568627451]')
cmd.color('color150', 'resi 150')
cmd.set_color('color210', '[0.9803921568627451, 0.9803921568627451, 0.9803921568627451]')
cmd.color('color210', 'resi 210')
cmd.set_color('color170', '[0.9803921568627451, 0.9803921568627451, 0.9803921568627451]')
cmd.color('color170', 'resi 170')
cmd.set_color('color497', '[0.9803921568627451, 0.9803921568627451, 0.9803921568627451]')
cmd.color('color497', 'resi 497')
cmd.set_color('color175', '[0.9803921568627451, 0.9803921568627451, 0.9803921568627451]')
cmd.color('color175', 'resi 175')
