# Supplementary material for: Complete mapping of viral escape from neutralizing antibodies
Source: PLoS Pathog. 2017 Mar 13;13(3):e1006271. doi: 10.1371/journal.ppat.1006271 (PMC5363992; doi:10.1371/journal.ppat.1006271)
Supplement: S2 File — This ZIP archive contains the computer code to perform the data analysis described in this manuscript. The analysis is performed by the iPython notebook found in the ZIP archive. (ZIP) [file ppat.1006271.s008.zip › S2_File/differential_selections/biorep_avg_H17L10_sitediffsel.txt]

site	abs_diffsel	positive_diffsel	negative_diffsel
253	64.0946792537	64.0946792537	0.0
186	51.3651270057	51.2854453246	-0.0796816810732
182	51.2120657954	49.0701640435	-2.14190175194
220	33.3196390405	31.2966702874	-2.02296875311
254	24.4060842367	24.181073697	-0.225010539776
175	20.8195057939	0.0	-20.8195057939
232	16.7635293707	0.800538617375	-15.9629907533
154	16.7245607451	1.4762028902	-15.2483578549
497	14.7503012746	0.0	-14.7503012746
153	14.6603938857	0.202788291085	-14.4576055946
223	13.9837499149	7.81884888743	-6.16490102748
234	13.4183069995	11.7949601129	-1.62334688668
176	12.9190263969	0.351040925935	-12.567985471
210	12.4786287623	0.0	-12.4786287623
277	12.3372846087	7.36601379722	-4.97127081147
235	11.9205604414	2.68561143644	-9.23494900497
170	11.8752693304	0.0	-11.8752693304
173	11.7030412465	2.39224819319	-9.31079305332
231	11.6675351814	2.60148644197	-9.06604873946
251	11.163438907	6.53316230576	-4.63027660125
150	10.3755509827	0.0	-10.3755509827
184	10.2434242288	8.49024530647	-1.75317892238
157	10.1437220116	0.025363230601	-10.118358781
158	9.94382926422	1.1888383432	-8.75499092101
236	9.94321474983	5.3858756939	-4.55733905593
499	9.41803979592	0.468260690243	-8.94977910568
240	9.25153283678	0.0	-9.25153283678
299	8.85932698781	3.60503846943	-5.25428851838
390	8.75378980918	5.18897592873	-3.56481388045
155	8.53279232179	2.35192585456	-6.18086646723
337	8.21597304204	1.19323315193	-7.02273989011
518	8.03442324372	0.110123656371	-7.92429958735
252	7.60226890591	6.17777697602	-1.42449192989
146	7.56700318372	1.69129331389	-5.87570986984
2	7.52412585981	2.48054991761	-5.0435759422
89	7.255078939	0.435899701712	-6.81917923729
99	7.2296448858	1.32239924464	-5.90724564115
294	7.14292555807	0.8765290828	-6.26639647527
517	6.78321482902	0.334690040588	-6.44852478843
171	6.77632010151	3.05563815232	-3.7206819492
218	6.73354207098	1.69609410019	-5.03744797079
515	6.71415965267	0.182320518692	-6.53183913398
386	6.68244038695	3.18172500268	-3.50071538428
213	6.63643673989	0.208217178907	-6.42821956098
11	6.6269252007	1.56394891197	-5.06297628873
100	6.55253795295	2.34731346838	-4.20522448457
86	6.53331558835	2.56170783434	-3.97160775401
283	6.4162945049	0.349554218584	-6.06674028632
212	6.40474267045	0.299501023922	-6.10524164653
53	6.39659564644	1.51211813034	-4.8844775161
156	6.29307467203	3.12476456392	-3.16831010811
415	6.2873125095	1.20118185397	-5.08613065553
169	6.18091892575	0.0528744165216	-6.12804450922
229	6.14119848739	1.0777268413	-5.0634716461
205	6.11482417994	1.80188582124	-4.31293835869
237	6.1140496363	0.655100697139	-5.45894893916
289	6.11173539257	2.54556782076	-3.56616757181
90	6.09594883289	0.0	-6.09594883289
318	5.99204176289	3.76138274231	-2.23065902059
255	5.96754837002	2.63465328773	-3.33289508229
113	5.94957341892	0.16588741499	-5.78368600393
209	5.90973706119	0.149476617376	-5.76026044381
91	5.90354820088	2.29413975298	-3.6094084479
60	5.86450741182	2.40657821749	-3.45792919433
326	5.81281571827	0.0	-5.81281571827
288	5.74056767537	2.66010756133	-3.08046011404
525	5.6789182683	4.33627446867	-1.34264379963
148	5.60828531431	0.0	-5.60828531431
145	5.58020711026	2.02413511234	-3.55607199792
136	5.54762180802	0.924260108901	-4.62336169912
127	5.54300854447	2.89107383878	-2.6519347057
303	5.50603230139	0.0	-5.50603230139
510	5.44791912214	1.10379492814	-4.34412419401
286	5.34177454725	0.0	-5.34177454725
278	5.31669564603	1.50041139341	-3.81628425262
494	5.29519074291	3.14384671339	-2.15134402952
276	5.29275548434	0.721654526056	-4.57110095828
507	5.19487928741	0.340978778255	-4.85390050916
523	5.15613123255	2.86485814379	-2.29127308875
227	5.10189989019	0.447133297392	-4.6547665928
137	5.06937102959	4.40718389456	-0.66218713503
211	5.06579917747	0.431842183894	-4.63395699358
504	5.05567354549	1.02387138788	-4.03180215761
490	5.02198399773	0.000861820576825	-5.02112217715
512	5.0033755622	0.0	-5.0033755622
476	5.00149141416	0.0	-5.00149141416
101	4.95300921504	1.32575969257	-3.62724952247
197	4.95050372046	0.0	-4.95050372046
562	4.90280389633	2.55791426202	-2.34488963432
37	4.84942274355	0.0	-4.84942274355
339	4.81245795681	0.539472346972	-4.27298560984
404	4.80291617018	1.16322528275	-3.63969088743
206	4.76516935247	0.988533965003	-3.77663538746
106	4.73336380683	2.88743727224	-1.84592653459
143	4.71373425016	0.0	-4.71373425016
185	4.67014379424	3.69332636322	-0.976817431022
180	4.65665841628	0.10378291232	-4.55287550396
216	4.58508076314	0.0440161203321	-4.54106464281
274	4.57249336974	0.741329935165	-3.83116343458
412	4.56304399955	0.0563149966066	-4.50672900294
312	4.53465652259	0.0	-4.53465652259
474	4.49167142114	1.21811204948	-3.27355937166
221	4.48929605139	1.40234100982	-3.08695504156
540	4.46366844359	2.03840129449	-2.4252671491
10	4.45041677078	1.56253402637	-2.88788274441
506	4.43111857052	1.96372966336	-2.46738890717
141	4.31332837073	2.82954510201	-1.48378326872
178	4.27361914814	0.0	-4.27361914814
104	4.26516847855	0.832440661736	-3.43272781681
272	4.21498015354	0.063686208024	-4.15129394552
179	4.20444042884	2.07487065716	-2.12956977168
201	4.17676530187	1.10000691423	-3.07675838764
257	4.17034565858	0.640144424994	-3.53020123358
493	4.15814372737	0.0	-4.15814372737
12	4.14872089914	1.11607260375	-3.03264829539
244	4.12897977476	0.294553753329	-3.83442602143
315	4.07544698586	1.65912641613	-2.41632056974
68	4.03645155048	0.940873089013	-3.09557846147
509	3.98885698679	0.279866064422	-3.70899092237
71	3.96293503084	0.580700776605	-3.38223425424
468	3.95984958894	0.331358028789	-3.62849156016
4	3.94545287664	0.215987237257	-3.72946563939
543	3.93465995197	0.982575651596	-2.95208430037
167	3.90900792243	0.0	-3.90900792243
54	3.89821975585	2.15544741947	-1.74277233638
138	3.89749438522	0.07121069323	-3.82628369199
7	3.89093601843	0.463005416718	-3.42793060171
314	3.88157643368	1.73038109991	-2.15119533377
285	3.84203983613	0.909364266022	-2.9326755701
508	3.82102645812	0.561464881031	-3.25956157709
172	3.79346972044	0.434242282193	-3.35922743825
75	3.77967989441	1.66406278537	-2.11561710904
87	3.74801525165	0.474405070376	-3.27361018127
177	3.7451731536	0.294273380513	-3.45089977309
526	3.74395868345	0.988704903923	-2.75525377952
501	3.69505700935	0.53593768748	-3.15911932187
202	3.66012529592	1.35686996457	-2.30325533135
555	3.64981421198	0.56074976432	-3.08906444766
455	3.60063957853	0.00230830553727	-3.598331273
159	3.5874980687	0.742070071602	-2.8454279971
123	3.57557331662	0.0	-3.57557331662
3	3.56902462004	1.58158855911	-1.98743606093
411	3.56646283369	2.44916922373	-1.11729360996
524	3.53037004568	0.0	-3.53037004568
381	3.52291548925	1.76867760189	-1.75423788736
313	3.50237312755	2.00321444229	-1.49915868526
514	3.48438366566	1.92146140659	-1.56292225907
321	3.43285647955	1.00531911653	-2.42753736302
32	3.41619947057	2.44443120247	-0.971768268095
556	3.41413910999	1.8800834948	-1.53405561519
400	3.38870676755	2.16068561783	-1.22802114972
226	3.31051931858	0.704250890711	-2.60626842787
128	3.30462799204	1.91843277188	-1.38619522017
168	3.24576889713	1.00181454072	-2.24395435641
279	3.18891100485	0.817178178122	-2.37173282673
345	3.17158422117	1.27059896975	-1.90098525141
550	3.16343944181	0.698936846759	-2.46450259505
224	3.15608548371	0.0	-3.15608548371
513	3.15573466074	0.478079763825	-2.67765489691
52	3.12732900124	1.19879388219	-1.92853511904
125	3.11895483107	0.0	-3.11895483107
445	3.08870029712	0.480402661551	-2.60829763557
273	3.07627381918	1.38843710684	-1.68783671234
370	3.06838300097	1.20026141847	-1.8681215825
287	3.06342275771	1.22718554526	-1.83623721246
545	3.04417759822	0.0	-3.04417759822
103	3.03183761297	2.03803231721	-0.993805295762
115	3.02066755156	2.084514297	-0.936153254565
126	2.96167556714	1.28477539262	-1.67690017452
306	2.95997649637	1.28714694364	-1.67282955273
228	2.95117750536	0.0276976071843	-2.92347989817
62	2.9374443479	1.07736759273	-1.86007675518
88	2.93566037773	0.0	-2.93566037773
73	2.90424837221	1.06973153929	-1.83451683292
408	2.89991126883	0.648070403838	-2.25184086499
482	2.89221939782	0.75821559999	-2.13400379783
183	2.89039005859	1.6777373528	-1.2126527058
194	2.88631009685	0.0	-2.88631009685
361	2.88202576679	0.912232647455	-1.96979311934
358	2.85713782641	1.41261993347	-1.44451789294
26	2.85662572701	0.00245912904733	-2.85416659796
378	2.85579221846	1.49469366661	-1.36109855185
139	2.85285372239	0.0	-2.85285372239
92	2.83950239582	0.93261560797	-1.90688678785
187	2.81271887374	0.616600156509	-2.19611871723
188	2.78632022674	0.0466227610803	-2.73969746566
57	2.78223226748	1.20313289543	-1.57909937205
373	2.77479914755	1.43203378883	-1.34276535871
561	2.77203424057	1.9400413766	-0.831992863975
522	2.746020718	0.75392179204	-1.99209892596
199	2.74285039963	0.0483037359064	-2.69454666372
135	2.73925560095	1.53280121422	-1.20645438673
298	2.71957447813	0.289896738941	-2.42967773919
484	2.71067027815	1.41666643177	-1.29400384638
198	2.69457911568	0.6296843984	-2.06489471728
111	2.66421897577	1.35344119501	-1.31077778076
48	2.66169375202	0.0	-2.66169375202
301	2.63960315987	0.159205737419	-2.48039742245
102	2.61666400879	0.100797618658	-2.51586639013
112	2.57272439256	0.0196172304417	-2.55310716212
65	2.5579420364	0.0	-2.5579420364
528	2.54497207883	0.51075170655	-2.03422037228
486	2.54196489337	0.0189593793127	-2.52300551405
114	2.53653675981	0.0	-2.53653675981
124	2.52003993625	1.06111825681	-1.45892167943
456	2.51718440386	1.42922566069	-1.08795874317
460	2.51210109366	1.13951001184	-1.37259108182
248	2.50061425544	1.47990688639	-1.02070736904
427	2.49795565978	1.92357852849	-0.574377131291
292	2.46921145775	0.0	-2.46921145775
149	2.46167051578	0.0	-2.46167051578
542	2.44427799904	0.762911914607	-1.68136608443
13	2.42684027174	0.0099968500858	-2.41684342165
14	2.42126668579	0.0	-2.42126668579
200	2.38921694341	0.108692774797	-2.28052416861
70	2.38007793965	1.58563046379	-0.794447475863
207	2.37513405956	0.0	-2.37513405956
5	2.35833370873	4.77277756473e-05	-2.35828598096
64	2.35058774327	0.0	-2.35058774327
119	2.3476939235	0.908366086585	-1.43932783692
414	2.34070776865	0.0294151937194	-2.31129257493
19	2.32382760292	0.0710315294127	-2.25279607351
305	2.30852428862	0.38674708557	-1.92177720305
521	2.30819846588	1.23632012467	-1.07187834121
270	2.27268361965	0.186926569403	-2.08575705025
498	2.27068561617	0.230759881253	-2.03992573491
290	2.24944713412	0.0	-2.24944713412
265	2.23182560559	0.0281823249775	-2.20364328061
546	2.23075481218	1.84965706547	-0.381097746714
165	2.20760307927	1.21400963857	-0.9935934407
470	2.18727965705	0.0708379839973	-2.11644167306
396	2.1809301253	1.15361685033	-1.02731327497
425	2.16883600567	0.983593414192	-1.18524259147
410	2.13359508464	0.752162583329	-1.38143250131
27	2.12145589621	0.00833808823276	-2.11311780798
407	2.11107803106	0.0252695180003	-2.08580851306
392	2.06684572032	1.33025652574	-0.736589194584
558	2.06392125757	0.194701365501	-1.86921989206
67	2.06268609851	0.670009679155	-1.39267641935
192	2.0612971753	0.928266521775	-1.13303065353
421	2.04397893648	1.08307710035	-0.960901836128
471	2.04210127335	1.04918590306	-0.992915370287
85	2.02585990018	0.0229709491888	-2.00288895099
6	2.01910270727	0.0	-2.01910270727
551	2.01168086946	0.965207863061	-1.0464730064
405	2.00743509285	0.0	-2.00743509285
293	2.00059120393	0.32846781743	-1.6721233865
503	1.99908986519	0.64514673754	-1.35394312765
214	1.96925770027	0.0	-1.96925770027
308	1.96070841586	0.0	-1.96070841586
16	1.94737365974	1.25603899516	-0.69133466458
520	1.94620027269	0.216711512354	-1.72948876033
250	1.94223637039	0.818625628422	-1.12361074197
140	1.93604763379	1.31575651868	-0.620291115114
242	1.93599111628	1.3359673682	-0.600023748088
304	1.91606664168	0.0182740641384	-1.89779257754
397	1.91426452239	0.426119876225	-1.48814464616
105	1.91151416101	0.693423170548	-1.21809099046
31	1.90067366163	0.0	-1.90067366163
536	1.88838911339	1.60875129415	-0.279637819231
51	1.88595578645	0.0671548124109	-1.81880097404
535	1.88107679965	0.0217088450948	-1.85936795455
34	1.87968025741	0.9082354609	-0.971444796508
366	1.87765601458	0.0	-1.87765601458
238	1.87642744732	1.30941339836	-0.567014048968
485	1.86979523098	0.0985998554681	-1.77119537551
444	1.86914053469	0.0	-1.86914053469
350	1.85962016544	0.789345518686	-1.07027464676
432	1.85828463251	0.0216728568868	-1.83661177562
47	1.84944684795	0.0	-1.84944684795
142	1.83795461325	0.287055043807	-1.55089956944
527	1.83334526456	0.914813552004	-0.918531712552
46	1.81663695382	0.128193641009	-1.68844331281
467	1.8125275362	0.455426724942	-1.35710081126
488	1.81160538597	0.00787877685469	-1.80372660912
219	1.81139583348	0.0712620112329	-1.74013382225
302	1.81072311923	0.187140229501	-1.62358288973
340	1.79903537193	0.0673147927716	-1.73172057916
15	1.77702407735	0.0	-1.77702407735
553	1.77456256622	0.0	-1.77456256622
262	1.76725504002	0.0	-1.76725504002
369	1.76326924215	0.227802949562	-1.53546629259
538	1.75942427088	0.687759194063	-1.07166507681
324	1.75628878433	0.420913987158	-1.33537479717
307	1.74263193114	0.0170277869527	-1.72560414419
82	1.74162425724	0.0	-1.74162425724
225	1.70280085568	0.737600804026	-0.965200051651
38	1.69248880713	0.183408576929	-1.50908023021
230	1.68709993595	0.00250049475128	-1.6845994412
511	1.68250390343	0.0	-1.68250390343
334	1.67557154495	0.0	-1.67557154495
261	1.65826832412	0.237877317555	-1.42039100656
268	1.63747764467	0.0	-1.63747764467
368	1.62416637079	0.966333234472	-0.657833136314
360	1.61759786197	1.61759786197	0.0
483	1.61239260921	0.0	-1.61239260921
342	1.60883737711	1.55396864327	-0.054868733838
554	1.57766427316	0.0	-1.57766427316
452	1.57549915132	0.0101554281056	-1.56534372321
341	1.57546069033	1.15740424753	-0.418056442802
260	1.55268484909	0.170811846139	-1.38187300295
541	1.54585510001	0.0	-1.54585510001
495	1.54238025363	0.728691456453	-0.813688797176
331	1.52487452831	0.580514210333	-0.944360317977
94	1.50983055506	0.873895486236	-0.63593506882
502	1.49301324796	0.0	-1.49301324796
516	1.47716752615	1.47716752615	0.0
118	1.46598391939	0.0	-1.46598391939
450	1.45444039524	0.772848222129	-0.681592173111
189	1.44981694441	0.536602447256	-0.913214497151
162	1.44119234118	0.0	-1.44119234118
42	1.43206526605	0.0593070793777	-1.37275818667
428	1.42579895682	1.00289073426	-0.422908222555
406	1.42440279897	0.0	-1.42440279897
466	1.41805347937	0.975100453201	-0.44295302617
243	1.41318254093	0.319683999908	-1.09349854102
549	1.41127787379	0.0135653126259	-1.39771256117
519	1.40156384419	0.0	-1.40156384419
529	1.37108542536	0.0858080057499	-1.28527741961
351	1.36090780458	0.0	-1.36090780458
379	1.35370561867	0.0	-1.35370561867
409	1.34640823679	0.0	-1.34640823679
241	1.34158837896	0.427154451763	-0.914433927194
382	1.33869127708	0.0	-1.33869127708
363	1.33699631765	0.740770425059	-0.59622589259
418	1.33541672509	0.781226157468	-0.554190567619
393	1.33052597069	0.0403297657216	-1.29019620497
403	1.3208178789	1.20141555921	-0.119402319689
436	1.31866690889	0.103187387301	-1.21547952159
269	1.31590026077	0.426095035614	-0.889805225154
560	1.31197663026	0.133050585578	-1.17892604468
343	1.28360986306	0.145087111917	-1.13852275115
395	1.27367262979	0.640386999701	-0.633285630088
359	1.27352486586	0.217033781071	-1.05649108479
195	1.2693383989	0.875896149127	-0.393442249774
419	1.26418075227	0.92889944628	-0.335281305989
347	1.25717519536	0.923934450098	-0.333240745259
83	1.25402362233	0.69352992673	-0.560493695604
463	1.24395018641	0.0	-1.24395018641
97	1.24051108637	0.66291405333	-0.577597033038
530	1.21966800488	0.0	-1.21966800488
196	1.21589717907	0.30630842126	-0.909588757807
431	1.21122143945	1.02440327601	-0.186818163441
429	1.20759175406	0.698882529301	-0.508709224755
552	1.20747248717	0.401362156265	-0.806110330902
376	1.19829674405	0.0	-1.19829674405
348	1.19459536791	0.0517768891993	-1.14281847871
266	1.19267925247	0.686938137076	-0.505741115392
246	1.18611034147	0.0	-1.18611034147
18	1.18229771115	0.729113247329	-0.453184463825
500	1.17863058241	0.0788496932399	-1.09978088917
204	1.17519794182	0.0	-1.17519794182
401	1.17439263221	0.00435341492033	-1.17003921729
372	1.16988773328	0.0	-1.16988773328
531	1.167611619	0.0	-1.167611619
81	1.16713592847	1.05895720313	-0.108178725343
433	1.16292929713	1.04404335663	-0.118885940505
388	1.14963448951	0.145987242517	-1.00364724699
256	1.14456524687	0.0	-1.14456524687
565	1.13949806171	0.12173510174	-1.01776295997
282	1.13523536248	0.057492322161	-1.07774304032
557	1.13491282845	0.0	-1.13491282845
275	1.1338055609	0.0741424237508	-1.05966313715
353	1.12898743854	0.0	-1.12898743854
362	1.12324638335	0.83585456528	-0.287391818069
548	1.11708576091	0.06594019847	-1.05114556244
164	1.10754403855	0.4418400127	-0.665704025849
461	1.10712294763	0.0575219700807	-1.04960097755
357	1.05685385486	0.15184507371	-0.905008781154
191	1.05223498999	0.0712474572051	-0.980987532782
190	1.04515931488	0.0	-1.04515931488
281	1.02827228583	0.248400052463	-0.779872233365
267	1.01519751087	0.0	-1.01519751087
383	1.01166332316	0.451142340161	-0.560520983003
475	1.00971217082	0.424777795326	-0.584934375495
323	1.00862357132	0.713462811833	-0.295160759492
434	1.00264425034	0.0	-1.00264425034
398	0.987564598639	0.0	-0.987564598639
1	0.987087988546	0.0519340037533	-0.935153984792
45	0.982468482123	0.159672249607	-0.822796232517
384	0.978307088934	0.448977122166	-0.529329966768
344	0.975106783352	0.0783663134918	-0.896740469861
479	0.963358888268	0.00837833465727	-0.95498055361
309	0.962498100243	0.134212265766	-0.828285834478
249	0.956050909239	0.678154710071	-0.277896199168
259	0.949614176208	0.314188875391	-0.635425300817
245	0.948273199874	0.819217001508	-0.129056198366
296	0.948271333627	0.556006291578	-0.392265042049
109	0.946854754853	0.0831652967644	-0.863689458089
131	0.946472409791	0.0	-0.946472409791
144	0.933973641835	0.0	-0.933973641835
402	0.921306255867	0.0860497207373	-0.83525653513
21	0.920677008595	0.770456422599	-0.150220585996
335	0.918493122927	0.0	-0.918493122927
439	0.913903635989	0.0701268554409	-0.843776780548
449	0.913154608931	0.680843969163	-0.232310639768
489	0.910727071583	0.190112104224	-0.720614967359
380	0.901034347872	0.691120257255	-0.209914090618
316	0.894053574544	0.402890428884	-0.49116314566
30	0.893401020834	0.107311228656	-0.786089792179
120	0.888430229249	0.0632292520287	-0.825200977221
121	0.878472718365	0.0167252840357	-0.86174743433
25	0.875350185768	0.108796312992	-0.766553872776
58	0.874413384064	0.0	-0.874413384064
61	0.863317549016	0.0167887783174	-0.846528770699
151	0.854509510062	0.0	-0.854509510062
9	0.850604894457	0.0599980869563	-0.790606807501
133	0.83139156919	0.0	-0.83139156919
424	0.819446789317	0.609255250636	-0.210191538681
469	0.807168587341	0.601697980826	-0.205470606515
300	0.806884894109	0.0	-0.806884894109
24	0.796284705151	0.0174309906042	-0.778853714546
74	0.789960651285	0.397047097976	-0.392913553309
458	0.789201367513	0.0	-0.789201367513
28	0.786177242733	0.0	-0.786177242733
346	0.772458304563	0.0259541491687	-0.746504155394
377	0.770220465096	0.598219934097	-0.172000530999
39	0.764882289724	0.030737638375	-0.734144651349
72	0.760146972024	0.414063961138	-0.346083010886
465	0.755066036558	0.264062751735	-0.491003284823
78	0.754602528432	0.00224895582977	-0.752353572603
399	0.754430632198	0.0	-0.754430632198
389	0.748891932477	0.31030500436	-0.438586928117
563	0.747007039598	0.0	-0.747007039598
443	0.743781065582	0.0425453897544	-0.701235675827
43	0.741203048842	0.727438592781	-0.0137644560605
320	0.74065785655	0.295437886146	-0.445219970405
130	0.738134231188	0.0103334113485	-0.72780081984
280	0.730449842882	0.224440336834	-0.506009506048
63	0.728612943486	0.0	-0.728612943486
446	0.725158998292	0.0308162944558	-0.694342703836
422	0.724486153758	0.0	-0.724486153758
55	0.720474239116	0.0242734627809	-0.696200776335
147	0.718143356594	0.04267521083	-0.675468145764
263	0.715413479137	0.0	-0.715413479137
442	0.701610479714	0.0	-0.701610479714
233	0.698585720909	0.691105416875	-0.00748030403467
338	0.692022110739	0.049218387519	-0.64280372322
129	0.688382725803	0.12695511197	-0.561427613833
349	0.682720093216	0.0808099236238	-0.601910169592
77	0.679083240388	0.012693369965	-0.666389870423
134	0.674075725919	0.48827692314	-0.185798802779
291	0.66889320986	0.122777528764	-0.546115681095
336	0.666780808042	0.00395061883733	-0.662830189205
8	0.66291676218	0.0280647370433	-0.634852025137
93	0.652643493497	0.143011362589	-0.509632130909
473	0.64151054139	0.220924496702	-0.420586044688
215	0.63980576919	0.0543807007852	-0.585425068404
391	0.639362966824	0.0	-0.639362966824
98	0.637613528568	0.16508281003	-0.472530718537
181	0.636110479777	0.55002227909	-0.086088200687
264	0.635269835666	0.0	-0.635269835666
505	0.634479154838	0.00190044541901	-0.632578709419
438	0.617710445145	0.0382567634881	-0.579453681657
364	0.603706776744	0.348846996262	-0.254859780482
481	0.597881644667	0.0	-0.597881644667
537	0.592762859844	0.0	-0.592762859844
56	0.592138934635	0.0328725047586	-0.559266429876
17	0.586908516175	0.0482283697913	-0.538680146384
327	0.577419815352	0.00787689505814	-0.569542920294
160	0.57679536761	0.55188399669	-0.0249113709199
41	0.573968987264	0.209491875984	-0.364477111281
417	0.565926066273	0.396629557056	-0.169296509217
477	0.564322606424	0.0	-0.564322606424
387	0.562946221473	0.28150146173	-0.281444759743
332	0.56251364019	0.0	-0.56251364019
132	0.558801268351	0.173760310294	-0.385040958057
420	0.55226003473	0.0287600008835	-0.523500033847
239	0.550873055853	0.0	-0.550873055853
453	0.545521665357	0.134679344296	-0.410842321061
532	0.544986934812	0.104542394193	-0.440444540619
22	0.544196290628	0.0997314472029	-0.444464843425
374	0.5427191007	0.0	-0.5427191007
356	0.541495380496	0.315900169484	-0.225595211012
110	0.539891191905	0.0	-0.539891191905
80	0.538883652595	0.0	-0.538883652595
448	0.535962987884	0.495295451463	-0.0406675364213
203	0.511075630919	0.34690321042	-0.164172420499
480	0.510047174446	0.177539184959	-0.332507989487
84	0.510044399685	0.0201256751384	-0.489918724547
354	0.508938120789	0.0	-0.508938120789
325	0.507806002715	0.0	-0.507806002715
40	0.503778046317	0.119369658115	-0.384408388201
33	0.49848286392	0.0522975554057	-0.446185308514
430	0.490043661267	0.0	-0.490043661267
295	0.485650703682	0.257720405144	-0.227930298538
35	0.478835767835	0.0352685224666	-0.443567245369
533	0.475878324595	0.0	-0.475878324595
371	0.470936019001	0.122846975582	-0.348089043419
20	0.468615663748	0.287412118675	-0.181203545073
375	0.463192102528	0.0	-0.463192102528
36	0.455119401873	0.339733057916	-0.115386343957
50	0.451850994255	0.00223889040353	-0.449612103852
284	0.449850863488	0.0	-0.449850863488
117	0.441059931949	0.0573782729401	-0.383681659009
544	0.436522774391	0.122301236193	-0.314221538198
457	0.431345709656	0.0	-0.431345709656
271	0.425701400735	0.0473900891863	-0.378311311548
413	0.422162186131	0.15121179756	-0.270950388571
492	0.404909805858	0.00190339936063	-0.403006406497
222	0.4008728872	0.0177112458351	-0.383161641365
76	0.400603545489	0.0	-0.400603545489
367	0.400291605602	0.103739342034	-0.296552263568
440	0.395658203422	0.0618904724185	-0.333767731004
116	0.394611216841	0.0	-0.394611216841
107	0.391865356241	0.162924967802	-0.228940388439
108	0.386157257482	0.201555239814	-0.184602017668
416	0.383113816662	0.0	-0.383113816662
459	0.35856454143	0.0133107307595	-0.34525381067
478	0.357112990865	0.0721033397298	-0.285009651135
441	0.354484969473	0.0	-0.354484969473
464	0.354330295376	0.0379745858674	-0.316355709509
122	0.353462461384	0.0	-0.353462461384
95	0.344016016734	0.344016016734	0.0
152	0.34266703645	0.136246486257	-0.206420550193
462	0.337325143919	0.223917340468	-0.113407803451
174	0.328159141408	0.0	-0.328159141408
258	0.326693842642	0.0	-0.326693842642
66	0.315324148501	0.299415532411	-0.0159086160904
49	0.313660546048	0.268244473302	-0.045416072746
333	0.313342609439	0.308563876585	-0.00477873285373
559	0.312105390187	0.0129773281703	-0.299128062016
310	0.306902243699	0.0	-0.306902243699
297	0.303704682679	0.00879486740851	-0.29490981527
329	0.303068736433	0.0852311443526	-0.217837592081
311	0.302564491098	0.268162288403	-0.0344022026956
454	0.296041768804	0.296041768804	0.0
328	0.269545815026	0.269545815026	0.0
385	0.268639914909	0.0	-0.268639914909
163	0.267482179251	0.124744964071	-0.142737215181
534	0.264117422352	0.0	-0.264117422352
564	0.262210750171	0.0	-0.262210750171
96	0.261768248962	0.0179861924559	-0.243782056506
217	0.261546536807	0.225747726994	-0.0357988098128
161	0.250023140581	0.0	-0.250023140581
44	0.236202867563	0.0204439110703	-0.215758956492
547	0.233411353195	0.0	-0.233411353195
166	0.232873991209	0.0	-0.232873991209
423	0.228662714543	0.0218830950702	-0.206779619473
487	0.222931693437	0.0	-0.222931693437
319	0.209687963397	0.0	-0.209687963397
330	0.202722736399	0.0	-0.202722736399
394	0.19531068889	0.19531068889	0.0
447	0.180616914266	0.0846759228133	-0.0959409914528
437	0.177738963314	0.0	-0.177738963314
23	0.151400786955	0.014398677409	-0.137002109546
426	0.150978894611	0.141820475562	-0.00915841904924
539	0.147779371522	0.0363740257093	-0.111405345812
322	0.142980714471	0.131964835589	-0.0110158788818
496	0.123295618782	0.0334132743213	-0.0898823444605
472	0.116124662645	0.0381633159499	-0.0779613466947
69	0.113261585787	0.113261585787	0.0
365	0.109084062226	0.0	-0.109084062226
193	0.0953930996931	0.0	-0.0953930996931
435	0.0847687232426	0.0847687232426	0.0
451	0.0800271679565	0.0800271679565	0.0
491	0.0760410264587	0.0446626862004	-0.0313783402583
29	0.0556953241488	0.00685361364467	-0.0488417105041
59	0.0449421037131	0.0	-0.0449421037131
317	0.0220343591854	0.0	-0.0220343591854
79	0.0115441101419	0.0	-0.0115441101419
352	0.00329531562405	6.80758787202e-05	-0.00322723974533
355	2.02883678575e-15	0.0	-2.02883678575e-15
208	0.0	0.0	0.0
247	0.0	0.0	0.0
