# Supplementary material for: Complete mapping of viral escape from neutralizing antibodies
Source: PLoS Pathog. 2017 Mar 13;13(3):e1006271. doi: 10.1371/journal.ppat.1006271 (PMC5363992; doi:10.1371/journal.ppat.1006271)
Supplement: S2 File — This ZIP archive contains the computer code to perform the data analysis described in this manuscript. The analysis is performed by the iPython notebook found in the ZIP archive. (ZIP) [file ppat.1006271.s008.zip › S2_File/differential_selections/biorep_avg_H17L19_c1_mutdiffsel.txt]

site	wt	mut	diffsel
148	V	S	4.0690356235
148	V	T	3.91514457954
153	S	V	3.73262669948
153	S	G	3.68927904879
158	S	P	3.62776379544
136	K	V	3.5695476929
136	K	P	3.53255596924
136	K	A	3.49948909437
157	K	S	3.44278131139
153	S	I	3.34070668033
158	S	H	3.29750000127
158	S	A	3.29718369335
153	S	K	3.21641082032
154	H	D	3.17204951849
136	K	L	3.1485665475
153	S	T	3.13852160667
156	G	A	3.10948397488
157	K	Q	3.10158036823
157	K	T	3.08953865987
157	K	V	3.08256738104
136	K	S	3.01788780172
153	S	H	3.01202374995
136	K	F	2.92904653229
157	K	E	2.90313875725
154	H	L	2.88197155815
146	N	D	2.86727299325
153	S	Q	2.84579075189
157	K	L	2.8337187856
157	K	G	2.80816620266
153	S	Y	2.80445745804
158	S	L	2.7940448279
157	K	D	2.72319517943
154	H	E	2.69875632326
148	V	I	2.66925483283
153	S	R	2.65993507513
157	K	N	2.61115647499
153	S	A	2.6028482527
153	S	N	2.54572025436
157	K	I	2.54503181439
153	S	F	2.47401073828
153	S	L	2.43652495689
136	K	T	2.33261998465
157	K	H	2.32923093327
157	K	F	2.32000111225
156	G	N	2.30946802007
136	K	Y	2.29626510969
153	S	P	2.19899590076
156	G	S	2.17641010842
154	H	T	2.14242209134
156	G	D	2.08635005823
136	K	E	1.90378618592
159	S	D	1.89515484425
156	G	Q	1.85941906915
158	S	N	1.82664205501
136	K	D	1.77386445022
136	K	N	1.76879798269
153	S	W	1.76464199879
157	K	R	1.73453267082
158	S	T	1.72608265163
155	R	L	1.72014571582
150	V	F	1.69755709296
136	K	G	1.61071592247
158	S	Q	1.57860807368
157	K	M	1.54498184986
155	R	G	1.48559244989
162	R	S	1.45952177846
154	H	Q	1.45879550887
156	G	T	1.45649939306
171	G	R	1.44385687844
155	R	E	1.44001232417
136	K	M	1.42922687867
493	E	A	1.4097092305
277	F	V	1.40528398894
153	S	M	1.37634837466
153	S	C	1.35485538291
238	D	E	1.35277476335
221	N	Y	1.34541220629
155	R	D	1.31862992308
94	S	A	1.30214529426
156	G	H	1.30072269132
171	G	F	1.29795223355
518	G	A	1.29313622771
150	V	Y	1.29048802716
157	K	Y	1.2348122049
158	S	M	1.23337168219
158	S	G	1.19017981465
507	E	D	1.17502561497
136	K	H	1.13913495031
188	E	Q	1.12695683554
104	N	H	1.10345156179
159	S	T	1.09812440857
165	L	V	1.06182857363
156	G	E	1.04551623134
141	P	M	1.0448029052
136	K	W	1.04150342612
162	R	N	1.03815780254
159	S	E	1.02387997497
415	N	V	1.01759946807
277	F	H	1.01212482203
86	S	G	0.993359464037
425	K	R	0.989211342312
512	N	V	0.98582379876
106	A	T	0.983864852968
155	R	S	0.974305085859
137	E	D	0.967757912374
414	N	S	0.939678281675
517	D	E	0.935306774433
155	R	M	0.918929695561
157	K	A	0.912291989508
47	V	I	0.903448748897
211	G	S	0.89469768968
156	G	K	0.876643428947
318	E	S	0.876467854799
415	N	A	0.876092575095
486	K	E	0.873665874214
156	G	M	0.866000094519
315	T	G	0.862023966437
324	R	L	0.860729051467
24	Y	T	0.859806479151
182	V	Y	0.859752560434
136	K	I	0.857094357963
517	D	I	0.850897690103
136	K	Q	0.847064981669
373	Q	F	0.846893141291
548	A	S	0.840671481966
158	S	I	0.829812924995
180	S	V	0.823223375761
148	V	L	0.821931604199
104	N	D	0.818107128933
381	Q	K	0.806360824223
211	G	R	0.804434654916
288	M	I	0.794909835842
115	Y	F	0.781316416794
202	D	V	0.774209948786
497	N	Q	0.772778272373
150	V	W	0.771877165719
92	S	P	0.770254163272
64	I	V	0.768967188058
439	A	I	0.766825927082
10	Y	T	0.764869187532
158	S	R	0.762339770273
144	T	A	0.760749444626
381	Q	R	0.759366820693
337	I	H	0.750945937384
2	K	I	0.749984604914
155	R	Y	0.749798620948
544	V	F	0.739582990294
288	M	T	0.737353327269
2	K	S	0.735151998009
248	T	L	0.731606478867
137	E	G	0.729255377833
158	S	V	0.726487055217
137	E	S	0.721333182282
37	L	S	0.713730694507
482	E	A	0.710666825193
499	T	F	0.703199766255
154	H	F	0.701734859204
83	E	Y	0.700880188724
495	V	I	0.698024685835
111	D	Y	0.692395397339
427	V	S	0.692101429467
86	S	H	0.691191834376
299	Q	L	0.684838993314
137	E	Y	0.681934340191
154	H	C	0.679958057278
515	K	P	0.678795947986
238	D	T	0.67686993503
389	N	S	0.675608096282
392	T	R	0.674367242267
68	Q	R	0.668622657091
467	S	A	0.666807467614
60	K	H	0.662577467743
359	G	V	0.661710920549
2	K	M	0.659015063464
356	G	V	0.657376774704
111	D	E	0.656739951558
503	P	S	0.655919881129
253	G	N	0.652246438932
459	K	R	0.647063252454
158	S	D	0.644947292442
154	H	V	0.644569971028
171	G	S	0.641240169796
141	P	F	0.640248957487
65	A	S	0.640117809318
272	A	S	0.637026581949
321	K	I	0.63121605182
460	N	A	0.627824497027
156	G	R	0.62338895409
277	F	K	0.618790470415
106	A	S	0.618534310116
115	Y	C	0.61841600927
172	D	Y	0.617893805773
485	H	E	0.616532497023
390	G	R	0.616014955618
428	D	L	0.614876688815
468	Q	I	0.61294441947
99	T	A	0.61114336174
318	E	T	0.610723484089
111	D	S	0.606330254814
154	H	I	0.60391168448
275	R	I	0.602296781861
173	S	H	0.59933935023
103	E	Q	0.599080557095
251	E	Q	0.598608435431
560	Q	S	0.596895525166
560	Q	T	0.594689653916
526	V	L	0.592482383986
7	V	F	0.591193162019
211	G	L	0.587946695033
116	E	A	0.586621700542
427	V	K	0.585211830168
155	R	Q	0.581557508165
289	H	T	0.578194746757
392	T	K	0.575944237203
431	F	S	0.574657367334
286	A	K	0.573935257213
294	K	T	0.573153663266
64	I	M	0.571022431847
415	N	G	0.570075415994
155	R	I	0.569594280452
347	G	V	0.564956548861
3	A	V	0.564363660653
515	K	N	0.564026809417
277	F	A	0.560501400551
364	W	C	0.559520339349
507	E	R	0.557593968525
517	D	G	0.554601276122
89	P	M	0.554511491919
90	A	Q	0.552090593151
407	T	A	0.551486746686
182	V	A	0.551425275827
410	G	S	0.55106339295
75	T	I	0.550076769866
111	D	N	0.549628989077
268	W	L	0.546519886302
96	I	L	0.54426299921
408	A	S	0.54419842113
476	I	N	0.543212848572
155	R	H	0.540594715438
185	K	Q	0.538332805719
339	S	A	0.537359086622
378	A	V	0.535623920738
205	Q	V	0.535322410565
177	L	H	0.533931249738
429	D	G	0.528269760849
103	E	V	0.527825311571
178	T	S	0.527005413536
361	I	W	0.522904703094
104	N	I	0.516669136698
259	E	V	0.516092846347
561	C	F	0.514405955661
292	N	T	0.513356914452
80	G	V	0.512120462894
305	N	L	0.510780997099
412	E	M	0.510241241427
499	T	I	0.507823428784
141	P	R	0.505563136915
522	E	R	0.50544516045
370	Q	V	0.505196981165
140	W	Y	0.504774216631
2	K	T	0.504255444448
383	S	A	0.503377858544
206	S	G	0.503165393017
410	G	C	0.499799180127
89	P	R	0.499735869849
155	R	F	0.499000782484
390	G	K	0.49826466669
419	R	K	0.497696962479
460	N	T	0.497093261861
520	K	R	0.496997907213
173	S	F	0.495573175967
370	Q	H	0.495158987837
349	I	M	0.489364911325
550	S	I	0.488013122478
276	G	Q	0.487155539377
78	L	V	0.48546067214
205	Q	L	0.48529204114
123	S	T	0.483074285364
338	P	Q	0.48222989515
251	E	R	0.480610312784
361	I	L	0.478565630311
154	H	P	0.478050611167
278	E	W	0.475852217458
141	P	A	0.475044136833
60	K	A	0.474345278429
524	M	I	0.469936354834
550	S	V	0.469918120396
156	G	L	0.467195288567
91	R	I	0.465480244271
511	L	G	0.465314917191
88	L	E	0.464635801339
42	A	V	0.464073996684
335	R	I	0.463738762013
512	N	I	0.461540037098
515	K	S	0.461162881593
86	S	I	0.461095010796
122	L	M	0.459087633455
104	N	E	0.458252306563
403	N	H	0.457182294693
211	G	P	0.456937226604
314	V	L	0.456807912692
186	G	R	0.452129112915
262	G	V	0.450950302376
412	E	V	0.450047710833
340	I	L	0.449938007472
277	F	P	0.447714267656
287	S	N	0.445787348976
499	T	A	0.445769144774
316	I	L	0.444858617701
358	T	L	0.44445167505
2	K	R	0.444155160757
52	D	S	0.444094312854
143	H	L	0.443703832795
290	E	D	0.44338580172
278	E	D	0.443361805262
201	S	R	0.441844003225
290	E	L	0.441590694797
287	S	P	0.441588385576
155	R	W	0.441522376135
278	E	T	0.438852796202
396	N	S	0.437914819143
26	A	S	0.437802980148
285	N	S	0.43428549991
179	N	L	0.432638730702
512	N	Y	0.432026359237
201	S	N	0.427965774179
230	I	P	0.425638032264
511	L	Q	0.425204884479
230	I	L	0.425117193888
286	A	T	0.425091782687
2	K	Q	0.424497986566
435	W	R	0.424402857431
126	S	A	0.424370066683
62	K	F	0.42343430555
209	S	I	0.422980257088
184	N	H	0.422821209698
145	F	T	0.422786272974
522	E	H	0.422362764407
4	K	N	0.421630006508
138	S	I	0.421021880992
562	R	L	0.420105687306
111	D	V	0.41934707613
283	T	A	0.418548668123
429	D	M	0.418261211613
171	G	H	0.416825341359
337	I	L	0.416095580639
136	K	R	0.413681877089
205	Q	R	0.411798912927
294	K	N	0.410885631723
412	E	L	0.410477874404
529	I	S	0.408425666202
171	G	K	0.406862723111
526	V	A	0.406743147045
101	N	T	0.406587181103
70	G	D	0.40591493392
251	E	T	0.405788376296
329	R	S	0.40523358373
135	P	S	0.405016545947
378	A	S	0.4048206968
318	E	A	0.403004061413
324	R	M	0.401315279456
507	E	P	0.400400844437
88	L	T	0.40027255659
103	E	A	0.40015780254
558	S	F	0.400085047559
169	K	T	0.397281693843
440	E	K	0.395833699742
289	H	Y	0.39453605918
209	S	V	0.394013992337
535	T	S	0.393964641741
556	N	D	0.393634718864
318	E	L	0.393385302597
53	S	E	0.391447941477
120	E	D	0.391042372071
524	M	T	0.390937193697
184	N	S	0.38921826211
514	E	T	0.388902634267
5	L	P	0.388859243362
486	K	A	0.386073860987
405	Q	R	0.38568333084
408	A	T	0.385602938014
251	E	V	0.385396505417
303	N	T	0.385099515906
474	K	C	0.384693991362
519	V	A	0.384011500923
126	S	T	0.38106695138
278	E	G	0.380373673511
140	W	F	0.379604761271
126	S	G	0.377571630811
16	D	Y	0.377379779886
141	P	L	0.377337386726
272	A	V	0.376780942062
171	G	T	0.376329158223
179	N	T	0.375534115904
287	S	D	0.374025277762
490	E	A	0.373861089101
432	L	V	0.371860643663
304	S	N	0.371230522323
534	S	P	0.371187652893
299	Q	R	0.371072722441
361	I	K	0.370291374747
474	K	V	0.369114631159
331	V	F	0.368955465678
65	A	N	0.368177393761
51	E	G	0.36788373622
2	K	Y	0.367575303726
304	S	G	0.367200264803
68	Q	L	0.366812213765
361	I	R	0.366407268656
520	K	S	0.366126320688
497	N	L	0.363217385278
274	S	I	0.362819737411
21	C	Y	0.36278852979
279	S	F	0.361646126934
195	V	I	0.361557404198
553	M	S	0.360792170341
177	L	I	0.360564495541
68	Q	K	0.360249477777
564	C	F	0.360081809717
285	N	T	0.359566312662
139	S	T	0.358194962222
381	Q	I	0.358143850426
381	Q	L	0.357437725782
251	E	D	0.35716978662
556	N	K	0.356800471046
71	K	R	0.356446338882
314	V	N	0.356418277426
18	D	G	0.356316612376
278	E	H	0.356257209121
347	G	L	0.355997609191
173	S	R	0.355194649839
468	Q	L	0.354910157437
133	I	L	0.354193909866
302	I	L	0.354174046397
314	V	S	0.354106256611
86	S	N	0.353984377754
135	P	H	0.352400311214
404	T	I	0.352100931075
202	D	S	0.352063230228
404	T	N	0.351726105096
518	G	W	0.351112527954
526	V	T	0.350083832349
502	Y	H	0.350078304099
202	D	A	0.349642204416
276	G	C	0.349255385873
12	F	I	0.347633909585
526	V	S	0.347292105595
539	S	L	0.345899451264
172	D	S	0.344866934026
450	T	I	0.344459647918
318	E	V	0.343913961844
206	S	T	0.343850911413
529	I	T	0.343799696079
171	G	A	0.34237433639
454	H	Y	0.341490868607
499	T	K	0.34099234942
494	S	I	0.339963804297
251	E	N	0.339959360171
268	W	V	0.339583937899
83	E	W	0.339534139424
126	S	K	0.338709640685
83	E	T	0.338375470669
518	G	F	0.337215875373
302	I	T	0.336522204391
313	P	H	0.33538423558
514	E	M	0.334300020953
194	G	A	0.333807762867
421	E	K	0.33299854653
297	T	L	0.331843241279
350	A	S	0.331224355772
188	E	P	0.331175991602
201	S	T	0.330891762211
397	S	V	0.330795694196
113	I	R	0.330613126513
145	F	H	0.330058956399
368	H	Y	0.329966731085
538	S	A	0.32864613806
357	W	C	0.32835091265
404	T	Q	0.327646841026
140	W	C	0.327457348302
506	S	K	0.32715554995
231	A	C	0.326669037011
346	F	L	0.326347482129
53	S	N	0.325865176021
23	G	V	0.325161529407
521	L	H	0.325015887654
517	D	H	0.324623699117
368	H	K	0.32414588183
253	G	V	0.323121080619
23	G	D	0.322601570489
73	N	S	0.322568020959
531	A	S	0.321700391183
182	V	I	0.321226336817
87	L	I	0.320377894361
410	G	N	0.316574191316
410	G	R	0.316119182653
278	E	L	0.315635107318
11	A	K	0.315340737143
480	C	F	0.315085444896
382	K	T	0.315056630538
276	G	D	0.314523500241
138	S	T	0.31382839042
138	S	R	0.313635576957
358	T	E	0.312566544207
124	S	L	0.311814077755
372	E	G	0.311745473483
384	T	S	0.311172451768
211	G	Q	0.310664561302
122	L	F	0.310601616309
462	Y	C	0.310343282263
495	V	L	0.309001463497
100	P	R	0.308775316183
80	G	A	0.307440009604
171	G	Y	0.306034900376
268	W	G	0.305848565842
411	K	H	0.305557444572
367	Y	H	0.305276470295
486	K	L	0.304786148476
527	Y	I	0.303112169162
202	D	T	0.302763338643
291	C	F	0.301875619337
300	G	R	0.300531345305
426	K	S	0.299398115623
11	A	V	0.298955791324
380	D	Y	0.29873128198
252	P	S	0.298614206721
108	Y	H	0.297398311812
242	R	S	0.29671450144
68	Q	S	0.296487954109
285	N	A	0.296288001039
209	S	F	0.295395806502
496	R	I	0.295284459383
304	S	I	0.295276046219
86	S	D	0.294747904455
259	E	K	0.293961730436
341	Q	K	0.293751716019
221	N	D	0.293694073911
337	I	R	0.292201181778
121	Q	S	0.291251328636
552	W	G	0.290990779967
133	I	M	0.29032903775
32	T	V	0.290120381384
114	D	A	0.29001258559
386	N	S	0.28993736943
47	V	F	0.289315795267
221	N	F	0.289123389487
251	E	S	0.28902105931
415	N	D	0.288077496732
286	A	V	0.288032445729
353	I	L	0.28771542366
173	S	L	0.28750905066
522	E	G	0.287091233472
372	E	D	0.286992449674
202	D	Y	0.286711045048
77	W	C	0.286641054528
465	V	A	0.286520500204
330	M	T	0.286172824325
428	D	M	0.285772993323
18	D	N	0.285548450176
542	L	C	0.285513041063
402	M	L	0.285409130821
252	P	V	0.284518635831
150	V	K	0.284280493588
326	T	E	0.28390174818
155	R	T	0.283813187145
159	S	A	0.283418356873
285	N	D	0.283320871035
102	S	F	0.28262210977
279	S	P	0.282338041661
71	K	F	0.281607405914
223	N	S	0.280679341644
486	K	D	0.28044507476
347	G	S	0.2801507842
412	E	G	0.279994607677
232	A	R	0.279553926864
551	F	S	0.279473374875
490	E	G	0.278691856653
513	R	G	0.278377237835
493	E	M	0.278374852307
268	W	N	0.278257598974
2	K	H	0.278026455435
397	S	F	0.277873469076
529	I	V	0.277697933898
150	V	T	0.277649893939
150	V	G	0.277379269889
516	I	V	0.277111759459
408	A	F	0.277039888088
400	E	D	0.276894936935
368	H	L	0.276604328108
23	G	C	0.275577444375
315	T	S	0.274830060301
115	Y	R	0.274743366077
226	F	Y	0.274714373489
446	E	K	0.274694022853
244	N	R	0.274353851446
63	G	E	0.273192111117
251	E	G	0.273122720708
173	S	A	0.272837529734
145	F	C	0.272450266663
379	A	S	0.272197802326
187	K	V	0.271795734169
126	S	R	0.271684936421
37	L	G	0.271678586859
303	N	F	0.271459123325
127	S	Y	0.271262754885
548	A	P	0.270887122535
392	T	N	0.270207461969
186	G	V	0.269877887437
359	G	R	0.269769643501
177	L	F	0.269716075912
358	T	A	0.269617267327
405	Q	N	0.269053326256
299	Q	V	0.269000473588
147	G	V	0.268918647217
244	N	V	0.267643350967
498	G	V	0.267467588683
324	R	S	0.266787018721
509	S	V	0.266021546105
56	G	S	0.265483964906
511	L	F	0.265193574971
196	H	R	0.264260356871
497	N	A	0.264135255483
205	Q	A	0.26399442859
371	N	S	0.263586242155
388	I	L	0.262951117748
144	T	I	0.262879223593
400	E	S	0.262348022088
141	P	I	0.262336422214
123	S	G	0.262258231626
66	P	T	0.261667848157
178	T	R	0.261013105965
404	T	E	0.260374770577
180	S	R	0.259865713554
186	G	D	0.259817624247
84	C	F	0.259790960575
179	N	C	0.259742436031
389	N	R	0.259416841366
382	K	P	0.258901987473
369	H	N	0.258383822188
466	K	G	0.258244405034
230	I	Q	0.257813032172
314	V	H	0.257402815931
195	V	L	0.257372117833
244	N	F	0.257195777706
330	M	V	0.257188946113
265	I	V	0.256099788726
355	G	E	0.255943129602
382	K	I	0.255514900505
287	S	L	0.254902894759
350	A	T	0.254841698043
404	T	P	0.254727561408
206	S	V	0.254451921629
152	C	F	0.254411510606
77	W	R	0.25429522075
460	N	R	0.253731430732
507	E	H	0.253405436097
155	R	A	0.252949117592
309	Q	H	0.252911441965
558	S	Q	0.252769509447
552	W	C	0.252689746009
61	L	M	0.252309860663
411	K	A	0.251383876517
214	Y	S	0.250758255261
412	E	Y	0.250691837155
193	W	R	0.250666510016
370	Q	Y	0.250463154887
554	C	F	0.250149111746
220	S	Y	0.249971584758
63	G	V	0.249883339595
22	I	M	0.249821925898
362	D	Y	0.249816908827
532	I	T	0.249641482208
99	T	W	0.249080317779
333	G	V	0.248895187064
238	D	N	0.248724079907
163	N	D	0.248576345302
376	G	V	0.248422332769
90	A	N	0.248253659091
427	V	L	0.247581690065
200	S	I	0.247566857635
59	C	F	0.246946201691
277	F	Y	0.24685985437
455	D	A	0.246783293838
128	L	Y	0.246154747447
397	S	A	0.245985164227
554	C	L	0.245787627564
348	A	T	0.245750205183
378	A	C	0.24503673813
365	Y	C	0.244730911872
386	N	H	0.24459685586
1	M	I	0.244568165818
253	G	T	0.244181212266
344	G	V	0.24414059981
538	S	I	0.243958924729
119	R	V	0.243435515195
517	D	A	0.243010882517
480	C	Y	0.242970984573
395	V	L	0.242918979457
135	P	N	0.242841656202
119	R	S	0.242641330503
419	R	S	0.2425987921
436	T	S	0.241672598832
303	N	R	0.241475493271
413	F	L	0.241087120024
473	A	V	0.240975887498
45	H	P	0.240056535131
253	G	K	0.24001077184
185	K	R	0.239708880933
268	W	A	0.239085061463
522	E	D	0.238618198453
35	T	I	0.238426971235
5	L	W	0.238299435975
212	N	K	0.238074652392
389	N	H	0.238002796406
280	G	A	0.23798722266
277	F	Q	0.23762721471
251	E	L	0.236518518645
132	E	G	0.236415719661
3	A	R	0.236066803767
41	V	M	0.236031649113
145	F	S	0.235882945296
24	Y	C	0.235313350591
159	S	N	0.235066808364
510	K	V	0.23491086738
174	Y	H	0.234667670417
201	S	K	0.234461720349
274	S	D	0.234303285291
226	F	T	0.233685798826
476	I	W	0.233478277415
180	S	W	0.23335967249
139	S	R	0.23223577563
498	G	H	0.230928307724
195	V	F	0.230139130125
306	L	C	0.230093461434
351	G	V	0.22997722351
95	Y	H	0.229732939543
504	K	E	0.229486560898
105	G	V	0.229348245821
526	V	W	0.228782641725
347	G	N	0.228735078817
266	A	V	0.228554377882
148	V	N	0.228537339957
465	V	L	0.22804277013
32	T	I	0.227462546738
305	N	S	0.226776756214
291	C	S	0.225963862053
554	C	S	0.22529356874
432	L	W	0.225134372992
151	S	L	0.225098691302
541	V	L	0.22508154858
425	K	N	0.225041420523
412	E	R	0.224295572403
410	G	T	0.223874251463
268	W	C	0.223697867253
227	T	S	0.223640292045
476	I	V	0.223555552657
110	G	V	0.222261648501
514	E	R	0.222166999809
52	D	A	0.222042599972
401	K	E	0.221809206631
177	L	P	0.221586506488
90	A	P	0.221364580777
529	I	K	0.220352627728
2	K	V	0.220210723116
4	K	R	0.220115402105
508	E	Q	0.220081321083
395	V	M	0.219834815649
460	N	E	0.219786705413
179	N	K	0.21955238554
201	S	M	0.219279389675
318	E	R	0.219177814929
111	D	A	0.219135510498
51	E	A	0.21868749486
533	Y	H	0.218092972015
249	L	F	0.2179862797
392	T	S	0.21789002391
518	G	P	0.217785134913
218	A	C	0.21772524339
470	K	T	0.217180464301
76	G	V	0.217106894246
74	I	F	0.216859257305
429	D	W	0.216730491039
439	A	S	0.216612281933
415	N	S	0.216501958785
559	L	V	0.216434221037
83	E	Q	0.215378443401
331	V	A	0.215075895594
123	S	L	0.215002166932
252	P	A	0.214726538998
248	T	I	0.214580073231
562	R	S	0.21447852979
303	N	C	0.214141282246
112	L	T	0.21394099788
159	S	C	0.213649465938
524	M	P	0.21337610822
435	W	C	0.213076544638
65	A	L	0.212936559602
412	E	H	0.212819061778
113	I	N	0.212622218507
19	T	E	0.212565383529
155	R	K	0.212350470819
394	K	R	0.212290094055
33	V	F	0.211894110866
219	S	P	0.211803538517
286	A	S	0.211601487484
14	A	R	0.211484850704
188	E	S	0.211443915618
452	D	T	0.211395256957
400	E	T	0.211273979992
403	N	D	0.21044626485
317	G	E	0.210307887228
342	Y	P	0.210057471778
134	F	S	0.209933976106
517	D	V	0.209718691446
81	N	D	0.209635746916
38	E	S	0.20956910533
154	H	G	0.209382743432
4	K	Q	0.209144608195
283	T	Q	0.208417982964
295	C	Y	0.208249049432
124	S	G	0.207667175469
538	S	G	0.207631674105
318	E	K	0.207437817366
565	I	T	0.207036603163
274	S	L	0.206861314879
17	A	S	0.206570674424
495	V	A	0.20606639194
337	I	Q	0.205994381711
424	N	F	0.205853982523
88	L	F	0.205786686293
156	G	V	0.205714220533
119	R	G	0.20542346365
217	V	L	0.204995536094
327	K	I	0.204617119331
386	N	T	0.204325708271
131	F	S	0.20431826727
251	E	P	0.203982017246
171	G	V	0.20361789871
486	K	N	0.203582596232
484	Y	L	0.203443433275
537	A	S	0.203427456479
127	S	D	0.203263033563
183	N	D	0.203065303152
507	E	Q	0.202965600682
254	D	Q	0.202882316089
294	K	H	0.202600630639
107	C	S	0.202473402626
253	G	L	0.201829325925
384	T	A	0.201654611046
415	N	P	0.20156343003
189	V	F	0.201347853225
127	S	L	0.20113289715
138	S	A	0.200990134624
61	L	F	0.200587218202
197	H	Y	0.200261152223
376	G	C	0.200239528325
408	A	R	0.200223517893
555	S	D	0.199984874045
275	R	G	0.198996485455
370	Q	L	0.198975457264
280	G	V	0.198946040793
187	K	A	0.198907760298
514	E	A	0.198703873529
129	E	G	0.198606653215
535	T	I	0.198586953062
366	G	V	0.198585343655
104	N	K	0.198404722396
395	V	I	0.198301429596
386	N	Y	0.198212392947
19	T	Q	0.197976232277
390	G	L	0.19777720178
220	S	F	0.197373644107
266	A	S	0.197289310118
543	L	V	0.196683100259
352	F	L	0.196664037476
386	N	C	0.196513518085
348	A	S	0.196425563079
330	M	I	0.196051218449
103	E	K	0.19591482319
477	G	V	0.195891851205
44	T	I	0.195529966258
550	S	C	0.195508810891
289	H	A	0.195199058643
347	G	E	0.195007746561
501	D	T	0.194885330793
537	A	V	0.194800227169
463	E	D	0.194731203117
445	L	R	0.194246052502
177	L	T	0.193919241211
130	R	I	0.193061021529
62	K	Q	0.192712787436
72	C	F	0.192686494814
224	R	A	0.192501862236
215	V	F	0.192067635621
111	D	K	0.191941179302
500	Y	C	0.191809515371
51	E	T	0.191543424434
128	L	I	0.191205626108
294	K	F	0.190830649214
381	Q	A	0.190564840869
145	F	N	0.190550714502
280	G	H	0.190377614468
123	S	C	0.19031576489
23	G	S	0.190290541146
474	K	N	0.19028628208
244	N	S	0.190279441065
306	L	R	0.190248003246
172	D	G	0.190017207989
550	S	G	0.189856280108
137	E	V	0.189518833199
185	K	E	0.18949455442
562	R	I	0.189385300881
409	V	A	0.188681600832
347	G	A	0.188551167804
45	H	Q	0.188465255925
311	I	T	0.187901217872
562	R	T	0.187624902592
255	T	I	0.18739368551
415	N	F	0.187192212287
103	E	G	0.18704282228
4	K	D	0.186238849634
467	S	G	0.186072978538
186	G	H	0.185842647963
477	G	Y	0.185796987939
236	V	Y	0.18574847498
157	K	P	0.185677417907
342	Y	C	0.185523198971
178	T	H	0.185505577919
82	P	S	0.185022594769
537	A	G	0.1847001598
103	E	S	0.183231114889
52	D	N	0.183087163076
383	S	G	0.182693447797
135	P	I	0.182656771328
102	S	W	0.182322883611
514	E	S	0.182006731076
214	Y	H	0.18199234496
243	M	I	0.181774065235
536	V	L	0.181161615106
4	K	P	0.18084379279
523	S	T	0.180680331216
5	L	E	0.180131919226
374	G	V	0.179905476943
112	L	P	0.179801379122
456	L	S	0.179595078856
492	M	T	0.179587049893
438	N	S	0.179376918768
268	W	E	0.179338675046
269	Y	M	0.179292421163
172	D	I	0.179032755757
452	D	Y	0.17890420586
270	A	S	0.178427206486
421	E	G	0.178318523255
272	A	R	0.17731106494
326	T	R	0.177294746808
428	D	G	0.176764029702
518	G	M	0.176338260058
209	S	R	0.175927284435
78	L	P	0.175875602907
279	S	I	0.175761927946
456	L	Y	0.175677028612
64	I	L	0.175664084835
241	G	E	0.175630381147
43	V	L	0.174920252695
514	E	G	0.174887170538
277	F	G	0.174720606409
449	R	S	0.174717832211
332	T	S	0.174705107269
274	S	T	0.174649222839
229	E	V	0.174606858354
294	K	S	0.174236419125
340	I	N	0.174030167621
69	L	F	0.173998556004
560	Q	H	0.173984225191
474	K	Q	0.173942760955
524	M	G	0.173538579467
144	T	S	0.173106440961
394	K	N	0.172865002365
98	E	V	0.17271330572
267	P	L	0.17257381047
318	E	M	0.172471122545
211	G	V	0.171407476806
222	Y	M	0.171263792373
292	N	I	0.170849425844
292	N	Y	0.170755916967
180	S	P	0.170736620913
412	E	F	0.170665551734
158	S	K	0.170620746141
276	G	L	0.170246938998
91	R	H	0.169914234105
493	E	N	0.169244958073
119	R	M	0.169132956565
124	S	D	0.16895008835
420	M	L	0.168413410162
287	S	K	0.168373191288
69	L	V	0.167929261061
130	R	G	0.167290869161
68	Q	I	0.167074118106
298	P	S	0.166917760564
84	C	R	0.166832272813
111	D	Q	0.166810087794
90	A	D	0.166290885501
231	A	N	0.166060119207
65	A	Q	0.166010920988
550	S	N	0.165687603345
471	N	K	0.165192819725
282	I	F	0.164960624783
412	E	N	0.164929094985
92	S	E	0.164892587651
520	K	I	0.164583083854
556	N	Y	0.164498815482
75	T	G	0.164422744131
101	N	R	0.164386376921
315	T	H	0.163982937957
89	P	E	0.16395575668
525	G	Y	0.163686161328
188	E	R	0.163618957856
490	E	R	0.163276085095
116	E	G	0.163224309597
306	L	F	0.162763190259
460	N	S	0.162684579024
42	A	I	0.162492052412
365	Y	H	0.162035374705
478	N	R	0.16167351636
315	T	I	0.161575360525
318	E	Q	0.161235921503
6	L	I	0.161146087234
137	E	K	0.161119621349
375	S	T	0.160944176919
437	Y	H	0.160757973404
471	N	Q	0.160577717229
137	E	N	0.160533029264
176	K	C	0.16014889543
408	A	H	0.160043416908
494	S	C	0.159906624676
99	T	E	0.159780717259
146	N	S	0.159379867664
429	D	Y	0.159305958542
206	S	A	0.159273281835
13	V	M	0.159265051821
482	E	G	0.159250385724
464	K	T	0.159207321925
555	S	F	0.15874466484
30	T	A	0.158600774168
361	I	V	0.158485670551
125	V	C	0.158293997269
83	E	N	0.158258341361
268	W	Q	0.15824311194
377	Y	C	0.158147503052
65	A	G	0.157879046644
408	A	C	0.15775208508
403	N	Q	0.157747093967
160	F	C	0.157668779902
225	R	A	0.1576423798
549	I	V	0.157314986052
190	L	D	0.157142675975
540	L	A	0.157129843196
337	I	E	0.157098159658
342	Y	K	0.156921185249
188	E	K	0.156616024538
19	T	S	0.156506355101
137	E	P	0.156460593334
311	I	M	0.156387162081
373	Q	M	0.156205296647
103	E	N	0.155904909401
448	E	A	0.155744725812
114	D	L	0.154818257919
383	S	I	0.154662280131
12	F	P	0.154531678591
188	E	I	0.154335388881
13	V	Y	0.154132389338
527	Y	S	0.154040321926
201	S	Y	0.153823599069
490	E	S	0.153783308113
310	N	K	0.153328592458
64	I	K	0.153169365045
317	G	V	0.15309672264
172	D	A	0.152924733115
481	F	L	0.152857207172
392	T	A	0.152808004889
439	A	L	0.152385178631
499	T	E	0.152351052619
407	T	H	0.152251113626
510	K	N	0.152218171756
408	A	I	0.152137444508
448	E	K	0.15176325737
32	T	R	0.151745137454
447	N	S	0.151489535564
197	H	E	0.15144550981
456	L	R	0.151387632916
231	A	G	0.150944884029
443	V	D	0.150765580987
171	G	Q	0.150699767518
490	E	P	0.150654833299
185	K	L	0.150630942753
288	M	L	0.150519340667
145	F	V	0.150476307718
281	I	F	0.150376545827
410	G	K	0.150178029064
211	G	D	0.150027834183
90	A	S	0.149797483956
141	P	G	0.149460046496
437	Y	C	0.149103623681
103	E	Y	0.148899452133
154	H	W	0.148873293257
514	E	K	0.148849709759
407	T	Q	0.148726502863
414	N	A	0.148660602048
9	L	F	0.148407452107
61	L	I	0.148392569161
370	Q	N	0.148076885241
410	G	H	0.148057482976
229	E	T	0.147973387357
449	R	K	0.147969043788
521	L	E	0.147898798129
10	Y	D	0.147216564235
517	D	T	0.147034172227
401	K	T	0.147013385201
298	P	L	0.146942242775
555	S	Q	0.146919368093
40	N	T	0.146858676188
190	L	M	0.146716571631
410	G	V	0.146686073279
474	K	H	0.146610474624
223	N	V	0.146073764382
563	I	M	0.145597743114
74	I	V	0.145553920558
98	E	D	0.145547889416
187	K	L	0.145491291861
103	E	I	0.145416112158
34	D	N	0.145191631331
424	N	D	0.145134297808
284	S	T	0.145045181974
503	P	K	0.143774787014
345	L	P	0.143678598138
387	A	S	0.143587093224
271	F	S	0.143147088925
555	S	V	0.14313859881
146	N	A	0.143090993144
177	L	S	0.142755464916
513	R	V	0.142125427882
227	T	K	0.14211917972
261	T	I	0.142079496174
221	N	L	0.141958366194
306	L	A	0.141795395991
101	N	G	0.141523568677
286	A	I	0.141441884213
89	P	Y	0.141425394019
450	T	S	0.141151265782
518	G	S	0.141084978297
556	N	G	0.141065098416
92	S	I	0.140737249617
296	Q	H	0.140612658199
205	Q	T	0.140587192891
344	G	A	0.139952658615
306	L	T	0.1396250236
311	I	R	0.139493437359
339	S	K	0.139441368201
132	E	Q	0.139367966712
307	P	D	0.139301810118
536	V	A	0.139282184484
382	K	M	0.138850072623
487	C	F	0.138532192202
367	Y	C	0.138419762957
372	E	K	0.138060278526
190	L	P	0.13756306994
320	P	S	0.137475492602
407	T	K	0.137404471107
198	P	L	0.137308605993
548	A	V	0.137266552405
104	N	M	0.137187983961
523	S	E	0.136924831938
305	N	H	0.136682690649
501	D	G	0.136586053747
274	S	Y	0.136550498652
88	L	Q	0.13654878671
482	E	D	0.136256299121
439	A	C	0.135942298381
132	E	P	0.135910207737
553	M	V	0.13494235716
521	L	V	0.134289993842
15	T	I	0.134129640308
240	H	K	0.1339588758
306	L	H	0.133947663737
390	G	F	0.133766831455
160	F	L	0.133727983878
525	G	M	0.133527297977
145	F	Y	0.133511914874
107	C	R	0.133244203407
229	E	A	0.132935598191
486	K	R	0.132394001543
432	L	F	0.132372648836
364	W	L	0.132240245339
476	I	Q	0.132181981373
490	E	V	0.132133923738
354	E	V	0.131753120473
3	A	E	0.131654707296
100	P	H	0.131378356947
462	Y	H	0.131273952264
184	N	R	0.131216399705
433	D	Y	0.131044429906
443	V	A	0.130726687809
229	E	L	0.130219070943
122	L	V	0.130076418603
287	S	H	0.12978172793
286	A	H	0.129610717617
276	G	V	0.129558926069
288	M	W	0.12954970958
563	I	F	0.12951753753
91	R	C	0.129450892888
227	T	Q	0.129286905758
159	S	I	0.129220339385
268	W	R	0.129111091121
525	G	W	0.129076983201
303	N	S	0.129052887838
323	V	F	0.128947297974
221	N	Q	0.12862658356
262	G	C	0.128529897954
520	K	Q	0.128369605116
174	Y	F	0.127863557884
314	V	R	0.127619851477
443	V	F	0.127581203776
407	T	S	0.127385517189
307	P	S	0.127150708744
445	L	V	0.126973356784
220	S	W	0.126926262558
468	Q	H	0.12681036347
322	Y	D	0.126800111887
219	S	F	0.126762988364
380	D	G	0.126662205325
383	S	R	0.126556932897
22	I	K	0.126384592027
154	H	M	0.126351463698
139	S	G	0.126260529936
535	T	V	0.12618211724
141	P	S	0.126119144945
370	Q	M	0.125965471147
409	V	Y	0.12545474331
7	V	M	0.125381035524
287	S	Q	0.125297158241
447	N	I	0.125023989821
142	N	D	0.124929331234
524	M	A	0.124750467772
467	S	H	0.124441697434
383	S	C	0.124351297342
464	K	E	0.124216702109
122	L	W	0.124143880504
255	T	L	0.123926491936
21	C	F	0.123795839576
259	E	D	0.12377117395
40	N	W	0.123692271573
268	W	H	0.12360474344
412	E	C	0.123345022179
164	L	S	0.12292365912
277	F	R	0.12291492427
73	N	I	0.122896614909
437	Y	F	0.122868820523
4	K	I	0.122846295187
491	C	Y	0.122808677612
238	D	G	0.12261184381
511	L	I	0.122418921915
524	M	C	0.122063958377
287	S	I	0.122037614981
433	D	A	0.121751847207
68	Q	Y	0.121252202391
125	V	T	0.121131838198
158	S	E	0.120623763818
8	L	V	0.12053996433
541	V	P	0.120320090221
494	S	R	0.120310523516
370	Q	I	0.120284225852
123	S	I	0.119952875752
268	W	D	0.119915193963
428	D	N	0.119856613642
465	V	I	0.119802988025
343	R	I	0.119559537009
225	R	I	0.119453037583
317	G	R	0.119452302397
106	A	L	0.119044126058
131	F	V	0.118696266729
405	Q	V	0.118617038248
238	D	A	0.118479654968
266	A	L	0.118345568873
165	L	S	0.118238816832
192	L	M	0.118004336963
334	L	P	0.117638536778
161	Y	F	0.117547654061
62	K	L	0.117291191458
543	L	M	0.117275741594
82	P	L	0.117219720415
272	A	E	0.117034411132
523	S	I	0.117024924949
551	F	V	0.116987765747
143	H	V	0.116825575914
199	S	K	0.116814366989
191	V	A	0.116756875629
88	L	P	0.116372573113
520	K	G	0.116335597092
221	N	R	0.116186604106
300	G	V	0.116174787914
473	A	S	0.11567138757
288	M	H	0.115625914183
474	K	I	0.1152326961
37	L	P	0.115161356819
526	V	G	0.11511002183
248	T	M	0.115056899208
316	I	R	0.115006813097
515	K	A	0.114878016933
393	N	T	0.114499594698
447	N	T	0.114007039584
308	F	S	0.113777204518
478	N	S	0.113641318085
179	N	V	0.11352321042
502	Y	G	0.113508156248
318	E	D	0.113470140171
238	D	Y	0.11340965198
498	G	Q	0.113322516674
165	L	A	0.113275824972
520	K	T	0.112886774249
9	L	V	0.112830521897
420	M	S	0.11277372139
514	E	Q	0.112576500938
313	P	Q	0.112540933778
265	I	T	0.112440551014
523	S	K	0.112419962834
551	F	P	0.112283050157
439	A	V	0.112269750838
518	G	K	0.112144676929
486	K	S	0.11206902641
121	Q	R	0.112043062843
545	S	A	0.111894020426
299	Q	M	0.111703149629
403	N	A	0.111493211967
222	Y	H	0.111451496927
14	A	S	0.111390943127
238	D	H	0.111301302932
92	S	L	0.111085312127
26	A	T	0.110838828327
299	Q	T	0.110811890746
426	K	N	0.110756556938
411	K	G	0.110687055555
548	A	E	0.110570293487
13	V	G	0.110289144941
225	R	L	0.110092871189
510	K	I	0.109756010311
186	G	P	0.109729421302
298	P	A	0.109540872187
159	S	R	0.10933358809
340	I	Q	0.1092288593
563	I	L	0.109070489196
415	N	H	0.109018960966
463	E	L	0.108594444009
372	E	S	0.108571953556
290	E	A	0.10855318242
181	Y	S	0.108318516563
220	S	I	0.108208062391
137	E	Q	0.108181469168
52	D	Y	0.108101121509
515	K	L	0.107908465821
542	L	P	0.107516393309
396	N	D	0.107292058251
478	N	Y	0.107257169151
278	E	F	0.10711422214
140	W	L	0.107033241543
234	P	A	0.106634201214
231	A	R	0.105652619342
546	L	F	0.105422532742
77	W	G	0.105343197631
60	K	Q	0.105295788334
527	Y	T	0.105175402913
154	H	Y	0.105037556991
68	Q	F	0.104772396953
49	L	M	0.104672276601
29	S	A	0.104473079784
561	C	Y	0.104168810135
292	N	V	0.103899451061
25	H	Q	0.103701828776
381	Q	S	0.103633268706
501	D	E	0.103432216679
214	Y	I	0.103232490022
508	E	S	0.10316321155
558	S	M	0.103157769493
321	K	G	0.103031724763
94	S	F	0.102862205938
461	L	P	0.102419363767
278	E	N	0.102099218939
180	S	A	0.101883394898
542	L	S	0.101640765638
498	G	Y	0.101329581212
42	A	E	0.101192003231
8	L	F	0.100985113022
243	M	R	0.100922933552
389	N	T	0.100890664389
225	R	S	0.100789031506
194	G	C	0.100756303097
261	T	D	0.100649231337
288	M	P	0.100572998647
280	G	C	0.100550420179
299	Q	E	0.100535534954
247	W	C	0.100521167064
60	K	R	0.100425406761
285	N	H	0.100268990113
517	D	K	0.100257840951
531	A	L	0.100010665052
206	S	I	0.0998840668797
397	S	H	0.0997649099741
60	K	T	0.0997036768375
288	M	A	0.0995795966839
68	Q	H	0.0995354937416
7	V	Y	0.0995316838252
415	N	R	0.099302427804
165	L	N	0.0990785329479
144	T	P	0.0990416343336
268	W	F	0.0990352926059
200	S	N	0.098866523109
56	G	E	0.0986276029948
100	P	A	0.098616208161
143	H	D	0.0983321460253
25	H	R	0.0982426509759
194	G	D	0.098162989728
148	V	R	0.0981237651542
527	Y	D	0.0981194854416
283	T	V	0.0980745323173
180	S	F	0.0980473033183
458	V	L	0.0978197746275
10	Y	R	0.0976985053874
520	K	H	0.0975840846511
178	T	P	0.0974793058492
478	N	I	0.0974605095793
229	E	R	0.0974124344468
378	A	T	0.0973714950416
512	N	K	0.097265029794
205	Q	G	0.0972193410712
460	N	H	0.0971881581433
491	C	F	0.097158265548
92	S	Q	0.0970811283045
441	L	C	0.0969801988465
104	N	A	0.0964979040534
243	M	L	0.0964489391221
2	K	D	0.0964197089452
126	S	P	0.0963607668367
459	K	N	0.0960284840486
526	V	C	0.0957203275038
166	W	R	0.0956727543692
177	L	C	0.0955153668602
368	H	F	0.0953997082649
279	S	T	0.0952112994221
400	E	Y	0.0951034112544
557	G	W	0.0948721219318
2	K	P	0.0945610402217
135	P	K	0.0945577826825
535	T	C	0.0943109483895
135	P	E	0.0940916684188
64	I	Q	0.0939253270207
515	K	F	0.0938630651259
11	A	C	0.0938554942708
511	L	M	0.0937078562908
339	S	T	0.0936700043245
556	N	I	0.0936485321485
393	N	D	0.0936129830775
129	E	K	0.093539377974
326	T	G	0.0934941007828
36	I	V	0.0932363094316
149	T	P	0.0932087426748
507	E	Y	0.093098426389
202	D	G	0.0928204131143
6	L	P	0.0926929237938
139	S	L	0.0926769501545
65	A	R	0.0925069587249
533	Y	N	0.0921965296799
89	P	F	0.0921352874326
505	Y	H	0.0918971139676
373	Q	D	0.0917870255624
41	V	G	0.0917498804493
433	D	S	0.09166433599
542	L	T	0.0916561274473
50	L	F	0.0916508564087
57	K	H	0.0913424919012
151	S	P	0.0912727646187
5	L	V	0.0912157676695
4	K	Y	0.0911583688337
239	Q	K	0.0910959421421
386	N	L	0.0907964145447
139	S	P	0.0907417736719
551	F	I	0.0906363672937
531	A	G	0.0904854438294
528	Q	T	0.090443576735
223	N	G	0.0902663988146
468	Q	G	0.0901178886455
402	M	T	0.0901155635635
513	R	M	0.0899264982516
253	G	F	0.0894827961476
127	S	P	0.0892153629642
438	N	D	0.0890369301131
476	I	A	0.0889733635374
190	L	F	0.0888558265348
318	E	G	0.0888104803009
19	T	V	0.0887135038377
314	V	Q	0.0887051598074
506	S	C	0.0886912735973
369	H	I	0.0886105487455
551	F	E	0.0884500468703
290	E	N	0.0883462852111
5	L	G	0.0882920512839
97	V	L	0.0882193511429
184	N	A	0.0877507258083
183	N	S	0.0877337733187
527	Y	F	0.087581534089
375	S	E	0.0875711949921
514	E	L	0.0875677375266
345	L	V	0.08751339653
413	F	W	0.0874555032393
510	K	T	0.0874070467507
245	Y	F	0.0873308209753
407	T	V	0.0871369763119
88	L	R	0.0869364660775
466	K	W	0.0868859596858
179	N	A	0.0865195520551
506	S	W	0.086101813701
371	N	D	0.085976580479
275	R	K	0.0859508234883
507	E	L	0.0859152952292
527	Y	V	0.0857846386819
37	L	N	0.0857321539779
509	S	P	0.0856331699265
363	G	V	0.0855507544522
165	L	F	0.0854770856095
90	A	V	0.0853391821007
32	T	S	0.0851894876079
358	T	S	0.0851863838216
184	N	T	0.0850410076175
25	H	A	0.0848203695553
552	W	S	0.0846100411493
35	T	A	0.084229858963
290	E	H	0.0841409690163
99	T	L	0.0838073812535
522	E	A	0.0837376214527
415	N	C	0.0837311402529
339	S	F	0.0835440549768
434	I	L	0.0834303791588
53	S	M	0.083415569805
182	V	W	0.0833812380717
337	I	F	0.0831490905756
52	D	G	0.0830177796339
193	W	C	0.0830042062524
103	E	D	0.08286526439
75	T	S	0.082725602984
279	S	C	0.0827136169904
458	V	S	0.082659191039
475	E	V	0.0826475264134
506	S	T	0.0824456602007
374	G	L	0.0823882359502
19	T	H	0.0822529954841
238	D	F	0.0821543450577
144	T	G	0.0820424863278
56	G	H	0.0818774454749
561	C	S	0.0818166390802
167	L	Q	0.0817717153022
494	S	G	0.0817296156863
382	K	L	0.081622825851
467	S	I	0.0813767340445
295	C	F	0.0813077436576
381	Q	E	0.0812589049305
549	I	A	0.0812169404469
57	K	L	0.0811585226856
272	A	K	0.0811035748055
230	I	A	0.0808113658836
344	G	C	0.0807386014535
258	F	L	0.0806039423713
88	L	M	0.0804389663075
70	G	T	0.0803882097883
399	I	T	0.0803283951343
145	F	G	0.0801919947917
114	D	G	0.080049711162
278	E	I	0.0799298626004
532	I	S	0.0797015948496
104	N	R	0.0796250513358
268	W	I	0.0795991297153
381	Q	H	0.079431231739
79	L	P	0.0793522783606
369	H	C	0.0792924824498
169	K	H	0.0791288260038
289	H	L	0.0790170353108
93	W	L	0.0788712047345
277	F	E	0.0788061345702
217	V	A	0.0788037923912
556	N	R	0.0787885423631
307	P	L	0.0786785326407
246	Y	L	0.078659437761
514	E	I	0.0786551973517
24	Y	M	0.0786246435661
138	S	L	0.0784869465541
5	L	Q	0.0783373747124
482	E	R	0.0783101076743
337	I	A	0.0780784734235
303	N	V	0.0780777092191
280	G	R	0.0779017167155
16	D	G	0.0778307417942
560	Q	K	0.0777880273693
90	A	Y	0.0777813761717
313	P	S	0.0777012786283
562	R	G	0.0775093716462
209	S	M	0.0774672129962
45	H	R	0.077435791084
325	S	R	0.0774040483472
179	N	S	0.0773586578913
372	E	L	0.0773057495483
340	I	F	0.0772796969363
431	F	I	0.0769893545433
461	L	R	0.0769838024831
4	K	F	0.0768718934813
502	Y	S	0.0768710726153
468	Q	V	0.0768654994643
85	D	Y	0.0767315241085
542	L	V	0.0764616871596
55	N	K	0.0763779466862
454	H	L	0.0762625683237
400	E	A	0.0761528225396
451	L	S	0.0760925740802
180	S	G	0.076089560801
489	N	S	0.0760351356904
91	R	W	0.0759988071075
420	M	R	0.0759121957473
325	S	I	0.0755605849865
464	K	N	0.0752709609629
456	L	N	0.0749790130098
255	T	G	0.0749251320022
415	N	W	0.0748459219448
323	V	L	0.0748066428069
535	T	H	0.0747974220828
7	V	N	0.0747597275582
338	P	T	0.074749554645
205	Q	F	0.0746810810918
550	S	F	0.074677861173
214	Y	F	0.0746711656732
124	S	R	0.074521417661
132	E	K	0.0744359466391
123	S	F	0.0743209073983
390	G	T	0.074189070531
148	V	H	0.0740545398526
477	G	Q	0.0738606092118
471	N	W	0.0736521321614
292	N	E	0.073576517118
200	S	H	0.0735466883035
236	V	K	0.0734443404884
360	M	I	0.0732481939737
136	K	C	0.0731656448709
374	G	D	0.0731334345442
362	D	V	0.0730646687038
181	Y	F	0.0729576744203
467	S	L	0.0728809858644
102	S	N	0.0727830711573
221	N	E	0.0724940617387
404	T	Y	0.0724607416355
123	S	Y	0.0723764993834
162	R	G	0.0723685078925
99	T	G	0.0723054995418
542	L	F	0.0722777010543
51	E	Q	0.0721164379044
429	D	V	0.0720354902865
164	L	F	0.0719006242119
386	N	K	0.071851321364
427	V	F	0.071825372247
356	G	R	0.0716940977529
245	Y	D	0.071587195871
445	L	P	0.0715792694503
400	E	W	0.0714583227803
95	Y	D	0.071400705221
3	A	Y	0.0712532955452
448	E	D	0.0712289001678
57	K	A	0.0711843817208
428	D	E	0.0708583328145
51	E	C	0.0708322858887
412	E	S	0.0707835444178
211	G	W	0.0707814277681
421	E	R	0.0706966788149
3	A	M	0.0706362036724
482	E	Y	0.0705887780008
121	Q	E	0.0705124977441
559	L	I	0.0704534897585
211	G	I	0.0703676445189
297	T	S	0.0702802988848
475	E	G	0.0701503190993
107	C	W	0.0700656409266
513	R	F	0.0696341723819
365	Y	N	0.0695998123425
110	G	R	0.0695450076468
399	I	L	0.0694553835322
70	G	K	0.0691443533423
410	G	W	0.0689505470819
398	V	A	0.0688458751289
242	R	M	0.0687591660684
7	V	T	0.0687211270242
187	K	N	0.0687090025901
100	P	L	0.068640626921
223	N	K	0.0686324956506
101	N	Y	0.0685739206015
440	E	N	0.0685502861643
163	N	K	0.0681548580353
306	L	S	0.0680862714809
9	L	I	0.0680164572606
290	E	Y	0.0679769664501
187	K	C	0.067883152904
124	S	H	0.0677144250237
56	G	V	0.0674504340482
32	T	A	0.0672427656749
134	F	L	0.0672077528527
24	Y	H	0.0671115850905
543	L	F	0.0670903296387
375	S	Y	0.0670294746521
197	H	R	0.0668268006487
182	V	R	0.0665367552083
335	R	G	0.0664421794014
224	R	W	0.0664086564933
416	L	C	0.0663750224974
239	Q	T	0.0663655647301
122	L	T	0.066186012524
274	S	H	0.0659134186017
111	D	F	0.0659113396782
397	S	P	0.0658902193374
482	E	T	0.0657561386478
5	L	A	0.0656511818003
149	T	V	0.0652271257261
283	T	I	0.065188038146
515	K	Q	0.065152144758
96	I	M	0.065042976677
56	G	W	0.0649989728672
535	T	M	0.0649392067891
370	Q	F	0.0648948547278
241	G	V	0.0648830381627
289	H	R	0.0647384675581
191	V	M	0.0644377535064
520	K	F	0.064407338304
377	Y	H	0.0642615268331
509	S	R	0.0641490029524
403	N	G	0.0640819568458
446	E	V	0.0639108234757
139	S	F	0.0637864693594
236	V	L	0.0637645414617
87	L	T	0.0637594516722
101	N	A	0.0637274810831
2	K	G	0.0636712702528
305	N	T	0.0636285610337
79	L	S	0.0635397067189
174	Y	D	0.0634901777608
20	I	V	0.0631760157948
141	P	E	0.0631142263217
441	L	T	0.0630666739971
38	E	D	0.0629501594933
207	L	K	0.0629154443252
276	G	W	0.062855466304
303	N	H	0.0626831098971
62	K	G	0.062658032145
517	D	P	0.0625585467478
561	C	R	0.062510575286
503	P	Q	0.0624783437361
253	G	M	0.0623832794145
549	I	N	0.0623362352737
380	D	E	0.0623020844783
62	K	N	0.0622801191133
356	G	D	0.0622702116067
188	E	A	0.0622152778181
232	A	S	0.0621687038447
548	A	T	0.062095970589
220	S	Q	0.0620900577032
77	W	L	0.0619843615989
564	C	R	0.0617171699467
431	F	L	0.0615614747937
104	N	T	0.0615481061605
506	S	V	0.0614664401626
520	K	E	0.0613662309017
503	P	V	0.0613265123192
193	W	F	0.0611543251194
87	L	P	0.0610798134635
125	V	S	0.0610012790966
289	H	V	0.0609735270561
224	R	T	0.0608803780461
456	L	F	0.060776217582
417	E	D	0.0607674578607
239	Q	V	0.0607056146783
492	M	E	0.0604746905142
177	L	V	0.0602829362797
29	S	L	0.0602445083518
6	L	M	0.0601830687557
305	N	G	0.06012410777
280	G	I	0.0601011687944
496	R	G	0.0600548886585
106	A	K	0.0600502830434
109	P	S	0.0598926184421
73	N	G	0.059715514832
346	F	Y	0.0596257162319
107	C	F	0.0595876938767
341	Q	T	0.0595819499742
278	E	R	0.0592882677871
66	P	A	0.0592523769662
106	A	G	0.0592500692445
358	T	Y	0.0591101298993
83	E	H	0.0589941673741
320	P	L	0.0589631389026
330	M	L	0.0588533151075
40	N	Q	0.0588413162658
480	C	G	0.058828290846
418	K	G	0.0587775423449
490	E	Q	0.0584822258528
91	R	Y	0.0584389893631
429	D	I	0.0584218396182
332	T	I	0.0581688147317
83	E	L	0.0580463982138
205	Q	Y	0.0579725243653
271	F	L	0.0577558519662
456	L	P	0.0577289556663
12	F	Y	0.0574491937685
339	S	P	0.057287756173
521	L	F	0.0572714933078
223	N	L	0.057216432801
37	L	M	0.0571891324576
18	D	Y	0.0570653381851
302	I	R	0.0570587434323
306	L	P	0.0566969276689
527	Y	Q	0.0566814288835
519	V	I	0.0565047889942
270	A	T	0.0565023228453
516	I	L	0.0562669804806
106	A	P	0.05608101492
301	A	T	0.056007406261
529	I	H	0.0559159306753
487	C	W	0.0559079155419
334	L	V	0.0558512341284
254	D	S	0.0558243754473
152	C	Y	0.0557992903873
234	P	S	0.0557679412087
253	G	E	0.0557484161008
288	M	R	0.0557338497386
499	T	C	0.0553281540545
114	D	V	0.0552767073499
141	P	D	0.055252384643
408	A	M	0.0551813131043
411	K	E	0.054988032101
150	V	Q	0.0548698086731
492	M	V	0.0546810867474
116	E	H	0.0545633038063
517	D	F	0.0545195615894
471	N	A	0.0544965880504
127	S	G	0.0543799813734
390	G	H	0.0543279581584
19	T	I	0.0542619671567
287	S	A	0.0541079758639
441	L	W	0.0540962731038
188	E	T	0.0540812150132
408	A	P	0.0536999846732
101	N	L	0.053603870559
114	D	H	0.0535451142336
534	S	L	0.053228327112
298	P	G	0.0531029064728
386	N	R	0.053007746027
401	K	Q	0.0529474509819
111	D	H	0.0527992520337
525	G	V	0.0525476560207
69	L	W	0.0525070886557
501	D	I	0.0524937986087
445	L	F	0.0523097629403
203	E	D	0.0519004808223
114	D	T	0.0518501970206
86	S	A	0.051818532306
525	G	H	0.0517169963164
5	L	Y	0.0516431308712
538	S	R	0.0515179333634
87	L	D	0.0514045811117
217	V	G	0.0513809356621
524	M	D	0.0512672643169
179	N	Q	0.0512438910726
388	I	V	0.0511778097127
44	T	A	0.0511597342436
347	G	M	0.0510466211652
221	N	P	0.0510211204177
540	L	G	0.0509435432003
43	V	A	0.0509082354197
322	Y	H	0.0508522358167
430	G	V	0.0507511262336
325	S	L	0.0507195536439
436	T	I	0.0506804050433
439	A	Q	0.0506082709155
31	D	A	0.0505095281849
132	E	S	0.0504824183619
250	L	P	0.0504200224564
96	I	S	0.0501857787032
282	I	M	0.0499706373366
438	N	Y	0.0499664280739
222	Y	F	0.0499049827857
320	P	T	0.0498584514882
470	K	V	0.0497394486035
312	H	D	0.0495008278882
564	C	G	0.049469197623
244	N	G	0.0493242824149
538	S	C	0.0491637053102
62	K	E	0.049054652323
47	V	H	0.0487645033184
204	Q	H	0.0487412628916
62	K	S	0.048663356447
205	Q	H	0.0486246573809
211	G	M	0.0486221909283
297	T	I	0.0486155612746
398	V	Y	0.0484354639634
146	N	G	0.048349448461
396	N	H	0.0482765437806
208	Y	H	0.0481616225491
371	N	H	0.0480346440438
171	G	L	0.0479811264462
485	H	Y	0.047831712055
338	P	G	0.0477318881363
386	N	M	0.0476699670991
551	F	G	0.0474944399524
71	K	L	0.0474406691441
87	L	R	0.0472258386235
486	K	I	0.0471966489358
518	G	Y	0.0470748577488
214	Y	G	0.0470334908199
284	S	P	0.0470200077043
370	Q	K	0.0470169760833
475	E	K	0.0469156238555
6	L	T	0.0468876350659
418	K	R	0.0468652460262
312	H	P	0.0468453638444
303	N	Q	0.0465211750397
555	S	W	0.0463605263409
52	D	H	0.0459153078488
544	V	I	0.0455738367636
519	V	E	0.0454771533263
139	S	N	0.0454122398983
404	T	S	0.045066381722
541	V	Y	0.0450428906546
66	P	S	0.0449010530328
293	T	A	0.044794690493
343	R	K	0.0447653783068
238	D	S	0.0447264002094
335	R	T	0.044645100597
191	V	E	0.0445958957611
96	I	T	0.0445043517188
291	C	Y	0.0442910516238
560	Q	A	0.0441524421726
345	L	R	0.0441505208652
244	N	W	0.0441312527476
165	L	P	0.0440535247308
274	S	C	0.0439719101893
294	K	I	0.0439282219253
333	G	R	0.0438029053825
262	G	D	0.0436418952268
373	Q	A	0.0436044929524
70	G	L	0.0435906343552
168	T	M	0.0435356233348
485	H	N	0.043307770401
376	G	Y	0.0430445864722
5	L	H	0.0428827683768
275	R	F	0.0425800032978
4	K	M	0.0425594142626
1	M	R	0.0422545989473
9	L	C	0.0422057713521
49	L	P	0.0421746629238
279	S	L	0.0421561980019
162	R	I	0.0421078968368
512	N	T	0.0420112511456
389	N	I	0.0419383161895
34	D	Y	0.0419191751631
206	S	H	0.0417902442082
156	G	Y	0.0416827704992
414	N	H	0.0416161273021
477	G	P	0.0415542250885
390	G	A	0.0415433450613
469	L	P	0.0414226175742
245	Y	T	0.0412487893843
558	S	I	0.0412407846676
555	S	K	0.0412248454902
470	K	Q	0.0411518005771
417	E	A	0.0410900370644
194	G	S	0.0410390148709
241	G	W	0.041003541502
223	N	A	0.0409129451087
505	Y	C	0.0408198536584
299	Q	Y	0.0406253101751
205	Q	M	0.0405993772783
562	R	V	0.0404323637418
114	D	Q	0.0403310767565
46	S	P	0.0403177396054
550	S	R	0.0402251289135
554	C	W	0.0402025190958
420	M	Q	0.0401993707487
104	N	C	0.040095597014
554	C	R	0.0400439564615
248	T	N	0.0400087216936
554	C	V	0.0399807305439
265	I	K	0.0398409193543
72	C	Y	0.0396012116558
103	E	L	0.0395596944263
369	H	R	0.039544368845
487	C	R	0.0394978293348
523	S	G	0.0394939418554
222	Y	T	0.0392861915107
341	Q	S	0.0392705568823
73	N	R	0.0392200216258
[truncated: 9,301 more rows]
