# Supplementary material for: Complete mapping of viral escape from neutralizing antibodies
Source: PLoS Pathog. 2017 Mar 13;13(3):e1006271. doi: 10.1371/journal.ppat.1006271 (PMC5363992; doi:10.1371/journal.ppat.1006271)
Supplement: S2 File — This ZIP archive contains the computer code to perform the data analysis described in this manuscript. The analysis is performed by the iPython notebook found in the ZIP archive. (ZIP) [file ppat.1006271.s008.zip › S2_File/differential_selections/biorep_avg_H17L19_c1_sitediffsel.txt]

site	abs_diffsel	positive_diffsel	negative_diffsel
153	46.8659259675	45.2128930391	-1.65303292838
157	39.4743128781	39.4743128781	0.0
136	37.1840153903	37.1840153903	0.0
158	23.9723839465	23.9723839465	0.0
175	23.6125919509	0.0	-23.6125919509
154	18.861428373	16.0518652406	-2.80956313234
156	18.5178749534	18.5178749534	0.0
155	12.2550404141	12.0310944483	-0.223945965722
148	12.1857489836	12.1095579737	-0.0761910099349
176	11.557416358	0.197473877461	-11.3599424805
150	11.0834112508	4.69092040835	-6.39249084242
232	10.5968466527	0.341722630709	-10.255124022
235	10.294765815	0.0	-10.294765815
210	9.53585535087	0.0	-9.53585535087
170	8.38047185306	0.0355583673481	-8.34491348571
146	8.30734944097	3.2521750562	-5.05517438477
237	6.8072255272	0.0181821216786	-6.78904340552
171	6.771396902	5.63763583957	-1.13376106243
229	6.69295996997	0.683147349292	-6.00981262068
159	6.14971875108	5.01085184451	-1.13886690658
223	6.13000872275	0.710239958538	-5.41976876421
277	5.98174043646	4.91631267185	-1.06542776462
173	5.95432927135	2.05564748259	-3.89868178876
231	5.94538707673	0.749326659588	-5.19606041714
104	5.76914701076	3.51781391655	-2.25133309421
2	5.65524174139	4.64189595736	-1.01334578403
240	5.26224597274	0.1339588758	-5.12828709694
507	5.1592185857	2.77190418291	-2.3873144028
220	5.03630911563	0.744569611516	-4.29173950412
113	4.94238724799	0.59271075286	-4.34967649513
251	4.92088316017	3.57184180999	-1.34904135018
497	4.86579672858	1.40013091313	-3.46566581545
209	4.76917430829	1.41660237064	-3.35257193766
211	4.7474190336	3.58725351037	-1.16016552323
415	4.72894379721	3.75487951449	-0.974064282717
499	4.70209711543	2.2098072219	-2.49228989353
143	4.63682024707	0.704561321402	-3.93225892567
145	4.58691736306	1.81590937322	-2.77100798984
517	4.51906629006	3.48407269381	-1.03499359625
213	4.48104236328	0.0688850084703	-4.41215735481
169	4.45130146444	0.513090204206	-3.93821126024
518	4.34928656792	2.72029127968	-1.62899528824
278	4.32274779951	2.79497737734	-1.52777042217
141	4.2618452976	3.70326483772	-0.558580459882
137	4.21071318602	3.88369012791	-0.327023058118
318	4.18634564031	3.59736352826	-0.58898211205
412	4.07839531787	2.87242471051	-1.20597060736
257	4.04577953936	0.0148261869967	-4.03095335236
89	4.00827111068	1.470083258	-2.53818785268
390	3.95581458546	1.61931443907	-2.33650014639
111	3.85941253084	3.63379410069	-0.225618430155
205	3.84623295058	2.18650869674	-1.65972425384
404	3.80487564368	1.66410333254	-2.14077231114
512	3.784933772	2.04579773306	-1.73913603894
515	3.78026328463	2.08617999493	-1.6940832897
178	3.75291694098	1.07100340327	-2.68191353771
299	3.71195982887	1.68858807485	-2.02337175403
182	3.70871036372	1.93097843032	-1.77773193339
476	3.68507944246	1.22140202355	-2.4636774189
86	3.67674877321	2.84773185323	-0.829016919984
206	3.63774989189	1.42719652011	-2.21055337178
474	3.62882677893	1.41420122804	-2.2146255509
90	3.5251295858	1.52476048757	-2.00036909823
212	3.47341763111	0.260465604988	-3.21295202613
272	3.41749177532	1.39371425513	-2.0237775202
177	3.40800809574	1.92028680341	-1.48772129232
526	3.38243517205	2.16811138279	-1.21432378926
386	3.37380716501	1.39691129363	-1.97689587138
294	3.35216161273	1.66556699617	-1.68659461656
283	3.3179748813	0.825195050728	-2.49277983058
314	3.30049924373	1.66775152582	-1.63274771791
221	3.28277442724	2.50896755314	-0.773806874098
490	3.24761681026	1.3381693891	-1.90944742115
486	3.19680400944	2.34258109975	-0.854222909687
53	3.18296853953	0.823233459032	-2.3597350805
381	3.17377243533	2.74880191159	-0.424970523741
60	3.12499929866	1.49514362141	-1.62985567725
493	3.05906399198	1.86420720101	-1.19485679097
91	3.04953603982	0.907989379133	-2.14154666068
202	3.03890729981	2.16907095583	-0.869836343986
268	3.00196897915	2.82370330526	-0.178265673892
126	2.98844778045	1.91155147037	-1.07689631008
228	2.98395399631	0.0262099096036	-2.95774408671
68	2.96989102261	2.21723787273	-0.752653149877
303	2.95062979648	1.4456021961	-1.50502760037
162	2.94914193867	2.62153327279	-0.327608665883
4	2.93235156346	1.58403763605	-1.34831392742
238	2.92867789353	2.92867789353	0.0
218	2.88343156605	0.22757650691	-2.65585505914
410	2.88146324714	2.45132577952	-0.430137467619
244	2.86693445935	1.11781206725	-1.7491223921
337	2.84610012246	1.99362797996	-0.852472142496
180	2.80456408191	1.7880823063	-1.01648177561
326	2.77775134923	0.554690595772	-2.22306075346
106	2.77125262317	1.92448638299	-0.846766240176
201	2.76940113802	1.86359819301	-0.905802945002
103	2.76485471367	2.66739371974	-0.0974609939324
276	2.74119059058	1.57446823519	-1.16672235539
289	2.7361181921	1.39896662072	-1.33715157138
11	2.73518782197	0.739810559722	-1.99537726225
216	2.72154456798	0.0303353937765	-2.69120917421
100	2.72069835816	0.623887111726	-2.09681124643
524	2.71989877482	1.57134687546	-1.14855189936
370	2.7036113719	1.95682506187	-0.746786310033
88	2.70220054717	1.53744654334	-1.16475400383
188	2.70138767533	2.28456759576	-0.416820079578
138	2.68727455331	1.39213075121	-1.2951438021
408	2.6765949283	2.00600452984	-0.670590398464
425	2.65128871177	1.21425276284	-1.43703594893
227	2.6220182738	0.566928518304	-2.0550897555
115	2.62052353895	1.70745119137	-0.913072347575
139	2.5894051051	1.05630234052	-1.53310276458
64	2.55591205302	1.79683481594	-0.759077237079
172	2.55256494876	1.52618237611	-1.02638257265
184	2.52663623987	1.12962385725	-1.39701238262
432	2.52497659509	0.72936766549	-1.7956089296
99	2.50113036436	1.17614869536	-1.324981669
504	2.46928134891	0.283581905015	-2.18569944389
265	2.46567528785	0.408381259094	-2.05729402876
468	2.46265268627	1.3177872674	-1.14486541887
305	2.45835059371	0.997993112766	-1.46035748094
288	2.43550006771	2.26474995158	-0.170750116123
226	2.4289458799	0.508400172315	-1.92054570759
286	2.40272918212	1.83232837399	-0.570400808132
339	2.4023440819	0.911856710934	-1.49048737096
37	2.40092806249	1.30526383631	-1.09566422619
510	2.3977735419	0.622203929998	-1.7755696119
71	2.37751908332	0.736580920519	-1.6409381628
285	2.37311197903	1.49085814544	-0.882253833594
460	2.37201207801	1.86491071985	-0.507101358159
123	2.35942861356	1.41777489623	-0.941653717336
253	2.34563728853	1.87541584734	-0.470221441187
179	2.32897555854	1.67230245726	-0.656673101284
186	2.30806080171	1.31399070362	-0.994070098087
287	2.30255021362	2.18744835335	-0.115101860276
467	2.29700899319	1.13920106863	-1.15780792456
562	2.29513709124	1.12961639604	-1.1655206952
197	2.29402683373	0.457077722488	-1.83694911124
7	2.2872234883	0.959814302047	-1.32740918626
101	2.28674402589	0.89848648457	-1.38825754132
522	2.25956376393	1.63095274284	-0.628611021093
83	2.25218218627	1.93276823932	-0.31941394695
65	2.23222378514	1.63880435871	-0.593419426431
234	2.20418907117	0.162402142422	-2.04178692875
236	2.16550011151	0.396130277356	-1.76936983415
315	2.13788490846	1.46515565075	-0.672729257709
274	2.13529331964	1.23484481579	-0.900448503853
501	2.13417373819	0.487397399828	-1.64677633837
165	2.12463308652	1.52277206125	-0.601861025276
255	2.09985408396	0.386245309448	-1.71360877451
555	2.09695385381	0.797540052982	-1.29941380083
102	2.07689802607	0.561078196247	-1.51581982982
514	2.07367883469	1.95296041844	-0.120718416245
523	2.0611107702	0.640943638407	-1.42016713179
382	2.04761296915	1.10699054529	-0.940622423866
185	2.0376091193	1.11922291611	-0.918386203183
455	2.02898321507	0.274418358546	-1.75456485653
347	2.01861442807	1.86778707361	-0.150827354459
87	2.01621386885	0.543847579232	-1.47236628962
392	1.99221371637	1.90118294885	-0.0910307675119
10	1.98417793548	1.04957036486	-0.934607570615
230	1.97746081994	1.20024274446	-0.777218075482
119	1.97302676208	0.860633265912	-1.11239349617
545	1.97104728569	0.111894020426	-1.85915326527
292	1.96132570385	1.03273977086	-0.928585932994
511	1.94971808376	1.4929417008	-0.45677638296
290	1.94530130709	1.28637834583	-0.658922961262
321	1.94495695587	0.73984696739	-1.20510998848
62	1.93972312457	0.956328847975	-0.983394276592
47	1.92938631914	1.27305284406	-0.656333475075
529	1.92463722402	1.30675229842	-0.617884925599
92	1.92410956023	1.35793525908	-0.566174301148
361	1.92407155093	1.92324689978	-0.000824651150412
127	1.92077602492	0.844124368422	-1.0766516565
535	1.90925385703	0.959992395227	-0.949261461803
558	1.90521048331	0.83130764464	-1.07390283867
508	1.90375540059	0.347283453332	-1.55647194726
324	1.90172284405	1.53446733674	-0.367255507315
149	1.89982312971	0.185127390344	-1.71469573937
427	1.88497994769	1.60517827197	-0.279801675722
551	1.87334519784	0.735325044896	-1.13802015295
540	1.87058863405	0.240010295279	-1.63057833877
494	1.86237650685	0.736663987533	-1.12571251932
527	1.86136755553	0.922955715749	-0.938411839779
135	1.84447155855	1.43482917934	-0.409642379209
75	1.84417996891	0.822613329601	-1.02156663931
224	1.8422529104	0.356557851259	-1.48569505914
5	1.8325048467	1.22609801189	-0.60640683481
439	1.82891351967	1.47303184443	-0.355881675236
550	1.82316869287	1.62656568662	-0.196603006247
306	1.80479764645	1.12426601476	-0.680531631697
167	1.80208507134	0.0946746212836	-1.70741045006
12	1.77835414869	0.559614781945	-1.21873936674
503	1.76470655043	0.950309298707	-0.814397251725
383	1.76184670053	1.0922246838	-0.669622016724
3	1.75891299363	1.09734590984	-0.661567083785
358	1.7444131303	1.17309669207	-0.571316438233
445	1.74156646922	0.445108441677	-1.29645802754
124	1.73407023554	0.883177650868	-0.850892584671
403	1.73268509539	1.07635668861	-0.656328406784
19	1.73005109279	0.861641796603	-0.868409296184
405	1.72746634256	0.800386205537	-0.927080137026
199	1.72321689487	0.116814366989	-1.60640252789
279	1.71745433667	1.06030088691	-0.657153449752
520	1.70975223862	1.62840556305	-0.0813466755721
340	1.69560652739	0.856053515894	-0.839553011497
128	1.67318020949	0.462584398347	-1.21059581115
187	1.66368744707	0.765850432093	-0.897837014977
378	1.66362357952	1.28792280827	-0.37570077125
94	1.65833883231	1.41279873206	-0.245540100251
252	1.6511882869	0.836378078476	-0.81481020842
485	1.63601097558	0.707671979479	-0.928338996104
397	1.63435491366	1.02069469528	-0.613660218382
560	1.62377580813	1.52272485828	-0.101050949844
521	1.62266008502	0.664476172932	-0.958183912084
456	1.61835500371	0.75695681233	-0.861398191382
506	1.60627633524	0.645860737612	-0.960415597624
482	1.58639063755	1.22573024009	-0.360660397457
548	1.5832591624	1.49652814795	-0.0867310144513
556	1.57498287941	1.23019517265	-0.344787706766
554	1.5715566155	0.841725906914	-0.729830708583
444	1.55631230704	0.0115765524518	-1.54473575458
557	1.53421948207	0.0948721219318	-1.43934736014
298	1.52871896251	0.501592658242	-1.02712630427
312	1.52845038247	0.125004013947	-1.40344636852
389	1.52326676063	1.31851619375	-0.204750566884
429	1.51474202043	1.4885075697	-0.0262344507281
414	1.50704790127	1.13343072779	-0.373617173472
214	1.49758026277	0.777299673151	-0.720280589615
373	1.48434007351	1.16374218243	-0.32059789108
368	1.48188948856	1.02765438579	-0.454235102764
407	1.48167456326	1.24292036154	-0.238754201719
400	1.47070329026	0.993678886116	-0.477024404145
26	1.46075057353	0.559728778975	-0.90102179455
42	1.45359717788	0.751761443837	-0.701835734043
32	1.4391644366	0.839141385906	-0.60002305069
144	1.42980355543	1.38052075411	-0.0492828013137
542	1.42012672641	0.735493680706	-0.684633045705
51	1.41073089817	0.922081893292	-0.488649004882
471	1.40802606564	0.476143872584	-0.931882193051
541	1.39853351655	0.397386845505	-1.00114667105
470	1.38447577882	0.324787720677	-1.05968805815
52	1.38428322448	1.12458511915	-0.259698105329
246	1.35027661092	0.0863125609688	-1.26396404995
411	1.33916577115	0.72321962286	-0.615946148286
219	1.32831927485	0.338566526881	-0.989752747965
538	1.3252813828	0.892243596599	-0.433037786206
140	1.32288328987	1.32288328987	0.0
304	1.32202099558	1.03745914324	-0.284561852343
168	1.31545225674	0.0730642640064	-1.24238799273
428	1.30688017849	1.29081216897	-0.0160680095109
57	1.30687699701	0.247516784768	-1.05936021224
254	1.296635134	0.309097669957	-0.987537464046
450	1.29333019607	0.4856109137	-0.807719282367
500	1.29304373975	0.204707354902	-1.08833638484
207	1.2800444622	0.074338747599	-1.2057057146
24	1.27786764356	1.25295303544	-0.0249146081197
13	1.27693387371	0.483035508651	-0.793898365059
248	1.27574266237	1.15384378445	-0.121898877911
401	1.26982467703	0.421770042814	-0.848054634217
313	1.25851881831	0.563775738659	-0.694743079652
495	1.25660913181	1.25660913181	0.0
466	1.24621325105	0.414595550843	-0.831617700208
122	1.23925439412	1.09625385524	-0.143000538889
23	1.23347511811	1.11626706956	-0.117208048547
525	1.2281262265	0.561611634723	-0.666514591777
531	1.20278364408	0.512196500064	-0.690587144016
409	1.1950581364	0.317956982088	-0.877101154309
350	1.19391345017	0.586135392785	-0.607778057381
565	1.18237102633	0.246394050067	-0.935976976261
48	1.17416769175	0.0	-1.17416769175
151	1.1687668272	0.354193979234	-0.814572847963
348	1.16318501021	0.469168446263	-0.694016563942
200	1.16020291202	0.439959849532	-0.720243062489
436	1.15939240172	0.292353003875	-0.867039397844
561	1.14789773852	0.79333581221	-0.35456192631
513	1.1444755146	0.641784403837	-0.502691110768
543	1.13086694704	0.381049171492	-0.749817775552
112	1.12568446894	0.411939178214	-0.713745290722
114	1.11742737967	0.726099660086	-0.391327719581
262	1.10841688494	0.623808604191	-0.484608280747
359	1.08169786398	0.933506844451	-0.148191019533
509	1.08000776558	0.450269981346	-0.629737784233
190	1.07892498152	0.530278144081	-0.548646837442
78	1.07563674638	0.662115849319	-0.413520897063
402	1.07268121093	0.398798758642	-0.673882452285
302	1.07200432466	0.782437354646	-0.289566970011
488	1.06979472477	0.0803881282876	-0.989406596479
553	1.06732456811	0.527848214597	-0.539476353518
54	1.06624275278	0.0146946344622	-1.05154811831
125	1.06320411465	0.362579143523	-0.700624971123
270	1.05715709892	0.234929529332	-0.822227569588
46	1.04270989565	0.0601568881858	-0.98255300746
195	1.03907456985	0.851718025147	-0.1873565447
498	1.03284154553	0.726275771815	-0.306565773718
406	1.02893682754	0.0239912808212	-1.00494554672
301	1.02305347762	0.0593355089398	-0.963717968677
421	1.01596606558	0.629242491791	-0.386723573788
14	1.00582013231	0.344518135033	-0.661301997281
280	1.00122903136	0.907834857079	-0.0933941742822
259	0.994539068737	0.965172726336	-0.0293663424004
45	0.988259186799	0.531326832207	-0.456932354592
133	0.985011586518	0.645657524958	-0.339354061561
275	0.982195758223	0.9445747982	-0.0376209600235
116	0.978431817233	0.806666828955	-0.171764988278
477	0.97586059951	0.497103673444	-0.478756926065
473	0.970784358831	0.356647275068	-0.614137083763
372	0.969479860706	0.92869847904	-0.0407813816663
80	0.968333359913	0.822229134258	-0.146104225655
18	0.965388114418	0.72107052837	-0.244317586048
489	0.960780600651	0.0760351356904	-0.884745464961
322	0.959862635832	0.177652347704	-0.782210288128
345	0.959553080829	0.29746782658	-0.662085254249
484	0.940362617297	0.240265892827	-0.70009672447
502	0.937118021902	0.541056913647	-0.396061108255
121	0.931969859981	0.534846100081	-0.397123759901
519	0.928092491033	0.485993443244	-0.442099047789
532	0.92546926202	0.362249473719	-0.563219788302
261	0.92026666509	0.242728727511	-0.67753793758
438	0.915508851646	0.346870606531	-0.568638245116
369	0.911907603491	0.47849245293	-0.433415150561
70	0.91117241814	0.634228661486	-0.276943756654
225	0.909534902003	0.506308835265	-0.403226066738
107	0.909165155107	0.496297523595	-0.412867631512
9	0.905384725459	0.371460202617	-0.533924522842
544	0.901094267874	0.803172094199	-0.0979221736753
376	0.897602527635	0.49304375261	-0.404558775026
459	0.894857814539	0.77864405187	-0.11621376267
338	0.891637365003	0.624926529093	-0.26671083591
331	0.889447591849	0.691837003929	-0.19761058792
82	0.879403879404	0.302242315184	-0.57716156422
67	0.872785203355	0.0577246069271	-0.815060596427
196	0.86538058391	0.264260356871	-0.601120227039
384	0.864006923939	0.515157639485	-0.348849284454
433	0.861586489358	0.344581448911	-0.517005040447
461	0.861215084144	0.17940316625	-0.681811917894
353	0.852483051635	0.28771542366	-0.564767627975
6	0.84961443619	0.371902757075	-0.477711679115
307	0.846626607549	0.345131051503	-0.501495556046
479	0.840631547591	0.013646896049	-0.826984651542
120	0.824872698397	0.422739500023	-0.402133198375
492	0.813105713767	0.302027735079	-0.511077978688
85	0.808906073681	0.105817818385	-0.703088255297
204	0.806142289839	0.0487412628916	-0.757401026947
269	0.806069981524	0.21123469548	-0.594835286044
549	0.80510250026	0.321088464293	-0.484014035968
356	0.80072615946	0.793548852223	-0.0071773072371
413	0.799993446916	0.355750916323	-0.444242530593
330	0.799942366465	0.799942366465	0.0
537	0.797427098892	0.583435479873	-0.213991619019
147	0.791148729514	0.268918647217	-0.522230082297
465	0.789934249089	0.635678422223	-0.154255826866
243	0.775665099216	0.423323579535	-0.352341519681
431	0.774662231229	0.715967114898	-0.0586951163307
463	0.77061359573	0.324962398421	-0.445651197309
393	0.769422732619	0.283205200273	-0.486217532346
142	0.765298686851	0.145267037334	-0.620031649516
334	0.756951340344	0.203452371295	-0.553498969049
342	0.755283657902	0.553472426495	-0.201811231407
332	0.746273555868	0.26627215165	-0.480001404218
364	0.7462480102	0.694494634101	-0.0517533760998
273	0.743125464273	0.0	-0.743125464273
419	0.74221158702	0.74221158702	0.0
73	0.739856135966	0.57535885048	-0.164497285487
480	0.732411026351	0.618018884518	-0.114392141832
40	0.729642650915	0.338376811912	-0.391265839003
96	0.726857083546	0.726857083546	0.0
16	0.723124762877	0.481360752877	-0.241764010001
536	0.718349482326	0.325256850532	-0.393092631795
311	0.715263801605	0.484634062473	-0.230629739131
77	0.715220476046	0.715220476046	0.0
56	0.713611464909	0.579327843225	-0.134283621683
448	0.703399142894	0.378941349386	-0.324457793507
309	0.694936311255	0.252911441965	-0.44202486929
132	0.689902114816	0.638870212673	-0.0510319021422
452	0.683862452287	0.451276249068	-0.232586203219
266	0.678924056089	0.545037484395	-0.133886571693
396	0.67357438578	0.594899543394	-0.0786748423863
379	0.67357218777	0.272197802326	-0.401374385445
528	0.673472040388	0.137855751693	-0.535616288695
15	0.67256990799	0.134326547772	-0.538243360217
34	0.670350825836	0.187110806494	-0.483240019342
420	0.668357874301	0.430874292158	-0.237483582142
61	0.66646199445	0.602694517847	-0.0637674766031
316	0.663899645218	0.579971062988	-0.0839285822307
395	0.663718009171	0.663718009171	0.0
552	0.663195358179	0.630027846382	-0.0331675117971
297	0.662986263181	0.514545730984	-0.148440532197
478	0.661781959191	0.518467606686	-0.143314352504
424	0.65849959564	0.35820823265	-0.300291362991
217	0.653601917084	0.335180264147	-0.318421652937
327	0.652672225906	0.204617119331	-0.448055106575
31	0.649122165458	0.0644698055	-0.584652359958
293	0.646323122634	0.0569284047577	-0.589394717877
241	0.643883915158	0.281516960811	-0.362366954347
435	0.641849134808	0.641849134808	0.0
344	0.639495456587	0.465462393295	-0.174033063292
308	0.636458335284	0.113777204518	-0.522681130766
564	0.635126664533	0.471877101196	-0.163249563336
38	0.630760684292	0.272527922431	-0.358232761862
27	0.626635415755	0.0	-0.626635415755
191	0.624462817217	0.226897336613	-0.397565480604
183	0.620516006387	0.310849619903	-0.309666386485
291	0.620252351375	0.573227678881	-0.0470246724939
129	0.604886467066	0.365896787659	-0.238989679407
63	0.600989105013	0.600989105013	0.0
131	0.600282749371	0.332667259552	-0.267615489818
443	0.597870954581	0.409275402312	-0.188595552269
194	0.597307214288	0.577679984082	-0.0196272302069
399	0.596892624421	0.149783778667	-0.447108845755
391	0.595060318564	0.0	-0.595060318564
239	0.593324529624	0.227981162799	-0.365343366825
198	0.593084408146	0.137308605993	-0.455775802153
416	0.592887572264	0.0776116974918	-0.515275874772
222	0.587089260443	0.377949003418	-0.209140257025
335	0.586181055714	0.576303316311	-0.00987773940257
422	0.586072920245	0.0567849204311	-0.529287999814
35	0.582612710076	0.322857056425	-0.259755653652
349	0.569577013537	0.491292911239	-0.0782841022983
366	0.565101062373	0.203538325064	-0.361562737309
1	0.559996664217	0.287708786075	-0.272287878143
563	0.559058301059	0.38477799228	-0.174280308779
174	0.552957584666	0.448807186412	-0.104150398254
192	0.552930443686	0.141762498887	-0.411167944799
25	0.546046674951	0.353140537557	-0.192906137393
282	0.543893281759	0.224329648745	-0.319563633014
464	0.543320362913	0.407958131626	-0.135362231287
263	0.543044826855	0.0263795375398	-0.516665289315
388	0.538801837979	0.314128927461	-0.224672910518
84	0.537968168318	0.445094201292	-0.0928739670257
109	0.537824264782	0.0598926184421	-0.47793164634
17	0.537061326283	0.233652028573	-0.30340929771
105	0.536472733449	0.229946103813	-0.306526629636
534	0.534161514423	0.468309141965	-0.065852372458
440	0.534078334979	0.503326172891	-0.0307521620883
300	0.533216484032	0.428659025526	-0.104557458506
533	0.529990008094	0.336589446105	-0.193400561989
267	0.528890853659	0.17257381047	-0.356317043189
329	0.525667665588	0.405984313918	-0.11968335167
21	0.525358724037	0.525358724037	0.0
446	0.522477410461	0.379651456946	-0.142825953515
462	0.522182771804	0.44223341984	-0.0799493519643
454	0.521230374421	0.430970373561	-0.0902600008601
317	0.520521011264	0.520521011264	0.0
371	0.519097177626	0.423367783693	-0.0957293939327
496	0.515587923524	0.390619670006	-0.124968253518
442	0.513789941782	0.00229549955826	-0.511494442224
8	0.502978838753	0.292331550057	-0.210647288696
189	0.498896629501	0.218335682876	-0.280560946625
33	0.492946225959	0.211894110866	-0.281052115093
380	0.488962568162	0.488962568162	0.0
426	0.484703539815	0.472010728172	-0.0126928116427
22	0.480793663553	0.427512864495	-0.0532807990573
41	0.478565898585	0.328313054183	-0.150252844402
242	0.47763256814	0.386627440367	-0.091005127773
365	0.477376446718	0.477376446718	0.0
447	0.475058443442	0.390872748308	-0.0841856951341
481	0.472234860072	0.153063855433	-0.319171004639
260	0.468668911411	0.0287002538023	-0.439968657608
164	0.46670064093	0.225807218957	-0.240893421973
341	0.466264548825	0.4144530211	-0.0518115277255
351	0.463070729964	0.262901603376	-0.200169126588
437	0.461138275864	0.433911636599	-0.0272266392652
118	0.460457422647	0.0331408395416	-0.427316583105
367	0.45831070694	0.45831070694	0.0
530	0.456852836853	0.0157681377452	-0.441084699108
130	0.456839258875	0.370713237611	-0.086126021264
430	0.455075883541	0.0816473777458	-0.373428505796
215	0.448605814975	0.194009314178	-0.254596500797
483	0.44601825771	0.0217844404058	-0.424233817304
469	0.444164905127	0.0414226175742	-0.402742287552
441	0.443605384022	0.214143145947	-0.229462238075
362	0.443195205403	0.358931321994	-0.0842638834096
74	0.439357769885	0.4028552041	-0.0365025657852
256	0.438430221639	0.0	-0.438430221639
245	0.435393215704	0.222647960689	-0.212745255015
539	0.433271585527	0.366366251823	-0.0669053337038
69	0.432819251132	0.395253437222	-0.0375658139097
346	0.432661267726	0.415553268605	-0.0171079991215
323	0.427618769811	0.203753940781	-0.223864829031
66	0.427317265319	0.427317265319	0.0
398	0.420631132236	0.155952978806	-0.26467815343
333	0.420204230427	0.292788395933	-0.127415834494
375	0.417784726322	0.318944393946	-0.0988403323757
516	0.40669467429	0.334385825311	-0.0723088489784
394	0.405334430429	0.405334430429	0.0
58	0.404652213872	0.00816207010519	-0.396490143767
457	0.40379457829	0.0	-0.40379457829
417	0.400817230569	0.104412524675	-0.296404705894
193	0.395667981816	0.395667981816	0.0
134	0.388969879421	0.277759388911	-0.11121049051
458	0.385047690077	0.180478965666	-0.204568724411
377	0.382132936058	0.222721298745	-0.159411637313
152	0.376552945936	0.313774557522	-0.0627783884139
453	0.376289510578	0.0	-0.376289510578
39	0.375106447391	0.0	-0.375106447391
357	0.367479771696	0.345213181471	-0.022266590225
281	0.363297831604	0.158907744057	-0.204390087547
559	0.363154852508	0.298651046812	-0.0645038056958
449	0.359011442743	0.32323722853	-0.0357742142132
93	0.356082650819	0.0873774923063	-0.268705158513
76	0.354474885605	0.248018780718	-0.106456104886
271	0.353957550494	0.23827939276	-0.115678157734
110	0.351127826551	0.321022253657	-0.0301055728938
475	0.35095122775	0.237536163871	-0.113415063879
374	0.345276610348	0.345276610348	0.0
98	0.342040373112	0.322739896702	-0.0193004764104
161	0.336625357119	0.126357570417	-0.210267786702
108	0.336005717138	0.328512225255	-0.00749349188327
310	0.335759375734	0.153328592458	-0.182430783276
44	0.331915069644	0.247249802499	-0.0846652671451
487	0.32978471762	0.256104135227	-0.0736805823932
50	0.328468238534	0.0953953127911	-0.233072925743
163	0.320527448421	0.317430269018	-0.0030971794024
249	0.312118339861	0.220982298241	-0.0911360416198
30	0.309968093901	0.158600774168	-0.151367319733
336	0.303820995561	0.0	-0.303820995561
43	0.303006779523	0.254592458802	-0.0484143207204
95	0.302040516491	0.302040516491	0.0
72	0.301005952942	0.23250275944	-0.0685031935025
59	0.298732625354	0.261248052391	-0.0374845729629
160	0.298105496448	0.298105496448	0.0
295	0.290297604509	0.290297604509	0.0
28	0.272924175584	0.0257005642998	-0.247223611284
505	0.272803517368	0.175786268262	-0.0970172491056
250	0.265255373845	0.0505197277895	-0.214735646055
97	0.264250336132	0.0882193511429	-0.176030984989
325	0.26292560589	0.26292560589	0.0
81	0.2613374719	0.2613374719	0.0
117	0.259497307443	0.0291119410966	-0.230385366346
36	0.258623696426	0.143451732091	-0.115171964335
20	0.257895178304	0.0631760157948	-0.19471916251
355	0.256486937513	0.256486937513	0.0
166	0.248818057133	0.11041476821	-0.138403288923
320	0.246696695013	0.246696695013	0.0
296	0.244680730926	0.171235530391	-0.0734452005349
434	0.24214228366	0.0840628866546	-0.158079397005
264	0.239437105786	0.0695520619481	-0.169885043838
284	0.235226688912	0.192632795446	-0.0425938934659
491	0.234375402407	0.220491672437	-0.0138837299693
387	0.229198715986	0.143717601757	-0.0854811142288
418	0.226886113072	0.105704963266	-0.121181149807
352	0.225828133155	0.214205156385	-0.01162297677
360	0.224424676834	0.0804752750025	-0.143949401832
546	0.218207276669	0.167714426253	-0.0504928504157
354	0.212819068154	0.160810333573	-0.0520087345815
258	0.198645951398	0.198645951398	0.0
181	0.194978427513	0.194978427513	0.0
29	0.191418386171	0.164999772665	-0.026418613506
49	0.189323518282	0.147199754903	-0.0421237633787
55	0.179783410751	0.0993668572491	-0.080416553502
343	0.165227215489	0.165227215489	0.0
363	0.153587217409	0.0857375991523	-0.0678496182564
79	0.153041786262	0.143181274965	-0.00986051129731
203	0.120667411245	0.120667411245	0.0
451	0.114582572017	0.114582572017	0.0
423	0.114368282821	0.0	-0.114368282821
547	0.106972356136	0.0571555607495	-0.0498167953867
247	0.102840364224	0.102840364224	0.0
385	0.101923648076	0.0397886653022	-0.0621349827737
472	0.101243148553	0.0232336687752	-0.0780094797773
208	0.0685324915384	0.0685324915384	0.0
233	0.0621023512171	0.0	-0.0621023512171
319	0.00647344847075	0.000949669231367	-0.00552377923938
328	0.0026845252433	0.0026845252433	0.0
