# Supplementary material for: Complete mapping of viral escape from neutralizing antibodies
Source: PLoS Pathog. 2017 Mar 13;13(3):e1006271. doi: 10.1371/journal.ppat.1006271 (PMC5363992; doi:10.1371/journal.ppat.1006271)
Supplement: S2 File — This ZIP archive contains the computer code to perform the data analysis described in this manuscript. The analysis is performed by the iPython notebook found in the ZIP archive. (ZIP) [file ppat.1006271.s008.zip › S2_File/differential_selections/biorep_avg_H17L19_c2_mutdiffsel.txt]

site	wt	mut	diffsel
148	V	T	5.3720671262
153	S	G	5.34128806781
148	V	S	5.28802146888
153	S	V	5.2261037952
158	S	P	5.18165261599
157	K	T	5.10865642465
157	K	S	5.03169723585
153	S	I	5.02261196552
158	S	A	4.94224437318
153	S	K	4.91266821375
153	S	Q	4.90734233302
153	S	R	4.79602027196
157	K	Q	4.73269847123
158	S	L	4.57689071335
157	K	E	4.5356908111
154	H	D	4.52846977157
156	G	A	4.45334068335
157	K	L	4.40670211319
157	K	V	4.38402472896
154	H	E	4.36466605878
157	K	I	4.36261671514
157	K	F	4.35197771997
157	K	N	4.34320114317
153	S	T	4.33846157074
153	S	F	4.28448639915
156	G	S	4.25542824553
157	K	G	4.2228316066
158	S	H	4.21163026412
156	G	N	4.1891942658
157	K	H	4.08470093644
153	S	H	3.99564746092
136	K	V	3.87216708175
136	K	A	3.86583128847
157	K	D	3.80514518899
158	S	N	3.75789977711
153	S	L	3.69716124765
156	G	D	3.65617461554
136	K	L	3.65549572041
156	G	Q	3.64365782546
153	S	P	3.55686643019
153	S	A	3.53324268795
153	S	Y	3.39792120425
136	K	P	3.37526770626
158	S	T	3.2006123131
157	K	R	3.18435507175
159	S	D	3.13228890422
154	H	L	3.11744000425
148	V	I	3.10698813757
153	S	N	3.08997951667
136	K	S	3.03496597085
136	K	F	3.01684793581
146	N	D	3.00496282992
136	K	W	2.99195534296
156	G	H	2.91774339268
153	S	W	2.90381439452
136	K	T	2.83856494122
136	K	E	2.81259872843
156	G	T	2.78157405343
157	K	Y	2.77200663831
157	K	M	2.71399029525
136	K	Y	2.53258277541
493	E	A	2.45496195417
171	G	R	2.42225713647
154	H	T	2.3430714146
136	K	G	2.31795531594
136	K	D	2.27268362711
158	S	G	2.21922244528
150	V	Y	2.20499934292
158	S	Q	2.19570264134
136	K	N	2.04779365053
162	R	N	2.02684285461
155	R	D	2.00299624794
136	K	Q	1.98747103511
526	V	L	1.96896185857
153	S	C	1.96514459963
238	D	E	1.93224227329
507	E	D	1.90877418557
153	S	M	1.8939255817
104	N	H	1.86671656045
289	H	T	1.78754068935
188	E	Q	1.78419723124
155	R	G	1.71985474422
106	A	T	1.71927021674
277	F	V	1.69638928309
159	S	E	1.69617126448
155	R	L	1.68827615134
157	K	A	1.64422592914
115	Y	F	1.63339652234
158	S	I	1.63092553206
136	K	I	1.59148200469
381	Q	K	1.58157857729
158	S	M	1.52487945043
2	K	I	1.52474794656
150	V	W	1.52441572137
156	G	E	1.48745671757
548	A	S	1.45452581492
155	R	M	1.45295323106
94	S	A	1.42309914547
392	T	R	1.41833536662
415	N	G	1.39085747462
229	E	L	1.39012181439
221	N	Y	1.38014296331
286	A	K	1.37677728724
156	G	R	1.37608290352
148	V	D	1.37276114233
136	K	M	1.35857421888
155	R	S	1.35349913095
159	S	T	1.32316686134
518	G	A	1.32298449587
156	G	L	1.31859937273
158	S	D	1.29997496898
486	K	E	1.29403622383
173	S	H	1.28676297708
158	S	R	1.279020352
561	C	F	1.27548797825
24	Y	T	1.25553343437
155	R	Q	1.24131317094
253	G	N	1.23386097136
180	S	V	1.2254889163
156	G	K	1.22219044053
136	K	H	1.21738734056
209	S	R	1.2105530065
415	N	A	1.1722053354
37	L	S	1.16144345646
321	K	I	1.16079584419
143	H	L	1.15775198538
357	W	C	1.14393550394
86	S	H	1.13939727593
318	E	S	1.13430144483
145	F	G	1.12728299468
370	Q	L	1.12654895036
382	K	Q	1.12191127172
278	E	D	1.11642486732
47	V	I	1.10745246348
162	R	S	1.10671188652
141	P	F	1.10350529289
286	A	V	1.10335876163
176	K	N	1.10174312592
2	K	R	1.1010450357
172	D	Y	1.0926630977
140	W	F	1.09266137566
495	V	I	1.09002659156
2	K	M	1.08768661726
550	S	I	1.08457208734
299	Q	L	1.0801843405
64	I	V	1.07285706013
14	A	S	1.06634380921
158	S	F	1.06526911154
138	S	R	1.06476946302
448	E	K	1.06019038363
361	I	W	1.0577463775
294	K	T	1.0518089368
268	W	H	1.04882353432
116	E	A	1.04726166728
277	F	H	1.01762667541
99	T	D	1.01015430826
541	V	L	0.994945433686
155	R	E	0.994336418888
154	H	F	0.993222767041
137	E	D	0.99091414389
99	T	V	0.990129918605
259	E	V	0.989656925408
111	D	E	0.988082130766
158	S	V	0.982454239508
154	H	Q	0.977742018567
361	I	V	0.971633003441
498	G	H	0.967911842211
412	E	V	0.965497653414
414	N	S	0.941810885797
187	K	A	0.933251983845
150	V	F	0.931574334071
376	G	V	0.929917998119
498	G	V	0.923447760786
173	S	R	0.919942080822
468	Q	I	0.919468503892
60	K	A	0.918545281776
251	E	D	0.918263855071
124	S	G	0.903977268303
165	L	V	0.899330525052
517	D	G	0.899032381979
223	N	S	0.898295967158
507	E	R	0.895241264614
211	G	P	0.893260251536
75	T	V	0.891912858158
268	W	Q	0.890678700248
224	R	A	0.880262892008
137	E	T	0.878907835209
560	Q	S	0.875147780418
104	N	D	0.87340213967
302	I	L	0.868878689052
64	I	L	0.863959007702
337	I	K	0.860260109508
538	S	T	0.858860859537
298	P	A	0.857978344455
173	S	L	0.854904743665
136	K	C	0.851029237255
142	N	A	0.850743072942
420	M	F	0.844896866493
482	E	G	0.841924480346
156	G	M	0.840965622384
304	S	I	0.836325244017
148	V	L	0.832859174516
410	G	R	0.827193716974
554	C	F	0.821969893584
518	G	F	0.819602594452
154	H	M	0.811522422193
378	A	T	0.80967523622
11	A	I	0.809596871788
497	N	K	0.799298830191
337	I	L	0.795325036366
366	G	V	0.792089612453
381	Q	R	0.788428204187
89	P	V	0.787057684774
185	K	Q	0.782839495558
178	T	R	0.782040723875
4	K	Q	0.780278807924
150	V	T	0.775550203581
155	R	F	0.774689042103
158	S	Y	0.774221656352
526	V	S	0.772178041922
339	S	V	0.768928503747
432	L	V	0.768567438406
180	S	R	0.763188880745
148	V	E	0.754965525071
361	I	K	0.749693374926
364	W	C	0.747031868368
381	Q	A	0.746392128892
148	V	K	0.745402131428
287	S	K	0.742722979981
356	G	V	0.737390941334
141	P	M	0.737386778294
202	D	T	0.736335291923
202	D	V	0.731173265916
236	V	I	0.728437288872
150	V	K	0.727804741971
294	K	N	0.725496396436
318	E	K	0.723330878352
140	W	C	0.721146736967
178	T	S	0.717961535667
520	K	H	0.712208085811
486	K	N	0.706000018643
483	F	I	0.70121357526
77	W	C	0.697983436383
511	L	F	0.694207523638
53	S	V	0.693654423964
410	G	V	0.692119695255
511	L	G	0.690275618877
359	G	V	0.689900875791
135	P	H	0.685981615869
524	M	A	0.683651021479
188	E	P	0.682740499698
177	L	H	0.676911957012
138	S	I	0.676006503684
145	F	N	0.674822311896
105	G	V	0.674214983059
303	N	S	0.668379617716
518	G	P	0.66732780304
467	S	L	0.656358631078
392	T	Y	0.655306923206
61	L	F	0.653441937069
347	G	V	0.653312686661
226	F	W	0.65188872527
276	G	Q	0.647135627323
150	V	Q	0.646753714301
415	N	V	0.645838224688
382	K	V	0.64225873894
499	T	F	0.641283653628
103	E	D	0.640974044003
469	L	V	0.64035267789
106	A	S	0.640112789971
473	A	T	0.638242338744
2	K	V	0.63814267449
381	Q	F	0.637807057611
382	K	R	0.637024509593
141	P	L	0.636477241553
229	E	Q	0.63537656426
172	D	S	0.634279829005
432	L	Y	0.632128913249
213	A	N	0.631334121109
427	V	S	0.631331371888
379	A	S	0.630799271193
244	N	F	0.629763295609
351	G	V	0.629043855522
353	I	L	0.626648035075
433	D	S	0.625381395967
239	Q	M	0.62514484336
463	E	A	0.623323795161
397	S	K	0.621909130203
501	D	A	0.619911358189
470	K	Q	0.616448931588
294	K	V	0.615984251557
415	N	C	0.615481791585
439	A	S	0.614299055994
329	R	S	0.613420082239
159	S	I	0.613106422582
305	N	D	0.611678581574
89	P	I	0.610608999563
316	I	L	0.608272321994
139	S	K	0.608237785432
299	Q	R	0.606109334453
404	T	N	0.605643892727
272	A	S	0.604271006931
104	N	I	0.603304869704
411	K	T	0.60103775072
411	K	I	0.60091615908
4	K	Y	0.596150336312
542	L	A	0.59572516767
336	N	H	0.594948543739
412	E	R	0.593479120092
361	I	L	0.586440490545
314	V	H	0.586023865682
279	S	P	0.584470599974
429	D	M	0.583078397569
172	D	P	0.574956772682
214	Y	L	0.574922897913
232	A	S	0.572134110746
467	S	A	0.571015564754
460	N	T	0.569963851241
141	P	S	0.569591302433
386	N	S	0.56878477586
114	D	A	0.567966667788
225	R	Q	0.567891879331
278	E	L	0.567220253149
390	G	T	0.564413360807
370	Q	N	0.563238255352
80	G	A	0.563000166657
251	E	Q	0.562850172274
438	N	K	0.562734978691
129	E	K	0.562090265716
180	S	K	0.559771051572
275	R	K	0.559208983309
407	T	I	0.555656334633
519	V	I	0.554244434088
154	H	C	0.553524831601
244	N	R	0.553079046942
75	T	I	0.55180695089
249	L	V	0.551022754032
47	V	F	0.549247446937
458	V	A	0.549076769537
194	G	V	0.546779543369
150	V	E	0.544007854067
338	P	R	0.5432222149
171	G	W	0.541550024958
16	D	G	0.540589453826
115	Y	S	0.540545856813
274	S	I	0.540334672172
548	A	P	0.537586355555
174	Y	H	0.53757894325
64	I	K	0.535386979341
173	S	A	0.534836926365
104	N	R	0.533966281375
536	V	L	0.530611560524
35	T	I	0.52842278569
238	D	T	0.527386163339
404	T	D	0.52727769997
133	I	L	0.525078429309
310	N	I	0.524701658313
428	D	E	0.520397196167
224	R	S	0.51967602767
527	Y	I	0.51842825481
286	A	I	0.517626352479
262	G	V	0.517216985489
171	G	K	0.513591495492
528	Q	T	0.512261088627
223	N	L	0.510919148319
408	A	S	0.510908591787
422	N	S	0.510705198201
497	N	Y	0.510075772831
280	G	V	0.509349084956
125	V	L	0.506537750218
238	D	N	0.506217034662
142	N	D	0.505755477676
63	G	V	0.504993454271
268	W	V	0.50354472787
350	A	S	0.501935386414
268	W	A	0.499613379859
318	E	A	0.499580371198
322	Y	H	0.49712743352
377	Y	H	0.495157676049
23	G	V	0.494983037579
324	R	S	0.49456654375
158	S	E	0.494143675725
221	N	Q	0.491977933171
428	D	M	0.491062014343
132	E	S	0.490483789269
339	S	A	0.4879353724
83	E	K	0.483236995076
244	N	K	0.483089502706
437	Y	N	0.482623854115
554	C	V	0.480911198577
165	L	Q	0.47849470048
395	V	M	0.478321739158
155	R	W	0.47753069198
554	C	L	0.477512464017
326	T	R	0.477153445224
154	H	S	0.476773531753
421	E	K	0.476500638131
551	F	S	0.47451879294
319	C	F	0.474101948319
201	S	R	0.473987148789
325	S	I	0.473453674655
524	M	V	0.471992605159
68	Q	I	0.46877865129
103	E	V	0.468366422486
139	S	L	0.466249222849
155	R	Y	0.465752989472
510	K	I	0.464448089526
380	D	G	0.464403735458
386	N	T	0.463637446494
544	V	F	0.462057452903
271	F	L	0.461978493863
347	G	A	0.461604385236
155	R	N	0.458230908107
99	T	G	0.456829058381
201	S	F	0.456426683899
468	Q	H	0.456324241987
174	Y	W	0.455957941188
499	T	A	0.453306314355
76	G	V	0.451174645508
89	P	E	0.450386228811
240	H	R	0.450021662633
159	S	A	0.449942009134
444	L	P	0.449756535297
487	C	Y	0.447947914936
452	D	Y	0.446824392583
73	N	S	0.446328004967
105	G	R	0.445914050694
427	V	L	0.444263822118
275	R	I	0.444142340391
258	F	I	0.44405610868
318	E	L	0.44346664892
309	Q	H	0.443417764357
4	K	P	0.441980830027
513	R	S	0.441481864851
507	E	P	0.441352076962
177	L	S	0.441340291808
347	G	T	0.440186384163
390	G	K	0.440164165852
120	E	D	0.437719967043
527	Y	T	0.435695931756
412	E	S	0.435433567517
523	S	L	0.435033454057
225	R	I	0.434883663135
206	S	G	0.434648903606
160	F	S	0.434412325904
226	F	L	0.432185877026
343	R	I	0.432015130196
382	K	P	0.430950252215
156	G	Y	0.430737459892
269	Y	F	0.430490933802
370	Q	H	0.428898885499
525	G	D	0.42888530621
154	H	I	0.428170039779
490	E	W	0.427769200893
375	S	A	0.426955302006
189	V	T	0.426282434873
197	H	Y	0.426010492682
68	Q	L	0.42520108481
295	C	F	0.424046547736
314	V	L	0.423385678816
346	F	S	0.423363998921
318	E	R	0.420487082066
200	S	I	0.418561872171
131	F	S	0.418457649222
144	T	I	0.417194258847
298	P	S	0.416821522817
456	L	K	0.415447995273
138	S	Y	0.408744171387
206	S	N	0.408069341754
205	Q	H	0.407729519803
526	V	A	0.407051843609
355	G	R	0.40689560733
202	D	I	0.406317627492
324	R	M	0.406205167534
17	A	T	0.405462679608
51	E	G	0.405271504922
141	P	Q	0.405260004537
205	Q	R	0.403693340784
529	I	S	0.402946302691
68	Q	T	0.401785660788
249	L	S	0.401505532648
187	K	I	0.401360745091
475	E	K	0.40132274341
171	G	T	0.400225087167
250	L	V	0.399797041823
517	D	E	0.398259491475
244	N	V	0.398028878843
259	E	D	0.397019143938
330	M	I	0.39681426488
529	I	Y	0.394028128487
196	H	R	0.393848859023
268	W	C	0.393261796224
125	V	C	0.392942138197
149	T	A	0.392679103147
162	R	T	0.392097279186
73	N	D	0.391983850666
465	V	L	0.391537947869
404	T	R	0.391151223963
383	S	I	0.390914431232
392	T	S	0.390007823769
331	V	F	0.389169934164
532	I	N	0.387144773444
488	D	G	0.387058866028
154	H	V	0.386894046769
523	S	I	0.386054518304
536	V	A	0.385645935349
119	R	G	0.385522005648
137	E	K	0.383948394421
318	E	T	0.383187091565
561	C	L	0.3825494633
337	I	V	0.381701198242
270	A	S	0.38103857514
321	K	H	0.380201801576
506	S	D	0.380024918843
432	L	Q	0.379860770417
211	G	I	0.379458573573
460	N	A	0.379443052749
158	S	K	0.378526203269
128	L	I	0.377893077803
389	N	V	0.375193597996
84	C	S	0.375193005656
141	P	G	0.374209789254
122	L	F	0.373453721274
490	E	A	0.372131574533
387	A	S	0.372022829095
462	Y	F	0.371618552351
378	A	V	0.370787584849
289	H	I	0.370595319743
83	E	Y	0.367901926073
408	A	F	0.366716185825
7	V	F	0.364759673141
335	R	K	0.3646818962
280	G	D	0.363422214637
333	G	E	0.362481008005
138	S	N	0.36189425814
297	T	A	0.361829658
303	N	R	0.361787772234
297	T	L	0.361500678133
560	Q	H	0.361129895376
174	Y	F	0.360393714969
509	S	I	0.358239584828
52	D	N	0.358153023868
137	E	N	0.357754015321
550	S	T	0.357163883467
115	Y	G	0.356799852623
186	G	V	0.35632303645
482	E	A	0.355979832185
354	E	V	0.354760189155
123	S	I	0.354729102477
110	G	V	0.352522819765
24	Y	H	0.35110522318
535	T	S	0.351071225501
52	D	Y	0.350317323404
137	E	H	0.349918168562
422	N	H	0.349483067957
361	I	M	0.349041927326
161	Y	H	0.348917073611
253	G	F	0.348608226064
289	H	Q	0.348425453774
23	G	C	0.34729034738
74	I	T	0.346960417152
34	D	N	0.346579855516
74	I	F	0.344856113056
103	E	Q	0.34396108913
25	H	L	0.343636823568
145	F	W	0.343537398138
147	G	V	0.342220103155
9	L	F	0.342209384116
436	T	I	0.340366209894
522	E	G	0.340230805008
240	H	Y	0.340033411967
102	S	C	0.339876195105
453	F	S	0.339359861646
93	W	C	0.339214150966
504	K	N	0.338595136758
38	E	D	0.337973129009
7	V	T	0.33773634393
266	A	V	0.33666888309
438	N	D	0.336531835512
229	E	T	0.33450389413
265	I	V	0.334444223146
550	S	G	0.333463606606
367	Y	F	0.333440951654
359	G	R	0.333035457232
266	A	S	0.331933251589
502	Y	W	0.331302687578
378	A	S	0.330472453103
51	E	I	0.330059894425
480	C	Y	0.3294104406
363	G	V	0.329335405377
553	M	I	0.328445607014
468	Q	D	0.327920456881
326	T	V	0.327766381567
11	A	V	0.327707026117
388	I	F	0.327481012027
289	H	G	0.327314493411
13	V	H	0.325763723593
243	M	I	0.325671807554
272	A	K	0.325261401934
278	E	I	0.323843950264
353	I	T	0.320750626143
490	E	G	0.320712795883
429	D	Y	0.3192379246
277	F	K	0.319022781486
11	A	D	0.318792094869
520	K	G	0.318410185255
144	T	S	0.317176272422
16	D	Y	0.316990593789
414	N	A	0.316597862777
145	F	M	0.316242348741
489	N	D	0.316236243203
156	G	V	0.314960631036
493	E	Q	0.314437686909
520	K	V	0.313140966565
277	F	Q	0.313121618523
333	G	V	0.313079935418
551	F	G	0.312910597814
231	A	H	0.312754014219
19	T	M	0.312045854462
351	G	S	0.311259818123
251	E	L	0.311066906544
201	S	H	0.310286523401
277	F	G	0.309733931496
106	A	G	0.30951378181
103	E	S	0.30949338472
242	R	S	0.30827120737
211	G	R	0.307264699782
369	H	R	0.306893698355
147	G	N	0.306494170673
148	V	G	0.306302835548
17	A	V	0.305548514738
564	C	F	0.303307335404
467	S	V	0.302140645336
111	D	V	0.302002259467
89	P	A	0.301602025522
497	N	Q	0.301158309409
124	S	T	0.301049284905
19	T	R	0.300560824302
484	Y	H	0.300317528008
517	D	N	0.300135891372
126	S	A	0.298948285901
250	L	C	0.298770900359
83	E	L	0.298669005446
155	R	A	0.298491235661
76	G	T	0.298374004993
248	T	S	0.298187573821
216	S	T	0.297654870571
399	I	T	0.297494034775
340	I	V	0.296200747511
328	L	V	0.295574196405
361	I	R	0.295277355993
531	A	N	0.295143546149
278	E	F	0.294154233657
553	M	S	0.293685796114
299	Q	H	0.293619074837
141	P	A	0.292739599288
72	C	F	0.291681132004
115	Y	R	0.291597597623
277	F	P	0.290934564706
492	M	L	0.290631383338
342	Y	F	0.290555253527
145	F	I	0.290353680553
402	M	L	0.289712997837
485	H	Y	0.289518750273
42	A	P	0.28874979868
401	K	V	0.288036372043
36	I	K	0.288011767666
209	S	A	0.287690124496
92	S	P	0.287632548547
114	D	S	0.287442585019
525	G	V	0.287303744591
111	D	L	0.286923046345
72	C	G	0.286074039153
394	K	R	0.285969830612
101	N	W	0.285664095402
543	L	G	0.285214857655
65	A	S	0.285129165239
285	N	S	0.284677967992
526	V	W	0.283557268854
316	I	T	0.283339833196
498	G	R	0.283185648727
152	C	F	0.282342017977
60	K	R	0.282061918626
222	Y	T	0.282012558443
459	K	R	0.281394663719
455	D	A	0.279371476464
398	V	A	0.27877196027
164	L	F	0.27683783652
197	H	R	0.27681300876
455	D	L	0.276374657157
225	R	K	0.276124487727
339	S	G	0.274886272994
172	D	L	0.274033034685
381	Q	I	0.273835634328
238	D	V	0.273710188125
428	D	L	0.273486174973
281	I	T	0.273447099065
5	L	S	0.273430919749
311	I	T	0.272421390067
408	A	L	0.272210005482
119	R	S	0.271338481195
85	D	Y	0.270797019253
150	V	R	0.270140953312
523	S	T	0.269981501008
429	D	W	0.269968686796
287	S	R	0.269939264741
452	D	A	0.269330385251
2	K	A	0.267800631104
185	K	L	0.267565998043
496	R	I	0.267559835583
494	S	I	0.267555073538
383	S	R	0.266335619692
191	V	I	0.265929210762
459	K	E	0.265633104392
129	E	T	0.265064185767
283	T	F	0.264587173546
65	A	G	0.264442218614
190	L	F	0.263589467231
104	N	E	0.263153421605
80	G	V	0.262911565845
154	H	G	0.262738723125
274	S	N	0.262666760896
5	L	G	0.26253817724
554	C	Y	0.262101252778
22	I	T	0.261077944257
243	M	L	0.260566520278
375	S	Y	0.259941995949
169	K	V	0.259705468235
426	K	S	0.259585611943
410	G	M	0.258625645047
86	S	I	0.257028586872
10	Y	H	0.256470242307
509	S	T	0.256052218063
229	E	C	0.255880637483
55	N	D	0.254808879434
31	D	V	0.252195733265
291	C	F	0.252066459999
202	D	Y	0.251065660868
160	F	L	0.250642442886
412	E	L	0.250222496876
369	H	C	0.249992121759
88	L	Q	0.249657279776
268	W	E	0.249519971017
473	A	S	0.249378667415
428	D	N	0.249105993851
86	S	A	0.249091294086
467	S	C	0.248877245076
299	Q	I	0.24880300644
111	D	Y	0.24871046231
233	R	S	0.248571440916
397	S	N	0.248506810904
382	K	E	0.247930162433
82	P	S	0.24736086777
504	K	S	0.247127854672
375	S	V	0.246748110501
487	C	S	0.245392808042
159	S	R	0.245308069507
148	V	Q	0.244926377015
325	S	G	0.244626756379
356	G	R	0.244316256786
427	V	K	0.243823820462
362	D	G	0.243220462758
508	E	Q	0.242425289416
448	E	G	0.242400841277
367	Y	C	0.24198995567
492	M	T	0.241824397268
532	I	T	0.240315257057
518	G	Y	0.240227779149
223	N	W	0.239505620374
153	S	D	0.239277089797
334	L	P	0.238970741492
349	I	M	0.23884993482
83	E	H	0.238219119888
59	C	F	0.238189673385
323	V	A	0.238096751092
290	E	V	0.237737795016
362	D	Y	0.23755157971
408	A	T	0.23753495345
560	Q	E	0.23742399499
238	D	S	0.237134657028
189	V	A	0.2365997112
219	S	P	0.236443522159
38	E	G	0.234977424719
166	W	C	0.233195038608
283	T	I	0.232766512176
548	A	E	0.232525610697
392	T	K	0.231387658938
474	K	W	0.230971343393
123	S	A	0.230132741643
303	N	A	0.229902339754
211	G	V	0.228835202394
53	S	F	0.228405559917
128	L	V	0.22821960739
534	S	P	0.228154760083
519	V	A	0.228041309764
318	E	G	0.228031404158
145	F	Y	0.227941809582
544	V	A	0.227580154136
230	I	V	0.227292326121
226	F	T	0.227108718518
126	S	G	0.226992148579
215	V	F	0.22637788146
454	H	N	0.226324005268
524	M	P	0.226108601024
132	E	P	0.225922231485
87	L	P	0.225470325036
90	A	Q	0.224989848193
344	G	V	0.224968032549
30	T	I	0.224894057275
139	S	C	0.223574791714
430	G	W	0.223452382269
101	N	K	0.223403916488
403	N	D	0.222020994694
326	T	I	0.221762337841
244	N	T	0.220974176656
154	H	K	0.220970160631
27	N	E	0.219907373553
478	N	L	0.219676185287
34	D	Y	0.219482218503
412	E	Y	0.21923728254
65	A	V	0.218791910902
208	Y	C	0.218212593634
528	Q	S	0.217703987292
518	G	K	0.217558946916
521	L	V	0.217379037519
224	R	G	0.217366219396
559	L	V	0.216911078576
107	C	F	0.216584014724
238	D	Y	0.215772690461
434	I	V	0.215659812853
495	V	L	0.2154615036
119	R	M	0.214877595174
111	D	Q	0.214742268733
13	V	L	0.214263555696
343	R	S	0.21396249775
274	S	G	0.213944382944
288	M	R	0.21381582722
463	E	D	0.213423017286
563	I	K	0.213172916623
520	K	N	0.213086736995
294	K	I	0.213074452237
241	G	W	0.212942857594
75	T	H	0.212904333687
520	K	R	0.212884205924
68	Q	S	0.212072234832
380	D	A	0.212005610228
121	Q	H	0.211442779309
183	N	S	0.211438448237
90	A	S	0.210886498693
71	K	L	0.210356115419
287	S	P	0.210147362851
238	D	L	0.210094688619
3	A	S	0.209678364157
3	A	W	0.209134699784
253	G	V	0.209003779005
108	Y	C	0.208918208879
232	A	R	0.208874770212
257	I	D	0.208485199367
54	H	S	0.207972730893
220	S	I	0.207100721867
371	N	S	0.20626532747
123	S	T	0.205918552661
508	E	K	0.205567924872
514	E	S	0.205138766049
124	S	P	0.204991497757
4	K	R	0.20330533991
375	S	P	0.203242353815
110	G	R	0.20276311486
562	R	S	0.202050122486
550	S	N	0.201289010803
498	G	A	0.200781408883
54	H	P	0.199900673758
277	F	D	0.19985068904
56	G	H	0.199837569083
275	R	N	0.199481302287
539	S	T	0.19934501297
288	M	I	0.199191844804
1	M	I	0.199141611623
468	Q	L	0.199031892789
308	F	S	0.198925988733
148	V	M	0.197698095836
251	E	F	0.197444740689
141	P	E	0.197246722106
49	L	M	0.197009585367
146	N	I	0.196690807155
367	Y	H	0.196664303762
294	K	E	0.196641796462
55	N	S	0.196612010651
125	V	T	0.196506017365
292	N	H	0.19636920153
386	N	Y	0.196228798219
403	N	G	0.195917966848
553	M	V	0.195790381735
401	K	M	0.195605463457
529	I	C	0.195203002302
22	I	M	0.194200394287
391	I	S	0.194134621568
155	R	K	0.193995011424
151	S	P	0.193778910832
239	Q	V	0.193661458533
237	R	I	0.192903973753
222	Y	S	0.19250046906
376	G	C	0.192431874921
535	T	P	0.192149023195
538	S	I	0.191728971223
476	I	V	0.190641490158
513	R	I	0.190541600476
357	W	L	0.189933996878
290	E	D	0.188978956683
480	C	F	0.188675424409
552	W	G	0.188124431973
155	R	T	0.187963116449
422	N	T	0.187911471761
473	A	V	0.187486267875
211	G	S	0.187422342427
103	E	A	0.187320726475
38	E	Q	0.187210840308
171	G	V	0.187206640598
279	S	F	0.18605093028
45	H	Y	0.185803354511
370	Q	V	0.18578745521
356	G	E	0.185749830806
502	Y	H	0.185489466752
9	L	I	0.185487591655
100	P	Y	0.184868943645
369	H	Y	0.184378105995
507	E	M	0.183625646058
54	H	Y	0.183393226641
344	G	C	0.183357949964
314	V	S	0.183011135538
88	L	H	0.1821674777
255	T	Q	0.182041093795
303	N	M	0.181920712172
445	L	Q	0.181775993222
237	R	K	0.181664295375
274	S	R	0.181541794317
447	N	T	0.181019714549
552	W	L	0.180829572785
539	S	P	0.180361187948
376	G	Q	0.180300205797
130	R	I	0.179434322971
528	Q	G	0.178541914748
138	S	V	0.177182350946
300	G	R	0.177078665733
261	T	C	0.176959368358
113	I	L	0.176946303373
92	S	I	0.176693545415
237	R	F	0.176681429575
84	C	F	0.176560517856
380	D	Y	0.176533574071
293	T	R	0.176037708803
441	L	M	0.175081596588
406	F	G	0.174472367975
248	T	L	0.173516167165
542	L	P	0.173492746091
403	N	A	0.173420379746
92	S	Y	0.173165819891
306	L	P	0.172548490189
216	S	H	0.172511955041
52	D	S	0.172216567449
534	S	A	0.172143523452
108	Y	D	0.171633216171
130	R	K	0.171207828845
470	K	C	0.171076872403
169	K	N	0.170921231107
347	G	L	0.17084589831
74	I	V	0.170793165713
515	K	N	0.170240029655
499	T	N	0.169931897892
57	K	V	0.169902231054
44	T	A	0.169635326457
33	V	F	0.169399065701
209	S	I	0.169127679686
479	G	E	0.168400159374
230	I	P	0.168121900373
383	S	G	0.167157337022
336	N	D	0.166983305414
197	H	I	0.166956001277
385	Q	T	0.166848034471
449	R	K	0.166438896139
141	P	D	0.166186719833
358	T	P	0.166028327697
535	T	I	0.165264475542
408	A	Y	0.165156369939
214	Y	D	0.165036029465
100	P	E	0.164251188255
320	P	L	0.163933640081
198	P	S	0.163703198584
318	E	V	0.163599314947
485	H	L	0.163255852786
370	Q	T	0.162119234616
21	C	F	0.161960126942
256	I	L	0.161133848775
70	G	V	0.160926873594
205	Q	W	0.160792415113
516	I	T	0.16070661779
326	T	K	0.16059921536
172	D	Q	0.160585799573
274	S	L	0.159971356361
526	V	F	0.15957517166
531	A	G	0.159213235629
503	P	V	0.158593153288
457	N	D	0.157953037289
464	K	N	0.157892222623
503	P	T	0.157467737021
493	E	T	0.157293398305
340	I	R	0.156138976991
561	C	I	0.155955879681
409	V	G	0.155944997184
542	L	V	0.15584482792
529	I	T	0.155633735563
60	K	C	0.155479622632
190	L	R	0.155453441007
430	G	R	0.155449390699
392	T	H	0.15520903657
409	V	R	0.155169369535
411	K	Q	0.154336002704
247	W	C	0.154028578354
50	L	V	0.153916456057
117	E	K	0.153719270982
253	G	T	0.153715707155
514	E	K	0.153640259587
456	L	Y	0.153572786767
538	S	F	0.152941506192
201	S	G	0.152577000917
482	E	N	0.152525739747
528	Q	P	0.152448980236
503	P	S	0.152286512291
115	Y	T	0.152282291714
502	Y	L	0.15177685455
411	K	N	0.151371203184
560	Q	K	0.15108736238
177	L	W	0.150975211604
148	V	N	0.150940063169
237	R	V	0.150841563363
2	K	Y	0.149936595006
360	M	V	0.149724732188
306	L	K	0.149670289095
538	S	G	0.14937492726
229	E	A	0.149194362651
503	P	L	0.148872554477
450	T	A	0.148280559987
306	L	R	0.14814088053
301	A	T	0.147825413529
354	E	K	0.147654053312
193	W	R	0.147488758397
484	Y	W	0.147412705068
123	S	K	0.14726975231
220	S	P	0.146929464775
129	E	V	0.146324753726
117	E	G	0.145927146257
171	G	A	0.145561420598
470	K	Y	0.145395962214
238	D	A	0.145269326803
405	Q	T	0.144925007162
55	N	K	0.14481722238
56	G	W	0.144422038808
93	W	L	0.144077578588
250	L	P	0.142344806337
350	A	G	0.142207105354
70	G	K	0.142157586042
241	G	V	0.141567790051
248	T	V	0.140950418703
51	E	A	0.140832812576
393	N	D	0.14019848666
182	V	M	0.139730862611
537	A	S	0.139363238849
63	G	R	0.138740091863
236	V	Q	0.138611705144
355	G	W	0.138474757264
107	C	Y	0.13802126459
177	L	Q	0.137890829091
531	A	P	0.137708711682
456	L	G	0.137596667475
211	G	K	0.136848383485
43	V	L	0.136703046318
122	L	S	0.13628640705
466	K	E	0.136232266146
422	N	L	0.135483946636
516	I	V	0.135155344527
234	P	H	0.134717673832
346	F	C	0.13455506244
91	R	K	0.134349925656
315	T	S	0.1343068687
95	Y	C	0.134221469031
435	W	L	0.134176051899
65	A	P	0.133946545541
8	L	Q	0.133946472884
119	R	W	0.133314097026
514	E	A	0.133240219181
102	S	M	0.133145919907
450	T	I	0.13252356885
424	N	S	0.132395697738
328	L	F	0.132380427917
323	V	F	0.131846031896
365	Y	C	0.131477146283
397	S	A	0.131448613315
384	T	A	0.131254469138
219	S	G	0.131162560422
274	S	D	0.131092947523
391	I	V	0.131081137078
264	L	M	0.130858380365
491	C	F	0.130634724118
165	L	F	0.130583078549
127	S	P	0.130502153728
83	E	D	0.130478923725
319	C	R	0.130416207966
527	Y	Q	0.129871160909
414	N	Y	0.129501369694
122	L	V	0.129350744061
281	I	L	0.129066627841
4	K	N	0.12892160144
138	S	P	0.128318455005
555	S	M	0.128270562633
143	H	Q	0.128123416263
29	S	P	0.127966592597
229	E	V	0.127771972674
232	A	K	0.127712336604
401	K	N	0.127610803548
29	S	L	0.127551047344
253	G	D	0.127154603874
209	S	V	0.127097062043
251	E	H	0.12660670284
179	N	L	0.126504264408
41	V	A	0.126392896468
116	E	G	0.125909743763
454	H	Y	0.125584651371
173	S	Q	0.125079371206
406	F	I	0.125016847097
290	E	T	0.124848201307
529	I	M	0.124701954389
296	Q	P	0.124512100904
12	F	S	0.12415568568
393	N	R	0.123438992918
168	T	V	0.123390814386
98	E	G	0.123038715555
262	G	D	0.122598374306
92	S	L	0.122516928707
535	T	L	0.122319709121
524	M	D	0.122287996781
271	F	H	0.122002442292
119	R	K	0.12195992094
252	P	M	0.121529731488
65	A	K	0.121527652607
375	S	L	0.121509734637
555	S	N	0.120354500614
114	D	F	0.120021934379
386	N	E	0.119823758338
276	G	R	0.119418266273
75	T	D	0.118856237509
513	R	T	0.117788769142
184	N	K	0.11750347353
403	N	Q	0.117320192553
403	N	H	0.116969603525
86	S	E	0.116902410179
445	L	P	0.116684208449
138	S	L	0.116368051816
221	N	E	0.116367569172
157	K	C	0.116301024774
157	K	P	0.116301024774
157	K	W	0.116301024774
508	E	F	0.116190248802
173	S	F	0.115698429639
27	N	D	0.115357160674
361	I	D	0.11502365586
255	T	I	0.114578284982
453	F	L	0.114202649005
401	K	A	0.113720223989
315	T	I	0.113281829108
19	T	K	0.112978488985
521	L	F	0.112964593485
315	T	R	0.112558549678
402	M	K	0.112484685146
138	S	M	0.112397906817
561	C	Y	0.111900282547
248	T	A	0.111695442324
177	L	P	0.111546778581
533	Y	L	0.111451933575
165	L	P	0.11145180299
479	G	V	0.111431319676
395	V	L	0.111378764112
510	K	N	0.111311670952
315	T	H	0.11064016445
286	A	T	0.110567576675
111	D	A	0.110277527699
385	Q	E	0.10987581841
333	G	R	0.109826850522
318	E	D	0.109705164614
243	M	T	0.109695753919
47	V	L	0.109689078615
96	I	L	0.109635191651
216	S	P	0.109628731291
352	F	L	0.109398346023
466	K	G	0.109217017767
256	I	T	0.109089432375
507	E	V	0.108977952876
193	W	C	0.10885488396
460	N	I	0.108616814957
454	H	R	0.108340231122
519	V	L	0.108329566576
448	E	D	0.108257653074
178	T	V	0.108227628421
528	Q	A	0.107931596025
120	E	A	0.107779661181
185	K	R	0.107702833654
330	M	T	0.107481125376
500	Y	C	0.107412350107
426	K	E	0.107170389248
401	K	L	0.106830867078
272	A	R	0.106734977379
158	S	C	0.106667726981
158	S	W	0.106667726981
374	G	V	0.105684291095
552	W	R	0.105499367418
111	D	S	0.105475650771
405	Q	E	0.10528646493
288	M	W	0.105166994679
525	G	W	0.105014090301
510	K	S	0.104957128402
12	F	Y	0.104679301687
191	V	T	0.104138878768
47	V	N	0.104106972646
230	I	Y	0.104000044957
179	N	A	0.103693165536
251	E	R	0.103596257974
429	D	V	0.103433597626
194	G	S	0.103286790466
509	S	P	0.10307941443
149	T	I	0.102905290463
146	N	A	0.102835017908
213	A	S	0.102571625057
438	N	S	0.102399378498
549	I	T	0.102129403423
269	Y	C	0.10186846768
18	D	G	0.101832003396
91	R	H	0.101457138299
57	K	H	0.101263134175
531	A	L	0.101241495146
6	L	A	0.101211973021
48	N	D	0.100944657448
51	E	K	0.100816206566
527	Y	E	0.100620467406
300	G	E	0.100566915166
551	F	T	0.100487163249
139	S	T	0.0999207156457
263	N	I	0.0997965826157
66	P	S	0.0993250512959
467	S	I	0.0992023544156
286	A	G	0.0991378276807
254	D	Y	0.0991072956959
53	S	M	0.098842504957
276	G	V	0.0985807147476
396	N	R	0.0984537014451
278	E	V	0.0983278574972
282	I	Y	0.0979185314211
242	R	M	0.0978327842617
286	A	S	0.0977897039761
64	I	E	0.097662871924
487	C	F	0.09758601579
62	K	N	0.0972503208271
455	D	M	0.0966534992051
551	F	I	0.0964260903918
471	N	S	0.0963372765548
171	G	H	0.09581254408
508	E	T	0.0957759532889
387	A	T	0.0955463658142
17	A	S	0.0954823715606
238	D	G	0.095476426268
339	S	T	0.095273281518
48	N	L	0.0952471961286
477	G	Y	0.0949011274791
237	R	H	0.0943173404172
141	P	I	0.0941524749023
239	Q	L	0.0941416252537
317	G	V	0.0929022286871
225	R	M	0.092710362119
507	E	K	0.0926759779217
362	D	N	0.0926301893937
433	D	Y	0.0924974882787
102	S	A	0.0924023245194
89	P	N	0.092161826851
225	R	G	0.0920334595276
206	S	I	0.0920068792282
460	N	Y	0.09194746364
234	P	S	0.0917237528091
262	G	C	0.0915855002006
416	L	K	0.0915179899898
468	Q	S	0.0913853489501
4	K	I	0.0912881511574
559	L	F	0.0905692917623
413	F	L	0.0905346104913
209	S	M	0.0904734452708
133	I	T	0.0903745701406
45	H	D	0.0902828062838
90	A	R	0.0898558789953
276	G	H	0.0897960982874
132	E	V	0.0891168129734
212	N	T	0.089040129437
192	L	M	0.0887675646064
189	V	F	0.088585471781
172	D	A	0.0885063340336
240	H	K	0.0883936542257
25	H	Y	0.0883899748635
471	N	Q	0.0883229647764
558	S	F	0.0881027259442
142	N	L	0.087956895692
6	L	P	0.08779084134
18	D	Y	0.0877717606796
44	T	S	0.0876463102211
92	S	E	0.0873399604877
50	L	E	0.0866593907473
514	E	H	0.0865773089964
163	N	S	0.086042857723
326	T	L	0.0859860716203
208	Y	N	0.0855558564785
527	Y	S	0.0852483360678
112	L	F	0.0851700387859
249	L	R	0.0848033754547
266	A	L	0.084341464463
304	S	G	0.084248839702
127	S	N	0.0841731454047
368	H	W	0.0836002107927
109	P	R	0.0833300770963
171	G	Q	0.0833210726989
244	N	C	0.0830180637559
234	P	R	0.0828724216561
170	K	I	0.0826307544976
527	Y	G	0.0825864748659
403	N	K	0.0824102364643
132	E	D	0.0822717642431
106	A	Q	0.0822472176538
324	R	N	0.0822236815852
86	S	D	0.0821940354104
486	K	S	0.0820845216053
275	R	S	0.0816243568501
115	Y	A	0.0811527941826
186	G	H	0.0806076587166
500	Y	N	0.0801034684224
265	I	T	0.0800625259327
513	R	G	0.0800455690157
254	D	N	0.0796433396573
404	T	K	0.0796356117371
124	S	Q	0.0794894635487
78	L	D	0.0793809605494
303	N	T	0.0793618492837
224	R	T	0.0793040930142
483	F	C	0.0792262501174
462	Y	S	0.0790324404355
7	V	M	0.078977336686
114	D	N	0.0789703294547
523	S	F	0.0788855702402
101	N	Y	0.0786676887713
59	C	R	0.0786024208512
336	N	S	0.0784262335222
68	Q	Y	0.0782625764751
136	K	R	0.0780110356255
387	A	V	0.0779974990817
460	N	V	0.0779882818735
422	N	A	0.0779193524746
477	G	V	0.0778573339238
113	I	C	0.077590375359
468	Q	K	0.0774280327933
397	S	P	0.0773350178719
225	R	H	0.0768712033975
19	T	S	0.0768314675428
278	E	G	0.0762650066136
419	R	K	0.0762602069269
292	N	R	0.0761692469151
24	Y	S	0.075982915578
277	F	S	0.07583026519
565	I	T	0.0750396576563
396	N	D	0.0749988194015
80	G	E	0.0748951689335
555	S	Q	0.0748070795174
562	R	I	0.0747468019904
402	M	T	0.0747272882183
242	R	K	0.074112364437
71	K	G	0.0740659543879
111	D	N	0.0739364128993
550	S	A	0.0739102745026
171	G	N	0.0734843713711
122	L	M	0.0733702258949
451	L	S	0.0729608977577
274	S	C	0.07294611978
363	G	E	0.0728775054213
314	V	N	0.0728581673408
3	A	T	0.0725141108693
369	H	L	0.0720615759671
373	Q	R	0.0720219351136
512	N	R	0.0719619237277
8	L	F	0.0714859978698
380	D	N	0.0711723821508
443	V	F	0.0710017426057
178	T	K	0.0709846701741
417	E	K	0.0709050948663
297	T	I	0.070850136077
418	K	E	0.0703294409745
442	L	F	0.0702916304465
478	N	S	0.0702503690199
51	E	C	0.0702253698663
203	E	G	0.0696264998237
370	Q	S	0.069156367742
296	Q	H	0.0691124025616
218	A	F	0.0689689412109
143	H	T	0.0689430336921
509	S	G	0.0688578927494
382	K	L	0.0688039071445
529	I	N	0.0687996316705
103	E	K	0.0686473087813
107	C	S	0.0685014828726
338	P	Q	0.068192690389
447	N	S	0.0681042585294
329	R	A	0.0677639392254
103	E	G	0.0674520514486
498	G	S	0.067244600996
406	F	Y	0.0671390899765
341	Q	K	0.0669986700755
339	S	F	0.0668746672944
102	S	F	0.066792203351
17	A	G	0.0664642745649
306	L	C	0.0660294026696
376	G	A	0.0656761525412
184	N	D	0.065637068392
332	T	I	0.0651629371066
287	S	D	0.0650874451628
195	V	F	0.0649834419919
446	E	D	0.0647669663826
130	R	S	0.0647133034984
514	E	T	0.0643493412216
270	A	V	0.0643205856531
529	I	V	0.0642585846809
425	K	R	0.0641462906983
221	N	V	0.0640503383095
94	S	L	0.0640373645244
51	E	D	0.0636810394816
482	E	R	0.06346992018
494	S	R	0.0634293992284
563	I	M	0.0633837648909
342	Y	C	0.0633463098504
312	H	G	0.0633392820112
249	L	F	0.0632914888942
156	G	W	0.063076989929
156	G	P	0.063076989929
156	G	I	0.063076989929
156	G	F	0.063076989929
156	G	C	0.063076989929
87	L	H	0.0630002684953
150	V	M	0.0628987140194
263	N	S	0.0628893270881
465	V	I	0.0628729581288
11	A	P	0.0626410759374
82	P	L	0.0626239809774
132	E	Q	0.0624473995865
193	W	S	0.062349714063
551	F	E	0.0620453449156
115	Y	D	0.0619992578429
407	T	R	0.061567789291
461	L	P	0.0614637202347
201	S	Q	0.0614074234998
297	T	P	0.0613131090755
39	K	N	0.0611892412251
90	A	T	0.0611447893923
206	S	R	0.0610287388603
78	L	F	0.0609772945285
201	S	K	0.0609253583731
57	K	R	0.0608539390553
525	G	A	0.0608106545354
151	S	F	0.0606096627555
185	K	G	0.0606066023597
216	S	A	0.0605352551887
394	K	E	0.0602952412796
298	P	L	0.0601817525177
90	A	V	0.0599636104853
205	Q	T	0.0599298358429
148	V	C	0.0599254325511
148	V	Y	0.0599254325511
148	V	H	0.0599254325511
148	V	R	0.0599254325511
148	V	F	0.0599254325511
148	V	P	0.0599254325511
148	V	W	0.0599254325511
524	M	S	0.059843787713
307	P	S	0.0593937517177
290	E	Q	0.0593799972163
243	M	K	0.0593203720974
491	C	R	0.0592739538763
69	L	M	0.0586375505681
464	K	S	0.0585706834457
135	P	S	0.0580938255833
388	I	A	0.0576209284331
435	W	R	0.0575665386115
140	W	R	0.0574626606774
505	Y	N	0.0573250859734
370	Q	Y	0.0572561401187
347	G	N	0.057137765625
290	E	N	0.0570853875266
526	V	G	0.0570102002946
320	P	G	0.0570086037243
65	A	Q	0.0569302747473
291	C	S	0.0564440060362
426	K	N	0.0562140421186
293	T	S	0.0561988111399
270	A	D	0.0561962327271
79	L	F	0.0557958275883
351	G	D	0.0557418794268
488	D	A	0.0557336208812
90	A	N	0.0555156546536
493	E	D	0.0554202239133
335	R	I	0.0553694604967
97	V	L	0.055002156103
47	V	H	0.054934908965
134	F	I	0.0546413417727
495	V	A	0.0538191136543
514	E	L	0.0537754368837
124	S	I	0.0537339328182
463	E	P	0.0535600622817
125	V	A	0.0531312151925
432	L	T	0.0530166464498
520	K	Q	0.0528172118678
252	P	L	0.0520023810417
427	V	G	0.051944222022
515	K	M	0.0517903841722
348	A	T	0.0516530360408
195	V	G	0.0515865958279
138	S	E	0.0514637464118
49	L	R	0.051374698003
499	T	H	0.0510006263297
92	S	A	0.050945431954
223	N	V	0.0506350108769
513	R	K	0.050493162808
104	N	Y	0.0504525689533
112	L	P	0.0501839812778
245	Y	F	0.049867095476
89	P	T	0.0497309662227
326	T	H	0.0494579819436
187	K	N	0.0493887327964
315	T	F	0.0492119123895
18	D	V	0.0488924756298
87	L	V	0.0488493110717
121	Q	E	0.0486517073033
143	H	P	0.0486291880197
548	A	T	0.0484204125874
81	N	D	0.0483357732644
464	K	Q	0.0481806365233
32	T	I	0.0478946107606
268	W	Y	0.0478647435907
223	N	A	0.047514410521
139	S	N	0.0474516082022
86	S	L	0.0474048048197
7	V	D	0.0470608070558
31	D	A	0.0469928077268
477	G	E	0.0465629954393
350	A	T	0.046547836238
64	I	D	0.0465239700341
396	N	Y	0.0462150371333
405	Q	C	0.0460550639415
355	G	V	0.0455658279748
532	I	D	0.0455092454198
368	H	L	0.0452986467616
335	R	P	0.0450213195856
53	S	E	0.044820627483
16	D	A	0.0448140099663
407	T	V	0.0447610521591
124	S	R	0.0447322015267
285	N	G	0.0446435313702
486	K	I	0.0445289238818
251	E	V	0.0445175608218
458	V	M	0.044326068885
370	Q	K	0.0442444922728
64	I	R	0.0440848273993
449	R	S	0.0440802118363
84	C	W	0.0440290559948
236	V	Y	0.0439389415272
330	M	V	0.0439090271566
204	Q	R	0.0434984439859
538	S	Y	0.0434380128072
269	Y	D	0.0434155928466
410	G	S	0.0430457955753
259	E	A	0.0426900799539
232	A	T	0.0426807953557
526	V	K	0.0425891241549
180	S	H	0.0424132079578
201	S	C	0.0416519675551
206	S	M	0.0414443053673
345	L	S	0.0414148048382
423	L	S	0.041278088372
118	L	P	0.041171003955
320	P	S	0.0411226078385
267	P	A	0.0408380384423
369	H	V	0.0405502781286
562	R	L	0.0405353897587
315	T	Y	0.0405060919505
206	S	Q	0.040365517909
260	A	S	0.0402445417082
211	G	L	0.0401447822487
195	V	D	0.0401424272525
393	N	G	0.0401092902439
447	N	D	0.0399224631503
449	R	W	0.0398423114873
288	M	N	0.0395494255772
334	L	H	0.0394729424437
550	S	R	0.0394170454981
217	V	L	0.0393699813878
534	S	T	0.0393342651573
514	E	I	0.0392313663169
143	H	R	0.0392049365085
340	I	M	0.0389917296173
340	I	T	0.0389407813787
373	Q	Y	0.038871248
172	D	H	0.0386154802914
495	V	G	0.0385505617249
259	E	T	0.0385264464963
517	D	M	0.0385001548745
120	E	Q	0.0383774144317
228	P	Q	0.0379068300345
197	H	L	0.0379025791019
335	R	V	0.037840753641
494	S	A	0.0376449944199
373	Q	L	0.037333599924
441	L	C	0.0373318891636
554	C	G	0.0372911901465
314	V	G	0.0372882321885
448	E	A	0.0367841223009
399	I	M	0.0367502484084
510	K	Y	0.0367317978314
217	V	A	0.0366741815761
472	N	S	0.0366607328762
31	D	Y	0.0366155185791
140	W	Y	0.0366128431137
186	G	P	0.036432254127
221	N	D	0.0364247949793
111	D	F	0.0363489967335
62	K	Q	0.0362557900972
23	G	D	0.0361931887177
75	T	S	0.035973478952
559	L	I	0.0359051094041
555	S	F	0.0358335615212
467	S	K	0.0357548354785
331	V	D	0.0357495890887
460	N	M	0.0356868087235
212	N	K	0.0355315327604
360	M	I	0.0354577374511
69	L	S	0.0353388229343
77	W	G	0.0353246706519
531	A	S	0.0352649867414
290	E	M	0.0351991167873
50	L	H	0.0351720337433
294	K	G	0.0349994762272
94	S	P	0.0349902821639
112	L	R	0.0348907135338
211	G	H	0.0347466643157
537	A	C	0.0347082729132
381	Q	S	0.0346091761916
537	A	T	0.0344800784488
513	R	Q	0.0342541803962
273	L	R	0.0341611944587
341	Q	S	0.0339134737397
468	Q	P	0.0337424856026
300	G	V	0.0336525647527
258	F	S	0.0335680990197
137	E	Q	0.0335054331653
96	I	S	0.0334300317469
341	Q	H	0.0333236053388
302	I	K	0.0331948564989
333	G	K	0.0330313838777
68	Q	C	0.0329785201791
40	N	I	0.0329732585766
375	S	H	0.0328175968496
19	T	E	0.0326298705469
403	N	V	0.0325681757213
214	Y	K	0.032491590689
122	L	P	0.0322381483652
432	L	S	0.0320842453622
504	K	F	0.0317777737003
129	E	G	0.0317358744528
7	V	K	0.0316270366363
405	Q	P	0.0314598112392
328	L	S	0.0313913535695
340	I	F	0.0311970269232
345	L	P	0.0310930964997
230	I	M	0.0309702622701
365	Y	D	0.0308468573951
227	T	H	0.0305909909113
222	Y	C	0.0304764472366
504	K	Q	0.0304246425982
439	A	G	0.0303741427164
268	W	G	0.0303309937612
500	Y	F	0.0301113766921
26	A	S	0.0299511675042
561	C	G	0.0298119528426
265	I	K	0.0295965218145
146	N	S	0.0294991632803
146	N	C	0.0294991632803
146	N	L	0.0294991632803
146	N	W	0.0294991632803
490	E	Q	0.0293027767801
516	I	K	0.0292831456689
525	G	L	0.0292291679575
45	H	L	0.0292267154593
424	N	K	0.0292151004543
274	S	W	0.029173585605
69	L	V	0.0290885709043
541	V	A	0.0290416759601
474	K	I	0.0288703830599
68	Q	H	0.0288534936964
188	E	A	0.0287677523235
29	S	N	0.0286973501981
536	V	D	0.0286917986395
515	K	Q	0.0286181499726
504	K	T	0.0283108456346
480	C	R	0.0281951889121
114	D	E	0.028184370081
306	L	F	0.0281524890437
101	N	A	0.0281454336812
280	G	C	0.0281138659013
89	P	R	0.0279526923497
177	L	T	0.0279425320746
435	W	C	0.0279051673997
561	C	S	0.027892747255
313	P	S	0.0277937762417
422	N	Y	0.0276780247772
177	L	F	0.0276503083552
414	N	T	0.0276302064921
488	D	Y	0.0275651250206
268	W	R	0.0274828310492
386	N	H	0.0273240672086
448	E	Q	0.0272673199862
129	E	S	0.0269601587588
1	M	K	0.0267360476861
370	Q	M	0.0267150946431
362	D	E	0.0266911490997
33	V	L	0.0265824732188
310	N	D	0.0265790197249
471	N	G	0.026565102789
456	L	P	0.0265179381987
366	G	A	0.0264346266168
455	D	S	0.0264205273693
209	S	K	0.0263876420655
339	S	H	0.026368424132
166	W	R	0.0261130098433
292	N	I	0.0261126676157
166	W	S	0.0260708207985
527	Y	N	0.0259929192689
54	H	D	0.0257821686863
560	Q	L	0.02572381636
456	L	D	0.025483968884
532	I	R	0.02543163015
16	D	V	0.0254064323315
447	N	I	0.0252044354727
452	D	V	0.0247945034653
227	T	A	0.024664253464
363	G	R	0.0246515176265
60	K	E	0.0244963705901
52	D	V	0.0244934384598
466	K	I	0.024417056529
330	M	L	0.0243514277427
517	D	I	0.0243506771643
317	G	E	0.0243145778245
512	N	E	0.0242683533758
205	Q	S	0.024029842357
138	S	F	0.0239641323897
547	G	R	0.0238594571678
200	S	C	0.0238313776356
327	K	E	0.0236486896874
114	D	G	0.0236163929329
440	E	Q	0.0236019792478
139	S	P	0.0235573005885
428	D	K	0.0233083764087
259	E	Q	0.0232311802513
3	A	R	0.0232188970815
443	V	S	0.0231953681625
18	D	E	0.0229071397213
286	A	R	0.0228693484516
46	S	C	0.0227952424605
466	K	S	0.0225847764669
160	F	C	0.022564309628
141	P	N	0.0224869433693
263	N	G	0.0222195432472
371	N	K	0.0221714543672
275	R	G	0.021664819446
12	F	T	0.0214303382715
553	M	T	0.0214106322567
466	K	Q	0.0212476604436
541	V	W	0.021194520065
9	L	A	0.0211303833075
238	D	R	0.0210623321201
527	Y	V	0.0210590802681
179	N	V	0.0210137433148
181	Y	N	0.0208586249069
75	T	G	0.0208245607288
554	C	S	0.020676449096
151	S	L	0.0203466528427
215	V	L	0.0203429544952
123	S	F	0.0202889457001
179	N	R	0.0199356641913
206	S	V	0.0197725832362
292	N	T	0.0197607025947
404	T	C	0.0196293570774
469	L	F	0.0195443838369
410	G	N	0.0195159751501
441	L	W	0.0194979204985
297	T	S	0.019444818986
37	L	D	0.0194082931515
244	N	S	0.0193052538193
282	I	N	0.019234225565
552	W	C	0.0190717681918
496	R	T	0.0190512905775
316	I	M	0.01904405956
147	G	R	0.0189667518277
30	T	S	0.0189186588996
403	N	I	0.0188380671098
84	C	R	0.0187675709401
40	N	T	0.0187200652626
391	I	M	0.0186634223748
433	D	G	0.0186371676421
67	L	A	0.0184558812597
494	S	L	0.0182965828776
220	S	F	0.0181178968731
548	A	G	0.018047240879
121	Q	S	0.0179773743186
500	Y	S	0.0179276029261
152	C	R	0.0178784920716
276	G	W	0.0177293488737
284	S	L	0.0176486960401
428	D	Y	0.0174337556142
202	D	L	0.0174119298536
57	K	Q	0.0173654559993
287	S	F	0.0173295656701
25	H	T	0.0171680928442
506	S	I	0.0169625657717
477	G	R	0.0169416147053
476	I	Q	0.0168812025466
45	H	R	0.0168769635963
206	S	Y	0.0168522453056
555	S	L	0.0166855474117
40	N	H	0.0165265139425
198	P	R	0.0164817448609
336	N	K	0.0160651157759
423	L	F	0.0156394023935
440	E	N	0.0156357771462
166	W	G	0.0151173780856
188	E	Y	0.0150621350551
205	Q	L	0.0149103072823
48	N	S	0.0147710312909
167	L	Q	0.0147622506077
527	Y	A	0.0147322053922
43	V	A	0.0144099903376
341	Q	P	0.0141757712498
143	H	A	0.0141745880235
564	C	R	0.0140964094065
46	S	T	0.0138092702894
453	F	D	0.0136588829791
46	S	L	0.0135932992146
77	W	S	0.0135426075669
540	L	P	0.0135039837935
513	R	H	0.0133484945309
532	I	S	0.0132147213324
338	P	S	0.0130664447928
345	L	G	0.0130061244688
18	D	A	0.0128709106369
16	D	E	0.0128673011255
56	G	V	0.0127736960326
545	S	L	0.0127693175185
358	T	A	0.0126963628562
72	C	S	0.0126231531702
530	L	A	0.0122915894622
408	A	H	0.0122519870213
452	D	L	0.012212285806
45	H	Q	0.012061894399
327	K	V	0.011979461602
528	Q	H	0.0119640184337
436	T	A	0.01119652996
424	N	D	0.011192855823
238	D	M	0.011088510576
238	D	W	0.011088510576
238	D	F	0.011088510576
238	D	I	0.011088510576
238	D	K	0.011088510576
238	D	Q	0.011088510576
238	D	C	0.011088510576
238	D	P	0.011088510576
238	D	H	0.011088510576
426	K	Q	0.0109198547577
50	L	A	0.0108618254855
72	C	Y	0.010581479664
408	A	P	0.0105286342555
312	H	P	0.0103358620033
221	N	K	0.0101691489985
155	R	C	0.00990683564792
155	R	P	0.00990683564792
54	H	R	0.00976700229197
530	L	P	0.0096537885606
13	V	E	0.00963203123622
431	F	Y	0.00949835720288
457	N	H	0.00948317901808
512	N	Q	0.00937727220227
507	E	Q	0.00922221201683
303	N	H	0.00902681015193
272	A	I	0.00891592508616
294	K	Q	0.00873674122412
209	S	F	0.00867626844968
472	N	K	0.00867397309219
441	L	S	0.00857570878931
207	L	R	0.00856679684407
372	E	K	0.00848588646467
45	H	P	0.00834675987817
526	V	T	0.00814190275507
194	G	C	0.00801379631451
398	V	F	0.0077914430219
527	Y	D	0.00779071435224
395	V	Q	0.00769711639724
292	N	F	0.00765631376862
392	T	I	0.00763136285678
548	A	H	0.00754322246653
548	A	F	0.00754322246653
548	A	C	0.00754322246653
548	A	I	0.00754322246653
548	A	M	0.00754322246653
548	A	Y	0.00754322246653
548	A	K	0.00754322246653
548	A	N	0.00754322246653
548	A	L	0.00754322246653
548	A	V	0.00754322246653
548	A	Q	0.00754322246653
548	A	W	0.00754322246653
548	A	D	0.00754322246653
548	A	R	0.00754322246653
185	K	T	0.00737146452962
311	I	L	0.00736285383564
104	N	M	0.00733329131625
104	N	Q	0.00733329131625
104	N	P	0.00733329131625
104	N	G	0.00733329131625
522	E	D	0.00727906643133
404	T	L	0.007279027314
50	L	P	0.00720184113701
433	D	A	0.0071101271923
133	I	K	0.00706513704568
391	I	T	0.00704357909533
56	G	E	0.00700385401493
525	G	R	0.00692135342196
36	I	T	0.0068836900723
76	G	R	0.00688363405634
171	G	Y	0.00685953047702
113	I	M	0.00673727720535
361	I	T	0.00673326955297
361	I	N	0.00673326955297
361	I	P	0.00673326955297
361	I	Y	0.00673326955297
361	I	G	0.00673326955297
361	I	C	0.00673326955297
361	I	E	0.00673326955297
361	I	A	0.00673326955297
361	I	H	0.00673326955297
361	I	Q	0.00673326955297
361	I	S	0.00673326955297
83	E	A	0.00672956517769
482	E	D	0.00671781989817
502	Y	F	0.00670587684557
328	L	I	0.00667249522991
489	N	H	0.00664600961565
427	V	D	0.00662833863751
342	Y	D	0.00662742316576
98	E	D	0.00661300777697
422	N	G	0.00661076814831
538	S	C	0.00651243824153
37	L	M	0.00649685681571
37	L	E	0.00649685681571
37	L	K	0.00649685681571
37	L	N	0.00649685681571
37	L	C	0.00649685681571
37	L	W	0.00649685681571
37	L	F	0.00649685681571
37	L	H	0.00649685681571
98	E	A	0.00633454174408
30	T	A	0.00617132786634
190	L	V	0.0060696220492
260	A	T	0.00606956308461
263	N	T	0.00606591509655
367	Y	N	0.00606440184292
21	C	R	0.00598243278313
236	V	P	0.00597790318216
236	V	G	0.00597790318216
236	V	D	0.00597790318216
338	P	L	0.00590811366901
48	N	I	0.00590572964922
139	S	Y	0.00586395399325
39	K	M	0.00582286833032
559	L	S	0.00580020510723
26	A	P	0.00578657698549
474	K	Q	0.00576999200205
507	E	C	0.00576183543296
444	L	V	0.00567894587258
77	W	R	0.00554551269947
208	Y	S	0.00553745426048
60	K	L	0.00535490753366
463	E	N	0.0053216896777
259	E	G	0.00523710638497
381	Q	N	0.00504383085928
[truncated: 9,301 more rows]
