# Supplementary material for: Complete mapping of viral escape from neutralizing antibodies
Source: PLoS Pathog. 2017 Mar 13;13(3):e1006271. doi: 10.1371/journal.ppat.1006271 (PMC5363992; doi:10.1371/journal.ppat.1006271)
Supplement: S2 File — This ZIP archive contains the computer code to perform the data analysis described in this manuscript. The analysis is performed by the iPython notebook found in the ZIP archive. (ZIP) [file ppat.1006271.s008.zip › S2_File/differential_selections/biorep_avg_H17L19_c2_sitediffsel.txt]

site	abs_diffsel	positive_diffsel	negative_diffsel
153	68.6685843994	67.1019628304	-1.56662156894
157	64.0334241041	64.0334241041	0.0
136	45.7186649573	45.7186649573	0.0
158	39.9286057873	39.9286057873	0.0
156	33.2034911791	33.2034911791	0.0
175	23.590291961	0.0	-23.590291961
154	22.0327359433	19.4652057907	-2.56753015263
148	18.8912379921	18.7924101054	-0.0988278866701
150	15.0549151687	7.68814557962	-7.36676958905
155	14.7175457243	13.3296957618	-1.38784996242
232	12.9833476202	0.951402012918	-12.0319456073
176	12.8379268199	1.10174312592	-11.736183694
170	11.6879789578	0.0826307544976	-11.6053482033
235	10.8596739169	0.0	-10.8596739169
210	10.106082056	0.0	-10.106082056
229	8.89317344547	2.89284924559	-6.00032419988
146	8.87688878337	3.42248530811	-5.45440347526
159	8.80930295464	7.4947742292	-1.31452872544
497	8.46624835722	1.61053291243	-6.85571544479
231	8.1640649689	0.312754014219	-7.85131095468
223	7.88002750691	1.74687015725	-6.13315734966
237	7.17838088615	0.796408602483	-6.38197228367
240	7.12361842161	0.882696661806	-6.2409217598
104	7.0127584564	4.22032900702	-2.79242944937
2	6.80371354383	4.78001812554	-2.02369541829
145	6.79322751687	2.98018054359	-3.81304697328
277	6.77392025445	4.22548297593	-2.54843727852
518	6.692857429	3.27342489251	-3.4194325365
507	6.63385536996	3.64563115145	-2.98822421851
171	6.5636533024	4.47506279103	-2.08859051137
499	6.45632182885	1.31707266924	-5.13924915961
173	6.39000663688	3.8438881797	-2.54611845718
213	6.25082493779	0.733905746166	-5.51691919163
415	6.19986351109	3.83046271796	-2.36940079312
390	6.12320696954	1.00457752666	-5.11862944288
220	6.08123615454	0.372148083515	-5.70908807102
180	6.00696237583	2.5916544279	-3.41530794793
209	5.68969486668	1.92000522851	-3.76968963817
89	5.50331738968	2.32155646249	-3.18176092718
412	5.39288184669	2.46389300959	-2.92898883711
526	5.29668591698	3.71655149207	-1.58013442491
381	5.29662463846	4.10300142537	-1.19362321309
386	5.2112620659	1.37579884612	-3.83546321979
141	5.20058735757	4.60621266075	-0.594374696819
294	5.16640392763	2.84936560031	-2.31703832732
99	5.1291953891	2.45849647229	-2.67069891682
337	5.09265555188	2.03748480243	-3.05517074945
113	4.99239237064	0.261273955937	-4.73111841471
299	4.99187435037	2.22904219688	-2.76283215349
212	4.96567671352	0.124571662197	-4.84110505133
318	4.94977711748	4.11710122039	-0.832675897084
257	4.91461853667	0.208485199367	-4.7061333373
517	4.8737580877	1.66128055616	-3.21247753155
169	4.7920943186	0.430626699342	-4.36146761926
468	4.72894170295	2.11106785743	-2.61787384552
172	4.7203687832	2.86724838181	-1.85312040139
474	4.68859410529	0.265611718455	-4.42298238683
143	4.65563204917	1.45701202414	-3.19862002503
244	4.65299543017	2.38818833993	-2.26480709024
289	4.5214554416	2.84145209283	-1.68000334877
467	4.50404921684	1.91516680748	-2.58888240937
115	4.44695935689	3.12284571885	-1.32411363804
278	4.44249993078	2.47928295252	-1.96321697826
251	4.39655225888	2.26578702947	-2.13076522941
221	4.34685902684	2.10289821056	-2.24396081628
4	4.34497434424	2.24320022501	-2.10177411923
286	4.28018582601	3.33574182494	-0.944444001068
162	4.26754955235	3.5580011169	-0.70954843545
238	4.2641623759	4.2641623759	0.0
361	4.2029272488	4.2029272488	0.0
137	4.14891173982	3.00123505677	-1.14767668305
493	4.12272928963	3.00447233141	-1.11825695822
476	4.11022652366	0.207522692705	-3.90270383095
490	4.09803593474	1.14991634809	-2.94811958665
268	4.08707787177	3.69884107635	-0.388236795427
515	4.07293535668	0.2506485638	-3.82228679288
211	4.06866683493	2.20870805904	-1.85995877589
283	4.04995720215	0.498676841491	-3.55128036066
202	3.93186657628	2.14357139212	-1.78829518416
303	3.89597875845	1.53087589064	-2.36510286782
182	3.88930987883	0.139730862611	-3.74957901622
205	3.87298255461	1.07108526118	-2.80189729343
188	3.85787642635	2.53037724253	-1.32749918382
370	3.83802648507	2.66614239396	-1.17188409111
486	3.8159614623	2.1311770599	-1.6847844024
236	3.81104358823	0.933551715187	-2.87749187304
178	3.8008941089	1.67976112907	-2.12113297984
106	3.75095873624	2.75694955425	-0.994009181986
326	3.73659479859	1.32272543356	-2.41386936504
101	3.73612202719	0.615881134343	-3.12024089285
138	3.66866559606	3.12542384284	-0.543241753217
218	3.66719383001	0.0751607683257	-3.59203306168
91	3.63836254973	0.235807063954	-3.40255548577
64	3.5869263611	2.66540524352	-0.921521117577
11	3.57755523627	1.51895008161	-2.05860515466
228	3.56538024549	0.0394284104827	-3.52595183501
512	3.53871734275	0.105607549306	-3.43310979344
177	3.50373935278	1.57432361894	-1.92941573384
216	3.49172374399	0.640330812092	-2.8513929319
184	3.47419289452	0.183140541922	-3.2910523526
139	3.44951905011	1.47730110952	-1.9722179406
382	3.41902707891	3.16018155712	-0.258845521782
524	3.40306509187	1.56446116238	-1.83860392949
321	3.4009596324	1.55921783296	-1.84174179945
206	3.39141896102	1.11448542566	-2.27693353535
100	3.30370494883	0.350261794043	-2.95344315478
227	3.28710557378	0.056825199475	-3.2302803743
201	3.25295172124	1.55726210643	-1.69568961481
404	3.22697448467	1.63225913533	-1.59471534934
86	3.22050095564	1.89644461708	-1.32405633856
226	3.2175555827	1.31179110569	-1.90576447702
339	3.20554472802	1.72520985088	-1.48033487714
392	3.19109790032	2.86551576397	-0.32558213635
523	3.17459776127	1.16995504361	-2.00464271767
540	3.11410274767	0.0135039837935	-3.10059876388
68	3.09047673521	1.64863459548	-1.44184213973
285	3.07995752623	0.329321499362	-2.75063602686
408	3.05991865784	1.5759624053	-1.48395625255
224	3.05208328766	1.70281440134	-1.34926888632
253	3.02815075678	2.08163478329	-0.946515973491
504	3.02186093446	0.676236253363	-2.3456246811
187	3.00301900127	1.38540677751	-1.61761222376
75	2.99470923623	1.83521059087	-1.15949864536
274	2.97495305419	1.59306396818	-1.381889086
432	2.9567349204	1.86610140699	-1.09063351341
71	2.8915449263	0.284422069807	-2.6071228565
53	2.88165639547	1.06572311632	-1.81593327915
90	2.86768197315	0.702356280413	-2.16532569273
498	2.86005463786	2.45740273121	-0.402651906652
255	2.83280535779	0.296619378777	-2.53618597901
508	2.83012518723	0.664427705355	-2.16569748187
276	2.82796266183	0.972660055505	-1.85530260633
411	2.82602367558	1.51330638601	-1.31271728957
111	2.82422673494	2.37098197457	-0.453244760365
37	2.82073295434	1.23517211069	-1.58556084366
123	2.76826779693	0.958339094792	-1.80992870213
554	2.76246604461	2.10545620776	-0.657009836854
314	2.76126592521	1.30304236288	-1.45822356233
511	2.75850370148	1.38533529532	-1.37316840616
60	2.72603283544	1.38988042136	-1.33615241408
520	2.72357224872	1.82444179589	-0.899130452825
7	2.71767530568	0.860161197449	-1.85751410823
506	2.71421311846	0.396987484614	-2.31722563385
197	2.71143298918	0.907682081821	-1.80375090736
501	2.69742492198	0.620289062014	-2.07713585996
470	2.68699501665	0.932921766205	-1.75407325044
550	2.58481266987	2.09434038831	-0.490472281569
102	2.57687609557	0.632216642883	-1.94465945269
124	2.57592949128	1.59048242326	-0.985447068012
265	2.5748343811	0.44589257555	-2.12894180555
456	2.57133741932	0.758619356598	-1.81271806272
254	2.53082628866	0.178750635353	-2.35207565331
185	2.52785031301	1.22838304033	-1.29946727268
527	2.48033174163	1.42245773183	-1.0578740098
551	2.47391731183	1.04638798931	-1.42752932252
410	2.46285317894	1.8446280384	-0.618225140544
347	2.42044868559	1.7862563828	-0.63419230279
315	2.41695100885	0.560505416276	-1.85644559258
126	2.40115525039	0.52594043448	-1.87521481591
272	2.40077278514	1.04639448999	-1.35437829515
548	2.39671054917	2.39671054917	0.0
305	2.39125946006	0.614936714212	-1.77632274585
455	2.367511202	0.678820160196	-1.68869104181
234	2.36261122903	0.309313848297	-2.05329738073
561	2.36031337873	1.98899425075	-0.371319127975
47	2.35502621191	1.94118363381	-0.413842578099
103	2.33581669198	2.0891559104	-0.246660781578
54	2.33188103657	0.62681580227	-1.7050652343
509	2.32670571444	0.787537903337	-1.5391678111
186	2.2806584908	0.473362949294	-1.8072955415
510	2.2793815898	0.717989492629	-1.56139209717
460	2.27013860413	1.26522142371	-1.00491718042
312	2.23822845219	0.0736751440144	-2.16455330818
541	2.1993914895	1.04915676843	-1.15023472108
298	2.19764836921	1.33818180679	-0.859466562421
538	2.17110135974	1.4087662515	-0.762335108237
14	2.14192056946	1.07267760357	-1.06924296588
529	2.12632935189	1.40616884354	-0.720160508356
543	2.10825865837	0.285214857655	-1.82304380071
94	2.08997392358	1.53546057715	-0.554513346434
279	2.05389580202	0.770521530255	-1.28337427177
407	2.04686726393	0.662034850602	-1.38483241333
127	2.04444844131	0.214675299132	-1.82977314217
62	2.02241628275	0.133506110924	-1.88891017182
401	2.01711632827	0.831803730115	-1.18531259815
288	2.0167997661	0.561881574	-1.4549181921
225	1.98970609572	1.5446922887	-0.445013807025
140	1.97764277368	1.91822167613	-0.0594210975532
376	1.96350724275	1.37179793696	-0.591709305791
149	1.95789656087	0.495584393611	-1.46231216726
560	1.95470515025	1.65369712089	-0.301008029362
214	1.95067518688	0.772450518067	-1.17822466881
135	1.94602539653	0.744075441453	-1.20194995508
128	1.94558315539	0.606877716185	-1.3387054392
397	1.92280934799	1.08014820827	-0.842661139719
165	1.91856018385	1.62212595286	-0.296434230984
142	1.90382532502	1.44822445477	-0.455600870247
553	1.89051707417	0.839619794971	-1.0508972792
484	1.85308700039	0.447730233076	-1.40535676731
65	1.85214893529	1.08159497955	-0.770553955739
433	1.84523225091	0.743796215173	-1.10143603574
414	1.84110848147	1.43108259871	-0.410025882764
5	1.82414511337	0.539577840329	-1.28456727304
405	1.81808593783	0.327726347273	-1.49035959055
83	1.81792885864	1.52787745676	-0.290051401875
513	1.8050846844	0.928498599873	-0.876586084525
24	1.7975790515	1.71331078046	-0.084268271043
3	1.79732321111	0.518639871972	-1.27868333914
494	1.79670336247	0.386926050064	-1.40977731241
378	1.7872724395	1.51628198394	-0.270990455556
125	1.76388790415	1.15086520258	-0.613022701572
287	1.75880514013	1.30767783607	-0.451127304066
292	1.75351923079	0.326068132424	-1.42745109836
353	1.74876099294	0.949183243243	-0.799577749698
422	1.74860371356	1.29736092198	-0.45124279158
427	1.73913092945	1.38780877262	-0.351322156827
535	1.73807585359	0.830804433359	-0.90727142023
409	1.73359706615	0.311114366719	-1.42248269943
249	1.72639458087	1.10301432709	-0.623380253781
482	1.72375007621	1.42426849368	-0.299481582531
428	1.71583755389	1.58473935255	-0.131098201332
393	1.70432375442	0.303746769821	-1.4005769846
179	1.69696013615	0.273623561308	-1.42333657484
259	1.69458606404	1.50399490389	-0.190591160148
12	1.69310284725	0.250265325639	-1.44283752161
92	1.69195221583	0.8983904151	-0.793561800732
302	1.66195229533	0.905120292808	-0.756832002521
463	1.6568776896	0.897008892488	-0.759868797114
444	1.62397894591	0.45543548117	-1.16854346474
545	1.61951658327	0.0127693175185	-1.60674726575
51	1.61824797485	1.11416104321	-0.504086931636
558	1.61447353502	0.0881027259442	-1.52637080907
200	1.61221470747	0.442393249806	-1.16982145766
167	1.61137804228	0.0147622506077	-1.59661579167
61	1.5976653632	0.653441937069	-0.944223426135
13	1.5892181875	0.5497964911	-1.03942169639
452	1.58746288358	0.753679832004	-0.833783051572
73	1.55728498213	0.844353866369	-0.712931115761
290	1.55586934309	0.703384262978	-0.852485080117
555	1.55320334163	0.375951251697	-1.17725208993
525	1.53700818789	0.920801660104	-0.616206527786
252	1.53225052717	0.177019525227	-1.35523100194
116	1.53058357805	1.18089264246	-0.349690935594
425	1.526944177	0.0641462906983	-1.46279788631
448	1.52530688198	1.47880322212	-0.0465036598587
521	1.51500869238	0.330343631005	-1.18466506137
528	1.50673719513	1.1824334025	-0.324303792638
421	1.50337726472	0.476500638131	-1.02687662659
375	1.50205430411	1.29333821993	-0.208716084177
343	1.49038870228	0.645977627946	-0.844411074331
542	1.48837888984	0.927388981431	-0.560989908406
562	1.48346505563	0.317332314236	-1.1661327414
52	1.47865118112	0.909580647766	-0.569070533356
369	1.47849178811	0.853947061366	-0.624544726745
383	1.47482349554	0.824814450292	-0.650009045248
485	1.46945759829	0.452774603059	-1.01668299523
388	1.46288766715	0.38510194046	-1.07778572669
438	1.45636490114	1.00331185357	-0.453053047573
531	1.44409449404	0.730286831603	-0.713807662436
358	1.43855286461	0.178724690553	-1.25982817406
270	1.43042574166	0.501555393521	-0.928870348144
324	1.4274365918	0.984293039775	-0.44314355203
112	1.42511186207	0.170244733597	-1.25486712847
495	1.4244369787	1.4244369787	0.0
273	1.42076429351	0.0341611944587	-1.38660309905
403	1.41212613113	0.959959448544	-0.452166682584
119	1.40780925399	1.12869161893	-0.279117635062
396	1.40072862476	0.21966755798	-1.18106106678
366	1.39393779867	0.825079156589	-0.568858642084
536	1.389745901	0.947504311259	-0.442241589741
17	1.38906753761	0.87360949876	-0.515458038848
359	1.38186552248	1.02466556711	-0.357199955376
429	1.37758871618	1.28550991367	-0.0920788025155
174	1.37422184194	1.35790087951	-0.0163209624347
250	1.37226673375	0.841587624556	-0.530679109193
503	1.37053418925	0.617333359693	-0.753200829552
357	1.36185963723	1.36185963723	0.0
246	1.35821858094	0.0	-1.35821858094
400	1.35529039735	0.0	-1.35529039735
473	1.35406427104	1.07710497904	-0.276959292003
10	1.34872702575	0.256470242307	-1.09225678345
275	1.33820534696	1.31281997287	-0.0253853740908
261	1.33092371384	0.176959368358	-1.15396434548
74	1.33065946181	0.864936434919	-0.465723026891
168	1.32042524891	0.123390814386	-1.19703443452
488	1.31514824532	0.47035761193	-0.844790633385
304	1.30426705558	0.923869205125	-0.380397850451
519	1.30398488295	0.894829143443	-0.409155739506
42	1.3032708846	0.28874979868	-1.01452108592
479	1.2964011121	0.27983147905	-1.01656963305
9	1.27928241103	0.548848480769	-0.730433930256
16	1.27110240886	0.943091802354	-0.328010606504
340	1.25944463734	0.563681100112	-0.695763537225
420	1.25649053869	0.848151494652	-0.408339044035
483	1.25473759236	0.781812938084	-0.472924654274
500	1.25008420996	0.235554798148	-1.01452941181
395	1.2482455717	0.597397619667	-0.65084795203
471	1.24048892321	0.21122534412	-1.02926357909
306	1.23945225737	0.565107289898	-0.674344967472
243	1.2300713628	0.756334934072	-0.473736428728
514	1.21775747656	0.736297718523	-0.48145975804
565	1.21664814233	0.078419882691	-1.13822825964
114	1.21390645445	1.11056260225	-0.103343852201
57	1.21210135033	0.353310674444	-0.858790675886
532	1.19266825169	0.712377902424	-0.480290349271
475	1.19031459479	0.40132274341	-0.788991851375
502	1.18899883939	0.675717101718	-0.51328173767
280	1.18668963741	0.90306122287	-0.283628414536
219	1.17604529003	0.36760608258	-0.808439207454
356	1.17095531454	1.17095531454	0.0
85	1.16178426183	0.270797019253	-0.890987242572
6	1.15940095597	0.189002814361	-0.970398141608
105	1.15760062853	1.12374576609	-0.033854862442
338	1.1563501563	0.632088363059	-0.524261793239
406	1.15427352786	0.366628305049	-0.787645222813
129	1.14461555843	1.03666993863	-0.1079456198
19	1.14126584814	0.836618682083	-0.304647166054
239	1.1336427813	0.915185006454	-0.218457774841
199	1.13299073379	0.00400071254483	-1.12899002125
190	1.13041507828	0.425112530287	-0.705302547997
88	1.11807867486	0.431824757476	-0.686253917389
439	1.11192996087	0.652018382816	-0.459911578051
297	1.09620997414	0.876760013586	-0.219449960551
144	1.09264619207	0.735112893164	-0.357533298904
445	1.08826600748	0.298460201671	-0.789805805805
31	1.08819268638	0.335804059571	-0.75238862681
313	1.08406103212	0.0277937762417	-1.05626725588
189	1.08288110391	0.754944882357	-0.32793622155
556	1.0814821667	0.0	-1.0814821667
345	1.08084693483	0.0855140258067	-0.995332909025
399	1.08025288901	0.334244283183	-0.74600860583
557	1.07697303411	0.0	-1.07697303411
248	1.07646312547	0.726146235919	-0.350316889553
151	1.06729919914	0.27473522643	-0.792563972715
67	1.06455761497	0.0184558812597	-1.04610173371
48	1.04479959892	0.216868614517	-0.827930984408
316	1.03930055793	0.913274093946	-0.126026463983
164	1.03191839354	0.27683783652	-0.755080557023
196	1.02325668938	0.393848859023	-0.629407830352
522	1.01996752208	0.348099178812	-0.671868343263
132	1.01876988601	0.951730104967	-0.0670397810411
23	1.01162445461	0.880170623502	-0.131453831105
450	1.00771864315	0.280804128837	-0.726914514312
489	1.00508137393	0.323220656652	-0.681860717276
469	1.00041570385	0.660746598284	-0.339669105571
351	0.999957556036	0.999957556036	0.0
544	0.994334523245	0.690498731579	-0.303835791666
87	0.975613831757	0.337319904603	-0.638293927154
389	0.967601559516	0.37530777401	-0.592293785507
379	0.952664622731	0.631593740062	-0.321070882669
70	0.943373697095	0.303084459635	-0.64028923746
27	0.9425418965	0.335264534227	-0.607277362274
147	0.940102487525	0.668329141996	-0.271773345528
282	0.931426137298	0.117152756986	-0.814273380312
380	0.927060177179	0.927060177179	0.0
436	0.926644559472	0.351562739854	-0.575081819618
80	0.913317640571	0.904017181597	-0.00930045897392
307	0.910864901062	0.0593937517177	-0.851471149344
269	0.904365483445	0.581529315414	-0.32283616803
207	0.902477279251	0.00856679684407	-0.893910482407
266	0.894392817868	0.754268198247	-0.140124619621
258	0.893474808548	0.478612002468	-0.41486280608
323	0.893466762226	0.369942782988	-0.523523979238
133	0.892044789314	0.624904710407	-0.267140078908
322	0.890509866257	0.497720290324	-0.392789575933
38	0.886962947632	0.762570146299	-0.124392801332
120	0.883659845876	0.58484257722	-0.298817268656
458	0.882532327672	0.594793671968	-0.287738655704
82	0.880490153148	0.309984848747	-0.570505304401
336	0.878942287293	0.859065319283	-0.0198769680099
262	0.877795923507	0.732862826244	-0.144933097263
462	0.874168607943	0.450947841793	-0.42322076615
293	0.854359921273	0.232236519943	-0.62212340133
15	0.854298239209	0.0	-0.854298239209
368	0.853534556565	0.128898857554	-0.724635699011
372	0.84455493339	0.00848588646467	-0.836069046925
76	0.839917739733	0.75924467654	-0.080673063193
309	0.836249810922	0.443970260952	-0.392279549969
461	0.836228927552	0.0614637202347	-0.774765207317
349	0.835841934875	0.23884993482	-0.596992000056
310	0.834168899788	0.552752327845	-0.281416571942
215	0.833565403092	0.246720835956	-0.586844567136
34	0.830931842971	0.566745280143	-0.264186562828
192	0.827166009868	0.0887675646064	-0.738398445261
333	0.82254099124	0.82254099124	0.0
256	0.819300371598	0.270223281151	-0.549077090447
230	0.810312110664	0.533393635015	-0.276918475649
487	0.804258834953	0.793796440071	-0.0104623948817
84	0.804083498222	0.616192113505	-0.187891384718
56	0.803366217404	0.364037157938	-0.439329059466
26	0.795748102831	0.0357377444897	-0.760010358341
492	0.792906060278	0.53343735072	-0.259468709558
549	0.792521142609	0.102129403423	-0.690391739186
25	0.79240252362	0.45006141346	-0.342341110159
442	0.792144759095	0.0702916304465	-0.721853128648
194	0.786411243456	0.669069731807	-0.11734151165
364	0.785495027082	0.749912990644	-0.0355820364385
367	0.780186835774	0.780186835774	0.0
480	0.780032340468	0.547244761381	-0.232787579087
311	0.779418152147	0.279784243903	-0.499633908244
271	0.776883274117	0.585892716939	-0.190990557178
402	0.765424540704	0.477687301822	-0.287737238883
77	0.761837676993	0.761837676993	0.0
45	0.759215186375	0.342598494127	-0.416616692247
350	0.757415829354	0.692391747837	-0.0650240815161
122	0.75110966883	0.746087431729	-0.0050222371012
459	0.749298384685	0.548469916224	-0.20082846846
430	0.74820328308	0.379159806171	-0.369043476909
466	0.739904720221	0.313698777353	-0.426205942869
530	0.737953218348	0.0219453780228	-0.716007840326
301	0.734448303931	0.147825413529	-0.586622890402
131	0.730885933572	0.419075041104	-0.311810892468
329	0.730062973792	0.683062437526	-0.0470005362659
22	0.726077945662	0.455915212658	-0.270162733003
325	0.720351321369	0.720351321369	0.0
398	0.717779967751	0.286563403292	-0.43121656446
418	0.714992821615	0.0703294409745	-0.644663380641
334	0.714483643901	0.278443683936	-0.436039959965
308	0.710567356881	0.198925988733	-0.511641368148
160	0.709238480311	0.709238480311	0.0
39	0.707353831437	0.0670121095554	-0.640341721881
72	0.701224305555	0.602469116087	-0.0987551894683
260	0.695173748857	0.0463141047928	-0.648859644064
161	0.689816922974	0.349033930381	-0.340782992593
222	0.689789616063	0.505714081282	-0.184075534781
377	0.686991761958	0.49671993688	-0.190271825078
63	0.685891566476	0.645720564319	-0.0401710021563
552	0.68334181503	0.494256822868	-0.189084992161
35	0.681172620236	0.529730474148	-0.151442146089
198	0.680352175231	0.180184943445	-0.500167231785
241	0.674327663515	0.354510647645	-0.31981701587
281	0.668481384028	0.402853114937	-0.265628269091
465	0.667807671628	0.459730201487	-0.208077470141
121	0.666655507788	0.27807186093	-0.388583646857
331	0.666245331054	0.426251699073	-0.239993631981
346	0.648857274924	0.559368201492	-0.089489073432
93	0.646907573527	0.487906945373	-0.159000628154
109	0.6434502542	0.0833300770963	-0.560120177104
563	0.642097830461	0.276556681514	-0.365541148948
437	0.640464927091	0.483708388015	-0.156756539076
416	0.639703645728	0.0915179899898	-0.548185655738
8	0.635314717049	0.205432470754	-0.429882246295
454	0.632475139849	0.46082207152	-0.171653068329
110	0.620154384962	0.556201170831	-0.0639532141314
98	0.609842619677	0.135986265076	-0.473856354601
319	0.606149630735	0.606149630735	0.0
55	0.602710573127	0.597845864509	-0.00486470861755
362	0.601641611505	0.601641611505	0.0
263	0.600683469784	0.190971368048	-0.409712101737
355	0.592825154607	0.592825154607	0.0
295	0.589954240063	0.425341568058	-0.164612672005
264	0.58443526053	0.130858380365	-0.453576880165
344	0.583613659634	0.408823038147	-0.174790621487
330	0.574006959982	0.574006959982	0.0
537	0.572721878448	0.208551590211	-0.364170288236
453	0.571811955803	0.468418045294	-0.103393910509
195	0.565414145708	0.156712465072	-0.408701680636
384	0.556509109975	0.131254469138	-0.425254640837
354	0.556004678729	0.503790228404	-0.0522144503248
387	0.550527325557	0.550527325557	0.0
496	0.54936289109	0.286655772181	-0.262707118909
464	0.543628985145	0.264643542592	-0.278985442553
130	0.5417160315	0.416636883922	-0.125079147578
457	0.541357170428	0.167436216307	-0.373920954121
78	0.540035279295	0.140358255078	-0.399677024217
327	0.540025477514	0.0356281512894	-0.504397326224
191	0.53622633007	0.373991002425	-0.162235327645
21	0.535871916136	0.167942559725	-0.367929356411
373	0.535030414536	0.148226783038	-0.386803631498
36	0.531732533663	0.295240356414	-0.236492177248
46	0.530292293771	0.0501978119644	-0.480094481807
335	0.52637936009	0.507344426887	-0.0190349332027
446	0.516176863009	0.0647669663826	-0.451409896626
183	0.514962124658	0.211866719477	-0.303095405181
431	0.514490296479	0.00949835720288	-0.504991939276
1	0.511673300765	0.226492606796	-0.285180693969
434	0.502218290097	0.215659812853	-0.286558477244
97	0.500949422511	0.055002156103	-0.445947266408
564	0.493136237854	0.318003374281	-0.175132863573
534	0.483432979686	0.440803008578	-0.0426299711077
33	0.48237657404	0.19598153892	-0.28639503512
242	0.482232582341	0.482057236424	-0.000175345917385
217	0.474197365783	0.0770223639865	-0.397175001797
539	0.467699000011	0.380798546428	-0.0869004535832
328	0.467232487983	0.467232487983	0.0
426	0.464147387111	0.434614221448	-0.0295331656624
107	0.456129038041	0.424278947398	-0.0318500906433
50	0.454164059617	0.294241253589	-0.159922806028
118	0.449471056044	0.041171003955	-0.408300052089
32	0.44810764561	0.0478946107606	-0.400213034849
204	0.443494632518	0.0434984439859	-0.399996188533
441	0.43750078968	0.240487115039	-0.197013674641
30	0.434360119222	0.249984044041	-0.184376075181
28	0.431157754606	0.0	-0.431157754606
267	0.431069798322	0.0408380384423	-0.390231759879
533	0.428744225235	0.111451933575	-0.31729229166
363	0.428331543679	0.428331543679	0.0
478	0.421161874745	0.29026766899	-0.130894205756
320	0.41881877977	0.262669995789	-0.156148783981
413	0.406827540193	0.0924635258643	-0.314364014328
481	0.403290238022	0.0	-0.403290238022
203	0.399284986087	0.0696264998237	-0.329658486263
96	0.396870265478	0.143065223398	-0.25380504208
284	0.388433008183	0.0176486960401	-0.370784312143
342	0.385753947207	0.361356683037	-0.0243972641702
108	0.383086301001	0.381576351624	-0.001509949377
546	0.382072805211	0.0	-0.382072805211
371	0.379109727264	0.228704499213	-0.150405228051
152	0.374173102967	0.301225086425	-0.0729480165426
40	0.367974003052	0.0682198377816	-0.29975416527
443	0.362309827257	0.0941971107681	-0.268112716488
134	0.356913744072	0.0602550516157	-0.296658692457
59	0.355643754888	0.321363730906	-0.034280023982
391	0.351948704688	0.351948704688	0.0
559	0.349857899269	0.349857899269	0.0
193	0.348925562312	0.319481677346	-0.0294438849661
394	0.34718058174	0.34718058174	0.0
447	0.342402153972	0.315266014191	-0.0271361397807
43	0.331714600591	0.151113036656	-0.180601563936
291	0.330041712418	0.309145571016	-0.0208961414015
348	0.326204431538	0.0516530360408	-0.274551395498
516	0.326148298132	0.326148298132	0.0
29	0.325916212353	0.284783617146	-0.0411325952074
424	0.316004898636	0.172858772547	-0.143146126089
44	0.31502162475	0.261299866619	-0.0537217581305
505	0.314173115708	0.0573250859734	-0.256848029734
300	0.312065575691	0.312065575691	0.0
208	0.310288090796	0.310288090796	0.0
117	0.308488593689	0.300353433635	-0.00813516005393
385	0.30754815738	0.277276884073	-0.0302712733068
417	0.303118148766	0.0709050948663	-0.2322130539
166	0.301244352133	0.301244352133	0.0
41	0.295302895198	0.126392896468	-0.16890999873
49	0.293073960637	0.251824555201	-0.0412494054359
332	0.280919963214	0.0651629371066	-0.215757026107
18	0.278262169371	0.278262169371	0.0
296	0.271479835907	0.193880671747	-0.0775991641604
233	0.268064748425	0.249461386038	-0.0186033623868
449	0.267485394324	0.251315467895	-0.0161699264291
245	0.255030362529	0.049867095476	-0.205163267053
477	0.246603777485	0.236950367821	-0.00965340966432
440	0.22484948535	0.039237756394	-0.185611728956
435	0.220113276362	0.220113276362	0.0
360	0.205576338642	0.185374782245	-0.0202015563973
341	0.201462297206	0.148588308228	-0.0528739889784
491	0.200589304205	0.195417700429	-0.00517160377615
163	0.193652481935	0.0861703825418	-0.107482099394
419	0.188401584905	0.0763316631267	-0.112069921778
374	0.183791040215	0.106961061903	-0.0768299783123
472	0.172231332814	0.0453347059684	-0.126896626846
81	0.163117220168	0.0483357732644	-0.114781446904
365	0.16272022612	0.16272022612	0.0
20	0.160171096404	0.0	-0.160171096404
247	0.154504462079	0.154504462079	0.0
95	0.134647720201	0.134647720201	0.0
352	0.131289755493	0.10963483055	-0.021654924943
181	0.129123109835	0.0208586249069	-0.108264484928
69	0.123374893554	0.123374893554	0.0
317	0.117467372887	0.117467372887	0.0
66	0.110706271333	0.0995062208633	-0.0112000504695
547	0.0815676456693	0.0239042716084	-0.0576633740609
451	0.0731367110115	0.0731367110115	0.0
79	0.065647682489	0.0558858686337	-0.0097618138553
423	0.0571796221732	0.0571796221732	0.0
58	0.0527664249907	0.000332743029349	-0.0524336819613
