# Supplementary material for: Complete mapping of viral escape from neutralizing antibodies
Source: PLoS Pathog. 2017 Mar 13;13(3):e1006271. doi: 10.1371/journal.ppat.1006271 (PMC5363992; doi:10.1371/journal.ppat.1006271)
Supplement: S2 File — This ZIP archive contains the computer code to perform the data analysis described in this manuscript. The analysis is performed by the iPython notebook found in the ZIP archive. (ZIP) [file ppat.1006271.s008.zip › S2_File/differential_selections/biorep_avg_H17L19_c3_mutdiffsel.txt]

site	wt	mut	diffsel
158	S	P	7.39772892348
157	K	S	7.20575451837
157	K	L	7.04816229814
157	K	G	7.04069305073
157	K	Q	7.03466981587
157	K	T	6.95561854266
157	K	I	6.93886527593
153	S	I	6.9193502265
157	K	H	6.89909378626
157	K	E	6.80121120416
157	K	D	6.65437567499
153	S	K	6.54860288612
157	K	V	6.43466778597
158	S	H	6.35141966118
153	S	R	6.31720801482
154	H	D	6.30928649118
154	H	E	6.29775171913
156	G	N	6.29187663304
153	S	Y	6.24014017046
153	S	Q	6.20853946753
157	K	F	6.16522342235
153	S	G	6.06671786348
148	V	S	6.01462508249
153	S	L	5.99100694217
153	S	F	5.96495076265
153	S	V	5.9017584843
157	K	N	5.84571720463
157	K	R	5.77069401818
156	G	S	5.74689409136
156	G	D	5.65367646966
158	S	L	5.54988233816
156	G	A	5.52686823929
148	V	T	5.25254093123
153	S	M	5.1702954752
156	G	Q	4.97399697947
153	S	P	4.9581125908
157	K	Y	4.95561267423
159	S	D	4.74111413736
146	N	D	4.39548449821
158	S	N	4.29040817631
153	S	W	4.24137431296
157	K	M	4.20420782091
136	K	V	4.02351056072
158	S	A	3.96793118945
156	G	T	3.72021955388
136	K	T	3.60478708066
157	K	A	3.3315692676
153	S	A	3.28225168621
158	S	I	2.9418817644
153	S	C	2.77390527566
153	S	H	2.75929282874
154	H	L	2.67864351996
136	K	L	2.65695693801
499	T	F	2.55566740991
156	G	H	2.54951580562
153	S	T	2.3956422533
136	K	A	2.37049790101
158	S	M	2.33072188085
224	R	A	2.32208384762
156	G	E	2.29662972615
154	H	T	2.2939110406
165	L	V	2.21691930256
143	H	L	2.18153261779
253	G	N	2.17549522592
136	K	D	2.170371435
104	N	H	2.16991148992
153	S	N	2.1195484184
238	D	E	2.11778393649
156	G	L	2.10498409572
156	G	R	2.10332860737
136	K	F	2.0987807573
156	G	K	2.04834533041
148	V	I	2.04741035503
158	S	T	2.03879262495
158	S	D	2.02896777872
158	S	F	1.97184701484
185	K	Q	1.93556272096
158	S	R	1.89025648692
115	Y	F	1.84003912077
24	Y	T	1.832654873
136	K	N	1.83016165188
140	W	F	1.81997551675
171	G	R	1.81588541333
381	Q	K	1.79783182787
158	S	G	1.79280123417
94	S	A	1.7879351237
486	K	E	1.78516234658
158	S	V	1.78449514945
390	G	K	1.75473840164
415	N	C	1.71739804935
392	T	R	1.71732143181
468	Q	I	1.68110154095
221	N	Y	1.67491426108
244	N	F	1.67128536263
561	C	F	1.66604170916
538	S	T	1.65405141116
548	A	S	1.65230197521
526	V	L	1.63148065167
159	S	E	1.59788473387
277	F	V	1.58990661718
286	A	K	1.58019241535
188	E	Q	1.57450038463
318	E	A	1.57214023228
2	K	I	1.56874215008
136	K	P	1.5638035905
321	K	I	1.55467816893
172	D	N	1.54969369527
47	V	I	1.47576702965
155	R	L	1.46527709872
2	K	R	1.42818887714
381	Q	R	1.41701468025
155	R	D	1.39704115926
172	D	Y	1.39370702393
135	P	H	1.377468554
361	I	W	1.37083208594
148	V	L	1.36463088016
353	I	L	1.35328654419
302	I	L	1.35255451576
158	S	W	1.34645518872
259	E	V	1.32703455566
136	K	S	1.3230106205
187	K	A	1.31239465727
321	K	H	1.30964795065
200	S	I	1.27867888108
232	A	S	1.27500529052
86	S	I	1.27297054182
68	Q	L	1.27176459388
412	E	V	1.27051312752
289	H	T	1.26838667129
136	K	E	1.26471438345
154	H	V	1.24443345851
155	R	M	1.22751257485
415	N	G	1.21545243292
4	K	Q	1.21014465533
2	K	M	1.20247159727
389	N	I	1.20005495478
124	S	G	1.19555726824
507	E	D	1.19338753747
136	K	Y	1.19122941895
277	F	H	1.18767829262
495	V	I	1.17768905367
275	R	K	1.16861638861
286	A	V	1.16650631828
493	E	A	1.16547672207
17	A	S	1.15564371532
86	S	H	1.13622459589
88	L	F	1.13014020763
156	G	V	1.12708200068
414	N	S	1.1164887091
158	S	Y	1.11544576062
154	H	K	1.11237045159
165	L	F	1.10908990539
179	N	L	1.09901696828
518	G	A	1.09335256905
359	G	V	1.08735482639
314	V	F	1.08662170388
155	R	S	1.0815557741
318	E	S	1.06047340371
370	Q	L	1.0470682172
550	S	I	1.04111250428
136	K	W	1.04024847135
179	N	S	1.03079322161
498	G	V	1.02313501113
412	E	Y	1.016599261
351	G	V	1.01644094444
150	V	K	1.01162266679
244	N	R	1.00723093001
403	N	H	1.00066570897
426	K	R	0.9955264121
511	L	G	0.991186989475
279	S	C	0.986455187325
155	R	K	0.979197376444
268	W	H	0.970550503057
131	F	V	0.959901075862
503	P	T	0.951800152436
22	I	M	0.940523944618
554	C	F	0.940387950227
155	R	E	0.937365336804
366	G	V	0.933946707724
213	A	N	0.928426130134
356	G	V	0.925336063049
158	S	Q	0.924744518606
357	W	C	0.912625734463
294	K	T	0.906499149384
223	N	L	0.905515138322
174	Y	C	0.902484663993
73	N	R	0.901033882013
251	E	V	0.898864677471
37	L	S	0.889890101213
64	I	V	0.889701799894
172	D	S	0.888768650662
36	I	M	0.877397108557
157	K	W	0.873789457227
139	S	T	0.8713825547
216	S	T	0.866012672109
202	D	L	0.863481609865
412	E	D	0.860433248888
150	V	R	0.857433809178
262	G	V	0.853130328237
424	N	H	0.852815563824
75	T	I	0.852355958938
276	G	E	0.847107321845
242	R	S	0.840283949067
158	S	K	0.839981319634
94	S	L	0.839569294903
137	E	S	0.835997208059
104	N	D	0.832716314915
220	S	F	0.831161990018
275	R	I	0.831025624176
140	W	C	0.829600592041
169	K	T	0.822375451411
386	N	Y	0.82115165803
278	E	D	0.819667443568
148	V	D	0.811766314317
145	F	N	0.811160462597
509	S	I	0.810938855357
345	L	P	0.808093246623
414	N	A	0.807976123509
554	C	V	0.796337707558
380	D	Y	0.793730773788
378	A	T	0.78940194579
129	E	G	0.788990254331
8	L	M	0.788549477486
536	V	A	0.786318167521
289	H	L	0.784064247422
14	A	R	0.780144605375
432	L	Y	0.780032828436
236	V	S	0.777248892784
142	N	A	0.776515734843
410	G	V	0.767506675344
103	E	K	0.756174759573
344	G	D	0.756058183517
60	K	R	0.751505975117
511	L	F	0.750811877474
301	A	S	0.744777024258
324	R	M	0.74463467185
130	R	K	0.742535944997
136	K	I	0.741919196747
387	A	S	0.73550896828
100	P	A	0.732842372156
376	G	V	0.732612250907
239	Q	M	0.731619171024
89	P	I	0.725375596698
364	W	C	0.724711175432
265	I	V	0.724609674702
294	K	N	0.722401707892
427	V	S	0.719640905947
111	D	E	0.711797716069
541	V	L	0.70995209529
136	K	G	0.709430539728
103	E	Q	0.708403159512
38	E	D	0.707979002298
279	S	P	0.706599459031
119	R	M	0.706215782747
303	N	T	0.700468193375
506	S	K	0.694325783236
392	T	K	0.689573411351
482	E	A	0.688374082283
372	E	A	0.685085965036
318	E	L	0.681142444696
236	V	I	0.67902878376
244	N	Q	0.670794528896
283	T	I	0.668569924722
347	G	V	0.666121241196
467	S	A	0.662849384346
105	G	V	0.65604194566
75	T	A	0.655853671936
83	E	N	0.65505211986
560	Q	H	0.654588555473
483	F	V	0.654540263316
535	T	A	0.652341657368
138	S	I	0.644394921687
367	Y	H	0.643948676428
11	A	H	0.641791496332
156	G	M	0.64119842937
529	I	S	0.633023312256
375	S	Y	0.630994228851
99	T	G	0.630491573884
255	T	Y	0.627549813097
309	Q	H	0.627325896474
215	V	A	0.622816770013
76	G	V	0.615940986278
460	N	T	0.613959607435
280	G	C	0.612826830454
499	T	A	0.609652122326
30	T	A	0.609412172384
197	H	Y	0.605251117923
257	I	T	0.603984486524
173	S	H	0.596064168099
377	Y	G	0.595714009364
221	N	Q	0.590737658608
106	A	S	0.589604656381
518	G	F	0.587709502662
561	C	Y	0.582735351
510	K	E	0.577677477154
409	V	M	0.569441720902
439	A	V	0.567347522432
436	T	A	0.566245946048
409	V	L	0.564057624229
526	V	G	0.561052189533
103	E	V	0.5607196235
115	Y	R	0.559983001314
324	R	S	0.556845012441
2	K	V	0.555971039139
538	S	I	0.553477553779
202	D	T	0.551996070639
201	S	R	0.551932623754
49	L	Q	0.54648849021
116	E	G	0.545862792804
217	V	A	0.545281844962
349	I	S	0.544834178003
64	I	L	0.543721230907
104	N	L	0.54363367945
329	R	S	0.542923582666
394	K	N	0.542073328382
145	F	G	0.540543115311
419	R	S	0.539551372691
536	V	L	0.537825999724
158	S	E	0.535897903422
154	H	G	0.530541882374
94	S	F	0.529647413894
340	I	Q	0.528447634991
141	P	L	0.527549141202
163	N	K	0.52525458925
268	W	C	0.523151964589
187	K	E	0.522992878839
552	W	C	0.522728492497
304	S	I	0.521903302295
147	G	V	0.517343110104
120	E	D	0.514992231653
317	G	V	0.514650108685
331	V	F	0.510316591683
52	D	Y	0.509553713419
59	C	R	0.507095462563
323	V	F	0.502523280873
280	G	V	0.50229640721
89	P	A	0.499984133378
389	N	D	0.499423551337
155	R	A	0.499103403213
467	S	L	0.498985304383
164	L	F	0.497148778339
178	T	R	0.497002507706
538	S	C	0.495734320861
548	A	P	0.49567189892
141	P	S	0.494439260444
151	S	P	0.492973574774
374	G	E	0.491852800379
73	N	K	0.49070949181
544	V	F	0.487682540075
146	N	T	0.487599767395
542	L	P	0.486013465111
361	I	T	0.483898444156
556	N	D	0.481989069225
107	C	R	0.481332106605
157	K	P	0.480672291844
157	K	C	0.480672291844
485	H	L	0.480426934472
138	S	L	0.479999165753
494	S	I	0.473485932344
518	G	P	0.472061760919
515	K	G	0.47181882905
194	G	C	0.471337193486
147	G	P	0.470224751634
490	E	A	0.469310501878
513	R	M	0.466858850783
278	E	I	0.465964861355
137	E	P	0.465669823526
47	V	F	0.465367125018
166	W	C	0.465097072117
8	L	C	0.465082154102
452	D	A	0.464622611576
548	A	E	0.463270534821
420	M	I	0.461149314792
258	F	I	0.461143248518
313	P	H	0.457224982414
144	T	I	0.457180810212
68	Q	S	0.456840973351
150	V	W	0.455881675636
24	Y	D	0.451513467197
269	Y	C	0.451482463594
115	Y	S	0.451457146108
336	N	D	0.451392543252
80	G	E	0.449764758323
225	R	G	0.449430858546
167	L	Q	0.449213279494
479	G	Q	0.449120962155
82	P	S	0.448932823633
288	M	I	0.448271202295
159	S	I	0.446032400191
285	N	S	0.445811864134
428	D	L	0.445237954037
137	E	V	0.444509990726
272	A	S	0.444345699705
325	S	I	0.44402397649
86	S	A	0.443771336326
106	A	T	0.442835683168
531	A	S	0.441147744865
494	S	G	0.440931884681
77	W	C	0.439585850493
387	A	D	0.438018444384
310	N	S	0.436054520689
16	D	V	0.435172773047
304	S	R	0.433961735603
508	E	D	0.433004818814
84	C	Y	0.431130602358
525	G	R	0.431002192359
22	I	T	0.430307976559
55	N	D	0.429112342093
23	G	V	0.427760670717
112	L	T	0.425419999212
344	G	V	0.424924970078
553	M	L	0.420688379896
83	E	S	0.418035240965
461	L	P	0.414914959871
203	E	Q	0.414809022904
427	V	K	0.414355114448
264	L	I	0.412009290796
51	E	G	0.411544460481
274	S	L	0.410657388372
119	R	S	0.410004004745
362	D	Y	0.408097676162
23	G	C	0.40760462867
274	S	I	0.406289471573
154	H	Y	0.406147050012
291	C	F	0.403820010419
104	N	E	0.402103486481
373	Q	K	0.40205688565
289	H	N	0.401892349956
114	D	Y	0.401092948518
18	D	Y	0.40079051919
448	E	K	0.399330182122
178	T	I	0.398736089168
122	L	V	0.397113089681
286	A	I	0.396909128198
80	G	V	0.39494568919
125	V	T	0.393427745231
374	G	V	0.392752522312
383	S	A	0.388449290686
457	N	D	0.387425867254
306	L	F	0.386525875929
123	S	I	0.386506411444
477	G	Q	0.38386885295
380	D	N	0.382436132416
202	D	S	0.381386195019
195	V	F	0.376159649803
244	N	G	0.371478587602
180	S	V	0.371162307014
259	E	D	0.371016884937
396	N	Y	0.369017091017
381	Q	I	0.368667726056
370	Q	H	0.36781861429
290	E	T	0.367269643691
218	A	L	0.366505609168
302	I	M	0.36382884862
13	V	L	0.363553269896
439	A	S	0.362639445016
363	G	V	0.362453348535
153	S	D	0.362052747667
332	T	A	0.360915950811
395	V	L	0.359404034268
525	G	H	0.356429200033
482	E	W	0.356231277618
266	A	S	0.355905191649
183	N	K	0.355438226324
336	N	Q	0.354883370273
377	Y	H	0.353962684736
386	N	T	0.353331011469
72	C	Y	0.353062418296
544	V	D	0.352886700902
347	G	E	0.352229863481
333	G	V	0.352092968618
57	K	N	0.350744244333
238	D	Y	0.350665003367
212	N	K	0.349152852385
211	G	R	0.348202362905
202	D	Y	0.345812923689
189	V	F	0.344432794393
319	C	Y	0.342736620372
452	D	Y	0.342046745217
173	S	R	0.341981653307
61	L	W	0.340223847926
87	L	P	0.34002669542
36	I	V	0.339738874957
99	T	P	0.33904078348
230	I	P	0.335403322207
6	L	P	0.334996873167
375	S	A	0.331935611868
205	Q	K	0.32367808332
276	G	W	0.323306907914
267	P	Q	0.323219135862
132	E	V	0.322638003019
500	Y	S	0.320704859389
148	V	E	0.319671095658
505	Y	C	0.318803104736
304	S	G	0.317801240686
253	G	L	0.317481914252
121	Q	K	0.316550272451
529	I	G	0.314602783355
4	K	Y	0.313846752103
558	S	P	0.312709937673
560	Q	K	0.310275231486
445	L	P	0.308960621997
361	I	Y	0.308915254084
60	K	T	0.308397488446
105	G	R	0.306555298307
230	I	M	0.303728574474
145	F	Y	0.303378387864
154	H	F	0.303376454415
41	V	E	0.302729149589
85	D	Y	0.30271950618
531	A	E	0.302553889843
314	V	H	0.302259103749
16	D	A	0.301971024818
251	E	Q	0.299284973392
493	E	S	0.298410737784
135	P	T	0.297176737902
546	L	M	0.295399148019
25	H	N	0.295051026154
328	L	S	0.294652880404
427	V	A	0.293203163558
526	V	A	0.292271866596
306	L	I	0.29021848282
312	H	Q	0.290051973018
225	R	I	0.290021842412
354	E	K	0.286278262079
473	A	S	0.285790491666
155	R	W	0.281810292391
41	V	A	0.281408716003
429	D	M	0.281275859729
202	D	I	0.281029692684
155	R	F	0.278698037392
233	R	G	0.277701625081
135	P	I	0.277417687597
354	E	I	0.276659873998
35	T	I	0.276597377095
519	V	A	0.275627057224
211	G	S	0.274680215461
177	L	P	0.274347760811
379	A	S	0.273516577709
111	D	Y	0.273193823196
374	G	A	0.26983619331
325	S	N	0.269718962381
468	Q	G	0.269401035951
50	L	I	0.269261949291
77	W	G	0.268889316095
16	D	G	0.268699822315
172	D	L	0.268135748033
244	N	D	0.266314401932
5	L	G	0.265942773968
19	T	W	0.265259165969
280	G	D	0.263988531062
60	K	L	0.261768808811
388	I	F	0.260496255103
404	T	N	0.260410413818
102	S	Y	0.259537421077
382	K	Y	0.258912458688
445	L	F	0.258065586592
59	C	F	0.25701161257
524	M	V	0.256465474288
243	M	T	0.255893596029
235	K	V	0.252911109501
338	P	Q	0.251604969769
277	F	K	0.251556502393
311	I	M	0.250540467562
173	S	G	0.250367029032
261	T	I	0.249269969403
180	S	K	0.246265580554
85	D	G	0.245617003683
262	G	C	0.245044439071
300	G	V	0.244968291083
271	F	L	0.244324368722
241	G	E	0.243896878467
216	S	P	0.243133551453
313	P	T	0.243132254331
351	G	C	0.240756255218
45	H	N	0.239942225132
224	R	M	0.239849533513
523	S	F	0.239792225938
194	G	V	0.238684259865
387	A	V	0.237281625784
350	A	S	0.237092815465
154	H	Q	0.236881609751
152	C	F	0.236134387306
475	E	L	0.235303519751
370	Q	R	0.2352339462
60	K	A	0.233252874468
430	G	V	0.231008100256
125	V	L	0.230820187711
473	A	V	0.229699333631
361	I	V	0.229687026105
336	N	K	0.229629773139
32	T	I	0.227727121851
239	Q	K	0.22751388701
355	G	V	0.227043016947
564	C	F	0.226585745626
556	N	K	0.225877059124
404	T	S	0.225382021797
94	S	P	0.225292276977
298	P	T	0.224561288015
155	R	Q	0.224421342577
279	S	F	0.223763761061
143	H	Q	0.223373370741
456	L	S	0.221471287941
291	C	Y	0.221235084764
211	G	V	0.21925111935
296	Q	R	0.217639723436
33	V	F	0.216794834122
237	R	I	0.216607838694
386	N	A	0.216096533565
197	H	Q	0.215871833711
112	L	H	0.215762304475
162	R	N	0.213847212693
44	T	K	0.213831204115
158	S	C	0.213513263939
555	S	F	0.213243613096
349	I	V	0.212374867417
517	D	S	0.212334688161
249	L	F	0.210524694513
215	V	F	0.209844857728
548	A	V	0.209393865746
270	A	S	0.207942983495
508	E	G	0.206199403627
56	G	V	0.206150591107
220	S	A	0.206040177647
267	P	T	0.205818462156
405	Q	V	0.205398857631
473	A	D	0.204011513758
313	P	Q	0.20353661181
359	G	E	0.202792389895
227	T	R	0.201901791656
238	D	N	0.201638069662
187	K	T	0.201490561687
124	S	P	0.201149216798
65	A	S	0.200751271421
88	L	P	0.199831107582
284	S	P	0.199796245797
211	G	F	0.199602979111
57	K	F	0.199190797151
42	A	V	0.199189869551
376	G	C	0.198367556553
368	H	N	0.197906560053
459	K	N	0.197634839038
253	G	T	0.196773926599
34	D	E	0.196686378949
553	M	I	0.195498193668
540	L	A	0.195183549139
201	S	N	0.194425249477
485	H	Y	0.194313090028
156	G	P	0.19344890629
388	I	N	0.193133400283
156	G	Y	0.191457712751
561	C	S	0.191338291046
335	R	G	0.191221033966
465	V	L	0.19007395812
51	E	K	0.189773726109
183	N	S	0.18968513178
421	E	K	0.189551262389
344	G	C	0.189332402497
107	C	F	0.188577256534
311	I	L	0.188426030561
480	C	W	0.187811947467
21	C	R	0.18704646063
439	A	E	0.186881932227
104	N	R	0.186388899649
237	R	F	0.185893652275
30	T	N	0.185528355412
242	R	V	0.184693799048
252	P	T	0.184319009
205	Q	H	0.184033687529
223	N	R	0.183523848882
318	E	D	0.180059309326
274	S	D	0.178679611289
440	E	K	0.178131986438
4	K	L	0.176523240148
513	R	G	0.175393923611
291	C	S	0.175322199898
174	Y	D	0.17526985444
287	S	L	0.174199902271
193	W	R	0.173986163736
2	K	L	0.173606135667
156	G	C	0.173269725618
156	G	I	0.173269725618
156	G	W	0.173269725618
156	G	F	0.173269725618
415	N	A	0.17160104846
441	L	S	0.169328829827
229	E	K	0.168907600977
107	C	G	0.168772559709
492	M	L	0.168079098516
537	A	S	0.167767485874
149	T	A	0.167605197404
253	G	V	0.167297627043
131	F	S	0.166949992136
299	Q	T	0.166765240851
517	D	I	0.166463844229
51	E	D	0.164318475234
447	N	H	0.162679202417
217	V	L	0.162664646699
101	N	H	0.161966850434
295	C	Y	0.161815973783
410	G	C	0.161377955719
202	D	V	0.161369219918
108	Y	H	0.161353920587
38	E	K	0.159706467576
318	E	G	0.159292832374
49	L	M	0.159091887316
241	G	R	0.158907520955
224	R	S	0.158688286997
190	L	P	0.158192170332
527	Y	C	0.158190136124
485	H	Q	0.157668698233
206	S	R	0.15728655184
276	G	Q	0.156671825496
204	Q	R	0.156399982865
103	E	I	0.155429866641
556	N	S	0.155213786392
453	F	S	0.154926229494
20	I	V	0.154532273042
443	V	F	0.154519935947
144	T	P	0.15413436992
97	V	L	0.153314266953
479	G	V	0.152613617372
247	W	C	0.152540877803
213	A	G	0.152518747545
198	P	L	0.152385888524
66	P	Q	0.15196036091
367	Y	C	0.151500732273
27	N	K	0.151031754769
539	S	P	0.150780748069
428	D	M	0.15059996776
2	K	S	0.150573160477
130	R	I	0.150386571271
312	H	R	0.150097684259
268	W	L	0.149741021086
141	P	T	0.149330563976
559	L	S	0.148803885508
194	G	S	0.14871610518
341	Q	K	0.14809633916
434	I	S	0.147070056131
405	Q	K	0.146460626481
232	A	R	0.146041389366
534	S	P	0.145970764847
106	A	G	0.14505589721
408	A	F	0.144824196411
393	N	S	0.143575329574
397	S	F	0.143222634768
563	I	V	0.141616419399
72	C	F	0.141486321323
97	V	A	0.13990516792
554	C	Y	0.139829920784
24	Y	H	0.139545105684
63	G	V	0.138967613043
101	N	Y	0.138919535622
98	E	G	0.138748253914
492	M	T	0.138318280291
14	A	D	0.137903962474
246	Y	N	0.137489747089
383	S	I	0.136882601711
17	A	T	0.136606648878
563	I	M	0.136166581122
526	V	S	0.135497622437
432	L	Q	0.135469067417
90	A	V	0.135037485935
161	Y	F	0.134974338898
313	P	L	0.134718110004
276	G	V	0.134650206564
193	W	C	0.132494476335
557	G	W	0.132446791281
48	N	H	0.131923024187
295	C	F	0.130099722569
506	S	V	0.129288302363
114	D	G	0.129212447724
551	F	C	0.128577520314
224	R	L	0.128227175652
560	Q	L	0.12811943557
467	S	C	0.127986223898
43	V	L	0.127185371699
200	S	N	0.12695710752
487	C	F	0.126887390527
165	L	Q	0.12630188118
190	L	I	0.126136346189
75	T	D	0.125997473219
142	N	K	0.125892117201
365	Y	H	0.125428119607
433	D	Y	0.124836406061
338	P	T	0.12433858863
161	Y	D	0.124109145417
149	T	I	0.123844547747
68	Q	K	0.123804417998
552	W	R	0.123376866324
16	D	E	0.123264042537
479	G	E	0.122646110294
203	E	K	0.122504139674
93	W	G	0.12240199933
445	L	K	0.12220975564
485	H	N	0.122026353179
517	D	G	0.121719409882
331	V	S	0.121267337972
399	I	L	0.119469420919
330	M	I	0.11904576402
393	N	K	0.118476711824
427	V	F	0.118174377075
305	N	Y	0.117954458182
212	N	D	0.117769914508
313	P	S	0.117587235701
330	M	T	0.116778987419
162	R	C	0.115669968775
402	M	K	0.115473461179
52	D	G	0.115292238632
433	D	G	0.115068928993
172	D	A	0.114843831785
279	S	Y	0.114509918659
141	P	F	0.114451812457
314	V	P	0.114300190738
513	R	Q	0.114146324224
320	P	T	0.113687163527
508	E	Q	0.113399427146
267	P	S	0.113188073867
298	P	S	0.113093208821
78	L	V	0.112763067241
251	E	G	0.112078146776
118	L	M	0.111859707519
69	L	F	0.111841893291
539	S	L	0.111641050132
30	T	P	0.111591187677
7	V	F	0.111194741084
15	T	K	0.111033227069
477	G	V	0.110477760829
229	E	T	0.110378577362
155	R	Y	0.110195678464
121	Q	H	0.108734745008
241	G	V	0.10805817817
199	S	A	0.107835877075
370	Q	K	0.10706938898
527	Y	D	0.106904684413
194	G	R	0.106824386377
54	H	Y	0.106778435632
73	N	D	0.106548326791
166	W	G	0.10647696246
366	G	A	0.105980432986
42	A	E	0.105580996566
132	E	G	0.10421002322
556	N	H	0.103783355198
53	S	I	0.103638024874
241	G	W	0.103464266867
503	P	Q	0.103036982653
455	D	H	0.10292645912
120	E	V	0.102909257078
196	H	R	0.102842072277
435	W	C	0.10275503958
540	L	P	0.102299546672
321	K	E	0.101235046473
49	L	P	0.101138302311
474	K	M	0.100023247676
144	T	G	0.0994517390943
85	D	E	0.0989976091517
26	A	S	0.0985630417983
408	A	P	0.0982607481039
29	S	L	0.0982083056945
452	D	H	0.0978334130143
176	K	N	0.0977710512638
448	E	D	0.0977264100124
38	E	G	0.0970093578387
315	T	I	0.0967160032696
341	Q	H	0.0964393204827
348	A	G	0.0960890074208
332	T	K	0.0959042835403
45	H	Y	0.095799035701
369	H	N	0.0955043144008
190	L	F	0.0953314415542
427	V	L	0.0950719872051
429	D	E	0.0950577196931
533	Y	S	0.094888936412
315	T	K	0.0945768679057
6	L	F	0.0943148468674
270	A	D	0.094284626945
301	A	G	0.094201391267
403	N	K	0.0934390138937
309	Q	P	0.0928271342619
559	L	F	0.0923184061383
559	L	W	0.0920170074228
144	T	K	0.0917169664905
219	S	Y	0.091425251913
35	T	P	0.0913652370389
353	I	F	0.0910260792219
533	Y	N	0.0909861806953
356	G	E	0.089849638712
355	G	W	0.0896492030013
34	D	Y	0.0892975556874
329	R	M	0.089184745373
423	L	F	0.0891522720915
162	R	K	0.0889398714703
41	V	L	0.0888709048759
437	Y	H	0.088008497686
516	I	T	0.0880038680932
114	D	Q	0.0875420228756
261	T	K	0.0869996810479
46	S	A	0.086572659726
137	E	K	0.0863508715595
112	L	P	0.0861899945962
79	L	W	0.086073445728
227	T	P	0.0859895896915
435	W	R	0.0859127048634
262	G	D	0.0859080498306
84	C	F	0.0856754268497
489	N	S	0.0855114695233
456	L	E	0.0849834916975
320	P	Q	0.084648156568
394	K	R	0.0844765189445
448	E	V	0.0843735693665
352	F	L	0.084133794127
451	L	S	0.0839796012233
510	K	Q	0.0837833079634
491	C	S	0.083747819215
454	H	P	0.0832668062143
354	E	D	0.08316576717
43	V	G	0.0831570655958
70	G	M	0.081505285922
77	W	L	0.0813482003417
335	R	I	0.0807200723218
132	E	D	0.0806076333769
146	N	W	0.0800239418597
146	N	C	0.0800239418597
146	N	L	0.0800239418597
146	N	S	0.0800239418597
146	N	I	0.0800239418597
11	A	E	0.0800111629803
106	A	N	0.0796044370481
134	F	L	0.079418344154
19	T	I	0.0793277867028
516	I	M	0.079231320403
248	T	A	0.0790540523757
31	D	Y	0.0789569642223
104	N	A	0.0786835826059
480	C	R	0.0785053155237
30	T	I	0.0784673269726
385	Q	R	0.078457583713
434	I	T	0.0782604195937
470	K	T	0.0781557684696
55	N	K	0.0774260006907
532	I	R	0.0774257241973
232	A	T	0.0774053403873
136	K	H	0.0771295350645
132	E	K	0.0771165764133
191	V	E	0.0765892293257
9	L	F	0.0765771163139
140	W	R	0.0760293458322
534	S	L	0.075874720538
109	P	S	0.0754688176017
372	E	K	0.0749301424003
436	T	I	0.074462100855
273	L	P	0.0744552659671
116	E	A	0.0743678600954
248	T	N	0.0739543867956
42	A	T	0.073846996899
554	C	G	0.0736800125637
211	G	P	0.0734486631953
107	C	W	0.072900612534
491	C	F	0.0724496278557
388	I	S	0.0723910862321
148	V	K	0.0714488930702
148	V	C	0.0714488930702
148	V	W	0.0714488930702
148	V	R	0.0714488930702
148	V	Y	0.0714488930702
148	V	P	0.0714488930702
148	V	Q	0.0714488930702
148	V	F	0.0714488930702
148	V	G	0.0714488930702
148	V	H	0.0714488930702
74	I	V	0.071340121141
117	E	Q	0.0710956064569
264	L	V	0.0705552749861
13	V	G	0.070391283544
397	S	P	0.0703827760174
115	Y	N	0.0703079060762
562	R	G	0.0702730382305
203	E	D	0.069872008567
133	I	V	0.0697718938617
242	R	W	0.0691184355576
290	E	V	0.0688815479564
302	I	R	0.0687199725699
332	T	I	0.0681556755255
533	Y	C	0.0675749791334
193	W	L	0.0675233152624
18	D	E	0.0669493740813
238	D	S	0.0667672311304
508	E	K	0.0666463043529
454	H	L	0.0664231784259
490	E	Q	0.0663752361708
8	L	P	0.0662025258916
149	T	K	0.0661496396033
160	F	C	0.066145476627
181	Y	C	0.0656651771178
547	G	V	0.0656222109491
450	T	I	0.0653500450257
339	S	F	0.065285208027
429	D	Y	0.065241885954
28	N	D	0.0641725562333
12	F	I	0.0629082746617
21	C	S	0.0627957681569
110	G	R	0.0627284709045
118	L	R	0.0624961682329
423	L	V	0.0623647753435
229	E	L	0.0620628741132
414	N	K	0.0620354144517
275	R	C	0.0617000634654
142	N	H	0.0615271792095
271	F	S	0.0615130500107
553	M	R	0.0609395909777
282	I	N	0.060790204449
20	I	T	0.0606734305153
417	E	K	0.060006432036
211	G	K	0.0600012315135
78	L	P	0.0599995929904
111	D	N	0.0599867385327
44	T	I	0.0594959193894
501	D	N	0.0594640136131
283	T	N	0.0590889533455
94	S	Y	0.0588330275573
355	G	E	0.0588227512764
363	G	A	0.058722300039
513	R	S	0.0582506601023
152	C	S	0.0581834298976
292	N	K	0.057962598232
526	V	T	0.0578185507853
56	G	E	0.0576683244214
469	L	P	0.0573047060569
259	E	A	0.0572896240716
494	S	R	0.0571962239925
532	I	S	0.0568525913411
231	A	D	0.0566676454797
297	T	L	0.0563183360217
225	R	S	0.055935346632
25	H	R	0.0558597871825
250	L	P	0.0557486968345
475	E	V	0.0551370294054
71	K	Q	0.054998532462
263	N	T	0.0545245043564
43	V	E	0.0541423992223
330	M	V	0.053715730129
243	M	K	0.0535724318663
244	N	T	0.0533237981655
373	Q	H	0.0531667945709
523	S	I	0.0525179849172
419	R	W	0.052480260139
91	R	I	0.0523132069528
17	A	G	0.0522886304022
389	N	H	0.0521306616179
69	L	V	0.0521091656304
148	V	N	0.0510785469775
65	A	G	0.0509524012672
365	Y	C	0.0509470584262
307	P	L	0.0508330244832
246	Y	C	0.0504592191826
458	V	L	0.050430516955
532	I	M	0.0500342250166
298	P	L	0.0500161619069
20	I	R	0.049672082188
144	T	A	0.0496598037938
247	W	L	0.049060448905
108	Y	N	0.0489942451315
533	Y	D	0.0488668516762
449	R	K	0.0487194674453
336	N	S	0.0486096277877
196	H	Y	0.0478371719038
348	A	S	0.0477776273578
83	E	F	0.0473852377499
294	K	V	0.0473791016163
148	V	M	0.0472451743355
133	I	M	0.0470975309403
269	Y	N	0.047082644273
194	G	D	0.047024414434
535	T	P	0.0470178371306
426	K	S	0.0469769940049
515	K	Q	0.046959987389
146	N	M	0.0469237347193
82	P	T	0.0469142016223
122	L	S	0.0466456038343
261	T	N	0.04642180349
320	P	L	0.0461830588783
500	Y	N	0.0460937097421
183	N	H	0.0458990004172
159	S	T	0.0457937655367
66	P	L	0.0453902779418
208	Y	H	0.0453533824605
134	F	I	0.0451603991464
18	D	V	0.0450051906849
438	N	S	0.0449384628843
200	S	K	0.0447723673803
234	P	A	0.0443201790182
26	A	V	0.0442461917705
422	N	I	0.0439905775363
61	L	M	0.0436781692597
426	K	E	0.0435698466878
428	D	Y	0.0434136079305
283	T	P	0.0433308827876
149	T	R	0.0431205629487
198	P	Q	0.0430216270988
487	C	R	0.0428172120359
109	P	Q	0.0420417300772
108	Y	D	0.0418529322769
32	T	N	0.0412688844047
314	V	G	0.0412315089586
475	E	K	0.0405624487628
360	M	I	0.0402207467573
362	D	G	0.0400744698567
275	R	G	0.040064849659
399	I	T	0.0400023626132
398	V	F	0.0399917374062
256	I	T	0.0399694538992
465	V	E	0.039641499602
487	C	S	0.0396273393325
554	C	R	0.039608287219
1	M	R	0.0395696917422
63	G	R	0.0394036484451
82	P	Q	0.0393227439557
154	H	R	0.039244561904
26	A	T	0.0392410494943
31	D	A	0.0391516174906
294	K	F	0.0390691789488
86	S	Q	0.0386912448687
394	K	M	0.0385971751493
563	I	K	0.038428581828
35	T	A	0.038097109183
480	C	F	0.038028715391
418	K	N	0.0379870384845
333	G	R	0.037549965
24	Y	N	0.0375442259637
219	S	G	0.036589592489
510	K	N	0.0365030365953
440	E	Q	0.0363416261216
376	G	D	0.03622805382
214	Y	C	0.0361815249768
93	W	S	0.0360089831357
565	I	V	0.0359512329655
348	A	T	0.0358921713231
449	R	T	0.0358698575808
160	F	V	0.035862846859
96	I	S	0.0357882279515
96	I	L	0.035755127692
28	N	K	0.0357065396973
413	F	I	0.035656074559
196	H	D	0.0349810298132
472	N	T	0.034235362459
345	L	R	0.0341286961902
260	A	E	0.0341102020593
104	N	G	0.033982783364
104	N	Q	0.033982783364
104	N	M	0.033982783364
104	N	P	0.033982783364
553	M	T	0.033850813569
521	L	S	0.0336785411323
336	N	T	0.0335966027423
297	T	P	0.033314950058
311	I	R	0.0329791912504
218	A	G	0.0323988835794
390	G	T	0.0321472169823
342	Y	C	0.0321187853324
335	R	K	0.0320850983597
84	C	S	0.0317740282395
447	N	S	0.0317116553576
449	R	M	0.0312515214693
366	G	D	0.0311989620197
325	S	G	0.0311168623928
308	F	C	0.0309995032147
448	E	A	0.0308300539717
79	L	F	0.0306028256805
31	D	K	0.0305601524513
75	T	S	0.0305355313651
352	F	S	0.0304107449797
7	V	T	0.0301350748371
115	Y	G	0.0299998886113
521	L	F	0.0299608041915
38	E	V	0.0299589953558
371	N	I	0.0298706171646
59	C	Y	0.0296043183063
492	M	K	0.0295655379693
166	W	R	0.029538144333
146	N	G	0.0294604919672
260	A	V	0.0293668451641
109	P	T	0.029329379174
282	I	M	0.0292172057119
414	N	V	0.0291756691695
422	N	H	0.0290046970349
382	K	P	0.0286279988782
154	H	M	0.0284211313552
263	N	S	0.0284040311446
50	L	P	0.0282718035431
505	Y	N	0.027834173232
422	N	Y	0.0278037173008
533	Y	Q	0.0277495906158
552	W	L	0.027732715677
133	I	Y	0.0276919218761
297	T	I	0.0276212651585
490	E	G	0.0271639582167
329	R	T	0.026657449013
470	K	M	0.0266013878788
62	K	E	0.0265788894546
135	P	L	0.0264979557091
398	V	D	0.0258790486237
136	K	C	0.0258123581228
564	C	W	0.0255394506659
496	R	I	0.0255318414065
292	N	T	0.0255011416907
258	F	L	0.0253063339325
431	F	Y	0.0246572849809
171	G	V	0.0246327323641
418	K	T	0.024591268187
546	L	P	0.0242296941106
446	E	D	0.0241438279714
333	G	D	0.0240931571592
422	N	K	0.0239032136556
469	L	F	0.0237266007627
98	E	K	0.023689909441
564	C	R	0.0235888314882
82	P	L	0.0234511968574
23	G	S	0.0233419666057
418	K	A	0.0232903872559
291	C	R	0.0231600076825
298	P	A	0.0227634199363
502	Y	D	0.0226273717692
150	V	E	0.0222563570294
161	Y	C	0.0220119540137
253	G	F	0.0219960068675
323	V	A	0.0218625429286
195	V	D	0.0218498021822
447	N	K	0.0217088269349
37	L	I	0.0216790366223
217	V	G	0.0216067967566
133	I	K	0.0213384350227
204	Q	K	0.02130671385
411	K	N	0.0212293746419
123	S	R	0.0209640120763
565	I	T	0.0209622567957
548	A	G	0.0209547672887
504	K	I	0.0205547900986
81	N	D	0.0203764895718
109	P	R	0.0200676673943
343	R	I	0.0197270104967
484	Y	N	0.0196615064743
20	I	K	0.0194565452392
154	H	C	0.0194266972876
255	T	K	0.0193784795767
16	D	Y	0.019350003267
23	G	D	0.019285053678
46	S	C	0.0191425418716
120	E	R	0.0186612118022
345	L	S	0.0186289891481
485	H	P	0.0186241595315
349	I	T	0.0182754384913
192	L	R	0.0182589702291
57	K	H	0.0180517755221
40	N	K	0.018041930036
346	F	Y	0.0178177528184
2	K	E	0.0177115671113
491	C	R	0.0173220309558
481	F	S	0.017202917269
130	R	S	0.017187835937
18	D	N	0.0170834280118
513	R	H	0.0169474993211
528	Q	S	0.0168521341417
501	D	H	0.0167913450723
227	T	N	0.01673961261
359	G	R	0.0166640040338
147	G	E	0.016615491966
340	I	N	0.0166114525806
252	P	S	0.0164510690003
361	I	S	0.016280596299
361	I	H	0.016280596299
361	I	R	0.016280596299
361	I	Q	0.016280596299
361	I	C	0.016280596299
361	I	D	0.016280596299
361	I	M	0.016280596299
361	I	E	0.016280596299
361	I	P	0.016280596299
361	I	N	0.016280596299
361	I	A	0.016280596299
361	I	G	0.016280596299
238	D	A	0.0162571592025
238	D	Q	0.0162571592025
238	D	R	0.0162571592025
238	D	L	0.0162571592025
238	D	P	0.0162571592025
238	D	K	0.0162571592025
238	D	M	0.0162571592025
238	D	F	0.0162571592025
238	D	H	0.0162571592025
238	D	W	0.0162571592025
238	D	C	0.0162571592025
238	D	V	0.0162571592025
238	D	I	0.0162571592025
148	V	A	0.0159725995693
338	P	L	0.0158053026405
108	Y	C	0.0157337256353
136	K	R	0.0156956524277
461	L	F	0.0156774813103
472	N	Y	0.0156318161227
460	N	Y	0.0155982029688
558	S	H	0.0155869852801
385	Q	K	0.0154014819463
556	N	T	0.01536517794
134	F	V	0.0152839245691
542	L	R	0.0152058721222
331	V	D	0.0151382086316
358	T	P	0.0150629769562
193	W	S	0.0150298967175
458	V	A	0.0146902728543
534	S	T	0.0143022598332
341	Q	R	0.0142749095501
267	P	L	0.0137159158188
381	Q	N	0.013669045427
381	Q	D	0.013669045427
381	Q	T	0.013669045427
381	Q	P	0.013669045427
381	Q	C	0.013669045427
381	Q	G	0.013669045427
381	Q	W	0.013669045427
381	Q	S	0.013669045427
381	Q	E	0.013669045427
361	I	F	0.0136584552918
142	N	Y	0.0136108690363
413	F	Y	0.0134956087193
21	C	F	0.0134755107482
37	L	M	0.0133234335967
37	L	W	0.0133234335967
37	L	F	0.0133234335967
37	L	N	0.0133234335967
37	L	H	0.0133234335967
37	L	K	0.0133234335967
37	L	E	0.0133234335967
37	L	C	0.0133234335967
37	L	D	0.0133234335967
530	L	F	0.0131750397073
7	V	G	0.0128477011915
1	M	K	0.0127035440322
548	A	F	0.0126113211389
548	A	I	0.0126113211389
548	A	N	0.0126113211389
548	A	Q	0.0126113211389
548	A	L	0.0126113211389
548	A	M	0.0126113211389
548	A	K	0.0126113211389
548	A	Y	0.0126113211389
548	A	H	0.0126113211389
548	A	D	0.0126113211389
548	A	T	0.0126113211389
548	A	R	0.0126113211389
548	A	W	0.0126113211389
548	A	C	0.0126113211389
236	V	D	0.0121999125999
236	V	P	0.0121999125999
236	V	G	0.0121999125999
396	N	S	0.0120759471373
150	V	Q	0.0120590961313
432	L	W	0.0120389867197
236	V	Y	0.0120339179956
420	M	E	0.0119643528229
309	Q	E	0.0117722663317
411	K	R	0.0117158078258
236	V	K	0.0109656573276
83	E	K	0.0107997102344
505	Y	D	0.0107869820019
66	P	S	0.0107339942057
253	G	P	0.0106491048656
253	G	C	0.0106491048656
253	G	W	0.0106491048656
253	G	I	0.0106491048656
253	G	M	0.0106491048656
185	K	T	0.0105965828524
2	K	D	0.0105474869141
2	K	F	0.0105474869141
2	K	W	0.0105474869141
2	K	A	0.0105474869141
24	Y	K	0.0104342993391
544	V	A	0.0103664976742
78	L	Q	0.0103060835116
40	N	Y	0.0102341362405
516	I	K	0.0101492985837
159	S	F	0.00988195393243
159	S	C	0.00988195393243
159	S	Y	0.00988195393243
159	S	W	0.00988195393243
159	S	V	0.00988195393243
159	S	K	0.00988195393243
159	S	P	0.00988195393243
523	S	L	0.00980906337407
281	I	N	0.00971509356218
45	H	L	0.00943949055748
125	V	G	0.009389485991
97	V	G	0.00919038440515
316	I	K	0.00912445342689
367	Y	S	0.00907597379293
263	N	I	0.00906497003994
506	S	Y	0.00905015162126
319	C	S	0.00901600843109
208	Y	F	0.00898514954827
37	L	G	0.00892944674075
557	G	R	0.00888111712033
77	W	R	0.00886683359893
429	D	W	0.00873392808183
552	W	S	0.00869735484865
296	Q	H	0.00869642721298
321	K	C	0.0086217028945
321	K	D	0.0086217028945
321	K	S	0.0086217028945
321	K	P	0.0086217028945
321	K	N	0.0086217028945
321	K	W	0.0086217028945
321	K	F	0.0086217028945
321	K	G	0.0086217028945
321	K	Y	0.0086217028945
446	E	A	0.00860531340847
26	A	E	0.00850063108967
7	V	A	0.00845639969033
277	F	C	0.00834106821658
66	P	T	0.00832290144405
24	Y	G	0.0082459894922
24	Y	P	0.0082459894922
24	Y	I	0.0082459894922
24	Y	E	0.0082459894922
24	Y	A	0.0082459894922
24	Y	W	0.0082459894922
24	Y	V	0.0082459894922
24	Y	R	0.0082459894922
24	Y	Q	0.0082459894922
24	Y	L	0.0082459894922
289	H	R	0.00818797232266
187	K	I	0.00815807339373
32	T	P	0.00784729931193
367	Y	N	0.00782693686735
67	L	M	0.00771549146496
34	D	G	0.00769525328
73	N	I	0.00766714833362
37	L	A	0.00765712286151
124	S	L	0.00762380784046
39	K	Q	0.00758212209678
429	D	H	0.00756562605773
144	T	S	0.00739106064407
526	V	C	0.00735472486588
526	V	W	0.00735472486588
526	V	H	0.00735472486588
526	V	N	0.00735472486588
526	V	Q	0.00735472486588
452	D	E	0.00725533113903
34	D	H	0.00724476911585
39	K	N	0.00713581319481
110	G	W	0.00696956784388
271	F	I	0.00687627358278
452	D	V	0.00687090612863
22	I	L	0.00675859610456
481	F	C	0.00635009932739
146	N	P	0.00631876285053
253	G	Q	0.00599268904039
296	Q	E	0.00590803557723
253	G	Y	0.00571607396872
468	Q	F	0.00568173098173
468	Q	P	0.00568173098173
468	Q	Y	0.00568173098173
468	Q	N	0.00568173098173
468	Q	W	0.00568173098173
468	Q	E	0.00568173098173
477	G	A	0.0053492787943
191	V	G	0.00519881365883
185	K	S	0.00511983967561
185	K	C	0.00511983967561
185	K	P	0.00511983967561
185	K	F	0.00511983967561
185	K	D	0.00511983967561
339	S	C	0.00510031535587
94	S	H	0.00508633202621
94	S	I	0.00508633202621
94	S	E	0.00508633202621
94	S	C	0.00508633202621
94	S	D	0.00508633202621
94	S	K	0.00508633202621
94	S	T	0.00508633202621
94	S	M	0.00508633202621
94	S	N	0.00508633202621
94	S	Q	0.00508633202621
94	S	R	0.00508633202621
94	S	W	0.00508633202621
94	S	V	0.00508633202621
74	I	F	0.00483524863435
124	S	I	0.00472127493523
270	A	V	0.00468785681125
318	E	P	0.00449824155631
318	E	W	0.00449824155631
318	E	Y	0.00449824155631
318	E	F	0.00449824155631
318	E	I	0.00449824155631
318	E	C	0.00449824155631
47	V	N	0.00448963640497
47	V	W	0.00448963640497
47	V	M	0.00448963640497
47	V	G	0.00448963640497
47	V	S	0.00448963640497
47	V	T	0.00448963640497
47	V	E	0.00448963640497
47	V	C	0.00448963640497
47	V	D	0.00448963640497
47	V	K	0.00448963640497
47	V	P	0.00448963640497
47	V	H	0.00448963640497
25	H	D	0.00441712650481
536	V	D	0.00437201988008
526	V	R	0.00415367617598
414	N	Y	0.00413261206191
414	N	M	0.00413261206191
414	N	H	0.00413261206191
414	N	L	0.00413261206191
414	N	C	0.00413261206191
414	N	D	0.00413261206191
414	N	P	0.00413261206191
414	N	I	0.00413261206191
414	N	F	0.00413261206191
414	N	E	0.00413261206191
414	N	Q	0.00413261206191
414	N	T	0.00413261206191
414	N	W	0.00413261206191
414	N	R	0.00413261206191
335	R	T	0.00408655175244
68	Q	H	0.00396919330364
68	Q	W	0.00396919330364
481	F	I	0.00377733553563
44	T	S	0.00375901373626
310	N	T	0.00358926675234
495	V	D	0.00355900266221
495	V	H	0.00355900266221
495	V	F	0.00355900266221
495	V	E	0.00355900266221
495	V	M	0.00355900266221
495	V	C	0.00355900266221
495	V	N	0.00355900266221
495	V	P	0.00355900266221
495	V	R	0.00355900266221
495	V	S	0.00355900266221
495	V	T	0.00355900266221
495	V	W	0.00355900266221
495	V	K	0.00355900266221
495	V	Y	0.00355900266221
495	V	Q	0.00355900266221
155	R	P	0.00350688877051
155	R	C	0.00350688877051
12	F	Y	0.00343743432527
538	S	Y	0.00333034129281
538	S	F	0.00333034129281
538	S	R	0.00333034129281
538	S	M	0.00333034129281
538	S	D	0.00333034129281
538	S	W	0.00333034129281
538	S	L	0.00333034129281
538	S	E	0.00333034129281
538	S	H	0.00333034129281
538	S	Q	0.00333034129281
538	S	P	0.00333034129281
538	S	K	0.00333034129281
115	Y	D	0.0033300408271
115	Y	T	0.0033300408271
115	Y	K	0.0033300408271
115	Y	V	0.0033300408271
115	Y	W	0.0033300408271
115	Y	A	0.0033300408271
115	Y	E	0.0033300408271
115	Y	P	0.0033300408271
115	Y	Q	0.0033300408271
383	S	R	0.00324033523739
509	S	D	0.00322761586443
509	S	F	0.00322761586443
509	S	N	0.00322761586443
509	S	E	0.00322761586443
509	S	W	0.00322761586443
509	S	K	0.00322761586443
509	S	Q	0.00322761586443
509	S	H	0.00322761586443
509	S	Y	0.00322761586443
78	L	F	0.00310513895918
107	C	S	0.00298834478517
460	N	I	0.00288857377472
140	W	H	0.00278734215463
140	W	G	0.00278734215463
140	W	M	0.00278734215463
140	W	I	0.00278734215463
140	W	K	0.00278734215463
140	W	T	0.00278734215463
140	W	Q	0.00278734215463
140	W	N	0.00278734215463
140	W	P	0.00278734215463
140	W	S	0.00278734215463
140	W	V	0.00278734215463
140	W	A	0.00278734215463
140	W	E	0.00278734215463
140	W	D	0.00278734215463
244	N	C	0.00278491161289
244	N	W	0.00278491161289
244	N	E	0.00278491161289
244	N	P	0.00278491161289
392	T	N	0.0027751957154
392	T	L	0.0027751957154
392	T	P	0.0027751957154
392	T	V	0.0027751957154
392	T	D	0.0027751957154
392	T	M	0.0027751957154
392	T	W	0.0027751957154
392	T	Y	0.0027751957154
392	T	G	0.0027751957154
392	T	H	0.0027751957154
392	T	F	0.0027751957154
392	T	I	0.0027751957154
392	T	C	0.0027751957154
467	S	I	0.0026970109965
86	S	K	0.00269323540279
86	S	C	0.00269323540279
86	S	N	0.00269323540279
289	H	K	0.00266961026144
289	H	V	0.00266961026144
289	H	P	0.00266961026144
415	N	E	0.00240592795443
415	N	M	0.00240592795443
415	N	W	0.00240592795443
415	N	D	0.00231998481552
47	V	R	0.00231360357531
172	D	W	0.00227617123075
172	D	H	0.00227617123075
172	D	P	0.00227617123075
172	D	R	0.00227617123075
172	D	M	0.00227617123075
172	D	F	0.00227617123075
172	D	K	0.00227617123075
172	D	C	0.00227617123075
172	D	V	0.00227617123075
188	E	N	0.00220338726649
188	E	W	0.00220338726649
188	E	F	0.00220338726649
188	E	M	0.00220338726649
188	E	Y	0.00220338726649
188	E	C	0.00220338726649
197	H	P	0.00205989384602
197	H	G	0.00205989384602
197	H	V	0.00205989384602
197	H	E	0.00205989384602
357	W	V	0.00204378920434
357	W	K	0.00204378920434
357	W	M	0.00204378920434
357	W	N	0.00204378920434
357	W	T	0.00204378920434
357	W	Y	0.00204378920434
357	W	I	0.00204378920434
357	W	H	0.00204378920434
357	W	D	0.00204378920434
357	W	S	0.00204378920434
357	W	R	0.00204378920434
357	W	P	0.00204378920434
357	W	G	0.00204378920434
357	W	F	0.00204378920434
357	W	E	0.00204378920434
357	W	A	0.00204378920434
357	W	Q	0.00204378920434
196	H	P	0.00197450626611
98	E	D	0.00195401058197
286	A	F	0.00191460516567
286	A	D	0.00191460516567
286	A	Y	0.00191460516567
286	A	M	0.00191460516567
286	A	P	0.00191460516567
286	A	W	0.00191460516567
275	R	D	0.00191169694295
275	R	A	0.00191169694295
275	R	P	0.00191169694295
275	R	M	0.00191169694295
275	R	F	0.00191169694295
275	R	L	0.00191169694295
275	R	V	0.00191169694295
275	R	N	0.00191169694295
275	R	E	0.00191169694295
275	R	W	0.00191169694295
275	R	Q	0.00191169694295
275	R	Y	0.00191169694295
275	R	S	0.00191169694295
236	V	W	0.00189163368054
171	G	Y	0.0018442182066
171	G	C	0.0018442182066
171	G	K	0.0018442182066
171	G	P	0.0018442182066
539	S	A	0.00184130057729
267	P	A	0.00174494154857
179	N	W	0.00157908264264
179	N	H	0.00157908264264
179	N	Y	0.00157908264264
179	N	C	0.00157908264264
179	N	M	0.00157908264264
493	E	C	0.00156008131975
493	E	F	0.00156008131975
493	E	L	0.00156008131975
493	E	M	0.00156008131975
493	E	V	0.00156008131975
493	E	W	0.00156008131975
493	E	P	0.00156008131975
283	T	W	0.00153761932548
283	T	G	0.00153761932548
283	T	H	0.00153761932548
353	I	M	0.00148650648231
353	I	C	0.00148650648231
353	I	K	0.00148650648231
353	I	Y	0.00148650648231
353	I	S	0.00148650648231
353	I	P	0.00148650648231
353	I	A	0.00148650648231
353	I	E	0.00148650648231
353	I	W	0.00148650648231
353	I	R	0.00148650648231
353	I	Q	0.00148650648231
353	I	T	0.00148650648231
353	I	G	0.00148650648231
353	I	H	0.00148650648231
353	I	N	0.00148650648231
353	I	D	0.00148650648231
499	T	W	0.00146633026298
499	T	P	0.00146633026298
499	T	C	0.00146633026298
165	L	K	0.00145618581675
165	L	W	0.00145618581675
165	L	R	0.00145618581675
165	L	T	0.00145618581675
165	L	N	0.00145618581675
165	L	M	0.00145618581675
165	L	Y	0.00145618581675
165	L	C	0.00145618581675
224	R	F	0.0014512159295
224	R	E	0.0014512159295
224	R	Y	0.0014512159295
224	R	D	0.0014512159295
224	R	I	0.0014512159295
224	R	C	0.0014512159295
224	R	P	0.0014512159295
187	K	H	0.0014312678632
187	K	P	0.0014312678632
187	K	D	0.0014312678632
187	K	W	0.0014312678632
187	K	F	0.0014312678632
187	K	S	0.0014312678632
187	K	M	0.0014312678632
187	K	Y	0.0014312678632
187	K	N	0.0014312678632
259	E	L	0.00141263320214
259	E	F	0.00141263320214
259	E	M	0.00141263320214
259	E	G	0.00141263320214
259	E	I	0.00141263320214
259	E	H	0.00141263320214
259	E	W	0.00141263320214
259	E	N	0.00141263320214
259	E	Y	0.00141263320214
259	E	P	0.00141263320214
259	E	R	0.00141263320214
259	E	C	0.00141263320214
259	E	Q	0.00141263320214
561	C	K	0.00140004746055
561	C	G	0.00140004746055
561	C	T	0.00140004746055
561	C	E	0.00140004746055
561	C	H	0.00140004746055
561	C	D	0.00140004746055
561	C	N	0.00140004746055
561	C	P	0.00140004746055
561	C	W	0.00140004746055
69	L	M	0.00134329045063
221	N	C	0.00131599217441
221	N	M	0.00131599217441
221	N	W	0.00131599217441
221	N	F	0.00131599217441
221	N	P	0.00131599217441
198	P	A	0.00131223526784
535	T	I	0.0012857753082
302	I	N	0.00128318085597
302	I	A	0.00128318085597
302	I	Q	0.00128318085597
302	I	K	0.00128318085597
302	I	G	0.00128318085597
302	I	D	0.00128318085597
302	I	C	0.00128318085597
302	I	P	0.00128318085597
302	I	S	0.00128318085597
302	I	E	0.00128318085597
302	I	H	0.00128318085597
302	I	W	0.00128318085597
302	I	Y	0.00128318085597
302	I	F	0.00128318085597
507	E	M	0.0012121990945
507	E	C	0.0012121990945
438	N	K	0.00118743545796
404	T	H	0.00118713706651
404	T	M	0.00118713706651
404	T	Y	0.00118713706651
404	T	K	0.00118713706651
404	T	D	0.00118713706651
404	T	W	0.00118713706651
486	K	D	0.00114741419516
486	K	H	0.00114741419516
486	K	G	0.00114741419516
486	K	P	0.00114741419516
486	K	W	0.00114741419516
486	K	C	0.00114741419516
486	K	F	0.00114741419516
26	A	M	0.00111965983338
26	A	N	0.00111965983338
26	A	R	0.00111965983338
26	A	D	0.00111965983338
26	A	Q	0.00111965983338
26	A	Y	0.00111965983338
26	A	C	0.00111965983338
26	A	I	0.00111965983338
26	A	G	0.00111965983338
26	A	W	0.00111965983338
26	A	H	0.00111965983338
26	A	P	0.00111965983338
26	A	K	0.00111965983338
26	A	L	0.00111965983338
26	A	F	0.00111965983338
172	D	I	0.00111580333452
406	F	C	0.00109931425496
397	S	T	0.00104241474354
294	K	P	0.00104098607786
294	K	C	0.00104098607786
294	K	Y	0.00104098607786
518	G	N	0.00102653034967
518	G	D	0.00102653034967
518	G	C	0.00102653034967
518	G	W	0.00102653034967
498	G	K	0.00101370068103
498	G	M	0.00101370068103
498	G	W	0.00101370068103
498	G	C	0.00101370068103
498	G	T	0.00101370068103
498	G	I	0.00101370068103
498	G	L	0.00101370068103
498	G	F	0.00101370068103
498	G	D	0.00101370068103
498	G	N	0.00101370068103
498	G	P	0.00101370068103
498	G	Y	0.00101370068103
349	I	A	0.000969200217747
349	I	F	0.000969200217747
349	I	N	0.000969200217747
349	I	E	0.000969200217747
349	I	M	0.000969200217747
349	I	L	0.000969200217747
349	I	Q	0.000969200217747
349	I	R	0.000969200217747
349	I	P	0.000969200217747
349	I	W	0.000969200217747
349	I	G	0.000969200217747
349	I	K	0.000969200217747
349	I	D	0.000969200217747
349	I	Y	0.000969200217747
349	I	H	0.000969200217747
349	I	C	0.000969200217747
124	S	K	0.000949212962195
124	S	D	0.000949212962195
124	S	R	0.000949212962195
124	S	C	0.000949212962195
124	S	W	0.000949212962195
124	S	N	0.000949212962195
124	S	H	0.000949212962195
279	S	K	0.000948325204445
279	S	M	0.000948325204445
279	S	I	0.000948325204445
279	S	W	0.000948325204445
279	S	E	0.000948325204445
279	S	D	0.000948325204445
279	S	Q	0.000948325204445
103	E	N	0.000940978222411
103	E	F	0.000940978222411
103	E	G	0.000940978222411
103	E	H	0.000940978222411
103	E	M	0.000940978222411
103	E	Y	0.000940978222411
103	E	W	0.000940978222411
200	S	M	0.000933299741392
200	S	V	0.000933299741392
200	S	W	0.000933299741392
200	S	D	0.000933299741392
200	S	Q	0.000933299741392
200	S	F	0.000933299741392
200	S	P	0.000933299741392
200	S	Y	0.000933299741392
366	G	T	0.000900487583832
366	G	R	0.000900487583832
366	G	W	0.000900487583832
366	G	L	0.000900487583832
366	G	I	0.000900487583832
366	G	C	0.000900487583832
366	G	E	0.000900487583832
366	G	N	0.000900487583832
366	G	F	0.000900487583832
366	G	P	0.000900487583832
366	G	H	0.000900487583832
366	G	Y	0.000900487583832
366	G	M	0.000900487583832
366	G	Q	0.000900487583832
366	G	K	0.000900487583832
86	S	R	0.000888553593313
525	G	W	0.000873442320566
60	K	V	0.000855180656039
60	K	P	0.000855180656039
60	K	G	0.000855180656039
60	K	H	0.000855180656039
60	K	W	0.000855180656039
60	K	C	0.000855180656039
60	K	E	0.000855180656039
60	K	I	0.000855180656039
60	K	Q	0.000855180656039
60	K	D	0.000855180656039
64	I	Q	0.000852223322654
64	I	Y	0.000852223322654
64	I	C	0.000852223322654
64	I	P	0.000852223322654
64	I	D	0.000852223322654
64	I	W	0.000852223322654
64	I	G	0.000852223322654
223	N	T	0.000847765634687
223	N	W	0.000847765634687
223	N	S	0.000847765634687
223	N	P	0.000847765634687
223	N	C	0.000847765634687
223	N	M	0.000847765634687
223	N	K	0.000847765634687
268	W	K	0.000805250986695
268	W	N	0.000805250986695
268	W	Q	0.000805250986695
268	W	M	0.000805250986695
268	W	D	0.000805250986695
268	W	E	0.000805250986695
268	W	I	0.000805250986695
268	W	F	0.000805250986695
268	W	P	0.000805250986695
554	C	D	0.000804950716308
554	C	H	0.000804950716308
554	C	P	0.000804950716308
554	C	T	0.000804950716308
554	C	K	0.000804950716308
554	C	E	0.000804950716308
554	C	N	0.000804950716308
463	E	V	0.000786610937636
426	K	M	0.000750955877271
426	K	A	0.000750955877271
426	K	P	0.000750955877271
426	K	G	0.000750955877271
426	K	I	0.000750955877271
426	K	T	0.000750955877271
426	K	H	0.000750955877271
426	K	W	0.000750955877271
426	K	V	0.000750955877271
426	K	C	0.000750955877271
426	K	Y	0.000750955877271
426	K	Q	0.000750955877271
426	K	F	0.000750955877271
426	K	D	0.000750955877271
202	D	K	0.000749827320836
202	D	C	0.000749827320836
202	D	F	0.000749827320836
202	D	R	0.000749827320836
202	D	A	0.000749827320836
202	D	P	0.000749827320836
202	D	M	0.000749827320836
202	D	W	0.000749827320836
4	K	C	0.000743948979764
4	K	F	0.000743948979764
4	K	D	0.000743948979764
389	N	Q	0.000734080189868
389	N	V	0.000734080189868
389	N	C	0.000734080189868
389	N	Y	0.000734080189868
389	N	G	0.000734080189868
389	N	F	0.000734080189868
389	N	L	0.000734080189868
389	N	A	0.000734080189868
389	N	P	0.000734080189868
389	N	W	0.000734080189868
389	N	M	0.000734080189868
389	N	E	0.000689413188405
75	T	G	0.000663705371595
75	T	H	0.000663705371595
75	T	M	0.000663705371595
75	T	F	0.000663705371595
75	T	Q	0.000663705371595
75	T	W	0.000663705371595
75	T	K	0.000663705371595
75	T	C	0.000663705371595
75	T	E	0.000663705371595
75	T	Y	0.000663705371595
75	T	R	0.000663705371595
135	P	R	0.000652221000569
135	P	V	0.000652221000569
135	P	F	0.000652221000569
135	P	Q	0.000652221000569
135	P	M	0.000652221000569
135	P	Y	0.000652221000569
[truncated: 9,301 more rows]
