# Supplementary material for: Complete mapping of viral escape from neutralizing antibodies
Source: PLoS Pathog. 2017 Mar 13;13(3):e1006271. doi: 10.1371/journal.ppat.1006271 (PMC5363992; doi:10.1371/journal.ppat.1006271)
Supplement: S2 File — This ZIP archive contains the computer code to perform the data analysis described in this manuscript. The analysis is performed by the iPython notebook found in the ZIP archive. (ZIP) [file ppat.1006271.s008.zip › S2_File/differential_selections/biorep_avg_H17L19_c3_sitediffsel.txt]

site	abs_diffsel	positive_diffsel	negative_diffsel
157	101.121270402	101.121270402	0.0
153	85.7975596442	84.220750407	-1.57680923723
158	49.3131721778	49.3131721778	0.0
156	45.8626014835	45.8626014835	0.0
136	26.884734261	26.7080600914	-0.176674169561
175	25.0941852422	0.0	-25.0941852422
154	24.312624318	21.5004360681	-2.81218824996
148	16.6394299105	16.6394299105	0.0
232	15.9889647857	1.49845202028	-14.4905127654
390	15.0866473473	1.78688561862	-13.2997617287
497	13.5279722817	0.0	-13.5279722817
176	13.0754109558	0.0977710512638	-12.9776399045
170	12.9522027563	0.0	-12.9522027563
210	12.2066237215	0.0	-12.2066237215
155	11.1160066387	8.48919185176	-2.62681478695
235	10.7970954097	0.253340565294	-10.5437548444
146	10.6812365104	5.36590696444	-5.31532954598
499	10.4910144835	3.16971852302	-7.32129596051
150	10.2982958069	2.35925360477	-7.93904220215
518	9.86972020191	2.15722995403	-7.71249024788
223	9.62359305161	1.09497334665	-8.52861970497
159	9.30242025323	6.89999871449	-2.40242153874
173	9.2682348191	1.18841285044	-8.07982196867
2	9.20332905438	5.13945447454	-4.06387457983
277	9.11497479852	3.03748248041	-6.07749231812
474	8.99132240585	0.100023247676	-8.89129915818
231	8.92609436766	0.0566676454797	-8.86942672218
412	8.80107401032	3.14772126443	-5.6533527459
220	8.45448298708	1.03720216766	-7.41728081942
89	8.35717970912	1.22535973008	-7.13181997904
237	8.27643219221	0.402501490969	-7.87393070124
386	8.24669188812	1.39057920306	-6.85611268506
229	8.00604370907	0.341349052452	-7.66469465662
299	7.98001308243	0.166765240851	-7.81324784158
104	7.91611174643	4.34936858648	-3.56674315995
337	7.43263969885	0.0	-7.43263969885
244	7.01439641156	4.05156725568	-2.96282915588
415	6.92753308439	3.1139892994	-3.81354378498
257	6.8790061783	0.603984486524	-6.27502169178
240	6.87622094734	0.0	-6.87622094734
171	6.80108917585	1.84789501852	-4.95319415733
145	6.79424206872	1.65508196577	-5.13916010295
86	6.60908631787	2.90062597871	-3.70846033916
213	6.54671141331	1.08094487768	-5.46576653563
212	6.52666443476	0.466922766892	-6.05974166787
251	6.33503008926	1.31022779764	-5.02480229162
209	6.25676684859	0.0	-6.25676684859
172	6.06562545607	4.23675029409	-1.82887516198
113	6.05586655369	0.0	-6.05586655369
169	6.00824976444	0.822375451411	-5.18587431303
278	5.98947391514	1.28563230492	-4.70384161021
515	5.89431009384	0.518778816439	-5.3755312774
182	5.8647780987	0.0	-5.8647780987
468	5.8154411199	1.98459296279	-3.83084815711
507	5.7899535	1.19581193566	-4.59414156433
289	5.73851976474	2.47054007178	-3.26797969296
476	5.7114453932	0.0	-5.7114453932
321	5.62603024786	3.04315649211	-2.58287375576
294	5.6209611695	1.71847209608	-3.90248907342
512	5.60416423974	0.0	-5.60416423974
221	5.58337406412	2.27223188056	-3.31114218356
286	5.54214927153	3.15509549282	-2.38705377871
143	5.51517377312	2.40741336927	-3.10776040385
318	5.45475474348	3.68009767172	-1.77465707176
236	5.43649520566	1.51776862335	-3.91872658231
4	5.36611418816	1.70274649452	-3.66336769364
216	5.21993206189	1.10914622356	-4.11078583833
91	5.2021167306	0.0523132069528	-5.14980352364
381	5.16474803346	3.70653564303	-1.45821239044
180	5.14173161644	0.617427887569	-4.52430372887
90	5.09247963621	0.135037485935	-4.95744215028
177	4.97752155759	0.274347760811	-4.70317379678
99	4.84418261208	0.969532357364	-3.87465025472
303	4.83541771327	0.700468193375	-4.1349495199
490	4.79408801598	0.562849696266	-4.23123831971
227	4.75914606622	0.304630993958	-4.45451507227
224	4.71691973158	2.85900735529	-1.85791237629
138	4.67413707873	1.12532074614	-3.54881633259
276	4.66693104417	1.46173626182	-3.20519478235
517	4.59385432365	0.500517942272	-4.09333638138
493	4.54887721228	1.4748080291	-3.07406918318
510	4.54095132592	0.697963821712	-3.84298750421
253	4.5011677328	2.94399898802	-1.55716874478
139	4.44260362917	0.8713825547	-3.57122107447
467	4.40771964733	1.29442997809	-3.11328966924
404	4.3783454774	0.492915258013	-3.88543021939
205	4.36026490985	0.507711770849	-3.852553139
11	4.35618772301	0.721802659313	-3.6343850637
283	4.34326546468	0.775602618832	-3.56766284585
68	4.33169515711	1.86034837183	-2.47134678528
486	4.31989813149	1.79319424594	-2.52670388554
526	4.25535552065	2.71904818153	-1.53630733912
115	4.25169472094	2.98175743033	-1.26993729062
211	4.22448968716	1.17639465401	-3.04809503315
185	4.18566568107	1.97175850219	-2.21390717888
71	4.10577255423	0.054998532462	-4.05077402177
218	4.04439332375	0.398904492747	-3.64548883101
506	4.03107285649	0.832664237221	-3.19840861927
178	4.02918214206	0.895738596873	-3.13344354518
165	3.92608985803	3.46396057566	-0.462129282373
314	3.91173106539	1.54573738436	-2.36599368104
94	3.90631095593	3.50739945337	-0.398911502552
60	3.90174190774	1.5634769534	-2.33826495434
188	3.90064846387	1.58772070823	-2.31292775565
53	3.86661285136	0.103638024874	-3.76297482649
326	3.85674005802	0.0	-3.85674005802
524	3.84881052744	0.256465474288	-3.59234505315
228	3.80353459326	0.0	-3.80353459326
339	3.79915258125	0.0703855233829	-3.72876705786
101	3.78659779207	0.300886386055	-3.48571140602
179	3.77820145748	2.13820270525	-1.63999875223
561	3.76323795111	2.45271577835	-1.31052217277
202	3.75905481795	2.59107433038	-1.16798048757
274	3.6652940826	0.995951411662	-2.66934267094
184	3.65596104926	0.0	-3.65596104926
206	3.65232497738	0.15728655184	-3.49503842554
226	3.62202818827	0.0	-3.62202818827
370	3.62108688694	1.75963876556	-1.86144812138
504	3.60553045941	0.0205547900986	-3.58497566931
201	3.58430402895	0.746357873231	-2.83794615572
285	3.55076827805	0.445811864134	-3.10495641392
187	3.38392988839	2.05791758196	-1.32601230643
538	3.37924127799	2.74322738131	-0.636013896674
511	3.35495141943	1.74440288492	-1.61054853451
238	3.32081347625	2.94819731029	-0.37261616596
127	3.30192692607	0.0	-3.30192692607
508	3.29388991906	0.819249953939	-2.47463996512
100	3.24512766087	0.733512118293	-2.51161554257
312	3.20249461088	0.440149657276	-2.7623449536
509	3.20089033946	0.840277006179	-2.36061333328
279	3.15465583576	2.03796660251	-1.11668923326
272	3.14119908773	0.444345699705	-2.69685338803
186	3.13138183272	0.0	-3.13138183272
408	3.09121326942	0.243084944515	-2.8481283249
64	3.07631270911	1.43938859406	-1.63692411505
288	3.07013994361	0.448271202295	-2.62186874131
62	3.06604714687	0.0265788894546	-3.03946825741
255	3.05938430979	0.646928292674	-2.41245601712
414	3.04900802776	2.0735324851	-0.975475542667
103	3.04316135741	2.18731425678	-0.85584710063
392	3.04235827519	2.44297238746	-0.599385887725
124	3.02086486786	1.41569605855	-1.60516880931
548	3.01815153793	3.01815153793	0.0
137	2.9943129877	1.83532235285	-1.15899063485
126	2.97479876426	0.0	-2.97479876426
410	2.94915363641	0.931784572142	-2.01736906427
75	2.94222115995	1.67204339455	-1.2701777654
340	2.94038517008	0.545059087572	-2.39532608251
135	2.86928325471	1.98377870322	-0.885504551493
265	2.8475872171	0.724609674702	-2.1229775424
140	2.82213406147	2.76462824478	-0.0575058166864
37	2.81137136903	1.04844187374	-1.76292949529
543	2.78082157189	0.0	-2.78082157189
540	2.77992785017	0.297483095811	-2.48244475436
13	2.76548631218	0.43394455344	-2.33154175874
555	2.76346178748	0.213243613096	-2.55021817439
112	2.75687135072	0.727372298283	-2.02949905243
24	2.74497514321	2.55415186611	-0.190823277104
305	2.74247984738	0.117954458182	-2.6245253892
550	2.73545389943	1.04341237955	-1.69204151989
361	2.68171160851	2.60235842117	-0.079353187342
47	2.67214268058	1.9973233951	-0.67481928548
501	2.65992131932	0.0762553586855	-2.58366596063
254	2.6568788526	0.0	-2.6568788526
102	2.63420303149	0.259537421077	-2.37466561041
123	2.5976406375	0.407654864689	-2.18998577282
554	2.59192946618	1.99547853337	-0.596450932811
482	2.56400706535	1.0446053599	-1.51940170545
523	2.53202826295	0.302119274229	-2.22990898873
407	2.52720555358	0.0	-2.52720555358
409	2.50208328185	1.13537058966	-1.36671269219
503	2.4973290361	1.05768615642	-1.43964287968
12	2.47743461192	0.0663457089869	-2.41108890293
405	2.47142706945	0.351859484112	-2.11956758534
456	2.45957861516	0.306454779639	-2.15312383552
513	2.44165874457	0.831597258041	-1.61006148652
389	2.43602546384	1.76037346301	-0.675652000826
234	2.41570992953	0.0443201790182	-2.37138975051
167	2.37192819723	0.449213279494	-1.92271491773
427	2.36752043343	1.64706272844	-0.720457704985
306	2.36409545088	0.676825451179	-1.6872699997
268	2.36036324986	1.65069074761	-0.709672502244
302	2.34188640003	1.80306786893	-0.538818531094
460	2.3248191666	0.632735219537	-1.69208394706
88	2.31941451872	1.33464313778	-0.984771380944
7	2.3148453758	0.162633916803	-2.152211459
545	2.31150863198	0.0	-2.31150863198
119	2.30486413772	1.11653155983	-1.18833257789
470	2.2998301077	0.104757156348	-2.19507295135
3	2.26868624251	0.0	-2.26868624251
19	2.26579546694	0.344586952672	-1.92120851426
65	2.24360481543	0.251703672688	-1.99190114274
51	2.23123781854	0.765636661824	-1.46560115671
141	2.2250591988	1.28994876361	-0.935110435188
197	2.21080953725	0.829362527017	-1.38144701023
323	2.20474186398	0.524385823802	-1.68035604018
57	2.19783132992	0.567986817006	-1.62984451292
73	2.19745838332	1.51172322904	-0.68573515428
553	2.17021854647	0.71097697811	-1.45924156836
525	2.16115379218	0.788304834712	-1.37284895747
275	2.15650073446	2.12625898617	-0.0302417482879
52	2.15035023849	0.624845952051	-1.52550428644
498	2.13411342675	1.0352994193	-1.09881400745
5	2.12343104532	0.265942773968	-1.85748827135
494	2.10870893488	0.972423541484	-1.13628539339
425	2.10775513931	0.0	-2.10775513931
562	2.10479383269	0.0702730382305	-2.03452079446
541	2.06152608724	0.711716183465	-1.34980990378
200	2.05530868039	1.45787475392	-0.597433926477
529	2.04776374237	0.947956556718	-1.09980718566
536	2.03801996117	1.3342650055	-0.703754955669
315	2.03397289485	0.191292871175	-1.84268002367
10	2.01552602988	0.0	-2.01552602988
92	2.01408204996	0.0	-2.01408204996
259	2.00109574184	1.7737052963	-0.227390445543
128	1.99705196977	0.0	-1.99705196977
214	1.9777695842	0.0361815249768	-1.94158805922
324	1.9672551562	1.30449396213	-0.66276119407
432	1.94723107194	0.927540882573	-1.01969018937
313	1.94312243263	1.15728108364	-0.785841348994
225	1.93529828128	0.795510030789	-1.13978825049
382	1.92312690694	0.287540457567	-1.63558644937
388	1.91334711241	0.526020741617	-1.3873263708
479	1.89380844344	0.724380689821	-1.16942775362
125	1.87981386671	0.637993062963	-1.24182080374
471	1.872046152	0.0	-1.872046152
14	1.86981080264	0.920489547978	-0.949321254666
287	1.85664554031	0.174199902271	-1.68244563804
520	1.85292575096	0.0	-1.85292575096
485	1.85259299307	0.973059235445	-0.87953375763
345	1.83871126965	0.86235621216	-0.976355057491
378	1.8344130582	0.791768994097	-1.0426440641
556	1.80465051473	0.983650746547	-0.820999768181
280	1.78970155741	1.38290071226	-0.406800845154
401	1.78377487887	0.0	-1.78377487887
290	1.76706996275	0.436151191648	-1.3309187711
421	1.76698995398	0.189551262389	-1.5774386916
558	1.75993926223	0.328296922953	-1.43164233928
542	1.75183058535	0.501219337234	-1.25061124811
111	1.74674930082	1.04707906938	-0.69967023144
292	1.74550297807	0.0834637399227	-1.66203923815
149	1.73651224608	0.400719947702	-1.33579229837
22	1.73463659152	1.38174388335	-0.352892708172
347	1.7328102965	1.01988611059	-0.712924185909
369	1.70723903213	0.0955043144008	-1.61173471773
400	1.70701360082	0.0	-1.70701360082
106	1.70131678864	1.2605024207	-0.440814367945
411	1.69953613557	0.0329451824677	-1.6665909531
344	1.69714696781	1.37431749732	-0.322829470486
403	1.6922384538	1.09815778738	-0.59408066642
551	1.67103619772	0.128577520314	-1.54245867741
189	1.65050648098	0.344432794393	-1.30607368659
230	1.63605810295	0.642307691015	-0.993750411931
8	1.62579931333	1.32413360371	-0.301665709617
445	1.60407581212	0.689235964229	-0.914839847893
521	1.58436428991	0.0636393453238	-1.52072494458
522	1.58146071036	0.0	-1.58146071036
38	1.56717935744	0.997482702702	-0.569696654734
544	1.56054826843	0.851489190412	-0.709059078021
560	1.55880089761	1.09478553685	-0.464015360764
353	1.54975803155	1.46809672713	-0.0816613044247
17	1.54789187886	1.35145366325	-0.196438215605
114	1.5322500054	0.618114844251	-0.914135161151
83	1.49323743343	1.13361827005	-0.35961916338
439	1.4867293757	1.11920455386	-0.367524821844
395	1.48527234059	0.359404034268	-1.12586830632
500	1.48144836879	0.366798569131	-1.11464979966
215	1.47699913164	0.834758203181	-0.642240928454
147	1.47625052276	1.0057285006	-0.470522022152
16	1.47456199471	1.15060663389	-0.323955360827
488	1.47423205575	0.0	-1.47423205575
246	1.46686952393	0.187948966272	-1.27892055766
376	1.46546642701	0.970375097393	-0.495091329613
397	1.4574338735	0.214647825529	-1.24278604797
359	1.44907208706	1.31176834257	-0.137303744491
387	1.44623279555	1.41564130658	-0.0305914889692
452	1.44274207914	0.91968315926	-0.523058919883
527	1.43286063133	0.265094820537	-1.16776581079
351	1.42372810015	1.26402758631	-0.159700513844
502	1.41947629981	0.0226273717692	-1.39684892804
261	1.38978688304	0.383753997092	-1.00603288595
129	1.38020614682	0.791245452004	-0.588960694818
131	1.37527958253	1.13124371203	-0.2440358705
463	1.37300420472	0.000786610937636	-1.37221759378
174	1.36875267372	1.08186596056	-0.286886713163
107	1.36087177336	0.916120693972	-0.444751079387
304	1.35864477353	1.28197381634	-0.0766709571867
372	1.35347807972	0.768213215849	-0.585264863876
269	1.35182022909	0.498565107867	-0.853255121219
191	1.34275965816	0.0817880429846	-1.26097161518
282	1.34114221177	0.0900074101609	-1.2511348016
380	1.33776607729	1.17970351368	-0.158062563614
262	1.33218861639	1.18922997372	-0.142958642674
383	1.32814332649	0.528581751298	-0.799561575194
434	1.32719026633	0.225330475725	-1.1018597906
433	1.32608413374	0.239905335054	-1.08617879868
483	1.32091923446	0.655624796308	-0.665294438148
195	1.31472047547	0.398009451985	-0.916711023489
366	1.31103776399	1.08463341649	-0.226404347503
248	1.30343372001	0.153008439171	-1.15042528084
242	1.29793124019	1.09834536925	-0.199585870942
495	1.29183944267	1.23107409361	-0.0607653490679
151	1.28958385392	0.492973574774	-0.796610279141
273	1.25776990613	0.0744552659671	-1.18331464016
301	1.25632035493	0.847853857754	-0.408466497174
15	1.25141456689	0.111033227069	-1.14038133982
36	1.24229379905	1.22642328089	-0.0158705181621
87	1.24214641794	0.34002669542	-0.902119722523
549	1.23808159111	0.0	-1.23808159111
532	1.23370017835	0.184312540555	-1.04938763779
531	1.22760010101	0.746201498344	-0.481398602668
402	1.22599326823	0.115473461179	-1.11051980705
164	1.22522023415	0.497148778339	-0.728071455809
557	1.22307123428	0.141327908401	-1.08174332588
6	1.20891588223	0.429688355906	-0.779227526323
406	1.20485225794	0.00109931425496	-1.20375294369
105	1.18940225685	0.967294481522	-0.222107775331
54	1.18341865728	0.106778435632	-1.07664022165
455	1.1825458661	0.10292645912	-1.07961940698
375	1.17421521122	0.967789289707	-0.206425921509
393	1.17199164748	0.262052041398	-0.909939606079
424	1.16344744046	0.857710438563	-0.3057370019
239	1.1620255218	0.965205486114	-0.196820035683
374	1.15914678845	1.15914678845	0.0
373	1.15667745412	0.456521247692	-0.700156206429
535	1.15399380478	0.703623980668	-0.450369824117
199	1.13619095062	0.107835877075	-1.02835507355
194	1.13365710479	1.01847389663	-0.115183208162
426	1.12944940281	1.09658663507	-0.0328627677356
336	1.12208718759	1.12208718759	0.0
565	1.11999208694	0.0569134897612	-1.06307859718
377	1.11446676414	0.953116661779	-0.161350102358
120	1.11376871882	0.637436127839	-0.476332590977
343	1.10956981867	0.0197270104967	-1.08984280818
168	1.101411544	0.0	-1.101411544
484	1.08982686583	0.0196615064743	-1.07016535935
514	1.08659400462	0.0	-1.08659400462
61	1.08365251966	0.383902017186	-0.699750502478
250	1.07893827774	0.0557486968345	-1.0231895809
217	1.04868564411	0.73099283673	-0.317692807375
367	1.04864539212	0.816474906673	-0.232170485444
42	1.03975861723	0.380557873735	-0.659200743498
256	1.03650224786	0.0399694538992	-0.996532793962
322	1.02418089178	0.0	-1.02418089178
9	1.02138689447	0.0765771163139	-0.944809778158
356	1.01957254831	1.01957254831	0.0
219	1.01655857847	0.128014844402	-0.888543734069
270	1.01067738825	0.307250105558	-0.703427282697
420	1.01026323207	0.473184518901	-0.537078713166
442	0.996634021461	0.0	-0.996634021461
30	0.990257348559	0.990257348559	0.0
48	0.988521868118	0.131923024187	-0.856598843932
23	0.985919302286	0.880260953779	-0.105658348507
436	0.98497005418	0.645262995685	-0.339707058495
142	0.98416228505	0.98416228505	0.0
358	0.972389855133	0.0150629769562	-0.957326878176
130	0.965025260745	0.91317615054	-0.0518491102048
552	0.960306552774	0.684553648358	-0.275752904417
492	0.958175607383	0.335962916776	-0.622212690607
331	0.953637748098	0.649841825995	-0.303795922103
357	0.95229263828	0.947370150937	-0.004922487343
41	0.947045530195	0.674553823939	-0.272491706256
80	0.946136513164	0.848087972676	-0.0980485404882
207	0.945199694939	0.0	-0.945199694939
422	0.931355838455	0.124702205528	-0.806653632927
1	0.922328783417	0.0522732357743	-0.870055547642
530	0.916482716591	0.0131750397073	-0.903307676884
477	0.910952016677	0.500455141202	-0.410496875475
338	0.894869086542	0.391930093633	-0.502938992908
249	0.883032843553	0.210524694513	-0.67250814904
489	0.881467273102	0.0855114695233	-0.795955803579
309	0.881263117165	0.735339647836	-0.145923469329
428	0.878236551996	0.64239403625	-0.235842515746
116	0.875834167071	0.622254667423	-0.253579499648
457	0.867912676779	0.387810158903	-0.480102517876
466	0.863781439207	0.0	-0.863781439207
144	0.863164071796	0.863164071796	0.0
74	0.862779676301	0.0761753697753	-0.786604306526
70	0.86098038058	0.081505285922	-0.779475094658
311	0.854033929398	0.472335573012	-0.381698356386
391	0.852313282518	0.0	-0.852313282518
49	0.847976202389	0.809688105922	-0.0382880964664
329	0.83239912252	0.660321637836	-0.172077484683
368	0.828378120072	0.197906560053	-0.63047156002
291	0.826016581349	0.826016581349	0.0
192	0.82022584222	0.0182589702291	-0.801966871991
281	0.818989009013	0.00971509356218	-0.809273915451
461	0.813295251524	0.431097500161	-0.382197751362
77	0.807780831883	0.807780831883	0.0
59	0.796869722823	0.796869722823	0.0
25	0.794326831116	0.356146216279	-0.438180614836
349	0.790991687396	0.790991687396	0.0
475	0.787062186002	0.331190433511	-0.455871752491
364	0.781198816527	0.728319981592	-0.0528788349359
293	0.768594843738	0.0	-0.768594843738
519	0.761369837473	0.276429027669	-0.484940809804
473	0.755485284047	0.72183783078	-0.0336474532675
252	0.754545998725	0.20137266225	-0.553173336475
363	0.748238636221	0.422161515191	-0.32607712103
325	0.747954807268	0.747954807268	0.0
45	0.735991006827	0.345637500602	-0.390353506225
346	0.730850950705	0.0178177528184	-0.713033197887
76	0.728085113424	0.619550870641	-0.108534242783
418	0.714642278453	0.0858686939274	-0.628773584526
431	0.712970474487	0.0246572849809	-0.688313189506
444	0.712428818728	0.00144430491387	-0.710984513815
396	0.708530886077	0.382048283519	-0.326482602558
438	0.68716755548	0.0461258983423	-0.641041657138
264	0.683170722426	0.483921934327	-0.199248788099
448	0.674075128452	0.614101968429	-0.0599731600232
394	0.667274783947	0.667274783947	0.0
46	0.663107871288	0.105715201598	-0.55739266969
183	0.662746607739	0.59726459227	-0.0654820154687
334	0.661963028	0.0	-0.661963028
267	0.660041769896	0.660041769896	0.0
18	0.659567899155	0.531540817022	-0.128027082132
85	0.657889445918	0.65142447381	-0.00646497210767
354	0.656702019493	0.648510612766	-0.00819140672651
163	0.655724235547	0.526710420843	-0.129013814705
398	0.654897585401	0.0658707860299	-0.589026799371
284	0.649565937163	0.199796245797	-0.449769691367
429	0.641788221318	0.46128635066	-0.180501870658
528	0.638631608044	0.0168521341417	-0.621779473903
271	0.637133164269	0.312803741398	-0.324329422871
39	0.6368190047	0.0147179352916	-0.622101069408
132	0.636204175611	0.58581371709	-0.0503904585205
459	0.629913072554	0.197634839038	-0.432278233515
243	0.622164206346	0.309962947747	-0.3122012586
241	0.619330804275	0.616763353278	-0.00256745099697
203	0.609547886984	0.609547886984	0.0
308	0.604717965331	0.031376894012	-0.573341071319
430	0.603852212355	0.231008100256	-0.372844112099
166	0.60324470426	0.60324470426	0.0
56	0.598100166202	0.263818915528	-0.334281250674
72	0.59693002294	0.495720969541	-0.101209053398
505	0.596258662499	0.358621090954	-0.237637571546
419	0.594772621492	0.594629869678	-0.00014275181448
122	0.591996517018	0.444781639667	-0.147214877351
469	0.591674931605	0.0810313068196	-0.510643624785
298	0.579799322671	0.413220180501	-0.166579142169
84	0.578516694403	0.550339290435	-0.0281774039678
443	0.577645329054	0.154567208995	-0.423078120059
97	0.57655516952	0.302601151419	-0.273954018101
564	0.57520860418	0.275935527977	-0.299273076203
399	0.574922928249	0.159471783532	-0.415451144717
82	0.564743999366	0.564743999366	0.0
55	0.560589877889	0.509208266555	-0.0513816113334
450	0.555599046924	0.0653500450257	-0.490249001898
196	0.553748056368	0.187634780261	-0.366113276107
333	0.553454187018	0.414886973089	-0.138567213929
362	0.552369823551	0.449113470697	-0.103256352854
266	0.548699625547	0.356738487452	-0.191961138095
162	0.543938050323	0.423055856681	-0.120882193642
416	0.540912356297	0.0	-0.540912356297
310	0.538976673146	0.4424610076	-0.0965156655461
121	0.538838438608	0.427138683977	-0.111699754631
332	0.528080897565	0.528080897565	0.0
40	0.520567468971	0.0282760662765	-0.492291402695
317	0.516507650095	0.516507650095	0.0
43	0.511749519009	0.264566627382	-0.247182891627
32	0.508583812347	0.277522557915	-0.231061254432
93	0.504920000948	0.158410982466	-0.346509018482
204	0.499106921494	0.178732218298	-0.320374703196
190	0.496754652853	0.38096006734	-0.115794585513
563	0.495728727867	0.317421254704	-0.178307473163
533	0.49398687651	0.330266780458	-0.163720096053
34	0.493704393275	0.301749744913	-0.191954648361
379	0.492375787459	0.274113917579	-0.21826186988
21	0.492174529357	0.263490763681	-0.228683765675
117	0.49174659324	0.0710956064569	-0.420650986783
465	0.490594337984	0.230336837373	-0.260257500611
440	0.490536964854	0.21447361256	-0.276063352294
258	0.489704230601	0.489704230601	0.0
453	0.476651672659	0.154926229494	-0.321725443164
316	0.472605345381	0.00912445342689	-0.463480891954
31	0.470714700207	0.149012609153	-0.321702091054
133	0.457438141113	0.166024289782	-0.291413851331
44	0.456268798626	0.277564495782	-0.178704302845
481	0.450042493695	0.027330352132	-0.422712141563
297	0.448481660851	0.117254551238	-0.331227109613
327	0.44789616609	0.0	-0.44789616609
33	0.444627902459	0.216908118445	-0.227719784014
35	0.427829422752	0.407271717343	-0.0205577054097
341	0.427083836072	0.259152661471	-0.167931174601
67	0.423073876233	0.00771549146496	-0.415358384768
350	0.421310831605	0.238554846348	-0.182755985258
193	0.416919860292	0.38984812989	-0.0270717304012
260	0.411031404722	0.0636191001809	-0.347412304541
546	0.405937366887	0.320688840477	-0.0852485264099
480	0.397454320507	0.304799792557	-0.0926545279497
96	0.389414765909	0.0715433556434	-0.317871410265
458	0.387763352399	0.0651207898093	-0.32264256259
319	0.382346713341	0.352986690227	-0.029360023114
222	0.379981729525	0.0	-0.379981729525
413	0.378799810881	0.0491516832783	-0.329648127603
539	0.377988624602	0.264715644222	-0.11327298038
441	0.377306591054	0.169328829827	-0.207977761227
355	0.376557227343	0.376557227343	0.0
320	0.37482123267	0.245221857113	-0.129599375556
198	0.371441868854	0.200411387841	-0.171030481012
20	0.367423569856	0.28492157351	-0.0825019963468
152	0.353162905843	0.295508481354	-0.0576544244882
296	0.353158248432	0.232560997199	-0.120597251233
537	0.352906007821	0.167961122576	-0.184944885245
464	0.351081068403	0.0	-0.351081068403
447	0.338355090547	0.216366318452	-0.121988772095
233	0.33445443093	0.278426635707	-0.0560277952238
559	0.334036233226	0.334036233226	0.0
27	0.333754025694	0.156046614584	-0.17770741111
534	0.327752632815	0.236581743918	-0.0911708888972
330	0.324986574638	0.290163816368	-0.03482275827
423	0.32440825877	0.151517047435	-0.172891211335
300	0.323629762697	0.24622947004	-0.0774002926573
446	0.315883821657	0.0327491413799	-0.283134680277
161	0.309381682391	0.281637506781	-0.0277441756099
335	0.309221262343	0.309221262343	0.0
516	0.303974646999	0.177468140466	-0.126506506533
50	0.299704249858	0.299704249858	0.0
462	0.298380759074	0.0	-0.298380759074
328	0.295536017096	0.295536017096	0.0
295	0.292882422713	0.292882422713	0.0
348	0.291516337678	0.179968844919	-0.111547492759
454	0.27731411837	0.149749119428	-0.127564998941
63	0.277030035147	0.178774192177	-0.09825584297
134	0.274133555429	0.140270928825	-0.133862626604
487	0.27062334554	0.209669054138	-0.0609542914011
108	0.268809744085	0.268809744085	0.0
371	0.257216602245	0.0298706171646	-0.22734598508
78	0.240884560763	0.188968368137	-0.0519161926259
437	0.235887686814	0.088102560728	-0.147785126086
342	0.230384257635	0.0321187853324	-0.198265472303
66	0.228600369234	0.216909579603	-0.0116907896305
118	0.225343907539	0.176163022194	-0.0491808853452
360	0.220063516088	0.046233892966	-0.173829623122
245	0.211173137614	0.0	-0.211173137614
69	0.209192584842	0.165625421858	-0.0435671629843
98	0.208419389717	0.165046280681	-0.0433731090363
26	0.207345811653	0.207345811653	0.0
247	0.202214653236	0.202214653236	0.0
110	0.193792831405	0.0696980387483	-0.124094792657
307	0.189888070855	0.052440008942	-0.137448061913
435	0.189085608133	0.189085608133	0.0
263	0.187915483119	0.0924899384452	-0.0954255446737
491	0.179470878981	0.173974607685	-0.00549627129561
28	0.17768252007	0.101054702968	-0.0766278171024
417	0.177017854665	0.0601128093206	-0.116905045345
365	0.176920009953	0.176920009953	0.0
160	0.173530128183	0.102041602779	-0.0714885254043
109	0.168452766328	0.168452766328	0.0
29	0.163775776309	0.0983031800212	-0.0654725962883
449	0.159278120967	0.115856301808	-0.0434218191591
547	0.158622619834	0.0656222109491	-0.0930004088852
478	0.15598809107	0.0	-0.15598809107
58	0.147556128348	0.0	-0.147556128348
384	0.129926518818	0.0	-0.129926518818
385	0.127276337968	0.0940635821168	-0.0332127558508
472	0.12693365533	0.0498671785817	-0.0770664767478
79	0.12601133429	0.116948813764	-0.00906252052598
181	0.12456438925	0.0657152543711	-0.0588491348787
81	0.1181711883	0.0203764895718	-0.0977946987282
352	0.114861439793	0.114861439793	0.0
451	0.0841921314755	0.0841921314755	0.0
496	0.0610049287372	0.0261376953604	-0.0348672333768
208	0.0544435040944	0.0544435040944	0.0
95	3.04325517862e-15	3.04325517862e-15	0.0
