# Supplementary material for: Complete mapping of viral escape from neutralizing antibodies
Source: PLoS Pathog. 2017 Mar 13;13(3):e1006271. doi: 10.1371/journal.ppat.1006271 (PMC5363992; doi:10.1371/journal.ppat.1006271)
Supplement: S2 File — This ZIP archive contains the computer code to perform the data analysis described in this manuscript. The analysis is performed by the iPython notebook found in the ZIP archive. (ZIP) [file ppat.1006271.s008.zip › S2_File/differential_selections/biorep_avg_H17L7_mutdiffsel.txt]

site	wt	mut	diffsel
91	R	T	9.15836166944
91	R	S	8.73427747816
90	A	R	8.46732323599
90	A	D	8.36791770049
91	R	V	8.19763508843
91	R	L	8.0870506426
91	R	I	7.82943520705
89	P	D	7.73399501213
90	A	H	7.56147555283
91	R	A	7.22456957661
91	R	G	7.20156740411
91	R	D	7.01022189293
90	A	F	7.00912556492
92	S	P	6.98618036459
91	R	Q	6.81055793534
89	P	Y	6.71077213713
90	A	E	6.63228227005
90	A	N	5.90807703935
89	P	E	5.90627663596
90	A	Q	5.74793578602
91	R	N	5.74488587773
89	P	L	5.55799596101
89	P	I	5.51865368348
90	A	P	5.32856255465
91	R	Y	5.08181804824
92	S	N	4.98476465863
91	R	M	4.70152222648
2	K	Y	4.58573020786
91	R	H	4.57172108161
89	P	F	4.55902638055
90	A	M	4.34150067746
91	R	F	4.27105134087
90	A	K	4.05358000943
90	A	Y	3.64562116086
91	R	E	3.46409601314
294	K	N	2.99052140337
91	R	P	2.93111741573
89	P	V	2.82131165493
89	P	W	2.66874386421
264	L	I	2.58207036329
511	L	A	2.57889824836
91	R	C	2.56146984644
220	S	R	2.55120456924
146	N	G	2.39409284293
170	K	Y	2.37891221339
146	N	P	2.32707669698
556	N	I	2.29734596278
115	Y	L	2.29552724596
105	G	A	2.16247301253
60	K	S	2.06540189994
209	S	A	2.04731502318
70	G	M	2.03619689149
256	I	V	2.01842241867
508	E	L	1.98975713323
116	E	G	1.98466548049
403	N	G	1.93837688408
68	Q	Y	1.90911685301
89	P	N	1.89340245036
524	M	E	1.88866078429
347	G	L	1.86241776241
513	R	M	1.83283846572
383	S	R	1.82868404372
236	V	Y	1.82799609842
411	K	N	1.82124876447
255	T	H	1.78394611511
221	N	D	1.77745494913
312	H	A	1.75068797417
86	S	H	1.72917306689
381	Q	A	1.72167779489
529	I	W	1.7027765765
171	G	Q	1.69692026054
211	G	K	1.68330325991
374	G	E	1.65801128229
91	R	W	1.65298034243
138	S	R	1.62102775538
396	N	S	1.61927831602
73	N	D	1.60940889911
408	A	T	1.59234774662
171	G	S	1.58386686105
347	G	Y	1.58105598469
424	N	D	1.55384727308
161	Y	F	1.51500275834
53	S	N	1.51461147219
99	T	E	1.4959480816
273	L	C	1.49151759119
442	L	F	1.47938254676
466	K	R	1.47219387936
289	H	L	1.46555084786
339	S	V	1.44508090462
313	P	A	1.43543090008
28	N	S	1.41548611038
91	R	K	1.39857736787
278	E	G	1.37245404725
275	R	P	1.35444413344
535	T	I	1.34058074833
130	R	P	1.32748155624
90	A	W	1.29939401744
88	L	E	1.27227469379
285	N	I	1.27076596606
288	M	L	1.27028630888
209	S	N	1.26155287792
179	N	S	1.24988759117
90	A	L	1.24977968926
274	S	T	1.24236075121
92	S	E	1.23836943029
138	S	T	1.23831950437
73	N	S	1.23282792078
283	T	S	1.2129113239
159	S	N	1.20493726028
375	S	V	1.20460587334
276	G	Q	1.19823177687
278	E	M	1.19821845519
554	C	W	1.173664297
518	G	Q	1.16966561291
172	D	V	1.13796747083
186	G	F	1.13768816893
502	Y	H	1.13508711912
276	G	S	1.13190930984
137	E	N	1.13042044236
162	R	S	1.1167628014
463	E	N	1.11002357001
75	T	I	1.10356372583
506	S	P	1.09698321212
211	G	V	1.09617016631
372	E	A	1.0951483837
463	E	A	1.09152581143
548	A	V	1.09138752937
268	W	H	1.08257926113
100	P	V	1.08020549052
173	S	Y	1.07596699709
511	L	T	1.0727321236
146	N	Y	1.07059503014
2	K	N	1.06680215058
156	G	K	1.06106563203
271	F	V	1.06087551304
444	L	P	1.05595516602
236	V	S	1.04841475235
374	G	H	1.04081112044
12	F	P	1.03438541773
294	K	A	1.03371043017
511	L	V	1.03067172426
237	R	F	1.02915216206
287	S	I	1.01992829674
34	D	G	1.00246402301
412	E	H	1.00169047774
428	D	L	1.00107931473
251	E	H	0.997897584373
540	L	S	0.993821004451
486	K	T	0.985394227662
294	K	L	0.983220918478
277	F	L	0.982114838677
220	S	T	0.976434438777
553	M	A	0.974255055776
77	W	V	0.971657707249
427	V	K	0.970440704314
525	G	H	0.960086197552
358	T	A	0.949926543867
168	T	L	0.933205749374
88	L	H	0.930587820331
64	I	D	0.927490765554
280	G	C	0.921222752889
137	E	V	0.917350330932
458	V	I	0.91110633237
479	G	E	0.905191192117
456	L	E	0.896543637651
382	K	E	0.89516573283
426	K	I	0.892782321793
254	D	H	0.888967619004
509	S	I	0.886818217508
348	A	S	0.883321659179
439	A	V	0.876095555226
227	T	Q	0.858724457818
113	I	T	0.855020466767
555	S	E	0.852554151943
353	I	L	0.846989260291
188	E	T	0.836485655266
520	K	R	0.828646555601
526	V	S	0.825664668868
232	A	N	0.820394196315
527	Y	G	0.795427203802
386	N	M	0.790350396348
89	P	H	0.78353864532
306	L	R	0.783369499988
112	L	F	0.782286799253
188	E	S	0.777437264532
427	V	S	0.775004797083
146	N	E	0.769155994359
20	I	M	0.768832831025
88	L	Y	0.76853427231
534	S	L	0.768377252099
135	P	E	0.765908147838
501	D	I	0.765108462782
182	V	S	0.764027101508
3	A	E	0.761613175164
182	V	G	0.756656819498
145	F	H	0.750126566674
510	K	V	0.748051939108
136	K	A	0.747682367392
90	A	S	0.747313712885
389	N	R	0.735295467993
88	L	R	0.728417990569
514	E	T	0.727118213653
563	I	V	0.726103136339
456	L	G	0.724155512142
375	S	L	0.722984276193
227	T	N	0.713385517714
106	A	V	0.713188818713
501	D	M	0.710787886744
172	D	T	0.708005449257
150	V	I	0.706948630023
274	S	D	0.702192393309
136	K	R	0.698988455911
409	V	T	0.696642015264
57	K	V	0.689994055017
369	H	Q	0.688079677109
161	Y	H	0.682014140762
180	S	N	0.675475141132
456	L	S	0.670483021814
552	W	G	0.666333495764
516	I	M	0.66586363447
339	S	T	0.660998809815
254	D	A	0.650070143205
135	P	N	0.647766191559
274	S	N	0.645194538832
315	T	V	0.637500614175
44	T	K	0.636445880325
415	N	E	0.636122475438
278	E	H	0.632976667674
60	K	H	0.632873994816
383	S	A	0.628148898716
216	S	H	0.617846910205
171	G	R	0.616709672899
315	T	R	0.611578018803
388	I	L	0.607913553307
140	W	G	0.599971803509
182	V	T	0.595157791234
556	N	K	0.592177426827
111	D	N	0.588000206141
248	T	A	0.584046879494
429	D	M	0.584013189989
186	G	L	0.581389948183
156	G	E	0.580484170586
19	T	F	0.579736818228
464	K	R	0.575156717532
326	T	E	0.571250696831
421	E	V	0.571075236379
108	Y	C	0.57020373584
249	L	V	0.558508316819
551	F	L	0.558230506763
132	E	G	0.550155850518
274	S	A	0.548679500955
364	W	R	0.547885192656
412	E	A	0.546119049103
390	G	T	0.545909459444
494	S	R	0.543249871743
28	N	K	0.532423680892
403	N	C	0.531644049495
464	K	E	0.527518396167
114	D	A	0.519353589586
148	V	L	0.514987794279
312	H	D	0.511962640427
190	L	F	0.508231831298
195	V	L	0.506884405123
540	L	T	0.503939899985
104	N	L	0.502478049269
255	T	C	0.502434674644
240	H	S	0.50213466492
402	M	T	0.501802209812
428	D	M	0.49804216834
155	R	E	0.486103112223
169	K	H	0.485280238713
24	Y	I	0.482772514399
203	E	D	0.480764077253
337	I	A	0.478556785352
176	K	I	0.476370262227
344	G	A	0.475851345665
259	E	R	0.471587055355
117	E	K	0.466851996211
188	E	V	0.461159698244
162	R	G	0.459212050141
100	P	A	0.453239105348
468	Q	I	0.451179921941
209	S	Y	0.450561409437
279	S	L	0.446905681349
437	Y	C	0.445920884213
427	V	L	0.444831902967
551	F	G	0.440237482573
294	K	S	0.438641506052
544	V	A	0.437619330247
540	L	P	0.433530208453
53	S	I	0.426598115086
174	Y	F	0.41663851869
394	K	Q	0.415091058024
185	K	M	0.413399989021
432	L	W	0.407379947754
37	L	Y	0.406680518496
410	G	Y	0.404215636012
48	N	V	0.403158204228
27	N	D	0.399414883043
106	A	F	0.398567742501
333	G	C	0.394955220417
480	C	Y	0.394728192052
154	H	I	0.390306713142
358	T	S	0.387058678866
141	P	E	0.385483273268
205	Q	P	0.384103811198
556	N	L	0.383607795152
434	I	R	0.380640127155
518	G	S	0.379711283984
114	D	N	0.377928712903
53	S	A	0.37758410668
251	E	R	0.376435611256
11	A	F	0.375754137396
221	N	I	0.375146278721
460	N	G	0.37354921002
229	E	H	0.371447317756
155	R	F	0.369826588175
358	T	I	0.36271622487
249	L	S	0.35410591865
90	A	C	0.352733769599
212	N	S	0.350521054796
24	Y	T	0.347237695825
433	D	E	0.346983143356
481	F	L	0.346882184535
154	H	G	0.345496626745
270	A	T	0.345291435383
367	Y	C	0.343860950821
2	K	C	0.342885004658
289	H	Y	0.342602932836
445	L	P	0.34059447174
560	Q	P	0.339227137705
372	E	D	0.334210667772
418	K	E	0.333935359095
251	E	L	0.333608790325
556	N	T	0.332403428554
4	K	H	0.330656280083
107	C	R	0.31378083357
281	I	T	0.313622067931
43	V	A	0.313356488797
77	W	R	0.310833874767
254	D	N	0.309947992899
250	L	I	0.308309440413
442	L	A	0.307055512052
101	N	A	0.299827958936
240	H	V	0.298943931936
339	S	F	0.295438264393
382	K	I	0.292685245128
541	V	Y	0.292398335519
251	E	G	0.292268640831
3	A	V	0.287468678793
370	Q	V	0.28699619462
328	L	S	0.284809883439
190	L	P	0.284646951273
179	N	M	0.284644368669
236	V	A	0.281359096816
311	I	M	0.281292777804
551	F	S	0.280208468499
389	N	T	0.279808991029
467	S	V	0.279551483318
468	Q	H	0.275047518537
255	T	N	0.272855816513
297	T	S	0.272654745346
470	K	R	0.271397654487
436	T	A	0.268730470252
386	N	V	0.265317416336
427	V	I	0.26495764832
279	S	P	0.262843678875
7	V	W	0.259911616575
201	S	F	0.259147859015
244	N	A	0.258677408164
132	E	D	0.257729417787
101	N	K	0.257036154178
372	E	V	0.256889202336
186	G	A	0.255121855905
245	Y	C	0.249960007127
467	S	G	0.248524047298
425	K	E	0.247402416472
136	K	T	0.247367771681
441	L	N	0.246755975151
344	G	R	0.246737442415
234	P	Y	0.24647318202
341	Q	H	0.243505716031
431	F	S	0.242489557962
13	V	L	0.240481855532
354	E	G	0.2401479776
337	I	S	0.239088780279
206	S	T	0.237150458737
542	L	I	0.236433664753
132	E	V	0.236210467673
10	Y	L	0.235054647338
437	Y	H	0.234469660129
14	A	N	0.232881849321
433	D	G	0.232761662818
502	Y	A	0.232191846777
492	M	R	0.231368997038
239	Q	S	0.231322162939
474	K	T	0.231070534992
89	P	C	0.230739270631
89	P	K	0.230739270631
426	K	S	0.229530303632
14	A	V	0.227655109994
119	R	I	0.227559428989
506	S	E	0.227437021269
322	Y	H	0.225265989746
440	E	Y	0.224964581543
22	I	V	0.223998983602
515	K	N	0.223529072717
289	H	S	0.222901274009
119	R	Y	0.218428175598
381	Q	M	0.218080900822
177	L	V	0.217208251499
386	N	A	0.216861476947
482	E	K	0.215248369644
504	K	E	0.214309845014
422	N	K	0.213893814733
474	K	F	0.211707489785
179	N	V	0.21130969324
504	K	I	0.208725558896
78	L	P	0.206684326479
409	V	M	0.206262938207
106	A	L	0.204929652212
168	T	A	0.204145607245
529	I	L	0.203133302228
369	H	F	0.202969866583
102	S	F	0.20260282986
343	R	Q	0.200320000537
41	V	A	0.200179303328
515	K	Q	0.199494672223
212	N	K	0.194559423065
257	I	N	0.193604677505
429	D	W	0.19146726297
232	A	G	0.190355137141
241	G	W	0.189762574492
486	K	S	0.18975859115
507	E	G	0.185532721963
180	S	E	0.183656021865
277	F	N	0.182745181707
496	R	S	0.182688834162
400	E	K	0.182375384838
345	L	S	0.180344003047
376	G	T	0.178334644624
124	S	A	0.177331863805
544	V	F	0.176158715847
360	M	T	0.174926321005
90	A	G	0.174541080733
517	D	S	0.174458677421
119	R	M	0.174153541186
484	Y	H	0.17217142799
503	P	R	0.171918413593
40	N	T	0.171479870935
1	M	K	0.17129756439
541	V	A	0.171273871353
414	N	A	0.170984054253
561	C	Y	0.170233925002
436	T	I	0.168677451789
291	C	S	0.167759437614
157	K	S	0.164251858063
338	P	V	0.162888209783
273	L	V	0.160791880687
178	T	A	0.160432594856
536	V	L	0.157710896308
512	N	T	0.157621176429
89	P	R	0.157538385945
336	N	S	0.156875173108
135	P	A	0.156777284873
486	K	E	0.156485046696
165	L	S	0.155223822136
518	G	P	0.154493001181
164	L	V	0.153727491071
306	L	H	0.151591843538
327	K	I	0.151285457982
476	I	V	0.148277771469
329	R	G	0.147410127305
151	S	P	0.146492958188
164	L	F	0.145216144127
410	G	S	0.144188170656
41	V	G	0.143066947903
555	S	P	0.141821926365
155	R	D	0.141652058361
123	S	C	0.140045837009
470	K	W	0.139996606395
10	Y	N	0.13943391326
83	E	N	0.139263796876
123	S	N	0.137736384488
542	L	P	0.136720859056
484	Y	C	0.136078599805
257	I	T	0.134958514697
372	E	S	0.133757055426
155	R	G	0.132987271363
51	E	G	0.131773419461
84	C	R	0.13019522487
19	T	N	0.129102335821
314	V	L	0.1290395712
212	N	H	0.128812938525
121	Q	Y	0.127110054697
538	S	R	0.126431964632
111	D	A	0.125804358478
239	Q	R	0.123431026041
144	T	S	0.1227916509
138	S	L	0.122744274595
59	C	S	0.11979961214
185	K	E	0.119582633578
296	Q	R	0.119015210015
433	D	N	0.115713398019
303	N	F	0.114741631077
357	W	L	0.11439467698
476	I	M	0.114305044501
307	P	S	0.113418609143
138	S	G	0.112906689418
488	D	A	0.112574902698
25	H	R	0.112101469515
281	I	L	0.111264487945
209	S	Q	0.110476508184
114	D	L	0.10961705969
45	H	Y	0.108442077697
85	D	Y	0.1082218312
427	V	N	0.107900796224
149	T	I	0.107566409731
480	C	S	0.105140915747
74	I	T	0.104552237045
56	G	W	0.102973908235
553	M	V	0.102801801599
145	F	I	0.102059100516
296	Q	P	0.101370697455
290	E	Q	0.101009764562
464	K	N	0.100810085076
214	Y	N	0.100732313538
362	D	G	0.0989698747481
201	S	Q	0.098516164856
470	K	E	0.0965247119536
306	L	A	0.096477942528
371	N	I	0.0957719584815
20	I	V	0.0934749914768
393	N	S	0.0932007481735
426	K	E	0.0916117349751
381	Q	W	0.0915108584728
103	E	G	0.0901678331132
197	H	R	0.0895947165893
520	K	E	0.0887799012597
109	P	S	0.0877202155903
107	C	S	0.0859249281594
6	L	P	0.0854734062027
279	S	F	0.085059649813
329	R	M	0.0845332378699
243	M	T	0.0843446224215
510	K	T	0.0835658920157
367	Y	H	0.0832736813002
532	I	S	0.082539310541
323	V	D	0.0806094902016
562	R	I	0.0805086857921
565	I	T	0.0795288189107
188	E	A	0.0772483142467
481	F	S	0.0764397110902
480	C	R	0.0757725388781
45	H	P	0.075380179292
120	E	G	0.0753731768037
281	I	V	0.074755967326
265	I	T	0.0737163750952
318	E	I	0.0736438770105
563	I	T	0.0734610651419
185	K	T	0.0719730445622
416	L	S	0.0689815419688
88	L	F	0.0687383743171
338	P	S	0.0686899927761
180	S	P	0.0680556535784
174	Y	S	0.0677426743302
413	F	L	0.0677134678657
137	E	T	0.0656015558884
565	I	V	0.0655396821428
290	E	K	0.064970473728
472	N	T	0.0648282611255
387	A	S	0.0642150326011
1	M	T	0.063829689799
77	W	G	0.0631824716123
96	I	F	0.0627611270642
437	Y	D	0.062115864391
558	S	P	0.0620081565858
166	W	R	0.0612686889334
328	L	M	0.0601651976793
349	I	T	0.0600936065264
522	E	D	0.0598483934103
370	Q	R	0.0596875752374
138	S	M	0.0592705516443
429	D	Y	0.0590853570109
533	Y	H	0.058955138999
460	N	I	0.0574908666675
33	V	F	0.0566332384093
551	F	V	0.0564863569249
468	Q	P	0.0562922787432
175	P	I	0.0562101831543
248	T	H	0.0556436140955
450	T	I	0.0554951331649
471	N	K	0.0547761458755
361	I	T	0.0539595624235
23	G	C	0.0539495656513
484	Y	N	0.053218723324
337	I	D	0.0527241086632
58	L	P	0.0526196750989
2	K	P	0.0523881124205
151	S	T	0.0520620840124
318	E	R	0.0520440527556
14	A	P	0.0505410010564
269	Y	R	0.0497850984938
554	C	R	0.0495535936778
448	E	V	0.0491667027553
425	K	R	0.0488652878283
38	E	R	0.0488285119708
319	C	S	0.0479837589028
423	L	V	0.0477317189868
400	E	G	0.0475822746005
413	F	I	0.0473942022337
439	A	E	0.0473278829715
563	I	M	0.0472700705268
387	A	T	0.04677013856
119	R	S	0.0465816777239
133	I	T	0.0462418474403
219	S	F	0.0456059193055
401	K	R	0.0455720704687
297	T	A	0.0455096285754
533	Y	S	0.0454744399582
247	W	R	0.0448078078203
90	A	V	0.0434396444047
332	T	I	0.0427493040792
311	I	T	0.042707630548
46	S	T	0.0425068718399
18	D	Y	0.0424785953807
417	E	V	0.0423112306405
84	C	F	0.0419153114037
54	H	R	0.041694369615
426	K	Q	0.0413888909229
195	V	A	0.0411107699832
80	G	R	0.0401211508716
435	W	R	0.0400663035781
138	S	K	0.0391637804607
539	S	L	0.0386025497161
38	E	V	0.0385918455279
321	K	I	0.0382879031242
556	N	G	0.0380772201248
215	V	A	0.037972199032
447	N	K	0.0378283181867
117	E	D	0.037705417359
130	R	I	0.0372147761332
17	A	G	0.0368853507247
98	E	A	0.0365634909868
299	Q	A	0.0358569030387
117	E	V	0.0355225218969
139	S	H	0.0350935765714
15	T	R	0.0350914729111
166	W	S	0.0350346976046
370	Q	K	0.0344465293997
529	I	G	0.0338017208493
559	L	W	0.0333296678098
343	R	G	0.0332315025579
92	S	F	0.0326341693627
92	S	C	0.0326341693627
92	S	A	0.0326341693627
522	E	V	0.0324494936984
565	I	N	0.032236636692
156	G	V	0.0321913477808
2	K	F	0.0319010279763
2	K	W	0.0319010279763
2	K	A	0.0319010279763
2	K	D	0.0319010279763
187	K	C	0.0318231582578
322	Y	N	0.0315632232188
429	D	N	0.0314289193997
377	Y	H	0.0313278739957
176	K	E	0.0312468159822
399	I	N	0.0311357703852
505	Y	F	0.0310674449993
381	Q	H	0.0300330967136
403	N	I	0.0297709929068
346	F	I	0.0297138319304
454	H	P	0.0294648979222
82	P	L	0.0291670276818
192	L	Y	0.0286401445151
92	S	K	0.0284028745923
511	L	P	0.0276357816073
511	L	D	0.0276357816073
511	L	Y	0.0276357816073
511	L	W	0.0276357816073
97	V	L	0.0271405156025
424	N	K	0.0265724804641
511	L	C	0.0265213298466
410	G	C	0.0262901310709
562	R	G	0.0259260973698
381	Q	E	0.0258374772829
140	W	R	0.0252744038915
11	A	M	0.0249960496607
351	G	D	0.0247466096943
285	N	T	0.024687749014
199	S	A	0.0236445884185
397	S	P	0.0233968524306
29	S	P	0.022603762278
422	N	H	0.0222393894158
560	Q	L	0.0218299575109
217	V	L	0.0217936671466
221	N	Q	0.021785202778
511	L	K	0.0207937267183
145	F	S	0.0202292540913
441	L	V	0.0201159864431
149	T	R	0.0199345151191
528	Q	L	0.0199257148159
191	V	Y	0.0198240979027
296	Q	L	0.0183931268223
274	S	C	0.0182073033839
485	H	P	0.0181319310611
25	H	D	0.0180484298815
556	N	Y	0.0173026079324
556	N	C	0.0173026079324
556	N	F	0.0173026079324
556	N	W	0.0173026079324
556	N	A	0.0173026079324
556	N	M	0.0173026079324
556	N	Q	0.0173026079324
556	N	E	0.0173026079324
556	N	P	0.0173026079324
556	N	R	0.0173026079324
208	Y	C	0.0172653087572
448	E	G	0.016945991323
243	M	K	0.0159000210835
296	Q	H	0.0158593263408
260	A	K	0.0155596779169
208	Y	S	0.0152918273311
502	Y	S	0.0145947189641
40	N	I	0.0143354274834
112	L	R	0.0143143200466
511	L	R	0.0140476542056
552	W	R	0.0140102293073
9	L	I	0.0140089634139
400	E	R	0.0137978609807
266	A	S	0.01368204279
222	Y	V	0.0133633790979
179	N	P	0.0131187984857
4	K	E	0.0128540828277
263	N	K	0.0128335557478
413	F	P	0.0125267280672
384	T	A	0.0124218133551
129	E	G	0.0123900668136
144	T	I	0.0123723343363
115	Y	Q	0.0121075727076
115	Y	T	0.0121075727076
115	Y	P	0.0121075727076
115	Y	A	0.0121075727076
115	Y	N	0.0121075727076
115	Y	D	0.0121075727076
115	Y	E	0.0121075727076
115	Y	W	0.0121075727076
115	Y	G	0.0121075727076
115	Y	K	0.0121075727076
115	Y	V	0.0121075727076
170	K	P	0.0119574652507
170	K	C	0.0119574652507
146	N	I	0.011707763199
146	N	S	0.011707763199
146	N	C	0.011707763199
146	N	L	0.011707763199
146	N	W	0.011707763199
209	S	V	0.011676692543
209	S	W	0.011676692543
209	S	K	0.011676692543
209	S	C	0.011676692543
209	S	F	0.011676692543
240	H	D	0.0108912906313
554	C	S	0.0107017634248
488	D	G	0.0106275137018
277	F	C	0.0105998523412
277	F	D	0.0105998523412
431	F	P	0.0102339665172
443	V	S	0.00941362761258
514	E	V	0.00894093233882
490	E	D	0.00776236714063
243	M	L	0.00775360056607
294	K	Y	0.00735485364894
294	K	P	0.00735485364894
294	K	C	0.00735485364894
188	E	H	0.00672402357746
92	S	G	0.00638530047007
316	I	M	0.00622126378402
86	S	N	0.00609280137449
86	S	C	0.00609280137449
86	S	K	0.00609280137449
256	I	E	0.00565219408053
256	I	D	0.00565219408053
256	I	S	0.00565219408053
256	I	T	0.00565219408053
256	I	Q	0.00565219408053
256	I	P	0.00565219408053
256	I	N	0.00565219408053
256	I	G	0.00565219408053
256	I	F	0.00565219408053
256	I	C	0.00565219408053
256	I	K	0.00565219408053
256	I	W	0.00565219408053
256	I	Y	0.00565219408053
256	I	A	0.00565219408053
256	I	H	0.00565219408053
256	I	R	0.00565219408053
433	D	Y	0.00560117605152
509	S	D	0.00543684715414
509	S	Y	0.00543684715414
509	S	H	0.00543684715414
509	S	N	0.00543684715414
509	S	E	0.00543684715414
509	S	Q	0.00543684715414
509	S	F	0.00543684715414
509	S	W	0.00543684715414
509	S	K	0.00543684715414
21	C	G	0.00526207006791
73	N	H	0.00485703888788
73	N	V	0.00485703888788
73	N	P	0.00485703888788
73	N	I	0.00485703888788
73	N	M	0.00485703888788
73	N	L	0.00485703888788
73	N	R	0.00485703888788
73	N	W	0.00485703888788
73	N	Y	0.00485703888788
73	N	C	0.00485703888788
73	N	F	0.00485703888788
347	G	C	0.00399327374411
347	G	T	0.00399327374411
347	G	Q	0.00399327374411
347	G	P	0.00399327374411
347	G	N	0.00399327374411
347	G	I	0.00399327374411
347	G	W	0.00399327374411
347	G	M	0.00399327374411
347	G	F	0.00399327374411
347	G	K	0.00399327374411
347	G	H	0.00399327374411
347	G	D	0.00399327374411
35	T	I	0.00387523103783
250	L	M	0.00367566822934
250	L	P	0.00367566822934
250	L	K	0.00367566822934
250	L	E	0.00367566822934
250	L	D	0.00367566822934
250	L	S	0.00367566822934
250	L	Q	0.00367566822934
250	L	N	0.00367566822934
250	L	G	0.00367566822934
250	L	R	0.00367566822934
250	L	A	0.00367566822934
250	L	W	0.00367566822934
250	L	T	0.00367566822934
250	L	Y	0.00367566822934
250	L	C	0.00367566822934
250	L	H	0.00367566822934
250	L	F	0.00367566822934
276	G	I	0.00360801010962
276	G	L	0.00360801010962
276	G	P	0.00360801010962
276	G	F	0.00360801010962
276	G	D	0.00360801010962
276	G	M	0.00360801010962
276	G	K	0.00360801010962
288	M	G	0.00353296392815
288	M	F	0.00353296392815
288	M	W	0.00353296392815
288	M	H	0.00353296392815
288	M	N	0.00353296392815
288	M	D	0.00353296392815
288	M	K	0.00353296392815
288	M	E	0.00353296392815
288	M	C	0.00353296392815
502	Y	T	0.00350748579484
488	D	H	0.00348731182091
359	G	R	0.00342986147099
221	N	W	0.00340842491161
221	N	F	0.00340842491161
221	N	M	0.00340842491161
221	N	K	0.00340842491161
221	N	P	0.00340842491161
221	N	C	0.00340842491161
509	S	G	0.00331012589374
70	G	C	0.00317024036831
70	G	S	0.00317024036831
70	G	P	0.00317024036831
70	G	Y	0.00317024036831
70	G	Q	0.00317024036831
70	G	V	0.00317024036831
70	G	F	0.00317024036831
70	G	I	0.00317024036831
70	G	N	0.00317024036831
70	G	T	0.00317024036831
70	G	R	0.00317024036831
70	G	W	0.00317024036831
70	G	K	0.00317024036831
105	G	D	0.00314034019621
105	G	F	0.00314034019621
105	G	Q	0.00314034019621
105	G	T	0.00314034019621
105	G	H	0.00314034019621
105	G	W	0.00314034019621
105	G	Y	0.00314034019621
105	G	P	0.00314034019621
105	G	L	0.00314034019621
105	G	K	0.00314034019621
105	G	I	0.00314034019621
105	G	M	0.00314034019621
105	G	N	0.00314034019621
105	G	C	0.00314034019621
220	S	F	0.00312223744304
220	S	C	0.00312223744304
220	S	W	0.00312223744304
220	S	Y	0.00312223744304
396	N	H	0.00292184453606
396	N	M	0.00292184453606
396	N	E	0.00292184453606
396	N	V	0.00292184453606
396	N	R	0.00292184453606
396	N	Q	0.00292184453606
396	N	A	0.00292184453606
396	N	W	0.00292184453606
396	N	F	0.00292184453606
396	N	G	0.00292184453606
396	N	C	0.00292184453606
396	N	I	0.00292184453606
396	N	L	0.00292184453606
396	N	Y	0.00292184453606
396	N	T	0.00292184453606
396	N	P	0.00292184453606
562	R	Q	0.00277495251769
171	G	Y	0.00269622821824
171	G	P	0.00269622821824
171	G	K	0.00269622821824
171	G	V	0.00269622821824
171	G	C	0.00269622821824
171	G	I	0.00269622821824
529	I	K	0.00261823354944
529	I	E	0.00261823354944
529	I	D	0.00261823354944
529	I	C	0.00261823354944
529	I	N	0.00261823354944
508	E	N	0.00245460890668
508	E	R	0.00245460890668
508	E	F	0.00245460890668
508	E	W	0.00245460890668
508	E	M	0.00245460890668
508	E	H	0.00245460890668
508	E	Y	0.00245460890668
264	L	H	0.00237352887875
264	L	Q	0.00237352887875
264	L	T	0.00237352887875
264	L	K	0.00237352887875
264	L	M	0.00237352887875
264	L	A	0.00237352887875
264	L	P	0.00237352887875
264	L	E	0.00237352887875
264	L	N	0.00237352887875
264	L	R	0.00237352887875
264	L	S	0.00237352887875
264	L	G	0.00237352887875
264	L	V	0.00237352887875
264	L	D	0.00237352887875
264	L	C	0.00237352887875
39	K	T	0.0022502371294
68	Q	H	0.00224419574001
68	Q	W	0.00224419574001
524	M	K	0.00222455314433
524	M	W	0.00222455314433
524	M	Y	0.00222455314433
524	M	F	0.00222455314433
32	T	I	0.00212403482425
383	S	L	0.00209729877821
383	S	P	0.00209729877821
383	S	M	0.00209729877821
383	S	F	0.00209729877821
383	S	Y	0.00209729877821
383	S	H	0.00209729877821
383	S	W	0.00209729877821
383	S	D	0.00209729877821
383	S	E	0.00209729877821
383	S	V	0.00209729877821
383	S	K	0.00209729877821
383	S	Q	0.00209729877821
312	H	Y	0.00208863617227
312	H	R	0.00208863617227
312	H	M	0.00208863617227
312	H	K	0.00208863617227
312	H	I	0.00208863617227
312	H	E	0.00208863617227
312	H	P	0.00208863617227
312	H	W	0.00208863617227
312	H	F	0.00208863617227
312	H	L	0.00208863617227
312	H	V	0.00208863617227
403	N	Q	0.00206129158736
403	N	P	0.00206129158736
403	N	L	0.00206129158736
403	N	Y	0.00206129158736
403	N	W	0.00206129158736
403	N	V	0.00206129158736
403	N	A	0.00206129158736
403	N	F	0.00206129158736
403	N	E	0.00206129158736
403	N	M	0.00206129158736
44	T	S	0.00206008476638
511	L	N	0.00203932864977
374	G	F	0.00195372282005
374	G	W	0.00195372282005
374	G	R	0.00195372282005
374	G	S	0.00195372282005
374	G	A	0.00195372282005
374	G	Y	0.00195372282005
374	G	C	0.00195372282005
374	G	D	0.00195372282005
374	G	M	0.00195372282005
374	G	K	0.00195372282005
374	G	I	0.00195372282005
374	G	L	0.00195372282005
374	G	T	0.00195372282005
374	G	N	0.00195372282005
374	G	Q	0.00195372282005
374	G	P	0.00195372282005
160	F	V	0.00193355529268
13	V	A	0.00191477597333
116	E	F	0.00190818571996
116	E	C	0.00190818571996
116	E	H	0.00190818571996
116	E	L	0.00190818571996
116	E	M	0.00190818571996
116	E	R	0.00190818571996
116	E	D	0.00190818571996
116	E	T	0.00190818571996
116	E	N	0.00190818571996
116	E	S	0.00190818571996
116	E	I	0.00190818571996
116	E	W	0.00190818571996
116	E	Y	0.00190818571996
116	E	V	0.00190818571996
274	S	P	0.00190289033935
274	S	Y	0.00190289033935
274	S	F	0.00190289033935
274	S	W	0.00190289033935
274	S	Q	0.00185318109638
513	R	G	0.00180367491869
513	R	F	0.00180367491869
513	R	P	0.00180367491869
513	R	Y	0.00180367491869
513	R	D	0.00180367491869
513	R	T	0.00180367491869
513	R	C	0.00180367491869
513	R	E	0.00180367491869
16	D	V	0.00178265758173
86	S	R	0.0017687388746
542	L	W	0.00171676818342
542	L	S	0.00171676818342
542	L	Q	0.00171676818342
542	L	E	0.00171676818342
542	L	K	0.00171676818342
542	L	D	0.00171676818342
542	L	R	0.00171676818342
542	L	Y	0.00171676818342
542	L	C	0.00171676818342
542	L	H	0.00171676818342
542	L	N	0.00171676818342
255	T	L	0.00171427549089
255	T	R	0.00171427549089
255	T	P	0.00171427549089
255	T	G	0.00171427549089
28	N	R	0.0016168364696
28	N	E	0.0016168364696
28	N	I	0.0016168364696
28	N	P	0.0016168364696
28	N	M	0.0016168364696
28	N	L	0.0016168364696
28	N	Y	0.0016168364696
28	N	H	0.0016168364696
28	N	F	0.0016168364696
28	N	G	0.0016168364696
28	N	A	0.0016168364696
28	N	Q	0.0016168364696
28	N	V	0.0016168364696
28	N	W	0.0016168364696
28	N	C	0.0016168364696
28	N	T	0.0016168364696
236	V	D	0.00161602036401
236	V	C	0.00161602036401
236	V	G	0.00161602036401
236	V	P	0.00161602036401
236	V	E	0.00161602036401
53	S	P	0.00160786777865
53	S	Y	0.00160786777865
53	S	W	0.00160786777865
211	G	H	0.0015890266727
211	G	C	0.0015890266727
372	E	R	0.0015583250616
372	E	Q	0.00147967935612
372	E	W	0.00147967935612
372	E	I	0.00147967935612
372	E	P	0.00147967935612
372	E	M	0.00147967935612
372	E	L	0.00147967935612
372	E	F	0.00147967935612
372	E	H	0.00147967935612
372	E	C	0.00147967935612
372	E	T	0.00147967935612
372	E	Y	0.00147967935612
502	Y	M	0.0014494087207
502	Y	Q	0.0014494087207
502	Y	V	0.0014494087207
502	Y	K	0.0014494087207
502	Y	D	0.0014494087207
502	Y	I	0.0014494087207
75	T	D	0.00143497944968
75	T	K	0.00143497944968
75	T	Y	0.00143497944968
75	T	W	0.00143497944968
75	T	Q	0.00143497944968
75	T	C	0.00143497944968
75	T	R	0.00143497944968
75	T	H	0.00143497944968
75	T	E	0.00143497944968
75	T	F	0.00143497944968
75	T	G	0.00143497944968
75	T	M	0.00143497944968
75	T	S	0.00143497944968
502	Y	F	0.00141062432144
427	V	T	0.00133082647958
427	V	W	0.00133082647958
427	V	P	0.00133082647958
427	V	C	0.00133082647958
427	V	D	0.00133082647958
427	V	Q	0.00133082647958
427	V	E	0.00133082647958
427	V	F	0.00133082647958
427	V	G	0.00133082647958
427	V	H	0.00133082647958
427	V	Y	0.00133082647958
427	V	M	0.00133082647958
179	N	Y	0.00130524160798
179	N	C	0.00130524160798
179	N	H	0.00130524160798
179	N	W	0.00130524160798
411	K	W	0.00130196587024
411	K	R	0.00130196587024
411	K	A	0.00130196587024
411	K	M	0.00130196587024
411	K	I	0.00130196587024
411	K	Y	0.00130196587024
411	K	D	0.00130196587024
411	K	C	0.00130196587024
411	K	P	0.00130196587024
411	K	F	0.00130196587024
466	K	M	0.00125679951458
466	K	V	0.00125679951458
466	K	I	0.00125679951458
466	K	Y	0.00125679951458
466	K	D	0.00125679951458
466	K	C	0.00125679951458
466	K	P	0.00125679951458
466	K	N	0.00125679951458
99	T	F	0.00123888736118
99	T	C	0.00123888736118
99	T	M	0.00123888736118
381	Q	Y	0.00119116640071
381	Q	T	0.00119116640071
381	Q	N	0.00119116640071
381	Q	D	0.00119116640071
381	Q	S	0.00119116640071
381	Q	C	0.00119116640071
381	Q	P	0.00119116640071
381	Q	G	0.00119116640071
283	T	P	0.0011485230583
283	T	W	0.0011485230583
283	T	H	0.0011485230583
283	T	G	0.0011485230583
424	N	R	0.00113399312107
424	N	L	0.00113399312107
424	N	M	0.00113399312107
424	N	P	0.00113399312107
424	N	V	0.00113399312107
424	N	G	0.00113399312107
424	N	W	0.00113399312107
424	N	Y	0.00113399312107
424	N	E	0.00113399312107
424	N	C	0.00113399312107
424	N	T	0.00113399312107
424	N	I	0.00113399312107
424	N	A	0.00113399312107
424	N	Q	0.00113399312107
13	V	D	0.00111677593236
13	V	F	0.00111677593236
13	V	W	0.00111677593236
13	V	C	0.00111677593236
13	V	P	0.00111677593236
13	V	N	0.00111677593236
13	V	Q	0.00111677593236
13	V	K	0.00111677593236
13	V	E	0.00111677593236
339	S	C	0.00109986584441
339	S	E	0.00109986584441
339	S	M	0.00109986584441
339	S	D	0.00109986584441
339	S	W	0.00109986584441
339	S	N	0.00109986584441
339	S	K	0.00109986584441
60	K	G	0.00103101415142
60	K	D	0.00103101415142
60	K	P	0.00103101415142
60	K	W	0.00103101415142
60	K	Q	0.00103101415142
60	K	V	0.00103101415142
60	K	I	0.00103101415142
60	K	C	0.00103101415142
60	K	E	0.00103101415142
159	S	P	0.000993580033405
159	S	Y	0.000993580033405
159	S	F	0.000993580033405
159	S	W	0.000993580033405
159	S	V	0.000993580033405
159	S	C	0.000993580033405
159	S	K	0.000993580033405
540	L	N	0.000950747631244
540	L	Q	0.000950747631244
540	L	D	0.000950747631244
540	L	K	0.000950747631244
540	L	G	0.000950747631244
540	L	H	0.000950747631244
540	L	E	0.000950747631244
540	L	W	0.000950747631244
540	L	R	0.000950747631244
563	I	A	0.000910900041808
563	I	C	0.000910900041808
563	I	E	0.000910900041808
563	I	D	0.000910900041808
563	I	W	0.000910900041808
563	I	Q	0.000910900041808
563	I	S	0.000910900041808
563	I	R	0.000910900041808
563	I	P	0.000910900041808
563	I	N	0.000910900041808
563	I	L	0.000910900041808
563	I	Y	0.000910900041808
563	I	G	0.000910900041808
563	I	H	0.000910900041808
428	D	W	0.00087626588786
428	D	F	0.00087626588786
428	D	T	0.00087626588786
428	D	R	0.00087626588786
428	D	C	0.00087626588786
428	D	V	0.00087626588786
428	D	A	0.00087626588786
428	D	I	0.00087626588786
428	D	K	0.00087626588786
428	D	Q	0.00087626588786
428	D	S	0.00087626588786
428	D	P	0.00087626588786
428	D	H	0.00087626588786
428	D	Y	0.00087626588786
313	P	Q	0.000869672999973
313	P	M	0.000869672999973
313	P	V	0.000869672999973
313	P	C	0.000869672999973
313	P	D	0.000869672999973
313	P	N	0.000869672999973
313	P	E	0.000869672999973
313	P	H	0.000869672999973
313	P	Y	0.000869672999973
313	P	L	0.000869672999973
313	P	G	0.000869672999973
313	P	I	0.000869672999973
553	M	Q	0.000854328462526
553	M	F	0.000854328462526
553	M	C	0.000854328462526
553	M	T	0.000854328462526
553	M	P	0.000854328462526
553	M	D	0.000854328462526
553	M	R	0.000854328462526
553	M	E	0.000854328462526
553	M	K	0.000854328462526
553	M	Y	0.000854328462526
553	M	N	0.000854328462526
553	M	H	0.000854328462526
429	D	I	0.000835948712025
429	D	E	0.000835948712025
429	D	A	0.000835948712025
429	D	C	0.000835948712025
429	D	F	0.000835948712025
429	D	H	0.000835948712025
429	D	K	0.000835948712025
429	D	P	0.000835948712025
429	D	Q	0.000835948712025
429	D	T	0.000835948712025
429	D	L	0.000835948712025
429	D	S	0.000835948712025
306	L	M	0.000784727436829
306	L	S	0.000784727436829
306	L	W	0.000784727436829
306	L	G	0.000784727436829
306	L	D	0.000784727436829
306	L	N	0.000784727436829
306	L	Y	0.000784727436829
306	L	Q	0.000784727436829
306	L	E	0.000784727436829
236	V	W	0.000778019751714
138	S	W	0.000750291513657
138	S	C	0.000750291513657
138	S	P	0.000750291513657
138	S	H	0.000750291513657
138	S	D	0.000750291513657
3	A	M	0.000696628961463
3	A	Q	0.000696628961463
3	A	W	0.000696628961463
3	A	C	0.000696628961463
3	A	F	0.000696628961463
520	K	P	0.00066783624355
520	K	Y	0.00066783624355
520	K	M	0.00066783624355
520	K	W	0.00066783624355
520	K	C	0.00066783624355
520	K	D	0.00066783624355
520	K	G	0.00066783624355
520	K	F	0.00066783624355
442	L	T	0.00066670162785
442	L	M	0.00066670162785
442	L	D	0.00066670162785
442	L	Y	0.00066670162785
442	L	C	0.00066670162785
442	L	W	0.00066670162785
442	L	G	0.00066670162785
442	L	R	0.00066670162785
442	L	H	0.00066670162785
442	L	K	0.00066670162785
442	L	N	0.00066670162785
442	L	P	0.00066670162785
442	L	Q	0.00066670162785
442	L	E	0.00066670162785
412	E	P	0.000660309191789
412	E	M	0.000660309191789
412	E	Y	0.000660309191789
412	E	W	0.000660309191789
412	E	D	0.000660309191789
275	R	M	0.000611125382936
275	R	N	0.000611125382936
275	R	Q	0.000611125382936
275	R	V	0.000611125382936
275	R	E	0.000611125382936
275	R	F	0.000611125382936
275	R	C	0.000611125382936
275	R	L	0.000611125382936
275	R	S	0.000611125382936
275	R	A	0.000611125382936
275	R	D	0.000611125382936
275	R	W	0.000611125382936
275	R	Y	0.000611125382936
188	E	Y	0.000601648884574
188	E	W	0.000601648884574
188	E	N	0.000601648884574
188	E	M	0.000601648884574
188	E	C	0.000601648884574
188	E	R	0.000601648884574
188	E	F	0.000601648884574
463	E	W	0.000592486161222
463	E	F	0.000592486161222
463	E	L	0.000592486161222
463	E	H	0.000592486161222
463	E	P	0.000592486161222
463	E	R	0.000592486161222
463	E	C	0.000592486161222
463	E	Y	0.000592486161222
463	E	V	0.000592486161222
463	E	M	0.000592486161222
173	S	R	0.000588777275537
173	S	K	0.000588777275537
173	S	C	0.000588777275537
173	S	M	0.000588777275537
161	Y	K	0.000586285973875
161	Y	L	0.000586285973875
161	Y	A	0.000586285973875
161	Y	G	0.000586285973875
161	Y	P	0.000586285973875
161	Y	T	0.000586285973875
161	Y	S	0.000586285973875
161	Y	R	0.000586285973875
161	Y	W	0.000586285973875
161	Y	N	0.000586285973875
161	Y	M	0.000586285973875
161	Y	V	0.000586285973875
161	Y	I	0.000586285973875
161	Y	E	0.000586285973875
161	Y	D	0.000586285973875
161	Y	Q	0.000586285973875
130	R	M	0.000585379461996
130	R	A	0.000585379461996
130	R	H	0.000585379461996
130	R	E	0.000585379461996
130	R	L	0.000585379461996
130	R	V	0.000585379461996
130	R	Y	0.000585379461996
130	R	D	0.000585379461996
130	R	F	0.000585379461996
130	R	C	0.000585379461996
130	R	Q	0.000585379461996
130	R	S	0.000585379461996
130	R	T	0.000585379461996
130	R	N	0.000585379461996
130	R	W	0.000585379461996
375	S	R	0.000578430513821
375	S	P	0.000578430513821
375	S	N	0.000578430513821
375	S	G	0.000578430513821
375	S	Y	0.000578430513821
375	S	W	0.000578430513821
375	S	K	0.000578430513821
375	S	E	0.000578430513821
375	S	F	0.000578430513821
375	S	C	0.000578430513821
375	S	H	0.000578430513821
375	S	M	0.000578430513821
375	S	I	0.000578430513821
114	D	F	0.000564263876079
114	D	I	0.000564263876079
114	D	Y	0.000564263876079
114	D	Q	0.000564263876079
114	D	V	0.000564263876079
114	D	K	0.000564263876079
114	D	H	0.000564263876079
114	D	T	0.000564263876079
114	D	P	0.000564263876079
114	D	C	0.000564263876079
114	D	W	0.000564263876079
114	D	R	0.000564263876079
278	E	C	0.00052302207142
273	L	E	0.000488344377431
273	L	G	0.000488344377431
273	L	P	0.000488344377431
273	L	D	0.000488344377431
273	L	W	0.000488344377431
273	L	F	0.000488344377431
273	L	K	0.000488344377431
273	L	H	0.000488344377431
273	L	N	0.000488344377431
273	L	Y	0.000488344377431
273	L	S	0.000488344377431
273	L	T	0.000488344377431
273	L	R	0.000488344377431
273	L	Q	0.000488344377431
254	D	P	0.00045900620605
254	D	W	0.00045900620605
254	D	M	0.00045900620605
254	D	I	0.00045900620605
254	D	K	0.00045900620605
254	D	V	0.00045900620605
254	D	R	0.00045900620605
254	D	T	0.00045900620605
254	D	F	0.00045900620605
254	D	C	0.00045900620605
254	D	L	0.00045900620605
34	D	V	0.000401522299833
34	D	M	0.000401522299833
34	D	P	0.000401522299833
34	D	S	0.000401522299833
34	D	Y	0.000401522299833
34	D	W	0.000401522299833
34	D	I	0.000401522299833
34	D	R	0.000401522299833
34	D	K	0.000401522299833
34	D	Q	0.000401522299833
34	D	H	0.000401522299833
34	D	A	0.000401522299833
34	D	C	0.000401522299833
408	A	E	0.000396416531732
408	A	H	0.000396416531732
408	A	N	0.000396416531732
408	A	P	0.000396416531732
408	A	W	0.000396416531732
408	A	C	0.000396416531732
162	R	M	0.000395358865344
162	R	W	0.000395358865344
162	R	Y	0.000395358865344
162	R	E	0.000395358865344
162	R	F	0.000395358865344
162	R	I	0.000395358865344
162	R	T	0.000395358865344
162	R	V	0.000395358865344
162	R	P	0.000395358865344
162	R	D	0.000395358865344
162	R	A	0.000395358865344
162	R	L	0.000395358865344
162	R	Q	0.000395358865344
162	R	C	0.000395358865344
551	F	D	0.000393373620122
551	F	N	0.000393373620122
551	F	E	0.000393373620122
551	F	H	0.000393373620122
551	F	R	0.000393373620122
551	F	K	0.000393373620122
551	F	P	0.000393373620122
551	F	W	0.000393373620122
92	S	W	0.000386561639233
464	K	A	0.000372444432605
464	K	T	0.000372444432605
464	K	D	0.000372444432605
464	K	Y	0.000372444432605
464	K	V	0.000372444432605
464	K	C	0.000372444432605
464	K	P	0.000372444432605
464	K	F	0.000372444432605
464	K	W	0.000372444432605
464	K	I	0.000372444432605
464	K	H	0.000372444432605
464	K	M	0.000372444432605
113	I	P	0.000371055566
113	I	K	0.000371055566
156	G	I	0.000363035189116
156	G	P	0.000363035189116
156	G	C	0.000363035189116
156	G	W	0.000363035189116
156	G	L	0.000363035189116
156	G	F	0.000363035189116
156	G	R	0.000363035189116
182	V	D	0.000342904462455
182	V	K	0.000342904462455
182	V	N	0.000342904462455
182	V	P	0.000342904462455
271	F	K	0.000338888946188
271	F	T	0.000338888946188
271	F	M	0.000338888946188
271	F	D	0.000338888946188
271	F	S	0.000338888946188
271	F	C	0.000338888946188
271	F	E	0.000338888946188
271	F	R	0.000338888946188
271	F	P	0.000338888946188
271	F	Q	0.000338888946188
271	F	A	0.000338888946188
271	F	N	0.000338888946188
271	F	H	0.000338888946188
271	F	G	0.000338888946188
554	C	H	0.000328388813052
554	C	T	0.000328388813052
554	C	K	0.000328388813052
554	C	P	0.000328388813052
554	C	E	0.000328388813052
554	C	D	0.000328388813052
554	C	N	0.000328388813052
433	D	W	0.0003189424259
433	D	V	0.0003189424259
433	D	C	0.0003189424259
433	D	L	0.0003189424259
433	D	P	0.0003189424259
433	D	M	0.0003189424259
433	D	Q	0.0003189424259
433	D	K	0.0003189424259
433	D	F	0.0003189424259
433	D	I	0.0003189424259
433	D	R	0.0003189424259
369	H	K	0.000306876113108
369	H	P	0.000306876113108
369	H	A	0.000306876113108
369	H	L	0.000306876113108
369	H	S	0.000306876113108
369	H	W	0.000306876113108
369	H	G	0.000306876113108
369	H	D	0.000306876113108
369	H	E	0.000306876113108
456	L	P	0.000291865811091
456	L	K	0.000291865811091
456	L	Y	0.000291865811091
456	L	C	0.000291865811091
456	L	M	0.000291865811091
456	L	A	0.000291865811091
177	L	Y	0.000284586842389
177	L	K	0.000284586842389
177	L	P	0.000284586842389
177	L	G	0.000284586842389
177	L	H	0.000284586842389
177	L	R	0.000284586842389
177	L	E	0.000284586842389
177	L	N	0.000284586842389
177	L	Q	0.000284586842389
177	L	C	0.000284586842389
177	L	W	0.000284586842389
177	L	D	0.000284586842389
186	G	Q	0.000274181288899
186	G	W	0.000274181288899
186	G	I	0.000274181288899
186	G	K	0.000274181288899
186	G	Y	0.000274181288899
186	G	C	0.000274181288899
137	E	H	0.000272526374916
137	E	M	0.000272526374916
137	E	Q	0.000272526374916
137	E	W	0.000272526374916
137	E	Y	0.000272526374916
137	E	F	0.000272526374916
137	E	C	0.000272526374916
137	E	R	0.000272526374916
137	E	P	0.000272526374916
170	K	D	0.000258761217467
238	D	Y	0.000251135456378
172	D	K	0.000246091047097
172	D	S	0.000246091047097
172	D	R	0.000246091047097
172	D	P	0.000246091047097
172	D	M	0.000246091047097
172	D	A	0.000246091047097
172	D	W	0.000246091047097
172	D	H	0.000246091047097
172	D	F	0.000246091047097
172	D	C	0.000246091047097
172	D	L	0.000246091047097
458	V	F	0.000239655258791
458	V	A	0.000239655258791
458	V	K	0.000239655258791
458	V	R	0.000239655258791
458	V	P	0.000239655258791
458	V	G	0.000239655258791
458	V	Q	0.000239655258791
458	V	S	0.000239655258791
458	V	W	0.000239655258791
458	V	Y	0.000239655258791
458	V	T	0.000239655258791
458	V	E	0.000239655258791
458	V	N	0.000239655258791
458	V	C	0.000239655258791
458	V	H	0.000239655258791
458	V	D	0.000239655258791
426	K	D	0.000221568578944
426	K	H	0.000221568578944
426	K	F	0.000221568578944
426	K	P	0.000221568578944
426	K	M	0.000221568578944
426	K	Y	0.000221568578944
426	K	W	0.000221568578944
426	K	T	0.000221568578944
426	K	V	0.000221568578944
426	K	G	0.000221568578944
426	K	A	0.000221568578944
426	K	C	0.000221568578944
534	S	Q	0.000204860198272
534	S	H	0.000204860198272
534	S	K	0.000204860198272
534	S	I	0.000204860198272
534	S	F	0.000204860198272
534	S	P	0.000204860198272
534	S	Y	0.000204860198272
534	S	G	0.000204860198272
534	S	E	0.000204860198272
534	S	D	0.000204860198272
534	S	C	0.000204860198272
534	S	R	0.000204860198272
534	S	W	0.000204860198272
534	S	V	0.000204860198272
534	S	N	0.000204860198272
409	V	D	0.000203269459559
409	V	E	0.000203269459559
409	V	C	0.000203269459559
409	V	Y	0.000203269459559
409	V	W	0.000203269459559
409	V	P	0.000203269459559
409	V	K	0.000203269459559
409	V	G	0.000203269459559
409	V	H	0.000203269459559
203	E	R	0.000199441848458
203	E	T	0.000199441848458
203	E	V	0.000199441848458
203	E	S	0.000199441848458
203	E	C	0.000199441848458
203	E	Q	0.000199441848458
203	E	A	0.000199441848458
203	E	L	0.000199441848458
203	E	W	0.000199441848458
203	E	F	0.000199441848458
203	E	G	0.000199441848458
203	E	H	0.000199441848458
203	E	I	0.000199441848458
203	E	P	0.000199441848458
203	E	Y	0.000199441848458
203	E	N	0.000199441848458
203	E	M	0.000199441848458
106	A	M	0.000193164349686
106	A	Y	0.000193164349686
106	A	D	0.000193164349686
106	A	K	0.000193164349686
106	A	I	0.000193164349686
106	A	H	0.000193164349686
106	A	N	0.000193164349686
106	A	R	0.000193164349686
106	A	C	0.000193164349686
106	A	W	0.000193164349686
117	E	I	0.000190023794801
117	E	H	0.000190023794801
117	E	A	0.000190023794801
117	E	L	0.000190023794801
117	E	W	0.000190023794801
117	E	T	0.000190023794801
117	E	S	0.000190023794801
117	E	R	0.000190023794801
117	E	M	0.000190023794801
117	E	F	0.000190023794801
117	E	C	0.000190023794801
117	E	Q	0.000190023794801
117	E	P	0.000190023794801
117	E	N	0.000190023794801
117	E	Y	0.000190023794801
24	Y	L	0.000186764488409
24	Y	D	0.000186764488409
24	Y	K	0.000186764488409
24	Y	E	0.000186764488409
24	Y	H	0.000186764488409
24	Y	G	0.000186764488409
24	Y	N	0.000186764488409
24	Y	W	0.000186764488409
24	Y	P	0.000186764488409
24	Y	Q	0.000186764488409
24	Y	A	0.000186764488409
24	Y	R	0.000186764488409
24	Y	V	0.000186764488409
535	T	R	0.000185764727443
535	T	F	0.000185764727443
535	T	Y	0.000185764727443
535	T	L	0.000185764727443
535	T	W	0.000185764727443
535	T	K	0.000185764727443
535	T	H	0.000185764727443
535	T	Q	0.000185764727443
535	T	M	0.000185764727443
535	T	D	0.000185764727443
535	T	E	0.000185764727443
535	T	V	0.000185764727443
135	P	H	0.000185558827185
135	P	Y	0.000185558827185
135	P	V	0.000185558827185
135	P	K	0.000185558827185
135	P	F	0.000185558827185
135	P	Q	0.000185558827185
135	P	M	0.000185558827185
135	P	L	0.000185558827185
135	P	I	0.000185558827185
135	P	W	0.000185558827185
135	P	C	0.000185558827185
135	P	R	0.000185558827185
358	T	H	0.000184024289244
358	T	Q	0.000184024289244
358	T	C	0.000184024289244
358	T	E	0.000184024289244
358	T	F	0.000184024289244
358	T	G	0.000184024289244
358	T	P	0.000184024289244
358	T	R	0.000184024289244
358	T	V	0.000184024289244
358	T	W	0.000184024289244
358	T	D	0.000184024289244
358	T	M	0.000184024289244
358	T	K	0.000184024289244
119	R	P	0.000183988104278
119	R	Q	0.000183988104278
119	R	T	0.000183988104278
119	R	L	0.000183988104278
119	R	V	0.000183988104278
119	R	G	0.000183988104278
119	R	E	0.000183988104278
119	R	D	0.000183988104278
119	R	N	0.000183988104278
119	R	A	0.000183988104278
119	R	W	0.000183988104278
344	G	K	0.000169929303003
344	G	Y	0.000169929303003
344	G	S	0.000169929303003
344	G	E	0.000169929303003
344	G	Q	0.000169929303003
344	G	N	0.000169929303003
344	G	W	0.000169929303003
344	G	T	0.000169929303003
344	G	H	0.000169929303003
344	G	L	0.000169929303003
344	G	M	0.000169929303003
344	G	I	0.000169929303003
344	G	F	0.000169929303003
344	G	C	0.000169929303003
344	G	P	0.000169929303003
44	T	I	0.000152187440762
44	T	N	0.000152187440762
44	T	P	0.000152187440762
44	T	C	0.000152187440762
44	T	E	0.000152187440762
44	T	L	0.000152187440762
44	T	F	0.000152187440762
44	T	H	0.000152187440762
44	T	Y	0.000152187440762
44	T	W	0.000152187440762
44	T	R	0.000152187440762
44	T	G	0.000152187440762
44	T	M	0.000152187440762
44	T	D	0.000152187440762
44	T	Q	0.000152187440762
386	N	W	0.000145209109869
386	N	P	0.000145209109869
20	I	E	0.000144637622891
20	I	C	0.000144637622891
20	I	P	0.000144637622891
20	I	N	0.000144637622891
20	I	H	0.000144637622891
20	I	F	0.000144637622891
20	I	D	0.000144637622891
20	I	W	0.000144637622891
20	I	Q	0.000144637622891
20	I	R	0.000144637622891
20	I	Y	0.000144637622891
20	I	S	0.000144637622891
20	I	G	0.000144637622891
20	I	A	0.000144637622891
168	T	N	0.000143212097749
168	T	M	0.000143212097749
168	T	P	0.000143212097749
168	T	W	0.000143212097749
168	T	Q	0.000143212097749
168	T	V	0.000143212097749
168	T	C	0.000143212097749
168	T	D	0.000143212097749
168	T	F	0.000143212097749
168	T	I	0.000143212097749
168	T	E	0.000143212097749
168	T	H	0.000143212097749
437	Y	Q	0.00014099769414
437	Y	G	0.00014099769414
437	Y	A	0.00014099769414
437	Y	L	0.00014099769414
437	Y	E	0.00014099769414
437	Y	N	0.00014099769414
437	Y	V	0.00014099769414
437	Y	W	0.00014099769414
437	Y	P	0.00014099769414
437	Y	S	0.00014099769414
437	Y	R	0.00014099769414
437	Y	M	0.00014099769414
437	Y	F	0.00014099769414
437	Y	I	0.00014099769414
437	Y	K	0.00014099769414
22	I	D	0.000140210000244
22	I	C	0.000140210000244
22	I	W	0.000140210000244
22	I	T	0.000140210000244
22	I	A	0.000140210000244
22	I	G	0.000140210000244
22	I	Y	0.000140210000244
22	I	F	0.000140210000244
22	I	L	0.000140210000244
22	I	K	0.000140210000244
22	I	S	0.000140210000244
22	I	E	0.000140210000244
22	I	M	0.000140210000244
22	I	N	0.000140210000244
22	I	H	0.000140210000244
22	I	P	0.000140210000244
22	I	Q	0.000140210000244
22	I	R	0.000140210000244
382	K	M	0.000138237796621
382	K	T	0.000138237796621
382	K	W	0.000138237796621
382	K	L	0.000138237796621
382	K	N	0.000138237796621
382	K	D	0.000138237796621
382	K	F	0.000138237796621
382	K	Y	0.000138237796621
382	K	P	0.000138237796621
382	K	H	0.000138237796621
382	K	C	0.000138237796621
382	K	G	0.000138237796621
280	G	E	0.000137781693608
280	G	Q	0.000137781693608
280	G	M	0.000137781693608
280	G	T	0.000137781693608
280	G	R	0.000137781693608
280	G	P	0.000137781693608
280	G	I	0.000137781693608
280	G	W	0.000137781693608
280	G	Y	0.000137781693608
280	G	N	0.000137781693608
280	G	K	0.000137781693608
280	G	L	0.000137781693608
280	G	H	0.000137781693608
280	G	F	0.000137781693608
439	A	Y	0.000130329200027
439	A	Q	0.000130329200027
439	A	F	0.000130329200027
439	A	M	0.000130329200027
439	A	P	0.000130329200027
439	A	G	0.000130329200027
439	A	H	0.000130329200027
439	A	K	0.000130329200027
439	A	D	0.000130329200027
439	A	R	0.000130329200027
439	A	N	0.000130329200027
439	A	W	0.000130329200027
439	A	C	0.000130329200027
77	W	T	0.000129965240133
77	W	N	0.000129965240133
77	W	M	0.000129965240133
77	W	P	0.000129965240133
77	W	Q	0.000129965240133
77	W	S	0.000129965240133
77	W	I	0.000129965240133
77	W	H	0.000129965240133
77	W	Y	0.000129965240133
77	W	F	0.000129965240133
77	W	E	0.000129965240133
77	W	D	0.000129965240133
77	W	A	0.000129965240133
77	W	K	0.000129965240133
514	E	W	0.000115755930862
514	E	F	0.000115755930862
514	E	H	0.000115755930862
514	E	N	0.000115755930862
514	E	C	0.000115755930862
525	G	F	0.000114902727427
525	G	M	0.000114902727427
525	G	L	0.000114902727427
525	G	C	0.000114902727427
525	G	N	0.000114902727427
525	G	A	0.000114902727427
525	G	Y	0.000114902727427
525	G	P	0.000114902727427
525	G	K	0.000114902727427
525	G	I	0.000114902727427
525	G	Q	0.000114902727427
287	S	Y	0.000100807803884
287	S	V	0.000100807803884
287	S	C	0.000100807803884
287	S	W	0.000100807803884
287	S	F	0.000100807803884
287	S	M	0.000100807803884
389	N	F	9.35236039529e-05
389	N	C	9.35236039529e-05
389	N	E	9.35236039529e-05
389	N	G	9.35236039529e-05
389	N	Y	9.35236039529e-05
389	N	I	9.35236039529e-05
389	N	M	9.35236039529e-05
389	N	P	9.35236039529e-05
389	N	Q	9.35236039529e-05
389	N	W	9.35236039529e-05
389	N	V	9.35236039529e-05
389	N	H	9.35236039529e-05
389	N	L	9.35236039529e-05
389	N	A	9.35236039529e-05
248	T	N	9.2488645567e-05
248	T	E	9.2488645567e-05
248	T	W	9.2488645567e-05
248	T	K	9.2488645567e-05
248	T	Y	9.2488645567e-05
248	T	G	9.2488645567e-05
248	T	F	9.2488645567e-05
248	T	M	9.2488645567e-05
248	T	P	9.2488645567e-05
248	T	D	9.2488645567e-05
248	T	C	9.2488645567e-05
108	Y	S	9.21783068805e-05
108	Y	M	9.21783068805e-05
108	Y	G	9.21783068805e-05
108	Y	N	9.21783068805e-05
108	Y	L	9.21783068805e-05
108	Y	V	9.21783068805e-05
108	Y	W	9.21783068805e-05
108	Y	R	9.21783068805e-05
108	Y	E	9.21783068805e-05
108	Y	K	9.21783068805e-05
108	Y	I	9.21783068805e-05
108	Y	T	9.21783068805e-05
108	Y	P	9.21783068805e-05
108	Y	A	9.21783068805e-05
108	Y	D	9.21783068805e-05
108	Y	Q	9.21783068805e-05
108	Y	F	9.21783068805e-05
101	N	P	8.1253754266e-05
101	N	C	8.1253754266e-05
101	N	W	8.1253754266e-05
101	N	M	8.1253754266e-05
479	G	C	7.94220066239e-05
479	G	K	7.94220066239e-05
479	G	V	7.94220066239e-05
479	G	M	7.94220066239e-05
479	G	L	7.94220066239e-05
479	G	I	7.94220066239e-05
479	G	N	7.94220066239e-05
479	G	Y	7.94220066239e-05
479	G	P	7.94220066239e-05
479	G	H	7.94220066239e-05
479	G	F	7.94220066239e-05
479	G	A	7.94220066239e-05
479	G	W	7.94220066239e-05
479	G	D	7.94220066239e-05
479	G	T	7.94220066239e-05
353	I	T	7.54933540206e-05
353	I	S	7.54933540206e-05
353	I	R	7.54933540206e-05
353	I	F	7.54933540206e-05
353	I	Q	7.54933540206e-05
353	I	P	7.54933540206e-05
353	I	W	7.54933540206e-05
353	I	E	7.54933540206e-05
353	I	K	7.54933540206e-05
353	I	G	7.54933540206e-05
353	I	H	7.54933540206e-05
353	I	D	7.54933540206e-05
[truncated: 9,301 more rows]
