# Supplementary material for: Complete mapping of viral escape from neutralizing antibodies
Source: PLoS Pathog. 2017 Mar 13;13(3):e1006271. doi: 10.1371/journal.ppat.1006271 (PMC5363992; doi:10.1371/journal.ppat.1006271)
Supplement: S2 File — This ZIP archive contains the computer code to perform the data analysis described in this manuscript. The analysis is performed by the iPython notebook found in the ZIP archive. (ZIP) [file ppat.1006271.s008.zip › S2_File/differential_selections/biorep_avg_H17L7_sitediffsel.txt]

site	abs_diffsel	positive_diffsel	negative_diffsel
91	106.632916455	106.632916455	0.0
90	72.0084438777	70.9306034664	-1.07784041134
89	49.1608593889	44.7727333523	-4.38812603659
175	24.8451624528	0.0562101831543	-24.7889522696
154	17.6755331254	0.735803339887	-16.9397297855
153	17.4104693135	0.0	-17.4104693135
232	17.0785381294	1.01074933346	-16.067788796
170	16.3301290898	2.40308590511	-13.9270431847
497	15.5250102345	0.0	-15.5250102345
92	15.3351779281	13.3423916983	-1.99278622976
235	15.1486175615	0.0	-15.1486175615
210	14.6197886588	0.0	-14.6197886588
390	14.371483482	0.545909459444	-13.8255740226
2	13.5882199397	6.17540958742	-7.4128103523
176	13.1748267401	0.507617078209	-12.6672096618
146	12.914709959	6.61945938041	-6.29525057864
158	12.2087832077	0.0	-12.2087832077
220	11.3663927193	3.54012795779	-7.82626476147
150	11.3586121587	0.706948630023	-10.6516635287
499	11.1473530789	0.0	-11.1473530789
173	10.9658146156	1.07832210619	-9.88749250945
209	10.6711731675	3.92828928144	-6.74288388608
518	10.6099246329	1.70386989808	-8.90605473478
157	10.5590124917	0.164251858063	-10.3947606336
237	10.46562845	1.02915216206	-9.43647628791
278	10.1228302735	3.20417219218	-6.91865808132
240	10.0429863303	0.811969887487	-9.23101644281
294	9.93410370713	5.46815881901	-4.46594488811
229	9.80465414186	0.371447317756	-9.43320682411
155	9.80309999678	1.13056903012	-8.67253096666
474	9.68789093858	0.442778024777	-9.24511291381
236	9.41794371042	3.16662806916	-6.25131564126
277	9.24703594395	1.18605972507	-8.06097621889
231	9.21676577401	0.0	-9.21676577401
299	9.06638010816	0.0358569030387	-9.03052320512
213	9.03360500177	0.0	-9.03360500177
169	9.01945166983	0.485280238713	-8.53417143112
171	8.94295840851	3.9136741638	-5.02928424471
283	8.93820835674	1.21750541613	-7.72070294061
415	8.75531981499	0.636122475438	-8.11919733955
339	8.4460983641	2.40921703974	-6.03688132436
337	8.41093661922	0.770369674294	-7.64056694493
251	8.28143556356	2.00042567615	-6.28100988741
223	8.20757277653	0.0	-8.20757277653
212	7.91733690178	0.673893416386	-7.24344348539
182	7.8666905884	2.11721333009	-5.74947725831
11	7.70428349853	0.400750187057	-7.30353331147
227	7.63752531944	1.57210997553	-6.06541534391
257	7.63338789596	0.328563192202	-7.30482470376
524	7.59839367052	1.89755899686	-5.70083467365
312	7.53529785079	2.28562561249	-5.2496722383
148	7.52334547142	0.514987794279	-7.00835767714
211	7.51931816524	2.78265147957	-4.73666668567
412	7.21900091235	1.5511110728	-5.66788983955
138	7.18016295612	3.19718401344	-3.98297894268
68	7.17550191624	1.91360524449	-5.26189667175
386	7.16686100433	1.27281970785	-5.89404129647
289	7.10804589659	2.0310550547	-5.07699084189
88	7.04616941282	3.76855315131	-3.27761626151
60	6.98153627805	2.70755502212	-4.27398125592
517	6.95976501851	0.174458677421	-6.78530634109
286	6.92238374878	0.0	-6.92238374878
53	6.88559664228	2.3236172973	-4.56197934498
86	6.87532082142	1.74922020989	-5.12610061154
218	6.82716311042	0.0	-6.82716311042
205	6.77315338375	0.384103811198	-6.38904957255
501	6.68957439759	1.47589634953	-5.21367804807
515	6.56495913778	0.423023744941	-6.14193539284
274	6.46830650547	3.16609923014	-3.30220727533
476	6.46804009236	0.262582815971	-6.20545727639
104	6.41304112214	0.502478049269	-5.91056307287
255	6.37953216781	2.56609370823	-3.81343845958
113	6.35204544403	0.855762577899	-5.49628286613
156	6.33676580866	1.67628239672	-4.66048341195
404	6.30491191826	0.0	-6.30491191826
510	6.30169019931	0.831617831124	-5.47007236818
493	6.28331410734	0.0	-6.28331410734
512	6.28250057191	0.157621176429	-6.12487939548
145	6.25200281414	0.872414921282	-5.37958789286
197	6.22836935674	0.0895947165893	-6.13877464016
99	6.17787282916	1.49966474368	-4.67820808548
303	6.17638892814	0.114741631077	-6.06164729706
159	6.16006103775	1.21189232051	-4.94816871724
180	6.14339501462	0.927186816576	-5.21620819804
216	6.14050025095	0.617846910205	-5.52265334075
100	6.06514140134	1.5335982194	-4.53154318194
285	6.06225513132	1.29594982711	-4.76630530421
504	6.06129367103	0.42303540391	-5.63825826712
136	5.81102166264	1.69403859498	-4.11698306765
511	5.80342402896	4.85624726207	-0.947176766892
272	5.69332656145	0.0	-5.69332656145
37	5.62560747708	0.406680518496	-5.21892695859
555	5.5706901304	0.994376078308	-4.57631405209
408	5.5303364984	1.59472624581	-3.93561025259
490	5.50951631988	0.00776236714063	-5.50175395274
507	5.47437454097	0.185597203815	-5.28877733715
456	5.38191848594	2.29293336647	-3.08898511946
206	5.37257041769	0.237150458737	-5.13541995895
276	5.36331254048	2.35539715747	-3.00791538301
326	5.36063590334	0.571250696831	-4.78938520651
468	5.34235952954	0.782519719221	-4.55983981032
172	5.22798988135	1.8486799216	-3.37930995975
455	5.10130493351	0.0	-5.10130493351
7	4.95087634215	0.259911616575	-4.69096472558
201	4.94835040221	0.357664023871	-4.59068637834
506	4.8787832402	1.32442023339	-3.55436300681
221	4.87121514796	2.1948369801	-2.67637816786
4	4.86378902101	0.34351036291	-4.5202786581
318	4.85906202847	0.125687929766	-4.7333740987
244	4.81969749541	0.258677408164	-4.56102008725
71	4.80493813677	0.0	-4.80493813677
178	4.78358431942	0.160432594856	-4.62315172456
184	4.77708581208	0.0	-4.77708581208
177	4.7585632389	0.220623293607	-4.5379399453
508	4.75737808053	2.00693939558	-2.75043868496
381	4.74709196956	2.09666945938	-2.65042251018
186	4.74434442499	1.97584506075	-2.76849936423
556	4.71273149326	3.81663791276	-0.896093580504
526	4.63201445934	0.825664668868	-3.80634979048
288	4.60190665022	1.30208298423	-3.29982366599
228	4.55919058687	0.0	-4.55919058687
347	4.54879531822	3.49139303203	-1.05740228619
188	4.54370107056	2.16326649806	-2.3804345725
361	4.46096140695	0.0539595624235	-4.40700184453
143	4.46005629844	0.0	-4.46005629844
254	4.40072337074	1.85403482337	-2.54668854737
540	4.39792912309	1.93984784157	-2.45808128152
12	4.32322035437	1.03438541773	-3.28883493664
234	4.31255282894	0.24647318202	-4.06607964692
179	4.29324664389	1.764181418	-2.52906522589
64	4.28481646041	0.927490765554	-3.35732569485
513	4.24682856241	1.84726786507	-2.39956069734
273	4.24679718554	1.65914629316	-2.58765089238
486	4.24510602789	1.33173436356	-2.91337166432
314	4.18459237313	0.1290395712	-4.05555280193
315	4.16685008365	1.24907863298	-2.91777145068
73	4.15817325228	2.89566424766	-1.26250900462
550	4.1060690302	0.0	-4.1060690302
101	4.06397560707	0.557189128132	-3.50678647894
87	4.06233860906	0.0	-4.06233860906
226	4.05156997519	0.0	-4.05156997519
137	4.00892279167	2.11582506656	-1.89309772512
411	3.97865468344	1.83426842317	-2.14438626026
115	3.9740884106	2.42871054575	-1.54537786485
123	3.96599553807	0.277782221497	-3.68821331658
467	3.94602335385	0.528075530616	-3.41794782323
75	3.94572467428	1.12221845867	-2.8235062156
358	3.91584699135	1.70209376336	-2.21375322799
463	3.8586542455	2.20747424305	-1.65118000245
340	3.84878515822	0.0	-3.84878515822
105	3.71722666726	2.20643777527	-1.51078889198
545	3.70953582405	0.0	-3.70953582405
19	3.69213472702	0.708839154049	-2.98329557298
558	3.68621512026	0.0620081565858	-3.62420696367
48	3.68328059793	0.403158204228	-3.2801223937
444	3.68016910618	1.05595516602	-2.62421394016
305	3.6722095165	0.0	-3.6722095165
543	3.66548030946	0.0	-3.66548030946
141	3.66074611342	0.385483273268	-3.27526284015
403	3.64529438104	2.52040484236	-1.12488953868
414	3.6348897163	0.170984054253	-3.46390566205
162	3.61923743447	1.58150987566	-2.0377275588
268	3.58433765424	1.08304336993	-2.50129428431
494	3.56350568227	0.543249871743	-3.02025581053
102	3.54365221795	0.20260282986	-3.34104938809
127	3.53883846927	0.0	-3.53883846927
445	3.48542391405	0.34059447174	-3.14482944231
535	3.48079936345	1.34280992506	-2.13798943839
3	3.43216222035	1.05256499876	-2.37959722159
62	3.43030919804	0.0	-3.43030919804
509	3.41500964068	0.939059967789	-2.47594967289
135	3.39532511077	1.5726783302	-1.82264678057
224	3.37701352723	0.0	-3.37701352723
279	3.35641044549	0.794809010036	-2.56160143546
185	3.35556052624	0.604955667162	-2.75060485908
125	3.34642235632	0.0	-3.34642235632
529	3.32763342866	1.95280276733	-1.37483066133
52	3.31744911985	0.0	-3.31744911985
321	3.30703893078	0.0382879031242	-3.26875102766
10	3.27090835038	0.374488560598	-2.89641978978
306	3.27038329925	1.03850183299	-2.23188146626
374	3.26531451515	2.73008196785	-0.535232547304
470	3.25954393498	0.507918972836	-2.75162496215
112	3.24357876333	0.796601119299	-2.44697764403
370	3.23293452391	0.381130299257	-2.85180422465
168	3.2257424122	1.13906990179	-2.0866725104
256	3.22318331111	2.10885752396	-1.11432578715
57	3.20700280753	0.689994055017	-2.51700875251
207	3.19927830204	0.0	-3.19927830204
410	3.18028186337	0.574693937739	-2.60558792563
554	3.17343829427	1.23621837579	-1.93721991848
313	3.12342854369	1.44586697608	-1.67756156761
14	3.11170897281	0.511077960371	-2.60063101244
70	3.11054201731	2.07741001628	-1.03313200103
383	3.09528925917	2.48200052777	-0.613288731392
126	3.07107067576	0.0	-3.07107067576
6	3.06526038483	0.0854734062027	-2.97978697863
460	3.00596076757	0.431040076688	-2.57492069088
301	2.98844942547	0.0	-2.98844942547
366	2.9883320368	0.0	-2.9883320368
200	2.98207876383	0.0	-2.98207876383
292	2.960358114	0.0	-2.960358114
525	2.96007174765	0.961350127554	-1.9987216201
562	2.95450577453	0.10920973568	-2.84529603885
488	2.93633332916	0.12668972822	-2.80964360094
302	2.92992935665	0.0	-2.92992935665
298	2.90010318786	0.0	-2.90010318786
287	2.88948179553	1.02053314357	-1.86894865196
264	2.87968018741	2.61767329647	-0.262006890932
541	2.86458772134	0.463672206872	-2.40091551447
265	2.85389996194	0.0737163750952	-2.78018358684
442	2.84901624759	1.7957718816	-1.053244366
149	2.84541936575	0.127500924851	-2.7179184409
26	2.84405446333	0.0	-2.84405446333
54	2.84350892231	0.041694369615	-2.80181455269
553	2.83525844684	1.08730879893	-1.74794964791
407	2.83520079707	0.0	-2.83520079707
528	2.8341910931	0.0199257148159	-2.81426537829
191	2.83215676378	0.0198240979027	-2.81233266588
405	2.8117847191	0.0	-2.8117847191
65	2.80279088365	0.0	-2.80279088365
139	2.80023973395	0.0350935765714	-2.76514615738
382	2.79782927932	1.18950983152	-1.60831944781
427	2.79096021765	2.57910576666	-0.211854450986
5	2.77635853755	0.0	-2.77635853755
396	2.75651747183	1.6660278286	-1.09048964323
114	2.71496275825	1.01367052869	-1.70129222955
548	2.70991207785	1.09138752937	-1.61852454848
523	2.70701911208	0.0	-2.70701911208
167	2.69648294601	0.0	-2.69648294601
106	2.69194270922	1.31861785692	-1.3733248523
498	2.68825618331	0.0	-2.68825618331
432	2.67360381706	0.407379947754	-2.2662238693
187	2.67023669249	0.0318231582578	-2.63841353423
471	2.65310007443	0.0547761458755	-2.59832392855
345	2.64314999174	0.180344003047	-2.46280598869
47	2.6403120403	0.0	-2.6403120403
372	2.63613263302	1.83784010721	-0.798292525811
482	2.63146425103	0.215248369644	-2.41621588138
230	2.6283095579	0.0	-2.6283095579
199	2.61529581515	0.0236445884185	-2.59165122673
161	2.61369313744	2.20639747469	-0.407295662752
290	2.61323591435	0.16598023829	-2.44725567606
409	2.61315926158	0.904734378608	-1.70842488297
522	2.61119259289	0.0922978871087	-2.51889470578
128	2.59276131757	0.0	-2.59276131757
85	2.59239991754	0.1082218312	-2.48417808634
527	2.58851517056	0.795427203802	-1.79308796676
261	2.58610184826	0.0	-2.58610184826
551	2.565386095	1.33830980372	-1.22707629128
323	2.56323244656	0.0806094902016	-2.48262295636
194	2.54007020177	0.0	-2.54007020177
202	2.52526568195	0.0	-2.52526568195
124	2.51357557904	0.177331863805	-2.33624371523
502	2.49655667585	1.3954882473	-1.10106842856
51	2.49151051842	0.131773419461	-2.35973709896
27	2.48411733624	0.399414883043	-2.0847024532
503	2.47902195276	0.171918413593	-2.30710353916
479	2.47732317073	0.906382522217	-1.57094064851
421	2.46405261108	0.571075236379	-1.89297737471
275	2.42690238869	1.36238876342	-1.06451362527
466	2.42498271372	1.48224827548	-0.942734438244
375	2.42200996635	1.93510974621	-0.486900220136
452	2.4179394006	0.0	-2.4179394006
549	2.40213032669	0.0	-2.40213032669
198	2.37482920049	0.0	-2.37482920049
520	2.34518742531	0.922769146809	-1.4224182785
388	2.34213441485	0.608590002639	-1.73354441221
253	2.32458261531	0.0	-2.32458261531
34	2.32071086127	1.00768381291	-1.31302704836
31	2.31715217464	0.0	-2.31715217464
28	2.31335376986	1.97377917479	-0.339574595068
116	2.28927423051	2.01138008057	-0.277894149941
219	2.2846060071	0.0456059193055	-2.2390000878
304	2.28329266588	0.0	-2.28329266588
111	2.28173939699	0.713804564618	-1.56793483237
402	2.27870266245	0.501802209812	-1.77690045264
397	2.27174587732	0.0233968524306	-2.24834902489
485	2.24933579401	0.0181319310611	-2.23120386295
15	2.24516727619	0.0350914729111	-2.21007580328
307	2.24160101745	0.113418609143	-2.12818240831
521	2.22499440868	0.0	-2.22499440868
46	2.20678951071	0.0425068718399	-2.16428263887
225	2.17548367168	2.86387496167e-06	-2.1754808078
348	2.1701879673	0.883321659179	-1.28686630812
308	2.15818541713	0.0	-2.15818541713
293	2.14561243741	0.0	-2.14561243741
353	2.13849379555	0.848272647309	-1.29022114824
260	2.13618464549	0.0155596779169	-2.12062496757
484	2.12546695556	0.361468751118	-1.76399820445
270	2.11953022984	0.345291435383	-1.77423879446
214	2.10181340828	0.100732313538	-2.00108109474
393	2.09761939783	0.0932007481735	-2.00441864966
389	2.09673990997	1.01641378948	-1.0803261205
252	2.08974616596	0.0	-2.08974616596
360	2.08297775064	0.174926321005	-1.90805142964
262	2.07356738396	0.0	-2.07356738396
378	2.07088974255	0.0	-2.07088974255
560	2.0561959395	0.361057095216	-1.69513884428
82	2.0398231046	0.0291670276818	-2.01065607692
77	2.03295220797	1.34749356699	-0.685458640979
425	2.02350550243	0.2962677043	-1.72723779813
458	2.01988492855	0.91494081651	-1.10494411204
561	2.01503135024	0.170233925002	-1.84479742524
514	2.00991752989	0.736637925646	-1.27327960425
78	2.00748661868	0.206684326479	-1.8008022922
190	1.99125638904	0.79287878257	-1.19837760647
519	1.9808469158	0.0	-1.9808469158
67	1.97641403785	0.0	-1.97641403785
13	1.97256277567	0.252447614897	-1.72011516077
424	1.97169359247	1.59629565724	-0.375397935225
130	1.96758366288	1.3734770243	-0.594106638578
542	1.95125945627	0.392038973827	-1.55922048245
280	1.94889124082	0.923151696599	-1.02573954422
557	1.9262303418	0.0	-1.9262303418
343	1.92521923913	0.233551503094	-1.69166773604
38	1.90792779078	0.0874203574987	-1.82050743328
103	1.90084426582	0.0901678331132	-1.81067643271
282	1.89611744994	0.0	-1.89611744994
42	1.88863836478	0.0	-1.88863836478
428	1.88575265491	1.5113892055	-0.374363449412
538	1.8812792907	0.126431964632	-1.75484732607
406	1.86588757242	0.0	-1.86588757242
398	1.85750745034	0.0	-1.85750745034
492	1.84062504565	0.231368997038	-1.60925604861
25	1.83772459873	0.130149899397	-1.70757469933
142	1.82907885525	0.0	-1.82907885525
189	1.81318487438	0.0	-1.81318487438
400	1.79550008577	0.243755520419	-1.55174456535
434	1.77165442916	0.380640127155	-1.39101430201
249	1.70777531272	0.913335928634	-0.794439384087
269	1.69537949496	0.0497850984938	-1.64559439647
192	1.69016521822	0.0286401445151	-1.66152507371
246	1.68365569255	0.0	-1.68365569255
500	1.68234725599	0.0	-1.68234725599
483	1.68123790552	0.0	-1.68123790552
204	1.66329564793	0.0	-1.66329564793
530	1.66282526529	0.0	-1.66282526529
118	1.65842214775	0.0	-1.65842214775
369	1.65678135426	0.893811428709	-0.762969925551
322	1.65332610624	0.256829212964	-1.39649689328
544	1.64107561434	0.613778046094	-1.02729756824
373	1.63249801883	0.0	-1.63249801883
439	1.62883877931	0.925117717798	-0.703721061512
334	1.62320819311	0.0	-1.62320819311
195	1.62083235755	0.548277927148	-1.0725544304
357	1.60434375022	0.11439467698	-1.48994907324
271	1.59113013892	1.06561995829	-0.52551018063
368	1.58827418818	0.0	-1.58827418818
183	1.58754022005	0.0	-1.58754022005
132	1.55738886913	1.04500281437	-0.512386054761
426	1.53659150786	1.25797207427	-0.278619433587
376	1.53607827902	0.178334644624	-1.3577436344
379	1.53439526864	0.0	-1.53439526864
552	1.52671482782	0.681076396727	-0.845638431094
165	1.52303167234	0.155223822136	-1.3678078502
532	1.52202990674	0.082539310541	-1.4394905962
395	1.51785665271	0.0	-1.51785665271
74	1.51644246354	0.104552237045	-1.41189022649
565	1.49808755138	0.177305137745	-1.32078241363
536	1.47019080106	0.157710896308	-1.31247990475
248	1.4586130088	0.64070786869	-0.817905140107
32	1.45852035808	0.00212403482425	-1.45639632326
461	1.45807382703	0.0	-1.45807382703
1	1.43807105414	0.235127254189	-1.20294379996
531	1.4252733456	0.0	-1.4252733456
61	1.41110687452	0.0	-1.41110687452
259	1.40880157444	0.471587055355	-0.937214519081
464	1.38493369782	1.20795453197	-0.176979165856
349	1.38414942057	0.0600936065264	-1.32405581405
422	1.3787738906	0.236133204149	-1.14264068645
238	1.37463509978	0.000251135456378	-1.37438396432
9	1.34743224832	0.0140089634139	-1.3334232849
107	1.34099218664	0.39970576173	-0.941286424909
489	1.33361488113	0.0	-1.33361488113
24	1.31911261766	0.832438148574	-0.486674469091
359	1.29620290146	0.00342986147099	-1.29277303999
436	1.29117357313	0.437407922041	-0.853765651087
297	1.27211152824	0.318164373921	-0.953947154318
241	1.27138724705	0.189762574492	-1.08162467256
363	1.26103583597	0.0	-1.26103583597
144	1.25083657064	0.135163985237	-1.1156725854
431	1.25075461373	0.25272352448	-0.998031089247
331	1.2303846897	0.0	-1.2303846897
215	1.22445830543	0.037972199032	-1.1864861064
121	1.21461799454	0.127110054697	-1.08750793985
429	1.21438258295	0.876026113914	-0.338356469038
450	1.21110255122	0.0554951331649	-1.15560741805
93	1.19801582293	0.0	-1.19801582293
480	1.19650751754	0.575694336067	-0.620813181472
401	1.19251112075	0.0455720704687	-1.14693905028
475	1.18974858298	0.0	-1.18974858298
477	1.1825844722	0.0	-1.1825844722
20	1.18128416595	0.864332749222	-0.316951416724
58	1.17796225275	0.0526196750989	-1.12534257766
45	1.17534279125	0.183822256989	-0.991520534266
140	1.15545691861	0.62570457584	-0.52975234277
418	1.1526891424	0.333935359095	-0.818753783305
516	1.15202971709	0.666550764262	-0.485478952826
333	1.14798557463	0.394955220417	-0.753030354216
495	1.14475971797	0.0	-1.14475971797
267	1.13437586443	0.0	-1.13437586443
391	1.13033142601	0.0	-1.13033142601
350	1.12981013316	0.0	-1.12981013316
56	1.1285027341	0.102973908235	-1.02552882587
94	1.1233977034	0.0	-1.1233977034
119	1.11547144648	0.668746692644	-0.446724753834
309	1.10632323807	0.0	-1.10632323807
76	1.10520171356	0.0	-1.10520171356
430	1.09552812539	0.0	-1.09552812539
30	1.09170578498	0.0	-1.09170578498
151	1.08347556032	0.198555042201	-0.884920518123
344	1.08025246578	0.725137727625	-0.35511473815
534	1.07715083147	0.771450155073	-0.305700676402
420	1.07512864535	0.0	-1.07512864535
217	1.0706425551	0.0217936671466	-1.04884888796
109	1.06790303705	0.0877202155903	-0.980182821456
16	1.06493512244	0.00178265758173	-1.06315246486
563	1.06459930009	0.859586872593	-0.205012427501
239	1.06289096235	0.35475318898	-0.708137773371
324	1.04388783088	0.0	-1.04388783088
196	1.04085530888	0.0	-1.04085530888
443	1.03952155001	0.00941362761258	-1.0301079224
263	1.03461520769	0.0128335557478	-1.02178165194
335	1.02748042404	0.0	-1.02748042404
496	1.02747068195	0.182688834162	-0.844781847784
281	1.01576183312	0.499714107616	-0.516047725499
481	1.01396379227	0.423543903553	-0.590419888715
446	1.01314101443	0.0	-1.01314101443
338	1.00498360174	0.231578202559	-0.773405399182
164	1.00490380901	0.298943635198	-0.705960173814
441	0.998508386647	0.266871961594	-0.731636425053
537	0.996324484529	0.0	-0.996324484529
311	0.981558650064	0.324000408352	-0.657558241712
351	0.979262226947	0.0247466096943	-0.954515617252
98	0.973956849674	0.0365634909868	-0.937393358687
392	0.967823051874	0.0	-0.967823051874
473	0.964249097327	0.0	-0.964249097327
44	0.94807335978	0.640788776702	-0.307284583077
131	0.942363043517	0.0	-0.942363043517
83	0.939542653438	0.139263796876	-0.800278856562
417	0.928373620295	0.0423112306405	-0.886062389655
364	0.921716347963	0.548788735499	-0.372927612464
120	0.918651475771	0.0753731768037	-0.843278298967
316	0.915110390592	0.00622126378402	-0.908889126808
40	0.908449244616	0.185815298418	-0.722633946198
300	0.873686691571	0.0	-0.873686691571
332	0.870409773321	0.0427493040792	-0.827660469242
17	0.868303455157	0.0368853507247	-0.831418104432
384	0.867977401406	0.0124218133551	-0.855555588051
433	0.858361368448	0.70456774693	-0.153793621519
133	0.848789761777	0.0462418474403	-0.802547914336
39	0.848365505997	0.0022502371294	-0.846115268867
129	0.815586192964	0.0123900668136	-0.80319612615
84	0.81539557905	0.172110536274	-0.643285042776
108	0.805025691129	0.571770767057	-0.233254924073
367	0.79446771446	0.427324010859	-0.367143703601
291	0.792326578548	0.167759437614	-0.624567140935
8	0.785694568494	0.0	-0.785694568494
416	0.784896725735	0.0689815419688	-0.715915183766
174	0.784647551215	0.484907998558	-0.299739552657
437	0.782423616943	0.744621374146	-0.037802242797
399	0.77737538159	0.0311357703852	-0.746239611205
327	0.775860875412	0.151285457982	-0.62457541743
320	0.767242466823	0.0	-0.767242466823
35	0.7535257634	0.00387523103783	-0.749650532362
296	0.732371469819	0.254638360633	-0.477733109187
63	0.716721325709	0.0	-0.716721325709
440	0.714187285381	0.224964581543	-0.489222703838
354	0.711873407772	0.2401479776	-0.471725430172
242	0.707686874122	0.0	-0.707686874122
457	0.707132904788	0.0	-0.707132904788
341	0.706097300562	0.243505716031	-0.462591584531
413	0.691960809858	0.127634398167	-0.564326411691
250	0.676818275673	0.370795800312	-0.306022475361
336	0.674621011693	0.156875173108	-0.517745838585
459	0.667192877735	0.0	-0.667192877735
43	0.639548320629	0.313370200329	-0.326178120299
41	0.636109638136	0.34340421221	-0.292705425926
329	0.629686812948	0.231943365175	-0.397743447773
438	0.627796053958	0.0	-0.627796053958
222	0.627254012635	0.0133633790979	-0.613890633537
533	0.625341288221	0.104429578957	-0.520911709264
97	0.624003488944	0.0271405156025	-0.596862973341
147	0.622592258268	0.0	-0.622592258268
117	0.616361913923	0.542930292389	-0.0734316215346
243	0.600209317302	0.107998244071	-0.492211073231
258	0.585588207581	0.0	-0.585588207581
453	0.556325773505	0.0	-0.556325773505
18	0.536190854275	0.0424785953807	-0.493712258894
245	0.527602046911	0.250018695852	-0.277583351059
96	0.524181738983	0.0627611270642	-0.461420611919
465	0.510332466816	0.0	-0.510332466816
266	0.509181457607	0.01368204279	-0.495499414817
505	0.508154027523	0.0310674449993	-0.477086582523
203	0.498175726015	0.484154588677	-0.0140211373385
394	0.48389316056	0.415825137774	-0.0680680227856
449	0.481275235843	0.0	-0.481275235843
310	0.479577840332	0.0	-0.479577840332
80	0.478889101998	0.0401211508716	-0.438767951126
50	0.472933477335	0.0	-0.472933477335
55	0.466691053987	0.0	-0.466691053987
546	0.461473757619	0.0	-0.461473757619
362	0.459313933012	0.0989698747481	-0.360344058264
72	0.456265386447	0.0	-0.456265386447
36	0.444666814359	0.0	-0.444666814359
469	0.440566251618	0.0	-0.440566251618
21	0.43263822335	0.00526207006791	-0.427376153282
325	0.422925546979	0.0	-0.422925546979
387	0.418844790864	0.110985171161	-0.307859619703
371	0.409831302567	0.0957719584815	-0.314059344085
33	0.404513975365	0.0566332384093	-0.347880736955
134	0.401367265762	0.0	-0.401367265762
319	0.400127118665	0.0479837589028	-0.352143359762
448	0.393261122152	0.0661126940783	-0.327148428074
419	0.388925106316	0.0	-0.388925106316
564	0.38149440722	0.0	-0.38149440722
478	0.377919699054	0.0	-0.377919699054
487	0.370621856378	0.0	-0.370621856378
49	0.365103712723	0.0	-0.365103712723
547	0.355352828128	0.0	-0.355352828128
462	0.351331837689	0.0	-0.351331837689
423	0.350606165769	0.0477317189868	-0.302874446782
377	0.346156503865	0.0313278739957	-0.314828629869
295	0.346156448381	0.0	-0.346156448381
328	0.345658114299	0.345658114299	0.0
380	0.330723855017	0.0	-0.330723855017
166	0.325456753451	0.096303386538	-0.229153366913
122	0.325350803155	0.0	-0.325350803155
284	0.31306086665	0.0	-0.31306086665
110	0.304251861272	0.0	-0.304251861272
447	0.29721205545	0.0378283181867	-0.259383737263
342	0.277984453412	0.0	-0.277984453412
163	0.274117666144	0.0	-0.274117666144
330	0.263548011082	0.0	-0.263548011082
559	0.233932028244	0.0333296678098	-0.200602360435
22	0.226522763606	0.226522763606	0.0
454	0.21273262671	0.0294648979222	-0.183267728788
23	0.212001861202	0.0539495656513	-0.158052295551
539	0.201689231729	0.0386025497161	-0.163086682013
59	0.201551419488	0.119859203817	-0.0816922156708
356	0.19079264469	0.0	-0.19079264469
472	0.185562986705	0.0648282611255	-0.120734725579
152	0.176298675592	0.0	-0.176298675592
385	0.172611009233	0.0	-0.172611009233
81	0.16374524016	0.0	-0.16374524016
346	0.162727750477	0.0300266356632	-0.132701114814
365	0.145458100022	0.0	-0.145458100022
181	0.119301431191	0.0	-0.119301431191
491	0.102171703122	0.0	-0.102171703122
69	0.0943398107997	0.0	-0.0943398107997
29	0.0877892038731	0.022603762278	-0.0651854415952
193	0.0705808796156	0.0	-0.0705808796156
160	0.0635740345277	0.00193355529268	-0.061640479235
247	0.0448944587283	0.0448944587283	0.0
352	0.0445118204047	0.0	-0.0445118204047
435	0.0401317859058	0.0401317859058	0.0
317	0.0392120505168	0.0	-0.0392120505168
208	0.0326143539426	0.0326143539426	0.0
79	0.0215705607515	0.0	-0.0215705607515
66	0.0212242421589	0.0	-0.0212242421589
233	0.0112966285014	0.0	-0.0112966285014
451	2.02883678575e-15	0.0	-2.02883678575e-15
95	1.01441839288e-15	0.0	-1.01441839288e-15
355	1.01441839288e-15	0.0	-1.01441839288e-15
