# Supplementary material for: Complete mapping of viral escape from neutralizing antibodies
Source: PLoS Pathog. 2017 Mar 13;13(3):e1006271. doi: 10.1371/journal.ppat.1006271 (PMC5363992; doi:10.1371/journal.ppat.1006271)
Supplement: S2 File — This ZIP archive contains the computer code to perform the data analysis described in this manuscript. The analysis is performed by the iPython notebook found in the ZIP archive. (ZIP) [file ppat.1006271.s008.zip › S2_File/differential_selections/biorep_avg_H18S415_mutdiffsel.txt]

site	wt	mut	diffsel
89	P	D	6.85941285398
89	P	T	5.98912901011
89	P	E	4.54027631358
89	P	K	4.32916375945
89	P	R	4.28577568762
90	A	N	3.14927602218
86	S	L	2.98533125975
155	R	L	2.77211806747
89	P	V	2.72821604376
2	K	R	2.58704747235
155	R	N	2.57968921385
136	K	N	2.56338326132
277	F	P	2.52820782073
277	F	V	2.5130728428
226	F	Q	2.4120804804
268	W	A	2.36791721
370	Q	I	2.33720312218
318	E	Q	2.20423099661
172	D	A	2.19448628958
52	D	S	2.1840309581
155	R	Q	2.15389178097
399	I	L	2.15271889636
182	V	K	2.11040241858
146	N	G	2.03498589211
543	L	F	2.00713580468
206	S	G	2.00205408188
90	A	P	1.95525871255
106	A	T	1.92655194769
101	N	L	1.90094452425
119	R	H	1.84824457777
498	G	Q	1.82251792671
89	P	S	1.7665670637
185	K	G	1.76427891014
468	Q	V	1.74585621544
370	Q	S	1.68670935659
104	N	E	1.68015071908
361	I	K	1.67460638294
318	E	K	1.61090176945
148	V	A	1.59600617821
60	K	A	1.59568203256
227	T	G	1.59548606601
205	Q	I	1.59181151902
52	D	T	1.58859515411
138	S	R	1.58712371035
137	E	N	1.58499887401
520	K	F	1.56672350329
277	F	D	1.56206391074
509	S	T	1.54391242051
314	V	N	1.53404566798
137	E	S	1.50790131174
411	K	Q	1.50237239294
386	N	R	1.49504480063
556	N	K	1.48023454464
4	K	W	1.47257061792
10	Y	R	1.46430077588
185	K	L	1.4642324224
359	G	A	1.46059276769
278	E	M	1.44112956667
370	Q	V	1.43973892781
386	N	S	1.40938373396
138	S	P	1.39250487869
540	L	I	1.39225545082
12	F	I	1.38956289641
90	A	D	1.36956023109
136	K	Y	1.3598569295
551	F	T	1.3540176348
155	R	F	1.35390164078
363	G	R	1.35359237857
115	Y	A	1.35158016567
138	S	E	1.34898750235
381	Q	A	1.33806630562
236	V	L	1.33393047132
154	H	P	1.32234745643
5	L	P	1.32219786497
205	Q	R	1.31247818617
230	I	M	1.30587545684
155	R	A	1.30074191467
225	R	G	1.29502684989
414	N	D	1.28674942939
517	D	E	1.28601734231
281	I	L	1.26508425553
155	R	E	1.26489372049
520	K	H	1.26069281334
178	T	L	1.2520730906
294	K	S	1.24396264212
239	Q	L	1.23216498438
553	M	G	1.23026830133
180	S	R	1.22097348644
86	S	D	1.22073860168
282	I	T	1.2193692369
126	S	H	1.21863582225
214	Y	H	1.20532376587
560	Q	T	1.20410099945
193	W	F	1.18518142271
163	N	K	1.18497416142
167	L	Q	1.18342040195
565	I	F	1.17607404501
3	A	T	1.1757161251
155	R	G	1.17337364934
346	F	Y	1.16796062386
356	G	E	1.16213370258
285	N	Q	1.15946770258
474	K	N	1.15352882658
275	R	G	1.1518908017
188	E	H	1.14601401163
506	S	H	1.14549842837
89	P	I	1.14073094414
345	L	V	1.13904121475
272	A	K	1.13832551421
168	T	G	1.13592504426
399	I	P	1.12415853769
411	K	A	1.12330986855
170	K	F	1.11954698055
294	K	I	1.11625236464
145	F	V	1.10618286721
341	Q	R	1.10561292439
277	F	G	1.10479264697
493	E	N	1.10397606147
519	V	A	1.10001201068
226	F	T	1.0962125151
276	G	R	1.09254807864
136	K	P	1.08715930159
2	K	Q	1.08345689122
57	K	R	1.07946619662
13	V	N	1.07221787324
227	T	S	1.06875699712
179	N	V	1.06795482947
229	E	L	1.06459763745
508	E	V	1.0593042627
231	A	N	1.05840068308
179	N	L	1.05664890007
155	R	S	1.05380714477
278	E	P	1.05079516426
91	R	I	1.04365681597
283	T	A	1.04064433314
171	G	R	1.04016448019
383	S	C	1.03238474916
177	L	C	1.02218859211
255	T	I	1.02070761419
124	S	L	1.01339163403
155	R	W	1.00955600986
60	K	R	1.0090206987
155	R	Y	1.00769751823
155	R	M	1.00579144788
316	I	R	1.00361103655
467	S	T	0.997178710771
102	S	N	0.991650443537
476	I	T	0.9890722813
538	S	C	0.988194886965
3	A	L	0.982452307329
287	S	T	0.981510208093
369	H	I	0.981355281187
562	R	L	0.974995871981
179	N	K	0.972726368893
375	S	P	0.97169581908
15	T	V	0.971083529101
111	D	A	0.968580311373
404	T	A	0.966605041787
60	K	N	0.964644500037
181	Y	W	0.964543590392
394	K	R	0.950567151933
205	Q	L	0.949630233825
4	K	A	0.949508225097
374	G	E	0.949057140818
356	G	D	0.94755381956
399	I	T	0.946158728658
305	N	F	0.945354425234
340	I	H	0.943108053773
141	P	M	0.941175884381
137	E	V	0.940045365635
420	M	I	0.934213812171
89	P	H	0.93271783777
377	Y	D	0.931914849286
182	V	L	0.930270850469
471	N	G	0.922795295653
70	G	N	0.922203940701
510	K	A	0.921988479636
99	T	E	0.920404955844
47	V	L	0.918010829339
182	V	F	0.891472031768
513	R	N	0.886128474493
171	G	I	0.886020450357
325	S	N	0.87907078587
136	K	R	0.873765113858
390	G	L	0.863003457554
73	N	T	0.861493237029
53	S	E	0.860724643895
494	S	A	0.853678616523
427	V	G	0.849501196775
554	C	L	0.847987099597
474	K	V	0.847945460182
525	G	A	0.845693485556
289	H	A	0.839225118987
269	Y	H	0.838543560198
150	V	R	0.837896214887
315	T	P	0.834989667763
499	T	S	0.832850598325
551	F	G	0.828043866971
275	R	H	0.82343294918
62	K	Q	0.822760969927
104	N	F	0.822514613774
512	N	E	0.812276900153
92	S	M	0.811972290787
514	E	A	0.811678275045
4	K	R	0.811671490146
415	N	R	0.808980786727
303	N	G	0.804835006274
315	T	G	0.793816245171
87	L	T	0.791800425339
339	S	V	0.789317795588
178	T	I	0.783778114372
553	M	S	0.7821447521
314	V	L	0.78205495448
134	F	L	0.779495387322
123	S	L	0.779334640862
253	G	S	0.777720809176
358	T	H	0.777533034252
329	R	G	0.776384452695
231	A	G	0.774792323593
294	K	T	0.770318135625
88	L	T	0.769041878678
460	N	S	0.768431183868
172	D	P	0.768188013042
221	N	F	0.765494020447
490	E	P	0.747871645203
289	H	Y	0.745794776879
68	Q	L	0.745046438783
154	H	F	0.743223274382
255	T	L	0.738013534133
136	K	A	0.735751546668
550	S	A	0.733385939733
188	E	T	0.726970926815
470	K	I	0.725032211481
369	H	T	0.723013577074
237	R	K	0.721385214934
73	N	G	0.720512838825
490	E	R	0.716504576432
278	E	G	0.710930576453
297	T	P	0.709125228045
484	Y	L	0.708605507062
135	P	G	0.703819836532
358	T	I	0.703137818952
88	L	A	0.700745357836
156	G	K	0.700184119982
177	L	V	0.699299012639
145	F	G	0.698400838807
427	V	S	0.698116781156
501	D	C	0.696786691251
73	N	D	0.696635391693
401	K	E	0.695998048082
40	N	K	0.695631083692
437	Y	C	0.685127099232
230	I	C	0.67908674686
146	N	W	0.678845297005
471	N	L	0.67748905129
493	E	W	0.675237282264
354	E	Q	0.675207990228
332	T	A	0.674037600166
127	S	G	0.67355966989
524	M	S	0.672683592498
65	A	G	0.669212293333
558	S	F	0.6650130554
254	D	H	0.660700071555
321	K	R	0.660136192696
312	H	D	0.647936045399
103	E	I	0.646412714244
177	L	Y	0.643077510424
223	N	V	0.635072012401
142	N	L	0.634195052771
342	Y	H	0.63406575488
283	T	S	0.632637049736
173	S	Q	0.631405574012
370	Q	T	0.630427704115
339	S	Q	0.62617730975
454	H	L	0.625220516949
314	V	A	0.624525706224
356	G	R	0.623628177393
266	A	V	0.62075511023
526	V	A	0.618195884392
153	S	Q	0.607055087758
512	N	S	0.60368200365
279	S	H	0.603377626057
508	E	Q	0.60205382359
313	P	R	0.598822389307
62	K	G	0.597494452604
111	D	H	0.596756351967
288	M	Y	0.595978046455
132	E	G	0.595968281207
526	V	P	0.595601280906
529	I	A	0.594266642014
408	A	Y	0.588795665954
523	S	G	0.586579217863
113	I	N	0.582394826684
65	A	Y	0.580488223774
110	G	E	0.574563549143
227	T	Y	0.572333953171
182	V	Q	0.568764843399
425	K	H	0.563222700089
376	G	D	0.558141889299
551	F	I	0.555132727156
75	T	S	0.553260016974
172	D	M	0.551821690751
136	K	I	0.546630395365
525	G	S	0.545206300231
5	L	K	0.542600696422
6	L	I	0.542573790226
429	D	M	0.53872914664
405	Q	L	0.538518040039
17	A	T	0.532420004558
159	S	G	0.531129723398
339	S	R	0.5292456782
155	R	D	0.52826417301
248	T	H	0.526558767868
313	P	T	0.524155604798
390	G	R	0.523601402909
277	F	Q	0.523191050123
543	L	G	0.521982566705
252	P	S	0.517588944414
513	R	L	0.516180518631
428	D	M	0.515181816076
305	N	R	0.512214541048
59	C	R	0.511515019977
253	G	Y	0.508665459386
386	N	H	0.505006686786
400	E	T	0.503209693747
150	V	S	0.497672103897
541	V	P	0.496326913717
321	K	Q	0.492909954694
509	S	V	0.488538349951
515	K	V	0.487064885211
361	I	R	0.48687705403
326	T	V	0.486491519429
101	N	T	0.484111804185
73	N	S	0.482826483936
428	D	L	0.481119083816
228	P	G	0.478437838687
153	S	R	0.477526465151
71	K	N	0.475849476122
427	V	L	0.474020475912
303	N	F	0.472224914261
278	E	V	0.472200006349
391	I	V	0.471074643057
171	G	D	0.470426845852
177	L	T	0.467194382594
108	Y	C	0.465974468659
10	Y	A	0.465512538693
427	V	K	0.465282392788
99	T	H	0.464187320988
67	L	P	0.463476971704
251	E	R	0.461352517372
111	D	S	0.458373212237
187	K	V	0.454429577912
404	T	G	0.453870339398
132	E	Q	0.45368915765
182	V	A	0.453230826158
154	H	I	0.453157643557
540	L	W	0.450911239831
230	I	T	0.449622959028
71	K	I	0.446993491878
62	K	Y	0.446209688785
277	F	M	0.445344406624
268	W	R	0.443954441572
71	K	L	0.442452045754
253	G	L	0.441916329099
124	S	P	0.436057612023
542	L	P	0.433365881418
53	S	L	0.430314800007
42	A	V	0.428217615736
363	G	E	0.427725862174
515	K	F	0.423740733678
80	G	E	0.421454358765
88	L	D	0.418944288208
99	T	P	0.415168295165
121	Q	Y	0.41453205655
233	R	Y	0.414161649579
68	Q	M	0.412540445478
156	G	E	0.411668040527
402	M	I	0.411611347633
463	E	S	0.410701823044
100	P	A	0.410479921331
162	R	G	0.410321873511
278	E	S	0.407772225199
526	V	T	0.407407261068
75	T	W	0.40593300222
206	S	T	0.405179807156
564	C	F	0.403266873953
324	R	T	0.40323156103
212	N	H	0.400586660649
510	K	L	0.400040779397
286	A	Q	0.397108461878
76	G	R	0.396253387264
157	K	D	0.394131314857
426	K	S	0.39377335823
98	E	G	0.393367239361
539	S	L	0.391915779498
381	Q	H	0.391226628659
41	V	A	0.387635283899
174	Y	F	0.38006824104
383	S	N	0.375926971459
414	N	G	0.37456667987
511	L	N	0.373374517129
244	N	K	0.371823511327
244	N	S	0.369519742355
429	D	W	0.368759404475
133	I	L	0.365674409144
123	S	T	0.364347594422
249	L	F	0.362691966128
538	S	G	0.361842609574
198	P	S	0.361505276556
437	Y	L	0.360461181754
68	Q	I	0.349103134952
146	N	E	0.346139936956
383	S	R	0.346043095641
137	E	L	0.345214147749
63	G	E	0.344330418664
53	S	A	0.34242095106
206	S	L	0.342345286036
274	S	K	0.341763301211
389	N	R	0.340206484703
278	E	I	0.339801167133
553	M	R	0.338213365642
153	S	L	0.337377742902
465	V	A	0.337215087148
145	F	M	0.336858354802
281	I	F	0.336379071553
318	E	L	0.335804725355
154	H	G	0.335280831163
74	I	M	0.332382269449
490	E	N	0.331618704544
223	N	Q	0.330878308518
457	N	K	0.33022018795
431	F	L	0.328542239582
518	G	E	0.326728237613
475	E	K	0.323791160494
368	H	Q	0.322671700177
74	I	V	0.322152223567
290	E	S	0.32208239089
138	S	Q	0.321744578329
512	N	A	0.320654646494
202	D	S	0.318803817307
245	Y	H	0.318102306725
9	L	P	0.316155560271
403	N	K	0.315401195827
114	D	N	0.311848079985
294	K	A	0.30853523794
231	A	Q	0.307466342122
407	T	I	0.306510721475
89	P	N	0.300544867859
479	G	W	0.298162589177
125	V	A	0.297486360665
425	K	E	0.295655334372
20	I	M	0.290686912532
460	N	I	0.290671648282
287	S	K	0.288311596044
534	S	P	0.288295343955
203	E	A	0.287323695136
70	G	H	0.286978448348
112	L	F	0.285377889435
155	R	T	0.28428362859
99	T	A	0.282589440968
486	K	E	0.279619996356
291	C	S	0.279185986109
248	T	S	0.277210668393
390	G	F	0.276546999084
86	S	E	0.275854422311
197	H	S	0.275240175772
321	K	E	0.273296996923
215	V	A	0.273034968182
230	I	L	0.271841294637
372	E	A	0.270437062596
443	V	F	0.263934618371
352	F	S	0.26093691439
362	D	G	0.260717625139
506	S	A	0.260347108256
16	D	G	0.259228263806
227	T	R	0.257793416811
390	G	S	0.25369791641
127	S	T	0.253255896774
135	P	R	0.252717155392
554	C	R	0.251729912972
195	V	D	0.2510616141
195	V	G	0.250006831012
470	K	Q	0.248562146089
561	C	V	0.247565432274
375	S	Y	0.247100221302
372	E	S	0.24566044198
383	S	G	0.244608748706
288	M	P	0.244243263273
123	S	A	0.241191084941
555	S	K	0.241093342603
169	K	V	0.239749169616
153	S	P	0.238077000432
8	L	C	0.235656897878
367	Y	C	0.235454396724
528	Q	G	0.232598559308
176	K	Y	0.232592092054
3	A	F	0.226966689635
224	R	G	0.220567198715
500	Y	D	0.220211375271
438	N	H	0.220139478125
88	L	E	0.218889789329
294	K	G	0.218853519504
468	Q	I	0.214233219394
183	N	D	0.214076042333
305	N	G	0.213015197506
512	N	I	0.212823659241
91	R	S	0.212095007372
397	S	P	0.208740786932
555	S	D	0.207270406745
440	E	K	0.206479132167
411	K	H	0.20570888236
177	L	P	0.20553740899
231	A	C	0.205079803652
345	L	S	0.20433456751
513	R	G	0.203992691559
30	T	S	0.203850964263
333	G	E	0.203357919263
387	A	V	0.20274715754
116	E	P	0.202626039165
412	E	S	0.200873003558
428	D	V	0.200206238468
496	R	K	0.200111239465
255	T	V	0.197885834534
196	H	Y	0.196398524752
516	I	R	0.195534280929
251	E	S	0.193849646538
252	P	D	0.190853664506
184	N	S	0.190759992815
19	T	L	0.190638636655
527	Y	G	0.188326329593
283	T	R	0.188273742948
385	Q	R	0.187897660635
438	N	Q	0.18432791102
540	L	A	0.183794217174
480	C	F	0.181917875552
384	T	I	0.181514571136
126	S	P	0.181485463344
447	N	S	0.180480669993
299	Q	M	0.178683102164
278	E	F	0.178011847949
466	K	R	0.177922415077
359	G	E	0.173279411371
393	N	S	0.172518538273
533	Y	H	0.172127520637
34	D	Y	0.170566472081
227	T	A	0.17031450781
495	V	L	0.168589332537
270	A	V	0.167961313426
556	N	S	0.167741723898
51	E	G	0.165155909353
510	K	W	0.16477848004
119	R	F	0.164663134764
182	V	S	0.163503094916
406	F	L	0.162142778799
187	K	E	0.159493193774
558	S	Q	0.159492755822
32	T	S	0.159119906268
244	N	H	0.158978132993
360	M	K	0.158903458811
24	Y	H	0.158060503931
142	N	D	0.156828502512
56	G	A	0.156660638605
230	I	S	0.156356384642
543	L	W	0.155889030997
343	R	G	0.155293039486
468	Q	S	0.155204395206
69	L	F	0.151898604208
216	S	P	0.151017136758
380	D	N	0.15026483356
428	D	N	0.150228568749
329	R	K	0.149261792822
294	K	L	0.147520161149
52	D	N	0.144629769388
65	A	T	0.142132197541
299	Q	P	0.141708788914
486	K	Q	0.141451712034
45	H	P	0.1409470208
16	D	Y	0.140709332747
172	D	T	0.140227733278
72	C	F	0.139113921006
492	M	R	0.138562362909
364	W	R	0.138160385998
464	K	E	0.137970643713
18	D	G	0.137275268252
451	L	S	0.135863388019
491	C	S	0.134986683804
506	S	F	0.134120643487
248	T	A	0.131564137559
305	N	K	0.130732898681
453	F	S	0.129370428396
105	G	E	0.128324807481
293	T	S	0.128176888578
444	L	P	0.127011901833
505	Y	C	0.125041587052
507	E	L	0.124718878721
508	E	L	0.124372438945
74	I	T	0.124064204643
387	A	T	0.123253353866
127	S	F	0.122596310905
279	S	P	0.119662555738
4	K	N	0.119260294073
322	Y	H	0.119089466855
134	F	S	0.119039797382
157	K	H	0.118998500001
523	S	H	0.118043056316
311	I	M	0.117705244246
229	E	R	0.117062338621
178	T	H	0.11687952755
344	G	R	0.116261035259
390	G	A	0.116005479991
274	S	H	0.115955476003
547	G	E	0.115654293922
268	W	H	0.115450267733
327	K	I	0.114742104564
115	Y	D	0.1135302406
449	R	M	0.113111555012
25	H	R	0.11171999668
89	P	C	0.111565617649
89	P	W	0.111565617649
551	F	Y	0.110957485647
447	N	D	0.110612919263
188	E	S	0.110338723842
478	N	H	0.109374104806
437	Y	D	0.109037858574
306	L	P	0.10890722086
503	P	D	0.108293655752
209	S	T	0.106561308991
389	N	S	0.106128074124
87	L	P	0.105343480018
88	L	W	0.104813598877
428	D	Y	0.104685922303
288	M	I	0.104018226793
398	V	I	0.103281946623
502	Y	C	0.102014427161
19	T	R	0.101625307651
264	L	I	0.100482329946
36	I	R	0.100026823043
219	S	P	0.0989508728257
223	N	S	0.0970523940259
250	L	P	0.0954481899767
441	L	S	0.0945660972566
217	V	A	0.0934700867035
555	S	A	0.0915704781738
196	H	R	0.0912307202785
3	A	K	0.0901821845657
561	C	Y	0.0898656903482
371	N	I	0.0882941362261
304	S	T	0.0880990108762
31	D	S	0.0860238522099
407	T	R	0.084078655389
128	L	F	0.0838193082763
201	S	R	0.0836478099245
388	I	L	0.0835774780483
209	S	I	0.0827761617287
55	N	Y	0.0820174583813
523	S	I	0.0814025475662
346	F	S	0.0804105408961
277	F	K	0.079085015814
330	M	V	0.0789375536695
492	M	K	0.0786504183639
57	K	V	0.0782237414546
390	G	Q	0.077644913917
179	N	M	0.076459651645
186	G	R	0.0764329999443
468	Q	H	0.0761867626422
118	L	R	0.0753912047846
190	L	R	0.0745890059045
499	T	I	0.0745734627793
498	G	A	0.0742229575339
96	I	V	0.073790567561
494	S	K	0.0723223330287
176	K	E	0.0717217913453
179	N	Y	0.0710281998427
186	G	H	0.0692792277363
237	R	I	0.0692447849827
166	W	R	0.0688771359691
446	E	K	0.06837010604
424	N	K	0.0681195347765
222	Y	H	0.0678927116301
337	I	S	0.0674655640377
115	Y	I	0.0671006552837
110	G	R	0.067063597163
407	T	H	0.0656775094269
412	E	V	0.0652153295664
502	Y	S	0.0651515968257
90	A	F	0.0638531437813
144	T	I	0.0630227326361
520	K	T	0.0628037595779
13	V	L	0.0625214414423
9	L	F	0.0615803529013
311	I	L	0.0611222902303
561	C	G	0.0607726698174
412	E	D	0.0601669693182
511	L	W	0.0600165948286
79	L	W	0.0593737508519
124	S	G	0.0592827590693
41	V	L	0.0590800204667
1	M	R	0.0589458688546
163	N	D	0.0585899594499
193	W	C	0.0582051227485
200	S	C	0.0580971027099
155	R	I	0.0580679908797
445	L	P	0.0575822188389
424	N	T	0.0567335043705
435	W	R	0.0559086744073
213	A	S	0.0556888839033
487	C	R	0.0555051266516
79	L	S	0.0554501956613
366	G	S	0.0551657163253
94	S	P	0.0550963498076
319	C	R	0.0550823917134
480	C	W	0.0533077493203
397	S	C	0.0529472791078
502	Y	F	0.0520893322967
398	V	A	0.0515170553057
13	V	G	0.0513048558954
387	A	S	0.0497300855925
215	V	L	0.0485235433139
119	R	M	0.0482489837564
196	H	D	0.0470199319188
533	Y	N	0.0466293453641
517	D	I	0.0465625136289
186	G	P	0.0465135013008
44	T	S	0.0452784227757
458	V	A	0.0452334529282
402	M	T	0.045022192699
417	E	A	0.0430558411948
473	A	V	0.0429569848968
544	V	A	0.0429427568379
35	T	P	0.042596131627
243	M	L	0.0415461145979
101	N	E	0.0408702431236
461	L	R	0.0403530277643
98	E	A	0.0401161106057
516	I	T	0.0395847417013
151	S	T	0.0381679767085
173	S	R	0.0380901300525
67	L	Q	0.0377264446001
524	M	G	0.0374175893099
563	I	K	0.0369668787082
297	T	A	0.0366130630484
434	I	V	0.036345570381
422	N	K	0.03600247457
21	C	R	0.0358107528565
327	K	E	0.0357516830994
487	C	S	0.034857444695
550	S	N	0.0333077483973
357	W	L	0.0332429300913
409	V	A	0.0329757571256
11	A	V	0.0324745770383
192	L	Y	0.0311659030538
175	P	I	0.0304428541263
479	G	V	0.0303913317152
448	E	G	0.0302799728977
468	Q	K	0.0302727577449
140	W	R	0.0302329482129
45	H	L	0.030186778483
369	H	R	0.0293121808156
474	K	F	0.0292643203912
506	S	P	0.0291977588482
371	N	K	0.0287501736797
88	L	F	0.0286618084121
446	E	D	0.026698782379
331	V	D	0.0263378589466
433	D	G	0.026267602885
269	Y	N	0.0257516596157
391	I	S	0.0255731763426
101	N	F	0.0252082909517
426	K	Q	0.0245996474971
215	V	F	0.0244630839473
99	T	Y	0.0240606341173
456	L	R	0.0239240705846
10	Y	D	0.0237110996375
191	V	Y	0.023606551451
410	G	Y	0.0232073002461
91	R	K	0.023048379246
402	M	K	0.022811363263
466	K	N	0.022072684747
413	F	L	0.0212833710236
402	M	L	0.0203711776712
134	F	I	0.020275784085
136	K	G	0.0197878271962
312	H	P	0.019643903972
296	Q	H	0.0194394468494
208	Y	C	0.0193516548846
288	M	L	0.019095747469
510	K	R	0.0184010452667
262	G	C	0.0183280746154
462	Y	C	0.0182562641115
284	S	L	0.0180207997519
16	D	A	0.017970819612
225	R	S	0.0176610444824
107	C	R	0.0171343213782
282	I	A	0.0170233604602
394	K	M	0.0169770808983
368	H	S	0.0166149652859
296	Q	E	0.0163081639913
155	R	P	0.0161865901153
155	R	C	0.0161865901153
554	C	W	0.0152442880911
3	A	C	0.015237256348
292	N	G	0.015121085641
425	K	A	0.0150963435436
297	T	N	0.0150446275357
212	N	S	0.0144340291983
88	L	R	0.0142346915367
333	G	R	0.0132993319779
303	N	R	0.0131387644614
279	S	R	0.0130571981981
197	H	R	0.0129663647742
495	V	A	0.0128190907749
514	E	L	0.0127192149019
217	V	G	0.0125428334629
534	S	T	0.0123397962673
443	V	S	0.0122282941569
274	S	T	0.0119678577248
54	H	R	0.0116127890261
371	N	H	0.0114432063646
292	N	I	0.010979597016
489	N	H	0.010762856737
220	S	E	0.00955688501082
359	G	R	0.00937295481462
341	Q	H	0.00894511126569
368	H	F	0.00891307769706
96	I	L	0.00866978566032
318	E	Y	0.00786609782073
318	E	F	0.00786609782073
318	E	I	0.00786609782073
318	E	P	0.00786609782073
318	E	G	0.00786609782073
318	E	C	0.00786609782073
318	E	W	0.00786609782073
39	K	N	0.00785478651
226	F	W	0.00772883058558
226	F	G	0.00772883058558
226	F	N	0.00772883058558
226	F	K	0.00772883058558
226	F	M	0.00772883058558
226	F	D	0.00772883058558
226	F	A	0.00772883058558
226	F	R	0.00772883058558
226	F	P	0.00772883058558
211	G	H	0.00689445304888
52	D	F	0.00681765509505
52	D	C	0.00681765509505
52	D	I	0.00681765509505
52	D	K	0.00681765509505
52	D	L	0.00681765509505
52	D	M	0.00681765509505
52	D	P	0.00681765509505
52	D	Q	0.00681765509505
52	D	W	0.00681765509505
361	I	Y	0.00646528095546
361	I	D	0.00646528095546
361	I	T	0.00646528095546
361	I	F	0.00646528095546
361	I	N	0.00646528095546
361	I	H	0.00646528095546
361	I	M	0.00646528095546
361	I	A	0.00646528095546
361	I	C	0.00646528095546
361	I	G	0.00646528095546
361	I	E	0.00646528095546
361	I	W	0.00646528095546
361	I	Q	0.00646528095546
361	I	P	0.00646528095546
361	I	S	0.00646528095546
18	D	A	0.0061772629365
2	K	W	0.00614719977751
2	K	F	0.00614719977751
2	K	D	0.00614719977751
2	K	A	0.00614719977751
90	A	C	0.00607599481977
90	A	K	0.00607599481977
90	A	Y	0.00607599481977
90	A	W	0.00607599481977
96	I	F	0.006057242757
543	L	E	0.00575875659041
543	L	K	0.00575875659041
543	L	D	0.00575875659041
543	L	R	0.00575875659041
543	L	N	0.00575875659041
543	L	H	0.00575875659041
543	L	P	0.00575875659041
543	L	Q	0.00575875659041
277	F	N	0.0056585832378
277	F	C	0.0056585832378
535	T	P	0.00458071958458
390	G	M	0.00455965112004
370	Q	D	0.0045179324868
370	Q	Y	0.0045179324868
370	Q	F	0.0045179324868
370	Q	P	0.0045179324868
370	Q	M	0.0045179324868
370	Q	G	0.0045179324868
399	I	S	0.00439922850248
399	I	D	0.00439922850248
399	I	A	0.00439922850248
399	I	Y	0.00439922850248
399	I	E	0.00439922850248
399	I	W	0.00439922850248
399	I	R	0.00439922850248
399	I	Q	0.00439922850248
399	I	N	0.00439922850248
399	I	F	0.00439922850248
399	I	M	0.00439922850248
399	I	G	0.00439922850248
399	I	K	0.00439922850248
399	I	C	0.00439922850248
399	I	H	0.00439922850248
86	S	K	0.00437948099145
86	S	C	0.00437948099145
86	S	N	0.00437948099145
69	L	S	0.0039444455644
35	T	I	0.00384342854746
276	G	Q	0.00365751018942
60	K	C	0.0035644566018
60	K	V	0.0035644566018
60	K	I	0.0035644566018
60	K	G	0.0035644566018
60	K	Q	0.0035644566018
60	K	P	0.0035644566018
60	K	D	0.0035644566018
60	K	E	0.0035644566018
60	K	W	0.0035644566018
60	K	H	0.0035644566018
172	D	F	0.00346597785587
172	D	R	0.00346597785587
172	D	H	0.00346597785587
172	D	W	0.00346597785587
172	D	V	0.00346597785587
172	D	S	0.00346597785587
172	D	K	0.00346597785587
172	D	C	0.00346597785587
172	D	L	0.00346597785587
34	D	V	0.00300066955748
4	K	D	0.00295717342586
4	K	C	0.00295717342586
4	K	F	0.00295717342586
538	S	R	0.00294387317796
282	I	N	0.00288665023703
390	G	N	0.00279353027742
390	G	Y	0.00279353027742
390	G	D	0.00279353027742
390	G	P	0.00279353027742
138	S	H	0.00267513790285
138	S	C	0.00267513790285
138	S	W	0.00267513790285
138	S	M	0.00267513790285
138	S	D	0.00267513790285
294	K	Y	0.00251549844265
294	K	P	0.00251549844265
294	K	C	0.00251549844265
101	N	M	0.00218546696539
101	N	W	0.00218546696539
101	N	P	0.00218546696539
101	N	C	0.00218546696539
146	N	I	0.00217774863494
146	N	C	0.00217774863494
146	N	S	0.00217774863494
146	N	L	0.00217774863494
136	K	H	0.00209820865233
136	K	W	0.00209820865233
136	K	C	0.00209820865233
119	R	N	0.00207050020363
119	R	P	0.00207050020363
119	R	W	0.00207050020363
119	R	E	0.00207050020363
119	R	V	0.00207050020363
119	R	D	0.00207050020363
119	R	T	0.00207050020363
119	R	I	0.00207050020363
119	R	L	0.00207050020363
119	R	Q	0.00207050020363
119	R	A	0.00207050020363
119	R	G	0.00207050020363
73	N	P	0.00205585955687
73	N	M	0.00205585955687
73	N	F	0.00205585955687
73	N	H	0.00205585955687
73	N	W	0.00205585955687
73	N	V	0.00205585955687
73	N	I	0.00205585955687
73	N	C	0.00205585955687
73	N	Y	0.00205585955687
73	N	R	0.00205585955687
73	N	L	0.00205585955687
182	V	D	0.00204293796933
182	V	P	0.00204293796933
182	V	N	0.00204293796933
182	V	G	0.00204293796933
498	G	L	0.00203490932552
498	G	T	0.00203490932552
498	G	P	0.00203490932552
498	G	C	0.00203490932552
498	G	F	0.00203490932552
498	G	I	0.00203490932552
498	G	D	0.00203490932552
498	G	W	0.00203490932552
498	G	Y	0.00203490932552
498	G	K	0.00203490932552
498	G	N	0.00203490932552
498	G	M	0.00203490932552
414	N	H	0.00200297435667
414	N	F	0.00200297435667
414	N	V	0.00200297435667
414	N	M	0.00200297435667
414	N	T	0.00200297435667
414	N	E	0.00200297435667
414	N	W	0.00200297435667
414	N	Y	0.00200297435667
414	N	R	0.00200297435667
414	N	C	0.00200297435667
414	N	Q	0.00200297435667
414	N	L	0.00200297435667
414	N	I	0.00200297435667
414	N	P	0.00200297435667
179	N	C	0.00177556717176
179	N	H	0.00177556717176
179	N	W	0.00177556717176
205	Q	F	0.00176094664361
205	Q	P	0.00176094664361
205	Q	T	0.00176094664361
205	Q	C	0.00176094664361
185	K	D	0.00174522025428
185	K	P	0.00174522025428
185	K	S	0.00174522025428
185	K	C	0.00174522025428
185	K	F	0.00174522025428
185	K	T	0.00174522025428
3	A	W	0.00174249745267
3	A	M	0.00174249745267
3	A	Q	0.00174249745267
509	S	Q	0.00173284227654
509	S	Y	0.00173284227654
509	S	W	0.00173284227654
509	S	H	0.00173284227654
509	S	E	0.00173284227654
509	S	K	0.00173284227654
509	S	F	0.00173284227654
509	S	N	0.00173284227654
509	S	D	0.00173284227654
508	E	R	0.00173142413687
508	E	N	0.00173142413687
508	E	W	0.00173142413687
508	E	Y	0.00173142413687
508	E	H	0.00173142413687
508	E	M	0.00173142413687
508	E	F	0.00173142413687
106	A	I	0.00165541687035
106	A	M	0.00165541687035
106	A	W	0.00165541687035
106	A	H	0.00165541687035
106	A	N	0.00165541687035
106	A	C	0.00165541687035
106	A	Y	0.00165541687035
106	A	K	0.00165541687035
106	A	R	0.00165541687035
106	A	L	0.00165541687035
106	A	D	0.00165541687035
556	N	Q	0.0015633515256
556	N	R	0.0015633515256
556	N	M	0.0015633515256
556	N	Y	0.0015633515256
556	N	P	0.0015633515256
556	N	W	0.0015633515256
556	N	E	0.0015633515256
556	N	G	0.0015633515256
556	N	F	0.0015633515256
556	N	A	0.0015633515256
556	N	C	0.0015633515256
172	D	I	0.00156174217265
510	K	C	0.00154802529197
510	K	P	0.00154802529197
510	K	D	0.00154802529197
114	D	Q	0.00154401452808
104	N	Q	0.00151900696762
104	N	R	0.00151900696762
104	N	P	0.00151900696762
104	N	G	0.00151900696762
104	N	M	0.00151900696762
520	K	W	0.00145616042289
520	K	P	0.00145616042289
520	K	G	0.00145616042289
520	K	Y	0.00145616042289
520	K	C	0.00145616042289
520	K	M	0.00145616042289
520	K	D	0.00145616042289
57	K	P	0.00136835573628
57	K	F	0.00136835573628
57	K	N	0.00136835573628
57	K	M	0.00136835573628
57	K	D	0.00136835573628
57	K	I	0.00136835573628
57	K	S	0.00136835573628
57	K	T	0.00136835573628
491	C	G	0.00133708733415
345	L	G	0.00130636035951
345	L	Q	0.00130636035951
345	L	F	0.00130636035951
345	L	H	0.00130636035951
345	L	R	0.00130636035951
345	L	A	0.00130636035951
345	L	P	0.00130636035951
345	L	E	0.00130636035951
345	L	Y	0.00130636035951
345	L	M	0.00130636035951
345	L	T	0.00130636035951
345	L	K	0.00130636035951
345	L	W	0.00130636035951
345	L	C	0.00130636035951
345	L	D	0.00130636035951
345	L	N	0.00130636035951
427	V	C	0.0012985174287
427	V	Y	0.0012985174287
427	V	T	0.0012985174287
427	V	Q	0.0012985174287
427	V	H	0.0012985174287
427	V	M	0.0012985174287
427	V	F	0.0012985174287
427	V	D	0.0012985174287
427	V	P	0.0012985174287
427	V	E	0.0012985174287
427	V	N	0.0012985174287
427	V	W	0.0012985174287
386	N	W	0.00128581739097
386	N	P	0.00128581739097
102	S	M	0.00127425016404
102	S	L	0.00127425016404
102	S	D	0.00127425016404
102	S	H	0.00127425016404
102	S	C	0.00127425016404
102	S	E	0.00127425016404
102	S	W	0.00127425016404
102	S	I	0.00127425016404
102	S	R	0.00127425016404
102	S	K	0.00127425016404
278	E	C	0.00125820799062
50	L	P	0.00124844095665
468	Q	Y	0.00121111219185
468	Q	G	0.00121111219185
468	Q	W	0.00121111219185
468	Q	E	0.00121111219185
468	Q	N	0.00121111219185
468	Q	P	0.00121111219185
468	Q	F	0.00121111219185
292	N	S	0.001133155263
227	T	D	0.00113187754232
227	T	P	0.00113187754232
227	T	Q	0.00113187754232
227	T	W	0.00113187754232
227	T	C	0.00113187754232
282	I	Q	0.00103082303618
282	I	H	0.00103082303618
282	I	E	0.00103082303618
282	I	W	0.00103082303618
282	I	Y	0.00103082303618
282	I	C	0.00103082303618
282	I	D	0.00103082303618
282	I	K	0.00103082303618
282	I	G	0.00103082303618
282	I	R	0.00103082303618
282	I	P	0.00103082303618
339	S	D	0.0009992453158
339	S	N	0.0009992453158
339	S	C	0.0009992453158
339	S	M	0.0009992453158
339	S	W	0.0009992453158
339	S	K	0.0009992453158
339	S	E	0.0009992453158
268	W	D	0.00099418635624
268	W	N	0.00099418635624
268	W	I	0.00099418635624
268	W	P	0.00099418635624
268	W	M	0.00099418635624
268	W	K	0.00099418635624
268	W	F	0.00099418635624
268	W	Q	0.00099418635624
268	W	E	0.00099418635624
266	A	G	0.000989977464916
314	V	D	0.000956601646465
314	V	E	0.000956601646465
314	V	K	0.000956601646465
314	V	C	0.000956601646465
314	V	W	0.000956601646465
314	V	P	0.000956601646465
314	V	G	0.000956601646465
137	E	P	0.000949403976231
137	E	Y	0.000949403976231
137	E	F	0.000949403976231
137	E	R	0.000949403976231
137	E	Q	0.000949403976231
137	E	M	0.000949403976231
137	E	H	0.000949403976231
137	E	C	0.000949403976231
137	E	W	0.000949403976231
359	G	M	0.00093944974194
359	G	H	0.00093944974194
359	G	P	0.00093944974194
359	G	Q	0.00093944974194
359	G	D	0.00093944974194
359	G	N	0.00093944974194
359	G	W	0.00093944974194
359	G	I	0.00093944974194
359	G	F	0.00093944974194
359	G	S	0.00093944974194
359	G	Y	0.00093944974194
359	G	C	0.00093944974194
359	G	K	0.00093944974194
359	G	L	0.00093944974194
476	I	H	0.000937822025867
476	I	P	0.000937822025867
356	G	H	0.000936956920252
356	G	Q	0.000936956920252
356	G	T	0.000936956920252
356	G	W	0.000936956920252
356	G	C	0.000936956920252
356	G	A	0.000936956920252
356	G	S	0.000936956920252
356	G	Y	0.000936956920252
356	G	F	0.000936956920252
356	G	K	0.000936956920252
356	G	P	0.000936956920252
356	G	L	0.000936956920252
356	G	M	0.000936956920252
356	G	N	0.000936956920252
356	G	I	0.000936956920252
337	I	P	0.000885308558334
337	I	W	0.000885308558334
337	I	C	0.000885308558334
551	F	K	0.000881009272431
551	F	H	0.000881009272431
551	F	W	0.000881009272431
551	F	D	0.000881009272431
551	F	R	0.000881009272431
551	F	P	0.000881009272431
551	F	E	0.000881009272431
551	F	N	0.000881009272431
553	M	K	0.000865431779084
553	M	E	0.000865431779084
553	M	D	0.000865431779084
553	M	C	0.000865431779084
553	M	H	0.000865431779084
553	M	N	0.000865431779084
553	M	Y	0.000865431779084
553	M	P	0.000865431779084
553	M	Q	0.000865431779084
553	M	F	0.000865431779084
553	M	T	0.000865431779084
276	G	I	0.000850860255908
276	G	D	0.000850860255908
276	G	K	0.000850860255908
276	G	L	0.000850860255908
276	G	P	0.000850860255908
276	G	M	0.000850860255908
276	G	F	0.000850860255908
12	F	K	0.000850021257417
12	F	W	0.000850021257417
12	F	N	0.000850021257417
12	F	D	0.000850021257417
12	F	M	0.000850021257417
12	F	G	0.000850021257417
12	F	Q	0.000850021257417
12	F	E	0.000850021257417
12	F	H	0.000850021257417
363	G	K	0.00083482034243
363	G	L	0.00083482034243
363	G	M	0.00083482034243
363	G	C	0.00083482034243
363	G	A	0.00083482034243
363	G	W	0.00083482034243
363	G	P	0.00083482034243
363	G	N	0.00083482034243
363	G	Q	0.00083482034243
363	G	Y	0.00083482034243
363	G	D	0.00083482034243
363	G	S	0.00083482034243
363	G	F	0.00083482034243
363	G	T	0.00083482034243
363	G	H	0.00083482034243
363	G	I	0.00083482034243
206	S	R	0.000811975511742
428	D	H	0.000773363665314
428	D	T	0.000773363665314
428	D	A	0.000773363665314
428	D	F	0.000773363665314
428	D	W	0.000773363665314
428	D	Q	0.000773363665314
428	D	S	0.000773363665314
428	D	C	0.000773363665314
428	D	I	0.000773363665314
428	D	R	0.000773363665314
428	D	P	0.000773363665314
428	D	K	0.000773363665314
171	G	P	0.00075077055062
171	G	Y	0.00075077055062
171	G	K	0.00075077055062
171	G	V	0.00075077055062
171	G	C	0.00075077055062
289	H	V	0.000722252528076
289	H	P	0.000722252528076
289	H	K	0.000722252528076
340	I	F	0.000709451722264
340	I	P	0.000709451722264
340	I	E	0.000709451722264
340	I	D	0.000709451722264
340	I	C	0.000709451722264
340	I	A	0.000709451722264
340	I	Y	0.000709451722264
340	I	G	0.000709451722264
340	I	N	0.000709451722264
340	I	W	0.000709451722264
340	I	S	0.000709451722264
281	I	G	0.00065449950698
281	I	D	0.00065449950698
281	I	H	0.00065449950698
281	I	A	0.00065449950698
281	I	S	0.00065449950698
281	I	Q	0.00065449950698
281	I	E	0.00065449950698
281	I	W	0.00065449950698
281	I	N	0.00065449950698
281	I	K	0.00065449950698
281	I	Y	0.00065449950698
281	I	M	0.00065449950698
281	I	R	0.00065449950698
281	I	P	0.00065449950698
281	I	C	0.00065449950698
269	Y	L	0.000640529823696
269	Y	A	0.000640529823696
269	Y	G	0.000640529823696
269	Y	S	0.000640529823696
269	Y	V	0.000640529823696
269	Y	R	0.000640529823696
269	Y	K	0.000640529823696
269	Y	Q	0.000640529823696
269	Y	D	0.000640529823696
269	Y	E	0.000640529823696
269	Y	P	0.000640529823696
269	Y	I	0.000640529823696
538	S	H	0.000639160196237
538	S	Q	0.000639160196237
538	S	W	0.000639160196237
538	S	M	0.000639160196237
538	S	L	0.000639160196237
538	S	K	0.000639160196237
538	S	I	0.000639160196237
538	S	F	0.000639160196237
538	S	P	0.000639160196237
538	S	E	0.000639160196237
538	S	Y	0.000639160196237
538	S	D	0.000639160196237
402	M	N	0.000617935394655
402	M	Y	0.000617935394655
402	M	Q	0.000617935394655
402	M	D	0.000617935394655
402	M	E	0.000617935394655
402	M	A	0.000617935394655
402	M	F	0.000617935394655
402	M	H	0.000617935394655
402	M	C	0.000617935394655
402	M	P	0.000617935394655
402	M	W	0.000617935394655
402	M	S	0.000617935394655
402	M	R	0.000617935394655
402	M	G	0.000617935394655
313	P	Q	0.000613033863411
313	P	N	0.000613033863411
313	P	V	0.000613033863411
313	P	M	0.000613033863411
313	P	E	0.000613033863411
313	P	C	0.000613033863411
313	P	L	0.000613033863411
313	P	G	0.000613033863411
313	P	H	0.000613033863411
313	P	D	0.000613033863411
313	P	Y	0.000613033863411
313	P	I	0.000613033863411
429	D	F	0.000600200812369
429	D	P	0.000600200812369
429	D	L	0.000600200812369
429	D	S	0.000600200812369
429	D	I	0.000600200812369
429	D	K	0.000600200812369
429	D	C	0.000600200812369
429	D	H	0.000600200812369
429	D	Q	0.000600200812369
429	D	T	0.000600200812369
429	D	A	0.000600200812369
429	D	E	0.000600200812369
429	D	Y	0.000600200812369
275	R	W	0.000594498550852
275	R	S	0.000594498550852
275	R	E	0.000594498550852
275	R	D	0.000594498550852
275	R	C	0.000594498550852
275	R	V	0.000594498550852
275	R	L	0.000594498550852
275	R	N	0.000594498550852
275	R	P	0.000594498550852
275	R	A	0.000594498550852
275	R	Y	0.000594498550852
275	R	F	0.000594498550852
275	R	M	0.000594498550852
275	R	Q	0.000594498550852
463	E	A	0.000584198046265
411	K	Y	0.000581727528139
411	K	D	0.000581727528139
411	K	C	0.000581727528139
411	K	P	0.000581727528139
411	K	N	0.000581727528139
411	K	M	0.000581727528139
411	K	W	0.000581727528139
411	K	I	0.000581727528139
411	K	F	0.000581727528139
411	K	R	0.000581727528139
506	S	M	0.000580794487694
506	S	Q	0.000580794487694
506	S	D	0.000580794487694
506	S	Y	0.000580794487694
506	S	G	0.000580794487694
519	V	Y	0.000579050526476
519	V	C	0.000579050526476
519	V	Q	0.000579050526476
519	V	K	0.000579050526476
519	V	E	0.000579050526476
519	V	G	0.000579050526476
519	V	H	0.000579050526476
519	V	W	0.000579050526476
519	V	S	0.000579050526476
519	V	D	0.000579050526476
519	V	P	0.000579050526476
519	V	F	0.000579050526476
519	V	N	0.000579050526476
519	V	R	0.000579050526476
255	T	R	0.000567840212538
255	T	H	0.000567840212538
255	T	G	0.000567840212538
255	T	P	0.000567840212538
236	V	C	0.000566960932488
236	V	D	0.000566960932488
236	V	E	0.000566960932488
236	V	G	0.000566960932488
236	V	P	0.000566960932488
193	W	Y	0.000531661680454
193	W	M	0.000531661680454
193	W	T	0.000531661680454
193	W	D	0.000531661680454
193	W	Q	0.000531661680454
193	W	P	0.000531661680454
193	W	N	0.000531661680454
193	W	S	0.000531661680454
193	W	L	0.000531661680454
193	W	K	0.000531661680454
193	W	E	0.000531661680454
193	W	I	0.000531661680454
193	W	H	0.000531661680454
193	W	G	0.000531661680454
193	W	A	0.000531661680454
193	W	V	0.000531661680454
540	L	N	0.000524166905866
540	L	E	0.000524166905866
540	L	Q	0.000524166905866
540	L	D	0.000524166905866
540	L	K	0.000524166905866
540	L	G	0.000524166905866
540	L	P	0.000524166905866
540	L	R	0.000524166905866
540	L	H	0.000524166905866
230	I	R	0.000512754690882
230	I	D	0.000512754690882
230	I	E	0.000512754690882
230	I	F	0.000512754690882
230	I	G	0.000512754690882
230	I	N	0.000512754690882
230	I	K	0.000512754690882
230	I	W	0.000512754690882
230	I	Y	0.000512754690882
230	I	H	0.000512754690882
230	I	A	0.000512754690882
71	K	M	0.000489210616859
71	K	H	0.000489210616859
71	K	W	0.000489210616859
71	K	C	0.000489210616859
565	I	C	0.000476631665613
565	I	R	0.000476631665613
565	I	H	0.000476631665613
565	I	G	0.000476631665613
565	I	K	0.000476631665613
565	I	W	0.000476631665613
565	I	N	0.000476631665613
565	I	Q	0.000476631665613
565	I	P	0.000476631665613
565	I	D	0.000476631665613
565	I	E	0.000476631665613
381	Q	G	0.000447824586091
381	Q	C	0.000447824586091
381	Q	S	0.000447824586091
381	Q	D	0.000447824586091
381	Q	P	0.000447824586091
381	Q	E	0.000447824586091
381	Q	W	0.000447824586091
381	Q	Y	0.000447824586091
381	Q	N	0.000447824586091
381	Q	T	0.000447824586091
177	L	R	0.000446352100762
177	L	D	0.000446352100762
177	L	W	0.000446352100762
177	L	H	0.000446352100762
177	L	E	0.000446352100762
177	L	G	0.000446352100762
177	L	K	0.000446352100762
177	L	Q	0.000446352100762
177	L	N	0.000446352100762
239	Q	P	0.000439347616172
239	Q	G	0.000439347616172
239	Q	D	0.000439347616172
239	Q	Y	0.000439347616172
239	Q	I	0.000439347616172
239	Q	E	0.000439347616172
239	Q	F	0.000439347616172
239	Q	W	0.000439347616172
239	Q	R	0.000439347616172
239	Q	S	0.000439347616172
239	Q	C	0.000439347616172
239	Q	T	0.000439347616172
554	C	E	0.000427082028848
554	C	P	0.000427082028848
554	C	D	0.000427082028848
554	C	H	0.000427082028848
554	C	K	0.000427082028848
554	C	N	0.000427082028848
554	C	T	0.000427082028848
493	E	R	0.000423468174446
493	E	M	0.000423468174446
493	E	F	0.000423468174446
493	E	P	0.000423468174446
493	E	V	0.000423468174446
493	E	C	0.000423468174446
493	E	L	0.000423468174446
86	S	R	0.000414566066297
287	S	W	0.000408405351006
287	S	M	0.000408405351006
287	S	I	0.000408405351006
287	S	F	0.000408405351006
287	S	Y	0.000408405351006
287	S	C	0.000408405351006
287	S	V	0.000408405351006
383	S	D	0.000408147705108
383	S	E	0.000408147705108
383	S	Y	0.000408147705108
383	S	Q	0.000408147705108
383	S	P	0.000408147705108
383	S	M	0.000408147705108
383	S	L	0.000408147705108
383	S	K	0.000408147705108
383	S	V	0.000408147705108
383	S	W	0.000408147705108
383	S	H	0.000408147705108
383	S	F	0.000408147705108
163	N	C	0.000406283612997
163	N	R	0.000406283612997
163	N	G	0.000406283612997
163	N	P	0.000406283612997
163	N	V	0.000406283612997
163	N	T	0.000406283612997
163	N	E	0.000406283612997
163	N	I	0.000406283612997
163	N	Q	0.000406283612997
163	N	H	0.000406283612997
163	N	A	0.000406283612997
163	N	F	0.000406283612997
163	N	Y	0.000406283612997
163	N	L	0.000406283612997
163	N	M	0.000406283612997
163	N	W	0.000406283612997
5	L	Q	0.000389793894974
5	L	R	0.000389793894974
5	L	D	0.000389793894974
5	L	N	0.000389793894974
5	L	S	0.000389793894974
358	T	V	0.000384831245941
358	T	R	0.000384831245941
358	T	F	0.000384831245941
358	T	D	0.000384831245941
358	T	P	0.000384831245941
358	T	S	0.000384831245941
358	T	K	0.000384831245941
358	T	G	0.000384831245941
358	T	C	0.000384831245941
358	T	E	0.000384831245941
358	T	A	0.000384831245941
358	T	W	0.000384831245941
358	T	Q	0.000384831245941
358	T	M	0.000384831245941
513	R	T	0.000380872847358
513	R	D	0.000380872847358
513	R	C	0.000380872847358
513	R	E	0.000380872847358
513	R	P	0.000380872847358
513	R	Y	0.000380872847358
513	R	F	0.000380872847358
150	V	D	0.000380119337917
150	V	P	0.000380119337917
150	V	H	0.000380119337917
150	V	C	0.000380119337917
150	V	E	0.000380119337917
115	Y	G	0.000376137495209
115	Y	V	0.000376137495209
115	Y	K	0.000376137495209
115	Y	T	0.000376137495209
115	Y	P	0.000376137495209
115	Y	N	0.000376137495209
115	Y	E	0.000376137495209
115	Y	W	0.000376137495209
115	Y	Q	0.000376137495209
431	F	A	0.000373379937377
431	F	Y	0.000373379937377
431	F	W	0.000373379937377
431	F	T	0.000373379937377
431	F	R	0.000373379937377
431	F	P	0.000373379937377
431	F	H	0.000373379937377
431	F	Q	0.000373379937377
431	F	M	0.000373379937377
431	F	I	0.000373379937377
431	F	E	0.000373379937377
431	F	D	0.000373379937377
431	F	G	0.000373379937377
431	F	N	0.000373379937377
431	F	K	0.000373379937377
315	T	D	0.000369227656936
315	T	E	0.000369227656936
315	T	Q	0.000369227656936
315	T	L	0.000369227656936
315	T	W	0.000369227656936
315	T	F	0.000369227656936
315	T	M	0.000369227656936
315	T	N	0.000369227656936
315	T	C	0.000369227656936
225	R	C	0.000365468419675
225	R	N	0.000365468419675
225	R	D	0.000365468419675
225	R	E	0.000365468419675
225	R	F	0.000365468419675
225	R	W	0.000365468419675
225	R	Y	0.000365468419675
225	R	A	0.000365468419675
225	R	H	0.000365468419675
225	R	T	0.000365468419675
225	R	P	0.000365468419675
467	S	W	0.000348376303695
467	S	Q	0.000348376303695
467	S	K	0.000348376303695
467	S	C	0.000348376303695
467	S	P	0.000348376303695
467	S	M	0.000348376303695
467	S	Y	0.000348376303695
467	S	H	0.000348376303695
467	S	F	0.000348376303695
341	Q	M	0.00033700632167
341	Q	C	0.00033700632167
341	Q	F	0.00033700632167
341	Q	Y	0.00033700632167
341	Q	W	0.00033700632167
341	Q	G	0.00033700632167
341	Q	E	0.00033700632167
341	Q	D	0.00033700632167
341	Q	P	0.00033700632167
341	Q	T	0.00033700632167
341	Q	V	0.00033700632167
341	Q	N	0.00033700632167
341	Q	I	0.00033700632167
437	Y	A	0.000333628312916
437	Y	V	0.000333628312916
437	Y	S	0.000333628312916
437	Y	K	0.000333628312916
437	Y	Q	0.000333628312916
437	Y	F	0.000333628312916
437	Y	M	0.000333628312916
437	Y	I	0.000333628312916
437	Y	R	0.000333628312916
437	Y	G	0.000333628312916
437	Y	E	0.000333628312916
437	Y	N	0.000333628312916
437	Y	W	0.000333628312916
437	Y	P	0.000333628312916
111	D	P	0.000330533031239
111	D	W	0.000330533031239
111	D	L	0.000330533031239
111	D	C	0.000330533031239
111	D	M	0.000330533031239
111	D	K	0.000330533031239
111	D	I	0.000330533031239
111	D	T	0.000330533031239
134	F	C	0.00032102985153
134	F	V	0.00032102985153
134	F	W	0.00032102985153
134	F	K	0.00032102985153
134	F	P	0.00032102985153
134	F	N	0.00032102985153
134	F	Q	0.00032102985153
134	F	A	0.00032102985153
134	F	R	0.00032102985153
134	F	G	0.00032102985153
134	F	H	0.00032102985153
134	F	E	0.00032102985153
134	F	T	0.00032102985153
134	F	D	0.00032102985153
481	F	C	0.00030776269981
305	N	W	0.000307466304781
305	N	P	0.000307466304781
288	M	G	0.000293231301465
288	M	H	0.000293231301465
288	M	W	0.000293231301465
288	M	F	0.000293231301465
288	M	N	0.000293231301465
288	M	E	0.000293231301465
288	M	D	0.000293231301465
288	M	C	0.000293231301465
288	M	K	0.000293231301465
346	F	N	0.000293162944972
346	F	V	0.000293162944972
346	F	K	0.000293162944972
346	F	C	0.000293162944972
346	F	M	0.000293162944972
346	F	E	0.000293162944972
346	F	G	0.000293162944972
346	F	W	0.000293162944972
346	F	R	0.000293162944972
346	F	Q	0.000293162944972
346	F	P	0.000293162944972
346	F	D	0.000293162944972
346	F	T	0.000293162944972
346	F	H	0.000293162944972
346	F	A	0.000293162944972
316	I	E	0.000291487029064
316	I	M	0.000291487029064
316	I	T	0.000291487029064
316	I	Q	0.000291487029064
316	I	Y	0.000291487029064
316	I	W	0.000291487029064
316	I	D	0.000291487029064
316	I	P	0.000291487029064
316	I	H	0.000291487029064
316	I	F	0.000291487029064
316	I	K	0.000291487029064
316	I	G	0.000291487029064
316	I	N	0.000291487029064
316	I	A	0.000291487029064
316	I	C	0.000291487029064
316	I	S	0.000291487029064
99	T	C	0.00028930717826
99	T	M	0.00028930717826
99	T	F	0.00028930717826
394	K	Q	0.000286974182666
394	K	A	0.000286974182666
394	K	Y	0.000286974182666
394	K	T	0.000286974182666
394	K	P	0.000286974182666
394	K	I	0.000286974182666
394	K	L	0.000286974182666
394	K	N	0.000286974182666
394	K	E	0.000286974182666
394	K	S	0.000286974182666
394	K	D	0.000286974182666
394	K	W	0.000286974182666
394	K	C	0.000286974182666
394	K	V	0.000286974182666
394	K	G	0.000286974182666
394	K	F	0.000286974182666
394	K	H	0.000286974182666
159	S	C	0.00027784703319
159	S	W	0.00027784703319
159	S	Y	0.00027784703319
159	S	K	0.00027784703319
159	S	F	0.00027784703319
159	S	V	0.00027784703319
159	S	P	0.00027784703319
471	N	H	0.000247599181022
471	N	F	0.000247599181022
471	N	V	0.000247599181022
471	N	R	0.000247599181022
471	N	I	0.000247599181022
471	N	C	0.000247599181022
471	N	M	0.000247599181022
471	N	P	0.000247599181022
471	N	W	0.000247599181022
181	Y	L	0.000242853989959
181	Y	S	0.000242853989959
181	Y	T	0.000242853989959
181	Y	K	0.000242853989959
181	Y	G	0.000242853989959
181	Y	V	0.000242853989959
181	Y	A	0.000242853989959
181	Y	D	0.000242853989959
181	Y	E	0.000242853989959
181	Y	C	0.000242853989959
181	Y	R	0.000242853989959
181	Y	Q	0.000242853989959
181	Y	N	0.000242853989959
181	Y	M	0.000242853989959
181	Y	I	0.000242853989959
181	Y	H	0.000242853989959
181	Y	P	0.000242853989959
91	R	W	0.000238982887021
91	R	D	0.000238982887021
91	R	C	0.000238982887021
124	S	N	0.000238520376121
124	S	R	0.000238520376121
124	S	W	0.000238520376121
124	S	C	0.000238520376121
124	S	D	0.000238520376121
124	S	H	0.000238520376121
124	S	K	0.000238520376121
124	S	Y	0.000238520376121
236	V	Y	0.000232618376051
375	S	N	0.000232191433867
375	S	H	0.000232191433867
375	S	R	0.000232191433867
375	S	V	0.000232191433867
375	S	C	0.000232191433867
375	S	F	0.000232191433867
375	S	L	0.000232191433867
375	S	E	0.000232191433867
375	S	M	0.000232191433867
375	S	G	0.000232191433867
375	S	W	0.000232191433867
375	S	I	0.000232191433867
375	S	K	0.000232191433867
342	Y	G	0.000226455777641
342	Y	T	0.000226455777641
342	Y	D	0.000226455777641
342	Y	E	0.000226455777641
342	Y	F	0.000226455777641
342	Y	C	0.000226455777641
342	Y	I	0.000226455777641
342	Y	W	0.000226455777641
342	Y	P	0.000226455777641
342	Y	Q	0.000226455777641
342	Y	R	0.000226455777641
342	Y	S	0.000226455777641
342	Y	N	0.000226455777641
342	Y	V	0.000226455777641
342	Y	M	0.000226455777641
342	Y	L	0.000226455777641
342	Y	A	0.000226455777641
342	Y	K	0.000226455777641
15	T	L	0.000220259670026
15	T	R	0.000220259670026
15	T	E	0.000220259670026
15	T	M	0.000220259670026
15	T	F	0.000220259670026
15	T	H	0.000220259670026
15	T	N	0.000220259670026
15	T	Q	0.000220259670026
15	T	D	0.000220259670026
15	T	Y	0.000220259670026
15	T	W	0.000220259670026
70	G	Y	0.000214156607085
70	G	P	0.000214156607085
70	G	T	0.000214156607085
70	G	I	0.000214156607085
70	G	F	0.000214156607085
70	G	W	0.000214156607085
70	G	C	0.000214156607085
70	G	K	0.000214156607085
70	G	Q	0.000214156607085
70	G	R	0.000214156607085
70	G	S	0.000214156607085
70	G	V	0.000214156607085
329	R	M	0.000205917952018
329	R	P	0.000205917952018
329	R	I	0.000205917952018
329	R	C	0.000205917952018
329	R	E	0.000205917952018
329	R	Y	0.000205917952018
329	R	A	0.000205917952018
329	R	N	0.000205917952018
329	R	H	0.000205917952018
329	R	V	0.000205917952018
329	R	W	0.000205917952018
329	R	L	0.000205917952018
329	R	T	0.000205917952018
329	R	Q	0.000205917952018
329	R	F	0.000205917952018
329	R	D	0.000205917952018
377	Y	V	0.000197847428794
377	Y	H	0.000197847428794
377	Y	T	0.000197847428794
377	Y	K	0.000197847428794
377	Y	L	0.000197847428794
377	Y	G	0.000197847428794
377	Y	I	0.000197847428794
377	Y	M	0.000197847428794
377	Y	Q	0.000197847428794
377	Y	R	0.000197847428794
377	Y	N	0.000197847428794
377	Y	P	0.000197847428794
377	Y	S	0.000197847428794
377	Y	E	0.000197847428794
377	Y	W	0.000197847428794
377	Y	A	0.000197847428794
560	Q	Y	0.000187206546124
560	Q	I	0.000187206546124
560	Q	D	0.000187206546124
560	Q	N	0.000187206546124
560	Q	G	0.000187206546124
560	Q	C	0.000187206546124
560	Q	P	0.000187206546124
560	Q	F	0.000187206546124
560	Q	W	0.000187206546124
206	S	M	0.000186318966474
206	S	K	0.000186318966474
206	S	H	0.000186318966474
206	S	P	0.000186318966474
206	S	W	0.000186318966474
525	G	L	0.000178068822978
525	G	M	0.000178068822978
525	G	C	0.000178068822978
525	G	Q	0.000178068822978
525	G	P	0.000178068822978
525	G	Y	0.000178068822978
525	G	N	0.000178068822978
525	G	K	0.000178068822978
525	G	F	0.000178068822978
525	G	I	0.000178068822978
321	K	N	0.000177394859324
321	K	P	0.000177394859324
321	K	S	0.000177394859324
321	K	H	0.000177394859324
321	K	G	0.000177394859324
321	K	F	0.000177394859324
321	K	D	0.000177394859324
321	K	C	0.000177394859324
321	K	Y	0.000177394859324
321	K	W	0.000177394859324
420	M	K	0.000175198793289
420	M	W	0.000175198793289
420	M	C	0.000175198793289
420	M	H	0.000175198793289
420	M	A	0.000175198793289
420	M	D	0.000175198793289
420	M	G	0.000175198793289
420	M	P	0.000175198793289
420	M	N	0.000175198793289
420	M	S	0.000175198793289
420	M	E	0.000175198793289
420	M	Y	0.000175198793289
420	M	Q	0.000175198793289
420	M	R	0.000175198793289
360	M	V	0.000172885265698
360	M	T	0.000172885265698
360	M	H	0.000172885265698
360	M	A	0.000172885265698
360	M	D	0.000172885265698
360	M	C	0.000172885265698
360	M	R	0.000172885265698
360	M	E	0.000172885265698
360	M	F	0.000172885265698
360	M	I	0.000172885265698
360	M	Q	0.000172885265698
360	M	S	0.000172885265698
360	M	G	0.000172885265698
360	M	N	0.000172885265698
360	M	P	0.000172885265698
360	M	Y	0.000172885265698
360	M	W	0.000172885265698
325	S	E	0.000171499564689
325	S	W	0.000171499564689
325	S	Y	0.000171499564689
325	S	Q	0.000171499564689
325	S	A	0.000171499564689
325	S	T	0.000171499564689
325	S	H	0.000171499564689
325	S	D	0.000171499564689
325	S	R	0.000171499564689
325	S	P	0.000171499564689
325	S	M	0.000171499564689
325	S	V	0.000171499564689
325	S	L	0.000171499564689
325	S	K	0.000171499564689
325	S	C	0.000171499564689
325	S	F	0.000171499564689
391	I	G	0.000164850987298
391	I	L	0.000164850987298
391	I	P	0.000164850987298
391	I	N	0.000164850987298
391	I	M	0.000164850987298
391	I	K	0.000164850987298
391	I	Q	0.000164850987298
391	I	R	0.000164850987298
391	I	W	0.000164850987298
391	I	Y	0.000164850987298
391	I	H	0.000164850987298
391	I	F	0.000164850987298
391	I	E	0.000164850987298
391	I	D	0.000164850987298
391	I	C	0.000164850987298
[truncated: 9,301 more rows]
