# Supplementary material for: Complete mapping of viral escape from neutralizing antibodies
Source: PLoS Pathog. 2017 Mar 13;13(3):e1006271. doi: 10.1371/journal.ppat.1006271 (PMC5363992; doi:10.1371/journal.ppat.1006271)
Supplement: S2 File — This ZIP archive contains the computer code to perform the data analysis described in this manuscript. The analysis is performed by the iPython notebook found in the ZIP archive. (ZIP) [file ppat.1006271.s008.zip › S2_File/differential_selections/biorep_avg_H18S415_sitediffsel.txt]

site	abs_diffsel	positive_diffsel	negative_diffsel
89	35.4381920522	33.0956656173	-2.34252643489
175	25.8553324785	0.0304428541263	-25.8248896244
232	18.8931029826	0.0	-18.8931029826
155	18.6814076265	17.578451081	-1.10295654552
153	16.1638993331	1.66003629624	-14.5038630369
277	15.4517809572	8.76707486028	-6.68470609693
235	15.4320392805	0.0	-15.4320392805
210	14.7251278756	0.0	-14.7251278756
154	14.2149793979	2.85400920553	-11.3609701924
497	14.1778743612	0.0	-14.1778743612
176	13.9521351346	0.3043138834	-13.6478212512
90	13.7301383986	6.56225208888	-7.1678863097
136	12.7577576388	7.19262900146	-5.56512863731
158	12.6927466078	0.0	-12.6927466078
231	12.5555809146	2.34573915244	-10.2098417622
170	12.5132665142	1.11954698055	-11.3937195336
157	12.4886564482	0.513129814858	-11.9755266334
240	11.1864576367	0.0	-11.1864576367
173	11.0641492321	0.669495704065	-10.394653528
223	10.5205562022	1.06300271494	-9.45755348724
138	9.9028488701	4.66373635923	-5.23911251087
220	9.786461567	0.00955688501082	-9.77690468199
278	9.78364991979	4.601898762	-5.18175115779
229	9.69243328833	1.18165997607	-8.51077331226
499	9.67485172732	0.907424061104	-8.76742766622
150	9.58217085627	1.33746891547	-8.2447019408
205	9.39735644481	3.86096372559	-5.53639271921
2	9.31586427689	3.69509316267	-5.62077111422
517	8.82162462832	1.33257985594	-7.48904477238
182	8.80787141562	5.12581581717	-3.68205559845
146	8.71040496958	3.06868212061	-5.64172284897
237	8.65828680954	0.790629999917	-7.86765680962
518	8.61001359601	0.326728237613	-8.2832853584
386	8.60008391737	3.41200685615	-5.18807706121
86	8.56015039438	4.49547729278	-4.0646731016
257	8.52396008201	0.0	-8.52396008201
318	8.37780695008	4.20600017616	-4.17180677392
227	8.16500502596	3.67034432863	-4.49466069734
370	8.15515681541	6.12118670563	-2.03397010978
283	8.14202428298	1.86155512583	-6.28046915715
104	8.13377963502	2.51026036769	-5.62351926732
171	7.93924562179	2.40036562915	-5.53887999264
294	7.9040230646	3.8129885563	-4.0910345083
415	7.86008115747	0.808980786727	-7.05110037075
113	7.6863926685	0.582394826684	-7.10399784181
474	7.65610939933	2.03073860715	-5.62537079218
177	7.63216570492	3.04131407566	-4.59085162926
148	7.5785856996	1.59600617821	-5.98257952138
178	7.55906421353	2.153406789	-5.40565742454
212	7.53942722275	0.415020689847	-7.1244065329
169	7.48443255159	0.239749169616	-7.24468338198
303	7.47769033763	1.290198685	-6.18749165263
299	7.4254055095	0.320391891078	-7.10501361842
145	7.38550974067	2.14144206082	-5.24406767984
180	7.05794252961	1.22150595326	-5.83643657635
213	6.9358432537	0.0556888839033	-6.88015436979
512	6.7907468249	1.94950114414	-4.84124568076
209	6.74905011395	0.18933747072	-6.55971264324
197	6.72136594276	0.288206540547	-6.43315940221
490	6.72060961494	1.79599492618	-4.92461468876
226	6.70788667119	3.57785247077	-3.13003420043
172	6.64300768491	3.68747926953	-2.95552841539
101	6.63585464492	2.45987673037	-4.17597791455
216	6.62697233123	0.151017136758	-6.47595519447
326	6.61477101981	0.486491519429	-6.12827950039
53	6.60693468341	1.63382012129	-4.97311456212
404	6.59305099527	1.42047538118	-5.17257561409
99	6.50752951475	2.10727856862	-4.40025094613
206	6.49788430687	2.75132274542	-3.74656156145
515	6.47262506724	0.910805618889	-5.56181944835
476	6.46215356229	0.990947925352	-5.47120563694
4	6.42905883971	3.36188214752	-3.06717669219
218	6.3795763881	0.0	-6.3795763881
52	6.31479996518	3.97861477746	-2.33618518773
236	6.29862714549	1.33699789436	-4.96162925113
211	6.29584732123	0.00689445304888	-6.28895286818
60	6.2550849744	3.60499179731	-2.65009317709
493	6.24282732977	1.78217762095	-4.46064970882
179	6.21990047889	3.25014465144	-2.96975582745
540	6.20829846426	2.03167840998	-4.17662005428
251	6.13591580831	0.65520216391	-5.4807136444
272	6.11166486896	1.13832551421	-4.97333935475
137	6.06649195215	4.38670433492	-1.67978761723
185	6.03441601303	3.23898265407	-2.79543335896
543	5.94839711392	2.73107745511	-3.21731965881
314	5.92006132626	2.94732254021	-2.97273878605
507	5.86420784447	0.124718878721	-5.73948896575
274	5.83934906937	0.469686634938	-5.36966243443
468	5.81458102403	2.23023113577	-3.58434988826
412	5.78562722092	0.326255302442	-5.45937191848
123	5.77715128717	1.38487332022	-4.39227796695
390	5.7700895002	2.12623394209	-3.6438555581
143	5.72622514986	0.0	-5.72622514986
339	5.69717786504	1.95173550075	-3.74544236429
11	5.69418827447	0.0324745770383	-5.66171369743
504	5.67298046506	0.0	-5.67298046506
68	5.66998016352	1.50669001921	-4.16329014431
286	5.65907355933	0.397108461878	-5.26196509746
285	5.63403420882	1.15946770258	-4.47456650624
255	5.6270743176	1.9588783437	-3.66819597389
91	5.53640796865	1.27951715125	-4.25689081741
10	5.48305518041	1.95352441421	-3.52953076619
526	5.47320706901	1.62120442637	-3.85200264265
141	5.42185886741	0.941175884381	-4.48068298303
88	5.41999704864	2.25533141288	-3.16466563577
228	5.40879920345	0.478437838687	-4.93036136476
87	5.38169858642	0.897143905358	-4.48455468106
399	5.27244170201	4.28902459024	-0.983417111775
62	5.2655367906	1.86725592391	-3.3982808667
509	5.25811198964	2.04804635095	-3.2100656387
289	5.24303807994	1.58718665345	-3.65585142649
268	5.21689241408	2.93626959651	-2.28062281757
312	5.19556844542	0.667579949371	-4.52798849605
156	5.15714799607	1.11278780712	-4.04436018895
188	5.13970424647	1.98429825407	-3.1554059924
100	5.06400124033	0.410479921331	-4.653521319
201	5.03814005414	0.0836478099245	-4.95449224421
167	5.00020606387	1.18342040195	-3.81678566192
3	4.96600333287	2.49578205533	-2.47022127754
12	4.96591470011	1.39721308773	-3.56870161238
106	4.95079124733	1.94476153326	-3.00602971407
5	4.91174466315	1.86674753087	-3.04499713228
520	4.85298466298	2.90041319917	-1.95257146381
221	4.84975055752	0.765494020447	-4.08425653707
230	4.84222508005	2.8684231436	-1.97380193645
455	4.81720676342	0.0	-4.81720676342
159	4.7623993192	0.53307465263	-4.22932466657
244	4.76150531308	0.900321386676	-3.8611839264
126	4.64528269133	1.40037734591	-3.24490534541
551	4.58057566479	2.85519978875	-1.72537587604
37	4.5801901212	0.0	-4.5801901212
65	4.56071674002	1.39183271465	-3.16888402537
510	4.52698331624	1.50985286022	-3.01713045602
305	4.50533950445	1.80193199508	-2.70340750937
253	4.4796408643	1.72890106219	-2.7507398021
408	4.47127142754	0.588795665954	-3.88247576158
381	4.46356746396	1.73377118014	-2.72979628382
524	4.41385432818	0.710101181808	-3.70375314637
411	4.41253331935	2.83720841914	-1.57532490021
506	4.40578189276	1.5720679114	-2.83371398136
276	4.35573102361	1.10216161063	-3.25356941298
498	4.3275197405	1.92115979615	-2.40635994435
555	4.22097983366	0.539934227522	-3.68104560614
127	4.21422352091	1.04941187757	-3.16481164334
234	4.16352526749	0.0	-4.16352526749
71	4.13503908721	1.36725185622	-2.76778723099
75	4.08290539396	0.959193019194	-3.12371237477
467	4.06352083349	1.0003140975	-3.06320673599
102	4.02049975722	1.00439294518	-3.01610681205
224	4.01667512958	0.220567198715	-3.79610793087
513	4.00580195273	1.60896779461	-2.39683415812
494	3.95602978119	0.926261839893	-3.0297679413
562	3.94231811402	0.975424349959	-2.96689376406
7	3.93691190875	0.0	-3.93691190875
199	3.87012908575	0.0	-3.87012908575
523	3.86476947369	0.786024821745	-3.07874465194
315	3.84691476693	1.63212896185	-2.21478580508
471	3.84495045539	1.60251273957	-2.24243771582
225	3.82465545539	1.31670804699	-2.50794740839
545	3.801717704	0.0	-3.801717704
470	3.75017334613	0.97359435757	-2.77657898856
115	3.73790736654	1.53559629901	-2.20231106753
26	3.7358639216	0.0	-3.7358639216
124	3.72135212472	1.51064016814	-2.21071195658
553	3.71948242718	2.36014616864	-1.35933625854
287	3.70450550387	1.27268064159	-2.43182486228
321	3.69364830005	1.42811709291	-2.26553120715
369	3.67136320988	1.73422794275	-1.93713526713
168	3.6589229591	1.13743935862	-2.52148360047
254	3.65213625791	0.660700071555	-2.99143618635
414	3.63843978384	1.68935775025	-1.94908203359
119	3.63042070847	2.08600269874	-1.54441800973
111	3.60824329861	2.02635413983	-1.58188915878
361	3.58578887557	2.2584626513	-1.32732622427
542	3.57959221067	0.433365881418	-3.14622632925
48	3.56084026669	0.0	-3.56084026669
73	3.54652623718	2.78408240661	-0.762443830575
135	3.53549173059	0.956536991924	-2.57895473867
47	3.49578039358	0.918010829339	-2.57776956424
445	3.44866321213	0.0575822188389	-3.39108099329
6	3.39974731487	0.542573790226	-2.85717352464
13	3.39464429489	1.18642515605	-2.20821913884
214	3.3643165104	1.2059762174	-2.158340293
139	3.35413872139	0.0	-3.35413872139
279	3.31810002322	0.736097379993	-2.58200264323
306	3.28504255155	0.10890722086	-3.17613533069
558	3.25250361694	0.824505811221	-2.42799780572
460	3.22712999144	1.06009299175	-2.16703699968
358	3.22327255604	1.48605849065	-1.73721406539
486	3.21836639713	0.421071708391	-2.79729468874
92	3.21466782201	0.811972290787	-2.40269553122
550	3.20760836628	0.767280210766	-2.44032815551
427	3.20416417672	2.50250305578	-0.701661120938
345	3.19692320129	1.36427754802	-1.83264565327
207	3.18000187879	0.0	-3.18000187879
184	3.15301408556	0.190759992815	-2.96225409275
112	3.13361777018	0.285377889435	-2.84823988075
194	3.12680636073	0.0	-3.12680636073
64	3.11163709307	0.0	-3.11163709307
525	3.10298906575	1.39268047402	-1.71030859173
556	3.10159703306	1.66517313532	-1.43642389775
482	3.08868933286	0.0	-3.08868933286
405	3.08255840639	0.538518040039	-2.54404036635
125	3.07906763317	0.298539737972	-2.7805278952
19	3.02882809965	0.292263944306	-2.73656415535
501	3.01471388942	0.697210367565	-2.31750352185
508	2.99812768569	1.79785049419	-1.2002771915
356	2.98562154085	2.74737005334	-0.238251487513
301	2.94519980405	0.0	-2.94519980405
337	2.91467304368	0.0701214897127	-2.84455155397
15	2.89536938242	0.973506385472	-1.92186299694
275	2.87393916569	1.98364673059	-0.890292435098
511	2.86983558431	0.433391111957	-2.43644447236
444	2.86881659061	0.127011901833	-2.74180468878
149	2.84839741883	0.0	-2.84839741883
57	2.83170099739	1.16863678396	-1.66306421343
252	2.8142086912	0.70844260892	-2.10576608228
261	2.80397123096	0.0	-2.80397123096
14	2.80273832483	0.0	-2.80273832483
270	2.80208899098	0.167961313426	-2.63412767755
378	2.79425496354	0.0	-2.79425496354
541	2.77571761304	0.496326913717	-2.27939069932
425	2.73708790765	0.873974378004	-1.86311352965
265	2.71799243544	0.0	-2.71799243544
383	2.71148734317	2.00386133743	-0.707626005741
528	2.7083361932	0.232598559308	-2.47573763389
288	2.70694762335	0.965974365703	-1.74097325765
200	2.70176058175	0.0580971027099	-2.64366347904
187	2.66626700344	0.61515493784	-2.0511120656
142	2.66545865261	0.791023555283	-1.87443509733
538	2.66111798397	1.36065129207	-1.3004666919
514	2.65407996714	0.824681343729	-1.82939862341
565	2.64588502666	1.18131699333	-1.46456803333
503	2.64191218331	0.108293655752	-2.53361852756
128	2.63439416301	0.0838193082763	-2.55057485473
340	2.63213286172	0.950912022718	-1.681220839
397	2.62413747441	0.261688066039	-2.36244940837
54	2.60712408848	0.0116127890261	-2.59551129945
304	2.59598764235	0.0880990108762	-2.50788863147
308	2.59178300024	0.0	-2.59178300024
323	2.56454259136	0.0	-2.56454259136
554	2.56330082697	1.11795087486	-1.44534995211
103	2.56082631704	0.646412714244	-1.9144136028
519	2.52976037141	1.10811871805	-1.42164165336
560	2.48219803829	1.20578585837	-1.27641217992
67	2.47299023738	0.501203416304	-1.97178682108
432	2.46237718944	0.0	-2.46237718944
535	2.45869589645	0.00458071958458	-2.45411517686
293	2.43964974437	0.128176888578	-2.31147285579
456	2.4339475775	0.0239240705846	-2.41002350692
51	2.39963815324	0.165155909353	-2.23448224389
302	2.35095459221	0.0	-2.35095459221
85	2.34180195981	0.0	-2.34180195981
31	2.31749068875	0.0860238522099	-2.23146683654
202	2.30227334667	0.318803817307	-1.98346952937
114	2.2978804783	0.313392094513	-1.98448838379
529	2.29686516521	0.594266642014	-1.70259852319
46	2.28352192574	0.0	-2.28352192574
198	2.27830857448	0.361505276556	-1.91680329792
363	2.27322423977	1.79467536622	-0.478548873545
189	2.25947286581	0.0	-2.25947286581
27	2.24553567965	0.0	-2.24553567965
219	2.23123498684	0.0989508728257	-2.13228411401
436	2.2211899998	0.0	-2.2211899998
282	2.21525130693	1.25061830099	-0.964633005942
407	2.19857219677	0.456266886291	-1.74230531048
410	2.16270393895	0.0232073002461	-2.13949663871
42	2.14553131483	0.428217615736	-1.7173136991
488	2.14200719396	0.0	-2.14200719396
400	2.13364193178	0.503209693747	-1.63043223804
307	2.1300133424	0.0	-2.1300133424
281	2.12913630743	1.61128081969	-0.517855487736
70	2.12903611939	1.21175226833	-0.917283851054
334	2.12338843476	0.0	-2.12338843476
366	2.11095517625	0.0551657163253	-2.05578945993
522	2.09386796222	0.0	-2.09386796222
382	2.09111357496	0.0	-2.09111357496
549	2.07134811721	0.0	-2.07134811721
401	2.0702001275	0.6964766872	-1.3737234403
452	2.05703593801	0.0	-2.05703593801
239	2.05576883373	1.23743715577	-0.818331677958
483	2.05153789597	0.0	-2.05153789597
359	2.05148180463	1.65639743026	-0.395084374369
521	2.04600681241	0.0	-2.04600681241
484	2.02923809151	0.708605507062	-1.32063258445
346	2.02055946177	1.25276860893	-0.767790852844
485	2.01529679796	0.0	-2.01529679796
297	1.9814538544	0.760782918629	-1.22067093577
561	1.97585921684	0.39820379244	-1.5776554244
290	1.96673313033	0.32208239089	-1.64465073944
313	1.95915921225	1.13033440047	-0.828824811788
82	1.9418743591	0.0	-1.9418743591
368	1.93714834799	0.34819974316	-1.58894860483
186	1.93337221116	0.193263465348	-1.74010874581
527	1.9265030307	0.188326329593	-1.73817670111
357	1.92275464886	0.0332429300913	-1.88951171877
324	1.91406484294	0.40323156103	-1.51083328191
548	1.88464848107	0.0	-1.88464848107
376	1.85465264792	0.558141889299	-1.29651075862
500	1.84903338488	0.220211375271	-1.6288220096
78	1.8435920701	0.0	-1.8435920701
162	1.83912850808	0.410321873511	-1.42880663457
557	1.83720014316	0.0	-1.83720014316
269	1.83584734348	0.871981577699	-0.963865765785
502	1.83316038495	0.219255356284	-1.61390502866
429	1.81829766573	0.915291161676	-0.903006504055
195	1.81453757001	0.501068445112	-1.3134691249
118	1.80874767007	0.0753912047846	-1.73335646529
479	1.8078377625	0.328553920892	-1.47928384161
191	1.80724761564	0.023606551451	-1.78364106418
463	1.79867656696	0.411286021091	-1.38739054587
492	1.78975476091	0.217212781273	-1.57254197963
248	1.78487088097	0.936779676057	-0.848091204911
428	1.77568252097	1.4607019934	-0.314980527572
38	1.76665575207	0.0	-1.76665575207
262	1.73588485946	0.0183280746154	-1.71755678484
388	1.71231554446	0.0835774780483	-1.62873806641
74	1.71165981629	0.7793176821	-0.932342134189
246	1.69845543576	0.0	-1.69845543576
375	1.68371089859	1.22181452902	-0.461896369565
183	1.68090702961	0.214076042333	-1.46683098727
25	1.66549937781	0.11171999668	-1.55377938113
133	1.66023163095	0.365674409144	-1.29455722181
292	1.6572309505	0.0278735340941	-1.6293574164
396	1.64828127108	0.0	-1.64828127108
165	1.64572651322	0.0	-1.64572651322
105	1.63906820534	0.128324807481	-1.51074339786
298	1.63858155474	0.000477050033273	-1.63810450471
373	1.63205913156	0.0	-1.63205913156
204	1.61982775117	0.0	-1.61982775117
421	1.61335733562	0.0	-1.61335733562
409	1.6108885644	0.0329757571256	-1.57791280727
1	1.60906821538	0.0589458688546	-1.55012234653
530	1.60024080982	0.0	-1.60024080982
132	1.57624856081	1.05122195596	-0.525026604853
372	1.56891891619	0.516737478283	-1.05218143791
433	1.54899176883	0.026267602885	-1.52272416595
34	1.52954145621	0.173567141639	-1.35597431457
260	1.51968652741	0.0	-1.51968652741
121	1.51113689554	0.41453205655	-1.09660483899
163	1.50035232651	1.25006465868	-0.250287667833
107	1.48979383401	0.0171343213782	-1.47265951263
420	1.4547892127	0.936666595277	-0.518122617424
76	1.45433331604	0.396253387264	-1.05807992877
489	1.44918921556	0.010762856737	-1.43842635882
331	1.44618027169	0.0263378589466	-1.41984241275
215	1.4446708682	0.346021595443	-1.09864927276
379	1.44372714501	0.0	-1.44372714501
341	1.44339061978	1.11893911784	-0.324451501943
403	1.43456370161	0.315401195827	-1.11916250578
332	1.41751426479	0.674955875448	-0.74255838934
351	1.41287176273	0.0	-1.41287176273
30	1.41138143457	0.203850964263	-1.20753047031
243	1.41066898133	0.0415461145979	-1.36912286674
190	1.4054852678	0.0745890059045	-1.33089626189
17	1.40022782291	0.532420004558	-0.867807818354
32	1.38959210911	0.159119906268	-1.23047220284
395	1.37505611459	0.0	-1.37505611459
531	1.37449663576	0.0	-1.37449663576
267	1.36714631777	0.0	-1.36714631777
325	1.35803758263	0.881814778905	-0.476222803723
393	1.35203990143	0.173803591153	-1.17823631028
374	1.35164470581	0.951050383958	-0.40059432185
61	1.3374344076	0.0	-1.3374344076
196	1.33162648138	0.33464917695	-0.996977304432
437	1.32394361152	1.15929693594	-0.164646675576
322	1.31901284122	0.119089466855	-1.19992337437
193	1.31325900556	1.25189313234	-0.0613658732202
9	1.31129432171	0.377735913172	-0.933558408533
536	1.30905651338	0.0	-1.30905651338
309	1.30754461074	0.0	-1.30754461074
347	1.30530766141	0.0	-1.30530766141
422	1.300597033	0.03600247457	-1.26459455843
256	1.2956702545	0.0	-1.2956702545
266	1.29229271577	0.622574261748	-0.669718454021
348	1.29187193994	0.0	-1.29187193994
250	1.27783073836	0.0954481899767	-1.18238254838
144	1.27424177395	0.0630227326361	-1.21121904131
241	1.27181603645	0.0	-1.27181603645
192	1.25879467129	0.0311659030538	-1.22762876824
377	1.25637155113	0.935080408147	-0.321291142988
443	1.24347245544	0.276162912528	-0.967309542912
475	1.24128328119	0.323791160494	-0.917492120699
458	1.23248129265	0.0452334529282	-1.18724783972
249	1.21985633592	0.362691966128	-0.857164369793
109	1.21349164759	0.0	-1.21349164759
93	1.21279900863	0.0	-1.21279900863
392	1.2055076056	0.0	-1.2055076056
461	1.20373113394	0.0403530277643	-1.16337810617
350	1.19997346988	0.0	-1.19997346988
131	1.18205803075	0.0	-1.18205803075
316	1.17613624247	1.00827482902	-0.16786141345
94	1.170854015	0.0550963498076	-1.11575766519
16	1.16154899411	0.418031097016	-0.74351789709
151	1.1612419764	0.0381679767085	-1.12307399969
24	1.15556281896	0.158060503931	-0.997502315032
495	1.1473798554	0.181408423312	-0.965971432087
477	1.14622442282	0.0	-1.14622442282
311	1.14444041601	0.178827534477	-0.965612881537
110	1.14333790724	0.642838796565	-0.500499110678
98	1.14266150373	0.433866139773	-0.708795363959
45	1.13928852402	0.171133799283	-0.96815472474
439	1.13574446143	0.0	-1.13574446143
130	1.13161058489	0.0	-1.13161058489
58	1.13148277	0.0	-1.13148277
564	1.12748043584	0.403822591706	-0.723657844136
466	1.12064419989	0.199995099824	-0.920649100067
40	1.09077061326	0.697329910974	-0.393440702287
41	1.06878462465	0.447250296305	-0.621534328342
442	1.05831374615	0.0	-1.05831374615
28	1.05763778189	0.0	-1.05763778189
263	1.05624611889	0.0	-1.05624611889
181	1.03499461243	0.968672108222	-0.0663225042097
129	1.03436249848	0.0	-1.03436249848
360	1.03323160195	0.161842508327	-0.871389093627
56	1.03171851626	0.156660638605	-0.875057877659
344	1.01986657924	0.116261035259	-0.903605543981
83	1.01790321667	0.0	-1.01790321667
134	1.00941448829	0.92330538671	-0.0861091015799
349	1.00593199579	0.0	-1.00593199579
329	0.99854297431	0.92894093275	-0.0696020415603
430	0.998422314309	0.0	-0.998422314309
338	0.998084125567	0.0	-0.998084125567
563	0.995703584257	0.0369668787082	-0.958736705549
434	0.99512778479	0.036345570381	-0.958782214409
300	0.993702508932	0.0	-0.993702508932
384	0.98634796887	0.181514571136	-0.804833397733
354	0.984209645547	0.676485758612	-0.307723886936
336	0.980739781436	0.0	-0.980739781436
532	0.978505939904	0.0	-0.978505939904
353	0.976200808091	0.0	-0.976200808091
394	0.972422793937	0.972422793937	0.0
481	0.96378187818	0.00030776269981	-0.96347411548
552	0.94474605616	0.0	-0.94474605616
164	0.943741318534	0.0	-0.943741318534
63	0.940564631115	0.344330418664	-0.596234212452
120	0.939613767775	0.0	-0.939613767775
55	0.936365992009	0.0820174583813	-0.854348533628
544	0.931427819768	0.0429427568379	-0.88848506293
280	0.92640258224	0.0	-0.92640258224
273	0.924650441848	0.0	-0.924650441848
343	0.923037911003	0.157071179303	-0.765966731699
537	0.914499885475	0.0	-0.914499885475
140	0.903424831094	0.0302329482129	-0.873191882881
259	0.896225722456	0.0	-0.896225722456
147	0.887013396428	0.0	-0.887013396428
80	0.878576094622	0.422160879523	-0.456415215098
77	0.868658148007	0.0	-0.868658148007
291	0.868317687766	0.279185986109	-0.589131701657
389	0.857245881031	0.447422958603	-0.409822922428
450	0.857025772166	0.0	-0.857025772166
457	0.852927475081	0.330391426104	-0.522536048978
242	0.838036616683	0.0	-0.838036616683
418	0.83129101734	0.0	-0.83129101734
203	0.814228821505	0.287323695136	-0.526905126369
97	0.811906307763	0.0	-0.811906307763
391	0.810880016499	0.499285435196	-0.311594581303
39	0.808898690881	0.00785478651	-0.801043904371
406	0.805451934231	0.163275045711	-0.64217688852
441	0.791597434248	0.0945660972566	-0.697031336991
454	0.786556237013	0.626732780897	-0.159823456116
387	0.766988337468	0.375730596999	-0.391257740469
8	0.765666638864	0.235656897878	-0.530009740986
505	0.764754709856	0.125041587052	-0.639713122804
473	0.7590622141	0.0429569848968	-0.716105229203
516	0.718542369763	0.23511902263	-0.483423347132
50	0.718463579165	0.00124844095665	-0.717215138209
362	0.714415127618	0.260717625139	-0.453697502479
21	0.707157448516	0.0358107528565	-0.671346695659
174	0.706908225115	0.380279425532	-0.326628799583
108	0.705139255313	0.467667577358	-0.237471677955
35	0.684327100455	0.0464395601744	-0.637887540281
398	0.680219250132	0.15532040478	-0.524898845352
416	0.679496998108	0.0	-0.679496998108
402	0.674972629579	0.508467176791	-0.166505452788
117	0.674170208675	0.0	-0.674170208675
446	0.661941361916	0.095068888419	-0.566872473497
533	0.65409687592	0.218756866001	-0.435340009919
44	0.642318964317	0.0452784227757	-0.597040541541
417	0.642178561794	0.0430558411948	-0.599122720599
217	0.640908373242	0.106012920166	-0.534895453075
342	0.638141958878	0.638141958878	0.0
33	0.637552897425	0.0	-0.637552897425
419	0.634755664727	0.0	-0.634755664727
222	0.632798017877	0.0678927116301	-0.564905306247
426	0.632473040237	0.418719186331	-0.213753853906
320	0.618223606921	0.0	-0.618223606921
18	0.617859133493	0.143452531188	-0.474406602305
284	0.612837496273	0.0180207997519	-0.594816696521
116	0.611893087335	0.202626039165	-0.40926704817
453	0.608410568935	0.129370428396	-0.479040140539
161	0.606428118803	0.0	-0.606428118803
84	0.603338614285	0.0	-0.603338614285
534	0.599183580531	0.300744379479	-0.298439201052
459	0.59295536214	0.0	-0.59295536214
310	0.589172671762	0.0	-0.589172671762
59	0.588236697421	0.512669739132	-0.0755669582885
438	0.585743939052	0.405261994595	-0.180481944457
364	0.584586089782	0.138160385998	-0.446425703783
20	0.573696335141	0.290840924811	-0.28285541033
546	0.571950271025	0.0	-0.571950271025
22	0.571881186384	0.0	-0.571881186384
43	0.570264156245	0.0	-0.570264156245
327	0.564661250441	0.150493787664	-0.414167462777
424	0.554171458002	0.124853039147	-0.429318418855
385	0.54760369814	0.187897660635	-0.359706037505
238	0.543562744256	0.0	-0.543562744256
465	0.542382103464	0.337697794344	-0.20468430912
539	0.541499603804	0.392681979007	-0.148817624798
448	0.530813114091	0.0302799728977	-0.500533141193
413	0.527453931188	0.0212833710236	-0.506170560164
296	0.515827558801	0.0357476108407	-0.480079947961
245	0.514479529249	0.31900747294	-0.195472056309
447	0.506052619061	0.291426211973	-0.214626407088
431	0.504715370911	0.334142938642	-0.170572432269
478	0.488055473743	0.109374104806	-0.378681368937
464	0.473861966178	0.137970643713	-0.335891322465
449	0.472667305891	0.113111555012	-0.359555750879
480	0.472417692601	0.235249317899	-0.237168374702
152	0.468393614185	0.0	-0.468393614185
72	0.443798526614	0.139113921006	-0.304684605607
469	0.431274066153	0.0	-0.431274066153
36	0.430885659614	0.100026823043	-0.330858836572
233	0.427571667126	0.415326619352	-0.0122450477739
440	0.427215140218	0.206518674415	-0.220696465803
271	0.425156037419	0.0	-0.425156037419
166	0.42388017592	0.0688771359691	-0.355003039951
487	0.421874644475	0.0903625713466	-0.331512073129
367	0.385795360845	0.235632208602	-0.150163152242
264	0.367480076863	0.100950141523	-0.26652993534
547	0.3546349497	0.115654293922	-0.238980655779
122	0.35356941957	0.0	-0.35356941957
496	0.348790722363	0.202382028427	-0.146408693936
380	0.347194259226	0.150269841985	-0.196924417241
295	0.335337315959	0.0	-0.335337315959
258	0.318121089016	0.0	-0.318121089016
319	0.301869310732	0.0550823917134	-0.246786919019
330	0.283843922147	0.0789375536695	-0.204906368477
352	0.261459734891	0.261459734891	0.0
491	0.259889045514	0.136345376309	-0.123543669205
462	0.259574326713	0.0182562641115	-0.241318062601
371	0.258755852416	0.12848751627	-0.130268336146
423	0.251697572989	0.0	-0.251697572989
335	0.236058516577	0.0	-0.236058516577
333	0.221771961919	0.218025873744	-0.00374608817538
96	0.221361290032	0.0885904621693	-0.132770827863
81	0.205313008473	0.0	-0.205313008473
49	0.187062470703	0.0	-0.187062470703
559	0.178659307053	0.0	-0.178659307053
69	0.168619659613	0.156130262168	-0.0124893974446
365	0.142980899053	0.0	-0.142980899053
451	0.136246258701	0.136246258701	0.0
79	0.13483320145	0.114978241136	-0.0198549603134
23	0.101612753358	0.0	-0.101612753358
472	0.0912558984256	0.0	-0.0912558984256
29	0.0626258766658	0.0	-0.0626258766658
160	0.057390236324	0.0	-0.057390236324
435	0.0560762203438	0.0560762203438	0.0
317	0.040242234191	0.0	-0.040242234191
66	0.0197562528525	0.0	-0.0197562528525
208	0.0193884942444	0.0193884942444	0.0
247	4.05767357149e-15	4.05767357149e-15	0.0
355	2.02883678575e-15	2.02883678575e-15	0.0
95	1.01441839288e-15	0.0	-1.01441839288e-15
328	0.0	0.0	0.0
