# Supplementary material for: Complete mapping of viral escape from neutralizing antibodies
Source: PLoS Pathog. 2017 Mar 13;13(3):e1006271. doi: 10.1371/journal.ppat.1006271 (PMC5363992; doi:10.1371/journal.ppat.1006271)
Supplement: S2 File — This ZIP archive contains the computer code to perform the data analysis described in this manuscript. The analysis is performed by the iPython notebook found in the ZIP archive. (ZIP) [file ppat.1006271.s008.zip › S2_File/differential_selections/L1_avg_H17L19_c1_mutdiffsel.txt]

site	wt	mut	diffsel
148	V	S	5.41379131962
156	G	S	5.02187545911
148	V	T	4.97564470063
146	N	D	4.88888252386
153	S	V	4.82796034849
157	K	S	4.78406591448
153	S	G	4.65855355768
171	G	R	4.63790789628
153	S	I	4.637380693
158	S	A	4.5463746313
157	K	L	4.44215637325
158	S	L	4.44115712923
153	S	F	4.3636070537
158	S	P	4.32772901012
157	K	I	4.32631854847
238	D	E	4.25145294839
136	K	V	4.25004351823
157	K	D	4.21339096275
136	K	A	4.1803292661
154	H	D	4.14099841781
153	S	K	4.13987229399
136	K	L	4.08774019383
157	K	F	4.08000460622
154	H	E	4.02085258792
136	K	F	3.99497705794
136	K	S	3.97999382555
157	K	Q	3.85141884977
158	S	H	3.80335297358
157	K	T	3.78352932322
507	E	D	3.73723185115
153	S	H	3.7149481497
156	G	N	3.69397512315
157	K	V	3.60034642139
153	S	T	3.59018773698
188	E	Q	3.58284365282
153	S	W	3.55014506368
136	K	N	3.52219973279
157	K	N	3.51325482153
153	S	P	3.49300397137
153	S	Y	3.47725711613
156	G	A	3.46647755387
157	K	E	3.45496347907
156	G	H	3.42112865894
136	K	D	3.41785962043
154	H	L	3.40902772723
157	K	M	3.39030658617
221	N	Y	3.28298426664
153	S	A	3.2694654538
136	K	P	3.23325021848
277	F	H	3.13329707623
414	N	S	3.12215997717
159	S	E	3.06975231609
153	S	Q	3.05573266066
136	K	M	3.00347788583
518	G	A	3.00185041888
159	S	D	2.99465097887
136	K	Y	2.89760778527
136	K	T	2.85295430327
153	S	N	2.84611962964
526	V	L	2.82582943188
153	S	L	2.81869571153
289	H	T	2.75187834097
154	H	T	2.73569223785
158	S	M	2.69937112284
157	K	Y	2.68536772272
157	K	A	2.67760310251
361	I	K	2.66872960666
148	V	I	2.64086663406
153	S	M	2.60343860902
381	Q	K	2.59648685617
136	K	E	2.53914431135
136	K	G	2.50347045685
153	S	R	2.46853074517
157	K	H	2.41839637251
173	S	H	2.40328403957
155	R	E	2.40176263157
158	S	N	2.39168633403
157	K	G	2.36647645099
202	D	V	2.32249173147
157	K	R	2.3131333171
158	S	Q	2.21371622667
155	R	D	2.19860565337
86	S	H	2.19622798361
136	K	H	2.18843805939
486	K	E	2.17523328137
47	V	I	2.16338881332
156	G	T	2.03693261587
238	D	T	2.01503519149
155	R	L	1.96992372052
476	I	N	1.9601270994
156	G	E	1.94108105
158	S	G	1.89609653833
359	G	V	1.88877085211
165	L	V	1.88094956844
294	K	T	1.83350995154
154	H	Q	1.83322501387
155	R	G	1.81838305261
158	S	T	1.79964182513
75	T	I	1.79609946246
136	K	W	1.77384940352
548	A	S	1.76994951698
154	H	C	1.76427605324
155	R	Q	1.74131639325
561	C	F	1.72886352451
286	A	K	1.7220937528
155	R	S	1.71728372332
498	G	V	1.70088210322
106	A	T	1.68352704932
2	K	R	1.68200313422
150	V	F	1.68024664955
137	E	S	1.67835845531
517	D	A	1.648808176
364	W	C	1.61634903848
357	W	C	1.60567681853
2	K	S	1.60355485722
153	S	C	1.59063494571
361	I	W	1.56926722989
172	D	Y	1.56663681308
337	I	Q	1.5641756437
159	S	T	1.56392701099
148	V	L	1.55014880971
412	E	V	1.55009271722
356	G	V	1.54357066105
366	G	V	1.53711415138
275	R	I	1.5180726389
158	S	R	1.51770779671
105	G	V	1.50699548758
111	D	E	1.49879823163
103	E	Q	1.49197481857
286	A	V	1.48729264718
278	E	D	1.48393626235
544	V	F	1.47797061239
524	M	T	1.47076170309
96	I	L	1.46693506367
499	T	A	1.4540083098
277	F	V	1.42860787217
338	P	Q	1.38284988777
299	Q	L	1.38008141399
47	V	F	1.37690453838
410	G	V	1.3740571949
104	N	E	1.36676775591
541	V	L	1.36626469949
550	S	I	1.36218965287
507	E	P	1.35457006199
156	G	M	1.35246723214
560	Q	S	1.34324930365
158	S	I	1.32594156796
376	G	V	1.31481966163
155	R	M	1.31181127401
155	R	W	1.31103007016
154	H	P	1.30797836741
76	G	V	1.30508818184
150	V	W	1.3007593702
285	N	T	1.29470952086
370	Q	V	1.28349449032
324	R	S	1.27355778612
184	N	H	1.26829151763
522	E	H	1.26699613251
106	A	S	1.25790738244
272	A	S	1.25490945658
156	G	Q	1.25274783989
77	W	C	1.24242525693
552	W	C	1.23991757522
205	Q	R	1.23512002058
381	Q	L	1.2318890936
294	K	N	1.23073578004
280	G	V	1.23020554763
138	S	I	1.22951351632
286	A	I	1.22394767095
518	G	F	1.21933330308
171	G	K	1.21890857634
89	P	R	1.21723502395
262	G	V	1.20568620202
512	N	V	1.19903243573
388	I	L	1.19587435897
231	A	V	1.19533616975
122	L	M	1.18524325102
90	A	P	1.18016991954
140	W	C	1.17483850843
316	I	L	1.16876825598
156	G	K	1.16473775999
100	P	R	1.16342436824
344	G	V	1.15627568561
272	A	V	1.15563531602
390	G	I	1.13803192957
111	D	S	1.13751503894
302	I	L	1.12293980582
410	G	C	1.12139243417
194	G	V	1.11406392773
531	A	S	1.10984375087
179	N	L	1.10532221308
452	D	Y	1.10179666225
400	E	S	1.096834026
126	S	G	1.09581845222
7	V	F	1.08870987618
391	I	V	1.08295323784
383	S	A	1.07460154007
522	E	G	1.07246812475
182	V	Y	1.07224966518
150	V	Y	1.07094105623
526	V	S	1.06985866121
80	G	V	1.06759139705
90	A	V	1.06719393635
138	S	T	1.05720413642
135	P	H	1.05719134037
3	A	E	1.05522962025
291	C	F	1.05451008103
162	R	N	1.05173096218
202	D	A	1.04878849836
143	H	L	1.04445431923
68	Q	R	1.0434876053
268	W	C	1.04230660972
145	F	S	1.04046215279
374	G	V	1.03878286189
136	K	Q	1.03501669339
550	S	N	1.03493459081
68	Q	S	1.03264317247
314	V	S	1.03051401729
63	G	E	1.02710202852
324	R	M	1.02602768369
83	E	W	1.01798682924
499	T	F	1.01540069892
23	G	V	1.01112866783
329	R	S	0.997107820293
68	Q	K	0.993488279867
111	D	V	0.974801915254
16	D	Y	0.972806895214
368	H	K	0.972235809634
318	E	L	0.969642742276
290	E	D	0.969547156351
386	N	S	0.968685423332
412	E	C	0.963243781398
386	N	H	0.962460680107
244	N	V	0.961227971348
179	N	T	0.959624725785
520	K	R	0.95688800198
289	H	A	0.954117402654
486	K	L	0.950376970629
410	G	N	0.949622610907
370	Q	H	0.949055774465
370	Q	L	0.946476150642
141	P	L	0.94161334569
253	G	V	0.941598721899
425	K	R	0.939648708897
529	I	S	0.93926741054
154	H	I	0.937997196769
220	S	V	0.937487421739
114	D	A	0.936111686199
309	Q	H	0.935002479509
87	L	I	0.927147693096
202	D	T	0.924158708253
555	S	L	0.924151677906
155	R	Y	0.921618460371
173	S	R	0.919770663061
155	R	F	0.917212960374
494	S	I	0.916805167084
326	T	E	0.915539323288
396	N	S	0.908616675653
351	G	V	0.905039699119
347	G	V	0.900826251915
380	D	Y	0.896194434035
72	C	F	0.894761508841
162	R	S	0.894230981256
53	S	E	0.892223871952
279	S	P	0.884416425585
314	V	L	0.88291089081
467	S	A	0.882473152513
180	S	Y	0.8770234817
435	W	R	0.873279274437
552	W	G	0.873048213932
300	G	V	0.869877330408
188	E	S	0.869306708077
156	G	R	0.868215327725
221	N	F	0.866559126946
86	S	N	0.865348567928
103	E	A	0.863301474274
206	S	V	0.858687148898
242	R	S	0.858626979215
115	Y	R	0.855874960427
156	G	D	0.853854710278
408	A	F	0.848661062656
560	Q	H	0.847663822827
186	G	R	0.844586094163
474	K	V	0.837783419171
184	N	R	0.836377128461
314	V	T	0.835315761645
514	E	K	0.833470417424
274	S	I	0.831226121553
147	G	V	0.828709912562
2	K	Y	0.827166625732
120	E	D	0.826926566732
202	D	Y	0.826494741937
23	G	C	0.826418953834
169	K	N	0.82499779412
173	S	L	0.818703100008
511	L	F	0.815505594918
522	E	K	0.814461605176
127	S	Y	0.814120394189
211	G	R	0.813495612122
277	F	R	0.809907634016
392	T	N	0.809873946598
303	N	S	0.809844018117
63	G	V	0.809766807661
186	G	V	0.809498409341
358	T	A	0.808469448537
462	Y	C	0.804356875667
260	A	S	0.803738025501
400	E	D	0.795468661628
259	E	K	0.787771419964
404	T	P	0.787072283078
111	D	Y	0.786053410674
141	P	I	0.785475981047
66	P	T	0.785008557645
287	S	P	0.784788389258
331	V	F	0.784029793469
330	M	V	0.780764804807
195	V	L	0.780560218275
520	K	E	0.779845452544
179	N	C	0.779134867367
389	N	S	0.778195904944
382	K	P	0.776915426871
224	R	S	0.775359414292
244	N	F	0.772218009199
558	S	F	0.770793405325
244	N	R	0.768314811288
123	S	I	0.768083908844
355	G	E	0.767829388806
519	V	L	0.760799713617
564	C	F	0.760060915635
393	N	T	0.759987857803
558	S	Q	0.758628993118
130	R	K	0.756415858718
159	S	I	0.755507435013
554	C	F	0.755065753248
2	K	H	0.755033997404
304	S	I	0.754867022738
411	K	A	0.754027249591
333	G	V	0.753788247525
218	A	C	0.753514002949
276	G	S	0.752775147378
98	E	K	0.752070711644
187	K	V	0.751913687977
283	T	I	0.751498123705
503	P	S	0.751154642562
419	R	K	0.750838649575
379	A	S	0.749472237827
144	T	K	0.74657098787
135	P	S	0.746515868292
238	D	N	0.746116508338
179	N	S	0.744687489019
278	E	L	0.744184538509
455	D	A	0.743826012755
201	S	R	0.743504443693
287	S	D	0.743457226099
468	Q	L	0.742355609182
460	N	K	0.741929863995
343	R	K	0.740756429693
232	A	M	0.740443682231
340	I	R	0.739609963747
128	L	Y	0.738502305195
449	R	K	0.737338880051
315	T	A	0.736901206177
177	L	F	0.735766692667
103	E	V	0.734655399552
513	R	S	0.73328054452
64	I	V	0.732372283081
180	S	V	0.731833358849
119	R	V	0.73049602913
314	V	H	0.730439957805
211	G	L	0.729699772803
230	I	L	0.727282020953
529	I	T	0.725000384132
123	S	G	0.721033186418
211	G	S	0.720205839058
154	H	S	0.719613551391
538	S	A	0.715321818729
280	G	A	0.714101872347
218	A	T	0.71302383061
169	K	T	0.712559869283
127	S	P	0.712428740246
517	D	E	0.709140481989
215	V	I	0.70902057798
89	P	E	0.707638225117
370	Q	Y	0.705363930556
154	H	F	0.704897058431
407	T	S	0.703522560036
89	P	D	0.702769718194
538	S	I	0.699530387355
100	P	S	0.696967025834
241	G	E	0.696197386494
403	N	K	0.693526155296
99	T	A	0.692257593325
90	A	Q	0.691166237593
35	T	I	0.690330545617
195	V	F	0.689983209688
277	F	Y	0.687689419103
197	H	Q	0.687326455449
251	E	G	0.687174488651
211	G	P	0.686567657828
482	E	A	0.685723260582
350	A	S	0.684101587197
119	R	S	0.682213421127
306	L	F	0.681755245789
548	A	P	0.681224133924
201	S	N	0.679431689862
288	M	L	0.679200173858
54	H	Q	0.678970205938
432	L	W	0.676748031335
427	V	S	0.676298264932
419	R	S	0.67601602028
151	S	L	0.675652106976
73	N	S	0.675600959936
156	G	L	0.67510167251
2	K	M	0.673291897994
51	E	G	0.670208994713
277	F	A	0.669318272849
125	V	T	0.664225234469
223	N	S	0.66204561696
201	S	I	0.660932724917
463	E	D	0.660553206868
515	K	N	0.659227038086
381	Q	H	0.659192295609
499	T	E	0.658981034019
136	K	I	0.658504040863
460	N	E	0.658421294962
126	S	P	0.658322423258
318	E	S	0.65829230558
513	R	K	0.657647235563
313	P	R	0.656911597621
283	T	Q	0.655743158662
141	P	A	0.654344071411
38	E	D	0.654039810183
205	Q	H	0.651476476371
74	I	F	0.650456687003
193	W	R	0.648828031268
405	Q	R	0.648556632218
529	I	K	0.64755483622
465	V	L	0.645245523373
300	G	R	0.643589656577
408	A	S	0.643200914792
306	L	A	0.642002547065
330	M	I	0.641711050515
363	G	V	0.641454141457
298	P	S	0.641020152136
519	V	A	0.640598516773
92	S	E	0.64053989719
148	V	N	0.640502142035
507	E	Q	0.639527581486
435	W	C	0.639170208771
209	S	V	0.639097077618
159	S	C	0.639060789001
43	V	L	0.637113688475
103	E	D	0.635889985553
315	T	K	0.635431605999
14	A	R	0.635056521654
452	D	T	0.634506048954
17	A	S	0.634384112543
55	N	K	0.631558670766
314	V	F	0.631366538648
51	E	A	0.628639731043
476	I	L	0.627850331674
232	A	R	0.627847617513
497	N	H	0.62609639069
229	E	A	0.62453355059
133	I	M	0.623883930177
171	G	S	0.62193834604
441	L	F	0.621538865458
19	T	S	0.620331248645
2	K	P	0.619055605151
127	S	E	0.617541292914
314	V	Q	0.616230395809
189	V	I	0.615265343387
122	L	F	0.613760453142
482	E	L	0.611163871489
537	A	S	0.610341037551
11	A	C	0.608075281343
550	S	V	0.606247817239
152	C	F	0.606199319057
253	G	L	0.604237793153
368	H	L	0.603098145075
276	G	C	0.602760664399
61	L	F	0.6015211913
526	V	W	0.598844127147
279	S	F	0.595815834468
197	H	Y	0.59498256367
512	N	K	0.591742590518
89	P	L	0.590942267155
530	L	M	0.590500389961
352	F	L	0.589997666995
553	M	S	0.587405539066
506	S	K	0.586888877402
445	L	R	0.584926242546
198	P	T	0.583956318726
130	R	I	0.58022354984
365	Y	C	0.579810814085
452	D	N	0.575613264863
310	N	K	0.575527353134
111	D	K	0.574887589756
421	E	G	0.573633789537
74	I	V	0.573175464945
347	G	L	0.573038563152
182	V	I	0.572868343213
84	C	F	0.572222843828
436	T	K	0.57082081909
421	E	K	0.568214439907
562	R	I	0.568213082312
251	E	S	0.568212894603
415	N	H	0.567180622752
343	R	I	0.566700199803
517	D	Y	0.566102506015
197	H	N	0.565108992698
320	P	T	0.563859546152
251	E	P	0.563318509485
268	W	L	0.562682804156
295	C	Y	0.562581970193
103	E	G	0.560636368391
90	A	S	0.560242586297
171	G	A	0.559501383232
182	V	L	0.55915804971
330	M	T	0.557678205229
294	K	H	0.557299167827
342	Y	C	0.556451093159
236	V	Y	0.555462003631
537	A	G	0.554159147514
86	S	D	0.553777916943
274	S	L	0.553425430579
107	C	S	0.551920349077
402	M	L	0.550189380071
382	K	R	0.550110748653
318	E	K	0.55003888668
227	T	A	0.548855795206
325	S	I	0.548697834755
286	A	T	0.548238823751
52	D	Y	0.548209744434
135	P	I	0.5466042228
470	K	R	0.546075671101
261	T	I	0.545019386739
553	M	V	0.544627198359
409	V	A	0.544519196727
156	G	V	0.542290919959
19	T	Q	0.542182762341
404	T	I	0.54172369103
251	E	D	0.540591278088
5	L	E	0.540018838673
489	N	S	0.538905600244
533	Y	H	0.538161827779
171	G	T	0.537730225903
468	Q	V	0.537485310652
187	K	R	0.537446268722
375	S	T	0.53670701834
412	E	T	0.536339946448
18	D	G	0.535276885548
459	K	R	0.534772919633
381	Q	R	0.534181006656
560	Q	T	0.533967893924
6	L	I	0.533578539816
236	V	L	0.53353578941
359	G	E	0.532898651774
11	A	L	0.532325853621
177	L	T	0.531025387612
75	T	A	0.530649709052
518	G	M	0.529053081156
26	A	S	0.525944871813
460	N	R	0.525837212957
332	T	S	0.524288528508
428	D	L	0.523735272641
514	E	A	0.519629735899
544	V	I	0.519303557699
301	A	S	0.519285665798
446	E	K	0.519141110232
144	T	S	0.518948489681
562	R	T	0.516822670828
89	P	N	0.516401357399
378	A	C	0.515229647189
211	G	V	0.515145052094
318	E	M	0.514341062143
299	Q	H	0.513854467637
397	S	A	0.513230866787
69	L	F	0.512678730264
203	E	D	0.510252544839
362	D	Y	0.508906344721
180	S	W	0.508308197374
283	T	N	0.507929063299
21	C	F	0.507868238085
480	C	F	0.506740142222
376	G	C	0.505714440488
84	C	Y	0.505233388777
145	F	Y	0.504706997327
178	T	S	0.504201890705
485	H	Y	0.504030312814
113	I	R	0.503966752437
480	C	G	0.502549624597
371	N	S	0.502287729411
287	S	N	0.502216655027
478	N	R	0.502078387979
294	K	Q	0.501455081626
456	L	D	0.501369064434
60	K	R	0.500894726729
217	V	L	0.500849885363
205	Q	K	0.499565292454
432	L	V	0.499279518487
307	P	T	0.498872697092
388	I	T	0.498633216696
525	G	W	0.498512684937
157	K	P	0.497759387709
119	R	M	0.496626284395
186	G	L	0.494461639652
304	S	G	0.49402789373
75	T	G	0.493872173568
382	K	I	0.493732606558
232	A	S	0.493223532004
124	S	L	0.49266125463
358	T	L	0.492427781646
189	V	A	0.492384788357
320	P	L	0.491522785111
525	G	Y	0.491253184052
182	V	Q	0.491054523879
32	T	I	0.491010975113
226	F	Y	0.489747085488
565	I	T	0.489199169806
411	K	E	0.488964972896
253	G	R	0.488026406324
146	N	T	0.486676388236
365	Y	H	0.486052240093
132	E	P	0.484923050972
227	T	S	0.484425359833
283	T	A	0.483535447516
341	Q	K	0.483370338155
268	W	G	0.482402092792
280	G	S	0.481769658976
235	K	F	0.48151179012
536	V	L	0.481358198896
220	S	Y	0.48098316678
494	S	C	0.479952761456
141	P	H	0.477928469757
13	V	M	0.477885929213
464	K	T	0.477559684212
137	E	K	0.477103071316
276	G	N	0.477046004209
429	D	Y	0.476497321179
517	D	V	0.476036058286
30	T	A	0.475983366372
125	V	C	0.475491372981
266	A	S	0.474320465281
191	V	L	0.474118737361
268	W	Q	0.473593258654
225	R	A	0.472882360715
528	Q	H	0.472188098956
190	L	D	0.471567664557
312	H	S	0.471329916721
206	S	D	0.470268475843
335	R	I	0.470162037099
506	S	C	0.469450573021
114	D	L	0.46925806966
373	Q	M	0.467973595882
277	F	L	0.46775155482
427	V	K	0.467098985081
171	G	L	0.466929773623
254	D	G	0.466474807351
137	E	P	0.465903870388
33	V	F	0.462538292655
13	V	Y	0.462487941764
257	I	T	0.461390365016
317	G	V	0.459197303286
212	N	K	0.4584160756
197	H	E	0.457549947763
122	L	V	0.455629000238
361	I	R	0.452022790353
486	K	N	0.451628091832
299	Q	T	0.451117889457
410	G	K	0.450434124151
141	P	G	0.446846853893
373	Q	K	0.446602118534
476	I	T	0.446531860475
292	N	T	0.446400547353
259	E	D	0.445609363936
188	E	T	0.4455391084
410	G	R	0.445438919472
527	Y	F	0.445347809581
251	E	N	0.44446415118
91	R	I	0.443823381695
433	D	Y	0.443655404086
521	L	E	0.443597335039
65	A	S	0.443113405508
555	S	D	0.443076321239
236	V	R	0.442127948843
298	P	L	0.4415282042
543	L	A	0.441165209273
155	R	I	0.439807523667
515	K	V	0.439366222637
387	A	S	0.437958117868
439	A	T	0.437297526602
475	E	G	0.436651620818
474	K	I	0.435374654985
326	T	G	0.435036500896
198	P	L	0.434362841841
470	K	T	0.433116736208
395	V	L	0.430430772394
230	I	T	0.430159186125
512	N	Y	0.43011430571
29	S	A	0.430015042944
396	N	D	0.428953178246
429	D	G	0.428890766022
206	S	G	0.428506998881
412	E	R	0.428126981834
389	N	H	0.427392762158
103	E	S	0.427021502546
161	Y	F	0.426089908697
312	H	Q	0.42470915717
101	N	L	0.424616705188
97	V	L	0.423880844451
110	G	V	0.422898467772
225	R	I	0.422783395883
467	S	N	0.422093599026
296	Q	H	0.421880886119
277	F	K	0.421681864374
486	K	S	0.420825325845
524	M	G	0.420759479452
49	L	M	0.420695125884
276	G	V	0.420186461216
45	H	Q	0.419901144815
354	E	V	0.419044483203
311	I	R	0.418399741817
307	P	D	0.418307739373
372	E	G	0.417963693631
396	N	K	0.417889533106
99	T	R	0.416809317168
163	N	D	0.416390703267
517	D	N	0.416148648169
92	S	P	0.416013847743
51	E	T	0.415989571661
512	N	A	0.414662684381
346	F	L	0.414627032356
510	K	R	0.414544684307
41	V	M	0.41352466932
190	L	P	0.412828846454
211	G	D	0.412772596111
2	K	T	0.412281152608
501	D	E	0.411490113509
287	S	A	0.410884185358
548	A	V	0.4107803862
401	K	E	0.410561938692
101	N	R	0.410479006723
139	S	L	0.410039226678
125	V	A	0.409667876894
61	L	M	0.40947115548
232	A	T	0.40894557337
220	S	P	0.408335393675
439	A	C	0.407387436668
487	C	F	0.407335345868
60	K	H	0.407022135206
509	S	V	0.406917578492
420	M	V	0.406764555935
554	C	S	0.404946523797
439	A	I	0.403105105671
490	E	V	0.401934673626
3	A	R	0.401814345935
502	Y	G	0.401036828176
141	P	M	0.400969094347
102	S	N	0.400200647019
278	E	T	0.398997370068
6	L	M	0.398932136442
380	D	G	0.398254801482
476	I	Q	0.39820650391
560	Q	K	0.397836908151
390	G	F	0.397668396176
224	R	A	0.397361164821
364	W	L	0.396721676434
555	S	Q	0.396047392484
389	N	K	0.395521523168
548	A	G	0.395390065656
340	I	L	0.395282122859
337	I	R	0.395136926271
3	A	V	0.394969108861
52	D	N	0.394803978637
229	E	L	0.39459429556
279	S	Y	0.393136254438
345	L	P	0.392202733377
278	E	W	0.39119523544
534	S	P	0.391158843523
266	A	V	0.390870035743
386	N	T	0.39062505483
277	F	Q	0.390609751215
187	K	Q	0.390031520187
286	A	H	0.389120134013
275	R	G	0.389077229495
64	I	M	0.388836592817
141	P	T	0.388371721354
253	G	E	0.38813493752
52	D	S	0.387701505733
323	V	F	0.387383672852
379	A	E	0.387309614984
184	N	A	0.387100000939
292	N	Y	0.386700439209
21	C	Y	0.386135952763
262	G	C	0.385939654994
174	Y	F	0.383522881889
443	V	F	0.382730285571
548	A	E	0.382615073553
220	S	W	0.382544515369
248	T	L	0.382070722237
408	A	R	0.381749424772
490	E	R	0.381640751098
189	V	F	0.381153571092
394	K	R	0.378650603971
220	S	Q	0.377897793786
370	Q	M	0.37787012152
140	W	Y	0.37707912219
409	V	Y	0.376568506148
398	V	L	0.376054056725
291	C	S	0.375946340236
7	V	I	0.37561595807
287	S	Q	0.375072230833
439	A	V	0.374852514497
556	N	K	0.37431878522
150	V	T	0.374275534212
495	V	L	0.374121940462
496	R	K	0.373312611068
354	E	D	0.372909230887
443	V	D	0.372696059481
229	E	K	0.372693915704
14	A	T	0.371833653645
278	E	Y	0.371556925089
339	S	Q	0.371450677009
339	S	A	0.371396290419
480	C	Y	0.370397034629
171	G	V	0.370325864332
515	K	F	0.370104717329
7	V	L	0.369743664795
268	W	H	0.369678153152
171	G	F	0.368018333086
185	K	N	0.367189547403
511	L	I	0.366575603742
135	P	T	0.366253675881
172	D	I	0.366047875277
524	M	C	0.365659726573
306	L	H	0.36516751243
5	L	A	0.364629233472
493	E	A	0.364328811776
104	N	I	0.363076209572
382	K	S	0.362819202289
383	S	I	0.361638941481
370	Q	I	0.360826385634
519	V	I	0.360612578068
299	Q	C	0.360389974275
252	P	A	0.359722032896
214	Y	S	0.359528469875
285	N	K	0.359482968974
465	V	I	0.359281129332
132	E	Q	0.358388225849
539	S	L	0.358012137181
339	S	F	0.357970914762
106	A	L	0.357112954753
14	A	D	0.356782350474
415	N	V	0.356018730889
478	N	S	0.355188777336
18	D	Y	0.354337128647
276	G	R	0.352983295444
143	H	V	0.352309254512
82	P	S	0.352291489079
186	G	D	0.352169527362
460	N	T	0.351890192122
433	D	E	0.350928037638
267	P	L	0.350733687011
217	V	A	0.350560160359
239	Q	K	0.34982198489
405	Q	K	0.349671923738
197	H	D	0.349243093361
179	N	V	0.349214565912
171	G	Q	0.348903942712
520	K	G	0.348450836464
282	I	F	0.348127339493
65	A	R	0.348019025767
417	E	K	0.346341870246
523	S	R	0.345719205825
316	I	R	0.345023749534
22	I	M	0.344764205955
248	T	M	0.344605180051
515	K	A	0.344376375564
146	N	S	0.343718018852
340	I	Q	0.34299968193
86	S	I	0.342984011997
405	Q	G	0.342913143234
89	P	T	0.342900554935
138	S	V	0.342375757715
14	A	S	0.342174654958
121	Q	K	0.342153074173
238	D	Y	0.340173224556
286	A	S	0.339529601528
188	E	K	0.339466663744
304	S	R	0.339465614644
240	H	Q	0.339449604097
521	L	V	0.339029627395
89	P	Y	0.338894657491
265	I	T	0.338764322763
127	S	L	0.338647031787
467	S	I	0.338638531365
205	Q	A	0.338190556107
313	P	Q	0.337678938905
205	Q	V	0.337365298635
81	N	D	0.337069884754
298	P	T	0.337004823106
121	Q	R	0.336433722892
386	N	A	0.336388916133
218	A	V	0.336038723659
82	P	T	0.335932110264
56	G	E	0.335723147711
307	P	L	0.335438902045
186	G	P	0.334431216631
278	E	R	0.334375459378
503	P	V	0.333900726581
23	G	S	0.333388803067
448	E	K	0.333124653713
19	T	K	0.332082749335
265	I	M	0.331031262263
172	D	T	0.330825807667
508	E	S	0.330630102985
73	N	A	0.330216371375
262	G	S	0.329179129302
176	K	N	0.329164097023
248	T	A	0.328664841786
128	L	F	0.328634754313
45	H	P	0.328586564633
561	C	V	0.328561182183
78	L	P	0.327787103407
261	T	N	0.327323550268
512	N	G	0.32676727283
463	E	L	0.325868506555
181	Y	S	0.324910571232
494	S	R	0.324459177697
436	T	A	0.323950793783
45	H	R	0.323926905503
499	T	I	0.323464403018
183	N	S	0.322989944294
478	N	Y	0.321785637055
520	K	S	0.32075332966
408	A	I	0.320704453981
426	K	S	0.319511537914
394	K	N	0.319249691323
26	A	E	0.319029843913
491	C	F	0.318817839917
522	E	D	0.318228922037
385	Q	K	0.317419965659
221	N	A	0.316762165827
467	S	R	0.316342366677
527	Y	T	0.315449842418
551	F	S	0.315148885441
493	E	K	0.315059411756
5	L	P	0.314615506914
517	D	R	0.314076375404
101	N	H	0.313063014164
165	L	A	0.312720828008
255	T	I	0.312712843859
78	L	I	0.311738865517
518	G	L	0.311112972554
216	S	L	0.311083571203
326	T	R	0.310031638405
558	S	M	0.309793773255
381	Q	S	0.309311880209
187	K	L	0.308947644759
378	A	S	0.308275791683
476	I	A	0.307822374563
515	K	R	0.307816140695
549	I	L	0.307146504214
129	E	K	0.306431924874
336	N	K	0.30624657383
288	M	I	0.305998109153
164	L	F	0.305712406214
476	I	V	0.305564077423
490	E	G	0.305470042639
312	H	A	0.304845120658
498	G	Y	0.304222814035
223	N	G	0.30390975081
60	K	L	0.303241032635
77	W	G	0.303143580598
194	G	C	0.302872019972
473	A	S	0.302787585105
243	M	R	0.302736373544
261	T	D	0.30220772276
471	N	Q	0.301812330473
280	G	C	0.301791464904
247	W	C	0.301563501192
138	S	R	0.301195154221
266	A	E	0.30101890774
310	N	S	0.300408178992
531	A	L	0.300156800118
486	K	I	0.299569252281
306	L	P	0.298643762148
243	M	L	0.297789065967
497	N	Q	0.297628928274
68	Q	H	0.297349942015
52	D	H	0.297160840554
143	H	D	0.296828964847
144	T	P	0.2967540698
323	V	I	0.296264931593
229	E	R	0.296174386071
173	S	T	0.295896759178
322	Y	D	0.295684852814
88	L	F	0.293853612678
107	C	F	0.291795084917
158	S	D	0.291679872747
268	W	R	0.291046398642
284	S	T	0.289563992387
109	P	T	0.289429588921
252	P	S	0.288298208473
320	P	S	0.287793331013
399	I	T	0.287152264653
288	M	Y	0.287067298246
2	K	D	0.286511570977
171	G	M	0.285938000507
496	R	I	0.285815912477
92	S	Q	0.285579971245
559	L	S	0.285496979557
272	A	K	0.285116444869
154	H	Y	0.284934016822
557	G	W	0.284753246804
52	D	E	0.284465796087
170	K	G	0.284228246734
429	D	W	0.283876485543
135	P	K	0.283663754775
317	G	E	0.283365375056
486	K	A	0.283093715152
476	I	S	0.282520191801
392	T	K	0.282516295155
12	F	P	0.281657638526
205	Q	S	0.281335994603
456	L	S	0.281215520874
467	S	L	0.281103768666
510	K	V	0.281102466822
64	I	Q	0.280991747938
149	T	P	0.280908849111
517	D	I	0.280500628787
495	V	I	0.279116882786
108	Y	C	0.278862937423
410	G	S	0.278472628123
168	T	R	0.278374852261
430	G	V	0.277995822846
330	M	L	0.276289116169
294	K	S	0.275595487806
429	D	M	0.275282758186
50	L	F	0.275087130031
510	K	T	0.274767303978
373	Q	D	0.274718782627
11	A	S	0.274695257777
57	K	H	0.274404794341
70	G	L	0.27438149677
290	E	L	0.274220751256
238	D	A	0.27330422984
158	S	E	0.273267212052
199	S	P	0.273085342051
86	S	A	0.272441791686
383	S	C	0.271638632476
215	V	F	0.271451503652
274	S	V	0.27118342902
373	Q	F	0.270701197258
524	M	P	0.270665284556
217	V	I	0.270438855696
83	E	Y	0.270051128208
513	R	M	0.269978996744
92	S	T	0.269932627704
90	A	G	0.269868123954
73	N	G	0.269553884845
468	Q	G	0.269149453954
506	S	L	0.269016064128
292	N	V	0.268518744498
449	R	S	0.267593060187
151	S	P	0.267323187962
319	C	F	0.267130186696
472	N	D	0.266761789414
190	L	F	0.266707116237
314	V	R	0.266648202004
418	K	E	0.265094941259
40	N	T	0.265084765716
290	E	N	0.264834226092
338	P	V	0.264831509326
141	P	R	0.264310989269
62	K	F	0.264227297667
183	N	D	0.26398463043
374	G	E	0.263820447064
388	I	V	0.26352478363
172	D	A	0.263513528248
318	E	G	0.263359135411
375	S	E	0.262757015342
244	N	M	0.261652811273
19	T	H	0.261269902413
88	L	R	0.260822622658
268	W	A	0.260710271881
98	E	D	0.260098413961
270	A	D	0.259663378274
543	L	V	0.258741842807
456	L	R	0.258726718897
281	I	F	0.258706675483
518	G	S	0.257942501401
136	K	R	0.257386521937
527	Y	V	0.257277549724
499	T	K	0.256561815034
165	L	F	0.256503056822
561	C	R	0.25631120053
182	V	R	0.256274063972
490	E	A	0.255527569872
540	L	M	0.25513150265
169	K	E	0.255103059911
90	A	E	0.254546575639
25	H	A	0.254444178543
372	E	K	0.253935010765
299	Q	D	0.253672843244
118	L	M	0.252892353282
27	N	K	0.252435821693
333	G	R	0.251438414647
4	K	P	0.251301175536
75	T	N	0.250222680952
165	L	P	0.250217420534
411	K	T	0.249818284716
498	G	R	0.249802220779
194	G	D	0.249749005187
201	S	Y	0.249107589162
307	P	H	0.249000845457
193	W	C	0.248984963674
294	K	F	0.248866731558
75	T	S	0.248780750126
30	T	N	0.248616474541
254	D	E	0.248544078959
458	V	S	0.247988174388
348	A	T	0.247850550667
145	F	A	0.247845245847
413	F	L	0.247588774706
374	G	L	0.247296276098
238	D	F	0.246407303789
100	P	A	0.246345173498
205	Q	L	0.245767701936
56	G	H	0.245577245756
159	S	N	0.245102949607
382	K	L	0.245077942004
315	T	H	0.244680620711
415	N	C	0.244481918053
99	T	G	0.244429639942
139	S	T	0.244049288814
239	Q	M	0.243792397034
219	S	F	0.243658147353
188	E	R	0.243085896791
507	E	R	0.242475106015
344	G	C	0.242251880164
337	I	S	0.241631239126
88	L	M	0.241330123348
334	L	V	0.240539954991
82	P	L	0.238585008899
188	E	P	0.238432687604
60	K	T	0.23823542228
79	L	P	0.238027540496
249	L	I	0.237893657092
246	Y	L	0.236867813216
159	S	R	0.236501590982
392	T	R	0.23617524198
556	N	R	0.235676526516
138	S	L	0.235671675195
144	T	A	0.235278285351
555	S	V	0.235173872444
459	K	N	0.235150361814
104	N	A	0.235026721538
278	E	H	0.234825355864
5	L	Q	0.234635205133
543	L	F	0.23422230996
322	Y	F	0.233852254347
280	G	R	0.233845354512
100	P	W	0.233464312956
516	I	V	0.233279956473
562	R	G	0.232585294607
325	S	R	0.232288897466
37	L	P	0.232202168506
340	I	F	0.232183208716
372	E	L	0.231592835364
83	E	G	0.231451240444
212	N	I	0.231445302208
150	V	Q	0.231398467216
461	L	R	0.231098721051
104	N	R	0.230885990228
517	D	P	0.230834703965
8	L	F	0.230829307722
431	F	I	0.230389969474
504	K	E	0.230071647788
276	G	D	0.22925813995
185	K	E	0.228892135573
508	E	Q	0.228501184653
505	Y	F	0.228466429262
91	R	W	0.227987651991
159	S	A	0.227108973898
154	H	W	0.227095052773
403	N	D	0.226889734908
219	S	P	0.226829084534
452	D	G	0.226744095634
107	C	W	0.226502537903
260	A	E	0.226402546748
271	F	W	0.225963979262
323	V	L	0.224961707351
254	D	H	0.224804948797
73	N	Q	0.224728847318
535	T	H	0.224434538933
338	P	T	0.224294342495
454	H	Y	0.224264619853
371	N	D	0.223931072346
124	S	R	0.223515439087
267	P	S	0.222709672438
277	F	P	0.22264515558
201	S	P	0.222576021702
31	D	E	0.221962472475
65	A	G	0.22162449397
222	Y	M	0.221097186349
465	V	A	0.220930342121
200	S	H	0.220818469536
68	Q	A	0.220204632128
360	M	I	0.219843276279
550	S	C	0.219567937138
374	G	D	0.21953187188
362	D	V	0.21912593122
369	H	N	0.219096522239
248	T	V	0.218967098464
114	D	E	0.218784256678
236	V	K	0.218549600155
19	T	L	0.218316668892
36	I	V	0.218218618077
306	L	C	0.218132995732
415	N	W	0.217826263129
42	A	E	0.217688705556
404	T	Y	0.217255901083
65	A	D	0.217079040799
315	T	G	0.216594038651
245	Y	T	0.216429507961
7	V	T	0.216422646791
334	L	P	0.215962440932
93	W	L	0.215360229867
237	R	I	0.215198434195
178	T	N	0.215135955265
542	L	T	0.215130036934
162	R	G	0.215120530306
429	D	V	0.214980219333
356	G	R	0.214961145829
415	N	D	0.214872174964
245	Y	D	0.214811367491
400	E	W	0.214443188022
439	A	L	0.214377069608
460	N	S	0.214189613635
92	S	I	0.213978554204
176	K	R	0.213850264951
427	V	F	0.213837840596
206	S	T	0.213829685876
104	N	D	0.213776157913
553	M	A	0.213423490887
369	H	T	0.212718107926
322	Y	H	0.212328174731
456	L	I	0.212000372198
482	E	Y	0.211993587488
3	A	M	0.211690773718
278	E	I	0.211586765993
559	L	I	0.211336495441
543	L	T	0.210379423666
121	Q	E	0.210377158063
290	E	A	0.209539913366
66	P	A	0.209452906144
110	G	R	0.208590024362
223	N	K	0.208583882358
399	I	L	0.208582981222
216	S	R	0.208116226081
502	Y	S	0.208084720476
142	N	D	0.207892340484
345	L	V	0.207833035469
170	K	L	0.207476440562
187	K	N	0.206413957503
242	R	M	0.206298197054
511	L	G	0.204567319768
522	E	T	0.204481699815
363	G	E	0.204421122146
163	N	K	0.204383958704
251	E	K	0.204323116813
306	L	S	0.204263279477
274	S	H	0.203981815917
384	T	K	0.203834492533
290	E	Y	0.203726269809
72	C	Y	0.203703977265
144	T	I	0.202994810713
31	D	Y	0.20262713379
56	G	V	0.202296211476
154	H	G	0.201506956543
375	S	Y	0.201131854322
315	T	I	0.20102683138
277	F	G	0.200959342201
391	I	T	0.199393252842
239	Q	T	0.199262826561
240	H	V	0.199076911109
218	A	E	0.198756060934
122	L	T	0.198491128847
219	S	T	0.198063611135
77	W	R	0.197687543276
252	P	V	0.197404294793
427	V	A	0.197253350181
149	T	V	0.196963998265
166	W	R	0.196666927282
112	L	P	0.196620771458
460	N	H	0.196615374908
372	E	S	0.19644349224
551	F	I	0.196017120312
305	N	G	0.195031094101
188	E	L	0.194987726211
289	H	R	0.194986556927
241	G	V	0.194943064303
56	G	W	0.194941827933
288	M	P	0.194704964161
8	L	I	0.194454940393
231	A	C	0.194396935449
378	A	T	0.193963313782
191	V	M	0.193493120252
87	L	T	0.193266465881
224	R	K	0.193112097422
491	C	Y	0.192388194386
392	T	A	0.191981733667
212	N	T	0.191508627397
9	L	I	0.191497741956
139	S	F	0.191480336306
101	N	A	0.191246031862
298	P	A	0.190853460265
105	G	R	0.190333977081
533	Y	C	0.189967324113
207	L	K	0.189940257777
270	A	S	0.189796464527
358	T	Y	0.189555409269
361	I	L	0.189365415799
441	L	T	0.189342481317
276	G	W	0.189317246403
562	R	S	0.188307628536
1	M	L	0.187860637488
501	D	A	0.187460270311
549	I	N	0.187027624214
380	D	E	0.186906841529
412	E	I	0.186641870354
231	A	H	0.186375530943
318	E	A	0.186165496879
253	G	M	0.185899653622
256	I	L	0.185710716251
140	W	L	0.185702074515
224	R	M	0.185636759347
87	L	P	0.185227551255
501	D	T	0.185169337148
564	C	R	0.185167624501
86	S	P	0.1848787965
158	S	V	0.184766669011
243	M	V	0.184333674702
428	D	M	0.184284151113
289	H	V	0.183691735421
193	W	F	0.183435320275
101	N	K	0.182682620347
265	I	K	0.182658961679
511	L	T	0.182360000622
562	R	L	0.181621510396
147	G	R	0.181235359747
100	P	M	0.181125322116
174	Y	H	0.180835164618
29	S	L	0.180751785047
382	K	Q	0.180750699358
428	D	N	0.180296256948
278	E	S	0.180248797977
318	E	T	0.179961537208
109	P	S	0.179843169173
507	E	Y	0.179697923767
488	D	T	0.179110832002
341	Q	T	0.178673125472
209	S	F	0.178643447594
452	D	E	0.178581772699
434	I	V	0.178330687492
306	L	I	0.178289991219
337	I	L	0.178169029248
227	T	F	0.177812754579
515	K	S	0.177807442337
124	S	T	0.17769751742
91	R	H	0.17740249956
71	K	L	0.176708526113
304	S	N	0.176475211481
150	V	M	0.176350925458
477	G	Y	0.176137576185
490	E	Q	0.175483314922
517	D	G	0.175476936576
91	R	Y	0.175308198758
106	A	G	0.17525526733
41	V	G	0.175195684345
146	N	V	0.175028276235
509	S	R	0.174867225415
123	S	L	0.174772365295
332	T	I	0.174679650895
401	K	Q	0.174103750098
180	S	R	0.174078740889
100	P	L	0.174043828213
549	I	T	0.174020619136
537	A	T	0.173736080322
456	L	P	0.173281907184
271	F	L	0.173234550161
403	N	A	0.172966523066
126	S	T	0.172583063316
334	L	M	0.172357422761
308	F	L	0.172010510693
521	L	F	0.171715420575
68	Q	E	0.170401548073
527	Y	Q	0.169967920329
301	A	T	0.169816292453
249	L	F	0.16921943824
529	I	H	0.169055424408
285	N	L	0.168633040523
142	N	K	0.168309084904
503	P	K	0.168072852957
487	C	W	0.167715892026
182	V	S	0.16710046082
484	Y	L	0.166980842675
223	N	D	0.166909319627
393	N	Q	0.166795828049
80	G	A	0.166626918027
285	N	S	0.166351222346
538	S	G	0.1661328658
402	M	V	0.165789127897
510	K	Q	0.165250288163
492	M	V	0.164245895661
167	L	Q	0.163868264362
471	N	A	0.163720311241
357	W	L	0.163649636732
337	I	M	0.163628231528
477	G	V	0.16333521862
83	E	T	0.16325762676
475	E	V	0.163176839165
269	Y	C	0.162560108089
441	L	W	0.162431278637
525	G	S	0.161722740033
524	M	I	0.161313566672
540	L	A	0.161074177825
114	D	H	0.160690710533
295	C	F	0.160364272763
359	G	R	0.160337091576
298	P	G	0.160010195293
501	D	I	0.15988870916
288	M	S	0.159144891731
3	A	S	0.158921548111
3	A	G	0.158843740417
62	K	R	0.158677675074
542	L	A	0.15840720692
337	I	F	0.158359587397
565	I	V	0.158033440138
524	M	N	0.158000083306
307	P	S	0.15783775476
525	G	V	0.157837668131
185	K	Q	0.157834014176
155	R	A	0.157743361478
347	G	A	0.157715671308
111	D	H	0.157461807951
69	L	W	0.157447333525
96	I	V	0.157246993622
99	T	L	0.157174824407
94	S	F	0.15671460953
56	G	R	0.156467092071
273	L	A	0.15572279123
114	D	T	0.155605958894
559	L	V	0.155402568913
525	G	H	0.155345689018
64	I	R	0.155058706978
65	A	N	0.154816098803
417	E	D	0.154586082469
236	V	M	0.154306005878
70	G	E	0.154072039673
116	E	G	0.153682386962
179	N	Q	0.153639232492
540	L	G	0.153106423635
170	K	E	0.153024593245
337	I	N	0.152879774353
436	T	I	0.15277888475
347	G	M	0.152516470463
221	N	P	0.152252319738
325	S	L	0.152235413356
1	M	R	0.152046034012
31	D	A	0.151987837515
132	E	S	0.151329545176
442	L	V	0.151168326206
96	I	S	0.150525302789
520	K	T	0.150375951927
103	E	L	0.150282374572
101	N	T	0.150201146158
165	L	S	0.150107674475
282	I	M	0.14993786436
180	S	L	0.149804497673
244	N	G	0.148603523327
564	C	G	0.14842370753
542	L	S	0.148367637847
68	Q	F	0.148292841073
224	R	T	0.147802848208
520	K	N	0.146304497888
146	N	G	0.145989147685
205	Q	M	0.14584087846
396	N	H	0.144877983255
272	A	E	0.144728345691
208	Y	H	0.144474195135
337	I	H	0.144357448132
211	G	M	0.143920011144
563	I	L	0.143831208865
87	L	R	0.143665626735
347	G	E	0.14341651394
537	A	V	0.143090511596
170	K	R	0.142252981465
43	V	G	0.14223370391
188	E	A	0.142165698453
125	V	S	0.141680127262
383	S	R	0.141538374421
214	Y	G	0.141456059305
229	E	T	0.141370347821
518	G	Y	0.141262874228
370	Q	K	0.141024636328
284	S	P	0.141013557464
6	L	T	0.140724674049
531	A	E	0.140616289626
340	I	M	0.14050752683
37	L	G	0.140319702359
160	F	L	0.140316113019
278	E	N	0.140171893231
299	Q	N	0.140163311603
63	G	R	0.139451582704
168	T	K	0.138986603221
470	K	V	0.138062786039
397	S	Q	0.137843632685
103	E	T	0.137838772719
18	D	N	0.137619595095
250	L	I	0.137585236852
397	S	Y	0.137434579813
334	L	I	0.137418103807
286	A	N	0.137169630787
238	D	G	0.137071468404
305	N	C	0.136641658083
346	F	I	0.136534573745
89	P	H	0.136529533768
57	K	G	0.136418815009
506	S	E	0.135413336165
200	S	I	0.135163730086
66	P	S	0.134708172271
498	G	H	0.134629618837
238	D	S	0.134123469244
191	V	E	0.133967547016
510	K	N	0.133930560457
452	D	S	0.133812313298
202	D	G	0.133749557609
543	L	Y	0.133617578377
25	H	N	0.133316730206
244	N	W	0.133024434325
291	C	Y	0.132886968941
264	L	I	0.132847649111
475	E	K	0.132254102922
270	A	T	0.132242756547
167	L	M	0.132161831861
427	V	R	0.131993414278
527	Y	S	0.131796756728
495	V	A	0.131514162506
137	E	V	0.131294773567
31	D	N	0.131293934603
138	S	N	0.1312768227
274	S	C	0.131270941192
168	T	M	0.131201909643
288	M	V	0.130766146456
305	N	S	0.129755421396
335	R	K	0.129736414848
369	H	F	0.129344261571
376	G	Y	0.129295193522
490	E	I	0.128598152275
137	E	A	0.128450401677
251	E	V	0.127507883661
275	R	F	0.127391311404
154	H	K	0.126837379195
410	G	T	0.126750371537
9	L	C	0.126684987684
49	L	P	0.126542754584
206	S	H	0.126255660494
34	D	Y	0.125892027312
437	Y	H	0.125765198076
389	N	I	0.125451433406
250	L	P	0.125080956916
407	T	I	0.124826459395
446	E	Q	0.124557755742
469	L	P	0.12435510914
162	R	I	0.124338697139
255	T	Y	0.124136097115
283	T	K	0.124031440638
417	E	A	0.123398094893
241	G	W	0.123304574321
534	S	L	0.123208051715
75	T	P	0.122855402406
427	V	L	0.12253767624
83	E	N	0.122240069533
384	T	S	0.121968558347
474	K	Q	0.121541492221
185	K	L	0.121285418004
293	T	K	0.12081673145
554	C	W	0.120608450522
243	M	K	0.120596314249
420	M	Q	0.120588947676
554	C	R	0.120132762619
510	K	E	0.120132683712
393	N	K	0.119669689204
192	L	V	0.119639607632
200	S	N	0.119615752145
213	A	S	0.119143772903
7	V	R	0.118887246093
62	K	L	0.118862002706
17	A	V	0.118593699751
471	N	S	0.118535321905
44	T	A	0.117715461188
73	N	R	0.117385000471
325	S	N	0.11715790588
67	L	R	0.116880230168
483	F	L	0.11684765914
463	E	K	0.116760328967
107	C	R	0.116722601176
92	S	K	0.116493926873
493	E	N	0.116060518633
288	M	R	0.11594881204
289	H	N	0.115874644253
123	S	C	0.115596052131
101	N	Y	0.11495470476
456	L	H	0.114845606075
451	L	M	0.1147482508
36	I	A	0.114608115265
113	I	N	0.113497353821
528	Q	P	0.113352765307
78	L	V	0.112880173078
370	Q	N	0.111710115273
129	E	A	0.111679547658
518	G	H	0.111650640512
492	M	K	0.111588477199
159	S	G	0.111345006298
507	E	S	0.111161515181
318	E	D	0.110582620318
207	L	F	0.110108325565
317	G	P	0.110092065704
234	P	A	0.110030221335
153	S	D	0.109413122042
445	L	P	0.109105399978
424	N	F	0.108784394066
302	I	R	0.108430190952
474	K	L	0.107748334402
22	I	R	0.107743265679
553	M	L	0.107345763993
358	T	N	0.107199210826
526	V	P	0.106840068909
535	T	S	0.106824670748
488	D	G	0.106706901457
407	T	H	0.106405821318
522	E	W	0.106171279128
285	N	V	0.106089230417
257	I	A	0.106070072976
59	C	F	0.106013378757
221	N	I	0.105389248942
288	M	F	0.105206086676
172	D	S	0.104972035176
37	L	F	0.104748283315
496	R	V	0.104720153851
177	L	H	0.104693940811
159	S	M	0.104658784851
556	N	G	0.10463494769
508	E	V	0.104057336257
196	H	R	0.104044429811
214	Y	A	0.103893225312
37	L	I	0.103888488148
437	Y	C	0.103788693766
518	G	D	0.103638631389
70	G	S	0.103320815145
139	S	P	0.103246443322
326	T	F	0.102087830043
495	V	G	0.101899459595
390	G	L	0.101753727522
236	V	F	0.101573668766
507	E	L	0.101218990531
565	I	W	0.101151166901
471	N	D	0.10061551529
37	L	T	0.09994699265
420	M	F	0.0995727627
213	A	Q	0.0993690879092
164	L	S	0.0986105452245
19	T	F	0.0985606939254
252	P	L	0.0985299512408
248	T	N	0.0985276941572
15	T	A	0.0982560883003
201	S	Q	0.09795381549
21	C	G	0.0978431487915
66	P	R	0.0972659044872
288	M	T	0.09705310451
211	G	K	0.0969846995769
192	L	F	0.0967934390713
102	S	V	0.0964309869323
194	G	A	0.096378311138
351	G	C	0.096068632901
438	N	S	0.0959049548954
203	E	K	0.0951715528869
223	N	V	0.095011548304
285	N	D	0.094189533249
409	V	T	0.0941009144815
139	S	R	0.093893925007
339	S	R	0.0938863877276
174	Y	N	0.0932549125314
401	K	S	0.0931063297677
107	C	G	0.092948209196
9	L	F	0.0928522767505
430	G	L	0.0928130480473
547	G	V	0.0926168919768
166	W	C	0.092420660039
232	A	P	0.092228259244
272	A	Q	0.09172745474
182	V	K	0.0916614517515
393	N	C	0.091160118879
299	Q	R	0.090857825412
28	N	S	0.0898124911546
139	S	K	0.0883386412351
286	A	G	0.0880929551288
369	H	Y	0.088031093803
99	T	K	0.0879386406607
511	L	K	0.0878008777202
68	Q	P	0.0877002008365
180	S	P	0.087612212357
252	P	R	0.0872625039239
397	S	P	0.0870564645025
532	I	T	0.087006260982
538	S	T	0.0868313633018
11	A	E	0.086661311812
556	N	D	0.086637616027
240	H	N	0.086531646297
200	S	C	0.0864657505177
344	G	A	0.0864650582011
545	S	P	0.086033206814
249	L	T	0.086006765498
4	K	H	0.0858892699555
532	I	S	0.0858390117326
474	K	R	0.085760025148
336	N	S	0.0856246314484
426	K	N	0.0856086107778
283	T	R	0.085477369277
258	F	R	0.0848595753611
66	P	L	0.0845793680207
498	G	A	0.0843970034148
464	K	R	0.0841337411028
409	V	R	0.084062300481
165	L	I	0.0836934445188
325	S	G	0.0836719680409
83	E	S	0.0836482560095
558	S	L	0.0835737359875
132	E	G	0.0832850281815
25	H	Y	0.0831194540138
523	S	L	0.082944644659
123	S	V	0.0828699610082
211	G	I	0.0826681656975
547	G	R	0.0824822325345
24	Y	C	0.0824547355101
143	H	I	0.0823066468577
223	N	C	0.082062135819
440	E	K	0.0819737305225
413	F	I	0.0814362226075
17	A	T	0.0814266802149
33	V	A	0.0814135085681
85	D	G	0.08134217331
348	A	V	0.0811988393163
405	Q	L	0.0810920764735
214	Y	N	0.0808778239991
466	K	L	0.0802342299746
12	F	Y	0.0800811999941
490	E	S	0.080001917281
185	K	R	0.0790961914735
303	N	E	0.078994230692
526	V	D	0.078943839654
238	D	V	0.078916998241
547	G	A	0.0789064367143
62	K	D	0.077855340319
48	N	K	0.076894066334
16	D	V	0.0767974152233
470	K	N	0.076640240907
88	L	H	0.0762575097804
460	N	A	0.0761577848785
318	E	Q	0.0758869109316
431	F	V	0.075543735109
398	V	A	0.0753628819238
211	G	N	0.0751650615235
93	W	C	0.075029261002
237	R	H	0.074843620285
175	P	E	0.0746798902993
63	G	N	0.0744524987741
263	N	T	0.0742865706437
280	G	T	0.0742153814778
335	R	T	0.0740961192002
347	G	S	0.0740648644975
459	K	E	0.0739697592755
518	G	K	0.0734270630929
160	F	C	0.0729067691758
161	Y	H	0.072817529851
132	E	K	0.0726657408375
553	M	I	0.072148501135
11	A	Y	0.0718063960617
535	T	N	0.071749715827
297	T	P	0.0713235053429
14	A	V	0.0711050845795
126	S	R	0.0706305009
62	K	N	0.07056804233
415	N	K	0.070558224403
550	S	R	0.0700968159502
504	K	Y	0.0699942092503
135	P	Y	0.0699881002959
96	I	T	0.0699720786985
226	F	S	0.0699539049915
2	K	Q	0.06993771963
532	I	R	0.0697660758467
217	V	G	0.0693330637505
486	K	T	0.069197224648
42	A	L	0.0686743530485
281	I	V	0.0686399702335
244	N	H	0.0684413973081
296	Q	K	0.068067677783
251	E	A	0.0675321991602
224	R	C	0.0673832307288
26	A	V	0.0670218267202
264	L	Y	0.0669207925375
289	H	K	0.0669163395756
452	D	V	0.0667383952557
179	N	Y	0.066632567833
71	K	H	0.0665138283831
125	V	Y	0.0662526657388
466	K	N	0.0662274361768
232	A	Y	0.066061754282
382	K	D	0.0659790081999
303	N	T	0.0659662512583
483	F	Q	0.0658012938017
129	E	G	0.0657628038915
297	T	Y	0.0656765481819
514	E	V	0.0654464429778
83	E	C	0.065070392707
52	D	Q	0.0636249324022
565	I	L	0.063590394153
306	L	R	0.063086121295
126	S	M	0.0629754290955
482	E	R	0.0629557554584
512	N	H	0.0626140988431
146	N	K	0.0620924799515
76	G	A	0.0620079782793
502	Y	A	0.0619818501029
106	A	E	0.0619648784395
131	F	S	0.061866451915
160	F	S	0.0613607925729
353	I	V	0.0611699766285
538	S	R	0.0610482982642
1	M	V	0.0609909612355
563	I	M	0.0608043681585
184	N	K	0.0606685723827
369	H	I	0.05989489883
504	K	I	0.0597335328535
296	Q	L	0.0594661774174
53	S	T	0.0590228893733
557	G	A	0.0587472840556
182	V	M	0.0586523844615
206	S	I	0.0584336899092
394	K	T	0.0584078091482
83	E	Q	0.0579623973005
67	L	Q	0.0577617696503
392	T	S	0.0574997450791
159	S	L	0.0573017538461
180	S	A	0.05714264111
408	A	T	0.056871038993
293	T	A	0.056771314265
35	T	A	0.0566668130078
24	Y	T	0.0564687256221
126	S	K	0.0556790562155
70	G	M	0.0556682801454
96	I	F	0.0556614130278
540	L	V	0.0556490656225
69	L	V	0.0554880291566
305	N	K	0.0553014170897
456	L	W	0.0551060737673
112	L	R	0.0549378246581
412	E	K	0.054740453567
514	E	I	0.0546947782987
157	K	W	0.0543999721218
317	G	R	0.0536466311211
297	T	K	0.0535401399357
517	D	K	0.053356468721
84	C	S	0.0532880361352
50	L	I	0.053155580232
542	L	P	0.0531208696548
254	D	V	0.0531065732087
225	R	H	0.0530968186105
62	K	M	0.0524686575448
514	E	G	0.052017577432
188	E	D	0.0519023082957
148	V	H	0.0517124528027
469	L	I	0.051532482931
352	F	N	0.0513680221295
286	A	F	0.0513117686052
297	T	R	0.0511382701054
341	Q	R	0.0510398183305
205	Q	F	0.0508854310824
32	T	P	0.0507508993234
472	N	V	0.0507122566117
38	E	S	0.0506063947994
45	H	D	0.0504318404916
354	E	K	0.050005273359
92	S	R	0.049944094501
428	D	K	0.0495492129843
421	E	V	0.0492307260261
438	N	D	0.0490498330702
179	N	P	0.0489762076004
123	S	T	0.0482693200154
53	S	N	0.047144802027
113	I	M	0.046943207954
309	Q	K	0.0469240616425
564	C	S	0.0469080703389
139	S	N	0.0465808379371
159	S	K	0.0464639037575
561	C	Y	0.0459611173986
86	S	L	0.045942825097
282	I	L	0.045846502146
180	S	K	0.0455289703523
125	V	L	0.0454128412215
287	S	T	0.0453576154983
411	K	Q	0.0452816693618
268	W	V	0.0448543417062
474	K	M	0.0446415230006
371	N	T	0.0444275582917
166	W	F	0.0442890955163
545	S	F	0.0441751199315
461	L	P	0.0441501081105
279	S	H	0.0441080649724
197	H	M	0.043981915802
523	S	M	0.0434334999813
285	N	I	0.0434053167918
274	S	D	0.043362239163
407	T	K	0.0431108746755
455	D	N	0.0429506109399
18	D	V	0.0428340893181
157	K	C	0.0427835899588
477	G	Q	0.0422825969528
34	D	N	0.0422386199048
429	D	N	0.042213373168
18	D	E	0.0416168449836
490	E	H	0.0416093540494
116	E	P	0.0415258223438
556	N	S	0.040792983929
535	T	P	0.0407705905045
104	N	H	0.040639468464
537	A	D	0.0404276460885
560	Q	L	0.0401302896981
505	Y	N	0.0398333804092
216	S	T	0.039459547574
500	Y	F	0.0394047250604
156	G	P	0.0393934031204
156	G	W	0.0393934031204
156	G	I	0.0393934031204
156	G	F	0.0393934031204
156	G	C	0.0393934031204
156	G	Y	0.0393934031204
529	I	R	0.0392697849494
426	K	R	0.039127117789
513	R	C	0.039039114288
280	G	I	0.0388806293321
555	S	W	0.0388555687835
236	V	S	0.0387968187809
20	I	T	0.038376614367
205	Q	P	0.0380391458137
181	Y	C	0.0379093029914
346	F	S	0.037359376609
110	G	E	0.0373347136995
485	H	R	0.0370008322404
232	A	G	0.0369825915795
389	N	R	0.036772244812
303	N	K	0.036282756307
311	I	T	0.036275721921
27	N	D	0.0362394069079
391	I	S	0.0358431261529
444	L	P	0.0357209236098
458	V	L	0.035533307586
26	A	P	0.0354286019156
403	N	H	0.0352371262509
1	M	K	0.0350168478109
336	N	D	0.0348991683099
104	N	K	0.0348372083279
503	P	Q	0.0340522303456
559	L	M	0.0340230665478
345	L	G	0.0339637774
416	L	M	0.033907076374
92	S	A	0.0336217842639
558	S	Y	0.033529295626
447	N	H	0.0333381883334
68	Q	V	0.0332919074768
300	G	H	0.033266806635
408	A	V	0.0327753214815
192	L	R	0.032700521563
12	F	I	0.03260099665
473	A	G	0.032435472406
555	S	C	0.0321206085638
24	Y	F	0.0318529623248
525	G	E	0.0318104317485
155	R	V	0.031796481973
525	G	T	0.0317010148575
111	D	A	0.0312731339302
400	E	T	0.031186017003
47	V	D	0.0311713416638
387	A	T	0.0309785512072
122	L	I	0.0308226519735
277	F	C	0.0308044030084
[truncated: 9,301 more rows]
