# Supplementary material for: Complete mapping of viral escape from neutralizing antibodies
Source: PLoS Pathog. 2017 Mar 13;13(3):e1006271. doi: 10.1371/journal.ppat.1006271 (PMC5363992; doi:10.1371/journal.ppat.1006271)
Supplement: S2 File — This ZIP archive contains the computer code to perform the data analysis described in this manuscript. The analysis is performed by the iPython notebook found in the ZIP archive. (ZIP) [file ppat.1006271.s008.zip › S2_File/differential_selections/L1_avg_H17L19_c1_sitediffsel.txt]

site	abs_diffsel	positive_diffsel	negative_diffsel
153	60.9413648263	59.2149468623	-1.72641796397
157	56.4956758019	56.4956758019	0.0
136	50.4027942225	50.4027942225	0.0
158	31.8260900569	31.8260900569	0.0
156	26.5272463422	26.5272463422	0.0
175	25.9191529552	0.0746798902993	-25.8444730649
154	24.9748710321	22.4149316173	-2.5599394148
155	17.9173532391	16.9608738802	-0.956479358885
148	15.8243065018	15.5766216937	-0.247684808023
232	11.7313518855	2.46573301022	-9.26561887526
150	11.5165637002	4.83397200287	-6.68259169732
173	10.9333668729	4.44193781937	-6.49142905352
171	10.475345125	9.43666416943	-1.03868095553
159	10.3942828025	10.0648486343	-0.329434168232
176	10.2236141606	0.543014361974	-9.68059979862
277	10.2199219514	8.46327234557	-1.75664960586
146	9.88135429202	6.2960911008	-3.58526319123
390	8.87693663369	1.63745405327	-7.23948258042
170	8.59725714467	0.786982262006	-7.81027488266
2	8.50185385709	6.94802522358	-1.55382863351
238	8.32445553511	8.32445553511	0.0
507	8.27164473713	6.39141265064	-1.8802320865
223	8.22216916431	1.51852225388	-6.70364691043
220	8.17593134716	2.61438239311	-5.56154895405
229	7.84595288646	1.82936649575	-6.01658639072
90	7.80260350167	4.02354397421	-3.77905952747
499	7.77537157824	3.71011442422	-4.06525715402
210	7.77432950972	0.0	-7.77432950972
314	7.75069507595	4.99667092463	-2.75402415132
518	7.68064245293	5.75435038638	-1.92629206655
211	7.46995855027	4.27729656295	-3.19266198731
231	7.27405011519	1.59641841875	-5.67763169644
221	7.26995586323	4.74175167631	-2.52820418691
89	7.26424012351	4.55669782197	-2.70754230154
286	6.72284414593	5.99339767327	-0.729446472657
497	6.6613644395	0.923725318964	-5.73763912053
476	6.48426372847	4.33361819714	-2.15064553133
294	6.4565075247	4.67128548868	-1.78522203602
205	6.35858518653	3.84388784513	-2.5146973414
188	6.2502517626	6.12880910793	-0.121442654666
212	6.14206498471	0.881370005205	-5.2606949795
202	6.13159838271	5.26506566576	-0.866532716958
486	6.13148767547	4.65563640079	-1.47585127468
278	6.06058281908	4.49727539228	-1.5633074268
517	6.03949325276	4.8732431001	-1.16625015266
237	5.96618607667	0.290042054481	-5.67614402219
86	5.96086882599	4.46727633336	-1.49359249263
386	5.87501999172	2.6581600744	-3.21685991732
381	5.86754305219	5.37301489858	-0.494528153614
111	5.86178625214	5.17975801567	-0.682028236466
526	5.84512852187	4.70621919595	-1.13890932592
184	5.65505894822	2.55257524978	-3.10248369844
370	5.55575943585	4.87965048347	-0.676108952385
103	5.5346275742	5.00600924926	-0.528618324938
244	5.52425068575	3.13234265449	-2.39190803126
274	5.52385780592	2.03444997742	-3.4894078285
235	5.51535489101	0.48151179012	-5.03384310089
68	5.47325944422	4.06836973663	-1.4048897076
283	5.41681736262	2.61830173708	-2.79851562554
236	5.40098011544	2.04435183546	-3.35662827997
299	5.39649154653	3.19148305013	-2.2050084964
143	5.29149869669	1.79081444823	-3.50068424846
361	5.26936980899	4.96635236788	-0.303017441113
104	5.2228561079	2.50650057734	-2.71635553056
410	5.19648879536	4.75868681682	-0.437801978542
209	5.18168016392	0.835265166591	-4.34641499733
186	5.16263544211	2.8361718341	-2.32646360801
524	5.15811063733	2.84812321852	-2.30998741881
404	5.11838478652	1.54605187519	-3.57233291133
179	5.09891845461	4.21070249106	-0.888215963557
289	5.04866803883	4.2736555468	-0.775012492024
412	5.04351215047	3.72091033347	-1.322601817
218	5.03686931285	2.00133261815	-3.0355366947
272	5.00521813229	2.95060715086	-2.05461098143
91	4.96219754755	1.024521732	-3.93767581555
512	4.91119011733	3.02673824153	-1.8844518758
75	4.88096559466	3.44791812027	-1.43304747439
169	4.8528752593	1.79266072331	-3.06021453599
240	4.82569811905	0.625058161502	-4.20063995755
141	4.8186009096	4.3667274737	-0.4518734359
47	4.80888832727	3.59340410262	-1.21548422465
490	4.79077384823	1.77026577576	-3.02050807246
550	4.73285631689	3.30057252432	-1.43228379257
468	4.62816726723	1.54899037379	-3.07917689344
172	4.60946464903	2.64644980769	-1.96301484133
182	4.53811965741	3.2714188226	-1.26670083481
415	4.52955224255	1.67093793419	-2.85861430836
213	4.48357370824	0.218512860812	-4.26506084743
251	4.46935826167	3.2051467029	-1.26421155877
522	4.45894951531	3.78900812693	-0.669941388381
138	4.38504195721	3.30592039563	-1.07912156158
474	4.35324964751	1.63284944893	-2.72040019858
540	4.26987107369	0.624961169733	-3.64490990395
337	4.21575571612	3.00799220665	-1.20776350947
257	4.14899925154	0.567460437992	-3.58153881355
100	4.07249265269	2.69651037132	-1.37598228137
561	4.05020562205	2.39513973072	-1.65506589133
206	4.02821753959	2.17444796098	-1.85376957861
113	4.00373948187	0.664407314212	-3.33933216766
197	3.99741591828	2.72353301951	-1.27388289877
510	3.9655449928	1.38972798744	-2.57581700536
137	3.93562121015	2.88431032068	-1.05131088947
414	3.93345652045	3.13613069764	-0.797325822804
228	3.92666621927	0.0	-3.92666621927
7	3.91990704706	2.17248200119	-1.74742504588
557	3.91469949376	0.34350053086	-3.5711989629
523	3.89334677921	0.472097350465	-3.42124942875
106	3.89175034384	3.54198712788	-0.34976321596
548	3.86811573077	3.86811573077	0.0
276	3.8591110985	3.02860265718	-0.830508441327
180	3.85390719033	2.63400051187	-1.21990667846
529	3.84338892073	2.52172086484	-1.32166805589
178	3.8255649871	0.720167868503	-3.1053971186
139	3.82202737147	1.1776286993	-2.64439867217
318	3.8152615422	3.5247879238	-0.290473618396
201	3.7839453098	2.65515720525	-1.12878810455
65	3.78152519851	1.40294706744	-2.37857813106
145	3.76819996457	1.79301439596	-1.97518556861
303	3.74542593242	0.991087256374	-2.75433867604
265	3.71583586775	0.852454546704	-2.86338132105
71	3.7134452911	0.28596515988	-3.42748013122
268	3.70405536479	3.53454465594	-0.16951070885
339	3.69629784663	1.19470426992	-2.50159357671
467	3.69172095022	2.24290302728	-1.44881792294
253	3.68992989449	2.62194240476	-1.06798748973
126	3.63721645851	2.11672768354	-1.52048877498
555	3.53532921129	2.07456368621	-1.46076552508
123	3.44547773687	1.91340549856	-1.53207223831
101	3.44199757911	1.78812979903	-1.65386778009
560	3.40441366504	3.16902651711	-0.235387147931
119	3.39677898082	1.91015877517	-1.48662020566
127	3.38754084049	2.49420186864	-0.893338971854
515	3.36922803613	2.31546483185	-1.05376320428
226	3.35438137561	0.55970099048	-2.79468038513
382	3.32669933591	2.67760637185	-0.649092964065
185	3.3122166787	0.95429730663	-2.35791937207
306	3.31048766488	2.65479065149	-0.655697013393
538	3.29291499291	1.7592563616	-1.53365863131
408	3.28037874226	2.28949003359	-0.990888708666
558	3.27185332488	1.95931103316	-1.31254229172
102	3.26008956491	0.496631633952	-2.76345793096
3	3.2491405432	2.39265910791	-0.856481435287
4	3.24381024984	0.347761005201	-2.89604924464
287	3.23466228268	2.87038496369	-0.364277318988
135	3.2288785407	3.07485456333	-0.154023977371
545	3.21554796504	0.130208326745	-3.0853396383
506	3.19791457198	1.46098251677	-1.73693205521
493	3.184221173	0.795448742165	-2.38877243084
460	3.17209718523	2.76801796477	-0.404079220457
527	3.16049810646	1.31983987878	-1.84065822768
92	3.15721273966	2.02685219986	-1.1303605398
165	3.15499725954	2.93760468877	-0.217392570773
509	3.14717520784	0.581784803907	-2.56539040393
280	3.09901347624	3.08172833501	-0.0172851412307
128	3.08025757476	1.06713705951	-2.01312051525
405	3.0584324179	1.42223377566	-1.63619864224
326	3.05352626929	1.76400669216	-1.28951957714
187	3.00167900344	2.1983309812	-0.803348022241
452	3.00019185729	2.92299593421	-0.0771959230818
521	2.97024277821	0.954342383008	-2.01590039521
88	2.95884011025	0.872263868464	-2.08657624178
19	2.93536045053	2.07517982868	-0.860180621853
531	2.90825156484	1.55098203469	-1.35726953015
60	2.90366002459	1.45871429432	-1.44494573027
37	2.86508677249	0.707637319174	-2.15744945332
376	2.85596280966	1.9562741804	-0.899688629259
285	2.82573357454	2.23747855671	-0.588255017829
279	2.82351836359	1.92008283554	-0.90343552805
99	2.82163093	1.59984223576	-1.22178869424
520	2.81486161925	2.70892469762	-0.105936921633
456	2.79768146626	1.63690563168	-1.16077583458
312	2.78452411025	1.20264886689	-1.58187524336
400	2.77853427187	2.14052779507	-0.6380064768
64	2.77497407465	1.5591314836	-1.21584259105
227	2.75778789255	1.23119930626	-1.52658858628
162	2.75673160762	2.28774811824	-0.468983489389
511	2.74704228462	1.6576993024	-1.08934298223
260	2.72872808409	1.03110913632	-1.69761894776
51	2.72571246306	1.71634178981	-1.00937067325
541	2.7213732254	1.39184291066	-1.32953031474
11	2.71160270048	1.59228156157	-1.11932113891
427	2.7088671942	1.81473406764	-0.894133126567
315	2.70617711885	2.04569970997	-0.660477408878
87	2.67438374455	1.44930733697	-1.22507640758
177	2.66622260369	1.37148602109	-1.2947365826
513	2.66316500919	1.71761793667	-0.945547072519
114	2.63809277773	1.9420871412	-0.696005636529
498	2.63373206747	2.51050860669	-0.12322346078
224	2.63361965174	1.76908148113	-0.864538170611
234	2.61939275553	0.120388731982	-2.49900402355
290	2.60567771469	1.94411598943	-0.66156172526
122	2.59198826099	2.4878340557	-0.104154205292
359	2.58959742052	2.58959742052	0.0
23	2.58080824418	2.1744570671	-0.406351177081
5	2.56881681892	1.45474626166	-1.11407055726
439	2.56513462766	1.83842592151	-0.726708706152
494	2.56248490241	1.72399014858	-0.838494753831
562	2.54236876449	1.68837170479	-0.853997059705
565	2.53286568203	0.811974170998	-1.72089151103
275	2.52805504711	2.04154685614	-0.486508190962
421	2.5213842379	1.19179263728	-1.32959160061
479	2.5149720423	0.00768997800913	-2.50728206429
261	2.5090409985	1.17531271974	-1.33372827876
525	2.50119865022	1.52912296604	-0.972075684182
470	2.49704121743	1.22196680987	-1.27507440756
409	2.49322765323	1.1068559091	-1.38637174413
411	2.45762388728	1.5389357821	-0.918688105178
383	2.45330612935	1.85136869702	-0.601937432327
14	2.43906098939	1.80223061173	-0.636830377658
324	2.39758989833	2.30586666675	-0.0917232315815
338	2.38318231731	1.87821079951	-0.504971517802
52	2.3806830575	2.0292407289	-0.3514423286
321	2.36046053609	0.0	-2.36046053609
216	2.35899906941	0.563275302591	-1.79572376682
292	2.35210841655	1.10161973106	-1.2504886855
347	2.34126596125	2.00503349273	-0.336232468512
340	2.32823293662	1.87902241199	-0.449210524628
358	2.31869890491	1.59987532322	-0.71882358169
195	2.3102250619	1.47241301732	-0.837812044584
53	2.29733709387	1.02986098553	-1.26747610834
254	2.28244627151	0.993291702647	-1.28915456886
553	2.27063508971	1.52570638981	-0.744928699903
330	2.26109244952	2.26109244952	0.0
554	2.2525622443	1.41331688294	-0.839245361356
125	2.25249373103	1.80535446117	-0.447139269862
368	2.2499365793	1.57770773222	-0.67222884708
504	2.23220727306	0.359799389892	-1.87240788317
401	2.1846185654	0.697092792296	-1.48752577311
552	2.16915115333	2.11968801149	-0.0494631418432
508	2.16488948385	0.687724134682	-1.47716534917
519	2.14468334233	1.76557897176	-0.379104370564
514	2.11899659424	1.5266400728	-0.592356521438
501	2.11097967525	0.963981794813	-1.14699788043
288	2.08985412881	2.07817513958	-0.011678989234
115	2.08648238615	0.85594755685	-1.2305348293
76	2.08057397144	1.37064846749	-0.709925503946
544	2.077510515	2.00360945657	-0.0739010584358
406	2.05699902229	0.00697785999091	-2.0500211623
63	2.05679664739	2.05679664739	0.0
364	2.05636036927	2.02128790984	-0.0350724594295
305	2.03159379712	0.524698527784	-1.50689526933
83	2.02938131369	2.02938131369	0.0
482	2.02858532252	1.58864678316	-0.439938539361
6	2.0253581865	1.074760738	-0.950597448506
144	2.02482760084	2.02482760084	0.0
389	2.02371477303	1.7669501239	-0.25676464913
262	1.99752734254	1.92776396806	-0.0697633744836
120	1.99445526243	0.831397292211	-1.16305797022
12	1.98563497208	0.415528682042	-1.57010629003
255	1.97786074277	0.436848940974	-1.5410118018
248	1.96828497569	1.37449931551	-0.593785660183
388	1.96203438789	1.96203438789	0.0
304	1.96132594883	1.77430152353	-0.187024425298
105	1.93687505769	1.70445758497	-0.232417472728
396	1.90531101562	1.90531101562	0.0
96	1.90366338332	1.90366338332	0.0
463	1.88719803473	1.10403377256	-0.78316426217
503	1.87879689052	1.28847460214	-0.590322288383
403	1.85601372154	1.12952454753	-0.726489174002
366	1.84998616044	1.56242755585	-0.287558604589
74	1.84801560919	1.22535044076	-0.622665168426
230	1.83688277173	1.19684740603	-0.640035365701
225	1.83436051093	0.950695828698	-0.883664682228
344	1.83138333087	1.48738928547	-0.343994045393
551	1.82856152361	0.531943323333	-1.29661820027
357	1.82773299366	1.82773299366	0.0
194	1.81848547103	1.79077377253	-0.0277116984971
73	1.80039593425	1.62128387068	-0.179112063571
356	1.79929446901	1.76365830612	-0.035636162889
298	1.79348781713	1.78242228295	-0.0110655341751
407	1.78577535217	0.984906002788	-0.800869349385
378	1.77873411686	1.01935797729	-0.759376139573
374	1.77398739623	1.77398739623	0.0
77	1.76760505585	1.76760505585	0.0
13	1.76006391482	0.940373870977	-0.819690043839
429	1.75379530975	1.72757359151	-0.0262217182399
140	1.74461403138	1.74461403138	0.0
302	1.71708793254	1.23308266176	-0.484005270778
300	1.69157948577	1.55029547182	-0.141284013949
199	1.69058121924	0.299707522382	-1.39087369686
151	1.67756773876	0.943279333024	-0.734288405732
480	1.66385294779	1.38169249756	-0.282160450228
307	1.66333675349	1.66333675349	0.0
313	1.65071353635	0.995915363802	-0.654798172545
488	1.64441446714	0.28764386207	-1.35677060507
392	1.63739942932	1.59302788925	-0.0443715400734
61	1.63369686958	1.01184046997	-0.621856399609
373	1.62522039646	1.46246385828	-0.162756538176
502	1.60724261712	0.671103398755	-0.936139218369
393	1.59884496746	1.14060410311	-0.458240864346
273	1.59584167587	0.15572279123	-1.44011888464
219	1.59460981031	0.668550843023	-0.926058967282
543	1.56903476362	1.28148942321	-0.287545340407
291	1.5670752821	1.5670752821	0.0
62	1.5618197306	0.74378922192	-0.818030508685
537	1.55329321532	1.52404001783	-0.0292531974864
80	1.55321807696	1.23864913816	-0.314568938804
316	1.54233528772	1.51706255849	-0.0252727292331
124	1.54082891113	0.894371547286	-0.646457363846
435	1.52454845397	1.52454845397	0.0
10	1.51743964078	0.0003826206085	-1.51705702017
380	1.49883659899	1.48411913405	-0.0147174649375
189	1.4985366575	1.49315667191	-0.00537998559007
214	1.49071766436	0.68575557849	-0.804962085866
397	1.48325686377	0.876512693906	-0.606744169865
402	1.48266582337	0.715978507969	-0.766687315404
130	1.48074178656	1.33874287172	-0.141998914848
190	1.47813994577	1.15206278499	-0.326077160782
369	1.45396564372	0.709299709319	-0.744665934401
542	1.44818822796	0.575244220465	-0.872944007496
351	1.44582677958	1.00551594165	-0.440310837927
549	1.4426731899	0.679760637835	-0.762912552062
419	1.43067484427	1.43067484427	0.0
433	1.41967099984	0.795343443162	-0.62432755668
556	1.39752897007	0.842708400772	-0.554820569299
42	1.38669108432	0.286363058605	-1.10032802571
107	1.38277055033	1.2813033646	-0.10146718573
465	1.37123139303	1.22760380004	-0.143627592999
428	1.36818264283	0.941116135212	-0.427066507614
345	1.35983558416	0.633999546246	-0.725836037917
26	1.3540366645	0.960035221425	-0.394001443077
320	1.34603691472	1.34603691472	0.0
45	1.32359276855	1.12416932559	-0.199423442955
391	1.32064530101	1.32064530101	0.0
66	1.31373780831	1.31373780831	0.0
252	1.31367595459	1.08687642017	-0.226799534422
343	1.31341208899	1.31341208899	0.0
57	1.29516630464	0.440528753643	-0.854637550998
167	1.29068637773	0.296234634659	-0.994451743074
282	1.28771520606	0.552878830509	-0.734836375555
38	1.28702860198	0.70593603325	-0.58109256873
16	1.28617410607	1.09124659577	-0.194927510294
466	1.28539251604	0.146461666151	-1.13893084988
270	1.28110722585	0.582407246169	-0.698699979683
46	1.28027950337	0.035031754752	-1.24524774862
432	1.28019558102	1.19341366265	-0.0867819183731
420	1.27419518468	0.634546488849	-0.639648695834
33	1.27230578592	0.543951801223	-0.728353984699
242	1.26828752376	1.06854089497	-0.199746628788
215	1.26186730197	0.999832515112	-0.262034786859
461	1.26085070325	0.275248829161	-0.985601874086
442	1.25173195141	0.158120843316	-1.09361110809
266	1.24821195287	1.16872179166	-0.0794901612133
564	1.24610898866	1.16619684184	-0.0799121468165
132	1.24261416252	1.16790862647	-0.0747055360499
133	1.24175123113	0.62471654352	-0.61703468761
198	1.2405171288	1.02452704456	-0.215990084239
147	1.24044595603	1.01147747444	-0.228968481592
246	1.23926597725	0.263703601468	-0.975562375779
84	1.23896474295	1.13300178914	-0.105962953811
259	1.23690567211	1.23690567211	0.0
168	1.23042648208	0.549266342676	-0.681160139404
478	1.22454886553	1.21027999335	-0.014268872187
528	1.19948840661	0.585728945766	-0.613759460847
217	1.19392610436	1.19392610436	0.0
322	1.18647611543	0.742282590557	-0.444193524876
43	1.18570065619	0.780067004931	-0.405633651263
200	1.17460041566	0.562145482166	-0.612454933499
109	1.170758524	0.469451951782	-0.701306572222
455	1.16435537963	0.787262442077	-0.377092937552
112	1.15650697963	0.251558596116	-0.904948383514
375	1.15202565698	1.00211508779	-0.149910569194
243	1.14834775931	0.906588411008	-0.241759348303
72	1.1457423622	1.11014619816	-0.0355961640458
379	1.14065125122	1.14065125122	0.0
56	1.13971583303	1.13695761506	-0.0027582179693
443	1.13819732158	0.755892172864	-0.382305148713
18	1.13711835995	1.13711835995	0.0
325	1.13661140894	1.13661140894	0.0
372	1.13629198623	1.10248131256	-0.033810673664
97	1.1357832899	0.423880844451	-0.711902445449
98	1.1157322581	1.01415235783	-0.101579900273
425	1.11483228938	0.969876093967	-0.144956195415
532	1.11471911624	0.272082451715	-0.842636664523
441	1.10501382557	0.998269457257	-0.106744368313
193	1.08333465517	1.08333465517	0.0
22	1.07504736918	0.452507471634	-0.622539897544
32	1.0686911023	0.541869373811	-0.526821728486
365	1.0681675094	1.0681675094	0.0
362	1.05701420261	0.728864737072	-0.328149465536
436	1.05573816619	1.05214487715	-0.00359328903357
449	1.04608546914	1.00739254644	-0.038692922692
332	1.04249213299	0.699685302887	-0.342806830105
267	1.03640306924	0.573443359449	-0.462959709792
536	1.03480519004	0.499810305792	-0.534994884249
301	1.02938523004	0.700965746141	-0.328419483901
241	1.02407865828	1.02407865828	0.0
329	1.02385623437	1.02385623437	0.0
535	1.02371842401	0.467312253215	-0.556406170793
333	1.02182621317	1.02182621317	0.0
446	1.01103503157	0.662586063938	-0.348448967629
530	1.01090428639	0.592040409602	-0.418863876785
323	1.01060811149	0.914389158784	-0.0962189527097
363	1.00687536783	0.848372166252	-0.158503201573
48	1.00597748282	0.076894066334	-0.929083416489
17	1.00220050932	0.835422047913	-0.16677846141
331	0.994398295322	0.789330690232	-0.20506760509
21	0.994282906709	0.994282906709	0.0
54	0.98947593233	0.688810544754	-0.300665387577
309	0.985824562346	0.985824562346	0.0
533	0.982981594202	0.728987576154	-0.253994018048
239	0.980292379709	0.793906673303	-0.186385706406
471	0.96749389963	0.685449540535	-0.282044359095
9	0.943504292105	0.411036587687	-0.532467704418
256	0.941758203197	0.185710716251	-0.756047486946
395	0.938326878205	0.430430772394	-0.507896105811
82	0.935165260444	0.935165260444	0.0
35	0.934399430539	0.748685727381	-0.185713703158
310	0.932238943346	0.877504045952	-0.0547348973935
121	0.929170257751	0.890842647743	-0.0383276100075
164	0.924039324331	0.404322951438	-0.519716372893
445	0.919816779766	0.695650849393	-0.224165930372
191	0.916737525862	0.807673294125	-0.109064231736
398	0.91607695675	0.451416938649	-0.464660018101
317	0.907715772327	0.907715772327	0.0
350	0.906588779099	0.686053076498	-0.220535702601
371	0.898378868315	0.784340146977	-0.114038721338
477	0.897505135098	0.381755391758	-0.51574974334
15	0.896260294914	0.0982560883003	-0.798004206614
495	0.888496871201	0.888496871201	0.0
39	0.884656685255	0.0145775455751	-0.87007913968
163	0.873053699723	0.621582012583	-0.251471687139
462	0.872316616134	0.81748454002	-0.0548320761145
475	0.85214069721	0.733756894647	-0.118383802562
485	0.849327948978	0.541675294513	-0.307652654465
459	0.846480444234	0.846480444234	0.0
448	0.845690065937	0.333124653713	-0.512565412223
354	0.843573732776	0.843573732776	0.0
417	0.838944791086	0.633023132277	-0.205921658808
450	0.833092009769	0.0	-0.833092009769
36	0.832528077336	0.340722211841	-0.491805865496
152	0.825953066316	0.616019240864	-0.209933825452
563	0.807256433594	0.227324293722	-0.579932139872
534	0.796158353265	0.514902784289	-0.281255568976
399	0.789567034718	0.49591169109	-0.293655343629
496	0.787640718548	0.787640718548	0.0
457	0.786844291326	0.0	-0.786844291326
78	0.78663587161	0.755261878661	-0.0313739929492
464	0.783576214241	0.562254094913	-0.221322119328
69	0.775303301157	0.726960700816	-0.0483426003411
355	0.769460812538	0.769460812538	0.0
334	0.768503777704	0.768503777704	0.0
41	0.758186272374	0.589871945847	-0.168314326527
394	0.757507465578	0.757507465578	0.0
559	0.757321292937	0.687166444445	-0.0701548484925
31	0.756822375469	0.718645872479	-0.0381765029895
489	0.754623378383	0.539693997956	-0.214929380427
297	0.753887579885	0.241678463566	-0.512209116319
341	0.753438532692	0.753438532692	0.0
481	0.741950217269	0.0	-0.741950217269
55	0.729006628581	0.633433854127	-0.0955727744543
30	0.726788079208	0.726788079208	0.0
295	0.724808161054	0.724808161054	0.0
34	0.706410085581	0.168130647217	-0.538279438364
149	0.703218577213	0.478341019517	-0.224877557697
174	0.702454315168	0.658431671058	-0.0440226441095
29	0.69114312197	0.611905541444	-0.0792375805264
110	0.688928668989	0.669861927617	-0.0190667413712
129	0.688833942065	0.495709350004	-0.193124592061
430	0.687031744651	0.370822116907	-0.316209627745
94	0.683714977769	0.165471187193	-0.518243790576
335	0.675694457745	0.675694457745	0.0
49	0.674911572303	0.548577813792	-0.126333758511
271	0.659316451979	0.399644102815	-0.259672349165
487	0.654148155273	0.575899951462	-0.0782482038111
413	0.653587310474	0.329159132146	-0.324428178328
1	0.650301392898	0.443597302103	-0.206704090796
183	0.644311256677	0.588115480378	-0.0561957762985
352	0.642799811523	0.642799811523	0.0
327	0.638200143661	0.0	-0.638200143661
40	0.633556410079	0.292082280689	-0.34147412939
161	0.629532788878	0.49946116745	-0.130071621428
263	0.625121795958	0.0795299134277	-0.54559188253
516	0.61514262764	0.233493024524	-0.381649603116
377	0.615138527311	0.0	-0.615138527311
70	0.611424865404	0.588676387521	-0.0227484778836
454	0.607644912344	0.224264619853	-0.383380292492
203	0.607163214154	0.607163214154	0.0
539	0.607151708765	0.35828740306	-0.248864305705
473	0.606726076699	0.358287358282	-0.248438718417
422	0.605440996141	0.0	-0.605440996141
348	0.599043253261	0.329049389984	-0.269993863278
342	0.598997038347	0.557736469055	-0.0412605692923
250	0.594986786944	0.262914421632	-0.332072365312
346	0.590050704086	0.590050704086	0.0
245	0.584824552767	0.43172066177	-0.153103890998
116	0.574222457597	0.195208209306	-0.379014248292
281	0.563579673135	0.353251391014	-0.210328282122
311	0.553849354684	0.456206269299	-0.0976430853854
491	0.551867012779	0.512454493114	-0.0394125196652
296	0.550328920721	0.550328920721	0.0
505	0.546698646554	0.268299809672	-0.278398836882
469	0.522032561842	0.175887592071	-0.346144969772
387	0.521813235727	0.469872367317	-0.0519408684095
438	0.521547595886	0.166378564412	-0.355169031474
134	0.520745486744	0.0	-0.520745486744
196	0.502934310627	0.104044429811	-0.398889880815
25	0.499001721678	0.4872203924	-0.0117813292783
181	0.495186710217	0.363151515521	-0.132035194696
249	0.494395442974	0.494395442974	0.0
484	0.494019997957	0.167589680742	-0.326430317215
222	0.49284307638	0.238185764029	-0.254657312351
453	0.481345688682	0.0298738031278	-0.451471885554
492	0.478626133497	0.294776470159	-0.183849663338
431	0.478327847721	0.310575820903	-0.167752026818
426	0.470215048453	0.470215048453	0.0
81	0.452952912271	0.352024510751	-0.10092840152
44	0.452222202185	0.119198012868	-0.333024189317
360	0.448058464798	0.219982751838	-0.228075712959
458	0.447681709259	0.283583037737	-0.164098671521
8	0.446077656617	0.446077656617	0.0
418	0.444125429379	0.265169197428	-0.178956231951
117	0.441914653427	0.0224845351968	-0.41943011823
284	0.431596877204	0.431596877204	0.0
336	0.428759724045	0.428759724045	0.0
108	0.42128916306	0.279229180933	-0.142059982126
349	0.411797647571	0.0	-0.411797647571
192	0.397308850378	0.259397762194	-0.137911088184
385	0.396719837641	0.318618847373	-0.0781009902686
142	0.378241876656	0.378241876656	0.0
20	0.371889341507	0.038376614367	-0.33351272714
472	0.371815871299	0.336939568005	-0.0348763032942
308	0.356828235373	0.172645328384	-0.184182906989
93	0.355773881215	0.344267161514	-0.0115067197009
423	0.343444295864	0.0	-0.343444295864
166	0.334168112503	0.334168112503	0.0
207	0.33331840625	0.315648459608	-0.0176699466416
27	0.330824624627	0.291468181565	-0.0393564430618
258	0.330616426188	0.0853371537259	-0.245279272462
50	0.329050193664	0.329050193664	0.0
384	0.32660449901	0.32660449901	0.0
547	0.319840692182	0.254416253387	-0.0654244387947
247	0.308521092673	0.308521092673	0.0
67	0.301025740127	0.190192586063	-0.110833154064
85	0.294197093299	0.08134217331	-0.212854919989
204	0.291788889605	0.0	-0.291788889605
160	0.274954594996	0.274954594996	0.0
319	0.270716959302	0.270716959302	0.0
79	0.268062472526	0.238451644048	-0.0296108284776
118	0.255381198536	0.255381198536	0.0
28	0.244398108897	0.0898124911546	-0.154585617743
437	0.243656511312	0.230024444032	-0.0136320672806
483	0.232758803878	0.183701398692	-0.049057405186
59	0.218605062664	0.106013378757	-0.112591683907
264	0.218501981196	0.213192449159	-0.0053095320368
447	0.196287522906	0.0417303989557	-0.15455712395
434	0.180665711863	0.178800022999	-0.00186568886487
293	0.178596269302	0.178596269302	0.0
269	0.174050764921	0.174050764921	0.0
24	0.17108015674	0.17108015674	0.0
131	0.169893480713	0.061866451915	-0.108027028798
444	0.163312466566	0.0357209236098	-0.127591542956
233	0.161154763521	0.0	-0.161154763521
440	0.153130142392	0.0998923618956	-0.0532377804965
208	0.144739528861	0.144739528861	0.0
424	0.137549555566	0.1332797293	-0.0042698262665
367	0.136079345519	0.0	-0.136079345519
500	0.135268874306	0.0394047250604	-0.095864149246
451	0.114922030729	0.114922030729	0.0
546	0.0985737176588	0.0	-0.0985737176588
416	0.0794466637474	0.033907076374	-0.0455395873734
353	0.0618997975839	0.0618997975839	0.0
58	0.0544972148638	0.0544972148638	0.0
328	0.00805357572992	0.00805357572992	0.0
95	1.52162758931e-15	0.0	-1.52162758931e-15
