# Supplementary material for: Complete mapping of viral escape from neutralizing antibodies
Source: PLoS Pathog. 2017 Mar 13;13(3):e1006271. doi: 10.1371/journal.ppat.1006271 (PMC5363992; doi:10.1371/journal.ppat.1006271)
Supplement: S2 File — This ZIP archive contains the computer code to perform the data analysis described in this manuscript. The analysis is performed by the iPython notebook found in the ZIP archive. (ZIP) [file ppat.1006271.s008.zip › S2_File/differential_selections/L1_avg_H17L19_c2_mutdiffsel.txt]

site	wt	mut	diffsel
148	V	S	6.86627623646
156	G	S	6.8052631687
148	V	T	6.62299690088
146	N	D	6.61702000647
157	K	I	6.51641456028
153	S	G	6.45398993979
157	K	S	6.38336626234
153	S	V	6.37728480988
153	S	I	6.26170967679
158	S	P	6.12683013592
153	S	F	6.10718287238
153	S	K	6.05141348033
238	D	E	5.97018051931
157	K	L	5.94244505321
156	G	H	5.92042891545
154	H	D	5.90017120633
158	S	A	5.85510980386
157	K	F	5.83867543097
158	S	L	5.80030162665
157	K	D	5.78845667826
157	K	V	5.77479788269
153	S	Q	5.77179745558
157	K	Q	5.67105923989
153	S	R	5.65237003225
157	K	T	5.64413728865
171	G	R	5.54731079294
188	E	Q	5.54003014472
156	G	A	5.53857308862
153	S	Y	5.50422270243
154	H	E	5.48283916427
157	K	E	5.4005180669
136	K	A	5.35683358005
153	S	P	5.31589286622
153	S	W	5.29563401544
153	S	H	5.26573824494
157	K	N	5.23435781932
156	G	N	5.21946345644
136	K	D	5.20184066202
158	S	H	5.10288155166
159	S	E	5.08246864551
507	E	D	5.02521144003
414	N	S	4.96628816815
157	K	A	4.73865380947
157	K	M	4.71627130718
289	H	T	4.6690573602
136	K	V	4.61825202764
159	S	D	4.5682961695
526	V	L	4.5344491733
153	S	T	4.36633842804
158	S	N	4.34169587423
136	K	F	4.30486862879
153	S	A	4.29905480223
86	S	H	4.2774604476
158	S	M	4.2740704056
381	Q	K	4.24878466643
277	F	H	4.19307566009
221	N	Y	4.15464034409
157	K	H	4.13501134035
153	S	L	4.12802205476
136	K	T	4.11625532809
157	K	G	4.11568694567
361	I	K	4.06328945432
136	K	M	4.05297898376
486	K	E	4.0095744757
157	K	R	3.95343250507
47	V	I	3.85423271548
157	K	Y	3.84622738879
136	K	L	3.7433657741
154	H	L	3.69391041284
518	G	A	3.6346546781
136	K	N	3.63400720114
173	S	H	3.62992663246
286	A	K	3.61722488867
136	K	H	3.59315531525
156	G	E	3.45356658979
156	G	T	3.45106550418
158	S	T	3.32423301236
136	K	W	3.29437264001
294	K	T	3.23970159817
156	G	Q	3.2144604143
361	I	W	3.17322259632
111	D	E	3.16092322242
136	K	P	3.1402741763
561	C	F	3.11411195089
156	G	L	3.11025477563
2	K	R	3.10231681452
370	Q	L	3.08542338973
153	S	N	3.03308641562
136	K	E	2.95350389429
153	S	M	2.84763671726
154	H	T	2.82014129238
302	I	L	2.81962538416
158	S	R	2.77006975202
150	V	W	2.73836929153
560	Q	S	2.73266081052
156	G	R	2.72037171629
153	S	C	2.71946405283
143	H	L	2.70460210416
165	L	V	2.65419478583
268	W	H	2.63876794763
412	E	V	2.61705625852
148	V	I	2.57337581867
136	K	Q	2.56409010565
155	R	D	2.52921894458
156	G	D	2.51679299289
211	G	P	2.51119573492
239	Q	M	2.4751694036
158	S	Q	2.46665653967
158	S	G	2.42062673606
154	H	Q	2.36821559455
173	S	L	2.33412960356
223	N	S	2.28471827442
286	A	I	2.27391464049
224	R	S	2.24916703689
286	A	V	2.23765065925
125	V	T	2.22539280269
150	V	F	2.22502055057
202	D	T	2.22393592644
75	T	I	2.21744654592
202	D	V	2.19410952924
155	R	Q	2.1722419687
499	T	A	2.15192668338
518	G	F	2.12393364364
154	H	S	2.09401653872
299	Q	L	2.08875987275
106	A	T	2.0479303579
467	S	L	2.03191238087
316	I	L	2.02822072627
382	K	V	2.02255725272
499	T	F	2.00282506678
155	R	G	1.98720787383
64	I	V	1.98666470225
155	R	L	1.96851723335
60	K	R	1.95643329614
136	K	S	1.94872227895
244	N	F	1.89001841948
433	D	S	1.87850870956
519	V	I	1.86221037228
139	S	K	1.82555665391
229	E	T	1.81378160748
448	E	K	1.80787098783
277	F	V	1.80593260267
150	V	T	1.7984270764
155	R	M	1.76144291419
155	R	E	1.75946148067
517	D	N	1.75735321309
61	L	F	1.7498236517
148	V	L	1.74404434615
154	H	C	1.73209472517
244	N	R	1.70142678923
326	T	R	1.70116180865
135	P	H	1.7000318967
158	S	Y	1.67313183535
542	L	A	1.67204834891
173	S	R	1.6545783966
150	V	E	1.63280844751
361	I	V	1.6308852751
338	P	R	1.62975030084
136	K	G	1.60899831892
303	N	S	1.58227206718
404	T	D	1.58046974779
337	I	K	1.5748005125
115	Y	F	1.54096356596
171	G	K	1.53980363981
526	V	S	1.53793156769
497	N	Y	1.5310293714
159	S	R	1.52543966143
73	N	S	1.52533482622
142	N	D	1.51652904033
283	T	I	1.49861684663
268	W	V	1.49817041046
180	S	R	1.47937356192
473	A	T	1.47553833513
132	E	S	1.47124116391
150	V	Q	1.46965114101
278	E	D	1.4631090656
75	T	V	1.4353805489
305	N	D	1.4242503141
277	F	Q	1.41668186644
155	R	W	1.41181857158
289	H	Q	1.4042298534
159	S	T	1.39881794199
468	Q	H	1.38527149982
93	W	C	1.38476481514
536	V	L	1.38134271602
209	S	R	1.37937922897
105	G	V	1.35470589794
548	A	S	1.35135874397
244	N	V	1.34982013258
189	V	I	1.3478581465
158	S	I	1.34646127373
392	T	Y	1.3445568813
197	H	Y	1.33922044683
156	G	M	1.33186925199
230	I	V	1.31507606973
410	G	V	1.31311944126
378	A	V	1.31109891232
392	T	S	1.30957006583
527	Y	T	1.30674372381
359	G	V	1.2960739735
382	K	P	1.29076102921
357	W	C	1.2857870417
377	Y	H	1.28156076772
529	I	S	1.27708051272
136	K	Y	1.27537213721
177	L	H	1.26430274972
386	N	T	1.25793930964
158	S	E	1.22676594839
83	E	K	1.21664129713
141	P	Q	1.21221775406
205	Q	R	1.21164379937
532	I	N	1.19495975947
434	I	V	1.19365093898
356	G	V	1.18360207128
196	H	R	1.18180625165
271	F	L	1.18020954509
125	V	C	1.17922559149
162	R	S	1.17378880104
324	R	S	1.17113149361
138	S	R	1.16366437631
550	S	I	1.16066072121
119	R	G	1.15649167917
299	Q	R	1.15595207956
17	A	T	1.14815825715
201	S	F	1.14807422099
506	S	D	1.14177419166
555	S	L	1.14077609545
425	K	R	1.13382873266
201	S	R	1.12904926619
493	E	A	1.1244711843
289	H	I	1.11764312598
238	D	N	1.11641499784
250	L	V	1.11323743299
468	Q	D	1.10655238241
137	E	D	1.10254568722
318	E	S	1.09877424095
275	R	I	1.09843486575
172	D	Y	1.09693968044
143	H	Q	1.09328918066
391	I	V	1.0867396468
110	G	V	1.08640451912
280	G	D	1.0844493284
7	V	T	1.06328688875
319	C	F	1.05924206995
350	A	S	1.05814299716
251	E	L	1.05470654474
524	M	V	1.04945077209
137	E	H	1.04756139568
74	I	F	1.03417149878
104	N	H	1.03291915655
145	F	W	1.03153466537
171	G	T	1.0285697057
23	G	V	1.02828072569
421	E	K	1.02338023506
364	W	C	1.02040468965
102	S	C	1.01992259156
144	T	I	1.00999010597
156	G	K	1.00757244943
111	D	V	1.00401479439
185	K	L	0.994135394245
86	S	A	0.992248228463
240	H	R	0.982697073101
219	S	G	0.979924208327
106	A	G	0.979405926485
376	G	V	0.976651741135
452	D	Y	0.971704560977
498	G	A	0.969066883758
504	K	N	0.963165016145
254	D	N	0.961123722083
137	E	N	0.951278393626
145	F	M	0.949649517181
292	N	D	0.948899210277
503	P	V	0.948238278756
333	G	V	0.945990253088
76	G	V	0.944844588241
278	E	G	0.943701974402
64	I	R	0.925308791906
155	R	S	0.923976876837
381	Q	A	0.923299873035
240	H	Y	0.922993148209
23	G	C	0.922195306234
266	A	S	0.921729694499
147	G	N	0.919527565686
65	A	V	0.919495257174
150	V	Y	0.906123372026
499	T	N	0.905088674318
115	Y	R	0.903638817125
103	E	S	0.903479213662
422	N	S	0.903206594684
11	A	V	0.898888224695
274	S	G	0.89678200563
250	L	C	0.89654474706
76	G	T	0.894836071101
278	E	Y	0.894482178029
138	S	V	0.88697079516
379	A	S	0.886299157691
476	I	R	0.885961849192
531	A	N	0.885428746808
506	S	W	0.882276716735
274	S	D	0.881189486415
103	E	Q	0.878253603861
274	S	R	0.868887404977
36	I	K	0.864091963011
309	Q	H	0.862468707716
477	G	R	0.861252650541
259	E	D	0.859340099199
270	A	S	0.857956477135
101	N	W	0.857622708876
378	A	T	0.853544203085
141	P	E	0.84847940512
410	G	M	0.846441586876
57	K	V	0.846129349574
222	Y	T	0.846049157676
367	Y	F	0.840863495948
382	K	E	0.839608200716
455	D	L	0.83171065951
455	D	A	0.82780834499
243	M	I	0.824766642856
513	R	S	0.818330721816
173	S	V	0.816171945936
173	S	Q	0.815753420705
106	A	S	0.814821075255
85	D	Y	0.812739640318
150	V	R	0.811207745244
122	L	F	0.808649747044
370	Q	H	0.803820613551
11	A	T	0.802336494527
387	A	S	0.799239429188
154	H	P	0.784640419646
154	H	I	0.783765896037
410	G	R	0.782901217976
230	I	P	0.782105402347
315	T	S	0.781989132784
55	N	D	0.780869872788
229	E	C	0.780260427423
375	S	Y	0.779368626475
243	M	L	0.77837939884
506	S	L	0.778318468945
507	E	V	0.776670068052
238	D	V	0.776482375217
147	G	V	0.772532601263
68	Q	S	0.769976265583
523	S	L	0.769558650056
104	N	E	0.767564072163
471	N	Q	0.766397971437
202	D	Y	0.765461532382
541	V	L	0.763780275266
518	G	E	0.758542142054
152	C	F	0.75844461566
31	D	V	0.756875277636
225	R	K	0.756755155211
129	E	K	0.75014755073
324	R	M	0.74890325034
428	D	L	0.747254955672
90	A	T	0.747169328421
268	W	E	0.746699110091
467	S	C	0.745937416242
474	K	W	0.739214510429
234	P	R	0.736238037626
403	N	K	0.73495876319
511	L	F	0.733684738252
361	I	L	0.732630592096
356	G	R	0.732593481511
139	S	T	0.729701451349
239	Q	V	0.72429255418
220	S	P	0.723271933022
479	G	E	0.722605757529
2	K	I	0.722594142068
164	L	F	0.722239724239
223	N	W	0.720188955238
536	V	A	0.719216583411
347	G	V	0.717356426302
59	C	F	0.714533927014
323	V	A	0.714328152696
174	Y	F	0.713048264483
362	D	Y	0.712418272406
268	W	C	0.712297342691
11	A	I	0.709976754784
299	Q	T	0.709828468569
494	S	A	0.703751917047
49	L	M	0.701209270993
334	L	P	0.699931664836
363	G	V	0.698738608279
427	V	S	0.698649836071
554	C	Y	0.697089770784
545	S	P	0.696486696801
548	A	P	0.69616601617
237	R	I	0.696138090545
403	N	D	0.696057702949
502	Y	L	0.691182978847
224	R	G	0.688450324629
497	N	V	0.687024839175
339	S	V	0.686832469423
485	H	Y	0.686217599053
186	G	V	0.682282819313
7	V	F	0.680062440301
454	H	N	0.678931853872
318	E	G	0.678792052816
87	L	P	0.677639451438
30	T	I	0.674869031719
176	K	N	0.674746422528
140	W	C	0.674648721786
71	K	L	0.67390886236
325	S	I	0.672286194259
160	F	S	0.671926108272
10	Y	H	0.671420241695
63	G	V	0.671108696707
430	G	W	0.670347999154
475	E	K	0.669455915658
515	K	N	0.66689085855
113	I	C	0.665993849554
244	N	T	0.663651062621
136	K	I	0.661095683914
47	V	F	0.660478976159
468	Q	L	0.659185639284
90	A	S	0.658678635204
25	H	Q	0.653696818945
369	H	C	0.653514069219
486	K	S	0.653130272371
165	L	I	0.650834144647
559	L	V	0.650759626206
229	E	A	0.649433939792
154	H	K	0.6482220656
468	Q	R	0.646077873633
408	A	L	0.643020941347
343	R	S	0.642153114619
75	T	H	0.638803322745
427	V	K	0.636337669113
560	Q	H	0.633229678999
343	R	I	0.632081103314
169	K	N	0.630531348237
3	A	W	0.627658415274
257	I	D	0.627462157078
439	A	S	0.624685719647
280	G	V	0.622673343027
80	G	A	0.622341140625
346	F	S	0.620718868427
383	S	I	0.620647969966
236	V	Q	0.618201654237
137	E	K	0.618033760774
213	A	S	0.616446502818
286	A	S	0.615575667352
314	V	H	0.611513847587
337	I	V	0.608477298381
110	G	R	0.608320720227
447	N	T	0.607108072724
4	K	Y	0.606031823008
103	E	D	0.604740310598
153	S	D	0.599718786274
56	G	H	0.599697868828
182	V	L	0.599498524851
159	S	I	0.597427645601
105	G	R	0.597312335251
275	R	N	0.597100331526
277	F	D	0.595794482684
545	S	F	0.593594327851
154	H	M	0.592013452433
146	N	I	0.591673129521
366	G	V	0.588091854739
22	I	M	0.582490906216
367	Y	C	0.581568681884
187	K	A	0.581097410223
52	D	Y	0.578784286803
300	G	R	0.578746263707
209	S	M	0.578280664991
222	Y	S	0.577512889527
354	E	K	0.576537987904
115	Y	S	0.569661097355
105	G	E	0.566445322131
351	G	V	0.563624102651
422	N	T	0.563422751834
395	V	M	0.562875306035
531	A	S	0.556177735891
279	S	P	0.555976672741
9	L	I	0.555886585855
100	P	Y	0.555632806688
339	S	G	0.554525214953
144	T	S	0.554139419842
524	M	P	0.553345396424
77	W	C	0.550802789604
83	E	D	0.550049665224
344	G	C	0.550043753703
507	E	M	0.550030755142
180	S	K	0.549698802386
288	M	Y	0.547808566411
498	G	V	0.547000527958
445	L	Q	0.546287621743
496	R	I	0.545347481782
498	G	S	0.540022911288
248	T	V	0.537788693779
326	T	I	0.535536781293
272	A	S	0.532824158305
304	S	I	0.532686990335
380	D	Y	0.529056755832
293	T	R	0.528208490549
441	L	M	0.525393379676
184	N	R	0.525366783818
502	Y	H	0.525318986061
99	T	Y	0.523477682001
406	F	G	0.523299639181
370	Q	V	0.52324702776
163	N	S	0.523234182469
276	G	H	0.520838085696
357	W	L	0.52007462764
108	Y	D	0.514731610754
229	E	L	0.514328592078
120	E	D	0.510343995477
429	D	Y	0.510296609244
508	E	I	0.507202681517
90	A	V	0.507060530266
155	R	A	0.506801769895
469	L	V	0.505674317766
172	D	P	0.504946155923
456	L	D	0.503851670825
253	G	V	0.503525181838
197	H	I	0.502817331642
238	D	S	0.50269321723
385	Q	T	0.500480936249
68	Q	R	0.49967206092
522	E	S	0.499571605284
542	L	P	0.49685782227
214	Y	D	0.495643954613
72	C	F	0.494861920521
476	I	V	0.494489199159
508	E	K	0.493707533839
19	T	S	0.491791532385
485	H	L	0.490842832231
155	R	K	0.490701298519
148	V	M	0.485981155991
543	L	A	0.485024464915
238	D	G	0.484227411559
133	I	T	0.484166714089
262	G	V	0.482682466164
326	T	K	0.482573255222
347	G	L	0.482230296739
4	K	I	0.479502320284
266	A	V	0.479330140536
429	D	G	0.47917950397
526	V	F	0.478001911877
561	C	L	0.476060881502
65	A	P	0.475862988235
484	Y	H	0.472588814204
139	S	L	0.471349498107
55	N	S	0.471148972937
287	S	P	0.470700921615
415	N	F	0.47035568349
409	V	G	0.46809426341
401	K	V	0.463694365834
38	E	D	0.463652353212
287	S	D	0.460831502503
234	P	S	0.460449827027
116	E	G	0.459315196102
550	S	T	0.459269617079
162	R	N	0.458832857345
123	S	K	0.457112285025
260	A	S	0.457087033098
473	A	S	0.453532194971
411	K	N	0.453318539042
523	S	R	0.453267319575
200	S	I	0.452293341446
211	G	K	0.449906023506
102	S	A	0.448444066293
165	L	P	0.445963684125
521	L	V	0.445802372356
42	A	P	0.44395775889
99	T	P	0.443944000924
510	K	R	0.443611318235
484	Y	W	0.442897355308
90	A	N	0.439520348633
191	V	L	0.438786208436
405	Q	T	0.435053030331
551	F	I	0.435034612901
238	D	A	0.43488418101
467	S	V	0.434601015332
56	G	W	0.433244256976
130	R	I	0.432086288596
553	M	V	0.431291063298
244	N	K	0.430442055403
525	G	W	0.430342302679
369	H	R	0.428607697241
127	S	L	0.42854433668
63	G	E	0.42726201736
70	G	V	0.426226960927
117	E	G	0.426160077757
408	A	Y	0.424462862569
294	K	V	0.422555272155
179	N	S	0.422055016133
564	C	F	0.421358391249
556	N	D	0.419455888045
119	R	M	0.418486343882
441	L	F	0.418443821462
268	W	A	0.418320789109
406	F	Y	0.417614038005
173	S	P	0.416997636044
292	N	H	0.41192365268
3	A	S	0.411893191956
238	D	Y	0.411367646704
241	G	R	0.40902925809
257	I	A	0.407877344514
92	S	T	0.40564447561
408	A	S	0.404446973153
433	D	Y	0.403996969476
315	T	R	0.403884872453
346	F	C	0.403499333261
398	V	I	0.401843265587
123	S	I	0.4008151364
102	S	M	0.399731765964
525	G	V	0.398058026085
291	C	F	0.395964328811
522	E	D	0.395316187528
388	I	L	0.39396323756
303	N	R	0.393773099435
374	G	V	0.393542090291
467	S	I	0.392798439062
107	C	F	0.39238387797
165	L	F	0.391848079828
319	C	R	0.391175930758
345	L	V	0.39002528465
171	G	W	0.387102621563
24	Y	H	0.387001884588
388	I	T	0.386324876641
215	V	F	0.385931910517
555	S	M	0.38577902948
290	E	G	0.384784777294
283	T	F	0.384570334921
101	N	K	0.384485554569
231	A	H	0.384184180354
34	D	Y	0.382391411384
188	E	H	0.382253216384
429	D	M	0.381960892602
493	E	T	0.381934559276
278	E	N	0.38119576804
520	K	N	0.381167541557
45	H	Y	0.380615711758
119	R	S	0.380285393775
238	D	L	0.380099615722
559	L	F	0.378113672735
165	L	Q	0.374850448644
529	I	M	0.373607289913
184	N	K	0.372709871608
2	K	Q	0.372281012663
168	T	V	0.37065008581
330	M	I	0.370267783497
390	G	M	0.368766028429
535	T	L	0.367109628781
533	Y	L	0.365370859451
375	S	L	0.364071842537
34	D	N	0.363799054926
391	I	S	0.363578841301
17	A	V	0.363547840487
293	T	S	0.361553541897
119	R	K	0.360799608428
242	R	S	0.36042198144
150	V	M	0.359409291884
60	K	A	0.359046312231
486	K	N	0.358501353724
526	V	G	0.358077729381
231	A	D	0.355815247478
65	A	S	0.355547545231
57	K	R	0.353386327009
537	A	T	0.352546424175
12	F	S	0.350571178474
508	E	F	0.34992203317
465	V	L	0.349683598259
43	V	L	0.348944540962
538	S	I	0.348934459072
37	L	I	0.347690316474
52	D	E	0.346894734788
138	S	L	0.346290482399
145	F	G	0.342691148221
253	G	F	0.34182513304
504	K	F	0.33922546599
436	T	I	0.339092577517
509	S	P	0.335910861826
138	S	M	0.334380047402
390	G	Q	0.33290817484
315	T	H	0.33271644118
408	A	F	0.329779644102
555	S	F	0.329252148635
96	I	L	0.32892386897
47	V	L	0.32857770365
438	N	D	0.328089969927
39	K	E	0.327881596532
193	W	R	0.326811806757
548	A	E	0.325568594624
454	H	R	0.324980531435
373	Q	K	0.324122295275
301	A	S	0.323791483128
560	Q	K	0.323179000805
230	I	T	0.321553212729
426	K	E	0.321380006955
339	S	A	0.321244227905
401	K	L	0.320533463164
299	Q	C	0.318666941368
276	G	V	0.317890766303
510	K	I	0.316400728613
403	N	S	0.31622382946
548	A	G	0.313511996009
386	N	H	0.313444880405
524	M	S	0.311785555061
191	V	T	0.311497046365
552	W	R	0.311296996983
149	T	I	0.309737951667
4	K	R	0.306576913019
224	R	T	0.306512110034
121	Q	H	0.305904227504
57	K	H	0.3039461362
531	A	L	0.303722593797
329	R	S	0.303655929231
148	V	K	0.303117499014
51	E	G	0.302895238314
551	F	T	0.301614238075
527	Y	E	0.30151733076
341	Q	K	0.300825739569
237	R	H	0.300822184647
145	F	N	0.300469762556
263	N	I	0.299484873921
537	A	S	0.29900440912
211	G	V	0.298981521217
254	D	Y	0.298390652201
66	P	S	0.297980167005
237	R	A	0.297599449477
132	E	G	0.295145345808
156	G	Y	0.294286216485
453	F	L	0.293596242138
429	D	W	0.290195344707
518	G	T	0.290147175914
35	T	I	0.2899216152
338	P	Q	0.289307824113
474	K	V	0.288188668907
154	H	V	0.286108145524
104	N	Y	0.28570549737
494	S	R	0.285252282926
161	Y	H	0.28495763687
225	R	I	0.284131631694
220	S	A	0.28299884764
510	K	Y	0.282874392824
239	Q	L	0.282671512232
202	D	I	0.281915136917
274	S	I	0.281100878717
305	N	K	0.280662209521
428	D	M	0.279530217241
317	G	V	0.278695825099
525	G	E	0.278420439776
173	S	A	0.2771467929
148	V	N	0.275766303908
316	I	T	0.273718426714
535	T	S	0.271692249261
323	V	F	0.271573054067
45	H	D	0.270983137867
565	I	T	0.269870918134
504	K	S	0.26957605522
80	G	V	0.268903927899
92	S	E	0.268318865554
2	K	V	0.267853187412
31	D	Y	0.26763531702
281	I	T	0.266803403833
342	Y	F	0.266442664191
241	G	V	0.266048678112
189	V	F	0.265832662726
89	P	H	0.264123615308
82	P	S	0.262014108879
344	G	V	0.261712799069
318	E	D	0.260967948365
521	L	F	0.260430233619
195	V	L	0.260337061254
106	A	Q	0.256275470128
86	S	D	0.256187643517
201	S	G	0.255667520838
99	T	R	0.255314010922
516	I	V	0.255039201802
306	L	F	0.254502524977
168	T	Y	0.254426903093
122	L	S	0.252836587787
145	F	L	0.252631933319
171	G	Q	0.24899237143
294	K	G	0.248595722152
276	G	R	0.247663829132
11	A	S	0.247125534889
300	G	V	0.246165555175
92	S	L	0.246089365409
393	N	D	0.245827602253
166	W	C	0.245811030013
198	P	S	0.245724249323
417	E	K	0.244869238229
65	A	G	0.243805278563
510	K	N	0.242913788093
115	Y	A	0.241436955273
114	D	A	0.241039320265
93	W	L	0.241022026973
514	E	K	0.240726265501
26	A	S	0.2407113584
39	K	N	0.240700866729
98	E	G	0.240406661029
513	R	G	0.239765865828
299	Q	H	0.239368054988
145	F	S	0.236835224494
535	T	I	0.236224312336
194	G	V	0.235385583212
387	A	V	0.23390592997
68	Q	Y	0.232449114973
426	K	S	0.230382172831
373	Q	E	0.230286054901
419	R	K	0.228725711483
398	V	A	0.225677471641
106	A	V	0.225503050441
141	P	T	0.224072162896
138	S	I	0.223758062201
508	E	D	0.221770672108
209	S	V	0.220874699583
64	I	K	0.220488519116
512	N	C	0.220058560218
554	C	F	0.218434358533
274	S	C	0.217937513746
379	A	E	0.217531250392
285	N	S	0.216884129002
486	K	L	0.216411546145
369	H	L	0.2162585402
373	Q	R	0.216250199577
127	S	P	0.216128951794
411	K	H	0.215670271751
333	G	R	0.214662776576
217	V	A	0.212527389092
297	T	I	0.212131748182
493	E	D	0.211209607966
340	I	V	0.209596371279
107	C	S	0.208958397785
203	E	G	0.208956543015
533	Y	H	0.208015843464
56	G	E	0.20788930486
335	R	I	0.205292326455
340	I	M	0.204637436383
382	K	L	0.204321994
146	N	A	0.204213289082
86	S	E	0.203962429151
242	R	M	0.200278577176
17	A	G	0.199478577261
279	S	F	0.198856060327
149	T	A	0.19806060817
312	H	A	0.197901492874
533	Y	C	0.197224827579
363	G	R	0.196704097709
424	N	S	0.196225212184
69	L	S	0.196006198772
328	L	F	0.195677583889
332	T	I	0.195541168527
195	V	F	0.195170535474
19	T	I	0.194053359428
44	T	S	0.19382262347
29	S	L	0.193648446952
514	E	S	0.193510318586
276	G	T	0.19350067651
468	Q	S	0.193263678383
124	S	P	0.19304601263
248	T	A	0.192438720774
55	N	K	0.190067782436
342	Y	C	0.189925769657
2	K	P	0.189538790331
331	V	I	0.189356237737
82	P	L	0.18842346481
458	V	M	0.188073222029
100	P	S	0.187248992213
132	E	Q	0.187131994863
551	F	E	0.186288783076
555	S	Q	0.186120996335
427	V	L	0.18530510548
115	Y	D	0.183976346254
1	M	I	0.183828116428
78	L	F	0.183058699579
390	G	A	0.182281344826
30	T	N	0.182085658542
125	V	L	0.181703473697
487	C	F	0.181630922232
234	P	K	0.181093719012
314	V	F	0.181038142111
17	A	S	0.180882795203
195	V	I	0.180807966899
244	N	S	0.180192615472
162	R	T	0.179939323889
298	P	L	0.179644522293
459	K	A	0.179226867854
191	V	A	0.178777272268
444	L	P	0.178055153406
290	E	Q	0.178024855199
256	I	L	0.177579522067
376	G	C	0.177577515012
282	I	T	0.176417685456
3	A	E	0.176158117155
562	R	I	0.175482475809
412	E	T	0.175403243994
77	W	L	0.17489161995
335	R	K	0.174294199672
267	P	L	0.17343269053
478	N	S	0.172340115419
370	Q	Y	0.171116880466
320	P	G	0.170882109353
464	K	Q	0.170259540509
18	D	V	0.169596116474
79	L	F	0.167387482765
544	V	F	0.167207641025
506	S	E	0.167116259045
126	S	G	0.166597436679
237	R	G	0.166550977007
408	A	T	0.16496102857
395	V	L	0.164608027674
11	A	F	0.16340965545
212	N	A	0.162699983314
427	V	A	0.162400109456
429	D	N	0.162042815451
509	S	T	0.161854050359
251	E	V	0.160327815249
463	E	P	0.159926064416
139	S	N	0.159174891039
229	E	D	0.15871407517
18	D	Y	0.158642618082
224	R	M	0.1583069165
18	D	A	0.157096737179
156	G	V	0.15606843757
337	I	L	0.155760695587
499	T	H	0.15556585785
53	S	G	0.155149651793
348	A	T	0.15514544395
195	V	G	0.154979996982
157	K	W	0.154879096359
157	K	P	0.154879096359
157	K	C	0.154879096359
183	N	S	0.154657376293
255	T	I	0.153845387385
138	S	F	0.153228169728
92	S	A	0.152637387871
112	L	P	0.151273232269
212	N	S	0.151217140706
552	W	C	0.151181588688
220	S	G	0.149740349731
109	P	T	0.148152400699
143	H	P	0.147429264451
554	C	G	0.147246678833
175	P	F	0.14467901137
97	V	L	0.144304355129
436	T	A	0.143921832553
124	S	Q	0.143591749046
119	R	Y	0.142809053587
2	K	Y	0.14259351972
7	V	D	0.141878753766
188	E	A	0.141435282492
422	N	H	0.141321793407
144	T	K	0.141274273536
31	D	A	0.141266501022
297	T	K	0.139929405224
466	K	E	0.139533888851
350	A	T	0.139492450308
528	Q	P	0.138898320623
396	N	Y	0.138871603534
179	N	D	0.138815694929
156	G	C	0.138633153507
156	G	F	0.138633153507
156	G	I	0.138633153507
156	G	W	0.138633153507
156	G	P	0.138633153507
253	G	D	0.138428901499
430	G	R	0.137879723075
391	I	T	0.137465837191
464	K	R	0.137067142472
272	A	L	0.136745547603
355	G	V	0.136356959223
159	S	N	0.135122987305
285	N	G	0.134791812559
25	H	P	0.134614566731
520	K	H	0.134131678925
378	A	S	0.133703673372
504	K	Q	0.133386145598
440	E	K	0.131580106381
558	S	F	0.130427932454
339	S	F	0.130155651859
340	I	Q	0.130143711476
441	L	S	0.130047051501
291	C	S	0.129331963046
84	C	F	0.128772545142
223	N	I	0.127948936715
204	Q	A	0.127828714062
265	I	K	0.126720527746
487	C	R	0.12669951167
504	K	E	0.126277278832
523	S	T	0.125740698632
94	S	P	0.125092736482
206	S	M	0.123826644636
552	W	L	0.123579054393
267	P	A	0.122613689818
490	E	A	0.122416698216
393	N	G	0.120691984022
206	S	Q	0.120590282261
447	N	I	0.120423767048
446	E	D	0.120335101559
13	V	L	0.119636074111
296	Q	H	0.119372531425
188	E	D	0.118776760773
482	E	G	0.118759596753
334	L	H	0.118735308069
248	T	L	0.118716020747
288	M	N	0.118667130408
235	K	N	0.11808814481
249	L	V	0.117832104301
532	I	R	0.117553004533
514	E	I	0.117478721493
140	W	Y	0.11676126755
172	D	H	0.115057201806
114	D	G	0.115038174759
120	E	Q	0.114921753152
2	K	S	0.114784777269
2	K	E	0.11415395328
131	F	S	0.113110988026
315	T	I	0.112053870602
531	A	T	0.111341345237
72	C	Y	0.111256356149
360	M	L	0.110477711532
495	V	G	0.110311398026
127	S	T	0.110122004516
472	N	S	0.110025802637
502	Y	W	0.10985338566
448	E	A	0.109743513158
448	E	Q	0.109743513158
406	F	I	0.10901552163
146	N	R	0.108983208058
135	P	D	0.108671466557
75	T	S	0.10801075854
559	L	I	0.10774171869
390	G	S	0.106882731319
360	M	I	0.106380153328
394	K	R	0.106133140742
490	E	R	0.106120585786
318	E	R	0.106096252805
515	K	M	0.10569800191
410	G	A	0.105598511743
290	E	M	0.105482213912
505	Y	N	0.105332191506
307	P	S	0.105170771357
77	W	G	0.105029001646
4	K	P	0.104983778493
340	I	T	0.104786887009
72	C	S	0.104177638317
326	T	Q	0.103764344596
528	Q	T	0.103191453928
409	V	M	0.103097144402
447	N	H	0.103040031476
177	L	V	0.102446769634
211	G	H	0.102402046427
505	Y	F	0.10236245812
141	P	A	0.101745973424
277	F	P	0.101597045257
266	A	E	0.101047832591
270	A	D	0.100494405197
512	N	E	0.100395707234
96	I	S	0.100308389257
101	N	H	0.0998588555033
408	A	R	0.099250288697
40	N	I	0.0989911840691
468	Q	P	0.0988758940947
179	N	V	0.0983320624804
476	I	S	0.0981594094995
375	S	H	0.0979954291755
403	N	V	0.097755241993
371	N	D	0.097144950412
19	T	N	0.0969188393305
341	Q	H	0.095727204102
410	G	S	0.0954546573445
405	Q	P	0.0946574425616
102	S	F	0.0928955152482
123	S	T	0.0927783403118
365	Y	D	0.0924890071962
8	L	M	0.09216534887
53	S	Q	0.0918044082415
302	I	R	0.0916287553925
222	Y	C	0.091440824057
291	C	R	0.0913989309626
365	Y	C	0.0911098901927
560	Q	L	0.0910244067474
439	A	G	0.0909363051596
212	N	D	0.090513294635
146	N	W	0.0900981978982
146	N	T	0.0900981978982
146	N	C	0.0900981978982
146	N	S	0.0900981978982
146	N	F	0.0900981978982
146	N	M	0.0900981978982
146	N	H	0.0900981978982
146	N	L	0.0900981978982
561	C	G	0.0889074572422
438	N	S	0.0878222630221
515	K	Q	0.0877126318515
516	I	K	0.0877039736983
424	N	K	0.0876515949547
532	I	F	0.087319090887
490	E	Q	0.0870888320076
205	Q	L	0.0868953082608
29	S	N	0.0860172128782
536	V	D	0.0860166589865
541	V	A	0.0859989297667
77	W	R	0.0856532437961
61	L	S	0.0856257967909
563	I	M	0.08555384469
268	W	S	0.0845175642716
115	Y	I	0.0844679079845
247	W	C	0.0843521627095
458	V	L	0.0842601911395
68	Q	H	0.0842218666369
280	G	C	0.0841926272822
198	P	A	0.0837916099889
435	W	C	0.0836361412839
274	S	E	0.083398531528
402	M	T	0.0832931583609
532	I	D	0.0831676473482
205	Q	T	0.0830205032486
52	D	V	0.0829126921483
488	D	Y	0.0825915728111
249	L	F	0.081803949905
362	D	E	0.0798369805765
370	Q	M	0.0794937440392
62	K	D	0.0788742022458
37	L	V	0.0785006631912
54	H	D	0.0777321584505
527	Y	N	0.0776346863487
29	S	P	0.074835194391
452	D	V	0.0743836591546
16	D	E	0.0742796366144
477	G	V	0.0731309895945
60	K	E	0.072971172792
148	V	E	0.0726631661369
148	V	P	0.0726631661369
148	V	F	0.0726631661369
148	V	W	0.0726631661369
148	V	H	0.0726631661369
148	V	C	0.0726631661369
148	V	Y	0.0726631661369
148	V	Q	0.0726631661369
148	V	D	0.0726631661369
148	V	R	0.0726631661369
148	V	G	0.0726631661369
111	D	Y	0.0722716370295
138	S	A	0.0716213196154
139	S	P	0.0715151993791
297	T	A	0.0711704432426
300	G	E	0.0708300798908
331	V	A	0.0703039943739
383	S	T	0.0691279900085
307	P	L	0.0688152165181
160	F	C	0.0674741770141
371	N	K	0.0664574236555
201	S	I	0.066202486184
227	T	S	0.0656535141225
514	E	A	0.0656309852279
195	V	D	0.0656182461535
99	T	G	0.06554815898
41	V	A	0.065435420908
197	H	R	0.065260479309
298	P	S	0.065054976985
174	Y	H	0.0646116643862
294	K	A	0.0645950475715
206	S	Y	0.0644512663385
158	S	V	0.0643381021584
158	S	C	0.0643381021584
158	S	W	0.0643381021584
158	S	K	0.0643381021584
158	S	D	0.0643381021584
158	S	F	0.0643381021584
553	M	T	0.0639553083642
109	P	R	0.0636341067632
179	N	R	0.0633947379171
527	Y	V	0.0628331693463
75	T	G	0.0625640038705
541	V	W	0.0624574620815
239	Q	K	0.0624030954404
238	D	R	0.0622631969616
123	S	F	0.0610723316915
45	H	P	0.0606596774092
559	L	S	0.0606025609146
410	G	C	0.0598501836321
292	N	T	0.0597647214802
52	D	G	0.0595389444025
441	L	W	0.0586423514084
469	L	F	0.0584793459652
305	N	L	0.0583388058314
232	A	G	0.058296186859
551	F	S	0.0581955205575
410	G	N	0.0576421133921
154	H	G	0.0575618978956
145	F	A	0.0565986510095
403	N	I	0.0565649161585
225	R	H	0.0561133333543
506	S	V	0.0559583022855
272	A	Q	0.0547128219185
45	H	Q	0.0543242204223
439	A	V	0.0535834330674
476	I	Q	0.053140412806
284	S	L	0.0531342352373
31	D	N	0.051518786971
25	H	T	0.0514661725659
404	T	R	0.0511934353125
78	L	I	0.051162337043
550	S	R	0.0508673547004
112	L	F	0.050637026848
125	V	A	0.0504392896855
434	I	M	0.0504335053958
428	D	Y	0.0502163870223
326	T	F	0.0495160182217
140	W	R	0.0493834946777
70	G	A	0.0488667698434
502	Y	G	0.048828454979
90	A	L	0.048793135309
415	N	D	0.047077615029
400	E	D	0.045549196918
45	H	L	0.0455039690943
167	L	Q	0.045107432887
535	T	P	0.044942657222
188	E	Y	0.0447833209623
387	A	T	0.0446683565685
43	V	E	0.0445842710251
154	H	F	0.0437958233644
494	S	I	0.0437541583365
345	L	S	0.0432920903835
212	N	K	0.0427586985686
341	Q	P	0.0425410632046
305	N	Y	0.0424331880647
564	C	R	0.0422066579912
36	I	T	0.0413533605885
261	T	I	0.0413049696063
540	L	P	0.0412491898867
407	T	I	0.0411562656218
46	S	L	0.0410953812935
146	N	P	0.040807416081
322	Y	C	0.0403185495685
206	S	I	0.0401664700905
77	W	S	0.0396828123911
251	E	P	0.039601775696
345	L	G	0.0394987833152
45	H	R	0.0392162008005
56	G	V	0.0385062496777
358	T	A	0.0384967376053
65	A	K	0.0378428215221
37	L	D	0.0378249180466
338	P	S	0.0375843849836
429	D	V	0.0370884674861
530	L	A	0.0370289068991
413	F	L	0.036628085256
327	K	V	0.0360771617648
479	G	V	0.0355758132123
136	K	C	0.0352226481192
136	K	R	0.0352226481192
311	I	M	0.0352154688786
33	V	A	0.0351859122038
64	I	E	0.0343498400074
401	K	N	0.0340896013482
13	V	H	0.033326162364
103	E	T	0.03326537436
426	K	Q	0.0326284034837
512	N	L	0.032483865216
50	L	A	0.0324338213695
277	F	L	0.032342440648
238	D	F	0.0323417323291
238	D	T	0.0323417323291
238	D	W	0.0323417323291
238	D	C	0.0323417323291
238	D	P	0.0323417323291
238	D	M	0.0323417323291
238	D	H	0.0323417323291
238	D	Q	0.0323417323291
238	D	K	0.0323417323291
238	D	I	0.0323417323291
453	F	Y	0.0316422089713
312	H	P	0.0315745205651
199	S	F	0.0313877382265
408	A	P	0.0313857144361
480	C	W	0.030613370616
236	V	M	0.0305271141104
382	K	A	0.0303712630135
491	C	Y	0.0303611730314
370	Q	R	0.0290104231082
519	V	L	0.0288524118495
431	F	Y	0.0286885475064
399	I	T	0.0286784972787
457	N	H	0.0284425057902
457	N	K	0.027734555636
482	E	D	0.0276900333895
40	N	H	0.0274585130328
281	I	L	0.0273958601783
214	Y	C	0.026575796002
472	N	K	0.0260655232851
379	A	T	0.0260219325521
316	I	M	0.0257265509031
110	G	E	0.0249854085895
198	P	L	0.0239264295675
337	I	M	0.0237132840383
32	T	I	0.0236720686258
395	V	Q	0.02318824351
59	C	R	0.0230966099847
527	Y	D	0.0230280715988
438	N	T	0.0222970277815
16	D	G	0.0222267043517
274	S	H	0.0220898567424
532	I	S	0.0220456651504
5	L	W	0.0218414784017
560	Q	E	0.0212338299926
5	L	A	0.0211057756445
392	T	I	0.0210919683417
364	W	R	0.0209959138383
361	I	H	0.0201832724649
361	I	R	0.0201832724649
361	I	S	0.0201832724649
361	I	M	0.0201832724649
361	I	N	0.0201832724649
361	I	E	0.0201832724649
361	I	D	0.0201832724649
361	I	P	0.0201832724649
361	I	Q	0.0201832724649
361	I	C	0.0201832724649
361	I	T	0.0201832724649
361	I	Y	0.0201832724649
361	I	G	0.0201832724649
361	I	A	0.0201832724649
554	C	S	0.0201668140643
489	N	H	0.0198328653432
525	G	R	0.0197587709246
23	G	D	0.0197163132565
418	K	E	0.0196764599951
200	S	C	0.0196745147678
422	N	G	0.0195206409949
232	A	M	0.0195107065829
366	G	A	0.0194104809698
183	N	D	0.0190055071305
21	C	F	0.0188021319757
30	T	A	0.0187008434921
260	A	T	0.018520552564
5	L	V	0.0181736173067
48	N	I	0.0181028237178
367	Y	N	0.0180145194062
39	K	M	0.0178824183701
227	T	R	0.0177804107778
413	F	W	0.0170748718787
240	H	F	0.0165274373661
507	E	C	0.0164393232659
507	E	F	0.0164393232659
507	E	H	0.0164393232659
208	Y	S	0.0164297908987
458	V	A	0.0164226853299
16	D	Y	0.0163891127255
206	S	C	0.016202424568
234	P	A	0.015712015974
135	P	A	0.0155525359049
12	F	C	0.0151171409228
240	H	V	0.015099718863
407	T	K	0.015083109975
491	C	S	0.0148472040581
277	F	K	0.0145286050015
297	T	P	0.0144890041702
87	L	Q	0.0140534115965
141	P	L	0.0139229063788
241	G	W	0.0138351087933
129	E	V	0.0136465937231
550	S	N	0.013380493963
504	K	W	0.0133650151889
465	V	E	0.0131776636895
3	A	R	0.0130678549475
515	K	R	0.0128612670425
392	T	A	0.0128486900736
328	L	S	0.012692530653
91	R	G	0.0126359366645
266	A	T	0.0126152554545
27	N	S	0.0125983432329
3	A	F	0.012535716164
33	V	L	0.0125189873719
440	E	D	0.0124234624195
73	N	I	0.0124116643908
41	V	E	0.0121721265876
361	I	F	0.0119987581612
59	C	S	0.0118743849936
224	R	C	0.0117491160417
526	V	C	0.0117357915898
526	V	T	0.0117357915898
526	V	D	0.0117357915898
526	V	E	0.0117357915898
526	V	H	0.0117357915898
526	V	I	0.0117357915898
526	V	N	0.0117357915898
526	V	W	0.0117357915898
526	V	Q	0.0117357915898
524	M	T	0.01154520505
188	E	W	0.0113626903214
188	E	F	0.0113626903214
188	E	I	0.0113626903214
188	E	M	0.0113626903214
188	E	N	0.0113626903214
188	E	C	0.0113626903214
528	Q	L	0.010862786102
252	P	R	0.0107778031364
381	Q	W	0.0106300413433
381	Q	S	0.0106300413433
381	Q	F	0.0106300413433
381	Q	P	0.0106300413433
381	Q	T	0.0106300413433
381	Q	N	0.0106300413433
381	Q	E	0.0106300413433
381	Q	D	0.0106300413433
381	Q	M	0.0106300413433
381	Q	G	0.0106300413433
381	Q	C	0.0106300413433
381	Q	I	0.0106300413433
548	A	M	0.0106233677778
548	A	C	0.0106233677778
548	A	D	0.0106233677778
548	A	F	0.0106233677778
548	A	I	0.0106233677778
548	A	K	0.0106233677778
548	A	L	0.0106233677778
548	A	N	0.0106233677778
548	A	Y	0.0106233677778
548	A	W	0.0106233677778
548	A	V	0.0106233677778
548	A	H	0.0106233677778
548	A	R	0.0106233677778
548	A	Q	0.0106233677778
548	A	T	0.0106233677778
44	T	A	0.010490325422
87	L	V	0.010006309317
18	D	E	0.00969826162
155	R	H	0.0089470025843
155	R	F	0.0089470025843
155	R	C	0.0089470025843
155	R	P	0.0089470025843
335	R	T	0.00889782877275
159	S	L	0.00886515118383
159	S	K	0.00886515118383
159	S	F	0.00886515118383
159	S	H	0.00886515118383
159	S	W	0.00886515118383
159	S	C	0.00886515118383
159	S	Y	0.00886515118383
159	S	M	0.00886515118383
159	S	V	0.00886515118383
159	S	P	0.00886515118383
134	F	V	0.0088630243552
210	N	D	0.0088443101851
218	A	Q	0.008780206008
339	S	C	0.0085353828362
139	S	F	0.00818049089529
134	F	C	0.00798820241559
11	A	Y	0.00709758521308
508	E	G	0.0069350875423
171	G	H	0.00681935401085
171	G	P	0.00681935401085
171	G	A	0.00681935401085
171	G	Y	0.00681935401085
171	G	M	0.00681935401085
171	G	C	0.00681935401085
168	T	S	0.00675534854718
265	I	R	0.00666246016871
16	D	V	0.00620711161078
294	K	E	0.005871643656
277	F	C	0.00516191655364
176	K	E	0.0047438287905
496	R	T	0.0046899212797
128	L	I	0.0043922692545
514	E	L	0.0043881670186
86	S	W	0.00424331094338
86	S	C	0.00424331094338
86	S	K	0.00424331094338
86	S	G	0.00424331094338
86	S	V	0.00424331094338
86	S	F	0.00424331094338
86	S	N	0.00424331094338
47	V	K	0.00423629675435
47	V	Q	0.00423629675435
47	V	D	0.00423629675435
47	V	H	0.00423629675435
47	V	E	0.00423629675435
47	V	C	0.00423629675435
47	V	T	0.00423629675435
47	V	S	0.00423629675435
47	V	M	0.00423629675435
47	V	N	0.00423629675435
47	V	W	0.00423629675435
47	V	P	0.00423629675435
47	V	G	0.00423629675435
173	S	M	0.00413834292654
173	S	C	0.00413834292654
173	S	K	0.00413834292654
173	S	W	0.00413834292654
173	S	I	0.00413834292654
289	H	C	0.00396843807385
289	H	L	0.00396843807385
289	H	V	0.00396843807385
289	H	M	0.00396843807385
289	H	P	0.00396843807385
289	H	W	0.00396843807385
289	H	E	0.00396843807385
289	H	K	0.00396843807385
414	N	M	0.00387509478297
414	N	C	0.00387509478297
414	N	A	0.00387509478297
414	N	W	0.00387509478297
414	N	Y	0.00387509478297
414	N	R	0.00387509478297
414	N	V	0.00387509478297
414	N	P	0.00387509478297
414	N	T	0.00387509478297
414	N	D	0.00387509478297
414	N	L	0.00387509478297
414	N	E	0.00387509478297
414	N	F	0.00387509478297
414	N	H	0.00387509478297
414	N	I	0.00387509478297
414	N	Q	0.00387509478297
490	E	P	0.00382590351165
6	L	P	0.00350569642648
217	V	G	0.0030309168119
286	A	W	0.00302977691946
286	A	M	0.00302977691946
286	A	F	0.00302977691946
286	A	D	0.00302977691946
286	A	P	0.00302977691946
286	A	Y	0.00302977691946
286	A	N	0.00302977691946
518	G	D	0.00269399322741
518	G	N	0.00269399322741
518	G	C	0.00269399322741
518	G	W	0.00269399322741
457	N	D	0.00253643634
2	K	W	0.00250463687222
2	K	G	0.00250463687222
2	K	A	0.00250463687222
2	K	D	0.00250463687222
2	K	F	0.00250463687222
495	V	I	0.0024819334595
357	W	D	0.00240070871287
357	W	I	0.00240070871287
357	W	P	0.00240070871287
357	W	N	0.00240070871287
357	W	Q	0.00240070871287
357	W	R	0.00240070871287
357	W	T	0.00240070871287
357	W	M	0.00240070871287
357	W	V	0.00240070871287
357	W	S	0.00240070871287
357	W	K	0.00240070871287
357	W	Y	0.00240070871287
357	W	H	0.00240070871287
357	W	G	0.00240070871287
357	W	F	0.00240070871287
357	W	E	0.00240070871287
357	W	A	0.00240070871287
486	K	P	0.00237509669997
486	K	G	0.00237509669997
486	K	C	0.00237509669997
486	K	D	0.00237509669997
486	K	F	0.00237509669997
486	K	H	0.00237509669997
486	K	M	0.00237509669997
486	K	W	0.00237509669997
499	T	P	0.00211741167575
499	T	Y	0.00211741167575
499	T	C	0.00211741167575
499	T	W	0.00211741167575
460	N	I	0.00211682463433
221	N	E	0.00205391029345
221	N	Q	0.00205391029345
221	N	F	0.00205391029345
221	N	M	0.00205391029345
221	N	W	0.00205391029345
221	N	P	0.00205391029345
221	N	C	0.00205391029345
526	V	R	0.00189705887819
111	D	P	0.00166817109842
111	D	Q	0.00166817109842
111	D	W	0.00166817109842
111	D	L	0.00166817109842
111	D	K	0.00166817109842
111	D	R	0.00166817109842
111	D	C	0.00166817109842
111	D	M	0.00166817109842
111	D	A	0.00166817109842
111	D	I	0.00166817109842
523	S	A	0.00156907802411
561	C	W	0.0014950787935
561	C	H	0.0014950787935
561	C	Y	0.0014950787935
561	C	E	0.0014950787935
561	C	V	0.0014950787935
561	C	N	0.0014950787935
561	C	S	0.0014950787935
561	C	K	0.0014950787935
561	C	T	0.0014950787935
561	C	D	0.0014950787935
561	C	P	0.0014950787935
268	W	M	0.00144793921149
268	W	Y	0.00144793921149
268	W	Q	0.00144793921149
268	W	I	0.00144793921149
268	W	K	0.00144793921149
268	W	P	0.00144793921149
268	W	D	0.00144793921149
268	W	F	0.00144793921149
268	W	N	0.00144793921149
244	N	E	0.00142612385256
244	N	W	0.00142612385256
244	N	H	0.00142612385256
244	N	P	0.00142612385256
244	N	M	0.00142612385256
244	N	C	0.00142612385256
244	N	G	0.00142612385256
230	I	S	0.00137245393483
230	I	K	0.00137245393483
230	I	Q	0.00137245393483
230	I	N	0.00137245393483
230	I	G	0.00137245393483
230	I	D	0.00137245393483
230	I	E	0.00137245393483
230	I	R	0.00137245393483
230	I	Y	0.00137245393483
230	I	H	0.00137245393483
230	I	M	0.00137245393483
230	I	W	0.00137245393483
230	I	A	0.00137245393483
224	R	V	0.00116986373444
224	R	L	0.00116986373444
224	R	E	0.00116986373444
224	R	D	0.00116986373444
224	R	A	0.00116986373444
224	R	F	0.00116986373444
224	R	I	0.00116986373444
224	R	Y	0.00116986373444
224	R	P	0.00116986373444
224	R	N	0.00116986373444
410	G	I	0.00115779313987
410	G	E	0.00115779313987
410	G	Y	0.00115779313987
410	G	K	0.00115779313987
410	G	W	0.00115779313987
410	G	F	0.00115779313987
410	G	H	0.00115779313987
410	G	L	0.00115779313987
64	I	C	0.0011491933428
64	I	F	0.0011491933428
64	I	P	0.0011491933428
64	I	G	0.0011491933428
64	I	N	0.0011491933428
64	I	Q	0.0011491933428
64	I	S	0.0011491933428
64	I	Y	0.0011491933428
64	I	W	0.0011491933428
64	I	D	0.0011491933428
106	A	R	0.0011487558647
106	A	M	0.0011487558647
106	A	C	0.0011487558647
106	A	L	0.0011487558647
106	A	N	0.0011487558647
106	A	K	0.0011487558647
106	A	D	0.0011487558647
106	A	W	0.0011487558647
106	A	H	0.0011487558647
106	A	Y	0.0011487558647
93	W	I	0.00110866792834
93	W	E	0.00110866792834
93	W	A	0.00110866792834
93	W	D	0.00110866792834
93	W	H	0.00110866792834
93	W	F	0.00110866792834
93	W	Q	0.00110866792834
93	W	N	0.00110866792834
93	W	G	0.00110866792834
93	W	K	0.00110866792834
93	W	V	0.00110866792834
93	W	P	0.00110866792834
93	W	T	0.00110866792834
93	W	M	0.00110866792834
93	W	Y	0.00110866792834
278	E	C	0.00110123967318
278	E	M	0.00110123967318
278	E	I	0.00110123967318
278	E	Q	0.00110123967318
75	T	M	0.00106771199982
75	T	R	0.00106771199982
75	T	Y	0.00106771199982
75	T	K	0.00106771199982
75	T	C	0.00106771199982
75	T	W	0.00106771199982
75	T	D	0.00106771199982
75	T	Q	0.00106771199982
75	T	E	0.00106771199982
75	T	F	0.00106771199982
75	T	A	0.00106771199982
202	D	M	0.0010650875162
202	D	S	0.0010650875162
202	D	W	0.0010650875162
202	D	K	0.0010650875162
202	D	C	0.0010650875162
202	D	P	0.0010650875162
202	D	R	0.0010650875162
202	D	F	0.0010650875162
202	D	A	0.0010650875162
294	K	F	0.00104915887893
294	K	Y	0.00104915887893
294	K	P	0.00104915887893
294	K	I	0.00104915887893
294	K	M	0.00104915887893
294	K	C	0.00104915887893
382	K	W	0.000992831223968
382	K	F	0.000992831223968
382	K	C	0.000992831223968
382	K	M	0.000992831223968
382	K	N	0.000992831223968
382	K	Q	0.000992831223968
382	K	H	0.000992831223968
382	K	I	0.000992831223968
382	K	G	0.000992831223968
382	K	D	0.000992831223968
382	K	Y	0.000992831223968
382	K	T	0.000992831223968
382	K	S	0.000992831223968
370	Q	P	0.000981598725474
370	Q	F	0.000981598725474
370	Q	G	0.000981598725474
370	Q	D	0.000981598725474
60	K	M	0.000960431098976
60	K	L	0.000960431098976
60	K	G	0.000960431098976
60	K	F	0.000960431098976
60	K	Q	0.000960431098976
60	K	D	0.000960431098976
60	K	C	0.000960431098976
60	K	I	0.000960431098976
60	K	H	0.000960431098976
60	K	P	0.000960431098976
60	K	W	0.000960431098976
60	K	V	0.000960431098976
302	I	W	0.000954708130636
302	I	A	0.000954708130636
302	I	S	0.000954708130636
302	I	N	0.000954708130636
302	I	C	0.000954708130636
302	I	Q	0.000954708130636
302	I	G	0.000954708130636
302	I	D	0.000954708130636
302	I	K	0.000954708130636
302	I	P	0.000954708130636
302	I	E	0.000954708130636
302	I	Y	0.000954708130636
302	I	H	0.000954708130636
302	I	F	0.000954708130636
165	L	K	0.000948536352108
165	L	T	0.000948536352108
165	L	M	0.000948536352108
165	L	Y	0.000948536352108
165	L	W	0.000948536352108
165	L	C	0.000948536352108
165	L	R	0.000948536352108
165	L	N	0.000948536352108
11	A	H	0.000902459508143
11	A	M	0.000902459508143
11	A	C	0.000902459508143
11	A	Q	0.000902459508143
11	A	K	0.000902459508143
11	A	D	0.000902459508143
11	A	G	0.000902459508143
11	A	N	0.000902459508143
470	K	R	0.000883813047631
560	Q	W	0.000880629563286
560	Q	N	0.000880629563286
560	Q	G	0.000880629563286
560	Q	I	0.000880629563286
560	Q	D	0.000880629563286
560	Q	F	0.000880629563286
560	Q	C	0.000880629563286
560	Q	M	0.000880629563286
560	Q	P	0.000880629563286
560	Q	A	0.000880629563286
560	Q	Y	0.000880629563286
337	I	W	0.000850589028305
337	I	G	0.000850589028305
337	I	P	0.000850589028305
337	I	C	0.000850589028305
337	I	Y	0.000850589028305
337	I	E	0.000850589028305
337	I	D	0.000850589028305
239	Q	G	0.000805906297815
239	Q	P	0.000805906297815
239	Q	D	0.000805906297815
239	Q	A	0.000805906297815
239	Q	C	0.000805906297815
239	Q	N	0.000805906297815
239	Q	R	0.000805906297815
239	Q	Y	0.000805906297815
239	Q	S	0.000805906297815
239	Q	E	0.000805906297815
239	Q	F	0.000805906297815
239	Q	W	0.000805906297815
239	Q	I	0.000805906297815
239	Q	T	0.000805906297815
87	L	R	0.000783921432849
87	L	W	0.000783921432849
87	L	S	0.000783921432849
87	L	K	0.000783921432849
87	L	A	0.000783921432849
87	L	E	0.000783921432849
87	L	T	0.000783921432849
87	L	Y	0.000783921432849
87	L	D	0.000783921432849
87	L	H	0.000783921432849
87	L	F	0.000783921432849
87	L	N	0.000783921432849
87	L	G	0.000783921432849
87	L	C	0.000783921432849
150	V	P	0.000775914614554
150	V	H	0.000775914614554
150	V	N	0.000775914614554
150	V	C	0.000775914614554
150	V	K	0.000775914614554
150	V	D	0.000775914614554
150	V	G	0.000775914614554
125	V	G	0.000773765812781
125	V	P	0.000773765812781
125	V	R	0.000773765812781
125	V	H	0.000773765812781
125	V	W	0.000773765812781
125	V	N	0.000773765812781
125	V	Q	0.000773765812781
125	V	Y	0.000773765812781
125	V	D	0.000773765812781
125	V	E	0.000773765812781
125	V	M	0.000773765812781
125	V	F	0.000773765812781
125	V	K	0.000773765812781
125	V	S	0.000773765812781
172	D	I	0.000757061152597
172	D	L	0.000757061152597
172	D	A	0.000757061152597
172	D	M	0.000757061152597
172	D	V	0.000757061152597
172	D	W	0.000757061152597
172	D	T	0.000757061152597
172	D	R	0.000757061152597
172	D	K	0.000757061152597
172	D	C	0.000757061152597
172	D	F	0.000757061152597
172	D	Q	0.000757061152597
172	D	S	0.000757061152597
519	V	G	0.000724428054338
519	V	Y	0.000724428054338
519	V	H	0.000724428054338
519	V	W	0.000724428054338
519	V	R	0.000724428054338
519	V	Q	0.000724428054338
519	V	F	0.000724428054338
519	V	P	0.000724428054338
519	V	N	0.000724428054338
519	V	K	0.000724428054338
519	V	E	0.000724428054338
519	V	D	0.000724428054338
519	V	S	0.000724428054338
519	V	C	0.000724428054338
378	A	N	0.000709660344126
378	A	M	0.000709660344126
378	A	D	0.000709660344126
378	A	F	0.000709660344126
378	A	K	0.000709660344126
378	A	I	0.000709660344126
378	A	R	0.000709660344126
378	A	C	0.000709660344126
378	A	W	0.000709660344126
378	A	Y	0.000709660344126
378	A	P	0.000709660344126
378	A	G	0.000709660344126
378	A	Q	0.000709660344126
378	A	H	0.000709660344126
378	A	L	0.000709660344126
189	V	H	0.000670042809882
189	V	T	0.000670042809882
189	V	M	0.000670042809882
189	V	N	0.000670042809882
189	V	L	0.000670042809882
189	V	C	0.000670042809882
189	V	S	0.000670042809882
189	V	R	0.000670042809882
189	V	W	0.000670042809882
189	V	Y	0.000670042809882
189	V	K	0.000670042809882
189	V	E	0.000670042809882
189	V	G	0.000670042809882
189	V	P	0.000670042809882
189	V	Q	0.000670042809882
542	L	K	0.000661545557955
542	L	C	0.000661545557955
542	L	Y	0.000661545557955
542	L	W	0.000661545557955
542	L	T	0.000661545557955
542	L	S	0.000661545557955
542	L	E	0.000661545557955
542	L	D	0.000661545557955
542	L	N	0.000661545557955
542	L	H	0.000661545557955
542	L	Q	0.000661545557955
542	L	R	0.000661545557955
429	D	E	0.000656143773184
429	D	L	0.000656143773184
429	D	F	0.000656143773184
429	D	C	0.000656143773184
429	D	P	0.000656143773184
429	D	I	0.000656143773184
429	D	S	0.000656143773184
429	D	H	0.000656143773184
429	D	A	0.000656143773184
429	D	T	0.000656143773184
429	D	K	0.000656143773184
429	D	Q	0.000656143773184
299	Q	W	0.000620884684328
299	Q	M	0.000620884684328
299	Q	G	0.000620884684328
141	P	F	0.000619615822017
141	P	M	0.000619615822017
141	P	G	0.000619615822017
141	P	I	0.000619615822017
141	P	Y	0.000619615822017
141	P	D	0.000619615822017
141	P	W	0.000619615822017
141	P	K	0.000619615822017
141	P	R	0.000619615822017
141	P	N	0.000619615822017
141	P	C	0.000619615822017
73	N	E	0.000605297934107
73	N	R	0.000605297934107
73	N	V	0.000605297934107
73	N	M	0.000605297934107
73	N	P	0.000605297934107
73	N	G	0.000605297934107
73	N	W	0.000605297934107
73	N	T	0.000605297934107
73	N	L	0.000605297934107
73	N	F	0.000605297934107
73	N	Y	0.000605297934107
73	N	A	0.000605297934107
73	N	H	0.000605297934107
73	N	C	0.000605297934107
73	N	D	0.000605297934107
338	P	C	0.000593325933726
338	P	W	0.000593325933726
338	P	G	0.000593325933726
338	P	I	0.000593325933726
338	P	K	0.000593325933726
338	P	V	0.000593325933726
338	P	M	0.000593325933726
338	P	F	0.000593325933726
338	P	N	0.000593325933726
338	P	E	0.000593325933726
338	P	Y	0.000593325933726
338	P	D	0.000593325933726
105	G	L	0.000568052908241
105	G	M	0.000568052908241
105	G	D	0.000568052908241
105	G	C	0.000568052908241
105	G	F	0.000568052908241
105	G	N	0.000568052908241
105	G	H	0.000568052908241
105	G	P	0.000568052908241
105	G	I	0.000568052908241
105	G	A	0.000568052908241
105	G	W	0.000568052908241
105	G	Y	0.000568052908241
105	G	T	0.000568052908241
105	G	K	0.000568052908241
105	G	Q	0.000568052908241
229	E	N	0.000555828578377
229	E	M	0.000555828578377
229	E	Q	0.000555828578377
229	E	I	0.000555828578377
229	E	W	0.000555828578377
229	E	R	0.000555828578377
229	E	P	0.000555828578377
468	Q	F	0.000531884553771
468	Q	E	0.000531884553771
468	Q	W	0.000531884553771
468	Q	G	0.000531884553771
468	Q	Y	0.000531884553771
468	Q	N	0.000531884553771
468	Q	K	0.000531884553771
468	Q	A	0.000531884553771
536	V	P	0.000530882317081
536	V	T	0.000530882317081
536	V	E	0.000530882317081
536	V	W	0.000530882317081
536	V	Y	0.000530882317081
536	V	Q	0.000530882317081
536	V	F	0.000530882317081
536	V	R	0.000530882317081
536	V	C	0.000530882317081
536	V	S	0.000530882317081
536	V	M	0.000530882317081
536	V	H	0.000530882317081
536	V	N	0.000530882317081
536	V	G	0.000530882317081
536	V	K	0.000530882317081
143	H	K	0.000530633995641
143	H	R	0.000530633995641
[truncated: 9,301 more rows]
