# Supplementary material for: Complete mapping of viral escape from neutralizing antibodies
Source: PLoS Pathog. 2017 Mar 13;13(3):e1006271. doi: 10.1371/journal.ppat.1006271 (PMC5363992; doi:10.1371/journal.ppat.1006271)
Supplement: S2 File — This ZIP archive contains the computer code to perform the data analysis described in this manuscript. The analysis is performed by the iPython notebook found in the ZIP archive. (ZIP) [file ppat.1006271.s008.zip › S2_File/differential_selections/L1_avg_H17L19_c2_sitediffsel.txt]

site	abs_diffsel	positive_diffsel	negative_diffsel
153	87.0630516462	86.050557353	-1.01249429311
157	84.1641488681	84.1641488681	0.0
136	56.1384320323	56.1384320323	0.0
158	47.1148631085	47.1148631085	0.0
156	45.4332027453	45.4332027453	0.0
154	30.6658349524	27.2874966347	-3.37833831764
175	26.7689741671	0.14467901137	-26.6242951557
148	20.1329760767	19.6708530886	-0.462122988086
150	19.7928880865	11.9464483185	-7.84643976806
173	17.0803776582	9.96539614285	-7.11498151535
155	16.9121740761	15.5471769425	-1.36499713362
159	14.4206981503	13.3962245632	-1.02447358716
170	13.2278021691	0.0	-13.2278021691
518	13.2222265009	6.81805361262	-6.40417288826
277	12.7664072557	8.16511461934	-4.60129263637
286	12.5189163668	8.76557429419	-3.75334207263
171	12.4837694118	8.79269525551	-3.69107415628
232	12.4448613458	0.0778068934419	-12.3670544524
499	12.4026981334	5.22387592904	-7.17882220435
146	11.6569301982	8.2834826324	-3.37344756576
497	11.4493438854	2.21805421057	-9.23128967483
176	11.3753388554	0.679490251319	-10.695848604
474	11.1024754323	1.02740317934	-10.075072253
238	10.4620304848	10.4620304848	0.0
507	10.3607810374	6.40123023302	-3.95955080433
390	9.96866135141	0.990838279414	-8.97782307199
220	9.92690217118	1.15601113039	-8.77089104079
361	9.89459249051	9.89459249051	0.0
289	9.76150669725	7.22267784417	-2.53882885308
223	9.42468284572	3.13285616638	-6.29182667934
229	9.06776811481	3.92040944199	-5.14735867282
221	8.81843671191	4.16901771614	-4.64941899576
299	8.77821287411	4.5144380713	-4.26377480282
526	8.59272440093	7.01597956543	-1.5767448355
113	8.53601653968	0.665993849554	-7.87002269013
231	8.51939283323	0.739999427833	-7.7793934054
244	8.49459106048	6.22553394175	-2.26905711873
211	8.30509553156	3.36282885738	-4.94226667418
2	7.93390327838	5.03863938162	-2.89526389676
237	7.89495376351	1.46111070168	-6.43384306183
209	7.52580883858	2.17853459355	-5.34727424503
294	7.50929200135	3.98761423698	-3.52167776437
468	7.48838306776	4.09348204405	-3.39490102371
86	7.44755079829	5.75956192533	-1.68798887295
188	7.43348667434	6.29545486726	-1.13803180708
303	7.41727485474	1.97746955553	-5.43980529921
143	7.36639293034	3.95115752322	-3.41523540711
268	7.33298572559	6.11180461715	-1.22118110844
257	7.27058378045	1.03533950159	-6.23524427886
467	7.22000282321	3.60618010469	-3.61382271852
184	7.21901734777	0.898076655425	-6.32094069235
486	7.1969778761	5.25661842154	-1.94035945456
202	7.18757417513	5.47500791262	-1.71256626251
274	7.13290572742	3.2543346957	-3.87857103172
145	7.08065603953	3.17041090215	-3.91024513738
278	7.0694661386	3.68689394477	-3.38257219383
213	7.04560903406	0.616446502818	-6.42916253124
283	6.99095412125	1.88318718155	-5.1077669397
370	6.94199448847	4.69603847356	-2.24595601491
381	6.93826180656	5.29964503559	-1.63861677098
386	6.90547619166	1.57138419005	-5.33409200162
210	6.5716605243	0.0088443101851	-6.56281621411
235	6.54106510329	0.11808814481	-6.42297695848
101	6.44263821857	1.34196711895	-5.10067109962
404	6.2976145229	1.6316631831	-4.6659513398
71	6.29552226927	0.67390886236	-5.62161340691
524	6.11021900708	1.92612692862	-4.18409207846
75	6.10519691854	4.47395001197	-1.63124690657
414	6.06458008565	5.02828968468	-1.03629040097
89	6.00464768666	0.264123615308	-5.74052407135
510	5.95510156782	1.28580022777	-4.66930134005
412	5.95366945309	2.79379900061	-3.15987045248
180	5.94840725427	2.02907236431	-3.91933488996
540	5.91698903371	0.0412491898867	-5.87573984382
111	5.86508812609	4.25389136483	-1.61119676126
47	5.85946611686	4.8983612531	-0.961104863762
139	5.84632122102	3.26578108931	-2.58054013171
4	5.72256488645	1.4970948348	-4.22547005165
182	5.70406154726	0.599498524851	-5.10456302241
240	5.67538635973	1.93731737754	-3.73806898219
212	5.67247643436	0.447189117224	-5.22528731713
490	5.65972043057	0.319452019521	-5.34026841105
102	5.61643674646	1.96099393906	-3.6554428074
415	5.60093709926	0.517433298519	-5.08350380074
104	5.5745872212	2.08681081387	-3.48777640734
326	5.42351196663	2.87591873086	-2.54759323576
236	5.33019311445	0.648728768347	-4.6814643461
205	5.24514075258	1.38155961088	-3.8635811417
476	5.24207451478	1.53175087066	-3.71032364413
185	5.24047955734	0.994135394245	-4.2463441631
138	5.16530420874	3.18244782902	-1.98285637972
106	5.145287828	4.33542343886	-0.809864389144
37	5.13270439419	0.464015897711	-4.66868849648
115	5.12757356826	3.52825945461	-1.59931411365
68	5.09375640918	1.58631930811	-3.50743710106
90	4.99209422682	2.40379518758	-2.58829903924
169	4.98158142659	0.630531348237	-4.35105007835
523	4.98045915526	1.35013574629	-3.63032340898
493	4.94866447146	1.71761535154	-3.23104911992
64	4.93268552838	3.17830378671	-1.75438174167
517	4.91872462185	1.75816022736	-3.16056439449
91	4.8802692095	0.0126359366645	-4.86763327283
339	4.82773602319	1.70129294697	-3.12644307621
506	4.82186676584	3.02874225417	-1.79312451167
165	4.80939406272	4.52527943389	-0.284114628836
337	4.73841475237	2.3687059137	-2.36970883867
137	4.71979745987	3.72493405362	-0.994863406252
312	4.70258579923	0.229476013439	-4.47310978579
504	4.69406799148	1.84499497697	-2.84907301451
99	4.64357823275	1.28828385283	-3.35529437992
186	4.54799799888	0.682282819313	-3.86571517956
224	4.53670979859	3.42588414144	-1.11082565715
177	4.48499172174	1.36674951936	-3.11824220239
60	4.45197491872	2.39997595435	-2.05199896437
545	4.42646643421	1.29008102465	-3.13638540955
382	4.4019616516	4.40052654556	-0.00143510603564
7	4.39568490996	1.88702907104	-2.50865583892
561	4.36422172985	3.69552615636	-0.668695573486
410	4.30845117278	3.27027005734	-1.03818111544
251	4.29315081891	1.25464521479	-3.03850560411
276	4.28801422231	1.27989335764	-3.00812086467
515	4.26168825796	0.873162759354	-3.38852549861
560	4.22301846405	3.81101465226	-0.412003811794
292	4.20781030755	1.42058758444	-2.78722272311
305	4.17591282282	1.80787034702	-2.36804247579
228	4.15542245245	0.0	-4.15542245245
125	4.11490766791	3.64759387894	-0.467313788965
197	4.09404377757	1.90729825778	-2.1867455198
100	4.06358606077	0.742881798902	-3.32070426187
254	4.04434659183	1.25951437428	-2.78483221754
408	4.04006229651	2.09964001145	-1.94042228506
103	4.00194654207	2.42152499899	-1.58042154309
227	3.95230743416	0.0834339249003	-3.86887350926
558	3.87995940404	0.130427932454	-3.74953147159
302	3.86400686223	2.92462005338	-0.939386808845
201	3.8586012623	2.60038549573	-1.25821576657
11	3.82511293126	2.83605392562	-0.989059005637
57	3.82237023566	1.50444032947	-2.31792990618
128	3.77821917145	0.0043922692545	-3.77382690219
512	3.75534291351	0.352938132668	-3.40240478084
555	3.75066945205	2.04230358861	-1.70836586344
479	3.74757164804	0.758181570742	-2.9893900773
234	3.68233121634	1.39349359964	-2.2888376167
178	3.67524159262	0.0	-3.67524159262
557	3.66588207495	0.0	-3.66588207495
239	3.66570626765	3.55581925363	-0.109887014023
531	3.66021434751	1.85692886831	-1.8032854792
456	3.64799011903	0.503851670825	-3.14413844821
527	3.62928940321	1.77237378879	-1.85691561443
433	3.58019938825	2.28795749481	-1.29224189344
218	3.5777720531	0.008780206008	-3.56899184709
272	3.53805969238	0.724282527826	-2.81377716455
226	3.51101199002	0.0	-3.51101199002
285	3.50106579053	0.35167594156	-3.14938984897
406	3.4873069553	1.04992919882	-2.43737775649
521	3.44766578279	0.706232605975	-2.74143317681
65	3.43078778324	2.03609405017	-1.39469373307
318	3.41540612524	2.14826424688	-1.26714187836
509	3.39875865412	0.497764912185	-2.90099374193
314	3.34633013084	0.792551989697	-2.55377814114
126	3.26540023905	0.166597436679	-3.09880280237
206	3.24106198681	0.365237087893	-2.87582489891
141	3.19595360079	2.40725397593	-0.78869962487
542	3.19135866374	2.17684471788	-1.01451394586
529	3.16079745974	1.65147924663	-1.5093182131
392	3.14002301255	2.69393749404	-0.446085518512
172	3.12395852865	1.72678483316	-1.39717369549
513	3.11738390068	1.05809658764	-2.05928731304
536	3.11616918423	2.19453919318	-0.921629991051
61	3.09054701405	1.83827531951	-1.25227169454
315	3.09011784127	1.63347206161	-1.45664577966
338	3.06920257685	1.96376242114	-1.10544015571
162	3.04014729762	1.81512970108	-1.22501759654
455	3.02495292484	1.6595190045	-1.36543392034
179	3.00987975294	0.72259751146	-2.28728224148
427	3.00018659293	1.68966148086	-1.31052511207
508	2.98171308621	1.58006060615	-1.40165248005
541	2.94783949765	0.913100432625	-2.03473906503
187	2.94248285137	0.581097410223	-2.36138544115
519	2.92703314497	1.90120477689	-1.02582836807
3	2.91838170731	1.24168484365	-1.67669686366
135	2.91485825328	1.82606594879	-1.08879230448
498	2.89743266908	2.06298703794	-0.834445631138
548	2.84595586744	2.84595586744	0.0
551	2.83459270434	0.98113315461	-1.85345954974
511	2.81169524617	0.733684738252	-2.07801050792
501	2.80486901363	0.0	-2.80486901363
265	2.7932050184	0.133382987915	-2.65982203049
62	2.78906223021	0.0788742022458	-2.71018802796
255	2.78485194484	0.153845387385	-2.63100655746
92	2.75287507406	1.07269009444	-1.68018497962
550	2.74920218945	1.68848449247	-1.06071769698
119	2.73672436921	2.46402629377	-0.272698075446
76	2.70378043709	1.84382867712	-0.859951759965
253	2.67470949321	0.983779216377	-1.69093027683
525	2.66650280113	1.12657953947	-1.53992326167
250	2.65567270207	2.01528749791	-0.640385204158
287	2.65024280901	0.935444110186	-1.71479869883
230	2.64360008766	2.43657658596	-0.207023501707
409	2.61930559075	0.571191407813	-2.04811418294
532	2.61816567965	1.50678558706	-1.11138009259
565	2.61648898497	0.269870918134	-2.34661806684
347	2.5988510055	1.20093764218	-1.39791336332
405	2.58903480234	0.529710472893	-2.05932432945
401	2.58411684813	0.818317430346	-1.76579941778
53	2.57575623669	0.246954060034	-2.32880217666
164	2.56346735781	0.722239724239	-1.84122763357
378	2.55896493649	2.30899169394	-0.249973242549
403	2.55826348523	1.90404138128	-0.654222103956
494	2.53824020856	1.03275835831	-1.50548185025
19	2.53724569383	0.782763731144	-1.75448196268
105	2.53283587822	2.52698434895	-0.00585152927504
369	2.52896287237	1.299385734	-1.22957713836
123	2.5190218419	1.01221509564	-1.50680674626
421	2.51245701712	1.0239269308	-1.48853008632
460	2.50470295878	0.00211682463433	-2.50258613415
422	2.47447621351	1.62979682041	-0.844679393104
316	2.4696445056	2.3351905111	-0.134453994493
132	2.45480889122	1.95606187111	-0.498747020113
9	2.42322578743	0.555886585855	-1.86733920158
288	2.40642394403	0.666475696819	-1.73994824722
321	2.39154021571	0.0	-2.39154021571
14	2.37927863019	0.0	-2.37927863019
73	2.36551284119	1.54682595963	-0.818686881564
17	2.3538982194	1.89537337758	-0.458524841823
372	2.35235036547	0.0	-2.35235036547
23	2.34388697282	1.97360579929	-0.370281173532
323	2.33940836314	0.985901206763	-1.35350715637
219	2.31718063127	0.979924208327	-1.33725642294
543	2.31556421195	0.487767701065	-1.82779651089
522	2.31306650866	0.895376056313	-1.41769045235
10	2.31304349364	0.671420241695	-1.64162325194
502	2.30822904626	1.37620025766	-0.932028788597
471	2.30505702254	0.766397971437	-1.53865905111
520	2.303909804	0.515299220483	-1.78861058351
452	2.29954469366	1.04634689674	-1.25319779692
74	2.29869064685	1.03519910995	-1.2634915369
279	2.28304901454	0.754832733068	-1.52821628148
448	2.27319742025	2.03373605061	-0.239461369635
463	2.26402794276	0.159926064416	-2.10410187835
376	2.25910160446	1.15729971505	-1.1018018894
270	2.25818511063	0.958450882332	-1.29973422829
553	2.2534443358	0.495246371662	-1.75819796414
280	2.25293405017	1.79590685536	-0.457027194818
293	2.24824867067	0.889762032446	-1.35848663823
31	2.24208978768	1.2173761193	-1.02471366837
340	2.23383221574	0.649164406148	-1.58466780959
343	2.22086755413	1.27515230701	-0.945715247125
144	2.20449401786	1.70768184448	-0.496812173385
324	2.19979278493	1.92514297706	-0.274649807867
538	2.19323992135	0.348934459072	-1.84430546228
275	2.19010767703	1.70016873966	-0.489938937368
216	2.16676478722	0.0	-2.16676478722
484	2.16058353012	0.915486169511	-1.24509736061
54	2.14681859767	0.0777321584505	-2.06908643922
368	2.14672150228	0.0	-2.14672150228
142	2.12794512063	1.51680799322	-0.611137127405
199	2.12463000167	0.0313877382265	-2.09324226344
393	2.0962912885	0.366519586275	-1.72977170223
356	2.09236975889	1.92100578808	-0.171363970818
189	2.06921903747	1.62374145138	-0.445477586087
12	2.0688404382	0.365688319397	-1.7031521188
42	2.06115450074	0.44395775889	-1.61719674185
411	2.05286560415	0.668988810792	-1.38387679336
439	2.04357483855	0.769205457874	-1.27436938068
261	2.02136523259	0.0413049696063	-1.98006026299
13	2.019023906	0.152962236475	-1.86606166952
473	2.01515459949	1.93466108673	-0.0804935127573
222	2.00484352427	1.51769974702	-0.487143777248
85	1.9892341394	0.812739640318	-1.17649449908
83	1.9839910352	1.77167176286	-0.212319272341
252	1.98305430502	0.0107778031364	-1.97227650189
554	1.98127083061	1.08406337807	-0.897207452541
196	1.97672880913	1.18246093264	-0.794267876485
503	1.95769102191	0.949040725777	-1.00865029613
397	1.94826658364	0.0	-1.94826658364
273	1.91865639133	0.0	-1.91865639133
429	1.89398179753	1.86863735874	-0.0253444387918
377	1.85661720383	1.2857380398	-0.570879164035
562	1.85401581705	0.175482475809	-1.67853334124
357	1.84667371746	1.84667371746	0.0
485	1.83888479753	1.17879772973	-0.660087067799
147	1.83838676382	1.69497945161	-0.143407312219
470	1.83241443696	0.000883813047631	-1.83153062391
56	1.82576663053	1.28104921694	-0.544717413591
215	1.81687314441	0.385931910517	-1.43094123389
400	1.80971971989	0.045549196918	-1.76417052297
112	1.80899546559	0.201910259117	-1.60708520648
168	1.80725179147	0.63183233745	-1.17541945402
290	1.8044871587	0.668291846406	-1.1361953123
191	1.78124654004	0.929060527069	-0.852186012966
93	1.77830340141	1.64241686104	-0.13588654037
110	1.74257800828	1.72312311329	-0.0194548949935
167	1.73689834368	0.045107432887	-1.6917909108
396	1.72908730124	0.138871603534	-1.5902156977
243	1.70403481235	1.6086279575	-0.0954068548521
271	1.69431130021	1.18499695793	-0.509314342273
94	1.64711959405	0.125092736482	-1.52202685757
127	1.64695301481	0.755781361409	-0.891171653403
407	1.64020858956	0.0562393755968	-1.58396921396
345	1.63963919692	0.472816158349	-1.16682303857
260	1.63546570613	0.475607585662	-1.15985812047
200	1.63472571569	0.471967856214	-1.16275785947
366	1.61264905715	0.612679671443	-0.99996938571
430	1.60388634086	0.808864607055	-0.795021733808
535	1.59685811833	0.920053692475	-0.676804425859
391	1.59224792834	1.59224792834	0.0
428	1.58676659099	1.08222210616	-0.504544484824
282	1.57841838957	0.176417685456	-1.40200070411
349	1.57394781652	0.0	-1.57394781652
225	1.56444265827	1.10085281939	-0.463589838882
120	1.55129257895	0.625438305986	-0.925854272963
124	1.54142903903	0.336637761676	-1.20479127735
442	1.52949761469	0.0	-1.52949761469
51	1.5256851236	0.302895238314	-1.22278988528
530	1.52208549344	0.0370289068991	-1.48505658654
266	1.51845572281	1.51845572281	0.0
52	1.51652407178	1.07114257783	-0.445381493945
248	1.50589128839	0.851196062962	-0.65469522543
5	1.49930169901	0.061120871353	-1.43818082766
482	1.49128592046	0.146449630143	-1.34483629032
48	1.47930525108	0.0181028237178	-1.46120242737
34	1.47467761265	0.746461361281	-0.72821625137
359	1.4697888383	1.29896949331	-0.170819344994
26	1.46814795834	0.2407113584	-1.22743659994
242	1.45658061973	0.560700558616	-0.895880061113
319	1.45407664067	1.45407664067	0.0
475	1.44941247182	0.669669133338	-0.77974333848
55	1.44590562955	1.44590562955	0.0
367	1.44407483238	1.44407483238	0.0
129	1.44396525891	0.765809365505	-0.67815589341
333	1.44268822335	1.16237248404	-0.280315739314
311	1.42228808832	0.0352154688786	-1.38707261944
488	1.41362508911	0.0825915728111	-1.3310335163
514	1.41009356329	0.621734457826	-0.788359105461
350	1.40746319247	1.20066305644	-0.206800136033
358	1.40105138271	0.0384967376053	-1.3625546451
195	1.39467562274	0.857651609553	-0.537024013186
306	1.38322402303	0.254502524977	-1.12872149806
454	1.37173460394	1.00520194272	-0.366532661218
304	1.37077245442	0.534009175317	-0.836763279104
556	1.36551378166	0.419455888045	-0.946057893618
445	1.3632651613	0.546287621743	-0.816977539558
63	1.35774783543	1.10129046452	-0.256457370901
373	1.34464719878	0.771352424666	-0.573294774115
262	1.33998796205	0.482682466164	-0.857305495886
346	1.32384800174	1.02620178514	-0.297646216601
70	1.31907310377	0.47509373077	-0.843979372999
36	1.3149970054	0.907273259817	-0.407723745584
45	1.31045370696	0.851744894689	-0.458708812269
1	1.30753252044	0.183828116428	-1.12370440401
80	1.30332882296	0.892816264781	-0.410512558177
82	1.29052657757	0.450437573689	-0.840089003882
152	1.28930836324	0.760391804722	-0.528916558515
395	1.27523131778	0.751461985939	-0.523769331839
258	1.27425736676	0.0	-1.27425736676
363	1.26569727486	0.897466084736	-0.368231190125
436	1.26090348075	0.48301441007	-0.777889070675
375	1.24943495353	1.24412954537	-0.00530540816115
434	1.24883565438	1.24718895486	-0.00164669952417
309	1.24828981542	0.865036168613	-0.383253646804
298	1.24607279067	0.244699499278	-1.00137329139
87	1.22845826063	0.712674072411	-0.515784188224
28	1.22034343095	0.0	-1.22034343095
389	1.2091012973	0.0	-1.2091012973
425	1.20336972508	1.13803086701	-0.065338858066
559	1.19963007897	1.19963007897	0.0
438	1.19791912256	0.438209260731	-0.759709861825
259	1.18352949145	0.861613511872	-0.321915979581
22	1.16491370981	0.582646239497	-0.58226747031
25	1.16302406138	0.841051415963	-0.321972645418
447	1.1591705193	0.831460457815	-0.327710061486
122	1.14888991052	1.06366440094	-0.0852255095859
459	1.14389535839	0.179226867854	-0.964668490538
552	1.13559791779	0.586177157948	-0.54942075984
441	1.13469599599	1.13469599599	0.0
379	1.13316317652	1.13316317652	0.0
116	1.12984418355	0.459315196102	-0.670528987444
446	1.1261068182	0.120335101559	-1.00577171664
344	1.12378683532	0.812902788736	-0.310884046579
387	1.12267255995	1.07954465323	-0.0431279067228
249	1.09934594905	0.199636054206	-0.899709894841
97	1.09242202556	0.144304355129	-0.948117670429
383	1.08047766974	0.690446509097	-0.390031160645
307	1.07850938253	0.173985987875	-0.90452339466
98	1.07789764268	0.240406661029	-0.837490981654
362	1.07216882485	0.793352943776	-0.278815881077
477	1.06730497384	0.937116222164	-0.130188751677
537	1.06525227394	0.651894964228	-0.413357309708
96	1.05979725454	0.429232258228	-0.630564996308
6	1.04609152985	0.00350569642648	-1.04258583343
364	1.04576081747	1.04576081747	0.0
465	1.04523086649	0.362861261949	-0.68236960454
549	1.04117122634	0.0	-1.04117122634
140	1.02326102272	0.842924499228	-0.180336523487
133	1.01177304417	0.484520510676	-0.527252533499
267	1.00972408479	0.296046380348	-0.71367770444
256	1.00843268481	0.177579522067	-0.830853162746
38	1.00374361767	0.464291276194	-0.539452341473
114	1.0018376144	0.356077495024	-0.645760119375
308	1.00182497204	0.0	-1.00182497204
533	0.992937937104	0.771521101288	-0.221416835817
334	0.992135748558	0.820997240426	-0.171138508133
214	0.98780544729	0.522510753528	-0.465294693762
192	0.985958203258	0.0	-0.985958203258
388	0.974644664757	0.781306675836	-0.193337988922
481	0.969447273445	0.0	-0.969447273445
77	0.963285932279	0.963285932279	0.0
246	0.961423540415	0.0	-0.961423540415
149	0.960376604634	0.507848002354	-0.45252860228
264	0.956767612366	0.0	-0.956767612366
109	0.953351656223	0.211786507462	-0.741565148761
107	0.945602775784	0.601706582427	-0.343896193357
443	0.945363584482	0.0	-0.945363584482
78	0.944698630721	0.234221036622	-0.7104775941
297	0.929563639019	0.437744572381	-0.491819066638
444	0.914657731695	0.178055153406	-0.736602578289
241	0.907209025958	0.69054419581	-0.216664830147
263	0.901086308679	0.299484873921	-0.601601434758
399	0.898204975095	0.0286784972787	-0.869526477816
300	0.897985983441	0.897985983441	0.0
72	0.894604515675	0.711430489325	-0.18317402635
291	0.885026575204	0.617351705426	-0.267674869778
563	0.883431656598	0.08555384469	-0.797877811908
217	0.882312460319	0.215558305904	-0.666754154415
30	0.878249223934	0.878249223934	0.0
39	0.86258745002	0.587875099409	-0.27471235061
313	0.862075361727	0.0	-0.862075361727
469	0.85546067395	0.564577233767	-0.290883440183
59	0.853659121823	0.750783956735	-0.102875165088
108	0.852425184758	0.515117786338	-0.33730739842
174	0.84890898961	0.778692305002	-0.0702166846084
426	0.838961964694	0.58493044467	-0.254031520023
462	0.837293144178	0.0	-0.837293144178
49	0.826798665605	0.703038616163	-0.123760049442
496	0.822043375994	0.550935248327	-0.271108127667
15	0.819167235241	0.0	-0.819167235241
151	0.818244872726	0.0	-0.818244872726
461	0.817812387308	0.0	-0.817812387308
203	0.784633507174	0.208956543015	-0.575676964159
160	0.773354339215	0.740758461048	-0.0325958781665
419	0.769046493452	0.228725711483	-0.54032078197
118	0.764945597458	0.0	-0.764945597458
483	0.762929000973	0.0	-0.762929000973
130	0.758788394128	0.432330904609	-0.326457489519
161	0.753767654046	0.28495763687	-0.468810017175
163	0.753164523057	0.524445562045	-0.228718961012
398	0.73790134338	0.629259212782	-0.108642130599
18	0.73672968419	0.495596802454	-0.241132881736
466	0.736588154323	0.139533888851	-0.597054265472
505	0.735504007888	0.207694649626	-0.527809358262
88	0.729874981919	0.00688673376812	-0.722988248151
564	0.728990994268	0.464207954455	-0.264783039813
207	0.724156114697	0.0	-0.724156114697
67	0.714599604665	0.0	-0.714599604665
417	0.709176974944	0.244869238229	-0.464307736714
457	0.703999543781	0.0587134977662	-0.645286046015
528	0.696215604505	0.252952560653	-0.443263043852
194	0.693951204107	0.237509759389	-0.456441444718
33	0.691872455515	0.0477048995757	-0.64416755594
134	0.691779700515	0.0168512267708	-0.674928473744
330	0.688184415865	0.370352208581	-0.317832207284
121	0.684891077898	0.305904227504	-0.378986850394
380	0.684774963407	0.529776894614	-0.154998068792
325	0.674338841605	0.674338841605	0.0
301	0.668418334817	0.323791483128	-0.34462685169
385	0.663306001029	0.501239961427	-0.162066039602
418	0.647662694183	0.0196764599951	-0.627986234188
269	0.643295544904	0.0	-0.643295544904
43	0.641305449365	0.393895961969	-0.247409487396
332	0.636119157645	0.195541168527	-0.440577989118
58	0.635162995744	0.0	-0.635162995744
198	0.631520709849	0.353442288879	-0.27807842097
492	0.629811657517	0.0	-0.629811657517
35	0.617137460417	0.2899216152	-0.327215845217
327	0.616510112557	0.0360771617648	-0.580432950792
183	0.611240698134	0.173662883423	-0.437577814711
40	0.60747065203	0.126449697102	-0.481020954928
351	0.598364090488	0.566292787559	-0.0320713029296
420	0.597314979676	0.0	-0.597314979676
24	0.583105005792	0.387507373632	-0.19559763216
354	0.57796138521	0.57796138521	0.0
320	0.546296677427	0.170882109353	-0.375414568073
464	0.543335349225	0.30745438655	-0.235880962675
193	0.541322831137	0.327032377288	-0.214290453849
440	0.521148776816	0.144003568801	-0.377145208015
544	0.514197571788	0.167207641025	-0.346989930763
117	0.505601566314	0.426722871623	-0.078878694691
353	0.496649233835	0.0	-0.496649233835
402	0.494984239313	0.0832931583609	-0.411691080952
21	0.492477766578	0.0188021319757	-0.473675634602
495	0.478561217688	0.112793331486	-0.365767886202
342	0.472446575758	0.457206504321	-0.0152400714375
374	0.472402084812	0.394540651096	-0.0778614337163
341	0.469949678131	0.439912206554	-0.0300374715768
453	0.463364534317	0.326641409694	-0.136723124623
20	0.462675061676	0.0	-0.462675061676
431	0.454476758066	0.0286885475064	-0.42578821056
204	0.426947462361	0.127828714062	-0.299118748299
487	0.422317550437	0.308543767597	-0.113773782839
190	0.41510480104	0.0	-0.41510480104
331	0.413570906017	0.259660232111	-0.153910673906
516	0.41251181715	0.343425333003	-0.0690864841476
424	0.409297088008	0.284166482432	-0.125130605576
534	0.401441009198	0.0	-0.401441009198
50	0.395138290882	0.0324338213695	-0.362704469513
335	0.3896136664	0.3896136664	0.0
27	0.380679808162	0.0125983432329	-0.368081464929
546	0.377025539985	0.0	-0.377025539985
329	0.376673837788	0.304084938821	-0.0725888989672
84	0.375452879809	0.128772545142	-0.246680334666
29	0.369302035082	0.355084169499	-0.0142178655827
296	0.357282937665	0.119372531425	-0.23791040624
432	0.353365571236	0.0	-0.353365571236
281	0.34976256249	0.294698026037	-0.0550645364523
500	0.347498850637	0.0	-0.347498850637
32	0.346568218245	0.0236720686258	-0.322896149619
81	0.345159325473	0.0	-0.345159325473
46	0.344841432458	0.0410953812935	-0.303746051164
371	0.33905920735	0.163608802511	-0.17545040484
181	0.334209929563	0.0	-0.334209929563
44	0.333974145438	0.204603849009	-0.129370296429
547	0.320016954437	0.0	-0.320016954437
348	0.31295944963	0.15514544395	-0.157814005681
16	0.307682999155	0.119102565302	-0.188580433853
449	0.306662192437	0.0	-0.306662192437
66	0.302551568702	0.2986088987	-0.00394267000209
489	0.301180719694	0.0198328653432	-0.28134785435
284	0.295974023375	0.0531342352373	-0.242839788137
423	0.291985935526	0.0	-0.291985935526
458	0.289262871744	0.289262871744	0.0
295	0.288038044403	0.0	-0.288038044403
413	0.280982884731	0.0537029571347	-0.227279927597
317	0.279296244501	0.279296244501	0.0
539	0.26916006652	0.0	-0.26916006652
166	0.246448994809	0.246448994809	0.0
41	0.237473605926	0.0776075474956	-0.15986605843
384	0.234209177363	0.0	-0.234209177363
322	0.228634950969	0.0403185495685	-0.188316401401
360	0.21758885786	0.21758885786	0.0
328	0.208728677695	0.208728677695	0.0
437	0.20565302497	0.0	-0.20565302497
416	0.203875441994	0.0	-0.203875441994
69	0.202180510402	0.196407906703	-0.00577260369914
79	0.196943047468	0.167657605902	-0.0292854415659
478	0.18661678821	0.172643860459	-0.0139729277515
365	0.183910959903	0.183910959903	0.0
131	0.181094734733	0.11325050255	-0.067844232183
480	0.174619691896	0.030613370616	-0.14400632128
472	0.170216588444	0.136227158741	-0.0339894297038
233	0.159029523939	0.0	-0.159029523939
245	0.156104035537	0.0	-0.156104035537
336	0.149520499054	0.0	-0.149520499054
450	0.148456687032	0.0	-0.148456687032
8	0.141546824618	0.0923402825957	-0.0492065420223
355	0.136602761474	0.136602761474	0.0
310	0.115240235869	0.0	-0.115240235869
394	0.106300970828	0.106300970828	0.0
491	0.0998489177178	0.0452598407722	-0.0545890769456
247	0.0845034188739	0.0845034188739	0.0
435	0.0837787695848	0.0837787695848	0.0
208	0.016458376184	0.016458376184	0.0
451	3.04325517862e-15	3.04325517862e-15	0.0
95	1.52162758931e-15	0.0	-1.52162758931e-15
352	0.0	0.0	0.0
