# Supplementary material for: Complete mapping of viral escape from neutralizing antibodies
Source: PLoS Pathog. 2017 Mar 13;13(3):e1006271. doi: 10.1371/journal.ppat.1006271 (PMC5363992; doi:10.1371/journal.ppat.1006271)
Supplement: S2 File — This ZIP archive contains the computer code to perform the data analysis described in this manuscript. The analysis is performed by the iPython notebook found in the ZIP archive. (ZIP) [file ppat.1006271.s008.zip › S2_File/differential_selections/L1_avg_H17L19_c3_mutdiffsel.txt]

site	wt	mut	diffsel
156	G	S	8.2091026339
146	N	D	8.05816169078
157	K	S	7.89307904988
153	S	I	7.79664320719
157	K	I	7.64218674504
153	S	F	7.60688190609
157	K	D	7.468345417
157	K	L	7.45472503143
158	S	P	7.41406778239
153	S	W	7.4060169429
153	S	Q	7.15306838173
157	K	F	7.14018624264
156	G	N	7.11440771336
157	K	V	7.00936034721
157	K	Q	6.95593732674
154	H	E	6.9073616873
157	K	T	6.88575040831
154	H	D	6.85748825791
148	V	S	6.81797081765
157	K	A	6.77979154161
157	K	E	6.77377928168
153	S	K	6.76441333053
156	G	H	6.65719191801
238	D	E	6.52762610037
153	S	Y	6.52104069399
153	S	L	6.31456511828
157	K	R	6.28415174431
153	S	P	6.28366897331
414	N	S	6.20114439225
156	G	A	6.18047971164
157	K	N	6.17483119456
153	S	G	6.11461592553
153	S	R	6.07606891728
153	S	V	6.070740295
157	K	M	6.05331235247
158	S	L	6.00812879318
157	K	G	5.94900618359
148	V	T	5.86516078693
158	S	H	5.80778949189
171	G	R	5.78912534855
289	H	T	5.67877918531
153	S	M	5.50879852659
157	K	H	5.49919719096
526	V	L	5.44075066184
361	I	K	5.40532131769
158	S	M	5.36054658989
136	K	D	5.22239236524
381	Q	K	5.18323503278
47	V	I	5.08843575785
244	N	F	5.01376532572
221	N	Y	4.94145100296
277	F	H	4.92243778205
188	E	Q	4.91988292684
165	L	V	4.91064573364
159	S	E	4.76854896714
286	A	K	4.7411891859
302	I	L	4.68677322801
518	G	A	4.67579514683
86	S	H	4.58342904791
157	K	Y	4.5633212058
561	C	F	4.55931430582
486	K	E	4.39753392836
153	S	A	4.29034228164
158	S	A	4.27009237598
158	S	R	4.20527266779
156	G	E	4.19305626343
499	T	F	4.18687179615
361	I	W	4.11500219992
139	S	T	3.89652375173
158	S	N	3.79526530148
507	E	D	3.79095168861
2	K	R	3.68031977651
64	I	V	3.55221982674
60	K	R	3.54504618292
370	Q	L	3.51331067831
143	H	L	3.43052634672
159	S	D	3.29626513531
153	S	T	3.29322546771
156	G	Q	3.2793966459
158	S	G	3.25573589872
154	H	S	3.25425365247
156	G	D	3.20615739891
294	K	T	3.19761695509
125	V	T	3.16598534162
244	N	R	3.15419279271
156	G	R	3.08427467995
499	T	A	3.06829578844
155	R	K	3.04743951404
173	S	H	2.96191102814
286	A	V	2.9327598234
136	K	F	2.92528408232
268	W	H	2.91129469148
239	Q	M	2.79387455646
154	H	T	2.74625781399
155	R	D	2.71223375372
412	E	D	2.58219313047
154	H	L	2.57952423148
156	G	T	2.52666947837
136	K	V	2.48929952098
75	T	I	2.45483676174
156	G	K	2.45069508718
103	E	Q	2.30514807124
158	S	I	2.29976197385
111	D	E	2.2879304996
318	E	L	2.23074131074
154	H	K	2.21463725125
150	V	R	2.20404036851
136	K	N	2.14753407409
339	S	A	2.14622097594
146	N	T	2.12715213152
283	T	I	2.12642635626
506	S	K	2.09856752177
153	S	C	2.09280630217
279	S	P	2.08237862978
518	G	F	2.06518792004
286	A	I	2.0634868488
524	M	V	2.06087467329
136	K	A	2.03156730859
156	G	V	2.01357350704
415	N	C	2.00956000949
412	E	V	1.97148658696
529	I	S	1.96886466322
153	S	N	1.94393761556
220	S	P	1.94102248789
136	K	L	1.93791092442
220	S	A	1.92067732151
367	Y	H	1.89641287997
375	S	Y	1.89281100068
135	P	H	1.88265446559
148	V	I	1.88159454809
103	E	K	1.872190237
340	I	Q	1.85132824269
30	T	A	1.82761813642
361	I	V	1.75608638034
116	E	G	1.73053166258
84	C	Y	1.72588506357
115	Y	R	1.70485399567
154	H	Q	1.67708736226
202	D	T	1.66834109765
536	V	L	1.64098948763
349	I	S	1.63168465541
131	F	V	1.60709842294
314	V	F	1.60143214821
155	R	A	1.59906341334
356	G	V	1.58206485813
172	D	N	1.58071254666
251	E	P	1.57315693333
548	A	S	1.56798256164
157	K	W	1.56349697469
467	S	L	1.55741643253
310	N	S	1.5475158145
201	S	R	1.54669567306
359	G	V	1.51945457815
374	G	E	1.50658604287
197	H	Y	1.50461672637
153	S	H	1.49356956705
68	Q	S	1.48923787393
136	K	S	1.47894705318
299	Q	T	1.47697797345
156	G	L	1.47150429779
141	P	S	1.46838511676
361	I	T	1.45420127456
550	S	I	1.44974381137
107	C	R	1.44393090454
386	N	T	1.44216306978
138	S	L	1.4396817737
200	S	N	1.41519351792
387	A	S	1.39475778911
8	L	C	1.39463134584
141	P	L	1.37720130805
313	P	H	1.37173456288
144	T	I	1.3714446874
137	E	V	1.36402070513
22	I	M	1.36322663795
479	G	Q	1.34746073505
150	V	Q	1.3448137868
105	G	V	1.33646708186
498	G	V	1.32899536878
155	R	F	1.32728948254
274	S	D	1.32620321096
306	L	F	1.31686305408
474	K	I	1.30738041569
158	S	F	1.2945311215
525	G	R	1.29348842319
130	R	K	1.28865712205
230	I	P	1.28406772157
112	L	T	1.27710336726
553	M	L	1.27697433008
357	W	C	1.27437298722
173	S	G	1.26090470872
16	D	V	1.24504636442
461	L	P	1.22918151357
218	A	L	1.20556249519
114	D	Y	1.20331728551
158	S	T	1.18569245884
55	N	D	1.18283923272
169	K	T	1.17347989941
42	A	T	1.17238272677
485	H	L	1.17211442902
229	E	T	1.17080418584
217	V	A	1.17045206517
373	Q	K	1.16926028997
211	G	P	1.1641255928
155	R	M	1.16308824341
276	G	S	1.14307367984
172	D	Y	1.13912937336
155	R	Q	1.12804665945
383	S	A	1.12763798268
364	W	C	1.12133261981
6	L	P	1.11616553293
244	N	G	1.11434500065
366	G	V	1.11028275144
396	N	Y	1.10694928388
104	N	E	1.10407019625
525	G	H	1.06976944621
136	K	T	1.06899149406
494	S	G	1.06550418718
336	N	Q	1.0643188776
377	Y	H	1.06136484856
544	V	D	1.05865090169
336	N	D	1.05861598593
203	E	Q	1.05428314989
57	K	N	1.05275442166
72	C	Y	1.04479548215
235	K	E	1.04121242165
60	K	T	1.03978000663
158	S	E	1.03688418108
280	G	D	1.02880331552
61	L	W	1.02092788282
212	N	K	1.0207370329
145	F	Y	1.01992646569
133	I	V	1.01309700767
275	R	I	1.01176791875
227	T	R	1.00903473924
404	T	N	1.00362161203
154	H	G	0.991565809634
294	K	F	0.975521230035
94	S	F	0.974470940271
529	I	G	0.969883082931
132	E	V	0.967718749564
448	E	K	0.959557842845
560	Q	H	0.955358353742
314	V	H	0.94680894582
380	D	Y	0.945357880513
73	N	K	0.944140422767
505	Y	C	0.940735822642
82	P	S	0.938439885006
155	R	L	0.936218766382
165	L	F	0.932884387139
60	K	A	0.931957938783
408	A	F	0.920048890375
41	V	A	0.912239201937
136	K	W	0.911606813469
140	W	C	0.89822500683
376	G	V	0.894619993066
144	T	G	0.876131156235
268	W	C	0.864756384687
106	A	T	0.852724031979
136	K	I	0.851796161359
155	R	E	0.845588617746
99	T	R	0.843532819149
262	G	V	0.842922896456
155	R	W	0.839704370006
427	V	S	0.83270192707
542	L	P	0.830133366201
332	T	A	0.8291947195
80	G	E	0.827975730021
268	W	L	0.826955952939
177	L	P	0.82494410164
280	G	C	0.823855936215
556	N	D	0.814607910596
374	G	A	0.809235820776
531	A	S	0.808165612138
278	E	D	0.799326583373
76	G	V	0.796471355164
19	T	W	0.796226257261
468	Q	G	0.791067932946
304	S	R	0.770890355601
243	M	T	0.767002221862
77	W	C	0.766560747138
380	D	N	0.760286822826
136	K	Y	0.750772900487
541	V	L	0.750635384472
291	C	F	0.746382401119
180	S	K	0.739608418527
213	A	G	0.737028395024
324	R	M	0.734430569439
561	C	Y	0.734031565945
248	T	A	0.732676295737
154	H	Y	0.732545400266
363	G	V	0.731587354998
47	V	F	0.726534282403
548	A	P	0.725619751548
119	R	M	0.723426263019
219	S	G	0.723145778915
351	G	C	0.721184199474
120	E	D	0.717612632294
410	G	V	0.711940819122
253	G	R	0.711213501513
303	N	S	0.709270977508
351	G	V	0.708624755098
251	E	G	0.708604150712
279	S	F	0.699923314017
540	L	A	0.697648814931
234	P	A	0.688040299562
506	S	V	0.68006872424
22	I	T	0.679412673023
211	G	F	0.667399877692
90	A	V	0.664994568014
230	I	M	0.659772233962
138	S	I	0.65586148024
344	G	V	0.655247526114
296	Q	R	0.652879184567
510	K	Q	0.651555164069
280	G	V	0.64780834429
106	A	S	0.644329074357
18	D	Y	0.633465450082
335	R	G	0.630335390886
428	D	L	0.628500294198
347	G	E	0.610675776575
17	A	S	0.609696034933
238	D	N	0.604991572953
147	G	V	0.600286424644
57	K	F	0.598094080114
42	A	V	0.597707181331
136	K	E	0.591740527387
526	V	S	0.58954256384
333	G	V	0.582636978213
465	V	A	0.578875839535
148	V	L	0.578621250529
378	A	T	0.576029972938
479	G	E	0.575974915533
294	K	R	0.566437082349
362	D	Y	0.565647136343
464	K	R	0.558835541848
194	G	V	0.557966582135
87	L	P	0.554885813835
427	V	K	0.554050821117
420	M	I	0.548689593161
455	D	N	0.543580154131
77	W	L	0.541273282145
153	S	D	0.541039267499
56	G	E	0.540822547037
552	W	C	0.540216888018
38	E	D	0.526700633725
560	Q	K	0.522890186211
329	R	S	0.52028167966
242	R	S	0.508145152946
276	G	R	0.50789380464
273	L	M	0.507422690828
119	R	S	0.502749702178
35	T	I	0.500445856887
53	S	I	0.496606035393
61	L	M	0.486595850479
202	D	V	0.482131251936
558	S	P	0.481361213976
173	S	L	0.47969233206
156	G	Y	0.478325264047
98	E	G	0.476814014467
419	R	S	0.475475260811
260	A	S	0.473932999563
51	E	K	0.472744424253
331	V	F	0.472182102785
137	E	S	0.46705360947
159	S	I	0.467005895322
170	K	E	0.465891160112
224	R	L	0.46479723138
390	G	K	0.463535432298
277	F	I	0.45985338574
452	D	Y	0.451479855487
32	T	I	0.449497281569
224	R	M	0.448341531768
72	C	F	0.447868759245
16	D	G	0.447767031832
324	R	S	0.446485752727
304	S	N	0.4441014859
548	A	E	0.443047908676
88	L	P	0.436173294827
482	E	K	0.43546403608
136	K	G	0.423226880404
323	V	F	0.421747082462
274	S	I	0.416505649422
38	E	G	0.41608370852
246	Y	N	0.41336791882
284	S	P	0.407578569051
225	R	G	0.402810872433
276	G	E	0.400291641298
347	G	V	0.400102866811
193	W	C	0.397365910899
48	N	H	0.395997471885
158	S	Y	0.391728874858
563	I	M	0.389609475619
106	A	V	0.387705296017
85	D	E	0.38681736903
156	G	P	0.386196855602
52	D	G	0.385448607554
102	S	Y	0.384927071469
157	K	C	0.38414547854
157	K	P	0.38414547854
267	P	S	0.379181519312
214	Y	C	0.376910454378
162	R	S	0.375016135113
149	T	I	0.372310938395
161	Y	D	0.372239819071
494	S	I	0.36720946078
445	L	K	0.366293345789
155	R	G	0.365989353519
331	V	S	0.363363570601
23	G	C	0.361567096186
13	V	L	0.361154982677
399	I	L	0.358517548908
554	C	F	0.354780944357
123	S	I	0.353985586573
43	V	L	0.353879128873
31	D	G	0.351799890318
333	G	E	0.348947087115
394	K	R	0.348327185683
548	A	V	0.347034674352
162	R	C	0.345989400361
200	S	I	0.344077263505
314	V	P	0.34277059333
266	A	S	0.342429330539
274	S	R	0.342060379149
317	G	V	0.340116295405
172	D	A	0.338883773427
51	E	G	0.33642778314
443	V	I	0.330753153498
156	G	C	0.325659313587
156	G	W	0.325659313587
156	G	I	0.325659313587
156	G	F	0.325659313587
156	G	M	0.325659313587
538	S	I	0.324845615594
300	G	R	0.324057216104
554	C	L	0.324047229936
449	R	K	0.322482461509
125	V	L	0.322249627961
166	W	G	0.319059868192
63	G	V	0.314802891546
511	L	F	0.313857637215
154	H	F	0.31336561436
458	V	M	0.312585803597
539	S	L	0.310937958468
196	H	R	0.308582600272
435	W	C	0.308230150715
23	G	V	0.305834009984
304	S	I	0.305433481405
121	Q	K	0.300572446215
559	L	S	0.296598038402
544	V	F	0.295095443947
8	L	M	0.294178536818
211	G	V	0.293390874428
437	Y	H	0.292025934955
533	Y	C	0.290534446999
341	Q	H	0.289253341645
374	G	V	0.285685951591
556	N	K	0.285645894865
443	V	F	0.285570690884
152	C	F	0.284878239454
237	R	I	0.28377264723
399	I	T	0.283188805449
429	D	M	0.280272549692
267	P	L	0.27925535355
516	I	V	0.279009749842
376	G	D	0.275413645361
272	A	S	0.272774171595
136	K	R	0.272451258584
513	R	S	0.271639324997
158	S	K	0.271062524605
494	S	R	0.269891857676
356	G	E	0.269150203316
487	C	R	0.26887389527
353	I	F	0.268568338755
164	L	F	0.268531454194
34	D	Y	0.267626914219
325	S	I	0.265461752605
63	G	E	0.264517678355
516	I	T	0.264111561627
261	T	K	0.260599458394
244	N	D	0.258186336963
143	H	Q	0.25746016535
307	P	L	0.256696685014
487	C	F	0.255721995376
215	V	F	0.249379501324
56	G	V	0.246588371432
339	S	F	0.244425573407
197	H	N	0.241235687771
130	R	I	0.240661291799
238	D	Y	0.240653209812
225	R	I	0.239787735086
564	C	F	0.237591170736
313	P	S	0.236923267434
318	E	S	0.23690410662
385	Q	R	0.235324089488
158	S	V	0.235042581973
146	N	I	0.234204364656
146	N	H	0.234204364656
146	N	M	0.234204364656
146	N	F	0.234204364656
146	N	S	0.234204364656
146	N	W	0.234204364656
146	N	L	0.234204364656
146	N	C	0.234204364656
560	Q	L	0.229301075598
494	S	N	0.228569881577
20	I	V	0.2260220598
109	P	S	0.226020950311
333	G	R	0.225676379341
211	G	K	0.224598445146
273	L	P	0.223687924251
440	E	K	0.221921040066
202	D	Y	0.221834078427
271	F	L	0.221311849854
473	A	V	0.220877490491
465	V	L	0.220451021159
418	K	L	0.219253815586
179	N	D	0.218395431051
291	C	R	0.218282677441
146	N	R	0.216705195798
561	C	S	0.216348662898
286	A	S	0.21496344076
403	N	K	0.213479511506
359	G	E	0.212435844553
264	L	V	0.211311001134
455	D	G	0.210603194594
169	K	N	0.210267732593
388	I	T	0.209820148783
259	E	A	0.209318259131
85	D	G	0.209248240356
159	S	T	0.206656214711
150	V	F	0.205156575025
161	Y	F	0.202079519565
194	G	C	0.201795198979
238	D	S	0.200379057357
436	T	A	0.199156287651
160	F	C	0.198441575833
181	Y	C	0.196977433121
190	L	I	0.196215099584
52	D	Y	0.196019060558
468	Q	R	0.19283286578
336	N	K	0.189203378538
521	L	S	0.18862328735
21	C	S	0.188317433361
198	P	L	0.187270481955
423	L	V	0.187085778599
295	C	F	0.185108363116
203	E	K	0.184676611458
405	Q	K	0.183771153582
97	V	L	0.183062301787
439	A	S	0.182486974306
445	L	P	0.182060972655
441	L	F	0.181500722371
428	D	M	0.180291974585
309	Q	H	0.180179844465
355	G	E	0.176291995698
19	T	A	0.174774498911
504	K	I	0.174523023538
59	C	F	0.17436256878
152	C	S	0.174340404642
107	C	G	0.17417355929
526	V	G	0.170062295047
85	D	N	0.169898403866
422	N	I	0.169419862818
253	G	V	0.167504658174
84	C	F	0.167403791738
559	L	F	0.167370303932
35	T	A	0.166510163562
313	P	L	0.166446040927
276	G	V	0.166318779881
136	K	H	0.165730326421
387	A	D	0.164796211001
227	T	L	0.164183314573
313	P	Q	0.163310275038
395	V	L	0.160918862413
49	L	P	0.160432962332
244	N	T	0.159880632339
294	K	N	0.156737121757
123	S	T	0.156469997207
270	A	S	0.156359533925
369	H	N	0.155449639129
480	C	W	0.155206449975
389	N	H	0.154067437671
480	C	G	0.15166077853
328	L	S	0.151485620017
542	L	A	0.149413250775
196	H	Y	0.143567899151
330	M	I	0.143358126526
103	E	V	0.140356335378
262	G	C	0.139693292908
480	C	F	0.13924971518
241	G	R	0.139033823775
7	V	T	0.138675239698
489	N	S	0.137805977391
208	Y	H	0.134928841279
194	G	S	0.134522386892
476	I	V	0.134397354669
148	V	A	0.13226079013
200	S	K	0.132233854141
122	L	S	0.132108259352
429	D	Y	0.131824228814
484	Y	L	0.13086112688
137	E	K	0.123449611969
556	N	S	0.123347289013
525	G	W	0.123301564458
130	R	G	0.121211342018
250	L	P	0.120373916718
256	I	T	0.120201748718
239	Q	K	0.12015792191
362	D	G	0.120089108042
487	C	S	0.118831318619
219	S	Y	0.117181723436
44	T	I	0.116982143829
413	F	S	0.116246657094
394	K	M	0.115442623849
418	K	N	0.114223795944
85	D	Y	0.112496863818
33	V	F	0.112047476295
448	E	Q	0.111109282291
547	G	V	0.110606016776
80	G	V	0.110127902531
331	V	A	0.109139707785
532	I	M	0.108944748097
6	L	M	0.108710224239
64	I	L	0.108599272771
259	E	D	0.107909273083
160	F	V	0.107593686529
96	I	S	0.107391588432
101	N	H	0.107326002496
413	F	I	0.107083984183
267	P	Q	0.107054474203
540	L	P	0.106482490809
419	R	W	0.10609202723
217	V	L	0.103511485351
71	K	E	0.102912575662
345	L	R	0.101646729355
211	G	R	0.101063182106
338	P	L	0.101020527834
387	A	T	0.100521112233
508	E	D	0.0992867603666
457	N	K	0.0989414313425
453	F	Y	0.0984977477411
284	S	A	0.0976083061936
26	A	V	0.0968014285775
195	V	D	0.0967061682228
245	Y	H	0.09586430904
537	A	S	0.0956789912076
23	G	S	0.095514338454
454	H	Y	0.0952697025943
20	I	K	0.0952373345197
415	N	D	0.0949464112251
418	K	E	0.093344161928
318	E	D	0.0931772349195
418	K	T	0.0925156230414
448	E	A	0.0922660755393
79	L	F	0.0917649457355
29	S	L	0.091545285081
429	D	G	0.0912829939516
291	C	S	0.0899824799611
533	Y	H	0.0896949543309
371	N	I	0.0896758793
38	E	V	0.089206514482
538	S	T	0.0884372961799
210	N	K	0.0877845415675
17	A	T	0.0875821642993
27	N	D	0.0875267969352
422	N	H	0.0872463449949
473	A	D	0.0868455792205
71	K	Q	0.086598269145
382	K	P	0.0863422446599
271	F	S	0.0839292340923
534	S	P	0.0839221731635
456	L	S	0.0831213685892
297	T	I	0.0828053887911
552	W	L	0.0827394638149
146	N	G	0.0825140149783
467	S	I	0.0814635954785
470	K	M	0.0803839218569
278	E	S	0.079461549306
28	N	S	0.078311532405
292	N	T	0.0768081914934
86	S	A	0.0765645312379
330	M	V	0.0756046434016
101	N	Y	0.0754000185139
197	H	D	0.0749339536987
99	T	P	0.0742981158824
241	G	V	0.0741583341643
193	W	R	0.0741346973818
446	E	D	0.0723342057033
392	T	K	0.0722912488135
452	D	E	0.071934945285
443	V	D	0.0715039629343
469	L	F	0.0713411869406
496	R	I	0.0710621233755
565	I	T	0.070836278156
150	V	E	0.0706166429554
418	K	A	0.0701338422584
449	R	T	0.0698901510105
158	S	D	0.0697302626319
158	S	W	0.0697302626319
158	S	C	0.0697302626319
474	K	G	0.0679932313776
109	P	R	0.0671165833136
110	G	V	0.0668182865407
77	W	R	0.0662911220146
411	K	N	0.0643031572337
133	I	K	0.0640900035245
106	A	G	0.0628441776393
305	N	K	0.0621763620316
83	E	K	0.0614558826509
66	P	L	0.0613027890105
5	L	V	0.0605785301289
279	S	Y	0.0602098268765
234	P	S	0.0578986299352
283	T	N	0.0575799650664
289	H	N	0.0560179284427
57	K	Q	0.055353584263
490	E	Q	0.0551728915375
345	L	S	0.0551476082287
18	D	E	0.0551260686879
57	K	H	0.054677015228
311	I	L	0.054625633275
427	V	L	0.0538439672719
346	F	Y	0.0538382942414
148	V	Y	0.0529215949279
148	V	Q	0.0529215949279
148	V	C	0.0529215949279
148	V	F	0.0529215949279
148	V	G	0.0529215949279
148	V	D	0.0529215949279
148	V	P	0.0529215949279
148	V	W	0.0529215949279
148	V	E	0.0529215949279
148	V	K	0.0529215949279
148	V	H	0.0529215949279
148	V	R	0.0529215949279
492	M	T	0.0527819782554
146	N	P	0.0525993731765
25	H	N	0.0520905210022
349	I	T	0.0520084368744
269	Y	F	0.0518218848435
481	F	S	0.0517114344556
361	I	E	0.05134773099
361	I	Q	0.05134773099
361	I	Y	0.05134773099
361	I	A	0.05134773099
361	I	D	0.05134773099
361	I	C	0.05134773099
361	I	P	0.05134773099
361	I	N	0.05134773099
361	I	R	0.05134773099
361	I	S	0.05134773099
361	I	G	0.05134773099
361	I	M	0.05134773099
361	I	H	0.05134773099
501	D	H	0.0508374952593
533	Y	S	0.0500547321596
359	G	R	0.0493084238865
470	K	Q	0.0492995403106
238	D	A	0.0488488415732
238	D	V	0.0488488415732
238	D	C	0.0488488415732
238	D	R	0.0488488415732
238	D	Q	0.0488488415732
238	D	M	0.0488488415732
238	D	F	0.0488488415732
238	D	I	0.0488488415732
238	D	L	0.0488488415732
238	D	T	0.0488488415732
238	D	P	0.0488488415732
238	D	W	0.0488488415732
238	D	H	0.0488488415732
238	D	K	0.0488488415732
320	P	T	0.0483298825255
552	W	R	0.0470441356287
461	L	F	0.0469856155415
558	S	H	0.0466627654503
460	N	Y	0.0463998509324
218	A	G	0.046322867459
439	A	I	0.0462415936634
30	T	N	0.046174162468
376	G	C	0.0456355645462
40	N	K	0.045445015562
331	V	D	0.0449761825806
458	V	A	0.0441860002614
17	A	G	0.0438105782995
402	M	V	0.043662421625
361	I	F	0.0434813079684
534	S	T	0.0427842037275
370	Q	H	0.042270716395
523	S	L	0.0406959776552
154	H	C	0.0405040021627
479	G	V	0.0404081936919
81	N	D	0.0403475557013
50	L	P	0.0393226096968
32	T	A	0.0390577842097
25	H	R	0.0382868325611
428	D	Y	0.037959948775
323	V	D	0.0375948703735
432	L	W	0.0361656636607
411	K	R	0.0357624567855
99	T	I	0.0348138653775
169	K	M	0.0334612777515
94	S	Y	0.0331426981285
373	Q	E	0.0331198384524
66	P	S	0.0321045420556
312	H	R	0.0317968354376
105	G	R	0.0314911301326
40	N	Y	0.0308916866656
516	I	K	0.0305478530985
261	T	N	0.03005387262
281	I	N	0.0295696904267
111	D	G	0.029000205925
506	S	Y	0.0285615848895
268	W	S	0.0283403290468
551	F	I	0.0281690821785
205	Q	L	0.0278820209079
112	L	H	0.0272095133304
391	I	T	0.0271432970086
263	N	I	0.0270401967156
208	Y	F	0.0269552839377
201	S	C	0.0267528655226
491	C	Y	0.0264356149062
206	S	C	0.0262537789887
296	Q	H	0.0260492958972
446	E	A	0.0257186620145
535	T	P	0.0255789163374
200	S	C	0.0255291650517
409	V	M	0.0254441038955
159	S	R	0.025123654372
532	I	S	0.024870020477
301	A	G	0.0238765807014
420	M	L	0.023729391932
367	Y	N	0.0234574309083
67	L	M	0.0230998704509
39	K	Q	0.0228644634082
454	H	L	0.0224738495269
147	G	E	0.022107083366
144	T	S	0.0220754386971
429	D	H	0.0220415442261
526	V	W	0.0219208173269
526	V	Q	0.0219208173269
526	V	I	0.0219208173269
526	V	C	0.0219208173269
526	V	D	0.0219208173269
526	V	E	0.0219208173269
526	V	T	0.0219208173269
526	V	H	0.0219208173269
526	V	N	0.0219208173269
34	D	H	0.0214685545043
381	Q	W	0.0213182000054
381	Q	G	0.0213182000054
381	Q	N	0.0213182000054
381	Q	M	0.0213182000054
381	Q	S	0.0213182000054
381	Q	C	0.0213182000054
381	Q	D	0.0213182000054
381	Q	P	0.0213182000054
381	Q	I	0.0213182000054
381	Q	E	0.0213182000054
381	Q	F	0.0213182000054
381	Q	T	0.0213182000054
73	N	I	0.0212172675784
546	L	R	0.0209456638195
110	G	W	0.0209429883366
393	N	S	0.020507770008
452	D	V	0.0202501031103
434	I	T	0.0193904844822
1	M	R	0.019206282676
357	W	L	0.018435128999
352	F	L	0.0183516350608
144	T	K	0.0181168904995
528	Q	L	0.0178460382566
339	S	C	0.0176407387786
132	E	D	0.0165604423957
33	V	A	0.016127686634
485	H	R	0.0151544482795
485	H	Y	0.0149817850605
554	C	R	0.0147648642941
18	D	N	0.014294283384
564	C	S	0.014158407701
48	N	K	0.014145725909
45	H	Y	0.0138810366253
270	A	V	0.0136943871547
548	A	F	0.0131564922413
548	A	C	0.0131564922413
548	A	H	0.0131564922413
548	A	N	0.0131564922413
548	A	K	0.0131564922413
548	A	L	0.0131564922413
548	A	M	0.0131564922413
548	A	I	0.0131564922413
548	A	R	0.0131564922413
548	A	Y	0.0131564922413
548	A	Q	0.0131564922413
548	A	T	0.0131564922413
548	A	W	0.0131564922413
548	A	D	0.0131564922413
47	V	W	0.0127285246735
47	V	G	0.0127285246735
47	V	C	0.0127285246735
47	V	P	0.0127285246735
47	V	S	0.0127285246735
47	V	N	0.0127285246735
47	V	Q	0.0127285246735
47	V	D	0.0127285246735
47	V	T	0.0127285246735
47	V	K	0.0127285246735
47	V	M	0.0127285246735
47	V	E	0.0127285246735
47	V	H	0.0127285246735
393	N	K	0.0125198863125
532	I	R	0.0125181207515
107	C	S	0.0124865879139
526	V	R	0.0123176712572
414	N	Q	0.0122991572856
414	N	C	0.0122991572856
414	N	V	0.0122991572856
414	N	M	0.0122991572856
414	N	P	0.0122991572856
414	N	A	0.0122991572856
414	N	Y	0.0122991572856
414	N	R	0.0122991572856
414	N	D	0.0122991572856
414	N	T	0.0122991572856
414	N	L	0.0122991572856
414	N	E	0.0122991572856
414	N	F	0.0122991572856
414	N	H	0.0122991572856
414	N	I	0.0122991572856
414	N	W	0.0122991572856
335	R	T	0.0120576836907
136	K	Q	0.0117787955957
136	K	C	0.0117787955957
136	K	P	0.0117787955957
481	F	I	0.0114346892556
16	D	E	0.0111657616401
44	T	S	0.011122101542
74	I	F	0.0106642819859
315	T	I	0.010327457337
496	R	T	0.00870830721865
460	N	I	0.00827096335016
244	N	W	0.00826397268129
244	N	P	0.00826397268129
244	N	C	0.00826397268129
244	N	M	0.00826397268129
244	N	E	0.00826397268129
244	N	H	0.00826397268129
289	H	P	0.00813661223705
289	H	W	0.00813661223705
289	H	C	0.00813661223705
289	H	E	0.00813661223705
289	H	K	0.00813661223705
289	H	V	0.00813661223705
289	H	M	0.00813661223705
289	H	L	0.00813661223705
397	S	T	0.00807540056733
171	G	Y	0.00766682322568
171	G	A	0.00766682322568
171	G	P	0.00766682322568
171	G	H	0.00766682322568
171	G	K	0.00766682322568
171	G	C	0.00766682322568
171	G	W	0.00766682322568
171	G	M	0.00766682322568
548	A	G	0.007624368335
188	E	M	0.00740972974231
188	E	W	0.00740972974231
188	E	D	0.00740972974231
188	E	N	0.00740972974231
188	E	F	0.00740972974231
188	E	C	0.00740972974231
188	E	I	0.00740972974231
188	E	Y	0.00740972974231
207	L	F	0.00710206409893
277	F	C	0.007043338067
286	A	W	0.00635575535079
286	A	P	0.00635575535079
286	A	M	0.00635575535079
286	A	N	0.00635575535079
286	A	Y	0.00635575535079
286	A	F	0.00635575535079
286	A	D	0.00635575535079
518	G	D	0.00625816095564
518	G	C	0.00625816095564
518	G	N	0.00625816095564
518	G	W	0.00625816095564
47	V	R	0.00620042618453
507	E	C	0.00600772626398
507	E	M	0.00600772626398
507	E	F	0.00600772626398
507	E	H	0.00600772626398
196	H	P	0.00597990223785
86	S	W	0.00561635196519
86	S	N	0.00561635196519
86	S	G	0.00561635196519
86	S	K	0.00561635196519
86	S	F	0.00561635196519
86	S	V	0.00561635196519
86	S	C	0.00561635196519
499	T	P	0.00523850208011
499	T	W	0.00523850208011
499	T	C	0.00523850208011
499	T	Y	0.00523850208011
158	S	Q	0.005095766151
267	P	A	0.00480212202182
155	R	H	0.00479415914592
155	R	C	0.00479415914592
155	R	P	0.00479415914592
159	S	H	0.00454062731367
159	S	C	0.00454062731367
159	S	L	0.00454062731367
159	S	F	0.00454062731367
159	S	M	0.00454062731367
159	S	W	0.00454062731367
159	S	K	0.00454062731367
159	S	P	0.00454062731367
159	S	V	0.00454062731367
159	S	Y	0.00454062731367
139	S	L	0.00451540395038
486	K	W	0.00448423694196
486	K	P	0.00448423694196
486	K	S	0.00448423694196
486	K	H	0.00448423694196
486	K	G	0.00448423694196
486	K	F	0.00448423694196
486	K	D	0.00448423694196
486	K	C	0.00448423694196
486	K	M	0.00448423694196
311	I	T	0.0044153033172
561	C	V	0.00423871993039
561	C	E	0.00423871993039
561	C	W	0.00423871993039
561	C	G	0.00423871993039
561	C	K	0.00423871993039
561	C	H	0.00423871993039
561	C	D	0.00423871993039
561	C	T	0.00423871993039
561	C	P	0.00423871993039
561	C	N	0.00423871993039
221	N	C	0.00411418531115
221	N	W	0.00411418531115
221	N	M	0.00411418531115
221	N	E	0.00411418531115
221	N	F	0.00411418531115
221	N	Q	0.00411418531115
221	N	P	0.00411418531115
183	N	S	0.00395315183327
379	A	S	0.0038693350145
342	Y	H	0.0038351989985
466	K	E	0.0037108531155
547	G	E	0.0036833844645
151	S	P	0.0036825639659
16	D	H	0.00353038216795
302	I	Q	0.0034722725765
302	I	A	0.0034722725765
302	I	H	0.0034722725765
302	I	D	0.0034722725765
302	I	N	0.0034722725765
302	I	W	0.0034722725765
302	I	S	0.0034722725765
302	I	F	0.0034722725765
302	I	C	0.0034722725765
302	I	K	0.0034722725765
302	I	E	0.0034722725765
302	I	Y	0.0034722725765
302	I	G	0.0034722725765
302	I	P	0.0034722725765
60	K	G	0.00345120325193
60	K	L	0.00345120325193
60	K	P	0.00345120325193
60	K	V	0.00345120325193
60	K	H	0.00345120325193
60	K	F	0.00345120325193
60	K	Q	0.00345120325193
60	K	W	0.00345120325193
60	K	E	0.00345120325193
60	K	I	0.00345120325193
60	K	M	0.00345120325193
60	K	D	0.00345120325193
60	K	C	0.00345120325193
165	L	C	0.00309998620678
165	L	Q	0.00309998620678
165	L	Y	0.00309998620678
165	L	T	0.00309998620678
165	L	K	0.00309998620678
165	L	M	0.00309998620678
165	L	R	0.00309998620678
165	L	N	0.00309998620678
165	L	W	0.00309998620678
84	C	S	0.00308798018466
64	I	N	0.00295318495447
64	I	F	0.00295318495447
64	I	P	0.00295318495447
64	I	W	0.00295318495447
64	I	Y	0.00295318495447
64	I	C	0.00295318495447
64	I	S	0.00295318495447
64	I	Q	0.00295318495447
64	I	K	0.00295318495447
64	I	E	0.00295318495447
64	I	G	0.00295318495447
64	I	D	0.00295318495447
110	G	E	0.0027939356635
463	E	V	0.00273731256818
488	D	H	0.0025107807815
265	I	K	0.00249994360035
103	E	Y	0.00238233436509
103	E	W	0.00238233436509
103	E	I	0.00238233436509
103	E	M	0.00238233436509
103	E	S	0.00238233436509
103	E	N	0.00238233436509
103	E	G	0.00238233436509
103	E	H	0.00238233436509
103	E	F	0.00238233436509
2	K	P	0.00228181326982
2	K	W	0.00228181326982
2	K	D	0.00228181326982
2	K	F	0.00228181326982
2	K	G	0.00228181326982
2	K	A	0.00228181326982
357	W	R	0.00224409552701
357	W	K	0.00224409552701
357	W	D	0.00224409552701
357	W	P	0.00224409552701
357	W	T	0.00224409552701
357	W	Q	0.00224409552701
357	W	M	0.00224409552701
357	W	A	0.00224409552701
357	W	V	0.00224409552701
357	W	Y	0.00224409552701
357	W	F	0.00224409552701
357	W	E	0.00224409552701
357	W	I	0.00224409552701
357	W	H	0.00224409552701
357	W	G	0.00224409552701
357	W	N	0.00224409552701
357	W	S	0.00224409552701
268	W	P	0.00205893526997
268	W	F	0.00205893526997
268	W	V	0.00205893526997
268	W	D	0.00205893526997
268	W	Q	0.00205893526997
268	W	Y	0.00205893526997
268	W	I	0.00205893526997
268	W	K	0.00205893526997
268	W	M	0.00205893526997
268	W	N	0.00205893526997
268	W	E	0.00205893526997
193	W	S	0.00201439290508
24	Y	C	0.001916378781
294	K	M	0.00170295584767
294	K	P	0.00170295584767
294	K	I	0.00170295584767
294	K	Y	0.00170295584767
294	K	G	0.00170295584767
294	K	C	0.00170295584767
125	V	K	0.00163397854375
125	V	G	0.00163397854375
125	V	E	0.00163397854375
125	V	S	0.00163397854375
125	V	C	0.00163397854375
125	V	Q	0.00163397854375
125	V	Y	0.00163397854375
125	V	R	0.00163397854375
125	V	D	0.00163397854375
125	V	W	0.00163397854375
125	V	F	0.00163397854375
125	V	N	0.00163397854375
125	V	H	0.00163397854375
125	V	M	0.00163397854375
125	V	P	0.00163397854375
230	I	H	0.00157546971929
230	I	D	0.00157546971929
230	I	W	0.00157546971929
230	I	S	0.00157546971929
230	I	E	0.00157546971929
230	I	R	0.00157546971929
230	I	N	0.00157546971929
230	I	Q	0.00157546971929
230	I	A	0.00157546971929
230	I	Y	0.00157546971929
230	I	K	0.00157546971929
230	I	G	0.00157546971929
239	Q	A	0.00147374736299
239	Q	L	0.00147374736299
239	Q	C	0.00147374736299
239	Q	D	0.00147374736299
239	Q	E	0.00147374736299
239	Q	F	0.00147374736299
239	Q	G	0.00147374736299
239	Q	T	0.00147374736299
239	Q	I	0.00147374736299
239	Q	N	0.00147374736299
239	Q	Y	0.00147374736299
239	Q	W	0.00147374736299
239	Q	V	0.00147374736299
239	Q	R	0.00147374736299
239	Q	P	0.00147374736299
239	Q	S	0.00147374736299
206	S	R	0.00145754022164
469	L	V	0.00141643623469
173	S	I	0.00130348643281
173	S	M	0.00130348643281
173	S	K	0.00130348643281
173	S	W	0.00130348643281
173	S	C	0.00130348643281
173	S	R	0.00130348643281
173	S	Q	0.00130348643281
173	S	A	0.00130348643281
279	S	K	0.00126793051384
279	S	M	0.00126793051384
279	S	L	0.00126793051384
279	S	T	0.00126793051384
279	S	E	0.00126793051384
279	S	I	0.00126793051384
279	S	D	0.00126793051384
279	S	V	0.00126793051384
279	S	N	0.00126793051384
279	S	Q	0.00126793051384
279	S	R	0.00126793051384
279	S	W	0.00126793051384
313	P	T	0.001195067084
172	D	H	0.00118079176494
172	D	I	0.00118079176494
172	D	T	0.00118079176494
172	D	R	0.00118079176494
172	D	Q	0.00118079176494
172	D	S	0.00118079176494
172	D	W	0.00118079176494
172	D	M	0.00118079176494
172	D	V	0.00118079176494
172	D	F	0.00118079176494
172	D	P	0.00118079176494
172	D	L	0.00118079176494
172	D	K	0.00118079176494
172	D	C	0.00118079176494
412	E	H	0.00115682434516
412	E	P	0.00115682434516
412	E	Y	0.00115682434516
412	E	N	0.00115682434516
412	E	M	0.00115682434516
370	Q	P	0.00115284061635
370	Q	G	0.00115284061635
370	Q	Y	0.00115284061635
370	Q	D	0.00115284061635
370	Q	M	0.00115284061635
370	Q	R	0.00115284061635
370	Q	F	0.00115284061635
139	S	K	0.00111925494118
139	S	I	0.00111925494118
139	S	R	0.00111925494118
139	S	D	0.00111925494118
139	S	Q	0.00111925494118
139	S	C	0.00111925494118
139	S	P	0.00111925494118
139	S	H	0.00111925494118
139	S	F	0.00111925494118
139	S	E	0.00111925494118
139	S	G	0.00111925494118
139	S	M	0.00111925494118
339	S	M	0.0010741611806
339	S	W	0.0010741611806
339	S	R	0.0010741611806
339	S	N	0.0010741611806
339	S	E	0.0010741611806
339	S	D	0.0010741611806
339	S	K	0.0010741611806
498	G	Q	0.000963063541468
498	G	F	0.000963063541468
498	G	W	0.000963063541468
498	G	I	0.000963063541468
498	G	K	0.000963063541468
498	G	A	0.000963063541468
498	G	C	0.000963063541468
498	G	D	0.000963063541468
498	G	N	0.000963063541468
498	G	Y	0.000963063541468
498	G	L	0.000963063541468
498	G	M	0.000963063541468
498	G	P	0.000963063541468
498	G	T	0.000963063541468
533	Y	D	0.00094813715
366	G	K	0.000944025183223
366	G	P	0.000944025183223
366	G	C	0.000944025183223
366	G	F	0.000944025183223
366	G	H	0.000944025183223
366	G	I	0.000944025183223
366	G	M	0.000944025183223
366	G	L	0.000944025183223
366	G	Y	0.000944025183223
366	G	T	0.000944025183223
366	G	E	0.000944025183223
366	G	R	0.000944025183223
366	G	Q	0.000944025183223
366	G	N	0.000944025183223
366	G	W	0.000944025183223
375	S	W	0.000869624624365
375	S	F	0.000869624624365
375	S	E	0.000869624624365
375	S	N	0.000869624624365
375	S	R	0.000869624624365
375	S	V	0.000869624624365
375	S	M	0.000869624624365
375	S	C	0.000869624624365
375	S	K	0.000869624624365
375	S	H	0.000869624624365
375	S	P	0.000869624624365
375	S	G	0.000869624624365
375	S	L	0.000869624624365
375	S	D	0.000869624624365
375	S	I	0.000869624624365
375	S	Q	0.000869624624365
375	S	T	0.000869624624365
367	Y	K	0.000860031873013
367	Y	R	0.000860031873013
367	Y	T	0.000860031873013
367	Y	W	0.000860031873013
367	Y	G	0.000860031873013
367	Y	E	0.000860031873013
367	Y	M	0.000860031873013
367	Y	V	0.000860031873013
367	Y	I	0.000860031873013
367	Y	L	0.000860031873013
367	Y	A	0.000860031873013
367	Y	P	0.000860031873013
367	Y	F	0.000860031873013
367	Y	Q	0.000860031873013
367	Y	S	0.000860031873013
367	Y	D	0.000860031873013
276	G	I	0.000834565380464
276	G	H	0.000834565380464
276	G	P	0.000834565380464
276	G	D	0.000834565380464
276	G	L	0.000834565380464
276	G	Y	0.000834565380464
276	G	M	0.000834565380464
276	G	K	0.000834565380464
276	G	F	0.000834565380464
412	E	Q	0.000823396101761
197	H	T	0.000815318457693
197	H	C	0.000815318457693
197	H	P	0.000815318457693
197	H	V	0.000815318457693
197	H	E	0.000815318457693
197	H	G	0.000815318457693
77	W	D	0.000807639030403
77	W	P	0.000807639030403
77	W	Q	0.000807639030403
77	W	K	0.000807639030403
77	W	T	0.000807639030403
77	W	I	0.000807639030403
77	W	V	0.000807639030403
77	W	H	0.000807639030403
77	W	Y	0.000807639030403
77	W	F	0.000807639030403
77	W	M	0.000807639030403
77	W	A	0.000807639030403
77	W	N	0.000807639030403
77	W	S	0.000807639030403
77	W	E	0.000807639030403
139	S	N	0.000781332592647
143	H	E	0.000741523624254
143	H	W	0.000741523624254
143	H	C	0.000741523624254
143	H	I	0.000741523624254
143	H	D	0.000741523624254
143	H	P	0.000741523624254
143	H	A	0.000741523624254
143	H	S	0.000741523624254
143	H	R	0.000741523624254
143	H	T	0.000741523624254
143	H	K	0.000741523624254
143	H	G	0.000741523624254
144	T	D	0.000739792528381
144	T	L	0.000739792528381
144	T	V	0.000739792528381
144	T	A	0.000739792528381
144	T	H	0.000739792528381
144	T	R	0.000739792528381
144	T	Y	0.000739792528381
144	T	W	0.000739792528381
144	T	M	0.000739792528381
144	T	Q	0.000739792528381
144	T	N	0.000739792528381
144	T	C	0.000739792528381
144	T	F	0.000739792528381
144	T	E	0.000739792528381
144	T	P	0.000739792528381
200	S	L	0.000716651224392
200	S	F	0.000716651224392
200	S	Y	0.000716651224392
200	S	V	0.000716651224392
200	S	M	0.000716651224392
200	S	Q	0.000716651224392
200	S	D	0.000716651224392
200	S	W	0.000716651224392
200	S	P	0.000716651224392
42	A	M	0.000666666510266
42	A	W	0.000666666510266
42	A	R	0.000666666510266
42	A	D	0.000666666510266
42	A	I	0.000666666510266
42	A	Y	0.000666666510266
42	A	L	0.000666666510266
42	A	H	0.000666666510266
42	A	F	0.000666666510266
42	A	S	0.000666666510266
42	A	C	0.000666666510266
42	A	N	0.000666666510266
42	A	Q	0.000666666510266
314	V	Q	0.000664947335384
314	V	W	0.000664947335384
314	V	K	0.000664947335384
314	V	T	0.000664947335384
314	V	C	0.000664947335384
314	V	D	0.000664947335384
314	V	E	0.000664947335384
314	V	G	0.000664947335384
314	V	L	0.000664947335384
412	E	W	0.00065673975742
111	D	R	0.000649101703069
111	D	I	0.000649101703069
111	D	P	0.000649101703069
111	D	A	0.000649101703069
111	D	C	0.000649101703069
111	D	M	0.000649101703069
111	D	Q	0.000649101703069
111	D	K	0.000649101703069
111	D	L	0.000649101703069
111	D	W	0.000649101703069
75	T	C	0.00064560630482
75	T	M	0.00064560630482
75	T	K	0.00064560630482
75	T	H	0.00064560630482
75	T	G	0.00064560630482
75	T	F	0.00064560630482
75	T	E	0.00064560630482
75	T	A	0.00064560630482
75	T	Y	0.00064560630482
75	T	S	0.00064560630482
75	T	R	0.00064560630482
75	T	Q	0.00064560630482
75	T	D	0.00064560630482
75	T	V	0.00064560630482
75	T	W	0.00064560630482
374	G	Y	0.000609479427871
374	G	S	0.000609479427871
374	G	T	0.000609479427871
374	G	W	0.000609479427871
374	G	M	0.000609479427871
374	G	P	0.000609479427871
374	G	F	0.000609479427871
374	G	D	0.000609479427871
374	G	C	0.000609479427871
374	G	H	0.000609479427871
374	G	I	0.000609479427871
374	G	N	0.000609479427871
374	G	K	0.000609479427871
374	G	Q	0.000609479427871
374	G	R	0.000609479427871
374	G	L	0.000609479427871
340	I	C	0.000596129573921
340	I	D	0.000596129573921
340	I	G	0.000596129573921
340	I	H	0.000596129573921
340	I	W	0.000596129573921
340	I	N	0.000596129573921
340	I	P	0.000596129573921
340	I	F	0.000596129573921
340	I	M	0.000596129573921
340	I	S	0.000596129573921
340	I	T	0.000596129573921
340	I	Y	0.000596129573921
340	I	E	0.000596129573921
310	N	T	0.000584864933583
310	N	V	0.000584864933583
310	N	H	0.000584864933583
310	N	I	0.000584864933583
310	N	P	0.000584864933583
310	N	W	0.000584864933583
310	N	Y	0.000584864933583
310	N	A	0.000584864933583
310	N	Q	0.000584864933583
310	N	M	0.000584864933583
310	N	E	0.000584864933583
310	N	R	0.000584864933583
310	N	C	0.000584864933583
310	N	F	0.000584864933583
310	N	L	0.000584864933583
310	N	G	0.000584864933583
304	S	L	0.000568343226902
304	S	F	0.000568343226902
304	S	D	0.000568343226902
304	S	Y	0.000568343226902
304	S	A	0.000568343226902
304	S	M	0.000568343226902
304	S	W	0.000568343226902
304	S	E	0.000568343226902
304	S	C	0.000568343226902
304	S	P	0.000568343226902
304	S	V	0.000568343226902
304	S	Q	0.000568343226902
304	S	K	0.000568343226902
373	Q	F	0.000556973224691
373	Q	L	0.000556973224691
373	Q	D	0.000556973224691
373	Q	V	0.000556973224691
373	Q	C	0.000556973224691
373	Q	H	0.000556973224691
373	Q	T	0.000556973224691
373	Q	G	0.000556973224691
373	Q	P	0.000556973224691
373	Q	I	0.000556973224691
373	Q	W	0.000556973224691
373	Q	R	0.000556973224691
373	Q	Y	0.000556973224691
373	Q	N	0.000556973224691
373	Q	S	0.000556973224691
283	T	D	0.000536904628252
283	T	P	0.000536904628252
283	T	F	0.000536904628252
283	T	G	0.000536904628252
283	T	H	0.000536904628252
283	T	W	0.000536904628252
336	N	V	0.000520610438775
336	N	S	0.000520610438775
336	N	R	0.000520610438775
336	N	L	0.000520610438775
336	N	P	0.000520610438775
336	N	F	0.000520610438775
336	N	E	0.000520610438775
336	N	I	0.000520610438775
336	N	T	0.000520610438775
336	N	G	0.000520610438775
336	N	W	0.000520610438775
336	N	A	0.000520610438775
336	N	C	0.000520610438775
336	N	H	0.000520610438775
336	N	Y	0.000520610438775
336	N	M	0.000520610438775
220	S	Y	0.000519410993704
220	S	W	0.000519410993704
220	S	F	0.000519410993704
220	S	C	0.000519410993704
220	S	Q	0.000519410993704
494	S	K	0.000502915194941
494	S	L	0.000502915194941
494	S	F	0.000502915194941
494	S	M	0.000502915194941
494	S	V	0.000502915194941
494	S	P	0.000502915194941
494	S	Y	0.000502915194941
494	S	C	0.000502915194941
494	S	W	0.000502915194941
494	S	D	0.000502915194941
22	I	K	0.0004896365834
22	I	Y	0.0004896365834
22	I	W	0.0004896365834
22	I	R	0.0004896365834
22	I	Q	0.0004896365834
22	I	P	0.0004896365834
22	I	N	0.0004896365834
22	I	G	0.0004896365834
22	I	H	0.0004896365834
22	I	F	0.0004896365834
22	I	E	0.0004896365834
22	I	D	0.0004896365834
22	I	C	0.0004896365834
22	I	A	0.0004896365834
22	I	L	0.0004896365834
22	I	S	0.0004896365834
387	A	H	0.000487769026593
387	A	R	0.000487769026593
387	A	W	0.000487769026593
387	A	P	0.000487769026593
387	A	N	0.000487769026593
387	A	Y	0.000487769026593
387	A	Q	0.000487769026593
387	A	E	0.000487769026593
387	A	V	0.000487769026593
387	A	G	0.000487769026593
387	A	F	0.000487769026593
387	A	I	0.000487769026593
387	A	K	0.000487769026593
387	A	C	0.000487769026593
387	A	L	0.000487769026593
387	A	M	0.000487769026593
194	G	P	0.000473850913638
194	G	M	0.000473850913638
194	G	T	0.000473850913638
194	G	W	0.000473850913638
194	G	L	0.000473850913638
194	G	E	0.000473850913638
194	G	K	0.000473850913638
194	G	F	0.000473850913638
194	G	I	0.000473850913638
194	G	H	0.000473850913638
194	G	Y	0.000473850913638
194	G	N	0.000473850913638
194	G	Q	0.000473850913638
141	P	A	0.000470784010834
141	P	I	0.000470784010834
141	P	Y	0.000470784010834
141	P	C	0.000470784010834
141	P	Q	0.000470784010834
141	P	D	0.000470784010834
141	P	M	0.000470784010834
141	P	K	0.000470784010834
141	P	N	0.000470784010834
141	P	W	0.000470784010834
141	P	F	0.000470784010834
141	P	R	0.000470784010834
141	P	G	0.000470784010834
529	I	A	0.000465667470627
529	I	C	0.000465667470627
529	I	N	0.000465667470627
529	I	P	0.000465667470627
529	I	K	0.000465667470627
529	I	E	0.000465667470627
529	I	D	0.000465667470627
280	G	M	0.000463080091494
280	G	L	0.000463080091494
280	G	K	0.000463080091494
280	G	H	0.000463080091494
280	G	N	0.000463080091494
280	G	Y	0.000463080091494
280	G	W	0.000463080091494
280	G	I	0.000463080091494
280	G	P	0.000463080091494
280	G	F	0.000463080091494
280	G	Q	0.000463080091494
280	G	R	0.000463080091494
280	G	E	0.000463080091494
318	E	F	0.00045389633109
318	E	G	0.00045389633109
318	E	I	0.00045389633109
318	E	C	0.00045389633109
318	E	P	0.00045389633109
318	E	V	0.00045389633109
318	E	W	0.00045389633109
318	E	N	0.00045389633109
318	E	Y	0.00045389633109
116	E	D	0.000450317683755
116	E	Y	0.000450317683755
116	E	W	0.000450317683755
116	E	R	0.000450317683755
116	E	V	0.000450317683755
116	E	S	0.000450317683755
116	E	L	0.000450317683755
116	E	T	0.000450317683755
116	E	H	0.000450317683755
116	E	F	0.000450317683755
116	E	I	0.000450317683755
116	E	C	0.000450317683755
116	E	M	0.000450317683755
116	E	N	0.000450317683755
116	E	Q	0.000450317683755
86	S	I	0.000441946267765
536	V	W	0.000435768533091
536	V	R	0.000435768533091
536	V	E	0.000435768533091
536	V	G	0.000435768533091
536	V	K	0.000435768533091
536	V	T	0.000435768533091
536	V	C	0.000435768533091
536	V	H	0.000435768533091
536	V	F	0.000435768533091
536	V	S	0.000435768533091
536	V	N	0.000435768533091
536	V	Y	0.000435768533091
536	V	Q	0.000435768533091
536	V	P	0.000435768533091
536	V	M	0.000435768533091
30	T	H	0.000433280490323
30	T	Q	0.000433280490323
30	T	L	0.000433280490323
30	T	G	0.000433280490323
30	T	M	0.000433280490323
30	T	K	0.000433280490323
30	T	S	0.000433280490323
30	T	V	0.000433280490323
30	T	I	0.000433280490323
30	T	F	0.000433280490323
30	T	R	0.000433280490323
30	T	E	0.000433280490323
30	T	W	0.000433280490323
30	T	C	0.000433280490323
30	T	P	0.000433280490323
30	T	Y	0.000433280490323
30	T	D	0.000433280490323
84	C	I	0.000428067802673
84	C	V	0.000428067802673
84	C	A	0.000428067802673
84	C	E	0.000428067802673
84	C	K	0.000428067802673
84	C	G	0.000428067802673
84	C	L	0.000428067802673
84	C	T	0.000428067802673
84	C	H	0.000428067802673
84	C	R	0.000428067802673
84	C	Q	0.000428067802673
84	C	P	0.000428067802673
84	C	N	0.000428067802673
84	C	M	0.000428067802673
84	C	D	0.000428067802673
313	P	N	0.000420245430539
313	P	M	0.000420245430539
313	P	V	0.000420245430539
313	P	C	0.000420245430539
313	P	E	0.000420245430539
313	P	Y	0.000420245430539
313	P	K	0.000420245430539
313	P	I	0.000420245430539
313	P	G	0.000420245430539
313	P	F	0.000420245430539
313	P	D	0.000420245430539
85	D	M	0.000412561894842
85	D	S	0.000412561894842
85	D	R	0.000412561894842
85	D	H	0.000412561894842
85	D	I	0.000412561894842
85	D	Q	0.000412561894842
85	D	P	0.000412561894842
85	D	V	0.000412561894842
85	D	T	0.000412561894842
85	D	F	0.000412561894842
85	D	A	0.000412561894842
85	D	C	0.000412561894842
85	D	K	0.000412561894842
85	D	W	0.000412561894842
85	D	L	0.000412561894842
525	G	A	0.000400257033509
525	G	P	0.000400257033509
525	G	K	0.000400257033509
525	G	Q	0.000400257033509
525	G	N	0.000400257033509
525	G	M	0.000400257033509
525	G	T	0.000400257033509
525	G	I	0.000400257033509
525	G	C	0.000400257033509
525	G	F	0.000400257033509
16	D	L	0.000398378445723
16	D	I	0.000398378445723
16	D	Q	0.000398378445723
16	D	F	0.000398378445723
16	D	P	0.000398378445723
16	D	N	0.000398378445723
16	D	C	0.000398378445723
16	D	A	0.000398378445723
16	D	K	0.000398378445723
16	D	T	0.000398378445723
16	D	W	0.000398378445723
16	D	M	0.000398378445723
130	R	F	0.000392157590039
130	R	S	0.000392157590039
130	R	A	0.000392157590039
130	R	C	0.000392157590039
130	R	E	0.000392157590039
130	R	Y	0.000392157590039
130	R	M	0.000392157590039
130	R	Q	0.000392157590039
130	R	W	0.000392157590039
130	R	L	0.000392157590039
130	R	P	0.000392157590039
130	R	N	0.000392157590039
130	R	V	0.000392157590039
130	R	T	0.000392157590039
130	R	D	0.000392157590039
130	R	H	0.000392157590039
550	S	Y	0.00038683373856
550	S	A	0.00038683373856
550	S	Q	0.00038683373856
550	S	W	0.00038683373856
550	S	M	0.00038683373856
550	S	P	0.00038683373856
550	S	K	0.00038683373856
550	S	F	0.00038683373856
550	S	H	0.00038683373856
8	L	S	0.000377063432995
8	L	A	0.000377063432995
8	L	K	0.000377063432995
8	L	H	0.000377063432995
8	L	G	0.000377063432995
8	L	N	0.000377063432995
8	L	T	0.000377063432995
8	L	Q	0.000377063432995
8	L	W	0.000377063432995
8	L	F	0.000377063432995
8	L	D	0.000377063432995
8	L	E	0.000377063432995
8	L	V	0.000377063432995
8	L	Y	0.000377063432995
8	L	P	0.000377063432995
8	L	R	0.000377063432995
356	G	R	0.000375436571522
356	G	Y	0.000375436571522
356	G	I	0.000375436571522
356	G	M	0.000375436571522
356	G	D	0.000375436571522
356	G	L	0.000375436571522
356	G	N	0.000375436571522
356	G	W	0.000375436571522
356	G	K	0.000375436571522
356	G	P	0.000375436571522
356	G	H	0.000375436571522
356	G	A	0.000375436571522
356	G	S	0.000375436571522
356	G	F	0.000375436571522
356	G	T	0.000375436571522
356	G	C	0.000375436571522
356	G	Q	0.000375436571522
105	G	Q	0.000372144344831
105	G	N	0.000372144344831
105	G	I	0.000372144344831
105	G	C	0.000372144344831
105	G	P	0.000372144344831
105	G	Y	0.000372144344831
105	G	H	0.000372144344831
105	G	T	0.000372144344831
105	G	W	0.000372144344831
105	G	A	0.000372144344831
105	G	D	0.000372144344831
105	G	F	0.000372144344831
105	G	M	0.000372144344831
105	G	L	0.000372144344831
105	G	K	0.000372144344831
429	D	A	0.000368065396009
429	D	P	0.000368065396009
429	D	E	0.000368065396009
429	D	T	0.000368065396009
429	D	C	0.000368065396009
429	D	I	0.000368065396009
429	D	K	0.000368065396009
429	D	L	0.000368065396009
429	D	F	0.000368065396009
429	D	V	0.000368065396009
429	D	Q	0.000368065396009
429	D	S	0.000368065396009
427	V	C	0.000365168445749
427	V	E	0.000365168445749
427	V	M	0.000365168445749
427	V	G	0.000365168445749
427	V	F	0.000365168445749
427	V	D	0.000365168445749
427	V	N	0.000365168445749
427	V	A	0.000365168445749
427	V	P	0.000365168445749
427	V	Y	0.000365168445749
427	V	T	0.000365168445749
427	V	R	0.000365168445749
427	V	Q	0.000365168445749
427	V	W	0.000365168445749
427	V	H	0.000365168445749
115	Y	G	0.000343320012411
115	Y	V	0.000343320012411
115	Y	T	0.000343320012411
115	Y	K	0.000343320012411
115	Y	A	0.000343320012411
115	Y	W	0.000343320012411
115	Y	F	0.000343320012411
115	Y	P	0.000343320012411
115	Y	Q	0.000343320012411
115	Y	E	0.000343320012411
115	Y	D	0.000343320012411
137	E	W	0.00033555022205
137	E	L	0.00033555022205
137	E	I	0.00033555022205
137	E	Y	0.00033555022205
137	E	R	0.00033555022205
137	E	H	0.00033555022205
137	E	C	0.00033555022205
137	E	M	0.00033555022205
137	E	Q	0.00033555022205
137	E	F	0.00033555022205
137	E	P	0.00033555022205
506	S	Q	0.000327081044468
506	S	N	0.000327081044468
506	S	I	0.000327081044468
506	S	H	0.000327081044468
506	S	D	0.000327081044468
506	S	M	0.000327081044468
506	S	W	0.000327081044468
506	S	G	0.000327081044468
201	S	E	0.00032629685616
201	S	K	0.00032629685616
201	S	W	0.00032629685616
201	S	V	0.00032629685616
201	S	D	0.00032629685616
359	G	W	0.000307836235172
359	G	F	0.000307836235172
359	G	N	0.000307836235172
359	G	M	0.000307836235172
359	G	L	0.000307836235172
359	G	K	0.000307836235172
359	G	Q	0.000307836235172
359	G	Y	0.000307836235172
359	G	P	0.000307836235172
359	G	C	0.000307836235172
359	G	D	0.000307836235172
359	G	H	0.000307836235172
359	G	I	0.000307836235172
359	G	S	0.000307836235172
359	G	A	0.000307836235172
359	G	T	0.000307836235172
55	N	W	0.000307719329646
55	N	C	0.000307719329646
55	N	E	0.000307719329646
55	N	Q	0.000307719329646
55	N	R	0.000307719329646
55	N	T	0.000307719329646
55	N	V	0.000307719329646
55	N	L	0.000307719329646
55	N	M	0.000307719329646
55	N	A	0.000307719329646
55	N	I	0.000307719329646
55	N	F	0.000307719329646
55	N	P	0.000307719329646
55	N	G	0.000307719329646
55	N	H	0.000307719329646
55	N	Y	0.000307719329646
333	G	I	0.000304469289013
333	G	H	0.000304469289013
333	G	K	0.000304469289013
333	G	M	0.000304469289013
333	G	C	0.000304469289013
333	G	P	0.000304469289013
333	G	N	0.000304469289013
333	G	D	0.000304469289013
333	G	F	0.000304469289013
333	G	Q	0.000304469289013
333	G	L	0.000304469289013
333	G	S	0.000304469289013
333	G	T	0.000304469289013
333	G	W	0.000304469289013
333	G	A	0.000304469289013
333	G	Y	0.000304469289013
482	E	Q	0.000297241048519
482	E	W	0.000297241048519
482	E	N	0.000297241048519
482	E	M	0.000297241048519
482	E	P	0.000297241048519
482	E	H	0.000297241048519
482	E	T	0.000297241048519
482	E	V	0.000297241048519
482	E	F	0.000297241048519
482	E	R	0.000297241048519
482	E	Y	0.000297241048519
482	E	C	0.000297241048519
364	W	S	0.000294400944185
364	W	K	0.000294400944185
364	W	F	0.000294400944185
364	W	Q	0.000294400944185
364	W	P	0.000294400944185
364	W	N	0.000294400944185
364	W	M	0.000294400944185
364	W	G	0.000294400944185
364	W	A	0.000294400944185
364	W	I	0.000294400944185
364	W	L	0.000294400944185
364	W	T	0.000294400944185
364	W	Y	0.000294400944185
364	W	H	0.000294400944185
364	W	D	0.000294400944185
364	W	E	0.000294400944185
364	W	V	0.000294400944185
107	C	T	0.000292234065387
107	C	V	0.000292234065387
107	C	N	0.000292234065387
107	C	P	0.000292234065387
107	C	E	0.000292234065387
107	C	M	0.000292234065387
107	C	H	0.000292234065387
107	C	I	0.000292234065387
107	C	Q	0.000292234065387
107	C	A	0.000292234065387
107	C	K	0.000292234065387
107	C	D	0.000292234065387
107	C	L	0.000292234065387
380	D	K	0.00028256349501
380	D	I	0.00028256349501
380	D	A	0.00028256349501
380	D	C	0.00028256349501
380	D	F	0.00028256349501
380	D	P	0.00028256349501
380	D	W	0.00028256349501
380	D	H	0.00028256349501
380	D	L	0.00028256349501
380	D	V	0.00028256349501
380	D	M	0.00028256349501
380	D	Q	0.00028256349501
380	D	R	0.00028256349501
380	D	S	0.00028256349501
380	D	T	0.00028256349501
380	D	E	0.00028256349501
351	G	E	0.000281511151898
351	G	Y	0.000281511151898
351	G	L	0.000281511151898
[truncated: 9,301 more rows]
