# Supplementary material for: Complete mapping of viral escape from neutralizing antibodies
Source: PLoS Pathog. 2017 Mar 13;13(3):e1006271. doi: 10.1371/journal.ppat.1006271 (PMC5363992; doi:10.1371/journal.ppat.1006271)
Supplement: S2 File — This ZIP archive contains the computer code to perform the data analysis described in this manuscript. The analysis is performed by the iPython notebook found in the ZIP archive. (ZIP) [file ppat.1006271.s008.zip › S2_File/differential_selections/L1_avg_H17L19_c3_sitediffsel.txt]

site	abs_diffsel	positive_diffsel	negative_diffsel
157	108.858749195	108.858749195	0.0
153	94.628113743	93.27144272	-1.356671023
156	52.8793280231	52.8793280231	0.0
158	47.0458891721	47.0458891721	0.0
154	31.3844519927	28.3145910831	-3.06986090961
175	27.6634473737	0.0	-27.6634473737
136	23.3555990592	23.3045880778	-0.0510109813809
390	17.2023851004	0.463535432298	-16.7388496681
518	16.9964284323	6.76601571069	-10.2304127216
148	15.9385463371	15.9106673325	-0.0278790046266
499	15.9191043999	7.27612159292	-8.64298280696
155	15.8395210043	13.9790446516	-1.86047635271
146	15.6767855226	12.4107673235	-3.26601819908
286	14.8264539585	9.99688958631	-4.82956437217
173	14.8263314579	4.71293596039	-10.1133954975
497	14.5125432262	0.0	-14.5125432262
277	14.1048164917	5.38933450586	-8.71548198583
361	13.5972767399	13.4416129834	-0.155663756587
474	13.5853054869	1.37537364707	-12.2099318398
170	13.560968891	0.465891160112	-13.0950777309
232	13.488171121	0.0	-13.488171121
220	13.3793080533	3.86429686437	-9.51501118893
244	12.8741204159	9.74995392447	-3.12416649143
2	12.8610406	3.69401065613	-9.1670299439
150	12.4577764058	3.82462737329	-8.63314903251
159	10.6438893594	8.80900614	-1.8348832194
176	10.5532995467	0.0	-10.5532995467
221	10.3679944241	4.97025030013	-5.39774412398
171	9.95453863185	5.85045993436	-4.10407869749
299	9.69806736664	1.47697797345	-8.22108939319
289	9.44774414905	5.79989001164	-3.6478541374
231	9.39128281427	0.0	-9.39128281427
229	9.38734728605	1.17080418584	-8.21654310021
294	9.18755915995	4.90653012432	-4.28102903563
507	9.14933845266	3.81498259367	-5.33435585899
139	8.90552309854	3.91525154757	-4.99027155097
415	8.88452687116	2.10450642072	-6.78002045044
223	8.81707964943	0.0	-8.81707964943
414	8.44697038608	6.39793090881	-2.04903947727
86	8.39138407098	4.69995229571	-3.69143177527
238	8.26610723108	8.25753372252	-0.0085735085605
412	8.13130310415	4.56094397502	-3.57035912913
210	8.10786532724	0.0877845415675	-8.02008078567
60	8.00639961245	5.56164977062	-2.44474984183
526	7.98481918685	6.40996054793	-1.57485863892
211	7.98334851947	2.45057797218	-5.5327705473
381	7.97201638152	5.43905343284	-2.53296294868
89	7.94352724427	0.0	-7.94352724427
235	7.84345249446	1.04121242165	-6.80224007281
274	7.84275360788	2.08476923953	-5.75798436835
386	7.67070954365	1.44216306978	-6.22854647387
212	7.64475502456	1.0207370329	-6.62401799166
209	7.59903932919	0.0	-7.59903932919
510	7.51805598061	0.651555164069	-6.86650081654
237	7.44337752427	0.28377264723	-7.15960487704
113	7.37658643414	0.0	-7.37658643414
561	7.35638104669	5.55208173397	-1.80429931272
337	7.31790901864	0.0	-7.31790901864
283	7.15712435918	2.18722774909	-4.96989661009
404	7.12744882037	1.00362161203	-6.12382720833
47	7.04393988777	5.98664128719	-1.05729860058
339	6.90537577767	2.41580641639	-4.48956936128
165	6.84870113526	5.87142999664	-0.977271138611
524	6.81349276039	2.06087467329	-4.7526180871
188	6.80192991243	4.97916076478	-1.82276914765
303	6.77712564909	0.709270977508	-6.06785467158
143	6.72917372636	3.69688479556	-3.0322889308
184	6.68012275186	0.0	-6.68012275186
213	6.64695290868	0.737028395024	-5.90992451366
486	6.64142871109	4.43789206083	-2.20353665026
169	6.61278213596	1.41720890976	-5.1955732262
251	6.52160818112	2.28176108405	-4.23984709707
182	6.49364846668	0.0	-6.49364846668
180	6.41992556366	0.739608418527	-5.68031714514
257	6.38791966513	0.0	-6.38791966513
370	6.36198269653	3.56365127901	-2.79833141751
90	6.32719630678	0.664994568014	-5.66220173877
99	6.32581295703	0.952644800409	-5.37316815662
37	6.32242693275	0.0	-6.32242693275
145	6.27817522825	1.01992646569	-5.25824876256
218	6.21100301415	1.25188536265	-4.9591176515
177	6.17459484993	0.82494410164	-5.34965074829
71	6.17278090234	0.189510844807	-5.98327005753
138	6.16779072529	2.09746542722	-4.07032529807
302	6.16370751195	4.73538504409	-1.42832246787
490	6.11774522191	0.0551728915375	-6.06257233037
314	6.1047164898	2.89699621338	-3.20772027642
476	6.07531020003	0.134397354669	-5.94091284536
236	6.06820196649	0.0	-6.06820196649
104	5.97738456315	1.10407019625	-4.8733143669
103	5.92324291938	4.3391356529	-1.58410726647
91	5.90111142484	0.0	-5.90111142484
467	5.87278965643	1.63888002801	-4.23390962842
4	5.84614519563	0.0	-5.84614519563
512	5.70672680354	0.0	-5.70672680354
506	5.68413437426	2.80981447925	-2.87431989501
540	5.67542624459	0.804131305739	-4.87129493885
101	5.66820000334	0.18272602101	-5.48547398233
240	5.6122873512	0.0	-5.6122873512
185	5.60710208389	0.0	-5.60710208389
178	5.50552799841	0.0	-5.50552799841
64	5.47653288195	3.69625731896	-1.78027556299
268	5.46914240786	4.65399564612	-0.815146761742
226	5.34648016272	0.0	-5.34648016272
68	5.34009792549	1.49007793328	-3.85001999221
125	5.16220393113	3.51274464774	-1.64945928339
186	5.07547330344	0.0	-5.07547330344
545	5.06811251794	0.0	-5.06811251794
408	4.88998310725	0.920048890375	-3.96993421688
227	4.88365728877	1.17321805382	-3.71043923495
529	4.83926891819	2.94200741845	-1.89726149974
318	4.74677943238	2.56490771926	-2.18187171312
479	4.67569787823	1.96384384428	-2.71185403396
468	4.61934653833	0.983900798726	-3.6354457396
75	4.56977635968	2.46452085631	-2.10525550336
102	4.50727479288	0.384927071469	-4.12234772141
312	4.46870535158	0.0317968354376	-4.43690851615
278	4.45989750615	0.878858352168	-3.58103915398
62	4.42735843969	0.0	-4.42735843969
493	4.38533577395	0.0	-4.38533577395
525	4.31855436896	2.4905620042	-1.82799236476
276	4.31521746547	2.22508899408	-2.09012847139
504	4.26656668393	0.174523023538	-4.09204366039
141	4.25322769561	2.85170661695	-1.40152107866
172	4.17512905237	3.07525677816	-1.09987227421
123	4.15535017849	0.51045558378	-3.64489459471
19	4.13140229362	0.971000756172	-3.16040153745
128	4.09971502326	0.0	-4.09971502326
57	4.09329017893	1.76158885381	-2.33170132512
11	4.07307203244	0.0	-4.07307203244
126	4.04119873913	0.0	-4.04119873913
523	4.01431953894	0.0406959776552	-3.97362356129
279	4.00410239813	2.85772693684	-1.1463754613
112	3.96686770699	1.30431288059	-2.66255482641
201	3.91750167889	1.57508002287	-2.34242165603
515	3.90105427465	0.0	-3.90105427465
228	3.88396706305	0.0	-3.88396706305
202	3.88029189776	2.37503716946	-1.5052547283
111	3.85786295915	2.32342172255	-1.5344412366
555	3.83485368829	0.0	-3.83485368829
517	3.82483068178	0.0	-3.82483068178
553	3.77803896259	1.27697433008	-2.5010646325
543	3.77024362068	0.0	-3.77024362068
410	3.76108887937	0.711940819122	-3.04914806025
115	3.67734530321	1.70863051581	-1.9687147874
285	3.67100896248	0.0	-3.67100896248
179	3.66934168656	0.218395431051	-3.45094625551
550	3.6390009598	1.45322531502	-2.18577564479
135	3.62699848648	1.8839831572	-1.74301532927
340	3.61680715531	1.85907792715	-1.75772922816
557	3.57061916795	0.0	-3.57061916795
254	3.56838258877	0.0	-3.56838258877
326	3.54717836934	0.0	-3.54717836934
456	3.54667942672	0.0831213685892	-3.46355805813
306	3.53757904764	1.31786450864	-2.219714539
119	3.5314499405	1.2261759652	-2.3052739753
65	3.52577641004	0.0	-3.52577641004
205	3.50977789864	0.0278820209079	-3.48189587773
42	3.485831784	1.77875657274	-1.70707521126
509	3.47263259736	0.0	-3.47263259736
100	3.45374114533	0.0	-3.45374114533
521	3.44834597015	0.18862328735	-3.2597226828
558	3.44371818648	0.528023979426	-2.91569420706
321	3.43721067639	0.0	-3.43721067639
53	3.38699786785	0.496606035393	-2.89039183245
234	3.38435436697	0.745938929498	-2.63841543747
200	3.3252853888	1.92348366164	-1.40180172716
536	3.2959875271	1.64752601562	-1.64846151147
548	3.27550015593	3.27550015593	0.0
197	3.27436985405	1.82567827859	-1.44869157546
13	3.25233370582	0.361154982677	-2.89117872315
280	3.24902372774	2.50648763721	-0.742536090534
273	3.21363911475	0.731110615079	-2.48252849967
349	3.14200003424	1.68512864515	-1.4568713891
87	3.11322853413	0.554885813835	-2.5583427203
239	3.10744479807	2.93761243618	-0.169832361892
106	3.09355953188	1.9490912642	-1.14446826768
541	3.08660054647	0.750777968939	-2.33582257753
427	3.06166392721	1.44607424215	-1.61558968507
206	3.04373174955	0.0277113192104	-3.01602043034
92	2.98421521446	0.0	-2.98421521446
292	2.98138630685	0.0768081914934	-2.90457811535
501	2.93770744217	0.0508374952593	-2.88686994692
253	2.936601963	0.878718159687	-2.05788380331
272	2.89875452227	0.272774171595	-2.62598035067
287	2.85598183792	0.0	-2.85598183792
265	2.80424892219	0.00249994360035	-2.80174897859
347	2.78917528564	1.01077864339	-1.77839664225
131	2.78640167041	1.61080303122	-1.17559863919
255	2.76862137769	0.0	-2.76862137769
406	2.753725525	0.0	-2.753725525
407	2.68409077116	0.0	-2.68409077116
551	2.65527154091	0.0281690821785	-2.62710245873
61	2.65024650237	1.5098144898	-1.14043201257
248	2.63760490601	0.732676295737	-1.90492861027
374	2.61125948608	2.61125948608	0.0
10	2.60290648651	0.0	-2.60290648651
498	2.59771202105	1.34247825836	-1.25523376269
397	2.58027043301	0.00807540056733	-2.57219503244
305	2.57387410712	0.0621763620316	-2.51169774508
137	2.56788144956	1.95821497901	-0.60966647055
22	2.5528395199	2.05047349631	-0.502366023596
191	2.54996055152	0.0	-2.54996055152
216	2.53328188519	0.0	-2.53328188519
88	2.52235025576	0.436173294827	-2.08617696093
470	2.51052857182	0.129683462167	-2.38084510965
513	2.47077667	0.271639324997	-2.199137345
460	2.4672945364	0.0546708142826	-2.41262372212
14	2.46701201177	0.0	-2.46701201177
511	2.45854712259	0.313857637215	-2.14468948537
230	2.45565140408	1.96274559217	-0.49290581191
7	2.45561014686	0.138675239698	-2.31693490716
461	2.45129087687	1.27721298436	-1.17407789251
224	2.40792759415	0.913138763148	-1.494788831
488	2.4040849423	0.0025107807815	-2.40157416151
199	2.38367003944	0.0	-2.38367003944
261	2.37995615694	0.290653331014	-2.08930282593
565	2.35802327638	0.070836278156	-2.28718699822
315	2.35568468414	0.010327457337	-2.3453572268
542	2.34825825821	0.980595895623	-1.36766236258
520	2.32202743229	0.0	-2.32202743229
336	2.32046800909	2.32046800909	0.0
3	2.31986871077	0.0	-2.31986871077
372	2.31395017529	0.0	-2.31395017529
531	2.2999339541	0.808165612138	-1.49176834196
144	2.29886506075	2.29886506075	0.0
313	2.2924436306	1.94423191309	-0.348211717502
396	2.28486590392	1.10828518242	-1.1765807215
405	2.27917195658	0.183771153582	-2.09540080299
270	2.27723721496	0.17005392108	-2.10718329388
494	2.26626383122	1.93620453916	-0.330059292061
538	2.25415956288	0.413282911774	-1.84087665111
556	2.2535190635	1.22590727682	-1.02761178668
6	2.2444708798	1.22741618279	-1.01705469702
401	2.23456670614	0.0	-2.23456670614
116	2.22544897726	1.73728642783	-0.488162549429
527	2.20111032334	0.0	-2.20111032334
107	2.18483538038	1.63439009459	-0.550445285795
421	2.18401232899	0.0	-2.18401232899
367	2.16191420475	1.93363082085	-0.228283383901
544	2.15293527225	1.35540560632	-0.79752966593
94	2.1511192153	1.0076136384	-1.1435055769
187	2.14921429413	0.0	-2.14921429413
73	2.13865743698	0.967416929478	-1.1712405075
378	2.13813531421	0.576029972938	-1.56210534128
560	2.13196458325	1.71023771352	-0.421726869728
167	2.12029985406	0.0	-2.12029985406
323	2.09474047312	0.459341952836	-1.63539852029
351	2.07431711562	1.43403162185	-0.640285493769
5	2.05908700385	0.0605785301289	-1.99850847372
114	2.04848234896	1.2050144417	-0.843467907259
375	2.04434102788	1.9075946193	-0.136746408582
383	2.04361954	1.12972793682	-0.913891603175
164	2.04064242128	0.268531454194	-1.77211096709
16	2.02979230001	1.71229008141	-0.317502218601
345	2.02128750383	0.156794337584	-1.86449316625
290	2.00700081173	0.0	-2.00700081173
252	1.99890519211	0.0	-1.99890519211
376	1.97707635248	1.21904617702	-0.758030175462
84	1.96814757206	1.90279785253	-0.065349719524
189	1.96232566247	0.0	-1.96232566247
260	1.96177558335	0.473932999563	-1.48784258379
51	1.96145456333	0.809316147695	-1.15213841564
288	1.94783557347	0.0	-1.94783557347
9	1.94182046729	0.0	-1.94182046729
310	1.88993411505	1.55687365344	-0.333060461611
304	1.88332763562	1.52781378486	-0.355513850763
30	1.88115806722	1.88115806722	0.0
215	1.86767536679	0.249379501324	-1.61829586547
356	1.85759748316	1.85759748316	0.0
368	1.85509817523	0.0	-1.85509817523
522	1.8504033457	0.0	-1.8504033457
380	1.84188490087	1.71016571926	-0.13171918161
508	1.83944053521	0.0992867603666	-1.74015377485
448	1.81891185914	1.16682813907	-0.652083720076
562	1.80492540918	0.0	-1.80492540918
433	1.79114483171	0.0	-1.79114483171
359	1.78612422636	1.78612422636	0.0
120	1.78454707672	0.71832010261	-1.06622697411
127	1.7763823768	0.0	-1.7763823768
455	1.77489160125	0.754183348725	-1.02070825253
373	1.76134582998	1.21073472679	-0.550611103183
162	1.74910382359	0.721005535474	-1.02809828812
366	1.74568405768	1.12444312919	-0.62124092849
8	1.74027580382	1.69484289758	-0.0454329062322
31	1.7381585157	0.351799890318	-1.38635862539
250	1.73236281264	0.120373916718	-1.61198889592
505	1.72645549402	0.943549679517	-0.782905814501
133	1.72195698874	1.07866856787	-0.643288420873
105	1.72071483862	1.37354037717	-0.347174461453
400	1.69934689032	0.0	-1.69934689032
38	1.69278915857	1.03330439027	-0.659484768298
72	1.66831138172	1.49704404361	-0.171267338111
387	1.66787941677	1.66787941677	0.0
463	1.66635249701	0.00273731256818	-1.66361518444
530	1.65749371166	0.0	-1.65749371166
130	1.65680427731	1.65680427731	0.0
445	1.64686376592	0.548354318444	-1.09850944747
377	1.64205832961	1.06400145478	-0.57805687483
343	1.60592446547	0.0	-1.60592446547
563	1.60368799787	0.389609475619	-1.21407852225
502	1.59644674193	0.0	-1.59644674193
217	1.57964628082	1.27792258077	-0.301723700046
54	1.57698836608	0.0	-1.57698836608
334	1.56993852034	0.0	-1.56993852034
12	1.56992787608	0.0	-1.56992787608
503	1.5651195124	0.0	-1.5651195124
471	1.56420764326	0.0	-1.56420764326
203	1.56086125295	1.24263417829	-0.318227074655
219	1.55799324789	0.841621460893	-0.716371786996
262	1.55422776066	0.982688844323	-0.571538916332
168	1.5476150762	0.0	-1.5476150762
52	1.53754657064	0.581467668112	-0.956078902531
369	1.52325725479	0.155449639129	-1.36780761566
358	1.52091330638	0.0	-1.52091330638
324	1.50423877968	1.18307023705	-0.321168542627
389	1.48843004615	0.154067437671	-1.33436260848
56	1.48370072733	0.787752464072	-0.695948263257
132	1.48084761834	0.985556497857	-0.495291120486
428	1.47664973269	0.850029276531	-0.626620456157
332	1.46050731173	0.830903377237	-0.629603934496
402	1.4500285263	0.043662421625	-1.40636610468
77	1.4363203571	1.38623973675	-0.0500806203449
55	1.43377779144	1.18776274199	-0.246015049442
195	1.43270421746	0.0967061682228	-1.33599804924
76	1.43139516753	0.797909472578	-0.633485694953
552	1.42614477455	0.670596817438	-0.75554795711
256	1.42200017344	0.120201748718	-1.30179842472
194	1.40921951557	0.900444229883	-0.508775285684
442	1.40854604857	0.0	-1.40854604857
1	1.40000095438	0.019206282676	-1.3807946717
482	1.38446803151	0.439030928662	-0.945437102844
514	1.38064764457	0.0	-1.38064764457
399	1.37889957078	0.641706354358	-0.737193216421
485	1.37171447543	1.20609208336	-0.165622392074
519	1.36209381316	0.0	-1.36209381316
403	1.35280622528	0.213479511506	-1.13932671377
275	1.34489120384	1.01558287362	-0.329308330221
528	1.34026058478	0.0178460382566	-1.32241454653
411	1.33389292182	0.100065614019	-1.2338273078
357	1.33095774018	1.33095774018	0.0
382	1.32902815819	0.0863422446599	-1.24268591353
41	1.32319743172	0.91465423782	-0.408543193905
363	1.32085049331	0.732980853282	-0.587869640027
291	1.31233233233	1.0563164775	-0.256015854828
225	1.31047440461	0.643947609218	-0.666526795388
246	1.3086894103	0.41336791882	-0.895321491479
282	1.29785187577	0.0	-1.29785187577
549	1.2815199051	0.0	-1.2815199051
48	1.26181247617	0.410143197794	-0.851669278374
532	1.26078361604	0.146520409736	-1.1142632063
243	1.23284690805	0.768004707113	-0.464842200934
80	1.23225956748	0.941999617503	-0.290259949976
335	1.22695785978	0.642689018908	-0.584268840869
446	1.22098587424	0.0980528677179	-1.12293300652
124	1.21678573034	0.0	-1.21678573034
338	1.216573666	0.101020527834	-1.11555313817
74	1.21023199104	0.0106642819859	-1.19956770905
452	1.2055793373	0.543664903882	-0.661914433416
78	1.20531381721	0.0	-1.20531381721
296	1.20398555212	0.679555952488	-0.524429599636
39	1.20253572296	0.0228644634082	-1.17967125955
26	1.20237835678	0.0968014285775	-1.1055769282
15	1.20232893236	0.0	-1.20232893236
307	1.19016980321	0.256696685014	-0.933473118197
420	1.18903268197	0.573174181865	-0.615858500109
409	1.18465547498	0.0254441038955	-1.15921137109
109	1.18462147026	0.293137533625	-0.891483936632
70	1.17908917258	0.0	-1.17908917258
331	1.1664751506	0.99288242048	-0.173592730119
333	1.16213195329	1.16213195329	0.0
364	1.15861596718	1.12633743586	-0.0322785313233
242	1.1480701487	0.508273064957	-0.639797083746
308	1.13283938699	0.0	-1.13283938699
23	1.1313216741	0.763646427821	-0.367675246282
196	1.1056009989	0.458130401661	-0.647470597238
98	1.09460419587	0.476838549277	-0.617765646591
487	1.09165513454	0.643678055316	-0.447977079227
350	1.08755329151	0.0	-1.08755329151
554	1.08734890874	0.694716870445	-0.392632038292
395	1.08624948422	0.160918862413	-0.925330621806
140	1.08069875194	0.901674001468	-0.179024750467
147	1.07439059761	0.622639638971	-0.451750958638
439	1.06723130914	0.228728567969	-0.838502741172
267	1.06688620221	0.771301354283	-0.295584847926
35	1.05595743834	0.667435665935	-0.388521772406
362	1.04527575124	0.6865456955	-0.358730055738
422	1.04193849942	0.256666207813	-0.78527229161
18	1.03630817406	0.704326838162	-0.331981335896
418	1.02913695493	0.589566676051	-0.439570278874
344	1.01931218439	0.656022242107	-0.363289942281
28	0.997921264875	0.078311532405	-0.91960973247
293	0.99791266828	0.0	-0.99791266828
430	0.997158355608	0.0	-0.997158355608
82	0.987264438741	0.940830081297	-0.0464343574431
32	0.978907861627	0.488555065778	-0.490352795849
495	0.956434393926	0.0	-0.956434393926
207	0.955215716526	0.00710206409893	-0.948113652427
353	0.939490623814	0.268568338755	-0.670922285059
465	0.931692825619	0.803010348885	-0.128682476734
483	0.929093894456	0.0	-0.929093894456
453	0.923643909276	0.0984977477411	-0.825146161535
464	0.919624525039	0.559530902064	-0.360093622975
161	0.914682314888	0.574631286315	-0.340051028573
149	0.908520095029	0.372310938395	-0.536209156635
97	0.904806935477	0.183062301787	-0.72174463369
535	0.893405659497	0.0255789163374	-0.86782674316
152	0.893193100734	0.459642360786	-0.433550739948
129	0.892927911133	0.0	-0.892927911133
309	0.891136377186	0.180179844465	-0.710956532721
85	0.884649305493	0.884649305493	0.0
477	0.884070502061	0.0	-0.884070502061
249	0.875311623573	0.0	-0.875311623573
443	0.853476482419	0.690949530724	-0.162526951695
438	0.853253426598	0.0	-0.853253426598
444	0.837758648479	0.0	-0.837758648479
134	0.837750604725	0.0	-0.837750604725
297	0.83660357445	0.0828053887911	-0.753798185659
33	0.819624091937	0.128175162929	-0.691448929008
398	0.805553006002	0.0	-0.805553006002
214	0.804388234428	0.377300756392	-0.427087478037
58	0.803512845746	0.0	-0.803512845746
43	0.802951714623	0.353879128873	-0.449072585751
46	0.79580654582	0.0	-0.79580654582
466	0.785938017271	0.0037108531155	-0.782227164155
475	0.777345268377	0.0	-0.777345268377
151	0.774204552615	0.0036825639659	-0.770521988649
450	0.773301900426	0.0	-0.773301900426
271	0.772920301462	0.305241083946	-0.467679217516
17	0.771705937476	0.742506604848	-0.0291993326285
457	0.770165794212	0.0989414313425	-0.67122436287
264	0.767371141976	0.211311001134	-0.556060140841
63	0.755954335128	0.580541000103	-0.175413335025
34	0.74463544257	0.289095468724	-0.455539973847
459	0.742565918844	0.0	-0.742565918844
192	0.735580704853	0.0	-0.735580704853
96	0.733528979945	0.107391588432	-0.626137391513
322	0.732055123817	0.0	-0.732055123817
284	0.727553309575	0.50584016341	-0.221713146165
492	0.727207456694	0.0527819782554	-0.674425478438
311	0.721524193304	0.0590409365922	-0.662483256712
462	0.714948472659	0.0	-0.714948472659
481	0.704465435233	0.0631461237112	-0.641319311522
417	0.697603580945	0.0	-0.697603580945
301	0.69507667078	0.0238765807014	-0.671200090079
20	0.668921868784	0.321259394319	-0.347662474465
266	0.656257037103	0.342611644038	-0.313645393065
44	0.651937365154	0.128104245371	-0.523833119783
393	0.644413113581	0.0330276563205	-0.611385457261
163	0.6248380204	0.0	-0.6248380204
222	0.623459216212	0.0	-0.623459216212
429	0.619003249228	0.529838101436	-0.0891651477924
36	0.6188714876	0.0	-0.6188714876
320	0.614748729157	0.0483298825255	-0.566418846632
21	0.602415326787	0.188317433361	-0.414097893426
93	0.599717447296	0.0	-0.599717447296
121	0.594231127133	0.301106382117	-0.293124745016
327	0.584513880574	0.0	-0.584513880574
419	0.583974501186	0.583158528887	-0.0008159722995
436	0.578700868191	0.199156287651	-0.37954458054
516	0.575536172961	0.575536172961	0.0
539	0.574840810467	0.311067789201	-0.263773021266
67	0.574500977086	0.0230998704509	-0.551401106635
198	0.567922785629	0.187270481955	-0.380652303674
300	0.565260075647	0.324527614266	-0.24073246138
118	0.557813362966	0.0	-0.557813362966
193	0.555702260551	0.474369551243	-0.0813327093082
298	0.552946194746	0.0	-0.552946194746
329	0.550857420148	0.521352006901	-0.029505413247
269	0.54718860095	0.0518218848435	-0.495366716106
385	0.542846600334	0.235324089488	-0.307522510845
45	0.536485002162	0.0141110082344	-0.522373993928
564	0.52591579492	0.251870278698	-0.274045516222
181	0.510390742617	0.196977433121	-0.313413309496
458	0.507559459712	0.358165253977	-0.149394205735
341	0.49823715075	0.289482534748	-0.208754616002
534	0.493780673786	0.126706376891	-0.367074296895
423	0.49349972336	0.187085778599	-0.306413944761
122	0.493083859477	0.132108259352	-0.360975600125
27	0.493057950581	0.0875267969352	-0.405531153646
533	0.483968196108	0.431802830218	-0.0521653658899
160	0.480517210945	0.306212289522	-0.174304921423
449	0.474842419362	0.392901735755	-0.0819406836065
40	0.473687500319	0.0763367022276	-0.397350798091
484	0.468930177468	0.132838629725	-0.336091547743
480	0.467405887714	0.446894833391	-0.020511054323
388	0.467066144239	0.209820148783	-0.257245995456
559	0.465088912208	0.465088912208	0.0
394	0.464620722036	0.464620722036	0.0
392	0.464436417585	0.0722912488135	-0.392145168771
413	0.451592832648	0.223351619603	-0.228241213046
346	0.445411371084	0.0538382942414	-0.391573076843
49	0.436452531332	0.160432962332	-0.276019569
379	0.433041595202	0.0038693350145	-0.429172260187
437	0.429110632167	0.292544324635	-0.136566307532
259	0.420613812215	0.31761733177	-0.102996480446
447	0.412387667809	0.0	-0.412387667809
426	0.410311687314	0.0	-0.410311687314
425	0.408407334138	0.0	-0.408407334138
204	0.396153991656	0.0	-0.396153991656
537	0.387385655062	0.0956789912076	-0.291706663854
441	0.382540908641	0.181509146129	-0.201031762512
371	0.378062962939	0.0896758793	-0.288387083639
263	0.365830056106	0.0270401967156	-0.33878985939
440	0.363635890491	0.222115944705	-0.141519945786
166	0.357379876609	0.319549966574	-0.0378299100355
454	0.356435537751	0.117743552121	-0.238691985629
317	0.340837193572	0.340837193572	0.0
496	0.33708911719	0.0797704305942	-0.257318686596
281	0.331894313769	0.0295696904267	-0.302324623342
241	0.323426514841	0.213559431785	-0.109867083056
489	0.32333621616	0.137805977391	-0.185530238769
469	0.317847957424	0.0727576231753	-0.245090334248
435	0.308928058003	0.308928058003	0.0
473	0.308312022087	0.308312022087	0.0
117	0.303456704449	0.0	-0.303456704449
348	0.301151892556	0.0	-0.301151892556
183	0.294376030223	0.00395315183327	-0.29042287839
108	0.282278269777	0.0	-0.282278269777
59	0.27842436026	0.174519799053	-0.103904561207
354	0.278092535962	0.0	-0.278092535962
424	0.274218678878	0.0	-0.274218678878
295	0.274147680134	0.185239208919	-0.0889084712155
500	0.270850930417	0.0	-0.270850930417
190	0.270833151978	0.196660296014	-0.0741728559633
325	0.266152284173	0.266152284173	0.0
431	0.240944825469	0.0	-0.240944825469
432	0.233560342479	0.0362636427324	-0.197296699747
174	0.231159208996	0.0	-0.231159208996
330	0.228851381641	0.219390836412	-0.00946054522924
416	0.220830896441	0.0	-0.220830896441
81	0.21899187311	0.0403475557013	-0.178644317408
384	0.19209697827	0.0	-0.19209697827
319	0.191374702592	0.0	-0.191374702592
245	0.184561547813	0.0958887434212	-0.0886728043915
355	0.176636963736	0.176636963736	0.0
547	0.175495724307	0.114382955718	-0.0611127685894
29	0.17480086088	0.0915640138384	-0.0832368470413
434	0.170960121277	0.0193904844822	-0.151569636795
50	0.166158901234	0.0393226096968	-0.126836291537
208	0.162196241453	0.162196241453	0.0
328	0.151777759419	0.151777759419	0.0
142	0.149356571577	0.0	-0.149356571577
233	0.146327627733	0.0	-0.146327627733
491	0.145176662617	0.0264356149062	-0.118741047711
360	0.136526894318	0.00171704717336	-0.134809847145
79	0.119124735175	0.0918936422906	-0.027231092884
83	0.114391962721	0.0615019076352	-0.0528900550859
110	0.108440296132	0.0906137941434	-0.0178265019887
391	0.101826178267	0.0271432970086	-0.0746828812588
25	0.100998204153	0.0905895766131	-0.0104086275396
66	0.0972623301632	0.0935695795735	-0.00369275058966
69	0.094871486188	0.0	-0.094871486188
478	0.0606112353889	0.0	-0.0606112353889
365	0.0565754570881	0.0	-0.0565754570881
316	0.0521215994585	0.0	-0.0521215994585
258	0.0461383202775	0.00270510198246	-0.043433218295
472	0.0317669848524	0.0	-0.0317669848524
546	0.0210246886122	0.0210246886122	0.0
352	0.0183834548154	0.0183834548154	0.0
342	0.00385445090809	0.00385445090809	0.0
24	0.00191905276861	0.001916378781	-2.6739876132e-06
95	3.04325517862e-15	3.04325517862e-15	0.0
247	1.52162758931e-15	0.0	-1.52162758931e-15
451	1.52162758931e-15	0.0	-1.52162758931e-15
