# Supplementary material for: Complete mapping of viral escape from neutralizing antibodies
Source: PLoS Pathog. 2017 Mar 13;13(3):e1006271. doi: 10.1371/journal.ppat.1006271 (PMC5363992; doi:10.1371/journal.ppat.1006271)
Supplement: S2 File — This ZIP archive contains the computer code to perform the data analysis described in this manuscript. The analysis is performed by the iPython notebook found in the ZIP archive. (ZIP) [file ppat.1006271.s008.zip › S2_File/differential_selections/L1_H17L10_vs_L1_mock_r1_mutdiffsel.txt]

site	wt	mut	diffsel
182	V	R	8.8689667417
186	G	T	8.41469425374
253	G	N	7.76275429236
254	D	H	7.73090495833
182	V	Y	7.62229919463
253	G	R	7.5374034955
186	G	R	7.41865233632
253	G	L	7.3719140923
182	V	K	7.28528612224
253	G	E	7.19651226706
220	S	P	7.03776207882
253	G	F	6.73545106632
220	S	K	6.66574499473
254	D	Q	6.6277614713
186	G	E	6.59989262808
277	F	A	6.56404533468
182	V	H	6.22336202015
253	G	D	6.17641901059
253	G	T	5.99475673352
186	G	P	5.98916727401
220	S	R	5.92297067822
186	G	Q	5.91585931671
184	N	E	5.66201163848
186	G	S	5.6408549313
561	C	I	5.35384336671
253	G	W	5.35069531327
185	K	I	5.15265053735
218	A	F	5.07322687513
525	G	S	5.02154807516
182	V	E	4.97859652476
101	N	R	4.88139113082
135	P	N	4.88101629557
411	K	P	4.87633685049
186	G	I	4.8580977924
252	P	D	4.81857294515
11	A	I	4.78565108277
253	G	Q	4.77480968937
277	F	V	4.76059830422
220	S	T	4.65333214748
253	G	M	4.54005762684
182	V	D	4.49927534366
186	G	L	4.48019186366
223	N	S	4.47161877297
525	G	A	4.4193818281
254	D	K	4.34806739094
220	S	E	4.31072358559
54	H	T	4.08447558443
253	G	Y	4.06589496261
358	T	L	3.9657448461
186	G	H	3.96008600067
186	G	D	3.9363407791
159	S	N	3.93566330704
234	P	R	3.91074369872
521	L	I	3.83138818282
253	G	H	3.81532414371
182	V	Q	3.78716568172
225	R	L	3.72501080752
184	N	T	3.67403435578
137	E	S	3.65886487455
12	F	V	3.64496954107
253	G	K	3.48320172213
289	H	S	3.43984646556
345	L	P	3.39336885015
171	G	L	3.3895145261
60	K	T	3.38520346312
299	Q	H	3.31090659879
141	P	K	3.29703667718
523	S	A	3.25664294994
75	T	S	3.24991548927
183	N	S	3.23197532612
73	N	Q	3.20005013213
106	A	T	3.19331859493
386	N	E	3.1741342256
425	K	R	3.17375586479
370	Q	S	3.1590543148
155	R	S	3.15641812886
536	V	I	3.15473459611
248	T	Y	3.1504493846
91	R	A	3.13547992899
158	S	T	3.13148604244
254	D	G	3.10624867533
403	N	S	3.09558135331
145	F	M	3.09284816862
229	E	L	3.07011011669
165	L	G	3.06220376663
254	D	E	3.05700355797
254	D	S	3.04574218856
396	N	D	3.0349424278
168	T	M	3.00392069108
220	S	M	2.99681485871
543	L	G	2.95457310475
10	Y	S	2.93082469272
299	Q	L	2.90995335765
234	P	K	2.89351288142
542	L	A	2.88315677622
419	R	K	2.7717828764
431	F	I	2.73987083951
53	S	Y	2.72501765785
146	N	E	2.722125822
315	T	S	2.71207249129
192	L	P	2.68045071331
186	G	K	2.67903442792
236	V	R	2.6487357283
466	K	R	2.64447135098
83	E	N	2.62770782984
285	N	S	2.60546724446
177	L	M	2.5892316708
403	N	K	2.58514704145
279	S	C	2.52848794936
234	P	L	2.48893653986
468	Q	V	2.42379855593
179	N	C	2.39593226865
287	S	D	2.38162597955
54	H	S	2.37064007771
277	F	P	2.36971595983
251	E	N	2.31744149411
474	K	R	2.28789409282
390	G	A	2.28779496197
107	C	Y	2.28485741543
551	F	L	2.27748395535
236	V	L	2.26129563055
92	S	K	2.26024534303
155	R	L	2.18280224847
52	D	Y	2.1802291482
555	S	Q	2.16523322818
390	G	K	2.14475017512
173	S	K	2.12451145587
314	V	W	2.11870513008
137	E	N	2.11371634909
201	S	H	2.08968479834
182	V	C	2.0826924873
182	V	T	2.06795653643
91	R	S	2.06471630938
198	P	L	2.05722526611
347	G	L	2.04874339782
257	I	M	2.0099657066
337	I	R	2.00257007073
474	K	Q	1.98870568741
508	E	G	1.98228925133
551	F	S	1.98076715249
182	V	W	1.9684422577
361	I	L	1.95537491232
175	P	V	1.88786871652
136	K	T	1.88366920891
250	L	V	1.87967050486
524	M	I	1.86105773832
248	T	A	1.85989751453
127	S	R	1.80526323054
287	S	R	1.80079975027
347	G	R	1.72749518044
97	V	A	1.72531560536
272	A	L	1.69781775246
157	K	N	1.69564406402
450	T	A	1.69065266198
408	A	I	1.68344637446
103	E	I	1.68004413993
526	V	A	1.64798834564
321	K	I	1.64233820575
496	R	K	1.63877398772
390	G	L	1.62976116894
323	V	I	1.57033817546
418	K	N	1.55794448617
424	N	F	1.51386635613
238	D	E	1.50991085634
182	V	N	1.50261365485
7	V	W	1.49436736686
186	G	F	1.4805638421
283	T	A	1.47651585768
115	Y	H	1.45108928712
456	L	N	1.44326436188
514	E	F	1.43717387541
274	S	G	1.42880305095
195	V	M	1.41672053254
397	S	A	1.41356650155
201	S	A	1.39341209015
185	K	W	1.38818633307
67	L	P	1.37814378024
320	P	L	1.37755353323
471	N	Q	1.2937735054
241	G	W	1.28186511712
306	L	A	1.2798022271
556	N	T	1.26820179561
324	R	M	1.26317370556
39	K	E	1.25066037619
137	E	G	1.25019595549
408	A	T	1.22568038842
316	I	R	1.20668830771
552	W	R	1.20424550774
542	L	P	1.19087735534
340	I	K	1.16673152313
21	C	Y	1.15684904965
408	A	S	1.14846465633
235	K	P	1.13709129854
538	S	G	1.1047478738
494	S	C	1.10422233563
115	Y	L	1.07839756232
217	V	I	1.02970889158
404	T	R	1.02625017637
176	K	E	1.02445615239
469	L	V	1.02378280413
175	P	K	1.00792172055
517	D	I	1.00692160074
158	S	M	1.00571492416
184	N	D	1.00472423173
154	H	I	0.986989092182
95	Y	H	0.966177903854
390	G	R	0.952218592453
456	L	V	0.92195396657
475	E	G	0.921703582084
427	V	S	0.919802661655
516	I	V	0.915467910844
89	P	I	0.906349095787
156	G	E	0.898322151368
136	K	R	0.886902048651
71	K	L	0.880108078795
255	T	P	0.868512799104
182	V	S	0.86776137432
129	E	T	0.864625742197
536	V	C	0.856799117465
448	E	K	0.844398715363
512	N	K	0.8405104324
156	G	K	0.830509117605
261	T	S	0.826709806722
506	S	L	0.820403955073
245	Y	H	0.807828701601
562	R	G	0.805714362392
465	V	I	0.769189443167
104	N	H	0.73713307904
341	Q	T	0.735596327847
536	V	L	0.724934249931
177	L	T	0.714605885669
155	R	G	0.702248729149
188	E	D	0.698054966628
470	K	R	0.684020724823
104	N	K	0.682163496687
428	D	L	0.637247599933
296	Q	R	0.635926760616
295	C	W	0.634932476661
20	I	M	0.627072595581
349	I	V	0.625017548642
445	L	P	0.617633867303
370	Q	I	0.610611285575
361	I	K	0.596293978344
36	I	T	0.594443440187
165	L	Q	0.590508173667
177	L	W	0.589664000419
136	K	E	0.588356258517
427	V	K	0.587694455322
561	C	Y	0.577091978975
221	N	D	0.56953243313
342	Y	H	0.567867256366
196	H	R	0.557457092151
243	M	T	0.556353725459
310	N	S	0.548096677199
489	N	D	0.543069224024
564	C	Y	0.539069994207
394	K	R	0.538270623473
226	F	Y	0.535425162215
480	C	R	0.532776825646
164	L	S	0.528461298822
101	N	G	0.527619840175
92	S	N	0.515806697943
155	R	E	0.50966776401
154	H	G	0.506085904254
541	V	L	0.497829359717
177	L	V	0.493569576075
466	K	E	0.487508330408
220	S	L	0.477147143031
260	A	T	0.475107900439
387	A	V	0.471824797617
454	H	Y	0.47103181423
302	I	R	0.470229226853
333	G	E	0.459753839856
25	H	P	0.452549260089
429	D	M	0.44731351111
77	W	L	0.432998929308
268	W	C	0.42241455024
220	S	N	0.42136043541
117	E	G	0.421294894112
428	D	M	0.421284713817
421	E	D	0.409172028117
74	I	T	0.404676398264
172	D	Y	0.404000413372
309	Q	H	0.386554154231
387	A	S	0.377947396518
185	K	R	0.369726050322
219	S	F	0.360457832741
195	V	I	0.359079191187
231	A	N	0.347329730584
518	G	M	0.333659555714
30	T	S	0.322252179904
486	K	R	0.317594770361
318	E	R	0.315855284689
186	G	V	0.31090090866
501	D	G	0.304949923006
267	P	L	0.298754330173
19	T	R	0.298569960412
425	K	E	0.296594306231
32	T	A	0.295245092247
436	T	A	0.294373946933
104	N	Y	0.288640604951
44	T	A	0.288633719587
527	Y	S	0.287601403517
480	C	W	0.283486205433
427	V	L	0.281781725598
401	K	E	0.280973148525
154	H	V	0.278540581
40	N	K	0.27590302481
272	A	G	0.272179968027
471	N	D	0.270090420642
341	Q	R	0.269568883062
386	N	R	0.268611630614
269	Y	C	0.265929412193
449	R	G	0.260305812718
43	V	L	0.259134811194
447	N	D	0.253579115461
191	V	A	0.253352865426
34	D	Y	0.25114262622
253	G	I	0.250565315042
253	G	V	0.250565315042
253	G	C	0.250565315042
253	G	P	0.250565315042
210	N	T	0.242893825513
314	V	I	0.241529676602
62	K	E	0.240833892266
69	L	V	0.236939603817
439	A	V	0.236686978363
140	W	R	0.228435154859
178	T	L	0.224967365666
70	G	R	0.220204494952
68	Q	S	0.219317351678
96	I	T	0.218404102045
344	G	C	0.215405681216
535	T	P	0.215386457646
533	Y	H	0.212838249124
182	V	P	0.210766189842
182	V	I	0.210766189842
182	V	G	0.210766189842
203	E	D	0.209033955406
404	T	A	0.206021492834
473	A	S	0.204935044494
186	G	W	0.20377733507
186	G	Y	0.20377733507
186	G	N	0.20377733507
186	G	C	0.20377733507
333	G	R	0.200818894065
126	S	P	0.197378580709
186	G	M	0.196803450815
417	E	K	0.196736560342
51	E	G	0.19646451936
18	D	Y	0.193644979031
460	N	H	0.192789711267
206	S	I	0.192607659819
132	E	G	0.191715440327
46	S	F	0.190965179679
68	Q	H	0.190069878884
17	A	V	0.186816607304
465	V	A	0.186358569484
5	L	I	0.184015055887
17	A	S	0.183722200898
226	F	S	0.182854118266
278	E	A	0.180724833638
448	E	V	0.179950576423
42	A	V	0.178257036116
153	S	Q	0.177593598541
71	K	E	0.176648184236
51	E	D	0.173436135082
206	S	Q	0.173144722386
291	C	S	0.169917908845
45	H	Y	0.165512356218
503	P	S	0.16433686201
429	D	W	0.162503886368
431	F	L	0.160806378963
2	K	H	0.159734590003
490	E	G	0.159047489826
561	C	S	0.157542213662
424	N	D	0.157006196129
33	V	F	0.156993230626
413	F	S	0.156073189803
106	A	V	0.155913694297
486	K	N	0.155830676191
352	F	S	0.15526186521
338	P	S	0.147816018618
45	H	R	0.145014184745
254	D	N	0.144546424168
421	E	G	0.144070370634
182	V	A	0.142602762556
271	F	I	0.142261027687
196	H	P	0.141427642769
515	K	Q	0.141404583254
345	L	G	0.141383265817
199	S	C	0.138969596484
253	G	A	0.13873681197
119	R	M	0.137861611832
532	I	R	0.137411209443
134	F	I	0.137261542648
159	S	R	0.136111527314
15	T	K	0.136072788383
220	S	Y	0.13386283728
220	S	W	0.13386283728
220	S	F	0.13386283728
220	S	C	0.13386283728
220	S	Q	0.13386283728
78	L	P	0.13140912503
438	N	S	0.131114624636
214	Y	V	0.130221244197
147	G	K	0.128229965825
198	P	A	0.125561314922
525	G	R	0.12469601147
154	H	L	0.124615646494
537	A	V	0.123607022825
466	K	T	0.123424619514
531	A	S	0.122972160851
426	K	S	0.122847374399
249	L	F	0.122076141107
447	N	T	0.121804517699
469	L	S	0.121408425677
153	S	P	0.119237423519
420	M	L	0.118926225607
502	Y	N	0.118189540185
489	N	T	0.117539879957
514	E	A	0.115245780526
18	D	A	0.113904576329
371	N	K	0.112008935862
45	H	L	0.110389116137
57	K	L	0.109138598156
13	V	G	0.108341635385
402	M	K	0.106272618889
331	V	D	0.105229206674
453	F	S	0.100767484797
56	G	W	0.0987216930596
380	D	V	0.0973377072536
134	F	S	0.0932446982056
448	E	D	0.0915847162013
40	N	Y	0.0899449748971
345	L	S	0.0889679360114
254	D	V	0.088413822803
254	D	R	0.088413822803
254	D	M	0.088413822803
254	D	C	0.088413822803
254	D	T	0.088413822803
254	D	F	0.088413822803
254	D	I	0.088413822803
254	D	L	0.088413822803
254	D	P	0.088413822803
254	D	W	0.088413822803
41	V	G	0.0859995173134
362	D	G	0.0847530267129
45	H	P	0.082904370835
19	T	A	0.0816668437284
420	M	V	0.0806261692002
217	V	G	0.0793580741773
66	P	R	0.0793042079322
200	S	C	0.0784966506524
451	L	F	0.0774995525261
249	L	S	0.0767272691805
389	N	I	0.075643818801
216	S	P	0.0744113054769
346	F	Y	0.074379251189
311	I	T	0.0723049117244
500	Y	C	0.0680063423662
206	S	G	0.0676352396785
16	D	G	0.0674731895728
484	Y	F	0.0655705259186
47	V	A	0.0641133552541
543	L	I	0.0610378662065
142	N	I	0.0604477026434
407	T	S	0.0601636977926
112	L	H	0.0600645130744
441	L	S	0.0598314816038
4	K	R	0.0598044531727
486	K	Y	0.0582459473917
563	I	V	0.0574007906606
65	A	V	0.0552467345249
24	Y	H	0.0527710862976
207	L	F	0.0525080292543
279	S	F	0.0524353971769
222	Y	F	0.0520968574091
277	F	C	0.0465126533832
277	F	N	0.0465126533832
277	F	G	0.0465126533832
277	F	D	0.0465126533832
277	F	W	0.0465126533832
506	S	P	0.0463781349076
89	P	V	0.0459840290728
389	N	A	0.0446881962453
238	D	Y	0.0430862234072
46	S	P	0.0429305728202
185	K	T	0.0423832646349
423	L	F	0.0423227272784
6	L	I	0.0407768400106
243	M	V	0.0398700295974
52	D	R	0.0390968045147
403	N	R	0.0371485199289
69	L	S	0.0370166400756
160	F	L	0.0352803621158
429	D	G	0.0344922725585
220	S	A	0.0343904546793
76	G	V	0.0333574254807
265	I	V	0.0331408374008
513	R	G	0.0329944517873
533	Y	S	0.0317693641145
299	Q	P	0.0316869094413
396	N	Y	0.0316727713878
297	T	A	0.0315263905686
32	T	I	0.0311498158381
12	F	I	0.0310687407161
220	S	D	0.0306175993666
388	I	T	0.0304052456512
391	I	T	0.0300056384063
130	R	S	0.0299452640395
452	D	V	0.0288528208854
195	V	L	0.0284593644785
27	N	S	0.0247476990585
327	K	E	0.0237912272096
548	A	T	0.0233499420949
532	I	F	0.0226673221887
184	N	P	0.0226332336283
184	N	M	0.0226332336283
184	N	Q	0.0226332336283
184	N	Y	0.0226332336283
184	N	W	0.0226332336283
184	N	R	0.0226332336283
184	N	A	0.0226332336283
184	N	G	0.0226332336283
184	N	I	0.0226332336283
184	N	K	0.0226332336283
559	L	S	0.0223384006812
220	S	I	0.0216063139508
29	S	T	0.0205791013362
344	G	R	0.0202613778586
509	S	P	0.0199099585772
40	N	S	0.0190932723924
363	G	V	0.0172370383768
544	V	A	0.0171078152528
184	N	V	0.0166473241982
437	Y	H	0.0158704993578
280	G	C	0.0149644185346
5	L	A	0.0149158995707
561	C	G	0.0148480911246
561	C	H	0.0148480911246
561	C	W	0.0148480911246
561	C	K	0.0148480911246
561	C	E	0.0148480911246
561	C	D	0.0148480911246
561	C	P	0.0148480911246
561	C	V	0.0148480911246
561	C	N	0.0148480911246
561	C	T	0.0148480911246
561	C	A	0.0148480911246
522	E	G	0.0130073586023
400	E	Q	0.0129538102256
513	R	S	0.0127315027663
525	G	Y	0.0124216556371
525	G	Q	0.0124216556371
525	G	C	0.0124216556371
525	G	I	0.0124216556371
525	G	L	0.0124216556371
525	G	M	0.0124216556371
525	G	K	0.0124216556371
525	G	W	0.0124216556371
525	G	T	0.0124216556371
525	G	F	0.0124216556371
525	G	P	0.0124216556371
525	G	N	0.0124216556371
503	P	L	0.0123003329722
151	S	P	0.0122666815718
455	D	A	0.0120265027696
166	W	C	0.011809900912
371	N	S	0.0109763370821
270	A	V	0.0107659762187
185	K	F	0.0102595103523
185	K	P	0.0102595103523
185	K	H	0.0102595103523
185	K	S	0.0102595103523
185	K	G	0.0102595103523
185	K	D	0.0102595103523
185	K	C	0.0102595103523
294	K	L	0.0100148492968
218	A	L	0.00959359290322
218	A	N	0.00959359290322
218	A	R	0.00959359290322
218	A	Q	0.00959359290322
218	A	P	0.00959359290322
218	A	D	0.00959359290322
218	A	M	0.00959359290322
218	A	G	0.00959359290322
218	A	Y	0.00959359290322
218	A	K	0.00959359290322
300	G	R	0.00823986600205
561	C	M	0.00788986444656
128	L	F	0.00782215830654
459	K	E	0.00752929395811
182	V	F	0.00719144576034
101	N	I	0.00714832413164
101	N	C	0.00714832413164
101	N	F	0.00714832413164
101	N	H	0.00714832413164
101	N	V	0.00714832413164
101	N	M	0.00714832413164
101	N	P	0.00714832413164
101	N	W	0.00714832413164
11	A	Q	0.0061578625204
11	A	G	0.0061578625204
11	A	C	0.0061578625204
11	A	D	0.0061578625204
11	A	H	0.0061578625204
11	A	N	0.0061578625204
11	A	W	0.0061578625204
11	A	R	0.0061578625204
11	A	K	0.0061578625204
11	A	Y	0.0061578625204
11	A	M	0.0061578625204
505	Y	S	0.00589904915167
390	G	M	0.00584726449765
390	G	N	0.00584726449765
390	G	P	0.00584726449765
390	G	Y	0.00584726449765
390	G	D	0.00584726449765
252	P	W	0.00577507157535
252	P	R	0.00577507157535
252	P	G	0.00577507157535
252	P	C	0.00577507157535
252	P	M	0.00577507157535
252	P	V	0.00577507157535
252	P	E	0.00577507157535
252	P	Y	0.00577507157535
252	P	F	0.00577507157535
252	P	N	0.00577507157535
252	P	K	0.00577507157535
234	P	D	0.00563588595594
234	P	C	0.00563588595594
234	P	Y	0.00563588595594
234	P	S	0.00563588595594
234	P	Q	0.00563588595594
234	P	N	0.00563588595594
234	P	I	0.00563588595594
234	P	V	0.00563588595594
234	P	H	0.00563588595594
234	P	G	0.00563588595594
234	P	W	0.00563588595594
234	P	E	0.00563588595594
502	Y	H	0.00543654289267
512	N	H	0.00526948675661
411	K	L	0.0052446191605
411	K	M	0.0052446191605
411	K	C	0.0052446191605
411	K	Y	0.0052446191605
411	K	T	0.0052446191605
411	K	R	0.0052446191605
411	K	Q	0.0052446191605
411	K	N	0.0052446191605
411	K	A	0.0052446191605
411	K	I	0.0052446191605
411	K	H	0.0052446191605
411	K	W	0.0052446191605
411	K	E	0.0052446191605
411	K	F	0.0052446191605
411	K	D	0.0052446191605
135	P	K	0.00506087547328
135	P	Q	0.00506087547328
135	P	L	0.00506087547328
135	P	R	0.00506087547328
135	P	G	0.00506087547328
135	P	W	0.00506087547328
135	P	H	0.00506087547328
135	P	A	0.00506087547328
135	P	C	0.00506087547328
135	P	E	0.00506087547328
135	P	F	0.00506087547328
135	P	Y	0.00506087547328
135	P	V	0.00506087547328
135	P	I	0.00506087547328
135	P	M	0.00506087547328
54	H	A	0.00473745319598
54	H	W	0.00473745319598
54	H	P	0.00473745319598
54	H	M	0.00473745319598
54	H	R	0.00473745319598
54	H	L	0.00473745319598
54	H	I	0.00473745319598
54	H	V	0.00473745319598
54	H	C	0.00473745319598
54	H	E	0.00473745319598
54	H	G	0.00473745319598
54	H	F	0.00473745319598
54	H	K	0.00473745319598
54	H	Y	0.00473745319598
54	H	D	0.00473745319598
12	F	T	0.00434387704545
12	F	W	0.00434387704545
12	F	G	0.00434387704545
12	F	H	0.00434387704545
12	F	D	0.00434387704545
12	F	K	0.00434387704545
12	F	E	0.00434387704545
12	F	M	0.00434387704545
12	F	R	0.00434387704545
12	F	A	0.00434387704545
12	F	N	0.00434387704545
12	F	Q	0.00434387704545
490	E	Q	0.00434251216423
193	W	R	0.00411510495748
536	V	M	0.00401612880388
536	V	G	0.00401612880388
536	V	R	0.00401612880388
536	V	Q	0.00401612880388
536	V	P	0.00401612880388
536	V	N	0.00401612880388
536	V	K	0.00401612880388
536	V	H	0.00401612880388
536	V	Y	0.00401612880388
536	V	D	0.00401612880388
536	V	W	0.00401612880388
536	V	T	0.00401612880388
536	V	F	0.00401612880388
536	V	E	0.00401612880388
536	V	S	0.00401612880388
521	L	E	0.00397453157124
521	L	H	0.00397453157124
521	L	C	0.00397453157124
521	L	K	0.00397453157124
521	L	N	0.00397453157124
521	L	P	0.00397453157124
521	L	S	0.00397453157124
521	L	Q	0.00397453157124
521	L	F	0.00397453157124
521	L	Y	0.00397453157124
521	L	G	0.00397453157124
521	L	D	0.00397453157124
521	L	A	0.00397453157124
521	L	W	0.00397453157124
299	Q	G	0.00395059615965
299	Q	W	0.00395059615965
299	Q	K	0.00395059615965
299	Q	C	0.00395059615965
299	Q	M	0.00395059615965
221	N	K	0.00367690662529
467	S	I	0.00347950175372
555	S	P	0.00341154043375
155	R	H	0.0034016014014
155	R	D	0.0034016014014
155	R	F	0.0034016014014
155	R	C	0.0034016014014
155	R	N	0.0034016014014
155	R	P	0.0034016014014
358	T	E	0.00340159125944
358	T	R	0.00340159125944
358	T	Q	0.00340159125944
358	T	P	0.00340159125944
358	T	F	0.00340159125944
358	T	K	0.00340159125944
358	T	H	0.00340159125944
358	T	G	0.00340159125944
358	T	Y	0.00340159125944
358	T	A	0.00340159125944
358	T	S	0.00340159125944
358	T	D	0.00340159125944
358	T	W	0.00340159125944
358	T	V	0.00340159125944
358	T	M	0.00340159125944
358	T	C	0.00340159125944
177	L	N	0.00333202523733
177	L	D	0.00333202523733
177	L	E	0.00333202523733
177	L	G	0.00333202523733
177	L	H	0.00333202523733
177	L	K	0.00333202523733
177	L	Y	0.00333202523733
177	L	P	0.00333202523733
177	L	S	0.00333202523733
177	L	C	0.00333202523733
177	L	R	0.00333202523733
177	L	Q	0.00333202523733
137	E	C	0.00327554214683
137	E	L	0.00327554214683
137	E	M	0.00327554214683
137	E	P	0.00327554214683
137	E	Q	0.00327554214683
137	E	H	0.00327554214683
137	E	F	0.00327554214683
137	E	Y	0.00327554214683
137	E	W	0.00327554214683
137	E	V	0.00327554214683
137	E	R	0.00327554214683
137	E	I	0.00327554214683
403	N	H	0.00309044538807
403	N	C	0.00309044538807
403	N	Y	0.00309044538807
403	N	M	0.00309044538807
403	N	A	0.00309044538807
403	N	P	0.00309044538807
403	N	L	0.00309044538807
403	N	I	0.00309044538807
403	N	D	0.00309044538807
403	N	G	0.00309044538807
403	N	E	0.00309044538807
403	N	W	0.00309044538807
403	N	V	0.00309044538807
403	N	Q	0.00309044538807
403	N	F	0.00309044538807
236	V	H	0.00268157654716
236	V	W	0.00268157654716
236	V	S	0.00268157654716
236	V	P	0.00268157654716
236	V	D	0.00268157654716
236	V	G	0.00268157654716
236	V	E	0.00268157654716
236	V	C	0.00268157654716
236	V	F	0.00268157654716
223	N	A	0.00265009889156
223	N	H	0.00265009889156
223	N	W	0.00265009889156
223	N	V	0.00265009889156
223	N	T	0.00265009889156
223	N	C	0.00265009889156
223	N	R	0.00265009889156
223	N	P	0.00265009889156
223	N	M	0.00265009889156
223	N	K	0.00265009889156
223	N	Q	0.00265009889156
464	K	R	0.00263782279686
542	L	N	0.00263178923986
542	L	T	0.00263178923986
542	L	W	0.00263178923986
542	L	S	0.00263178923986
542	L	R	0.00263178923986
542	L	F	0.00263178923986
542	L	Y	0.00263178923986
542	L	Q	0.00263178923986
542	L	D	0.00263178923986
542	L	C	0.00263178923986
542	L	M	0.00263178923986
542	L	K	0.00263178923986
542	L	H	0.00263178923986
542	L	E	0.00263178923986
159	S	D	0.00257060527506
159	S	L	0.00257060527506
159	S	V	0.00257060527506
159	S	Q	0.00257060527506
159	S	P	0.00257060527506
159	S	M	0.00257060527506
159	S	F	0.00257060527506
159	S	W	0.00257060527506
159	S	K	0.00257060527506
159	S	C	0.00257060527506
159	S	H	0.00257060527506
159	S	Y	0.00257060527506
91	R	D	0.00244919164176
91	R	C	0.00244919164176
91	R	M	0.00244919164176
91	R	W	0.00244919164176
91	R	P	0.00244919164176
551	F	D	0.00243421397647
551	F	W	0.00243421397647
551	F	R	0.00243421397647
551	F	P	0.00243421397647
551	F	N	0.00243421397647
551	F	M	0.00243421397647
551	F	K	0.00243421397647
551	F	I	0.00243421397647
551	F	H	0.00243421397647
551	F	E	0.00243421397647
551	F	A	0.00243421397647
225	R	W	0.00236456326235
225	R	E	0.00236456326235
225	R	V	0.00236456326235
225	R	D	0.00236456326235
225	R	F	0.00236456326235
225	R	T	0.00236456326235
225	R	S	0.00236456326235
225	R	A	0.00236456326235
225	R	M	0.00236456326235
225	R	H	0.00236456326235
225	R	C	0.00236456326235
225	R	Y	0.00236456326235
225	R	P	0.00236456326235
225	R	N	0.00236456326235
248	T	K	0.00216853511065
248	T	E	0.00216853511065
248	T	F	0.00216853511065
248	T	D	0.00216853511065
248	T	C	0.00216853511065
248	T	I	0.00216853511065
248	T	G	0.00216853511065
248	T	H	0.00216853511065
248	T	Q	0.00216853511065
248	T	M	0.00216853511065
248	T	N	0.00216853511065
248	T	P	0.00216853511065
248	T	W	0.00216853511065
248	T	R	0.00216853511065
370	Q	F	0.00214987044834
370	Q	R	0.00214987044834
370	Q	C	0.00214987044834
370	Q	D	0.00214987044834
370	Q	G	0.00214987044834
370	Q	N	0.00214987044834
370	Q	M	0.00214987044834
370	Q	Y	0.00214987044834
370	Q	P	0.00214987044834
370	Q	L	0.00214987044834
60	K	W	0.00204331972828
60	K	V	0.00204331972828
60	K	E	0.00204331972828
60	K	P	0.00204331972828
60	K	D	0.00204331972828
60	K	Q	0.00204331972828
60	K	M	0.00204331972828
60	K	L	0.00204331972828
60	K	C	0.00204331972828
60	K	H	0.00204331972828
60	K	F	0.00204331972828
60	K	I	0.00204331972828
60	K	G	0.00204331972828
236	V	Y	0.00200879494219
551	F	G	0.0019018193551
121	Q	E	0.00188258213127
323	V	K	0.00184681170166
323	V	Y	0.00184681170166
323	V	C	0.00184681170166
323	V	A	0.00184681170166
323	V	D	0.00184681170166
323	V	E	0.00184681170166
323	V	F	0.00184681170166
323	V	G	0.00184681170166
323	V	H	0.00184681170166
323	V	N	0.00184681170166
323	V	M	0.00184681170166
323	V	Q	0.00184681170166
323	V	R	0.00184681170166
323	V	S	0.00184681170166
323	V	T	0.00184681170166
323	V	W	0.00184681170166
323	V	P	0.00184681170166
73	N	P	0.00180790517037
73	N	T	0.00180790517037
73	N	A	0.00180790517037
73	N	Y	0.00180790517037
73	N	L	0.00180790517037
73	N	R	0.00180790517037
73	N	M	0.00180790517037
73	N	I	0.00180790517037
73	N	V	0.00180790517037
73	N	E	0.00180790517037
73	N	W	0.00180790517037
73	N	H	0.00180790517037
73	N	G	0.00180790517037
73	N	F	0.00180790517037
73	N	C	0.00180790517037
73	N	D	0.00180790517037
57	K	R	0.00169876266196
425	K	V	0.00165548451334
425	K	D	0.00165548451334
425	K	H	0.00165548451334
425	K	G	0.00165548451334
425	K	S	0.00165548451334
425	K	M	0.00165548451334
425	K	Q	0.00165548451334
425	K	P	0.00165548451334
425	K	F	0.00165548451334
425	K	W	0.00165548451334
425	K	Y	0.00165548451334
425	K	L	0.00165548451334
425	K	I	0.00165548451334
425	K	C	0.00165548451334
425	K	T	0.00165548451334
425	K	N	0.00165548451334
345	L	A	0.00161598745797
345	L	Q	0.00161598745797
345	L	Y	0.00161598745797
345	L	W	0.00161598745797
345	L	M	0.00161598745797
345	L	T	0.00161598745797
345	L	R	0.00161598745797
345	L	H	0.00161598745797
345	L	C	0.00161598745797
345	L	F	0.00161598745797
345	L	D	0.00161598745797
345	L	E	0.00161598745797
345	L	K	0.00161598745797
345	L	N	0.00161598745797
337	I	M	0.00156996599593
337	I	W	0.00156996599593
337	I	P	0.00156996599593
337	I	D	0.00156996599593
337	I	Y	0.00156996599593
337	I	C	0.00156996599593
337	I	G	0.00156996599593
337	I	E	0.00156996599593
523	S	C	0.00152414948888
523	S	N	0.00152414948888
523	S	D	0.00152414948888
523	S	M	0.00152414948888
523	S	G	0.00152414948888
523	S	W	0.00152414948888
523	S	I	0.00152414948888
523	S	K	0.00152414948888
466	K	C	0.00150430790765
466	K	W	0.00150430790765
466	K	D	0.00150430790765
466	K	V	0.00150430790765
466	K	S	0.00150430790765
466	K	M	0.00150430790765
466	K	Y	0.00150430790765
466	K	H	0.00150430790765
466	K	A	0.00150430790765
466	K	N	0.00150430790765
466	K	F	0.00150430790765
466	K	I	0.00150430790765
466	K	P	0.00150430790765
171	G	M	0.00149520456052
171	G	H	0.00149520456052
171	G	W	0.00149520456052
171	G	I	0.00149520456052
171	G	Y	0.00149520456052
171	G	K	0.00149520456052
171	G	V	0.00149520456052
171	G	P	0.00149520456052
171	G	T	0.00149520456052
171	G	N	0.00149520456052
171	G	A	0.00149520456052
171	G	C	0.00149520456052
75	T	D	0.00145100371665
75	T	Q	0.00145100371665
75	T	R	0.00145100371665
75	T	A	0.00145100371665
75	T	H	0.00145100371665
75	T	C	0.00145100371665
75	T	V	0.00145100371665
75	T	W	0.00145100371665
75	T	E	0.00145100371665
75	T	K	0.00145100371665
75	T	F	0.00145100371665
75	T	Y	0.00145100371665
75	T	G	0.00145100371665
75	T	M	0.00145100371665
289	H	W	0.00144535336474
289	H	P	0.00144535336474
289	H	C	0.00144535336474
289	H	F	0.00144535336474
289	H	Q	0.00144535336474
289	H	E	0.00144535336474
289	H	L	0.00144535336474
289	H	M	0.00144535336474
289	H	V	0.00144535336474
289	H	K	0.00144535336474
315	T	R	0.00141085200561
315	T	Q	0.00141085200561
315	T	W	0.00141085200561
315	T	C	0.00141085200561
315	T	L	0.00141085200561
315	T	E	0.00141085200561
315	T	N	0.00141085200561
315	T	P	0.00141085200561
315	T	Y	0.00141085200561
315	T	F	0.00141085200561
315	T	M	0.00141085200561
315	T	D	0.00141085200561
396	N	P	0.00139981859528
396	N	Q	0.00139981859528
396	N	C	0.00139981859528
396	N	H	0.00139981859528
396	N	A	0.00139981859528
396	N	I	0.00139981859528
396	N	E	0.00139981859528
396	N	T	0.00139981859528
396	N	R	0.00139981859528
396	N	M	0.00139981859528
396	N	V	0.00139981859528
396	N	F	0.00139981859528
396	N	W	0.00139981859528
396	N	G	0.00139981859528
396	N	L	0.00139981859528
347	G	K	0.00138955646341
347	G	P	0.00138955646341
347	G	N	0.00138955646341
347	G	T	0.00138955646341
347	G	I	0.00138955646341
347	G	A	0.00138955646341
347	G	Q	0.00138955646341
347	G	M	0.00138955646341
347	G	W	0.00138955646341
347	G	C	0.00138955646341
347	G	Y	0.00138955646341
347	G	H	0.00138955646341
347	G	D	0.00138955646341
347	G	F	0.00138955646341
474	K	V	0.0013568338761
474	K	P	0.0013568338761
474	K	C	0.0013568338761
474	K	T	0.0013568338761
474	K	S	0.0013568338761
474	K	M	0.0013568338761
474	K	H	0.0013568338761
474	K	G	0.0013568338761
474	K	D	0.0013568338761
474	K	I	0.0013568338761
183	N	M	0.00128601775333
183	N	G	0.00128601775333
183	N	H	0.00128601775333
183	N	E	0.00128601775333
183	N	I	0.00128601775333
183	N	F	0.00128601775333
183	N	C	0.00128601775333
183	N	R	0.00128601775333
183	N	L	0.00128601775333
183	N	P	0.00128601775333
183	N	Q	0.00128601775333
183	N	T	0.00128601775333
183	N	V	0.00128601775333
183	N	W	0.00128601775333
183	N	Y	0.00128601775333
183	N	A	0.00128601775333
165	L	W	0.00126694337811
165	L	K	0.00126694337811
165	L	R	0.00126694337811
165	L	N	0.00126694337811
165	L	C	0.00126694337811
165	L	M	0.00126694337811
165	L	A	0.00126694337811
165	L	F	0.00126694337811
165	L	Y	0.00126694337811
165	L	V	0.00126694337811
165	L	T	0.00126694337811
361	I	P	0.00125021396859
361	I	W	0.00125021396859
361	I	S	0.00125021396859
361	I	R	0.00125021396859
361	I	Q	0.00125021396859
361	I	M	0.00125021396859
361	I	N	0.00125021396859
361	I	E	0.00125021396859
361	I	C	0.00125021396859
361	I	D	0.00125021396859
361	I	Y	0.00125021396859
361	I	A	0.00125021396859
361	I	F	0.00125021396859
361	I	G	0.00125021396859
361	I	H	0.00125021396859
361	I	T	0.00125021396859
156	G	R	0.00121880060991
83	E	V	0.00121629893772
83	E	Y	0.00121629893772
83	E	S	0.00121629893772
83	E	T	0.00121629893772
83	E	A	0.00121629893772
83	E	W	0.00121629893772
83	E	R	0.00121629893772
83	E	P	0.00121629893772
83	E	Q	0.00121629893772
83	E	M	0.00121629893772
83	E	L	0.00121629893772
83	E	I	0.00121629893772
83	E	H	0.00121629893772
83	E	F	0.00121629893772
83	E	D	0.00121629893772
83	E	C	0.00121629893772
107	C	H	0.00120028896116
107	C	A	0.00120028896116
107	C	T	0.00120028896116
107	C	S	0.00120028896116
107	C	E	0.00120028896116
107	C	D	0.00120028896116
107	C	K	0.00120028896116
107	C	I	0.00120028896116
107	C	L	0.00120028896116
107	C	R	0.00120028896116
107	C	M	0.00120028896116
107	C	N	0.00120028896116
107	C	Q	0.00120028896116
107	C	P	0.00120028896116
107	C	V	0.00120028896116
192	L	E	0.00119624971877
192	L	C	0.00119624971877
192	L	V	0.00119624971877
192	L	K	0.00119624971877
192	L	R	0.00119624971877
192	L	Q	0.00119624971877
192	L	H	0.00119624971877
192	L	D	0.00119624971877
192	L	T	0.00119624971877
192	L	W	0.00119624971877
192	L	N	0.00119624971877
192	L	M	0.00119624971877
192	L	G	0.00119624971877
192	L	Y	0.00119624971877
192	L	F	0.00119624971877
192	L	A	0.00119624971877
192	L	S	0.00119624971877
431	F	C	0.0010835406487
431	F	M	0.0010835406487
431	F	H	0.0010835406487
431	F	N	0.0010835406487
431	F	R	0.0010835406487
431	F	W	0.0010835406487
431	F	A	0.0010835406487
431	F	K	0.0010835406487
431	F	T	0.0010835406487
431	F	D	0.0010835406487
431	F	P	0.0010835406487
431	F	E	0.0010835406487
431	F	G	0.0010835406487
431	F	Y	0.0010835406487
431	F	Q	0.0010835406487
419	R	C	0.00106607388497
419	R	M	0.00106607388497
419	R	A	0.00106607388497
419	R	H	0.00106607388497
419	R	Y	0.00106607388497
419	R	V	0.00106607388497
419	R	I	0.00106607388497
419	R	N	0.00106607388497
419	R	W	0.00106607388497
419	R	D	0.00106607388497
419	R	E	0.00106607388497
419	R	Q	0.00106607388497
419	R	P	0.00106607388497
419	R	G	0.00106607388497
419	R	F	0.00106607388497
419	R	L	0.00106607388497
419	R	T	0.00106607388497
106	A	M	0.00106029215802
106	A	H	0.00106029215802
106	A	W	0.00106029215802
106	A	Q	0.00106029215802
106	A	I	0.00106029215802
106	A	F	0.00106029215802
106	A	N	0.00106029215802
106	A	K	0.00106029215802
106	A	Y	0.00106029215802
106	A	R	0.00106029215802
106	A	D	0.00106029215802
106	A	C	0.00106029215802
106	A	L	0.00106029215802
238	D	T	0.00102598221183
238	D	F	0.00102598221183
238	D	C	0.00102598221183
238	D	S	0.00102598221183
238	D	H	0.00102598221183
238	D	W	0.00102598221183
238	D	V	0.00102598221183
238	D	K	0.00102598221183
238	D	A	0.00102598221183
238	D	I	0.00102598221183
238	D	L	0.00102598221183
238	D	Q	0.00102598221183
238	D	M	0.00102598221183
238	D	P	0.00102598221183
238	D	R	0.00102598221183
141	P	L	0.00100565088939
141	P	A	0.00100565088939
141	P	C	0.00100565088939
141	P	M	0.00100565088939
141	P	D	0.00100565088939
141	P	F	0.00100565088939
141	P	G	0.00100565088939
141	P	I	0.00100565088939
141	P	Y	0.00100565088939
141	P	W	0.00100565088939
141	P	R	0.00100565088939
141	P	Q	0.00100565088939
141	P	N	0.00100565088939
543	L	M	0.00100133717455
543	L	D	0.00100133717455
543	L	R	0.00100133717455
543	L	P	0.00100133717455
543	L	N	0.00100133717455
543	L	C	0.00100133717455
543	L	W	0.00100133717455
543	L	K	0.00100133717455
543	L	H	0.00100133717455
543	L	E	0.00100133717455
543	L	Q	0.00100133717455
287	S	F	0.000996476730449
287	S	M	0.000996476730449
287	S	C	0.000996476730449
287	S	Y	0.000996476730449
287	S	W	0.000996476730449
287	S	H	0.000996476730449
287	S	V	0.000996476730449
287	S	K	0.000996476730449
287	S	N	0.000996476730449
287	S	I	0.000996476730449
101	N	L	0.000975210626423
168	T	H	0.000951797975502
168	T	W	0.000951797975502
168	T	C	0.000951797975502
168	T	D	0.000951797975502
168	T	E	0.000951797975502
168	T	F	0.000951797975502
168	T	G	0.000951797975502
168	T	V	0.000951797975502
168	T	I	0.000951797975502
168	T	P	0.000951797975502
168	T	Q	0.000951797975502
168	T	R	0.000951797975502
168	T	N	0.000951797975502
408	A	K	0.000927997502675
408	A	W	0.000927997502675
408	A	C	0.000927997502675
408	A	E	0.000927997502675
408	A	F	0.000927997502675
408	A	M	0.000927997502675
408	A	N	0.000927997502675
408	A	H	0.000927997502675
408	A	Q	0.000927997502675
408	A	P	0.000927997502675
285	N	L	0.000924269856567
285	N	Y	0.000924269856567
285	N	Q	0.000924269856567
285	N	I	0.000924269856567
285	N	P	0.000924269856567
285	N	W	0.000924269856567
285	N	R	0.000924269856567
285	N	F	0.000924269856567
285	N	M	0.000924269856567
285	N	C	0.000924269856567
285	N	V	0.000924269856567
285	N	H	0.000924269856567
158	S	V	0.000923995427594
158	S	C	0.000923995427594
158	S	E	0.000923995427594
158	S	F	0.000923995427594
158	S	K	0.000923995427594
158	S	D	0.000923995427594
158	S	W	0.000923995427594
158	S	Y	0.000923995427594
279	S	I	0.000900749194195
279	S	K	0.000900749194195
279	S	V	0.000900749194195
279	S	N	0.000900749194195
279	S	D	0.000900749194195
279	S	W	0.000900749194195
279	S	G	0.000900749194195
279	S	T	0.000900749194195
279	S	E	0.000900749194195
279	S	Q	0.000900749194195
279	S	L	0.000900749194195
279	S	R	0.000900749194195
279	S	M	0.000900749194195
427	V	G	0.00088752860668
427	V	Q	0.00088752860668
427	V	E	0.00088752860668
427	V	Y	0.00088752860668
427	V	N	0.00088752860668
427	V	W	0.00088752860668
427	V	H	0.00088752860668
427	V	C	0.00088752860668
427	V	D	0.00088752860668
427	V	P	0.00088752860668
427	V	R	0.00088752860668
427	V	F	0.00088752860668
427	V	M	0.00088752860668
427	V	A	0.00088752860668
427	V	T	0.00088752860668
386	N	P	0.000850346141567
386	N	V	0.000850346141567
386	N	W	0.000850346141567
386	N	Y	0.000850346141567
386	N	C	0.000850346141567
386	N	M	0.000850346141567
386	N	H	0.000850346141567
386	N	G	0.000850346141567
52	D	H	0.000805638085103
52	D	A	0.000805638085103
52	D	F	0.000805638085103
52	D	T	0.000805638085103
52	D	Q	0.000805638085103
52	D	K	0.000805638085103
52	D	W	0.000805638085103
52	D	I	0.000805638085103
52	D	M	0.000805638085103
52	D	P	0.000805638085103
52	D	C	0.000805638085103
52	D	L	0.000805638085103
53	S	K	0.000781766027271
53	S	F	0.000781766027271
53	S	P	0.000781766027271
53	S	W	0.000781766027271
53	S	D	0.000781766027271
53	S	M	0.000781766027271
53	S	N	0.000781766027271
201	S	W	0.000711967482779
201	S	M	0.000711967482779
201	S	K	0.000711967482779
201	S	D	0.000711967482779
201	S	E	0.000711967482779
201	S	V	0.000711967482779
10	Y	P	0.000678753867012
10	Y	K	0.000678753867012
10	Y	A	0.000678753867012
10	Y	W	0.000678753867012
10	Y	F	0.000678753867012
10	Y	R	0.000678753867012
10	Y	E	0.000678753867012
10	Y	V	0.000678753867012
10	Y	Q	0.000678753867012
10	Y	N	0.000678753867012
10	Y	M	0.000678753867012
524	M	D	0.000634426702238
524	M	F	0.000634426702238
524	M	K	0.000634426702238
524	M	N	0.000634426702238
524	M	P	0.000634426702238
524	M	Y	0.000634426702238
524	M	W	0.000634426702238
428	D	S	0.000613532375069
428	D	C	0.000613532375069
428	D	A	0.000613532375069
428	D	H	0.000613532375069
428	D	I	0.000613532375069
428	D	K	0.000613532375069
428	D	Q	0.000613532375069
428	D	R	0.000613532375069
428	D	T	0.000613532375069
428	D	V	0.000613532375069
428	D	Y	0.000613532375069
428	D	P	0.000613532375069
428	D	W	0.000613532375069
428	D	F	0.000613532375069
429	D	T	0.000607131751732
429	D	I	0.000607131751732
429	D	H	0.000607131751732
429	D	A	0.000607131751732
429	D	C	0.000607131751732
429	D	E	0.000607131751732
429	D	F	0.000607131751732
429	D	P	0.000607131751732
429	D	V	0.000607131751732
429	D	Y	0.000607131751732
429	D	Q	0.000607131751732
429	D	L	0.000607131751732
429	D	K	0.000607131751732
429	D	S	0.000607131751732
454	H	Q	0.00058802958689
156	G	W	0.000584687120207
156	G	I	0.000584687120207
156	G	C	0.000584687120207
156	G	D	0.000584687120207
156	G	F	0.000584687120207
156	G	Y	0.000584687120207
156	G	P	0.000584687120207
156	G	V	0.000584687120207
156	G	Q	0.000584687120207
156	G	M	0.000584687120207
156	G	L	0.000584687120207
92	S	H	0.000584073805146
92	S	C	0.000584073805146
92	S	M	0.000584073805146
92	S	I	0.000584073805146
92	S	A	0.000584073805146
92	S	F	0.000584073805146
115	Y	Q	0.000574045256656
115	Y	P	0.000574045256656
115	Y	R	0.000574045256656
115	Y	A	0.000574045256656
115	Y	V	0.000574045256656
115	Y	W	0.000574045256656
115	Y	N	0.000574045256656
115	Y	K	0.000574045256656
115	Y	G	0.000574045256656
115	Y	F	0.000574045256656
115	Y	E	0.000574045256656
115	Y	T	0.000574045256656
115	Y	D	0.000574045256656
195	V	K	0.000559955094626
195	V	N	0.000559955094626
195	V	Y	0.000559955094626
195	V	W	0.000559955094626
195	V	H	0.000559955094626
195	V	F	0.000559955094626
195	V	E	0.000559955094626
195	V	A	0.000559955094626
195	V	Q	0.000559955094626
195	V	T	0.000559955094626
195	V	R	0.000559955094626
195	V	P	0.000559955094626
195	V	C	0.000559955094626
195	V	G	0.000559955094626
195	V	S	0.000559955094626
257	I	T	0.000555980909663
257	I	D	0.000555980909663
257	I	H	0.000555980909663
257	I	C	0.000555980909663
257	I	R	0.000555980909663
257	I	K	0.000555980909663
257	I	N	0.000555980909663
257	I	A	0.000555980909663
257	I	P	0.000555980909663
257	I	E	0.000555980909663
496	R	C	0.000514839762996
496	R	P	0.000514839762996
496	R	A	0.000514839762996
496	R	S	0.000514839762996
496	R	V	0.000514839762996
496	R	Q	0.000514839762996
496	R	E	0.000514839762996
496	R	N	0.000514839762996
496	R	D	0.000514839762996
496	R	F	0.000514839762996
496	R	G	0.000514839762996
496	R	H	0.000514839762996
496	R	L	0.000514839762996
496	R	W	0.000514839762996
496	R	Y	0.000514839762996
496	R	M	0.000514839762996
508	E	Y	0.000483147402082
508	E	D	0.000483147402082
508	E	V	0.000483147402082
508	E	R	0.000483147402082
508	E	W	0.000483147402082
508	E	M	0.000483147402082
508	E	Q	0.000483147402082
508	E	H	0.000483147402082
508	E	F	0.000483147402082
508	E	N	0.000483147402082
450	T	K	0.00046965508232
450	T	P	0.00046965508232
450	T	V	0.00046965508232
450	T	Q	0.00046965508232
450	T	Y	0.00046965508232
450	T	R	0.00046965508232
450	T	S	0.00046965508232
450	T	L	0.00046965508232
450	T	W	0.00046965508232
450	T	H	0.00046965508232
450	T	F	0.00046965508232
450	T	E	0.00046965508232
450	T	M	0.00046965508232
450	T	D	0.00046965508232
450	T	C	0.00046965508232
450	T	G	0.00046965508232
145	F	P	0.000441171636293
145	F	Y	0.000441171636293
145	F	G	0.000441171636293
145	F	C	0.000441171636293
145	F	N	0.000441171636293
145	F	Q	0.000441171636293
145	F	T	0.000441171636293
145	F	W	0.000441171636293
145	F	H	0.000441171636293
145	F	I	0.000441171636293
145	F	R	0.000441171636293
145	F	V	0.000441171636293
145	F	K	0.000441171636293
468	Q	E	0.000432339551088
468	Q	W	0.000432339551088
468	Q	K	0.000432339551088
468	Q	A	0.000432339551088
468	Q	G	0.000432339551088
468	Q	F	0.000432339551088
468	Q	P	0.000432339551088
468	Q	Y	0.000432339551088
468	Q	N	0.000432339551088
468	Q	H	0.000432339551088
179	N	P	0.000424178183909
179	N	M	0.000424178183909
179	N	G	0.000424178183909
179	N	H	0.000424178183909
179	N	Y	0.000424178183909
179	N	W	0.000424178183909
179	N	R	0.000424178183909
179	N	V	0.000424178183909
250	L	E	0.000419950477603
250	L	G	0.000419950477603
250	L	F	0.000419950477603
250	L	T	0.000419950477603
250	L	D	0.000419950477603
250	L	C	0.000419950477603
250	L	A	0.000419950477603
250	L	M	0.000419950477603
250	L	R	0.000419950477603
250	L	P	0.000419950477603
250	L	Y	0.000419950477603
250	L	W	0.000419950477603
250	L	S	0.000419950477603
250	L	N	0.000419950477603
250	L	Q	0.000419950477603
250	L	K	0.000419950477603
250	L	H	0.000419950477603
21	C	F	0.000414486860122
21	C	A	0.000414486860122
21	C	M	0.000414486860122
21	C	G	0.000414486860122
21	C	H	0.000414486860122
21	C	S	0.000414486860122
21	C	Q	0.000414486860122
21	C	E	0.000414486860122
21	C	R	0.000414486860122
21	C	T	0.000414486860122
21	C	P	0.000414486860122
21	C	L	0.000414486860122
21	C	I	0.000414486860122
21	C	V	0.000414486860122
21	C	D	0.000414486860122
21	C	N	0.000414486860122
21	C	K	0.000414486860122
21	C	W	0.000414486860122
251	E	W	0.000404895370674
251	E	H	0.000404895370674
251	E	F	0.000404895370674
251	E	D	0.000404895370674
251	E	C	0.000404895370674
251	E	A	0.000404895370674
251	E	T	0.000404895370674
127	S	I	0.000403689483453
127	S	Y	0.000403689483453
127	S	E	0.000403689483453
127	S	H	0.000403689483453
127	S	C	0.000403689483453
127	S	N	0.000403689483453
127	S	M	0.000403689483453
127	S	Q	0.000403689483453
127	S	F	0.000403689483453
127	S	W	0.000403689483453
217	V	W	0.0003964074427
217	V	M	0.0003964074427
217	V	E	0.0003964074427
217	V	N	0.0003964074427
217	V	K	0.0003964074427
217	V	H	0.0003964074427
217	V	D	0.0003964074427
217	V	P	0.0003964074427
217	V	R	0.0003964074427
217	V	T	0.0003964074427
217	V	S	0.0003964074427
217	V	Y	0.0003964074427
217	V	C	0.0003964074427
217	V	Q	0.0003964074427
217	V	F	0.0003964074427
456	L	Q	0.000384523588065
456	L	A	0.000384523588065
456	L	M	0.000384523588065
456	L	P	0.000384523588065
456	L	C	0.000384523588065
456	L	K	0.000384523588065
456	L	G	0.000384523588065
456	L	Y	0.000384523588065
39	K	M	0.000355576773129
39	K	W	0.000355576773129
39	K	I	0.000355576773129
39	K	H	0.000355576773129
39	K	G	0.000355576773129
39	K	V	0.000355576773129
39	K	T	0.000355576773129
39	K	L	0.000355576773129
39	K	F	0.000355576773129
39	K	D	0.000355576773129
39	K	P	0.000355576773129
39	K	C	0.000355576773129
39	K	A	0.000355576773129
39	K	Y	0.000355576773129
424	N	W	0.000353508676167
424	N	I	0.000353508676167
424	N	C	0.000353508676167
424	N	Q	0.000353508676167
424	N	E	0.000353508676167
424	N	L	0.000353508676167
424	N	G	0.000353508676167
424	N	Y	0.000353508676167
424	N	P	0.000353508676167
424	N	M	0.000353508676167
424	N	V	0.000353508676167
424	N	A	0.000353508676167
424	N	R	0.000353508676167
424	N	H	0.000353508676167
424	N	T	0.000353508676167
97	V	H	0.000351428202197
97	V	K	0.000351428202197
97	V	L	0.000351428202197
97	V	R	0.000351428202197
97	V	E	0.000351428202197
97	V	D	0.000351428202197
97	V	C	0.000351428202197
97	V	W	0.000351428202197
97	V	G	0.000351428202197
97	V	T	0.000351428202197
97	V	S	0.000351428202197
97	V	M	0.000351428202197
97	V	Q	0.000351428202197
97	V	N	0.000351428202197
97	V	Y	0.000351428202197
97	V	P	0.000351428202197
97	V	F	0.000351428202197
314	V	G	0.00033355824305
314	V	E	0.00033355824305
314	V	T	0.00033355824305
314	V	Q	0.00033355824305
314	V	P	0.00033355824305
314	V	L	0.00033355824305
314	V	K	0.00033355824305
314	V	H	0.00033355824305
314	V	D	0.00033355824305
314	V	C	0.00033355824305
418	K	T	0.00032487307378
418	K	W	0.00032487307378
418	K	V	0.00032487307378
418	K	P	0.00032487307378
418	K	H	0.00032487307378
418	K	M	0.00032487307378
418	K	I	0.00032487307378
418	K	G	0.00032487307378
418	K	F	0.00032487307378
418	K	Q	0.00032487307378
418	K	Y	0.00032487307378
418	K	A	0.00032487307378
418	K	D	0.00032487307378
418	K	C	0.00032487307378
67	L	S	0.000288385472423
67	L	V	0.000288385472423
67	L	W	0.000288385472423
67	L	Y	0.000288385472423
67	L	Q	0.000288385472423
67	L	N	0.000288385472423
67	L	R	0.000288385472423
67	L	T	0.000288385472423
67	L	K	0.000288385472423
67	L	G	0.000288385472423
67	L	E	0.000288385472423
67	L	D	0.000288385472423
67	L	A	0.000288385472423
67	L	C	0.000288385472423
67	L	H	0.000288385472423
320	P	I	0.000286346303855
320	P	R	0.000286346303855
320	P	V	0.000286346303855
320	P	E	0.000286346303855
320	P	K	0.000286346303855
320	P	A	0.000286346303855
320	P	H	0.000286346303855
320	P	Q	0.000286346303855
320	P	D	0.000286346303855
320	P	N	0.000286346303855
320	P	W	0.000286346303855
320	P	C	0.000286346303855
320	P	Y	0.000286346303855
320	P	F	0.000286346303855
320	P	G	0.000286346303855
320	P	M	0.000286346303855
198	P	D	0.000281029252134
198	P	N	0.000281029252134
198	P	C	0.000281029252134
198	P	M	0.000281029252134
198	P	E	0.000281029252134
198	P	F	0.000281029252134
198	P	Y	0.000281029252134
198	P	Q	0.000281029252134
198	P	I	0.000281029252134
198	P	R	0.000281029252134
198	P	V	0.000281029252134
198	P	H	0.000281029252134
198	P	G	0.000281029252134
198	P	K	0.000281029252134
198	P	W	0.000281029252134
471	N	C	0.000274419791611
471	N	G	0.000274419791611
471	N	H	0.000274419791611
471	N	I	0.000274419791611
471	N	F	0.000274419791611
471	N	K	0.000274419791611
471	N	P	0.000274419791611
471	N	R	0.000274419791611
471	N	V	0.000274419791611
471	N	M	0.000274419791611
471	N	W	0.000274419791611
471	N	Y	0.000274419791611
316	I	Y	0.000259995914368
316	I	D	0.000259995914368
316	I	M	0.000259995914368
316	I	C	0.000259995914368
316	I	F	0.000259995914368
316	I	G	0.000259995914368
316	I	H	0.000259995914368
316	I	E	0.000259995914368
316	I	K	0.000259995914368
316	I	T	0.000259995914368
316	I	S	0.000259995914368
316	I	Q	0.000259995914368
316	I	P	0.000259995914368
316	I	N	0.000259995914368
316	I	A	0.000259995914368
316	I	W	0.000259995914368
316	I	L	0.000259995914368
95	Y	N	0.000235777923138
95	Y	Q	0.000235777923138
95	Y	I	0.000235777923138
95	Y	M	0.000235777923138
95	Y	L	0.000235777923138
95	Y	F	0.000235777923138
95	Y	G	0.000235777923138
95	Y	S	0.000235777923138
95	Y	R	0.000235777923138
95	Y	E	0.000235777923138
95	Y	D	0.000235777923138
95	Y	A	0.000235777923138
95	Y	T	0.000235777923138
95	Y	V	0.000235777923138
95	Y	W	0.000235777923138
95	Y	K	0.000235777923138
95	Y	P	0.000235777923138
95	Y	C	0.000235777923138
349	I	M	0.00023077311046
349	I	F	0.00023077311046
349	I	Y	0.00023077311046
349	I	W	0.00023077311046
349	I	S	0.00023077311046
349	I	Q	0.00023077311046
349	I	P	0.00023077311046
349	I	N	0.00023077311046
349	I	R	0.00023077311046
349	I	E	0.00023077311046
349	I	C	0.00023077311046
349	I	A	0.00023077311046
349	I	G	0.00023077311046
349	I	H	0.00023077311046
349	I	K	0.00023077311046
349	I	L	0.00023077311046
349	I	D	0.00023077311046
475	E	M	0.000228778310642
475	E	C	0.000228778310642
475	E	D	0.000228778310642
475	E	Y	0.000228778310642
475	E	H	0.000228778310642
475	E	I	0.000228778310642
475	E	K	0.000228778310642
475	E	L	0.000228778310642
475	E	T	0.000228778310642
475	E	F	0.000228778310642
475	E	P	0.000228778310642
475	E	W	0.000228778310642
475	E	S	0.000228778310642
475	E	R	0.000228778310642
475	E	Q	0.000228778310642
475	E	N	0.000228778310642
475	E	A	0.000228778310642
516	I	M	0.000221352361905
516	I	Q	0.000221352361905
516	I	N	0.000221352361905
516	I	K	0.000221352361905
516	I	R	0.000221352361905
516	I	S	0.000221352361905
516	I	W	0.000221352361905
516	I	Y	0.000221352361905
516	I	L	0.000221352361905
516	I	G	0.000221352361905
516	I	H	0.000221352361905
516	I	E	0.000221352361905
516	I	P	0.000221352361905
516	I	C	0.000221352361905
516	I	D	0.000221352361905
516	I	A	0.000221352361905
516	I	F	0.000221352361905
469	L	Q	0.000214730169537
469	L	E	0.000214730169537
469	L	F	0.000214730169537
469	L	G	0.000214730169537
469	L	H	0.000214730169537
469	L	M	0.000214730169537
469	L	Y	0.000214730169537
469	L	P	0.000214730169537
469	L	I	0.000214730169537
469	L	R	0.000214730169537
469	L	T	0.000214730169537
469	L	W	0.000214730169537
469	L	C	0.000214730169537
469	L	N	0.000214730169537
469	L	A	0.000214730169537
469	L	K	0.000214730169537
469	L	D	0.000214730169537
241	G	D	0.000196079923781
241	G	M	0.000196079923781
241	G	L	0.000196079923781
241	G	A	0.000196079923781
241	G	F	0.000196079923781
241	G	Y	0.000196079923781
241	G	T	0.000196079923781
241	G	S	0.000196079923781
241	G	V	0.000196079923781
241	G	P	0.000196079923781
241	G	N	0.000196079923781
241	G	H	0.000196079923781
241	G	I	0.000196079923781
241	G	K	0.000196079923781
241	G	C	0.000196079923781
241	G	Q	0.000196079923781
340	I	T	0.00018537749033
340	I	E	0.00018537749033
340	I	A	0.00018537749033
340	I	D	0.00018537749033
340	I	G	0.00018537749033
340	I	Y	0.00018537749033
340	I	W	0.00018537749033
340	I	V	0.00018537749033
340	I	M	0.00018537749033
340	I	S	0.00018537749033
340	I	P	0.00018537749033
340	I	N	0.00018537749033
340	I	H	0.00018537749033
340	I	F	0.00018537749033
340	I	C	0.00018537749033
340	I	Q	0.00018537749033
448	E	C	0.000180540079011
448	E	T	0.000180540079011
448	E	W	0.000180540079011
448	E	Y	0.000180540079011
448	E	P	0.000180540079011
448	E	A	0.000180540079011
448	E	S	0.000180540079011
448	E	Q	0.000180540079011
448	E	R	0.000180540079011
448	E	H	0.000180540079011
448	E	I	0.000180540079011
448	E	L	0.000180540079011
448	E	M	0.000180540079011
448	E	N	0.000180540079011
448	E	F	0.000180540079011
514	E	Y	0.000172098776805
514	E	C	0.000172098776805
514	E	H	0.000172098776805
514	E	M	0.000172098776805
514	E	N	0.000172098776805
514	E	S	0.000172098776805
514	E	W	0.000172098776805
514	E	V	0.000172098776805
245	Y	A	0.000160536392747
245	Y	K	0.000160536392747
245	Y	G	0.000160536392747
245	Y	F	0.000160536392747
245	Y	Q	0.000160536392747
245	Y	E	0.000160536392747
245	Y	M	0.000160536392747
245	Y	N	0.000160536392747
245	Y	D	0.000160536392747
245	Y	S	0.000160536392747
245	Y	P	0.000160536392747
245	Y	R	0.000160536392747
245	Y	T	0.000160536392747
245	Y	V	0.000160536392747
245	Y	W	0.000160536392747
245	Y	L	0.000160536392747
245	Y	I	0.000160536392747
103	E	H	0.000158572324447
103	E	V	0.000158572324447
103	E	Y	0.000158572324447
103	E	W	0.000158572324447
103	E	S	0.000158572324447
103	E	M	0.000158572324447
103	E	F	0.000158572324447
103	E	G	0.000158572324447
103	E	C	0.000158572324447
103	E	N	0.000158572324447
20	I	V	0.000150059932311
20	I	Q	0.000150059932311
20	I	P	0.000150059932311
20	I	N	0.000150059932311
20	I	A	0.000150059932311
20	I	E	0.000150059932311
20	I	R	0.000150059932311
20	I	H	0.000150059932311
20	I	Y	0.000150059932311
20	I	S	0.000150059932311
20	I	G	0.000150059932311
20	I	F	0.000150059932311
20	I	D	0.000150059932311
20	I	C	0.000150059932311
20	I	W	0.000150059932311
324	R	T	0.000150009240986
324	R	N	0.000150009240986
324	R	V	0.000150009240986
324	R	H	0.000150009240986
324	R	A	0.000150009240986
324	R	L	0.000150009240986
324	R	P	0.000150009240986
324	R	Q	0.000150009240986
324	R	D	0.000150009240986
324	R	G	0.000150009240986
324	R	Y	0.000150009240986
324	R	F	0.000150009240986
324	R	E	0.000150009240986
324	R	C	0.000150009240986
324	R	W	0.000150009240986
324	R	I	0.000150009240986
480	C	A	0.000145245278074
480	C	Y	0.000145245278074
480	C	T	0.000145245278074
480	C	S	0.000145245278074
480	C	Q	0.000145245278074
480	C	P	0.000145245278074
480	C	V	0.000145245278074
480	C	M	0.000145245278074
480	C	N	0.000145245278074
480	C	D	0.000145245278074
480	C	G	0.000145245278074
480	C	E	0.000145245278074
480	C	I	0.000145245278074
480	C	K	0.000145245278074
480	C	L	0.000145245278074
480	C	H	0.000145245278074
[truncated: 9,301 more rows]
