# Supplementary material for: Complete mapping of viral escape from neutralizing antibodies
Source: PLoS Pathog. 2017 Mar 13;13(3):e1006271. doi: 10.1371/journal.ppat.1006271 (PMC5363992; doi:10.1371/journal.ppat.1006271)
Supplement: S2 File — This ZIP archive contains the computer code to perform the data analysis described in this manuscript. The analysis is performed by the iPython notebook found in the ZIP archive. (ZIP) [file ppat.1006271.s008.zip › S2_File/differential_selections/L1_H17L10_vs_L1_mock_r1_sitediffsel.txt]

site	abs_diffsel	positive_diffsel	negative_diffsel
253	76.1694125168	75.9461924877	-0.223220029126
186	62.9227095859	62.6962491458	-0.226460440108
182	53.0023027796	52.5365107173	-0.465792062296
220	35.0677107926	33.2417844764	-1.82592631625
254	29.3072511638	28.9444128946	-0.362838269132
277	20.3644613159	13.9269228656	-6.43753845026
175	19.9682807158	2.89579043707	-17.0724902787
153	16.3594602406	0.29683102206	-16.0626292186
390	14.1225281796	7.04376122098	-7.07876695864
184	13.4036580891	10.5837498865	-2.81990820264
223	11.6298109832	4.50076986077	-7.12904112246
234	11.5416401547	9.36082375147	-2.18081640327
173	11.3994465918	2.12451145587	-9.27493513596
299	11.1474254899	6.27229984668	-4.87512564324
525	11.0782210005	9.71468578238	-1.36353521817
154	11.0126693635	1.89623122393	-9.11643813952
232	10.4908117531	0.0	-10.4908117531
229	10.4531342609	3.07011011669	-7.3830241442
155	10.4157211983	6.5715464789	-3.84417471938
474	10.2434043879	4.29016811899	-5.95323626888
157	10.1838650915	1.69564406402	-8.48822102744
158	9.24409153942	4.14459293002	-5.0994986094
497	9.23094289119	0.0	-9.23094289119
218	9.1634628507	5.16916280417	-3.99430004653
11	8.98227056188	4.8533875705	-4.12888299138
91	8.6481228744	5.21244219658	-3.43568067782
170	8.49160867261	0.0	-8.49160867261
231	8.44078501752	0.347329730584	-8.09345528694
146	8.42583064802	2.72241006079	-5.70342058722
185	8.31403557412	7.02476275785	-1.28927281628
236	8.24575322745	4.93617434272	-3.30957888473
176	8.03277307388	1.02445615239	-7.00831692149
150	7.95955357703	0.0	-7.95955357703
101	7.89200927674	5.46717277467	-2.42483650207
54	7.7441041405	6.52617746007	-1.21792668043
386	7.7203357687	3.44954862534	-4.27078714335
137	7.59089387609	7.06208368489	-0.528810191203
145	7.54915971049	3.09858339989	-4.4505763106
518	7.51524081331	0.333659555714	-7.18158125759
235	7.29007435087	1.13709129854	-6.15298305233
90	7.26241383143	0.0	-7.26241383143
499	7.06160228097	0.0	-7.06160228097
561	7.03349872786	6.25969642616	-0.773802301703
136	7.02467318022	3.35965368632	-3.66501949389
213	7.00065035257	0.0	-7.00065035257
289	6.86540784314	3.4542999992	-3.41110784394
89	6.85827331275	0.95233312486	-5.90594018789
283	6.47958851544	1.47651585768	-5.00307265777
177	6.44287877652	4.42705543581	-2.01582334071
287	6.4188413061	4.19239049712	-2.22645080898
252	6.38355526005	4.88209873248	-1.50145652757
408	6.36895935385	4.06687139424	-2.30208795962
257	6.36170115784	2.0155255157	-4.34617564214
135	6.26938159082	4.95692942767	-1.31245216316
248	6.24614413229	5.04070639068	-1.20543774161
415	6.12062178175	0.0	-6.12062178175
210	6.08462098705	0.242893825513	-5.84172716154
468	6.0791016343	2.42812195144	-3.65097968286
286	6.07794046087	0.0	-6.07794046087
337	6.07673288542	2.0151297987	-4.06160308672
403	6.04759898578	5.76423359551	-0.283365390276
159	6.03671135901	4.10262209765	-1.93408926136
523	6.02119253929	3.26883614585	-2.75235639343
211	5.98173550531	0.0	-5.98173550531
60	5.98048378797	3.41176661959	-2.56871716839
285	5.95306417347	2.61655848274	-3.33650569073
543	5.93133691411	3.02662567988	-2.90471123423
75	5.92102107232	3.2702295413	-2.65079153103
521	5.91892183272	3.88703162482	-2.03189020791
237	5.90843402871	0.0	-5.90843402871
171	5.88776810642	3.40745698082	-2.48031112559
510	5.82132742719	0.0	-5.82132742719
274	5.81593294795	1.42934410874	-4.38658883921
201	5.74658079879	3.48736869338	-2.25921210541
411	5.71057054402	4.9550061379	-0.755564406121
209	5.65975296641	0.0	-5.65975296641
251	5.62749621275	2.32027576171	-3.30722045104
225	5.57822677004	3.75811469319	-1.82011207685
113	5.50650665225	0.0	-5.50650665225
542	5.49476032255	4.11087918092	-1.38388114163
10	5.47571842182	2.93829098526	-2.53742743656
358	5.47183207292	4.02017030625	-1.45166176667
141	5.4708569866	3.31011013874	-2.16074684786
106	5.45006442305	3.36301608728	-2.08704833577
53	5.44836406869	2.73049002005	-2.71787404864
345	5.42391607283	3.64634387639	-1.77757219644
404	5.39204274451	1.23227166921	-4.1597710753
71	5.34879902618	1.05675626303	-4.29204276315
555	5.34099748667	2.16891064557	-3.1720868411
2	5.28336049457	0.159734590003	-5.12362590457
37	5.2504877182	0.0	-5.2504877182
507	5.17200343547	0.0	-5.17200343547
240	5.15582428036	0.0	-5.15582428036
303	5.12106020819	0.0	-5.12106020819
92	5.02017942238	2.7795564838	-2.24062293858
536	5.01647098928	4.79670989556	-0.219761093714
339	4.99228247458	0.0	-4.99228247458
212	4.97768255771	0.0	-4.97768255771
467	4.94797286923	0.00347950175372	-4.94449336747
148	4.93798642134	0.0	-4.93798642134
179	4.89929545698	2.39932569412	-2.49996976286
370	4.86345965995	3.79116430486	-1.07229535509
524	4.85501393259	1.86549872524	-2.98951520735
490	4.84881437842	0.16339000199	-4.68542437643
12	4.82111715762	3.72816480633	-1.09295235129
294	4.78947348773	0.0100148492968	-4.77945863843
551	4.78575594731	4.28692928094	-0.498826666375
183	4.78166764775	3.25255161017	-1.52911603758
221	4.77748371869	0.573209339755	-4.20427437894
165	4.77214582312	3.66664831745	-1.10549750566
99	4.72702135294	0.0	-4.72702135294
178	4.70572614951	0.224967365666	-4.48075878384
168	4.69929231504	3.01629406476	-1.68299825029
540	4.69374385921	0.0	-4.69374385921
314	4.6681706736	2.36357038911	-2.30460028449
347	4.66012829378	3.79569236875	-0.864435925025
88	4.57168503195	0.0	-4.57168503195
272	4.52481153915	1.97114233412	-2.55366920503
321	4.50940929198	1.64233820575	-2.86707108622
279	4.47837072502	2.59263308606	-1.88573763896
312	4.3709042645	0.0	-4.3709042645
456	4.33596013421	2.36829451715	-1.96766561706
545	4.3169671583	0.0	-4.3169671583
138	4.30234300972	0.0	-4.30234300972
278	4.29965512809	0.180724833638	-4.11893029445
226	4.28738374228	0.718279280481	-3.5691044618
156	4.27594912825	1.73648162791	-2.53946750034
315	4.19723174309	2.72900271536	-1.46822902773
73	4.18400121221	3.22897661486	-0.955024597351
493	4.18392711689	0.0	-4.18392711689
180	4.18176185924	0.0	-4.18176185924
476	4.09604247252	0.0	-4.09604247252
326	4.0685748337	0.0	-4.0685748337
396	4.06189730176	3.08761247812	-0.974284823644
198	4.01784658947	2.18700201982	-1.83084456965
169	4.01420714733	0.0	-4.01420714733
4	3.85744894362	0.0598044531727	-3.79764449044
7	3.84572286051	1.49475842284	-2.35096443767
123	3.83309037062	0.0	-3.83309037062
197	3.80646950635	0.0	-3.80646950635
102	3.79963329343	0.0	-3.79963329343
517	3.7890643413	1.00692160074	-2.78214274056
139	3.78822154828	0.0	-3.78822154828
512	3.785369803	0.845779919157	-2.93958988384
455	3.73116602754	0.0120265027696	-3.71913952477
381	3.68136705155	0.0	-3.68136705155
100	3.65419096935	0.0	-3.65419096935
104	3.63060042656	1.70832286197	-1.9222775646
397	3.62185700372	1.41469460553	-2.2071623982
255	3.53827673772	0.868512799104	-2.66976393861
425	3.52500666739	3.49683792324	-0.028168744158
192	3.48267666251	2.70078695853	-0.781889703975
205	3.47776501623	0.0	-3.47776501623
87	3.47662811577	0.0	-3.47662811577
244	3.44567540293	0.0	-3.44567540293
227	3.4446244644	0.0	-3.4446244644
466	3.43713016838	3.2749603037	-0.162169864684
250	3.42910586286	1.88680966298	-1.54229619988
515	3.38439528313	0.141404583254	-3.24299069987
103	3.37173536401	1.68162986317	-1.69010550084
361	3.3247301121	2.57167231416	-0.753057797936
115	3.31748267241	2.53694943778	-0.780533234633
216	3.27501071032	0.0744113054769	-3.20059940484
143	3.26325071521	0.0	-3.26325071521
62	3.20683119859	0.240833892266	-2.96599730633
526	3.19453669498	1.64936939554	-1.54516729944
508	3.17642284283	1.98712072535	-1.18930211748
86	3.16380549851	0.0	-3.16380549851
431	3.16075108722	2.9169303282	-0.243820759025
494	3.14676124338	1.10422233563	-2.04253890776
52	3.11081897777	2.22899360973	-0.881825368039
427	3.04134783704	1.80259177168	-1.23875606537
228	3.00608943297	0.0	-3.00608943297
419	2.99064695144	2.78990613245	-0.200740818994
83	2.9869449504	2.64716861285	-0.339776337551
199	2.98348626195	0.138969596484	-2.84451666546
261	2.93887451895	0.826709806722	-2.11216471222
188	2.92774829735	0.698054966628	-2.22969333072
191	2.92038786816	0.253352865426	-2.66703500274
65	2.91001883855	0.0552467345249	-2.85477210402
127	2.86008952137	1.80930012537	-1.050789396
514	2.85571585678	1.55379644615	-1.30191941062
445	2.85400889596	0.617633867303	-2.23637502866
318	2.83293784203	0.315855284689	-2.51708255734
558	2.80148417056	0.0	-2.80148417056
276	2.75617777734	0.0	-2.75617777734
557	2.75065849589	0.0	-2.75065849589
26	2.72480044237	0.0	-2.72480044237
504	2.69795928621	0.0	-2.69795928621
410	2.69069926522	0.0	-2.69069926522
306	2.68273564266	1.28145059666	-1.401285046
556	2.68209355436	1.26897338122	-1.41312017313
301	2.66555405253	0.0	-2.66555405253
470	2.6317133822	0.684020724823	-1.94769265737
194	2.61361488454	0.0	-2.61361488454
172	2.572228084	0.404000413372	-2.16822767063
406	2.57131391448	0.0	-2.57131391448
14	2.56560688792	0.0	-2.56560688792
107	2.55051646129	2.30286174985	-0.247654711439
167	2.51269799192	0.0	-2.51269799192
538	2.50894852165	1.1047478738	-1.40420064785
128	2.50796522259	0.00782215830654	-2.50014306428
97	2.48995999853	1.7312898848	-0.758670113729
412	2.44792765837	0.0	-2.44792765837
552	2.44624339285	1.2051304783	-1.24111291455
541	2.35725337871	0.497829359717	-1.859424019
550	2.35075159405	0.0	-2.35075159405
85	2.3440040555	0.0	-2.3440040555
68	2.34226994898	0.409387230561	-1.93288271842
506	2.33931531596	0.86678208998	-1.47253322598
460	2.32248264201	0.192789711267	-2.12969293074
125	2.30535004309	0.0	-2.30535004309
164	2.30345909916	0.528461298822	-1.77499780034
471	2.29141903041	1.56715696354	-0.724262066871
562	2.27806757282	0.805714362392	-1.47235321042
19	2.27742009874	0.38023680414	-1.8971832946
509	2.25276485565	0.0199099585772	-2.23285489707
206	2.24253063935	0.433387621883	-1.80914301747
323	2.22614786758	1.60173397438	-0.624413893201
450	2.20998692431	1.6981671433	-0.511819781013
260	2.19774822934	0.475107900439	-1.7226403289
334	2.18200210201	0.0	-2.18200210201
304	2.16540533545	0.0	-2.16540533545
407	2.14738890986	0.0601636977926	-2.08722521206
126	2.14490607625	0.197378580709	-1.94752749554
265	2.13892761368	0.0331408374008	-2.10578677628
292	2.12654535348	0.0	-2.12654535348
501	2.10751156834	0.304949923006	-1.80256164534
528	2.104462502	0.0	-2.104462502
298	2.10352833479	0.0	-2.10352833479
324	2.09325079203	1.26557385341	-0.827676938618
112	2.08366407877	0.0600645130744	-2.0235995657
224	2.06689638856	0.0	-2.06689638856
230	2.06399100335	0.0	-2.06399100335
262	2.05665790605	0.0	-2.05665790605
273	2.04922703289	0.0	-2.04922703289
48	2.03203838354	0.0	-2.03203838354
553	2.00729626712	0.0	-2.00729626712
207	1.98616963952	0.0525080292543	-1.93366161027
340	1.96968123344	1.16969756298	-0.799983670466
256	1.96890296438	0.0	-1.96890296438
114	1.96570169433	0.0	-1.96570169433
241	1.96373441433	1.2850023959	-0.678732018434
42	1.96005045957	0.178257036116	-1.78179342346
270	1.95845694019	0.0107659762187	-1.94769096397
414	1.9515329978	0.0	-1.9515329978
368	1.94799230889	0.0	-1.94799230889
78	1.93892278861	0.13140912503	-1.80751366358
46	1.91365949512	0.233895752499	-1.67976374262
64	1.88764936406	0.0	-1.88764936406
535	1.88541366202	0.215386457646	-1.67002720438
305	1.87802394311	0.0	-1.87802394311
418	1.8759735026	1.5624927092	-0.313480793397
511	1.86546154907	0.0	-1.86546154907
111	1.86298104696	0.0	-1.86298104696
439	1.86099519474	0.236686978363	-1.62430821637
421	1.84742839463	0.553242398751	-1.29418599588
238	1.84584237151	1.56838681292	-0.277455558592
424	1.84196389213	1.6761751824	-0.165788709731
195	1.83854322546	1.81265841462	-0.0258848108387
496	1.83706389882	1.64701142393	-0.190052474888
189	1.81124398444	0.0	-1.81124398444
200	1.8037404948	0.0784966506524	-1.72524384415
13	1.79812972686	0.108341635385	-1.68978809148
187	1.7878838329	0.0	-1.7878838329
3	1.78633877629	0.0	-1.78633877629
27	1.75951425266	0.0247476990585	-1.73476655361
302	1.75781521633	0.470229226853	-1.28758598947
39	1.74342167263	1.25563845102	-0.487783221611
531	1.74011090169	0.122972160851	-1.61713874083
31	1.72617363956	0.0	-1.72617363956
67	1.7162465265	1.38246956233	-0.333776964166
351	1.71530320406	0.0	-1.71530320406
372	1.71261526001	0.0	-1.71261526001
219	1.70350130498	0.360457832741	-1.34304347224
1	1.70125645452	0.0	-1.70125645452
378	1.70067488262	0.0	-1.70067488262
320	1.69439605294	1.3821350741	-0.312260978843
405	1.67560743795	0.0	-1.67560743795
428	1.66648414204	1.067121767	-0.599362375038
530	1.66502327649	0.0	-1.66502327649
482	1.6577974603	0.0	-1.6577974603
119	1.65674033699	0.137861611832	-1.51887872516
461	1.65665533635	0.0	-1.65665533635
527	1.65379452382	0.287601403517	-1.36619312031
57	1.61235371216	0.110837360818	-1.50151635135
452	1.60342798106	0.0288528208854	-1.57457516018
565	1.57993232113	0.0	-1.57993232113
268	1.5528647091	0.42241455024	-1.13045015886
196	1.54876149181	0.69888473492	-0.849876756886
129	1.53004960045	0.865349152651	-0.664700447799
118	1.49518918063	0.0	-1.49518918063
401	1.48692272063	0.280973148525	-1.20594957211
463	1.47962678245	0.0	-1.47962678245
529	1.46565760991	0.0	-1.46565760991
522	1.45419400874	0.0130073586023	-1.44118665014
448	1.43830196478	1.11864210917	-0.31965985561
519	1.42195568951	0.0	-1.42195568951
343	1.41698626212	0.0	-1.41698626212
307	1.41574854515	0.0	-1.41574854515
387	1.39461723308	0.850475388975	-0.544141844109
282	1.38781159468	0.0	-1.38781159468
350	1.37247199276	0.0	-1.37247199276
242	1.36790101346	0.0	-1.36790101346
393	1.36558661597	0.0	-1.36558661597
465	1.36424408985	0.95705265576	-0.40719143409
74	1.3458226566	0.404676398264	-0.941146258335
243	1.33163512378	0.596223755056	-0.735411368727
409	1.32996561245	0.0	-1.32996561245
379	1.32855668518	0.0	-1.32855668518
341	1.30826467475	1.00710565254	-0.301159022211
215	1.30807024124	0.0	-1.30807024124
316	1.30393826387	1.21110823825	-0.0928300256151
267	1.29990019519	0.298754330173	-1.00114586502
498	1.28755554915	0.0	-1.28755554915
486	1.282771614	0.531671393943	-0.751100220059
105	1.26346961785	0.0	-1.26346961785
204	1.24445029723	0.0	-1.24445029723
433	1.24228173072	0.0	-1.24228173072
444	1.23869096804	0.0	-1.23869096804
376	1.2139473518	0.0	-1.2139473518
296	1.21379946038	0.636146029632	-0.577653430744
483	1.21223966232	0.0	-1.21223966232
47	1.20875572618	0.0641133552541	-1.14464237093
308	1.20104896549	0.0	-1.20104896549
513	1.2007814401	0.0457259545536	-1.15505548555
288	1.19529412884	0.0	-1.19529412884
479	1.18999306028	0.0	-1.18999306028
217	1.18915963762	1.11501307739	-0.0741465602253
293	1.17290728364	0.0	-1.17290728364
492	1.17156903998	0.0	-1.17156903998
5	1.1703642132	0.198930955458	-0.971433257745
34	1.16529904338	0.25114262622	-0.914156417161
38	1.16490017818	0.0	-1.16490017818
21	1.16430981313	1.16430981313	0.0
51	1.16079294661	0.369900654442	-0.790892292163
357	1.1580672361	0.0	-1.1580672361
402	1.15767054727	0.106272618889	-1.05139792838
400	1.15291399016	0.0129538102256	-1.13996017993
469	1.14884164269	1.14884164269	0.0
93	1.14465869775	0.0	-1.14465869775
290	1.13373176718	0.0	-1.13373176718
516	1.12963062904	0.919230900997	-0.210399728039
275	1.11821097794	0.0	-1.11821097794
549	1.10058053922	0.0	-1.10058053922
366	1.10011475568	0.0	-1.10011475568
488	1.09535448672	0.0	-1.09535448672
30	1.09492321028	0.322252179904	-0.772671030374
144	1.08448074821	0.0	-1.08448074821
25	1.07620913625	0.452549260089	-0.623659876163
348	1.07077796854	0.0	-1.07077796854
503	1.0682748282	0.176637194982	-0.891637633216
82	1.04225381662	0.0	-1.04225381662
45	1.0419159825	0.503820027934	-0.538095954566
94	1.03323746012	0.0	-1.03323746012
313	1.02419305677	0.0	-1.02419305677
520	1.02316302958	0.0	-1.02316302958
422	1.02187814408	0.0	-1.02187814408
140	1.01940044973	0.228435154859	-0.79096529487
554	1.01858513397	0.0	-1.01858513397
548	1.01801863149	0.0233499420949	-0.994668689395
258	0.996269867364	0.0	-0.996269867364
295	0.995631454469	0.635891664749	-0.35973978972
446	0.994743458947	0.0	-0.994743458947
338	0.990366944348	0.147816018618	-0.84255092573
442	0.985516585138	0.0	-0.985516585138
6	0.979104072239	0.0407768400106	-0.938327232229
18	0.970854133314	0.30754955536	-0.663304577954
95	0.97042190647	0.97042190647	0.0
475	0.966284358527	0.925592813365	-0.0406915451623
133	0.96266339865	0.0	-0.96266339865
420	0.960544647543	0.199552394807	-0.760992252736
564	0.959492498635	0.539774528497	-0.419717970138
264	0.955008322185	0.0	-0.955008322185
398	0.952800354369	0.0	-0.952800354369
202	0.947578469119	0.0	-0.947578469119
98	0.939168584805	0.0	-0.939168584805
70	0.93573929649	0.220204494952	-0.715534801538
190	0.935456024448	0.0	-0.935456024448
245	0.933475735059	0.810557820278	-0.122917914781
485	0.922824804065	0.0	-0.922824804065
36	0.922780959069	0.595744149717	-0.327036809352
429	0.920523419156	0.652809514561	-0.267713904596
544	0.913598100064	0.0171078152528	-0.896490284811
335	0.907856862683	0.0	-0.907856862683
389	0.907173325326	0.120332015046	-0.786841310279
480	0.906299657083	0.818586955529	-0.0877127015538
58	0.898934365355	0.0	-0.898934365355
280	0.897431913804	0.0149644185346	-0.88246749527
77	0.897053624208	0.432998929308	-0.4640546949
481	0.890575752183	0.0	-0.890575752183
331	0.889185422983	0.105229206674	-0.783956216309
309	0.887444196998	0.386554154231	-0.500890042766
17	0.887119383118	0.370538808202	-0.516580574916
117	0.887091893311	0.421294894112	-0.465796999199
382	0.879927892837	0.0	-0.879927892837
61	0.866742838034	0.0	-0.866742838034
502	0.84763153188	0.123626083077	-0.724005448802
269	0.846278439828	0.265929412193	-0.580349027635
297	0.843815246291	0.0315263905686	-0.812288855723
395	0.807709516727	0.0	-0.807709516727
453	0.807038310956	0.100767484797	-0.706270826159
222	0.802975255309	0.0520968574091	-0.7508783979
532	0.800453555588	0.160078531632	-0.640375023956
28	0.8001865367	0.0	-0.8001865367
369	0.799606358201	0.0	-0.799606358201
249	0.7888836879	0.198803410288	-0.590080277612
149	0.774407104067	0.0	-0.774407104067
121	0.772520492612	0.00188258213127	-0.770637910481
560	0.770283305208	0.0	-0.770283305208
33	0.767047135133	0.156993230626	-0.610053904507
32	0.764600253067	0.326394908085	-0.438205344983
110	0.764012819778	0.0	-0.764012819778
43	0.755694919793	0.259134811194	-0.496560108599
443	0.74954374813	0.0	-0.74954374813
80	0.745535602409	0.0	-0.745535602409
430	0.743231763984	0.0	-0.743231763984
373	0.742106657492	0.0	-0.742106657492
162	0.73838181843	0.0	-0.73838181843
432	0.737540642859	0.0	-0.737540642859
477	0.723664602942	0.0	-0.723664602942
438	0.723293976361	0.131114624636	-0.592179351725
495	0.721058168777	0.0	-0.721058168777
152	0.72004669003	0.0	-0.72004669003
131	0.719437689613	0.0	-0.719437689613
310	0.717810796905	0.549365052213	-0.168445744692
56	0.71201882733	0.0987216930596	-0.61329713427
20	0.699699835899	0.629323494565	-0.0703763413337
392	0.670994630951	0.0	-0.670994630951
563	0.668802311721	0.0574007906606	-0.61140152106
333	0.663010775528	0.663010775528	0.0
489	0.662839642903	0.662839642903	0.0
349	0.661636483075	0.628940691519	-0.0326957915554
266	0.653114982397	0.0	-0.653114982397
109	0.652694755823	0.0	-0.652694755823
271	0.642454259899	0.142261027687	-0.500193232212
246	0.641351721392	0.0	-0.641351721392
15	0.63371413714	0.136072788383	-0.497641348757
484	0.631515807836	0.0655705259186	-0.565945281917
9	0.627332386637	0.0	-0.627332386637
362	0.624487506311	0.0847530267129	-0.539734479598
120	0.621096993784	0.0	-0.621096993784
124	0.61505340038	0.0	-0.61505340038
383	0.605060403531	0.0	-0.605060403531
50	0.592094619533	0.0	-0.592094619533
537	0.585817390634	0.123607022825	-0.46221036781
161	0.584157919993	0.0	-0.584157919993
458	0.578728752349	0.0	-0.578728752349
151	0.577748829835	0.0122666815718	-0.565482148263
377	0.57183869731	0.0	-0.57183869731
342	0.569751663764	0.569751663764	0.0
374	0.556243826509	0.0	-0.556243826509
457	0.556126662359	0.0	-0.556126662359
449	0.551854634684	0.260305812718	-0.291548821966
473	0.548243645682	0.204935044494	-0.343308601188
344	0.543968951009	0.235667059074	-0.308301891934
394	0.539809859714	0.539809859714	0.0
132	0.539795662976	0.191715440327	-0.34808022265
534	0.532793842886	0.0	-0.532793842886
130	0.52949933024	0.0299452640395	-0.499554066201
363	0.527732583242	0.0172370383768	-0.510495544866
447	0.527237085984	0.375894227214	-0.15134285877
300	0.526436205386	0.00823986600205	-0.518196339384
353	0.519832578409	0.0	-0.519832578409
259	0.518476299029	0.0	-0.518476299029
487	0.511337632721	0.0	-0.511337632721
399	0.499635596117	0.0	-0.499635596117
44	0.490142352932	0.289181271855	-0.200961081076
291	0.489348421032	0.169917908845	-0.319430512187
63	0.482845878073	0.0	-0.482845878073
417	0.48187704709	0.196736560342	-0.285140486748
459	0.478690667136	0.00752929395811	-0.471161373178
214	0.475011125656	0.130221244197	-0.344789881458
454	0.472863177244	0.472863177244	0.0
147	0.464626008528	0.128229965825	-0.336396042703
322	0.447332527371	0.0	-0.447332527371
533	0.438547445377	0.24473861767	-0.193808827707
462	0.437726739318	0.0	-0.437726739318
332	0.427294806807	0.0	-0.427294806807
385	0.419368343706	0.0	-0.419368343706
423	0.415884802976	0.0423227272784	-0.373562075697
96	0.408177318774	0.218538934083	-0.189638384691
436	0.405580961997	0.29447908494	-0.111101877057
142	0.399165474847	0.0604477026434	-0.338717772204
364	0.398498549955	0.0	-0.398498549955
336	0.395729248465	0.0	-0.395729248465
40	0.386091773718	0.386091773718	0.0
464	0.363011388415	0.00263782279686	-0.360373565618
330	0.359693276997	0.0	-0.359693276997
380	0.357714391933	0.0973377072536	-0.26037668468
84	0.348992773469	0.0	-0.348992773469
41	0.348718652609	0.0859995173134	-0.262719135295
413	0.348570008438	0.156073189803	-0.192496818635
440	0.345419317618	0.0	-0.345419317618
546	0.34520612944	0.0	-0.34520612944
108	0.343541051361	0.0	-0.343541051361
559	0.339814113244	0.0223384006812	-0.317475712563
134	0.332136591926	0.230786956614	-0.101349635312
356	0.329736891645	0.0	-0.329736891645
116	0.316044368341	0.0	-0.316044368341
122	0.309429431661	0.0	-0.309429431661
547	0.298179175448	0.0	-0.298179175448
35	0.298009206198	0.0	-0.298009206198
72	0.290119693433	0.0	-0.290119693433
354	0.286873456762	0.0	-0.286873456762
505	0.286621223998	0.00589904915167	-0.280722174846
203	0.283446307305	0.209621635739	-0.073824671566
22	0.28288329154	0.0	-0.28288329154
163	0.277607518486	0.0	-0.277607518486
69	0.274825159345	0.274825159345	0.0
55	0.26352005657	0.0	-0.26352005657
181	0.259194965572	0.0	-0.259194965572
327	0.250523070142	0.0237912272096	-0.226731842932
239	0.241446722681	0.0	-0.241446722681
16	0.240309761027	0.0674731895728	-0.172836571454
311	0.225357912326	0.0723049117244	-0.153053000602
325	0.21924773407	0.0	-0.21924773407
263	0.214411413912	0.0	-0.214411413912
375	0.188178406497	0.0	-0.188178406497
437	0.187969239351	0.0158704993578	-0.172098739993
360	0.179998353965	0.0	-0.179998353965
49	0.172657036738	0.0	-0.172657036738
384	0.169675455639	0.0	-0.169675455639
76	0.169091638927	0.0333574254807	-0.135734213447
426	0.164815481026	0.123067409203	-0.0417480718229
500	0.162465062996	0.0680063423662	-0.0944587206301
365	0.155930320428	0.0	-0.155930320428
352	0.155690267585	0.155690267585	0.0
346	0.155166807416	0.074379251189	-0.0807875562271
281	0.154355618543	0.0	-0.154355618543
441	0.145906773733	0.0598314816038	-0.0860752921291
491	0.145521377636	0.0	-0.145521377636
81	0.142760204627	0.0	-0.142760204627
8	0.137978583821	0.0	-0.137978583821
59	0.134826311139	0.0	-0.134826311139
329	0.131193661993	0.0	-0.131193661993
391	0.130572239197	0.0300056384063	-0.100566600791
371	0.123300037957	0.123300037957	0.0
193	0.116367498431	0.00411510495748	-0.112252393474
434	0.107896084469	0.0	-0.107896084469
66	0.0841976046854	0.0795294872403	-0.00466811744509
24	0.0801474308991	0.0528370633695	-0.0273103675296
319	0.0799415773921	0.0	-0.0799415773921
451	0.0776878146664	0.0776878146664	0.0
23	0.0751480630749	0.0	-0.0751480630749
160	0.0700321701515	0.0352842842126	-0.0347478859389
317	0.0661030775562	0.0	-0.0661030775562
388	0.0575957156868	0.0304124023946	-0.0271833132922
478	0.0569927682878	0.0	-0.0569927682878
174	0.0481808984324	0.0	-0.0481808984324
416	0.045397953983	0.0	-0.045397953983
472	0.042249761547	0.0	-0.042249761547
79	0.0346323304256	0.0	-0.0346323304256
367	0.0323484015119	0.0	-0.0323484015119
29	0.0206430413193	0.0206430413193	0.0
166	0.0118492470256	0.0118492470256	0.0
359	0.00304659014295	0.0	-0.00304659014295
539	6.08651035725e-15	0.0	-6.08651035725e-15
355	6.08651035725e-15	0.0	-6.08651035725e-15
284	6.08651035725e-15	0.0	-6.08651035725e-15
435	6.08651035725e-15	6.08651035725e-15	0.0
247	0.0	0.0	0.0
328	0.0	0.0	0.0
233	0.0	0.0	0.0
208	0.0	0.0	0.0
566	NaN	NaN	NaN
