# Supplementary material for: Complete mapping of viral escape from neutralizing antibodies
Source: PLoS Pathog. 2017 Mar 13;13(3):e1006271. doi: 10.1371/journal.ppat.1006271 (PMC5363992; doi:10.1371/journal.ppat.1006271)
Supplement: S2 File — This ZIP archive contains the computer code to perform the data analysis described in this manuscript. The analysis is performed by the iPython notebook found in the ZIP archive. (ZIP) [file ppat.1006271.s008.zip › S2_File/differential_selections/L1_H17L19_c1_r1_vs_L1_mock_r1_mutdiffsel.txt]

site	wt	mut	diffsel
148	V	S	5.72439472106
156	G	S	5.37758012891
148	V	T	5.34005231915
171	G	R	5.26745155546
146	N	D	5.11291008256
157	K	S	4.96385184382
153	S	V	4.95122510144
158	S	A	4.92830879699
153	S	I	4.83707510097
238	D	E	4.60879809531
158	S	L	4.60478811165
157	K	L	4.53862724341
153	S	G	4.5232574101
136	K	V	4.52074400857
153	S	F	4.48765098464
158	S	P	4.47293435309
154	H	E	4.45261349655
154	H	D	4.43141774089
157	K	I	4.40760340944
136	K	A	4.18844857041
136	K	S	4.1649488143
157	K	Q	4.14965905769
153	S	K	4.13603530997
136	K	F	4.11931167361
136	K	L	4.08282757854
136	K	D	4.04872979709
157	K	D	4.02334945359
153	S	W	4.00700637168
157	K	V	3.99013331083
136	K	N	3.96067604975
157	K	T	3.87333473523
157	K	F	3.86405652198
153	S	P	3.79966422707
507	E	D	3.77015667604
153	S	H	3.75492311871
158	S	H	3.71721443963
156	G	N	3.70106199105
157	K	N	3.69531627484
153	S	Y	3.5694300618
188	E	Q	3.56680293571
221	N	Y	3.52469470006
153	S	A	3.51491298676
155	R	L	3.48166741514
153	S	Q	3.47556839882
153	S	T	3.41651425819
518	G	A	3.37400903251
159	S	E	3.37049402367
157	K	M	3.35847022659
156	G	A	3.35060053202
157	K	Y	3.26288379719
136	K	G	3.19808226149
156	G	T	3.18428748359
158	S	M	3.17932764813
136	K	M	3.14265378787
154	H	L	3.12490890848
157	K	H	3.10150477738
153	S	R	3.09743917817
277	F	H	3.05459180861
156	G	H	3.05077389332
526	V	L	3.04974624835
153	S	L	3.03572518595
153	S	N	3.03084861124
159	S	D	3.02133062119
154	H	T	3.00764834206
136	K	P	2.99475707686
486	K	E	2.98636076892
155	R	E	2.91867848342
381	Q	K	2.91369912182
157	K	E	2.85457100548
136	K	T	2.83882358631
361	I	K	2.8244764184
414	N	S	2.73382975409
155	R	D	2.70225224156
157	K	A	2.6723448815
136	K	Y	2.67019655525
148	V	I	2.64407467647
476	I	N	2.59750772727
153	S	M	2.58392164462
361	I	W	2.5458266308
522	E	H	2.53366348163
157	K	G	2.45834302573
171	G	K	2.43523928472
89	P	R	2.43286681475
158	S	T	2.38902991923
289	H	T	2.31082635909
136	K	E	2.300657969
155	R	W	2.30017824129
277	F	R	2.29819605864
165	L	V	2.28709924471
136	K	H	2.27164403024
158	S	N	2.25305082191
173	S	H	2.20767240509
154	H	C	2.15208991729
150	V	Y	2.14261421367
389	N	S	2.11079604112
156	G	E	2.08935359676
202	D	V	2.07310486499
136	K	W	2.05366274969
2	K	R	2.04113517281
83	E	W	2.0358646967
520	K	E	2.034619321
86	S	H	2.03378608945
155	R	G	2.03164456444
103	E	Q	2.02245179217
277	F	V	2.0091737306
272	A	V	2.00488123962
154	H	Q	2.00230405518
400	E	S	2.00195997296
278	E	L	1.99327067747
148	V	L	1.97976160715
154	H	P	1.9456535701
318	E	L	1.93873475783
294	K	T	1.91653021344
517	D	A	1.87338874413
153	S	C	1.84922062082
364	W	C	1.84631832341
561	C	F	1.83879600483
173	S	R	1.838454884
103	E	A	1.83775612807
155	R	F	1.82867391037
47	V	I	1.82693682748
560	Q	S	1.81935481106
158	S	Q	1.79887566737
143	H	L	1.79643912697
558	S	Q	1.79298078552
314	V	L	1.76560018721
157	K	R	1.76139076133
155	R	S	1.75790712964
106	A	T	1.72939122106
156	G	D	1.72851519299
356	G	V	1.72638036101
158	S	G	1.72398352411
412	E	V	1.71844747989
286	A	V	1.71058232416
548	A	S	1.70720723698
155	R	Q	1.6893082805
159	S	T	1.6823816007
314	V	T	1.67040992888
410	G	N	1.66815535986
289	H	A	1.6659817907
127	S	Y	1.64502233663
63	G	E	1.62447525467
96	I	L	1.61734663862
358	T	A	1.61689828059
288	M	L	1.61301500063
499	T	F	1.6080282948
359	G	V	1.59936359648
187	K	V	1.58569944968
299	Q	L	1.58418746111
388	I	L	1.57464853975
141	P	I	1.56962858105
251	E	S	1.56433143038
435	W	R	1.56418243756
408	A	F	1.56119658109
468	Q	L	1.55932980067
137	E	S	1.54592994395
156	G	Q	1.5181313686
512	N	V	1.51158007282
218	A	C	1.50723049136
474	K	V	1.50495996812
324	R	S	1.50272901768
172	D	Y	1.50098531695
518	G	F	1.4992911411
499	T	E	1.4969972234
302	I	L	1.48575594217
238	D	N	1.48371247141
232	A	M	1.4827484452
104	N	E	1.47896163991
19	T	S	1.47123455639
103	E	V	1.46898959832
314	V	H	1.4606583212
476	I	L	1.4424652311
294	K	N	1.43253407725
68	Q	K	1.42647779091
330	M	V	1.41267422165
286	A	I	1.41160464183
370	Q	Y	1.40981157215
280	G	V	1.38303502277
498	G	V	1.38292465158
90	A	Q	1.38255152734
459	K	R	1.36485713547
133	I	M	1.36357991574
452	D	T	1.35801805839
432	L	W	1.35340946505
285	N	T	1.35160874091
125	V	T	1.35123026901
499	T	A	1.34815915881
470	K	R	1.34717818523
182	V	Q	1.34357599155
515	K	F	1.34053757706
286	A	K	1.33193309553
366	G	V	1.32611897059
223	N	S	1.32549532119
276	G	N	1.3234773636
75	T	I	1.3178457765
205	Q	R	1.31721518069
313	P	R	1.3137635075
396	N	S	1.3118465433
378	A	S	1.31030698182
524	M	G	1.30810174416
306	L	F	1.29653780321
529	I	K	1.2947678614
2	K	S	1.29144479876
64	I	M	1.28794071207
524	M	T	1.28506537883
218	A	V	1.28174869384
113	I	G	1.27697763234
507	E	Q	1.27288649298
553	M	V	1.26815884092
283	T	Q	1.26788452202
150	V	F	1.26530046991
148	V	N	1.25789746095
238	D	T	1.24448270824
314	V	S	1.24307439024
137	E	K	1.23763015464
241	G	E	1.23506863059
127	S	E	1.23504206313
410	G	V	1.23402350785
408	A	R	1.2286497811
268	W	L	1.22822887385
383	S	A	1.21866962436
111	D	V	1.21817770284
11	A	C	1.21588467343
272	A	S	1.21404501696
550	S	V	1.21123258106
287	S	D	1.21019382486
412	E	T	1.20792931244
368	H	L	1.20570470557
276	G	C	1.2051442614
221	N	A	1.20454501805
163	N	D	1.20341674741
370	Q	V	1.20176374324
150	V	T	1.20043328179
526	V	W	1.19548325136
3	A	R	1.19438376376
244	N	V	1.19332048261
90	A	P	1.18652273828
280	G	A	1.18274314404
509	S	V	1.18126758717
352	F	L	1.17999533399
392	T	N	1.17994040018
333	G	V	1.17824623601
506	S	K	1.17400454888
525	G	Y	1.17276992686
445	L	R	1.16892687924
158	S	R	1.16837180161
376	G	V	1.16099962844
126	S	G	1.15913883501
531	A	S	1.15840431164
320	P	L	1.15732124851
337	I	Q	1.15726419379
357	W	C	1.15544837576
227	T	S	1.14896626261
111	D	K	1.14872162212
171	G	L	1.14784994144
147	G	R	1.1438602407
171	G	F	1.14061207665
326	T	G	1.14026684552
145	F	S	1.13785328836
415	N	H	1.13500806054
499	T	K	1.13478630967
274	S	I	1.13383988192
232	A	T	1.12527069469
381	Q	R	1.12250538087
407	T	S	1.12190376257
189	V	I	1.12021986086
19	T	Q	1.11797387381
342	Y	C	1.11292230382
463	E	D	1.11214718044
236	V	Y	1.11102140372
102	S	N	1.10921235597
537	A	G	1.10819680144
60	K	R	1.10769895192
506	S	C	1.10560911739
425	K	R	1.10058545021
304	S	G	1.09801789936
177	L	F	1.09790620321
391	I	V	1.09398397079
344	G	V	1.09311580589
154	H	F	1.09303885036
465	V	L	1.09289823336
135	P	I	1.09256974491
400	E	D	1.09220109739
560	Q	T	1.09006355564
280	G	S	1.08992182998
337	I	S	1.08929474505
64	I	V	1.08805111637
306	L	A	1.08374970997
76	G	V	1.08051847418
5	L	E	1.07987303371
2	K	Y	1.07407966287
375	S	T	1.07336933846
347	G	L	1.07329161017
182	V	F	1.0728722371
261	T	I	1.07253887132
517	D	V	1.07052865497
525	G	S	1.06778658159
284	S	T	1.06694397379
275	R	I	1.06647943811
74	I	F	1.06340219454
75	T	A	1.06092516543
125	V	A	1.06045161556
184	N	H	1.05908763078
475	E	G	1.05233407086
276	G	R	1.0516270797
99	T	R	1.0493545841
405	Q	R	1.0433365023
178	T	A	1.04203551287
55	N	K	1.04047121668
514	E	A	1.03901061264
144	T	S	1.03767708768
212	N	K	1.03016026774
429	D	G	1.02843383733
324	R	M	1.02831024101
138	S	I	1.02752956477
154	H	I	1.02667170993
287	S	P	1.02536648171
103	E	D	1.02447778519
23	G	V	1.02061036541
529	I	T	1.0163973428
180	S	W	1.01567029653
132	E	P	1.0121408582
541	V	L	1.01187825088
7	V	F	1.007326802
478	N	R	1.00414045463
287	S	N	1.00352725139
456	L	D	1.00250958084
253	G	L	1.00093816754
127	S	P	0.995244747568
533	Y	H	0.991657290418
229	E	A	0.99069276446
75	T	G	0.987370094463
332	T	S	0.983666725127
355	G	E	0.981367891266
143	H	V	0.981132777474
226	F	Y	0.979829074727
462	Y	C	0.978280959594
188	E	K	0.977893585846
412	E	C	0.973943948629
365	Y	H	0.972074402237
522	E	G	0.969027602916
138	S	R	0.967724607141
156	G	R	0.962307072673
220	S	Y	0.961880988378
187	K	L	0.959638877277
182	V	Y	0.955499234342
464	K	T	0.955124799629
268	W	C	0.954280700946
201	S	N	0.95124167559
146	N	T	0.9471592249
268	W	Q	0.946379791841
145	F	A	0.946234478817
534	S	P	0.945930015383
225	R	A	0.945470554083
111	D	E	0.944884525068
190	L	D	0.9430099587
411	K	A	0.937941454662
65	A	R	0.93635893332
114	D	A	0.936351037153
315	T	H	0.928760812084
231	A	V	0.927559956954
13	V	Y	0.925193960131
130	R	I	0.924909018462
396	N	D	0.921501325933
77	W	C	0.92095248139
386	N	S	0.919059687693
155	R	Y	0.918876762334
211	G	S	0.912640151553
197	H	E	0.911877220536
122	L	V	0.910816223353
510	K	R	0.910664303747
156	G	K	0.908387293621
92	S	E	0.902391503317
253	G	V	0.900115611148
468	Q	V	0.900068528651
410	G	K	0.898942532452
361	I	R	0.898797150067
543	L	V	0.8980416173
516	I	V	0.896274296496
162	R	S	0.895641012596
90	A	V	0.894990951844
543	L	Y	0.893889874433
420	M	V	0.89303257371
428	D	L	0.892657623241
29	S	A	0.889886399107
410	G	R	0.888952123095
188	E	T	0.888174718078
515	K	A	0.885724782609
555	S	D	0.88571962764
139	S	T	0.885671352682
232	A	S	0.885113028841
184	N	S	0.88204541445
446	E	K	0.881977200138
544	V	F	0.864822909889
552	W	G	0.864598938968
522	E	K	0.862985516326
330	M	T	0.861910532376
501	D	I	0.861626888297
427	V	K	0.861293956046
278	E	D	0.860602664565
482	E	K	0.857590628898
105	G	V	0.857527809645
126	S	P	0.857389270727
409	V	T	0.856427818202
494	S	I	0.853634750669
341	Q	K	0.853383156553
135	P	H	0.851187375454
543	L	A	0.850396925567
365	Y	C	0.849111781757
90	A	S	0.848269722599
517	D	R	0.846850592403
484	Y	L	0.846524086909
162	R	N	0.843944180004
486	K	S	0.841337912306
121	Q	R	0.837359411305
13	V	M	0.836757274217
471	N	S	0.832662576068
512	N	A	0.829074293222
526	V	S	0.826331413762
51	E	A	0.82314984934
271	F	W	0.822776758045
53	S	E	0.819478204934
47	V	F	0.819452491353
51	E	G	0.817998134442
439	A	C	0.814663136337
555	S	L	0.813733562563
234	P	A	0.81348998157
260	A	S	0.811838627494
158	S	I	0.810618789876
217	V	L	0.808876445526
434	I	V	0.807272671976
439	A	I	0.806098474343
536	V	L	0.802661700895
527	Y	F	0.802597714448
73	N	S	0.801858897185
508	E	S	0.801800216049
141	P	M	0.80061480765
390	G	F	0.794926496026
364	W	L	0.793058962393
552	W	C	0.790590519791
443	V	D	0.786151948924
345	L	P	0.78437768284
155	R	M	0.783501768287
476	I	V	0.78196113635
138	S	T	0.781749160098
189	V	A	0.781259451411
551	F	S	0.781135224812
315	T	G	0.777563778878
372	E	K	0.768252211556
194	G	V	0.767611563241
174	Y	F	0.767015831099
235	K	F	0.766052296706
306	L	C	0.765216636594
42	A	E	0.765090295976
86	S	N	0.764507677197
316	I	L	0.758133361488
394	K	R	0.757229564107
374	G	V	0.754565290079
99	T	A	0.747560940316
106	A	S	0.74496820584
550	S	I	0.743687884988
92	S	T	0.742996562243
268	W	H	0.738549580838
290	E	D	0.736509213183
326	T	E	0.735882439397
113	I	R	0.734099907394
98	E	K	0.733474155442
159	S	C	0.732374732983
323	V	L	0.731920189657
244	N	R	0.730095900625
220	S	Q	0.729648851782
279	S	F	0.729197937989
452	D	Y	0.728991373822
298	P	S	0.727909920391
104	N	I	0.726294230422
382	K	S	0.725249921741
171	G	Q	0.723138806082
398	V	L	0.722801565881
11	A	S	0.721682122885
520	K	R	0.72149203999
77	W	G	0.719497175946
299	Q	H	0.7175646766
507	E	R	0.717389836495
340	I	R	0.717375912113
132	E	Q	0.716767926947
540	L	V	0.716519562046
373	Q	M	0.716379262588
65	A	S	0.714199478283
23	G	S	0.713298759132
494	S	R	0.712932964144
515	K	R	0.711674459422
558	S	M	0.709209379336
265	I	T	0.705690407533
299	Q	R	0.701082956285
18	D	Y	0.697384323056
519	V	L	0.695717315574
443	V	F	0.695484565661
103	E	T	0.694840123193
68	Q	S	0.693603017526
411	K	E	0.692220522694
300	G	V	0.690212692015
200	S	G	0.690029078281
316	I	R	0.689810574183
22	I	M	0.689654456704
248	T	M	0.688932242827
471	N	A	0.683197185141
340	I	L	0.681907948617
251	E	G	0.679783883235
291	C	F	0.678096322382
201	S	R	0.677695765708
476	I	Q	0.676582564575
254	D	G	0.676025674518
205	Q	V	0.674429850551
512	N	K	0.672946019134
19	T	K	0.672623666313
408	A	S	0.671933380747
57	K	H	0.669863621659
186	G	P	0.668595379587
476	I	T	0.667901444799
290	E	L	0.667882039291
262	G	V	0.666497533503
99	T	G	0.666409700408
170	K	E	0.665132955457
303	N	S	0.664663034091
564	C	F	0.664007787439
265	I	M	0.662978107169
518	G	L	0.662951565361
511	L	F	0.661427781513
146	N	S	0.661242486132
486	K	I	0.660771340114
561	C	V	0.656947504197
435	W	C	0.655120390038
378	A	T	0.652167081037
312	H	A	0.651865129629
60	K	Y	0.649018715546
318	E	T	0.647736376209
211	G	R	0.647717679533
239	Q	M	0.647517358268
80	G	V	0.64602868878
221	N	H	0.645954396542
554	C	S	0.64523103294
11	A	L	0.644073420171
478	N	Y	0.643554952782
220	S	P	0.638874166298
337	I	R	0.638765082673
518	G	H	0.637777165837
527	Y	T	0.636428998165
91	R	I	0.636197546309
522	E	D	0.636129060682
186	G	R	0.635114901036
3	A	V	0.632268591019
185	K	Q	0.62959074077
70	G	D	0.629441308345
380	D	Y	0.629318104841
9	L	I	0.628431658152
549	I	L	0.625739507283
506	S	L	0.625481615908
502	Y	G	0.625062957971
155	R	V	0.622695222117
180	S	Y	0.621990748879
274	S	V	0.617990612344
136	K	Q	0.617055493224
12	F	P	0.616334548463
381	Q	S	0.615844630949
476	I	A	0.615227881129
257	I	T	0.614374385596
497	N	H	0.61297814503
410	G	C	0.612707411499
141	P	A	0.612534679692
482	E	A	0.612385034979
452	D	G	0.61170314296
148	V	A	0.610088615524
155	R	A	0.609813179919
159	S	G	0.609175535992
498	G	Y	0.605694569855
515	K	N	0.603082081599
439	A	V	0.602477679706
519	V	I	0.598714646489
548	A	P	0.598343666079
177	L	H	0.597275567193
30	T	A	0.596980816924
306	L	P	0.59694195295
497	N	Q	0.596267615445
537	A	S	0.595574311402
401	K	E	0.594978845108
486	K	N	0.594875530738
545	S	P	0.594407300218
283	T	I	0.59439415372
52	D	H	0.593881073177
229	E	R	0.593383948644
386	N	T	0.592389813842
320	P	T	0.591760319117
322	Y	D	0.59133314671
43	V	L	0.590702255206
513	R	I	0.589377351308
351	G	V	0.587486037269
88	L	F	0.586889633863
144	T	G	0.586609682649
318	E	S	0.586100538239
223	N	A	0.585821363453
300	G	R	0.585410521535
146	N	G	0.581989871581
4	K	N	0.580128416205
224	R	K	0.579353202852
486	K	L	0.579269061638
220	S	V	0.576729563728
68	Q	I	0.576566038594
136	K	I	0.574750177901
441	L	F	0.573517065575
2	K	D	0.570727021395
101	N	E	0.570051894778
486	K	A	0.565874690919
100	P	R	0.56543190133
558	S	L	0.56444373259
404	T	I	0.564060460837
510	K	V	0.562389265027
3	A	E	0.561899212167
467	S	L	0.561788523564
493	E	D	0.561565482498
547	G	R	0.561106578967
72	C	F	0.560925611352
553	M	A	0.559376732267
289	H	R	0.559278703835
156	G	M	0.555572358887
206	S	V	0.555393722486
193	W	R	0.555112897443
203	E	D	0.553685979338
86	S	D	0.552552973687
330	M	L	0.552421429803
427	V	S	0.550395961146
510	K	T	0.549718939339
185	K	R	0.549394917959
550	S	N	0.549112545465
543	L	F	0.548719961847
147	G	V	0.547779713295
402	M	V	0.54738364762
296	Q	H	0.546756040924
278	E	T	0.546668266866
283	T	K	0.546226086678
205	Q	K	0.544007414652
278	E	H	0.542420295902
408	A	T	0.541220436597
183	N	S	0.540459318563
73	N	G	0.538937261418
468	Q	G	0.538660943243
186	G	D	0.538455013371
331	V	F	0.536824428218
493	E	A	0.533737286599
1	M	L	0.532311553418
305	N	G	0.532278258303
86	S	A	0.532167607792
16	D	Y	0.529436725637
229	E	V	0.529408790202
290	E	N	0.529404404005
338	P	V	0.528742406788
2	K	H	0.527466396223
158	S	E	0.526517157804
433	D	Y	0.525805741894
283	T	R	0.525627236605
172	D	A	0.525350058826
131	F	S	0.523496730497
83	E	G	0.522890705862
244	N	M	0.522844113307
276	G	V	0.521895120086
23	G	C	0.520862556359
88	L	R	0.520827653823
98	E	D	0.520057806695
513	R	C	0.517343878099
217	V	A	0.515507529082
527	Y	V	0.514736517642
123	S	I	0.514706616139
478	N	S	0.512475885646
460	N	K	0.511801508099
72	C	Y	0.511412620419
259	E	K	0.510988293548
490	E	G	0.509541957648
184	N	A	0.509121011202
25	H	A	0.508746804449
419	R	K	0.50565060876
501	D	A	0.505084740531
254	D	E	0.503693879939
198	P	L	0.502263544726
129	E	G	0.502132008092
209	S	F	0.501910131803
165	L	P	0.501405125911
229	E	K	0.500755745943
544	V	I	0.499828556225
411	K	T	0.499599447969
84	C	F	0.49916994681
201	S	Y	0.497630267332
75	T	S	0.497187247578
359	G	E	0.4969176248
498	G	R	0.49640948576
343	R	I	0.495943924415
505	Y	F	0.49505531913
249	L	I	0.494176687311
374	G	L	0.494161331246
202	D	T	0.492783449665
100	P	A	0.492123762477
205	Q	L	0.491234657153
382	K	L	0.489767401171
293	T	A	0.48976170282
415	N	C	0.488727500029
219	S	F	0.487254984654
231	A	C	0.487136710317
119	R	S	0.48633185518
403	N	A	0.485746962585
238	D	F	0.484294062311
54	H	Q	0.481992035424
88	L	M	0.481842655204
562	R	I	0.480792329472
91	R	N	0.480282463406
295	C	Y	0.480231947922
130	R	K	0.477614152765
507	E	Y	0.476271247945
82	P	L	0.476102608304
79	L	P	0.476055080992
120	E	D	0.473780727664
521	L	V	0.470193075781
5	L	Q	0.469105766629
303	N	E	0.468711794664
326	T	R	0.467568738993
96	I	S	0.465183728174
138	S	L	0.46508062385
562	R	G	0.464940968838
370	Q	H	0.464486307581
325	S	R	0.46428305914
340	I	F	0.464060636052
212	N	I	0.463878407115
372	E	L	0.463011942501
277	F	A	0.462579477741
12	F	I	0.461867320099
514	E	K	0.461785877698
162	R	H	0.461446491085
533	Y	C	0.460822478792
517	D	P	0.460801852076
431	F	I	0.460795563054
304	S	R	0.460343303103
239	Q	K	0.457610193414
372	E	G	0.454652187143
179	N	L	0.453956150262
154	H	W	0.453405978841
151	S	L	0.452385473567
17	A	S	0.4510678894
318	E	M	0.449977946181
216	S	R	0.448894499589
292	N	V	0.448579918966
507	E	L	0.448373410484
312	H	S	0.448209058064
301	A	S	0.44810394593
171	G	D	0.445083390819
150	V	W	0.444644690903
272	A	Q	0.443277711836
68	Q	H	0.442330632262
122	L	F	0.442222859618
222	Y	M	0.442115645141
460	N	S	0.441504415695
309	Q	H	0.441482506749
498	G	H	0.440926292223
68	Q	A	0.439773882888
126	S	M	0.439669316805
503	P	K	0.439628879563
197	H	Q	0.438113640537
37	L	P	0.436401404055
277	F	G	0.436232716014
415	N	W	0.43541619018
404	T	Y	0.434851545121
565	I	T	0.432338518725
232	A	F	0.430899763037
74	I	V	0.430406205111
162	R	G	0.430074544759
334	L	M	0.429682906967
245	Y	D	0.429569842815
415	N	D	0.42950801385
429	D	V	0.429342937621
86	S	I	0.428730199175
91	R	H	0.42657124769
73	N	Q	0.425971426551
122	L	M	0.425854865218
537	A	T	0.425536013604
216	S	L	0.425493095506
369	H	T	0.42534413917
471	N	D	0.424199501986
482	E	Y	0.423910586869
480	C	G	0.422958941743
144	T	A	0.422752730095
559	L	I	0.422564594226
490	E	R	0.421622191806
513	R	S	0.42093443455
202	D	Y	0.419462314645
402	M	L	0.41738255302
399	I	L	0.417193042461
460	N	T	0.416179824488
524	M	C	0.416146685875
142	N	D	0.415520610974
370	Q	K	0.413540687774
546	L	R	0.412531515014
173	S	L	0.412468324556
187	K	N	0.412366618871
177	L	T	0.412082601205
278	E	N	0.411956303921
371	N	D	0.41172135587
335	R	I	0.410330466533
511	L	G	0.408933656194
320	P	S	0.408507601207
399	I	T	0.408496858841
45	H	P	0.408218317248
290	E	P	0.40718849144
290	E	Y	0.40718849144
517	D	N	0.406544285701
140	W	C	0.405140600763
299	Q	N	0.404890034812
427	V	F	0.403564702509
490	E	S	0.403417870139
375	S	Y	0.402219010424
315	T	I	0.401520086177
307	P	S	0.400465114654
490	E	V	0.399722381003
186	G	V	0.399351695793
239	Q	T	0.398515950288
180	S	L	0.397556803088
397	S	Q	0.397463049845
485	H	Y	0.396922428584
3	A	S	0.396773070883
127	S	T	0.394223961926
538	S	A	0.393855343738
149	T	V	0.393830231598
427	V	A	0.393622702456
159	S	I	0.393277654156
452	D	S	0.39315312852
460	N	H	0.392701418553
551	F	I	0.392367991875
104	N	D	0.391241696069
315	T	A	0.390947044833
276	G	A	0.390837955066
393	N	T	0.390770673256
501	D	E	0.390533023726
56	G	W	0.3896907982
439	A	T	0.389295520985
318	E	K	0.388595069974
318	E	G	0.387264792335
421	E	G	0.386775207067
513	R	K	0.386712187099
75	T	P	0.385905189283
191	V	M	0.385662080122
407	T	H	0.385317411814
154	H	G	0.38522766368
200	S	N	0.384471624602
264	L	Y	0.382359287858
33	V	F	0.380398379165
165	L	S	0.379997487721
426	K	S	0.379794104914
496	R	K	0.37895526123
286	A	L	0.378678063192
441	L	T	0.378594741771
562	R	S	0.376385636696
91	R	K	0.37473560193
35	T	K	0.374477527649
330	M	I	0.373700138468
380	D	E	0.373515792431
361	I	L	0.37348240096
231	A	H	0.373362994261
155	R	I	0.372330142275
360	M	L	0.371656094887
2	K	P	0.370386454728
8	L	I	0.369752625954
32	T	I	0.369230572216
111	D	Y	0.368785867749
267	P	S	0.368634110518
253	G	E	0.366533270797
503	P	V	0.366396554942
265	I	K	0.366233506001
414	N	G	0.36493431077
209	S	N	0.364330745159
506	S	E	0.359887532925
448	E	K	0.357558596699
341	Q	T	0.357346423147
486	K	T	0.35718040129
526	V	P	0.355777955394
227	T	F	0.35558535065
124	S	T	0.35526610127
382	K	P	0.354670024963
337	I	H	0.354527169494
128	L	F	0.35354301063
468	Q	T	0.353532018836
150	V	M	0.353433952131
429	D	W	0.352925394896
138	S	N	0.352581461491
454	H	Y	0.352340156857
477	G	Y	0.352213346132
280	G	C	0.352011606688
38	E	D	0.351894269306
490	E	Q	0.350973473675
509	S	R	0.350158876233
526	V	Y	0.349868059643
106	A	G	0.349411981945
403	N	T	0.347065558634
339	S	A	0.346666980758
277	F	K	0.346603976176
197	H	Y	0.346205412598
197	H	D	0.346112662765
135	P	S	0.345508726213
126	S	T	0.345089765372
179	N	T	0.343592472241
521	L	F	0.343542964208
169	K	N	0.34242168091
89	P	L	0.341769751425
551	F	L	0.340908228745
527	Y	Q	0.340117258852
270	A	S	0.340020111698
249	L	T	0.339770947639
301	A	T	0.339368129826
393	N	C	0.338778788602
180	S	P	0.338504112715
329	R	S	0.337624663136
487	C	W	0.33533012019
80	G	A	0.332746949527
416	L	S	0.332654444121
517	D	Y	0.332594988569
515	K	V	0.332090222915
525	G	H	0.331950344224
138	S	M	0.331333683542
7	V	I	0.331109775622
144	T	I	0.330247542568
429	D	Y	0.327571120497
141	P	T	0.325795990856
307	P	T	0.325658659106
422	N	S	0.325580987219
179	N	Q	0.32518740026
197	H	N	0.324632276259
524	M	N	0.324357219853
97	V	L	0.322515538526
503	P	S	0.322368250344
408	A	I	0.322211477396
3	A	D	0.321658787554
528	Q	H	0.31962814258
298	P	G	0.319463899471
152	C	F	0.317842206105
3	A	G	0.317585669535
304	S	I	0.316924114565
230	I	T	0.316740148626
417	E	K	0.315977704471
267	P	L	0.315834075344
100	P	S	0.314894865107
135	P	E	0.313523794102
242	R	S	0.313139459691
114	D	T	0.310856845567
559	L	V	0.31069674117
251	E	N	0.309894463977
417	E	D	0.309086424925
507	E	G	0.308937418964
236	V	M	0.308709408215
286	A	S	0.307399795951
317	G	V	0.306814646399
540	L	G	0.306621715933
493	E	K	0.306440894544
104	N	C	0.306169724928
104	N	H	0.305402393572
325	S	L	0.304176090919
536	V	I	0.303938700317
221	N	P	0.303571173795
132	E	S	0.302650565601
346	F	S	0.302306292746
103	E	L	0.300243548361
285	N	K	0.298626821639
63	G	R	0.296833003043
564	C	G	0.296610561689
542	L	S	0.296495561426
53	S	L	0.296354807988
68	Q	F	0.295950300778
310	N	S	0.291254485349
75	T	N	0.290522910665
182	V	K	0.290337427995
36	I	V	0.289504516614
310	N	K	0.289099094039
208	Y	H	0.288948390271
358	T	L	0.288835689893
154	H	S	0.288343342092
563	I	L	0.287537386889
257	I	Q	0.287423457618
518	G	T	0.28726654589
370	Q	I	0.287167321046
508	E	Q	0.286916783219
537	A	V	0.286059529604
146	N	V	0.285325083298
236	V	L	0.284665088233
125	V	S	0.283317633531
509	S	T	0.282967608154
214	Y	G	0.282875118593
284	S	P	0.282081070997
518	G	Y	0.281506740461
6	L	T	0.281168612144
386	N	K	0.278485351513
87	L	I	0.278114830992
324	R	K	0.278059312957
370	Q	N	0.277747070213
425	K	E	0.277667215823
227	T	N	0.276434393252
305	N	C	0.27328591559
358	T	N	0.273181593132
532	I	V	0.272915237772
490	E	T	0.272720952691
110	G	R	0.271250946488
535	T	S	0.271018859991
283	T	N	0.270540618326
6	L	M	0.270412030342
286	A	N	0.269469772573
475	E	K	0.269089407403
66	P	S	0.269056134624
64	I	R	0.267844155836
465	V	A	0.267646959033
314	V	F	0.26735431752
345	L	V	0.266368648786
391	I	T	0.264939217351
216	S	F	0.264916285133
381	Q	H	0.264841547588
256	I	L	0.262676571018
137	E	V	0.262324048593
168	T	M	0.262088193742
188	E	G	0.26204943281
85	D	N	0.261688800052
90	A	E	0.261629034212
238	D	S	0.259726393221
240	H	V	0.259589351561
376	G	Y	0.257890934596
370	Q	L	0.257462411164
294	K	S	0.257146691673
1	M	V	0.256519975501
266	A	S	0.255667828931
146	N	A	0.255346598511
61	L	I	0.255096095583
9	L	C	0.253266649845
268	W	R	0.252402743708
34	D	Y	0.251828585498
184	N	R	0.251115057082
389	N	I	0.250738630886
495	V	I	0.249649251638
407	T	I	0.249514324544
56	G	E	0.248824744785
469	L	P	0.248754498198
285	N	E	0.247475807939
190	L	F	0.244483349457
560	Q	H	0.244422798245
83	E	N	0.244371177293
363	G	V	0.244303610603
205	Q	H	0.242954760562
420	M	Q	0.241265203049
554	C	W	0.240929479695
464	K	R	0.239986679192
123	S	V	0.238476063322
257	I	C	0.238282772021
82	P	S	0.237612451628
549	I	V	0.236568124114
154	H	K	0.235888508984
198	P	T	0.235618854081
109	P	T	0.234750789164
73	N	R	0.234599492671
517	D	I	0.234567306386
166	W	R	0.234543556948
37	L	T	0.233938451312
461	L	R	0.232851610428
288	M	R	0.231510061916
78	L	P	0.230794485179
52	D	N	0.229414281909
257	I	V	0.229023350857
496	R	I	0.228637171376
197	H	K	0.22781440333
303	N	T	0.225912318787
405	Q	K	0.225867907568
390	G	I	0.224004318806
326	T	F	0.223554929471
307	P	L	0.223131052384
21	C	Y	0.222653272713
545	S	F	0.222063870775
211	G	P	0.221740617195
52	D	E	0.22139682244
529	I	S	0.221018219499
7	V	T	0.220587192387
317	G	P	0.220058008513
458	V	L	0.219232707567
404	T	P	0.218846079297
424	N	F	0.217539078881
213	A	Q	0.216991805984
127	S	L	0.21647906029
22	I	R	0.215612576152
392	T	A	0.214931728433
512	N	G	0.214710526457
553	M	L	0.214580425847
39	K	E	0.214231909148
522	E	W	0.212013774864
285	N	V	0.211654266212
456	L	R	0.210625843159
288	M	F	0.210024611189
37	L	F	0.209542563859
89	P	M	0.209318567695
92	S	Q	0.209315809828
447	N	D	0.208822947187
524	M	R	0.208595221524
172	D	S	0.208267072681
538	S	I	0.20813243095
108	Y	C	0.208050090397
174	Y	H	0.207512582678
45	H	R	0.207223912724
553	M	S	0.206280902617
51	E	T	0.206247771855
109	P	S	0.206180174041
251	E	L	0.205674128236
392	T	S	0.204151154456
60	K	L	0.20410346315
436	T	K	0.2036668505
251	E	K	0.202541122798
419	R	S	0.20112078044
14	A	T	0.199949820446
420	M	F	0.199232833098
290	E	G	0.199023774438
19	T	F	0.197166909138
499	T	D	0.197085613704
41	V	G	0.196333228034
303	N	Q	0.195065832271
509	S	P	0.194411276668
84	C	Y	0.193602921062
192	L	F	0.193399930628
102	S	V	0.193191032812
299	Q	P	0.193134233762
327	K	N	0.193064250183
282	I	L	0.192730235863
535	T	C	0.192513627438
90	A	R	0.192436251561
162	R	I	0.191814236651
403	N	K	0.191638593032
132	E	K	0.191589961186
223	N	V	0.191427183878
283	T	A	0.191380530546
221	N	S	0.18892334837
466	K	N	0.187782036385
467	S	A	0.187495285956
511	L	K	0.18711516051
523	S	R	0.186551546654
430	G	L	0.185457199584
101	N	G	0.185278555799
499	T	R	0.184892800316
115	Y	S	0.184847409801
173	S	V	0.184102273045
92	S	Y	0.183746239496
91	R	T	0.181196957226
53	S	T	0.181026772813
14	A	S	0.18047564297
195	V	I	0.179864537182
62	K	R	0.179808253796
562	R	T	0.179678959325
201	S	A	0.179144524497
111	D	S	0.178894718413
343	R	K	0.177661097046
236	V	E	0.177370870096
542	L	A	0.17715561027
18	D	G	0.176110730816
169	K	E	0.174728118466
541	V	I	0.173766652028
455	D	N	0.173673189634
299	Q	V	0.173130322538
217	V	G	0.17219429172
532	I	S	0.171798032054
195	V	L	0.171715019691
104	N	T	0.170690473481
294	K	D	0.170452802433
2	K	T	0.168533377605
341	Q	S	0.168462770524
409	V	R	0.168026348137
83	E	S	0.167187550246
25	H	Y	0.166097355391
223	N	C	0.165528358908
73	N	K	0.164858209201
143	H	I	0.164841738244
337	I	M	0.164536947547
452	D	N	0.163617588124
17	A	T	0.162722846995
31	D	G	0.16153336335
497	N	I	0.160861774003
466	K	L	0.160593712861
90	A	L	0.159553733915
112	L	F	0.159333972782
338	P	T	0.159143270663
63	G	V	0.157856973581
469	L	I	0.157596990709
213	A	V	0.157264326981
71	K	H	0.156071686515
31	D	A	0.155923738759
426	K	N	0.155376477911
61	L	F	0.15522814908
62	K	D	0.155152247179
381	Q	L	0.153814009129
252	P	R	0.153406205473
318	E	Q	0.151223095141
515	K	S	0.150908969884
467	S	I	0.15052083206
33	V	A	0.15046769416
518	G	M	0.149895312424
238	D	V	0.149313451216
63	G	N	0.148475615525
459	K	E	0.147839417143
16	D	V	0.147248082663
160	F	C	0.145769103717
497	N	L	0.145762728515
206	S	D	0.145754809524
4	K	M	0.145238145343
494	S	E	0.143902758478
140	W	L	0.143839524804
261	T	N	0.143317855487
297	T	P	0.142695364782
19	T	Y	0.141489386117
548	A	E	0.140619664307
302	I	V	0.139407491986
135	P	Y	0.139337499901
440	E	G	0.138418875428
299	Q	Y	0.137612184835
244	N	H	0.136421285378
326	T	L	0.135373499433
232	A	Y	0.133984589302
104	N	R	0.133854022149
289	H	K	0.132734713959
26	A	V	0.13204967372
179	N	Y	0.131879825224
266	A	E	0.131842818027
297	T	Y	0.13140145046
308	F	L	0.130496431641
510	K	E	0.130494664372
429	D	M	0.129572744099
24	Y	C	0.12767189658
52	D	Q	0.126809256874
171	G	A	0.126545630257
490	E	I	0.125854635381
519	V	T	0.125776641318
525	G	L	0.125327656414
485	H	R	0.125057076603
304	S	N	0.124735867553
548	A	G	0.124211904976
502	Y	A	0.123938067845
512	N	Y	0.123826120182
337	I	F	0.122203958647
189	V	F	0.121482339056
153	S	D	0.121312482384
504	K	I	0.119595392296
201	S	H	0.118548269373
340	I	Q	0.117320885064
211	G	K	0.116944156952
489	N	K	0.116507007417
505	Y	H	0.116107724622
83	E	Q	0.115815832828
67	L	Q	0.115375461745
510	K	M	0.113505464167
495	V	L	0.113200802371
289	H	G	0.113039415111
56	G	H	0.112509622939
159	S	L	0.112499078178
446	E	Q	0.11166309583
70	G	M	0.111295523129
126	S	K	0.111281751171
133	I	L	0.111170099476
515	K	H	0.110906969184
305	N	K	0.110605433603
322	Y	F	0.110244548386
456	L	W	0.109983599507
112	L	R	0.109883242993
522	E	S	0.109284568392
237	R	I	0.108975782354
68	Q	N	0.108893468227
467	S	G	0.108869811655
236	V	S	0.108843702545
335	R	K	0.108568254074
317	G	R	0.107167139347
254	D	V	0.106227864459
405	Q	G	0.10598715257
21	C	F	0.105934333514
288	M	I	0.105399009704
503	P	I	0.10538208992
46	S	A	0.104776407769
151	S	P	0.103214702876
352	F	N	0.102736044259
297	T	R	0.102324894307
341	Q	R	0.102079808864
298	P	T	0.101126553145
18	D	E	0.100910832601
188	E	D	0.100901117869
415	N	R	0.10064920469
384	T	K	0.0999006944682
92	S	R	0.0997043396901
248	T	A	0.0994061573503
308	F	Y	0.0988386405058
428	D	K	0.0986241882438
206	S	G	0.0983089233656
290	E	A	0.0982127700625
184	N	E	0.0974421221471
410	G	D	0.0970424952199
18	D	A	0.0966490924517
179	N	P	0.0965671047587
211	G	V	0.0964621042601
518	G	V	0.0939732964981
134	F	S	0.0929783856135
124	S	V	0.092854863992
289	H	Q	0.0920900085519
156	G	L	0.0915685962192
89	P	T	0.0915254802423
41	V	M	0.0913249921175
159	S	K	0.0908233780008
393	N	K	0.0907221997933
219	S	P	0.0905703198869
411	K	Q	0.0905262172596
180	S	K	0.0901118424868
515	K	L	0.0898994065054
386	N	H	0.0897151396748
447	N	S	0.0892324349296
262	G	S	0.0892281378728
268	W	V	0.0889019579462
105	G	R	0.0888830311246
442	L	F	0.0885595674597
474	K	M	0.0885426149992
13	V	G	0.0881782140902
510	K	N	0.0877882765292
279	S	H	0.0876678462157
523	S	M	0.0874095676431
224	R	S	0.0873088310639
373	Q	K	0.0871760078726
342	Y	H	0.0869742450154
518	G	K	0.0856585159182
35	T	A	0.085496650748
456	L	F	0.0852908233465
375	S	E	0.0848869202377
252	P	L	0.0844519030635
116	E	P	0.0830533967096
449	R	S	0.081785624848
560	Q	L	0.0796421530748
316	I	V	0.0794239262799
529	I	R	0.0781977588582
524	M	S	0.0778991323314
333	G	E	0.0773805686707
400	E	K	0.0769948275131
52	D	A	0.076798539663
536	V	D	0.0767854846314
473	A	S	0.0761140574045
385	Q	A	0.0743739989365
56	G	R	0.0736202183122
57	K	A	0.0732864641158
263	N	T	0.0731246467093
499	T	Q	0.0722978719547
391	I	S	0.0715521120268
412	E	R	0.0715070471614
444	L	P	0.0713046174451
250	L	P	0.0711879201134
57	K	V	0.0706769590142
403	N	H	0.0706224592393
157	K	W	0.0695507247801
31	D	E	0.068185605602
559	L	M	0.0679377364397
412	E	A	0.0676712386648
230	I	L	0.0668375346356
277	F	S	0.0642500521631
525	G	T	0.0633748200298
283	T	E	0.0615313640921
111	D	A	0.0614927104684
424	N	K	0.0613715573376
122	L	I	0.0612035268248
125	V	I	0.0609172858658
144	T	K	0.0605368737294
266	A	V	0.0596832438349
389	N	K	0.0594220040315
2	K	E	0.0593896204468
139	S	Y	0.0591567255406
478	N	H	0.0585924520604
425	K	N	0.0572826966186
532	I	F	0.0568749761556
556	N	D	0.056840553731
470	K	Q	0.0551993746394
253	G	Q	0.0546144619504
6	L	I	0.054336307222
37	L	I	0.0543283062756
40	N	Y	0.0539949546638
246	Y	A	0.0537542925893
262	G	C	0.0532888694434
232	A	R	0.0532547292957
37	L	V	0.0531093656215
456	L	M	0.0525054835241
432	L	V	0.0523248147051
5	L	P	0.0504579552689
59	C	F	0.0496454995909
107	C	F	0.0494933890043
68	Q	V	0.0480837120485
70	G	E	0.0480762321168
329	R	K	0.0479041854539
113	I	N	0.0473359975269
184	N	Q	0.0471279795861
101	N	Y	0.0470709915669
157	K	C	0.0463179604542
157	K	P	0.0463179604542
107	C	Y	0.0457027212979
117	E	A	0.0449624218174
139	S	R	0.04452173039
68	Q	E	0.0441690141542
92	S	K	0.0429962579757
28	N	K	0.0429479897481
14	A	L	0.042734130829
12	F	S	0.042719441745
156	G	I	0.0426971454881
156	G	W	0.0426971454881
156	G	Y	0.0426971454881
156	G	V	0.0426971454881
156	G	P	0.0426971454881
156	G	F	0.0426971454881
156	G	C	0.0426971454881
176	K	N	0.0419742145999
231	A	N	0.0412314975899
387	A	T	0.0408111135681
433	D	E	0.0405330071338
379	A	S	0.0404686410233
193	W	C	0.0401887250882
390	G	R	0.0390431722071
535	T	P	0.0390380106474
401	K	V	0.0387731449879
539	S	T	0.0383086073628
472	N	K	0.0380937325826
139	S	P	0.0371848140492
446	E	D	0.0363018143562
272	A	E	0.0362980267727
198	P	S	0.0357751024963
497	N	V	0.0355733028304
440	E	Q	0.0355631829518
224	R	T	0.0348999728195
289	H	N	0.034175384077
357	W	L	0.0341559575747
541	V	T	0.0341390507241
215	V	A	0.0333231047229
336	N	D	0.032656608316
164	L	S	0.0316793190649
148	V	H	0.0315205241797
148	V	P	0.0315205241797
148	V	Q	0.0315205241797
148	V	K	0.0315205241797
148	V	C	0.0315205241797
148	V	F	0.0315205241797
148	V	G	0.0315205241797
148	V	R	0.0315205241797
148	V	E	0.0315205241797
148	V	D	0.0315205241797
148	V	M	0.0315205241797
148	V	Y	0.0315205241797
148	V	W	0.0315205241797
81	N	D	0.0312501048161
312	H	Q	0.0306261780135
67	L	V	0.0304904678407
206	S	I	0.030277591741
467	S	R	0.0301819114139
143	H	R	0.030058970094
482	E	F	0.0297881532699
137	E	P	0.029559429106
212	N	L	0.0289382029931
136	K	R	0.0285795313132
136	K	C	0.0285795313132
225	R	I	0.0274940851435
346	F	I	0.027284470975
274	S	R	0.0270654195076
146	N	L	0.0268106835562
146	N	F	0.0268106835562
146	N	M	0.0268106835562
146	N	C	0.0268106835562
146	N	I	0.0268106835562
146	N	H	0.0268106835562
146	N	W	0.0268106835562
146	N	R	0.0268106835562
538	S	F	0.0264899835223
158	S	W	0.0254231925746
158	S	K	0.0254231925746
158	S	Y	0.0254231925746
158	S	V	0.0254231925746
158	S	D	0.0254231925746
158	S	F	0.0254231925746
158	S	C	0.0254231925746
371	N	H	0.024839880085
341	Q	H	0.024651463023
121	Q	E	0.0240384105912
199	S	P	0.02365551055
209	S	H	0.0232056991843
2	K	V	0.0230920716084
186	G	H	0.0229869338405
274	S	D	0.0229070081933
120	E	A	0.0227866043969
404	T	G	0.021821961832
129	E	V	0.0216229367224
4	K	C	0.0213534957274
234	P	S	0.0210403977475
542	L	P	0.0201280845657
463	E	A	0.0196529872778
466	K	T	0.0194455381803
392	T	Q	0.0192915783417
203	E	K	0.0187155445818
480	C	R	0.0179762849042
392	T	R	0.0179750608377
435	W	L	0.0175530123085
248	T	L	0.0173674344235
244	N	G	0.0171936484569
555	S	E	0.0169952105683
418	K	R	0.016784919976
152	C	G	0.0161345286516
328	L	F	0.016081379764
81	N	S	0.0157323844353
52	D	S	0.0153085976162
504	K	H	0.0148030025889
420	M	L	0.0144465907929
428	D	M	0.014105323924
406	F	G	0.0140731936836
506	S	A	0.0139344241568
194	G	S	0.0137670222373
507	E	K	0.0135237541529
548	A	I	0.0132140360488
548	A	N	0.0132140360488
548	A	F	0.0132140360488
548	A	C	0.0132140360488
548	A	H	0.0132140360488
548	A	K	0.0132140360488
548	A	M	0.0132140360488
548	A	D	0.0132140360488
548	A	Q	0.0132140360488
548	A	T	0.0132140360488
548	A	V	0.0132140360488
548	A	W	0.0132140360488
548	A	Y	0.0132140360488
548	A	L	0.0132140360488
548	A	R	0.0132140360488
460	N	D	0.0119434441568
238	D	L	0.0118502932982
238	D	M	0.0118502932982
238	D	C	0.0118502932982
238	D	R	0.0118502932982
238	D	A	0.0118502932982
238	D	H	0.0118502932982
238	D	P	0.0118502932982
238	D	K	0.0118502932982
238	D	W	0.0118502932982
238	D	I	0.0118502932982
238	D	Q	0.0118502932982
16	D	E	0.0107094992557
221	N	Q	0.0106082883511
45	H	Q	0.0105729413707
297	T	K	0.0105181293678
40	N	K	0.0103642095225
43	V	M	0.0103555431941
331	V	A	0.0101122119595
253	G	A	0.00981770495171
132	E	G	0.009676146018
62	K	F	0.00954526296038
155	R	C	0.00930037199578
155	R	N	0.00930037199578
155	R	H	0.00930037199578
155	R	P	0.00930037199578
216	S	M	0.00928197431748
46	S	C	0.00924299267875
206	S	R	0.00909188582229
431	F	L	0.00890677853386
396	N	K	0.0086482186647
480	C	F	0.00848214459424
490	E	M	0.00845990428433
161	Y	H	0.00843970204207
361	I	G	0.0081311578491
361	I	S	0.0081311578491
361	I	T	0.0081311578491
361	I	D	0.0081311578491
361	I	F	0.0081311578491
361	I	A	0.0081311578491
361	I	Y	0.0081311578491
361	I	Q	0.0081311578491
361	I	H	0.0081311578491
361	I	C	0.0081311578491
361	I	E	0.0081311578491
361	I	P	0.0081311578491
361	I	M	0.0081311578491
361	I	N	0.0081311578491
53	S	F	0.00789358176598
99	T	K	0.00786989154731
562	R	E	0.00774160342647
40	N	D	0.00743825776488
287	S	I	0.00675931012987
304	S	C	0.00668274015693
507	E	C	0.00659614026791
507	E	P	0.00659614026791
507	E	M	0.00659614026791
507	E	H	0.00659614026791
507	E	F	0.00659614026791
507	E	S	0.00659614026791
431	F	S	0.00629804354987
392	T	Y	0.00619511529267
561	C	R	0.00598220325173
439	A	L	0.00587296758044
171	G	P	0.00564686298644
171	G	W	0.00564686298644
171	G	V	0.00564686298644
171	G	N	0.00564686298644
171	G	T	0.00564686298644
171	G	Y	0.00564686298644
171	G	H	0.00564686298644
171	G	M	0.00564686298644
171	G	C	0.00564686298644
171	G	I	0.00564686298644
381	Q	W	0.00484882804608
381	Q	N	0.00484882804608
381	Q	P	0.00484882804608
381	Q	Y	0.00484882804608
381	Q	M	0.00484882804608
381	Q	T	0.00484882804608
381	Q	I	0.00484882804608
381	Q	C	0.00484882804608
381	Q	F	0.00484882804608
381	Q	D	0.00484882804608
381	Q	E	0.00484882804608
381	Q	G	0.00484882804608
319	C	R	0.0043891098197
526	V	I	0.00427076385494
526	V	G	0.00427076385494
526	V	H	0.00427076385494
526	V	D	0.00427076385494
526	V	C	0.00427076385494
526	V	T	0.00427076385494
526	V	Q	0.00427076385494
526	V	N	0.00427076385494
526	V	E	0.00427076385494
277	F	D	0.00389042742919
277	F	W	0.00389042742919
277	F	C	0.00389042742919
277	F	N	0.00389042742919
270	A	T	0.00331823432147
188	E	C	0.00311897485979
188	E	Y	0.00311897485979
188	E	M	0.00311897485979
188	E	W	0.00311897485979
188	E	N	0.00311897485979
188	E	L	0.00311897485979
188	E	R	0.00311897485979
188	E	I	0.00311897485979
188	E	F	0.00311897485979
188	E	H	0.00311897485979
555	S	N	0.00298586366476
44	T	I	0.00291892648353
137	E	G	0.00287426843815
564	C	S	0.00260854054973
159	S	H	0.00238461750818
159	S	M	0.00238461750818
159	S	V	0.00238461750818
159	S	F	0.00238461750818
159	S	Q	0.00238461750818
159	S	P	0.00238461750818
159	S	Y	0.00238461750818
159	S	W	0.00238461750818
510	K	Q	0.00236693087036
518	G	D	0.00236692539667
518	G	C	0.00236692539667
518	G	P	0.00236692539667
518	G	N	0.00236692539667
518	G	Q	0.00236692539667
518	G	W	0.00236692539667
357	W	P	0.0019179099011
357	W	R	0.0019179099011
357	W	T	0.0019179099011
357	W	G	0.0019179099011
357	W	H	0.0019179099011
357	W	I	0.0019179099011
357	W	N	0.0019179099011
357	W	E	0.0019179099011
357	W	M	0.0019179099011
357	W	A	0.0019179099011
357	W	D	0.0019179099011
357	W	S	0.0019179099011
357	W	V	0.0019179099011
357	W	Q	0.0019179099011
357	W	Y	0.0019179099011
357	W	F	0.0019179099011
357	W	K	0.0019179099011
496	R	T	0.00175127848747
221	N	W	0.00170463838289
221	N	F	0.00170463838289
221	N	E	0.00170463838289
221	N	C	0.00170463838289
221	N	K	0.00170463838289
221	N	M	0.00170463838289
410	G	Y	0.00120391753911
410	G	H	0.00120391753911
410	G	L	0.00120391753911
410	G	W	0.00120391753911
410	G	F	0.00120391753911
410	G	E	0.00120391753911
410	G	I	0.00120391753911
410	G	M	0.00120391753911
47	V	R	0.00115830166983
47	V	E	0.00115830166983
47	V	D	0.00115830166983
47	V	C	0.00115830166983
47	V	N	0.00115830166983
47	V	G	0.00115830166983
47	V	W	0.00115830166983
47	V	Q	0.00115830166983
47	V	H	0.00115830166983
47	V	P	0.00115830166983
47	V	K	0.00115830166983
47	V	M	0.00115830166983
47	V	T	0.00115830166983
47	V	S	0.00115830166983
286	A	P	0.00115645991431
286	A	F	0.00115645991431
286	A	D	0.00115645991431
286	A	C	0.00115645991431
286	A	W	0.00115645991431
286	A	Y	0.00115645991431
286	A	M	0.00115645991431
366	G	L	0.00113015698782
366	G	I	0.00113015698782
366	G	K	0.00113015698782
366	G	F	0.00113015698782
366	G	M	0.00113015698782
366	G	N	0.00113015698782
366	G	Y	0.00113015698782
366	G	H	0.00113015698782
366	G	C	0.00113015698782
366	G	E	0.00113015698782
366	G	Q	0.00113015698782
366	G	R	0.00113015698782
366	G	W	0.00113015698782
366	G	P	0.00113015698782
366	G	T	0.00113015698782
486	K	C	0.00111539537308
486	K	H	0.00111539537308
486	K	F	0.00111539537308
486	K	G	0.00111539537308
486	K	D	0.00111539537308
486	K	M	0.00111539537308
486	K	P	0.00111539537308
486	K	W	0.00111539537308
498	G	F	0.00109884940662
498	G	K	0.00109884940662
498	G	L	0.00109884940662
498	G	T	0.00109884940662
498	G	Q	0.00109884940662
498	G	P	0.00109884940662
498	G	I	0.00109884940662
498	G	C	0.00109884940662
498	G	M	0.00109884940662
498	G	W	0.00109884940662
498	G	D	0.00109884940662
498	G	N	0.00109884940662
498	G	A	0.00109884940662
522	E	R	0.00104907516662
522	E	P	0.00104907516662
522	E	Q	0.00104907516662
522	E	M	0.00104907516662
522	E	N	0.00104907516662
522	E	Y	0.00104907516662
522	E	I	0.00104907516662
522	E	C	0.00104907516662
522	E	A	0.00104907516662
522	E	F	0.00104907516662
197	H	C	0.00103016078109
197	H	I	0.00103016078109
197	H	W	0.00103016078109
197	H	G	0.00103016078109
197	H	P	0.00103016078109
197	H	S	0.00103016078109
197	H	T	0.00103016078109
197	H	V	0.00103016078109
138	S	D	0.00101916295414
138	S	V	0.00101916295414
138	S	W	0.00101916295414
138	S	F	0.00101916295414
138	S	P	0.00101916295414
138	S	C	0.00101916295414
138	S	H	0.00101916295414
138	S	K	0.00101916295414
517	D	W	0.000973854938936
517	D	Q	0.000973854938936
517	D	C	0.000973854938936
289	H	F	0.000965543806802
289	H	L	0.000965543806802
289	H	M	0.000965543806802
289	H	P	0.000965543806802
289	H	V	0.000965543806802
289	H	W	0.000965543806802
289	H	C	0.000965543806802
289	H	E	0.000965543806802
2	K	W	0.000951162726082
2	K	A	0.000951162726082
2	K	G	0.000951162726082
2	K	F	0.000951162726082
172	D	C	0.000950956555953
172	D	F	0.000950956555953
172	D	M	0.000950956555953
172	D	R	0.000950956555953
172	D	W	0.000950956555953
172	D	V	0.000950956555953
172	D	P	0.000950956555953
172	D	T	0.000950956555953
172	D	I	0.000950956555953
172	D	L	0.000950956555953
172	D	Q	0.000950956555953
172	D	H	0.000950956555953
172	D	K	0.000950956555953
103	E	N	0.000938385812316
103	E	C	0.000938385812316
103	E	F	0.000938385812316
103	E	G	0.000938385812316
103	E	S	0.000938385812316
103	E	H	0.000938385812316
103	E	Y	0.000938385812316
103	E	I	0.000938385812316
103	E	W	0.000938385812316
103	E	M	0.000938385812316
77	W	A	0.000927689938656
77	W	K	0.000927689938656
77	W	L	0.000927689938656
77	W	F	0.000927689938656
77	W	I	0.000927689938656
77	W	E	0.000927689938656
77	W	D	0.000927689938656
77	W	R	0.000927689938656
77	W	H	0.000927689938656
77	W	M	0.000927689938656
77	W	S	0.000927689938656
77	W	P	0.000927689938656
77	W	T	0.000927689938656
77	W	N	0.000927689938656
77	W	V	0.000927689938656
77	W	Y	0.000927689938656
77	W	Q	0.000927689938656
278	E	M	0.000884272367867
278	E	I	0.000884272367867
278	E	Q	0.000884272367867
278	E	C	0.000884272367867
278	E	S	0.000884272367867
278	E	G	0.000884272367867
476	I	D	0.000832071477404
476	I	C	0.000832071477404
476	I	H	0.000832071477404
476	I	Y	0.000832071477404
476	I	G	0.000832071477404
476	I	W	0.000832071477404
476	I	P	0.000832071477404
476	I	E	0.000832071477404
280	G	T	0.000809844937568
280	G	H	0.000809844937568
280	G	I	0.000809844937568
280	G	K	0.000809844937568
280	G	Y	0.000809844937568
280	G	L	0.000809844937568
280	G	M	0.000809844937568
280	G	F	0.000809844937568
280	G	W	0.000809844937568
280	G	E	0.000809844937568
280	G	P	0.000809844937568
280	G	Q	0.000809844937568
280	G	R	0.000809844937568
280	G	D	0.000809844937568
280	G	N	0.000809844937568
499	T	P	0.000787217844605
499	T	H	0.000787217844605
499	T	W	0.000787217844605
499	T	G	0.000787217844605
499	T	C	0.000787217844605
499	T	Y	0.000787217844605
414	N	W	0.000771223669298
414	N	D	0.000771223669298
414	N	E	0.000771223669298
414	N	R	0.000771223669298
414	N	H	0.000771223669298
414	N	Y	0.000771223669298
414	N	I	0.000771223669298
414	N	L	0.000771223669298
414	N	M	0.000771223669298
414	N	P	0.000771223669298
414	N	V	0.000771223669298
414	N	T	0.000771223669298
414	N	Q	0.000771223669298
414	N	A	0.000771223669298
414	N	F	0.000771223669298
414	N	C	0.000771223669298
86	S	K	0.000749562489884
86	S	F	0.000749562489884
86	S	G	0.000749562489884
86	S	V	0.000749562489884
86	S	W	0.000749562489884
86	S	C	0.000749562489884
314	V	Q	0.000705594338226
314	V	P	0.000705594338226
314	V	W	0.000705594338226
314	V	D	0.000705594338226
314	V	E	0.000705594338226
314	V	K	0.000705594338226
314	V	C	0.000705594338226
314	V	G	0.000705594338226
276	G	P	0.000691857146331
276	G	H	0.000691857146331
276	G	M	0.000691857146331
276	G	K	0.000691857146331
276	G	Q	0.000691857146331
276	G	L	0.000691857146331
276	G	F	0.000691857146331
276	G	Y	0.000691857146331
276	G	D	0.000691857146331
276	G	I	0.000691857146331
283	T	G	0.000657713973321
283	T	F	0.000657713973321
283	T	P	0.000657713973321
283	T	D	0.000657713973321
283	T	W	0.000657713973321
283	T	M	0.000657713973321
283	T	H	0.000657713973321
19	T	G	0.000654472068276
19	T	M	0.000654472068276
19	T	N	0.000654472068276
19	T	E	0.000654472068276
19	T	P	0.000654472068276
19	T	D	0.000654472068276
19	T	W	0.000654472068276
19	T	C	0.000654472068276
543	L	Q	0.000651405706148
543	L	H	0.000651405706148
543	L	G	0.000651405706148
543	L	M	0.000651405706148
543	L	R	0.000651405706148
543	L	E	0.000651405706148
543	L	I	0.000651405706148
543	L	N	0.000651405706148
543	L	D	0.000651405706148
543	L	W	0.000651405706148
543	L	K	0.000651405706148
543	L	C	0.000651405706148
543	L	P	0.000651405706148
268	W	I	0.000647419582104
268	W	Y	0.000647419582104
268	W	F	0.000647419582104
268	W	D	0.000647419582104
268	W	E	0.000647419582104
268	W	S	0.000647419582104
268	W	K	0.000647419582104
268	W	M	0.000647419582104
268	W	N	0.000647419582104
268	W	P	0.000647419582104
364	W	E	0.000642758891445
364	W	S	0.000642758891445
364	W	T	0.000642758891445
364	W	V	0.000642758891445
364	W	Y	0.000642758891445
364	W	P	0.000642758891445
364	W	G	0.000642758891445
364	W	N	0.000642758891445
364	W	H	0.000642758891445
364	W	A	0.000642758891445
364	W	M	0.000642758891445
364	W	D	0.000642758891445
364	W	R	0.000642758891445
364	W	K	0.000642758891445
364	W	F	0.000642758891445
364	W	Q	0.000642758891445
364	W	I	0.000642758891445
285	N	Y	0.000630236264886
285	N	F	0.000630236264886
285	N	Q	0.000630236264886
285	N	W	0.000630236264886
285	N	R	0.000630236264886
285	N	C	0.000630236264886
285	N	P	0.000630236264886
285	N	M	0.000630236264886
285	N	I	0.000630236264886
285	N	L	0.000630236264886
285	N	H	0.000630236264886
408	A	Q	0.000627376961789
408	A	W	0.000627376961789
408	A	C	0.000627376961789
408	A	E	0.000627376961789
408	A	H	0.000627376961789
408	A	P	0.000627376961789
408	A	K	0.000627376961789
408	A	M	0.000627376961789
408	A	N	0.000627376961789
370	Q	G	0.000615262526365
370	Q	D	0.000615262526365
370	Q	C	0.000615262526365
370	Q	F	0.000615262526365
370	Q	R	0.000615262526365
370	Q	M	0.000615262526365
370	Q	P	0.000615262526365
515	K	W	0.000612798975124
515	K	Q	0.000612798975124
515	K	M	0.000612798975124
515	K	G	0.000612798975124
515	K	C	0.000612798975124
515	K	Y	0.000612798975124
520	K	G	0.000579176909516
520	K	M	0.000579176909516
520	K	L	0.000579176909516
520	K	P	0.000579176909516
520	K	W	0.000579176909516
520	K	Y	0.000579176909516
520	K	C	0.000579176909516
520	K	F	0.000579176909516
520	K	D	0.000579176909516
520	K	Q	0.000579176909516
[truncated: 9,301 more rows]
