# Supplementary material for: Complete mapping of viral escape from neutralizing antibodies
Source: PLoS Pathog. 2017 Mar 13;13(3):e1006271. doi: 10.1371/journal.ppat.1006271 (PMC5363992; doi:10.1371/journal.ppat.1006271)
Supplement: S2 File — This ZIP archive contains the computer code to perform the data analysis described in this manuscript. The analysis is performed by the iPython notebook found in the ZIP archive. (ZIP) [file ppat.1006271.s008.zip › S2_File/differential_selections/L1_H17L19_c1_r1_vs_L1_mock_r1_sitediffsel.txt]

site	abs_diffsel	positive_diffsel	negative_diffsel
153	63.9154054923	62.1917310533	-1.72367443896
157	57.1376269717	57.1376269717	0.0
136	51.8051292427	51.8051292427	0.0
158	31.7509833794	31.7509833794	0.0
154	28.0680470518	24.5992120844	-3.46883496737
175	26.8978770258	0.0	-26.8978770258
156	26.8170195271	26.8170195271	0.0
155	22.4447349344	22.0547288293	-0.390006105097
148	17.9660362146	17.9660362146	0.0
277	13.2415772565	8.68718952967	-4.55438772687
232	13.1484401951	4.11127125036	-9.03716894471
171	12.5278834389	11.3423893153	-1.18549412359
146	12.4110868578	8.05845881543	-4.35262804233
150	12.1814972266	5.4064266084	-6.77507061819
173	11.7995388388	4.64365930694	-7.15587953191
159	11.1037911334	10.0314335649	-1.07235756847
220	10.8755132197	2.90713357019	-7.96837964947
390	10.5049087815	1.05797398704	-9.44693479448
476	10.2763708616	6.78830255705	-3.48806830458
176	10.1585912242	0.0419742145999	-10.1166170096
2	9.56438497332	6.13005922734	-3.43432574597
223	9.53652711289	2.26827222743	-7.26825488546
170	9.49023288469	0.665132955457	-8.82509992923
518	9.40932795107	7.08653086838	-2.32279708268
499	9.40359921599	6.04697057973	-3.35662863626
314	9.15076456567	6.41274189976	-2.73802266591
507	9.04161638822	7.04711567867	-1.99450070956
210	8.98445989876	0.0	-8.98445989876
229	8.90237473345	2.61424124925	-6.2881334842
415	8.83784063749	2.58930896929	-6.2485316682
238	8.80158555419	8.36068040798	-0.440905146213
221	8.66978640183	5.88852475547	-2.78126164637
103	8.55938004857	7.35814283343	-1.20123721513
90	8.30142622979	4.92831937942	-3.37310685037
497	8.24791093269	1.55144356582	-6.69646736687
486	8.08607688991	6.59459286891	-1.491484021
278	7.92656116534	4.36022384293	-3.56633732241
474	7.79889279974	1.59350258312	-6.20539021662
143	7.65622225531	2.97247261278	-4.68374964253
89	7.51440346519	3.07593065826	-4.43847280693
490	7.46739035161	2.49231336663	-4.97507698498
361	7.38201711944	6.75641881011	-0.625598309328
283	7.26547066994	3.4621885098	-3.80328216015
237	7.17905450702	0.108975782354	-7.07007872466
113	7.13968690399	2.05841353727	-5.08127336672
524	7.12673338865	3.6207227897	-3.50601059895
526	7.00337752686	5.8156438032	-1.18773372366
299	6.95572507324	3.91394332467	-3.04178174858
468	6.94840451631	3.3515912914	-3.5968132249
235	6.9175974533	0.766052296706	-6.1515451566
294	6.85025839024	3.78019590649	-3.07006248376
517	6.84993651398	5.22819798906	-1.62173852493
188	6.79694465824	5.82701153891	-0.969933119331
286	6.57699168142	5.41776291264	-1.15922876879
410	6.51891698069	5.40945477028	-1.10946221041
231	6.50092080135	1.82929115912	-4.67162964223
272	6.30777169371	3.7034774647	-2.60429422901
145	6.29673320574	2.08408776718	-4.21264543857
86	6.25856243104	4.31624192224	-1.9423205088
212	6.24324977945	1.52297687785	-4.7202729016
75	6.19116589936	4.54614123524	-1.64502466411
244	6.16452641186	2.59999696499	-3.56452944687
180	6.14785792068	2.46383380369	-3.68402411698
289	6.04368653321	4.91585072578	-1.12783580744
236	6.01564915053	1.99061047281	-4.02503867771
515	6.01491871588	4.22850126303	-1.78641745285
104	6.01310281258	3.51328809458	-2.499814718
182	5.99644059137	3.66410205196	-2.33233853941
408	5.98631299431	4.33085804959	-1.65545494472
240	5.92855126999	0.259589351561	-5.66896191843
91	5.90670404414	2.09898381656	-3.80772022757
337	5.89891432937	3.53044099553	-2.36847333383
510	5.88267044137	2.35692784405	-3.52574259732
522	5.85020027373	5.33359475648	-0.516605517253
88	5.81395968642	1.58955994289	-4.22439974353
318	5.79853974429	4.55419440788	-1.24434533641
205	5.74281428646	3.27128174262	-2.47153254383
257	5.72982018882	1.36910396609	-4.36071622273
274	5.69393244321	1.80180292197	-3.89212952124
127	5.67283420755	4.48947969665	-1.1833545109
287	5.61927249703	3.24843828886	-2.37083420818
381	5.57928250052	5.12889062691	-0.450391873607
211	5.51616250828	1.99550855463	-3.52065395365
99	5.50959251179	2.47119511637	-3.03839739542
276	5.49365615157	4.49990035132	-0.993755800243
178	5.39616227638	1.04203551287	-4.35412676351
71	5.35216376111	0.156071686515	-5.19609207459
412	5.34704005704	4.04365870023	-1.30338135682
512	5.33318598997	3.35494137021	-1.97824461976
68	5.33151627143	4.07828083486	-1.25323543658
218	5.32017288937	2.78919416564	-2.53097872373
213	5.29321732891	0.374256132965	-4.91896119594
19	5.18895251947	3.60572416831	-1.58322835116
558	5.18835750073	3.07097486152	-2.1173826392
4	5.14151446124	0.746720057275	-4.39479440397
386	5.09075630205	1.87964999272	-3.21110630932
185	5.04073682627	1.17898565873	-3.86175116754
111	5.03558656472	3.92444351588	-1.11114304884
306	5.03558084039	3.74749710346	-1.28808373693
540	5.02709466557	1.02314127798	-4.0039533876
11	5.01397559675	2.58265943439	-2.43131616236
506	5.01299728595	3.28165999348	-1.73133729247
184	4.99384027614	2.84783022862	-2.14601004752
529	4.98125535121	2.61113455444	-2.37012079677
545	4.93741853788	0.816471170993	-4.12094736689
187	4.88715801785	2.95997572397	-1.92718229389
268	4.87042641135	4.21521784495	-0.655208566402
209	4.83450367469	0.889446576147	-3.94505709854
370	4.83158835624	4.31628595085	-0.515302405385
65	4.74786092695	1.6505584116	-3.09730251535
186	4.72671328089	2.26471023011	-2.46200305078
141	4.67803706829	3.31290097183	-1.36513609646
138	4.67304960223	3.93415240452	-0.738897197714
303	4.59234109724	1.55435297981	-3.03798811743
37	4.56813905439	0.987320091123	-3.58081896327
523	4.52599398995	0.273961114297	-4.25203287565
126	4.50858450729	2.91362464985	-1.59495985744
172	4.50761116685	2.24696488368	-2.26064628316
226	4.50365400753	0.979829074727	-3.5238249328
555	4.48932487325	1.71943426444	-2.76989060882
525	4.45926377041	2.76302512841	-1.696238642
326	4.44384359322	2.70412737419	-1.73971621903
265	4.44315444716	1.73537493524	-2.70777951191
201	4.39499230166	2.42471324557	-1.97027905609
404	4.37713973621	1.23958004709	-3.13755968913
251	4.37516438735	2.9649041085	-1.41026027884
509	4.34762120301	2.00897949709	-2.33864170592
290	4.29040157324	3.04820555151	-1.24219602173
414	4.20930900767	3.11110364356	-1.0982053641
216	4.18614728566	1.14858585455	-3.03756143111
253	4.18373947052	2.33317035284	-1.85056911768
53	4.15968385649	1.3047533675	-2.85493048899
202	4.15884981471	2.98963384841	-1.1692159663
527	4.13147427481	2.29416125646	-1.83731301834
439	4.1053679688	2.61987947189	-1.48548849691
60	4.09450815611	1.96303032338	-2.13147783273
315	4.07760816399	2.50024370915	-1.57736445484
280	4.01985927754	4.01985927754	0.0
553	4.0143535547	2.24846436659	-1.76588918812
64	4.00111826094	2.64834158368	-1.35277667726
560	3.98508974754	3.23841879988	-0.746670947667
339	3.98477348147	0.346666980758	-3.63810650071
106	3.952733919	2.8277415238	-1.1249923952
169	3.9509161005	0.517149799376	-3.43376630112
321	3.92295502909	0.0	-3.92295502909
427	3.9141925053	2.20976684476	-1.70442566054
520	3.89171363663	2.76364066081	-1.12807297582
561	3.89054048172	2.50610184661	-1.38443863511
197	3.85142637404	2.60299690227	-1.24842947177
3	3.82649804245	3.43015384332	-0.396344199133
139	3.80891744893	1.02653462266	-2.78238282627
400	3.79930867367	3.17720594382	-0.622102729852
234	3.79426553184	0.834530379317	-2.95973515252
228	3.76849817421	0.0	-3.76849817421
137	3.76556696047	3.08206235617	-0.683504604299
501	3.73359549909	1.75724465255	-1.97635084653
177	3.69751875355	2.10726437161	-1.59025438195
100	3.66417374786	1.37245052891	-2.29172321894
102	3.65653293056	1.30318951277	-2.3533434178
165	3.6272369169	3.1731948243	-0.454042092608
543	3.62157642808	3.19951665333	-0.422059774755
550	3.60772122961	2.50814850024	-1.09957272936
368	3.54662541084	1.20570470557	-2.34092070527
557	3.51895449502	0.0	-3.51895449502
407	3.5184792075	1.75677598439	-1.76170322311
227	3.49878755881	1.78167940717	-1.71710815164
162	3.48535725597	2.82540965372	-0.659947602245
456	3.48206503139	1.46091533038	-2.02114970101
128	3.47833977728	0.35354301063	-3.12479676665
312	3.45927501077	1.13070036571	-2.32857464507
92	3.44504961239	2.18229010507	-1.26275950732
479	3.43947427429	0.0	-3.43947427429
411	3.43436072966	2.22168277891	-1.21267795075
125	3.41324526738	2.76144357614	-0.651801691248
452	3.41154704687	3.26099346155	-0.150553585316
493	3.40655543695	1.40174366364	-2.00481177331
498	3.35096975194	2.94024004171	-0.410729710231
7	3.32445800851	1.56075565733	-1.76370235119
135	3.31126041612	2.74458113428	-0.566679281844
405	3.3048604038	1.37519156244	-1.92966884136
87	3.29287667212	0.278114830992	-3.01476184113
378	3.29278405317	1.96573795977	-1.3270460934
5	3.24177343268	1.59964991783	-1.64212351486
305	3.22510228734	0.916169607497	-2.30893267984
389	3.21830763955	2.42745717122	-0.790850468336
330	3.20765282985	3.20765282985	0.0
406	3.18638315429	0.0140731936836	-3.17230996061
179	3.16727820929	1.35120352115	-1.81607468814
254	3.1669960091	1.286817188	-1.8801788211
541	3.11589872144	1.22372029406	-1.89217842739
83	3.10002172291	3.09359949357	-0.00642222934551
531	3.0805804445	1.15840431164	-1.92217613286
47	3.05416648876	2.66260554221	-0.391560946547
513	3.05288947462	1.91603990769	-1.13684956693
471	3.05277929722	1.94149783492	-1.1112814623
101	3.04063446867	0.802401442144	-2.23823302653
521	3.03489950352	0.813736039989	-2.22116346353
206	3.0194880995	0.838826932939	-2.18066116656
409	3.01595108938	1.02445416634	-1.99149692304
494	2.9588427571	1.71262478144	-1.24621797567
255	2.95004607751	0.0	-2.95004607751
123	2.9168297497	0.753182679462	-2.16364707024
470	2.90142462737	1.40249963471	-1.49892499266
13	2.89727918942	1.8507634804	-1.04651570902
285	2.88448686874	2.11629823561	-0.768188633131
288	2.84726932564	2.16352607813	-0.683743247505
42	2.83052795217	0.765090295976	-2.0654376562
358	2.81837160742	2.18307090122	-0.635300706203
508	2.81716487782	1.08871699927	-1.72844787856
324	2.81677708885	2.81677708885	0.0
261	2.81497732302	1.21603234957	-1.59894497345
302	2.81297294247	1.62657538512	-1.18639755735
114	2.78779762605	1.24720788272	-1.54058974333
548	2.76859301307	2.76859301307	0.0
537	2.76755307799	2.41835842892	-0.349194649073
538	2.75661200211	0.628477758211	-2.1281342439
200	2.75054192462	1.07450070288	-1.67604122174
96	2.71284611768	2.08546697754	-0.627379140139
260	2.70822069969	0.811838627494	-1.8963820722
12	2.69526895513	1.12092131031	-1.57434764482
460	2.69480537774	1.77571630868	-0.919089069064
463	2.69182918572	1.13180016772	-1.560029018
364	2.65030418696	2.65030418696	0.0
562	2.64490400276	1.50959048859	-1.13531351417
503	2.62946542214	1.23377577477	-1.39568964737
488	2.6033486073	0.0	-2.6033486073
51	2.59836599976	1.84949399285	-0.748872006915
504	2.54477689522	0.134398394885	-2.41037850033
340	2.51724162129	1.984438915	-0.532802706297
514	2.4988014261	1.50166427965	-0.997137146453
199	2.49727211581	0.02365551055	-2.47361660526
345	2.47706281133	1.05074633163	-1.4263164797
482	2.47452165463	1.92742244862	-0.547099206004
429	2.46618558617	2.27210135805	-0.194084228119
224	2.45752833216	0.701562006735	-1.75596632543
144	2.44181810654	2.44181810654	0.0
119	2.4395268156	0.48633185518	-1.95319496042
551	2.43183033203	1.51592950641	-0.915900825627
191	2.42741311296	0.385662080122	-2.04175103284
46	2.41653530855	0.114019400448	-2.3025159081
382	2.41368121202	1.57046665432	-0.843214557703
132	2.38489235692	2.23547276007	-0.149419596851
313	2.376138831	1.31618025956	-1.05995857145
23	2.36817530473	2.25913600657	-0.109039298162
554	2.36641816545	0.886160512635	-1.48025765282
273	2.3589604808	0.0	-2.3589604808
292	2.3547964633	0.448579918966	-1.90621654433
461	2.34147681675	0.232851610428	-2.10862520632
133	2.33082526867	1.47708132657	-0.853743942095
62	2.29948901703	0.344505763935	-1.9549832531
376	2.27266794693	1.42297951902	-0.849688427902
279	2.26919936935	0.816865784204	-1.45233358514
392	2.25498274386	1.64388805752	-0.611094686341
396	2.24779410784	2.24779410784	0.0
372	2.24778279884	1.68857670716	-0.559206091688
435	2.2420678517	2.2420678517	0.0
356	2.2414963348	1.7304101498	-0.511086185008
63	2.23324757594	2.23324757594	0.0
565	2.23157949928	0.432338518725	-1.79924098056
445	2.22410664331	1.16892687924	-1.05517976407
478	2.22263922008	2.22263922008	0.0
443	2.20858293247	1.48278454414	-0.72579838833
502	2.20427560916	0.749001025816	-1.45527458335
230	2.18624636134	0.383577683261	-1.80266867808
73	2.1720202165	2.1720202165	0.0
320	2.16203694796	2.16203694796	0.0
511	2.15753342471	1.25833746502	-0.899195959689
347	2.15248726411	1.07423716824	-1.07825009587
219	2.13558566358	0.577825304541	-1.55776035904
383	2.12447029222	1.21966532733	-0.904804964888
304	2.11471104462	2.01206107413	-0.102649970497
359	2.10225627158	2.10225627158	0.0
467	2.07466462653	1.03885636465	-1.03580826188
397	2.055624251	0.397463049845	-1.65816120115
122	2.05103601173	1.84228582402	-0.208750187707
189	2.04029440349	2.02938206394	-0.0109123395495
563	2.03855702039	0.287537386889	-1.7510196335
190	2.0362568599	1.18753358472	-0.848723275175
57	2.03070388312	0.813827044789	-1.21687683833
9	2.00427242249	0.881698307997	-1.12257411449
147	1.96558678488	1.69421384518	-0.271372939698
298	1.95934215355	1.14893233506	-0.810409818491
241	1.95052092518	1.2372731929	-0.71324773228
168	1.9258973273	0.262088193742	-1.66380913356
459	1.92109047959	1.51626973711	-0.404820742474
225	1.91674590143	0.973357221177	-0.943388680257
420	1.90949633849	1.34999336271	-0.559502975783
332	1.89068123673	0.984097936111	-0.90658330062
239	1.88761097627	1.50555688909	-0.382054087185
115	1.86867943944	0.184847409801	-1.68383202964
375	1.862709032	1.56284319539	-0.299865836608
549	1.85044081654	0.862307631397	-0.988133185148
6	1.84717688963	0.605916949709	-1.24125993992
365	1.82528376931	1.82528376931	0.0
98	1.82311994568	1.25541310818	-0.567706837499
112	1.81576235922	0.269217215775	-1.54654514344
97	1.81260994363	0.322515538526	-1.4900944051
164	1.79449375372	0.0316793190649	-1.76281443466
74	1.78803909758	1.49700588406	-0.29103321352
535	1.78693142044	0.502570498076	-1.28436092236
552	1.78659568809	1.65937223564	-0.127223452447
194	1.77888756298	0.788700683281	-0.9901868797
519	1.7779723286	1.42262718748	-0.355345141122
76	1.77446813417	1.08371564336	-0.690752490813
542	1.74159026653	0.493779256261	-1.24781101027
528	1.72541882685	0.31962814258	-1.40579068427
533	1.71718899876	1.45481316605	-0.262375832713
130	1.70255217835	1.40455487051	-0.297997307842
366	1.69370656241	1.34307132541	-0.350635237005
271	1.68386735489	0.822950620988	-0.860916733902
401	1.68225293087	0.633751990096	-1.04850094077
351	1.67177162107	0.588310373571	-1.0834612475
14	1.66340885123	0.423159594245	-1.24024925699
428	1.6593160619	1.00626640162	-0.653049660278
77	1.65622038629	1.65622038629	0.0
464	1.65206816274	1.19630885488	-0.455759307859
52	1.65098189215	1.26477505102	-0.386206841128
282	1.63463317291	0.192730235863	-1.44190293705
1	1.6332530646	0.788831528919	-0.844421535685
275	1.62903766073	1.0703337584	-0.55870390233
222	1.62445869008	0.442115645141	-1.18234304494
80	1.62208098901	0.980033986567	-0.642047002439
301	1.61292366574	0.787472075755	-0.825451589985
442	1.60497266309	0.0885595674597	-1.51641309563
163	1.60215538222	1.20523734997	-0.396918032247
94	1.60133580056	0.0	-1.60133580056
388	1.59784355798	1.57850488336	-0.0193386746186
129	1.5955761562	0.523754944814	-1.07182121138
536	1.58032172415	1.18608506667	-0.394236657479
481	1.57427018625	0.0	-1.57427018625
462	1.57250579337	0.979071620352	-0.593434173022
32	1.5703369908	0.369230572216	-1.20110641859
477	1.56614427631	0.352213346132	-1.21393093018
465	1.56126626681	1.36341393292	-0.197852333888
120	1.54788324253	0.49656733206	-1.05131591047
217	1.53849862841	1.4992127008	-0.0392859276086
534	1.53457674802	0.946793828447	-0.58778291957
403	1.53122109144	1.09584197063	-0.435379120806
316	1.53011816974	1.53011816974	0.0
344	1.52454197914	1.09491342463	-0.429628554508
341	1.50863920641	1.50863920641	0.0
300	1.49302223541	1.27832491747	-0.214697317935
425	1.48729351485	1.4380833375	-0.0492101773501
183	1.48638563485	0.540459318563	-0.945926316288
430	1.48177794859	0.185457199584	-1.29632074901
422	1.4676227269	0.325580987219	-1.14204173969
248	1.45764228214	0.806047266074	-0.651595016068
38	1.45753887813	0.351894269306	-1.10564460883
564	1.4514606758	0.96422032051	-0.487240355293
391	1.43324042404	1.43324042404	0.0
432	1.4222973768	1.40896830544	-0.0133290713612
374	1.41357459247	1.2515464233	-0.162028169168
421	1.40992526	0.386775207067	-1.02315005293
33	1.40770923421	0.530866073325	-0.876843160882
307	1.40476848807	0.950126442612	-0.454642045459
151	1.39353023269	0.555600176443	-0.837930056251
398	1.39306465827	0.722801565881	-0.670263092391
475	1.39232363397	1.32490589129	-0.0674177426751
105	1.39002971257	0.949545280745	-0.440484431821
544	1.38984284981	1.36856022083	-0.0212826289773
369	1.38295537069	0.42534413917	-0.957611231516
466	1.37645449899	0.367821287427	-1.00863321157
45	1.36966582131	0.626015171343	-0.743650649962
284	1.35198095265	1.35198095265	0.0
380	1.34741777372	1.00396216885	-0.34345560487
559	1.3465760007	0.801517409109	-0.54505859159
48	1.34088556742	0.0	-1.34088556742
85	1.33762365858	0.261688800052	-1.07593485853
18	1.33262940107	1.0731138193	-0.259515581774
485	1.33165233699	0.521979505187	-0.809672831804
10	1.33014488161	0.0	-1.33014488161
124	1.31480543429	0.448120965262	-0.866684469023
311	1.2923523133	0.0	-1.2923523133
352	1.28559962305	1.28559962305	0.0
54	1.2848391869	0.482122370355	-0.802716816548
516	1.27049358935	0.898316186891	-0.372177402464
333	1.2585721836	1.2585721836	0.0
267	1.25570664208	0.684470428214	-0.571236213865
357	1.22220880165	1.22220880165	0.0
532	1.22182879582	0.501588245981	-0.72024054984
22	1.21835784596	0.906375951576	-0.311981894383
373	1.21101032027	0.804367419607	-0.40664290066
322	1.20676361313	0.701883010888	-0.50488060224
342	1.20280929817	1.20280929817	0.0
309	1.19982525801	0.441482506749	-0.758342751256
393	1.19826536243	0.821418053222	-0.376847309204
258	1.19217514525	0.0	-1.19217514525
55	1.1739807545	1.04390954895	-0.130071205555
109	1.17296662521	0.440930963204	-0.732035662002
269	1.16871319334	0.0	-1.16871319334
455	1.1551332135	0.173673189634	-0.981460023864
395	1.14738212376	0.0	-1.14738212376
72	1.14570051367	1.07433113745	-0.0713693762167
93	1.13982246254	0.0	-1.13982246254
291	1.13423983555	0.67868178087	-0.455558054682
214	1.12662001789	0.282875118593	-0.8437448993
338	1.10089164915	0.688465099311	-0.412426549836
262	1.10048446437	0.811098135921	-0.289386328449
441	1.08245564479	0.953441703614	-0.129013941172
492	1.08044509085	0.0	-1.08044509085
350	1.06779954242	0.0	-1.06779954242
25	1.06410409227	0.675023190755	-0.389080901512
174	1.06387129745	0.975796076556	-0.0880752208979
256	1.0634965714	0.262676571018	-0.80082000038
149	1.06084566165	0.393830231598	-0.667015430048
446	1.05640590121	1.03223242143	-0.0241734797792
399	1.0537161725	0.826476072007	-0.22724010049
296	1.0522337625	0.546756040924	-0.505477721579
110	1.05097418029	0.271250946488	-0.779723233807
84	1.04454988122	0.693473013927	-0.351076867298
192	1.04197799077	0.193399930628	-0.848578060139
43	1.02248272906	0.601611748456	-0.420870980601
323	1.01912469016	0.731920189657	-0.287204500506
39	1.01655578316	0.214231909148	-0.802323874016
402	1.01106639438	0.966575566578	-0.0444908278001
246	1.0038015475	0.0537542925893	-0.950047254906
204	1.00312929631	0.0	-1.00312929631
450	1.00286618841	0.0	-1.00286618841
152	0.998615508539	0.334064147578	-0.664551360961
263	0.998130526312	0.0731246467093	-0.925005879603
355	0.98357484735	0.98357484735	0.0
433	0.970548210607	0.566492872153	-0.404055338454
121	0.969976090591	0.862805873905	-0.107170216686
16	0.954670318669	0.688167698649	-0.26650262002
556	0.947445472579	0.056840553731	-0.890604918848
26	0.937753610924	0.13204967372	-0.805703937204
417	0.934258852992	0.625758601698	-0.308500251294
17	0.928267772294	0.614013510738	-0.314254261555
207	0.912125660541	0.0	-0.912125660541
117	0.910110373178	0.0449624218174	-0.865147951361
36	0.90876075906	0.289504516614	-0.619256242446
15	0.905369028522	0.0	-0.905369028522
362	0.897496918271	0.0	-0.897496918271
29	0.892081455694	0.892081455694	0.0
82	0.886637942551	0.713715059932	-0.172922882619
377	0.882682164513	0.0	-0.882682164513
270	0.864579741977	0.34333834602	-0.521241395957
530	0.863934922403	0.0	-0.863934922403
61	0.858046847627	0.410497458625	-0.447549389002
448	0.857392126988	0.357558596699	-0.49983353029
250	0.850982575348	0.0711879201134	-0.779794655235
484	0.849928299537	0.849928299537	0.0
195	0.847994580891	0.351579556873	-0.496415024018
457	0.847820714811	0.0	-0.847820714811
310	0.844297321841	0.580855158943	-0.263442162898
249	0.836242449588	0.836242449588	0.0
31	0.83015747516	0.385642707711	-0.444514767449
325	0.830091712907	0.769593410376	-0.0604983025307
56	0.826257342585	0.826257342585	0.0
426	0.820945022345	0.535647682337	-0.285297340008
334	0.819424247503	0.429682906967	-0.389741340536
434	0.812606973065	0.808917111107	-0.0036898619582
331	0.810588347582	0.549245386907	-0.261342960675
308	0.810121821233	0.229335072147	-0.580786749086
252	0.805856370305	0.237858108537	-0.567998261769
297	0.802130684471	0.386939838917	-0.415190845554
70	0.791193406325	0.791193406325	0.0
30	0.789780161853	0.597552961978	-0.192227199875
495	0.789085567429	0.362997291192	-0.426088276237
245	0.788762063164	0.429747112287	-0.359014950876
453	0.782877160603	0.0	-0.782877160603
193	0.779166532426	0.596071900065	-0.183094632361
353	0.778657685924	0.0	-0.778657685924
166	0.776725745456	0.234543556948	-0.542182188508
198	0.776135922229	0.776135922229	0.0
437	0.772836816333	0.0	-0.772836816333
34	0.765575612711	0.251828585498	-0.513747027213
394	0.758638537642	0.758638537642	0.0
264	0.742441332682	0.382359287858	-0.360082044825
20	0.742041525892	0.0	-0.742041525892
243	0.740717538371	0.0	-0.740717538371
131	0.725177568132	0.523869083535	-0.201308484597
419	0.708160063723	0.708160063723	0.0
469	0.700238829104	0.406482325784	-0.29375650332
547	0.690922280822	0.562179691431	-0.128742589391
343	0.675702740024	0.675702740024	0.0
67	0.672108196589	0.145865929586	-0.526242267003
505	0.668848836946	0.61205245	-0.0567963869464
348	0.649786928731	0.0	-0.649786928731
424	0.647017276969	0.279229596913	-0.367787680056
336	0.645424249266	0.032656608316	-0.61276764095
44	0.639762754309	0.00291892648353	-0.636843827826
317	0.635039208545	0.635039208545	0.0
167	0.629008415018	0.0	-0.629008415018
363	0.628938119505	0.244303610603	-0.384634508902
423	0.62768592303	0.0	-0.62768592303
142	0.619755123971	0.415520610974	-0.204234512998
496	0.610491137404	0.610491137404	0.0
266	0.607132835329	0.447862074068	-0.159270761261
473	0.606773111521	0.0761140574045	-0.530659054117
483	0.605225044698	0.0	-0.605225044698
413	0.605060384806	0.0	-0.605060384806
259	0.600747205786	0.512331674319	-0.0884155314677
387	0.597793044338	0.0408111135681	-0.55698193077
438	0.595906369125	0.0	-0.595906369125
293	0.595753995094	0.490855588531	-0.104898406563
346	0.579189417041	0.329719261812	-0.249470155229
203	0.574076881885	0.574076881885	0.0
480	0.5698398352	0.449917231347	-0.119922603853
49	0.565644847092	0.0	-0.565644847092
444	0.556893561334	0.0713046174451	-0.485588943889
140	0.550529852227	0.550529852227	0.0
447	0.545049073169	0.298138984735	-0.246910088434
116	0.542648190437	0.0830533967096	-0.459594793728
79	0.536124945052	0.476903288097	-0.0592216569552
134	0.536033310065	0.0929783856135	-0.443054924452
319	0.532528832241	0.0043891098197	-0.528139722421
487	0.530003006537	0.335405350875	-0.194597655662
431	0.520635788893	0.476627824938	-0.0440079639551
335	0.52039745996	0.52039745996	0.0
35	0.514826180549	0.460948268963	-0.0538779115863
118	0.505328247893	0.0	-0.505328247893
8	0.50453776518	0.370276309558	-0.134261455622
458	0.48508521878	0.219232707567	-0.265852511214
78	0.484994753486	0.230794485179	-0.254200268307
295	0.48154730903	0.48154730903	0.0
454	0.478718033167	0.352697900486	-0.126020132681
41	0.475121674152	0.28789603422	-0.187225639932
196	0.454490067185	0.0	-0.454490067185
354	0.449966839019	0.0	-0.449966839019
28	0.440767044815	0.0429479897481	-0.397819055066
108	0.437306231452	0.208091125306	-0.229215106146
371	0.437304600757	0.437304600757	0.0
242	0.425210445191	0.313934838623	-0.111275606567
546	0.41365311116	0.41365311116	0.0
449	0.403830788184	0.081785624848	-0.322045163336
329	0.386185809574	0.386185809574	0.0
360	0.373634364201	0.373634364201	0.0
327	0.34689415132	0.193179217987	-0.153714933333
500	0.344311690695	0.0	-0.344311690695
58	0.335560242423	0.0	-0.335560242423
416	0.33321303955	0.33321303955	0.0
21	0.329432842061	0.329432842061	0.0
50	0.325441670813	0.0	-0.325441670813
491	0.313047894315	0.0	-0.313047894315
208	0.289479057721	0.289479057721	0.0
40	0.281221304331	0.0717974219512	-0.20942388238
66	0.277580330332	0.269545322552	-0.00803500778003
59	0.275125858273	0.0496454995909	-0.225480358682
160	0.266976905352	0.145799990021	-0.121176915331
107	0.253406690362	0.0952003465088	-0.158206343853
489	0.222064111316	0.116524449565	-0.10553966175
418	0.218421003745	0.016784919976	-0.201636083769
281	0.213098779386	0.0	-0.213098779386
436	0.212503526182	0.204769208783	-0.00773431739958
440	0.209952117923	0.174238464254	-0.035713653669
27	0.20280024595	0.0	-0.20280024595
349	0.192178639197	0.0	-0.192178639197
367	0.153250626368	0.0	-0.153250626368
385	0.138925641364	0.0743739989365	-0.0645516424272
81	0.138392094139	0.0469824892514	-0.0914096048876
24	0.12797216972	0.12797216972	0.0
472	0.108003302697	0.0380937325826	-0.0699095701143
69	0.104755150368	0.0	-0.104755150368
384	0.100077253919	0.100077253919	0.0
161	0.0752613700507	0.00843970204207	-0.0668216680086
379	0.0695677581973	0.0404701765421	-0.0290975816552
215	0.0591374220702	0.0333231047229	-0.0258143173474
181	0.0524026335236	0.0	-0.0524026335236
539	0.0383693229639	0.0383693229639	0.0
328	0.0161071514598	0.0161071514598	0.0
451	6.08651035725e-15	0.0	-6.08651035725e-15
95	3.04325517862e-15	0.0	-3.04325517862e-15
233	0.0	0.0	0.0
247	0.0	0.0	0.0
566	NaN	NaN	NaN
