# Supplementary material for: Complete mapping of viral escape from neutralizing antibodies
Source: PLoS Pathog. 2017 Mar 13;13(3):e1006271. doi: 10.1371/journal.ppat.1006271 (PMC5363992; doi:10.1371/journal.ppat.1006271)
Supplement: S2 File — This ZIP archive contains the computer code to perform the data analysis described in this manuscript. The analysis is performed by the iPython notebook found in the ZIP archive. (ZIP) [file ppat.1006271.s008.zip › S2_File/differential_selections/L1_H17L19_c1_r2_vs_L1_mock_r2_mutdiffsel.txt]

site	wt	mut	diffsel
148	V	S	5.10318791818
153	S	G	4.79384970527
153	S	V	4.70469559554
156	G	S	4.66617078931
146	N	D	4.66485496517
148	V	T	4.61123708211
157	K	S	4.60427998515
153	S	I	4.43768628503
157	K	D	4.40343247192
157	K	L	4.34568550308
157	K	F	4.29595269045
158	S	L	4.2775261468
157	K	I	4.24503368749
153	S	F	4.23956312277
158	S	P	4.18252366715
136	K	A	4.1722099618
158	S	A	4.16444046562
153	S	K	4.143709278
136	K	L	4.09265280913
157	K	E	4.05535595267
171	G	R	4.00836423709
136	K	V	3.97934302788
238	D	E	3.89410780147
158	S	H	3.88949150753
136	K	F	3.87064244226
154	H	D	3.85057909473
136	K	S	3.7950388368
156	G	H	3.79148342455
153	S	T	3.76386121578
507	E	D	3.70430702625
157	K	T	3.6937239112
154	H	L	3.69314654598
156	G	N	3.68688825525
153	S	H	3.67497318069
188	E	Q	3.59888436993
154	H	E	3.5890916793
156	G	A	3.58235457572
157	K	Q	3.55317864184
414	N	S	3.51049020025
136	K	P	3.47174336011
157	K	M	3.42214294575
153	S	Y	3.38508417046
157	K	N	3.33119336823
277	F	H	3.21200234386
157	K	V	3.21055953196
289	H	T	3.19293032286
153	S	P	3.18634371568
136	K	Y	3.1250190153
153	S	W	3.09328375568
136	K	N	3.08372341583
221	N	Y	3.04127383322
153	S	A	3.02401792084
159	S	D	2.96797133654
136	K	T	2.86708502022
157	K	R	2.86487587287
136	K	M	2.86430198378
136	K	D	2.78698944377
238	D	T	2.78558767474
136	K	E	2.7776306537
159	S	E	2.7690106085
338	P	Q	2.76566114742
507	E	P	2.70254398372
157	K	A	2.68286132352
153	S	N	2.66139064804
148	V	I	2.63765859165
153	S	Q	2.63589692251
518	G	A	2.62969180525
158	S	Q	2.62855678597
153	S	M	2.62295557342
526	V	L	2.60191261541
153	S	L	2.60166623711
173	S	H	2.59889567406
202	D	V	2.57187859795
158	S	N	2.53032184615
361	I	K	2.51298279492
47	V	I	2.49984079917
154	H	T	2.46373613365
86	S	H	2.35866987776
381	Q	L	2.30996417808
381	Q	K	2.27927459052
157	K	G	2.27460987624
75	T	I	2.27435314842
158	S	M	2.21941459755
359	G	V	2.17817810774
150	V	W	2.1568740495
105	G	V	2.15646316551
156	G	M	2.1493621054
286	A	K	2.11225441008
157	K	Y	2.10785164825
278	E	D	2.10726986014
136	K	H	2.10523208855
202	D	A	2.09718761316
111	D	S	2.09613535946
150	V	F	2.0951928292
544	V	F	2.09111831489
68	Q	R	2.0864886151
158	S	G	2.06820955255
357	W	C	2.05590526129
111	D	E	2.05271193819
390	G	I	2.05205954033
277	F	L	2.02233860096
498	G	V	2.01883955486
550	S	I	1.98069142075
337	I	Q	1.97108709361
275	R	I	1.96966583968
122	L	M	1.94463163683
368	H	K	1.94459800731
140	W	C	1.94453641609
47	V	F	1.9343565854
2	K	S	1.91566491567
276	G	S	1.9112451441
14	A	R	1.8913412247
155	R	E	1.88484677971
141	P	L	1.88283333569
158	S	R	1.86704379182
347	G	V	1.85679627012
277	F	Y	1.85245536503
188	E	S	1.84182077875
158	S	I	1.84126434605
155	R	M	1.84012077973
153	S	R	1.83962231217
89	P	D	1.83845350133
386	N	H	1.83520622054
548	A	S	1.83269179698
137	E	S	1.81078696667
136	K	G	1.80885865221
279	S	P	1.80330329391
179	N	S	1.80078031944
558	S	F	1.8001511781
155	R	Q	1.79332450601
156	G	E	1.79280850324
106	A	S	1.77084655904
128	L	Y	1.76191719835
100	P	R	1.76141683516
187	K	R	1.76011967759
179	N	L	1.7566882759
294	K	T	1.75048968964
366	G	V	1.74810933217
262	G	V	1.74487487053
157	K	H	1.73528796764
221	N	F	1.73141361551
541	V	L	1.72065114811
449	R	K	1.71869184411
115	Y	R	1.71188902312
201	S	I	1.70733487783
155	R	D	1.69495906518
552	W	C	1.68924463064
287	S	Q	1.68897508368
554	C	F	1.68841430494
155	R	S	1.67666031699
154	H	Q	1.66414597256
529	I	S	1.65751660158
329	R	S	1.65659097745
524	M	T	1.65645802735
287	S	A	1.64659103308
106	A	T	1.63766287759
370	Q	L	1.63548989012
350	A	S	1.63404529897
172	D	Y	1.63228830921
410	G	C	1.63007745685
211	G	L	1.62735709354
123	S	G	1.62268435408
561	C	F	1.61893104419
155	R	G	1.60512154078
278	E	W	1.59184015488
180	S	V	1.58841402723
171	G	S	1.58342697352
519	V	A	1.58297102236
316	I	L	1.57940315048
467	S	A	1.57745101907
87	L	I	1.5761805552
179	N	T	1.57565697933
66	P	T	1.56998833953
77	W	C	1.56389803247
499	T	A	1.55985746079
179	N	C	1.55826679639
3	A	E	1.54856002833
244	N	F	1.54441576263
26	A	S	1.53707067799
76	G	V	1.52965788951
517	D	E	1.52858539509
550	S	N	1.52075663615
227	T	A	1.51539072609
410	G	V	1.51409088195
415	N	V	1.50261295789
136	K	W	1.49403605736
80	G	V	1.48915410532
455	D	A	1.48870777704
184	N	H	1.47749540448
165	L	V	1.47479989218
452	D	Y	1.47460195067
141	P	H	1.46951204185
62	K	N	1.46946012476
218	A	T	1.46889041172
376	G	V	1.46863969482
224	R	S	1.46340999752
231	A	V	1.46311238255
63	G	V	1.46167664174
119	R	V	1.46112136743
194	G	V	1.46051629221
379	A	S	1.45847583463
136	K	Q	1.45297789355
560	Q	H	1.45090484741
159	S	T	1.44547242128
215	V	I	1.44379101284
35	T	I	1.43453900282
169	K	T	1.43405003311
370	Q	H	1.43362524135
144	T	K	1.43260510201
138	S	I	1.43149746786
291	C	F	1.43092383968
309	Q	H	1.42852245227
89	P	E	1.42682507667
517	D	A	1.42422760786
253	G	R	1.42174332814
184	N	R	1.42163919984
156	G	K	1.42108822636
16	D	Y	1.41617706479
242	R	S	1.40411449874
195	V	L	1.38940541686
230	I	L	1.38772650727
364	W	C	1.38637975354
2	K	M	1.38215071515
412	E	V	1.38173795454
299	Q	D	1.38078015913
195	V	F	1.37996748077
154	H	C	1.37646218919
397	S	A	1.37178678911
68	Q	S	1.37168332742
370	Q	V	1.36522523741
486	K	E	1.36410579382
356	G	V	1.3607609611
202	D	T	1.35553396684
404	T	P	1.35529848686
186	G	L	1.34869427996
294	K	H	1.34828805815
315	T	K	1.34681453449
138	S	T	1.33265911274
153	S	C	1.3320492706
299	Q	T	1.32503896805
374	G	V	1.3230004337
2	K	R	1.32287109563
476	I	N	1.32274647152
486	K	L	1.32148487962
460	N	E	1.31671044845
96	I	L	1.31652348871
286	A	T	1.31490377085
526	V	S	1.31338590865
169	K	N	1.30757390733
343	R	K	1.30385176234
178	T	S	1.30339104825
277	F	Q	1.30009629548
220	S	V	1.29824527975
272	A	S	1.2957738962
251	E	P	1.29387091882
182	V	L	1.29271150956
110	G	V	1.28230067929
209	S	V	1.27865516883
286	A	V	1.26400297021
135	P	H	1.26319530529
162	R	N	1.25951774436
156	G	L	1.2586347488
104	N	E	1.25457387191
124	S	L	1.25082939552
119	R	M	1.24808567373
90	A	V	1.23939692086
285	N	T	1.23781030081
202	D	Y	1.23352716923
314	V	Q	1.23175519728
191	V	I	1.23169304787
72	C	F	1.22859740633
173	S	L	1.22493787546
336	N	K	1.2237534977
351	G	V	1.22259336097
482	E	L	1.22198701165
421	E	K	1.22009088443
186	G	V	1.21964512289
344	G	V	1.21943556533
101	N	R	1.21529200545
158	S	T	1.21025373103
514	E	K	1.20515495715
530	L	M	1.20441562713
111	D	Y	1.2033209536
290	E	D	1.20258509952
232	A	R	1.20244050573
382	K	P	1.19916082878
194	G	D	1.1967845023
403	N	K	1.19541371756
304	S	I	1.19280993091
520	K	R	1.19228396397
538	S	I	1.19092834376
182	V	Y	1.18900009602
49	L	M	1.18011684738
120	E	D	1.1800724058
503	P	S	1.17994103478
392	T	K	1.17612727665
299	Q	L	1.17597536687
522	E	G	1.17590864659
90	A	P	1.17381710081
268	W	G	1.17209155482
7	V	F	1.17009295035
213	A	S	1.16490761623
380	D	Y	1.16307076323
206	S	V	1.16198057531
325	S	I	1.15789397204
205	Q	R	1.15302486047
211	G	P	1.15139469846
419	R	S	1.15091126012
154	H	S	1.15088376069
135	P	S	1.14752301037
182	V	I	1.145477092
180	S	Y	1.13205621452
23	G	C	1.13197535131
268	W	C	1.13033251849
393	N	T	1.12920504235
390	G	L	1.12358890746
476	I	S	1.12307335023
148	V	L	1.12053601226
103	E	G	1.12033435097
159	S	I	1.11773721587
147	G	V	1.10964011183
129	E	K	1.10795021319
274	S	L	1.10702925316
52	D	Y	1.1062433872
107	C	S	1.10384041574
382	K	R	1.10016583256
182	V	R	1.09661749295
173	S	T	1.0953287852
326	T	E	1.09519620718
456	L	S	1.0931491624
279	S	Y	1.09202440635
5	L	A	1.09024351539
409	V	A	1.08914886708
315	T	A	1.08285536752
251	E	D	1.08079983048
383	S	I	1.08001537847
191	V	L	1.07968429426
100	P	S	1.07903918656
346	F	L	1.07872421994
489	N	S	1.07781017448
280	G	V	1.07737607249
560	Q	K	1.07547332048
391	I	V	1.0719225049
171	G	T	1.06981358882
471	N	Q	1.06858560263
145	F	L	1.06842737858
259	E	K	1.06455454638
319	C	F	1.06146171989
531	A	S	1.0612831901
474	K	R	1.06047338387
205	Q	H	1.05999819218
236	V	R	1.05803977759
186	G	R	1.05405728729
381	Q	H	1.05354304363
460	N	R	1.05154228444
135	P	T	1.05044622573
300	G	V	1.0495419688
61	L	F	1.04781423352
513	R	S	1.04562665449
324	R	S	1.04438655455
156	G	V	1.04188469443
363	G	V	1.03860467231
538	S	A	1.03678829372
286	A	I	1.03629070008
130	R	K	1.03521756467
555	S	L	1.03456979325
89	P	N	1.03271270597
126	S	G	1.03249806943
331	V	F	1.03123515872
378	A	C	1.03024170125
294	K	N	1.02893748284
69	L	F	1.02536819454
324	R	M	1.02374512637
123	S	I	1.02146120155
499	T	I	1.01945923958
386	N	S	1.01831115897
362	D	Y	1.017911248
6	L	I	1.01282077241
376	G	C	1.01113681269
145	F	Y	1.0098456569
118	L	M	1.00880746172
480	C	F	1.00499813985
371	N	S	1.00453173148
294	K	Q	1.00246864804
23	G	V	1.00164697025
223	N	D	1.00030710536
388	I	T	0.997039589649
525	G	W	0.996843789944
419	R	K	0.99602669039
314	V	F	0.995378759777
171	G	A	0.992457136208
278	E	Y	0.990623469584
452	D	N	0.987608941602
382	K	I	0.987409548371
156	G	Q	0.987364311179
253	G	V	0.98308183265
2	K	H	0.982601598585
164	L	F	0.980141406514
494	S	I	0.979975583499
259	E	D	0.979634259339
211	G	R	0.979273544712
520	K	S	0.978568938501
460	N	K	0.972058219892
178	T	N	0.971198113803
159	S	A	0.969655090622
511	L	F	0.969583408322
7	V	L	0.9694662018
553	M	S	0.968530175515
86	S	N	0.966189458659
53	S	E	0.96496953897
255	T	Y	0.964366827898
103	E	Q	0.961497844966
494	S	C	0.959709676717
223	N	G	0.958941509754
311	I	V	0.956405542261
38	E	D	0.95618535106
303	N	S	0.955025002142
307	P	H	0.952643736373
412	E	C	0.952543614167
535	T	N	0.951058386157
125	V	C	0.950587976522
157	K	P	0.949200814964
410	G	S	0.947123421485
92	S	P	0.94652039671
432	L	V	0.946234222269
145	F	S	0.943071017219
555	S	Q	0.941733264598
269	Y	H	0.939623279257
518	G	F	0.939375465057
114	D	L	0.938776433008
436	T	K	0.937974787681
520	K	N	0.937847167112
197	H	Q	0.936539270361
467	S	N	0.936070474287
114	D	A	0.935872335245
211	G	V	0.933827999928
89	P	Y	0.933238025308
198	P	T	0.932293783371
383	S	A	0.930533455774
513	R	K	0.928582284028
155	R	Y	0.924360158408
278	E	R	0.922794906915
542	L	I	0.915537421426
21	C	F	0.909802142657
330	M	I	0.909721962561
387	A	S	0.908934221768
283	T	I	0.90860209369
518	G	M	0.908210849889
137	E	P	0.90224831167
353	I	V	0.899376708183
151	S	L	0.898918740385
226	F	S	0.898316886067
556	N	K	0.894608522422
152	C	F	0.894556432009
18	D	G	0.89444304028
141	P	G	0.893300352097
292	N	T	0.893026988395
162	R	S	0.892820949917
180	S	R	0.891827339461
156	G	T	0.889577748155
170	K	L	0.888912513991
521	L	E	0.887398584909
522	E	T	0.886765308445
512	N	V	0.88648479864
185	K	E	0.886260957053
61	L	M	0.884293360857
298	P	L	0.883025553967
552	W	G	0.881497488896
93	W	C	0.880237013315
323	V	I	0.879657049707
119	R	S	0.878094987074
277	F	A	0.876057067957
54	H	Q	0.875948376451
459	K	N	0.875121466103
474	K	I	0.871639417843
491	C	F	0.870967458967
2	K	P	0.867724755573
560	Q	S	0.86714379624
470	K	T	0.866223299512
211	G	D	0.86324228191
408	A	V	0.862971487819
310	N	K	0.861955612228
395	V	L	0.860983718957
101	N	L	0.860802734522
205	Q	A	0.859230020401
286	A	H	0.857191847986
564	C	F	0.856114043831
389	N	H	0.854321203232
562	R	T	0.853966382331
180	S	A	0.853116304628
103	E	S	0.85310461928
2	K	Q	0.852477273884
161	Y	F	0.852186619813
309	Q	K	0.851805571483
154	H	I	0.849322683608
277	F	V	0.848042013735
159	S	R	0.846435087494
386	N	A	0.845511230572
82	P	T	0.844421855646
200	S	I	0.84432780152
197	H	Y	0.843759714742
176	K	R	0.84220967174
89	P	L	0.840114782885
354	E	V	0.838134909128
311	I	R	0.836967762799
307	P	D	0.836557370982
154	H	Y	0.834213279056
45	H	Q	0.829229348259
396	N	K	0.827130847547
183	N	D	0.827128788921
518	G	S	0.826423842086
519	V	L	0.825882111661
190	L	P	0.825655175622
511	L	I	0.823737451121
139	S	L	0.820449324253
312	H	Q	0.818792136327
230	I	V	0.818659302385
225	R	I	0.818072706623
314	V	S	0.817953644335
17	A	S	0.817700335686
252	P	A	0.817108762697
388	I	L	0.817100178187
84	C	Y	0.816863856491
487	C	F	0.814666266402
60	K	H	0.813860171015
315	T	S	0.813047764034
14	A	D	0.81284293122
291	C	S	0.812098434907
201	S	R	0.809313121679
548	A	V	0.808346736351
244	N	R	0.80653372195
373	Q	K	0.806028229195
207	L	I	0.806000774906
197	H	N	0.805585709136
275	R	G	0.805191124087
298	P	H	0.804685008355
379	A	E	0.803716811623
427	V	S	0.802200568717
517	D	Y	0.799610023461
380	D	G	0.796439085991
260	A	S	0.795637423508
224	R	A	0.794857411535
206	S	D	0.794782142161
229	E	L	0.790249435657
122	L	F	0.785298046666
412	E	R	0.784746916506
240	H	Q	0.782831467673
236	V	L	0.782406490588
185	K	N	0.780843475799
187	K	Q	0.779873808863
425	K	R	0.778711967585
283	T	A	0.775690364487
323	V	F	0.774771893585
156	G	R	0.774123582777
292	N	Y	0.773626772107
98	E	K	0.770667267846
170	K	R	0.768175246074
513	R	M	0.766234368608
522	E	K	0.765937694026
220	S	W	0.765707295527
314	V	R	0.764465586914
548	A	P	0.764104601769
340	I	R	0.761844015382
490	E	A	0.761548248236
421	E	G	0.760492372008
302	I	L	0.76012366947
52	D	S	0.760094413849
482	E	A	0.759061486186
206	S	G	0.758705074396
463	E	K	0.756883250766
370	Q	M	0.755124980514
248	T	V	0.754882223856
53	S	R	0.754652559459
140	W	Y	0.754067083989
409	V	Y	0.753247485923
270	A	D	0.751166341613
89	P	H	0.750700032647
413	F	L	0.749920226877
363	G	E	0.749810141108
205	Q	S	0.747981747933
248	T	L	0.746774010051
437	Y	H	0.746187907832
354	E	D	0.745864404496
525	G	V	0.745406506593
283	T	N	0.745317508272
88	L	I	0.7450263704
237	R	H	0.743765795461
524	M	I	0.743395646127
339	S	Q	0.74326701343
125	V	L	0.742627373691
193	W	R	0.742543165094
136	K	I	0.742257903824
480	C	Y	0.74076074525
229	E	T	0.737411928148
71	K	L	0.736469249653
512	N	Y	0.736402491238
168	T	K	0.736288063387
41	V	M	0.735724346523
209	S	L	0.735331817773
171	G	V	0.735004865678
282	I	F	0.733388546445
389	N	K	0.731621042305
111	D	V	0.731426127669
172	D	I	0.731144793999
318	E	S	0.730484072921
306	L	H	0.729914108132
244	N	V	0.729135460085
553	M	I	0.728754586977
241	G	R	0.726715106173
166	W	C	0.726364271046
271	F	L	0.726152369285
266	A	V	0.722056827652
255	T	I	0.722054733049
4	K	P	0.721952198653
60	K	T	0.72122810255
299	Q	C	0.720311657605
214	Y	S	0.719112106352
272	A	K	0.718931265431
262	G	C	0.718590440544
465	V	I	0.718371009295
26	A	E	0.717990932442
238	D	Y	0.716771115553
563	I	M	0.716503948339
339	S	F	0.716307488936
539	S	L	0.716020901274
74	I	V	0.715944724779
515	K	N	0.715371994573
121	Q	K	0.714664522802
106	A	L	0.713942329866
188	E	P	0.71322793909
318	E	K	0.711482703387
188	E	A	0.708906353017
100	P	L	0.708599343673
288	M	S	0.706388659965
87	L	M	0.704639617589
232	A	P	0.702484635097
300	G	R	0.701768791619
385	Q	K	0.699362026366
114	D	E	0.698781010108
305	N	S	0.698515619499
179	N	V	0.69842619348
258	F	L	0.698039228816
220	S	R	0.697472059172
415	N	K	0.69698310648
520	K	G	0.696322496019
141	P	A	0.696153463131
358	T	L	0.696019873399
251	E	G	0.694565094067
266	A	S	0.692973101631
99	T	S	0.692668203166
78	L	I	0.692542458111
374	G	E	0.689669063296
30	T	N	0.689460148956
138	S	V	0.683732352476
43	V	L	0.683525121744
412	E	K	0.683518155199
402	M	L	0.682996207123
99	T	L	0.678971123212
238	D	G	0.67862341658
313	P	Q	0.675196761007
159	S	N	0.673694419329
307	P	T	0.672086735079
154	H	P	0.670303164712
441	L	F	0.669560665341
548	A	G	0.666568226336
390	G	K	0.665282367763
240	H	N	0.661668532969
244	N	L	0.661549205714
433	D	E	0.661323068142
291	C	Y	0.661126238127
172	D	T	0.660700658779
73	N	A	0.660018819217
2	K	T	0.65602892761
25	H	N	0.655714361924
562	R	I	0.655633835151
463	E	L	0.651770961022
254	D	H	0.650795183922
177	L	T	0.649968174019
113	I	T	0.649833926126
181	Y	S	0.649825995179
96	I	V	0.648945294831
436	T	A	0.647836742962
84	C	F	0.645275740847
295	C	Y	0.644931992465
180	S	E	0.644777982699
81	N	D	0.642889664691
407	T	K	0.642742429204
347	G	E	0.642653515455
296	Q	K	0.641448046514
91	R	Y	0.640830733438
189	V	F	0.640824803128
497	N	H	0.63921463635
182	V	S	0.638423140027
394	K	N	0.638421106339
445	L	M	0.637622188149
343	R	I	0.637456475192
99	T	A	0.636954246335
488	D	E	0.635321892985
495	V	L	0.635043078552
243	M	L	0.631185024851
418	K	E	0.630508849991
106	A	E	0.630468902352
462	Y	C	0.630432791741
268	W	A	0.629513597761
339	S	T	0.62904407465
372	E	S	0.628656727745
517	D	G	0.626354474484
101	N	H	0.626239675533
252	P	S	0.626053440863
51	E	T	0.625731371467
429	D	Y	0.625423521862
264	L	I	0.625359624704
537	A	S	0.625107763701
165	L	A	0.625015022748
528	Q	H	0.624748055333
548	A	E	0.624610482798
435	W	C	0.623220027503
65	A	P	0.621536202952
456	L	I	0.61654853378
176	K	N	0.616353979446
123	S	L	0.615680550248
408	A	S	0.614468448837
306	L	R	0.613282857129
32	T	I	0.612791378009
27	N	K	0.612024161798
243	M	V	0.611890926678
317	G	V	0.611579960172
485	H	Y	0.611138197045
334	L	I	0.609151356806
103	E	K	0.607106892667
4	K	H	0.606307259388
243	M	R	0.605595901985
194	G	C	0.605221032958
261	T	D	0.60440081029
247	W	C	0.603127002384
467	S	R	0.60250282194
531	A	L	0.60048099565
9	L	V	0.595645158216
89	P	T	0.594275629627
143	H	D	0.593813259467
144	T	P	0.593222840328
100	P	W	0.592715870964
361	I	W	0.592707828988
11	A	F	0.592435722518
428	D	N	0.590870338165
19	T	H	0.590744781516
301	A	S	0.590467385665
192	L	I	0.590270297873
474	K	Y	0.588193106201
87	L	P	0.585275398045
200	S	H	0.585095410187
540	L	M	0.583396263711
480	C	G	0.582140307451
282	I	M	0.581160013044
2	K	Y	0.580253588595
217	V	I	0.580163639
405	Q	G	0.579839133897
251	E	N	0.579033838384
5	L	P	0.578773058559
318	E	M	0.578704178106
288	M	Y	0.573836480267
269	Y	C	0.573772833778
298	P	T	0.572883093068
559	L	S	0.57097273663
557	G	W	0.570210408661
411	K	A	0.57011304452
170	K	G	0.56974158692
495	V	A	0.569487246443
262	G	S	0.569130120732
359	G	E	0.568879678747
340	I	Q	0.568678478796
321	K	R	0.568649724238
135	P	K	0.567123010076
317	G	E	0.566668286719
171	G	M	0.566229138027
149	T	P	0.561853040202
64	I	Q	0.561608029259
68	Q	K	0.560498768825
52	D	N	0.560193675364
31	D	N	0.558874503932
11	A	E	0.558739473076
158	S	D	0.557936552919
248	T	A	0.557923526221
168	T	R	0.556948167141
430	G	V	0.556158776067
86	S	D	0.555002860198
355	G	E	0.554290886346
298	P	S	0.55413038388
167	L	M	0.553810753205
31	D	Y	0.553369697077
37	L	S	0.552756148777
50	L	F	0.550228390384
193	W	F	0.549965272912
21	C	Y	0.549618632814
281	I	F	0.549400670588
373	Q	D	0.549383421977
73	N	S	0.549343022687
354	E	K	0.549150416749
70	G	L	0.548614222119
347	G	S	0.54776765708
515	K	V	0.546642222359
388	I	V	0.546388241878
565	I	T	0.546059820887
337	I	L	0.545987487041
159	S	C	0.545746845018
33	V	F	0.544678206145
442	L	V	0.544468832421
287	S	P	0.544210296806
14	A	T	0.543717486845
230	I	T	0.543578223625
218	A	E	0.543409095321
378	A	E	0.543358050111
383	S	C	0.543206143312
276	G	W	0.542969369599
215	V	F	0.542906799096
564	C	R	0.542817534511
289	H	Y	0.542253559279
373	Q	F	0.54134825124
524	M	P	0.541237667923
142	N	K	0.540444395429
306	L	I	0.540354320189
83	E	Y	0.539527677135
318	E	H	0.53946439214
90	A	G	0.539398330813
544	V	I	0.538778559174
4	K	T	0.538632124681
44	T	A	0.538432520966
337	I	N	0.537585127563
368	H	A	0.537363631815
65	A	G	0.536818323779
320	P	T	0.535958773187
1	M	R	0.535902775017
238	D	A	0.534758166381
18	D	N	0.534754771963
107	C	F	0.53409678083
472	N	D	0.533526115507
183	N	K	0.532736678933
40	N	T	0.530186132672
335	R	I	0.529993607664
473	A	S	0.529461112806
326	T	N	0.529185511597
274	S	I	0.528612361187
141	P	R	0.528228622849
211	G	S	0.527771526563
6	L	M	0.527452242543
467	S	I	0.526756230669
97	V	L	0.525246150377
224	R	M	0.523430218565
199	S	P	0.522515173552
51	E	G	0.522419854984
397	S	Y	0.521518865477
404	T	I	0.519386921224
62	K	F	0.518909332374
250	L	I	0.518896898718
116	E	G	0.51837857015
477	G	V	0.513486540333
294	K	R	0.513432388561
277	F	I	0.513368903459
165	L	F	0.512579480376
261	T	N	0.511329245049
512	N	K	0.510539161903
54	H	N	0.507907643046
155	R	I	0.507284905059
561	C	R	0.506640197809
288	M	I	0.506597208602
430	G	E	0.506117982021
396	N	S	0.505386808007
540	L	A	0.504992439057
523	S	R	0.504886864996
555	S	Y	0.504324992678
14	A	S	0.503873666947
185	K	L	0.503748316152
333	G	R	0.50270357171
400	E	D	0.498736225866
543	L	T	0.498619139477
111	D	N	0.497726171396
85	D	E	0.4975039659
294	K	F	0.497291947905
86	S	L	0.497211477898
128	L	S	0.49681008643
277	F	K	0.496759752571
412	E	I	0.496311478365
458	V	S	0.495992471773
348	A	T	0.495887718957
14	A	V	0.495589135843
104	N	A	0.495490841141
312	H	S	0.494450775377
455	D	E	0.489718237353
273	L	A	0.488922760558
525	G	E	0.486687374444
334	L	P	0.486460022016
136	K	R	0.48619351256
369	H	N	0.485583655389
439	A	T	0.485299532219
344	G	C	0.484398018048
437	Y	C	0.484040792441
188	E	R	0.483052818722
334	L	V	0.481135600681
260	A	E	0.480010035615
492	M	I	0.475901157227
111	D	H	0.475896453081
246	Y	L	0.473854908593
405	Q	K	0.473475939909
277	F	P	0.472755877866
556	N	R	0.471457312597
555	S	V	0.47062144027
266	A	E	0.470194997454
89	P	A	0.468463077065
201	S	P	0.467399400184
82	P	S	0.466970526531
280	G	R	0.466880864086
203	E	D	0.46681911034
94	S	F	0.465541509618
107	C	W	0.464440953251
19	T	L	0.464415175307
150	V	Q	0.463710755979
45	H	N	0.463336254598
65	A	D	0.462755751466
279	S	F	0.462433730947
8	L	F	0.461627810526
93	W	R	0.461211312571
127	S	L	0.460815003285
504	K	E	0.460400869878
112	L	V	0.459420048133
126	S	P	0.459255575789
155	R	L	0.458180025897
276	G	D	0.457824422754
193	W	C	0.457781202259
101	N	T	0.457471612177
91	R	W	0.456232725554
46	S	Y	0.455997686549
369	H	F	0.455317775817
205	Q	K	0.455123170256
392	T	R	0.454375423122
403	N	D	0.453720362343
86	S	P	0.453604421853
449	R	S	0.453400495527
550	S	C	0.452031870552
141	P	T	0.450947451853
191	V	E	0.45031375532
204	Q	K	0.45013076844
514	E	G	0.449564754035
535	T	H	0.449066621432
307	P	L	0.447746751706
124	S	R	0.447060344514
206	S	T	0.446576431689
236	V	K	0.4459502627
53	S	I	0.445549188531
511	L	T	0.444692488931
100	P	M	0.444076261721
45	H	R	0.440629898281
375	S	E	0.440627110447
535	T	I	0.440041789609
356	G	E	0.43981385923
392	T	N	0.439807493016
360	M	I	0.439576648707
374	G	D	0.438887506136
512	N	G	0.438824019204
362	D	V	0.438350420999
549	I	N	0.437578038058
474	K	Q	0.437173987225
318	E	A	0.435807186615
370	Q	I	0.434485450223
531	A	E	0.434291324231
51	E	A	0.434129612745
529	I	T	0.433603425463
96	I	T	0.43287198995
245	Y	T	0.432847936579
101	N	K	0.43278942922
501	D	E	0.432447203292
565	I	V	0.431596632384
151	S	P	0.431431673048
93	W	L	0.430977394065
493	E	S	0.430797444215
50	L	I	0.430778485481
182	V	M	0.430742817744
542	L	T	0.430456094315
63	G	E	0.429728802365
356	G	R	0.429685245258
127	S	P	0.429612732925
154	H	V	0.429499837973
221	N	I	0.429328204237
501	D	T	0.428756344853
285	N	D	0.4286926172
400	E	W	0.428420987893
92	S	I	0.427767209654
194	G	A	0.427743977058
66	P	A	0.426940820068
529	I	H	0.425971147722
517	D	N	0.425753010636
549	I	T	0.425410411686
2	K	L	0.424797942658
78	L	P	0.424779721634
322	Y	H	0.424637267225
288	M	T	0.423590364485
501	D	G	0.422899805338
439	A	L	0.422881171636
3	A	M	0.422873843036
499	T	F	0.422773103033
56	G	E	0.422621550636
170	K	N	0.422364529888
278	E	I	0.422289259619
285	N	S	0.421914882067
518	G	I	0.421411253573
429	D	M	0.420992772274
11	A	L	0.420578287071
285	N	K	0.420339116308
7	V	I	0.420122140518
387	A	D	0.4191183233
223	N	K	0.418493852083
502	Y	S	0.416239788087
483	F	L	0.414317756624
400	E	T	0.413386481412
129	E	A	0.413105865323
515	K	P	0.413053088784
242	R	M	0.412549607112
528	Q	K	0.409970664812
253	G	E	0.409736604243
163	N	K	0.408660823139
274	S	H	0.408142023836
101	N	A	0.408114064682
306	L	S	0.408105642226
98	E	V	0.407900652458
201	S	N	0.407621704134
68	Q	P	0.407109100878
185	K	Y	0.406823456331
282	I	T	0.405298326545
395	V	M	0.405194456559
559	L	F	0.404748894605
48	N	K	0.404693484593
56	G	V	0.404484959062
133	I	T	0.404331290696
490	E	V	0.404146966249
60	K	L	0.402378602119
277	F	E	0.402151838722
497	N	A	0.40091440492
1	M	I	0.398607404216
205	Q	M	0.39857720181
122	L	T	0.39682594705
121	Q	E	0.396715905535
219	S	T	0.396255546308
339	S	A	0.39612560008
252	P	V	0.394860433391
77	W	R	0.394447396614
475	E	V	0.393771421005
112	L	P	0.393394918225
58	L	I	0.393331179251
87	L	T	0.389848026713
241	G	V	0.389756448469
113	I	M	0.389441201902
288	M	P	0.389111812098
563	I	K	0.388051269435
188	E	L	0.386856477563
222	Y	C	0.385828232203
267	P	L	0.385633298679
94	S	Y	0.384974220866
491	C	Y	0.384807397299
212	N	T	0.383686619661
139	S	F	0.383331543509
298	P	A	0.381676066097
372	E	G	0.381275200118
207	L	K	0.380289072255
106	A	P	0.379846890119
358	T	Y	0.37883379603
110	G	E	0.378737452099
92	S	E	0.378688291063
56	G	H	0.378644868573
427	V	L	0.378271490202
488	D	T	0.377868396926
160	F	L	0.377727211541
417	E	K	0.376706036021
64	I	V	0.376693449792
113	I	S	0.376574213653
31	D	E	0.375739339348
534	S	L	0.374882019453
179	N	K	0.374160690265
177	L	F	0.373627182125
545	S	Y	0.373623279856
253	G	M	0.371684193598
286	A	S	0.371659407104
149	T	K	0.371477574983
537	A	D	0.371422052689
290	E	K	0.371177685132
368	H	N	0.368708924752
496	R	K	0.367669960907
211	G	M	0.36670856131
198	P	L	0.366462138955
289	H	V	0.366417927036
251	E	V	0.365796918849
85	D	G	0.364025911832
426	K	R	0.363551575586
562	R	L	0.363237921708
219	S	P	0.363087849182
407	T	R	0.362232631115
92	S	Q	0.361844132662
433	D	Y	0.361505066279
532	I	T	0.361496684935
382	K	Q	0.361445733971
29	S	L	0.361381622506
278	E	S	0.359613323587
350	A	D	0.357578800266
322	Y	F	0.357459960307
67	L	I	0.357053303586
57	K	Y	0.356802047931
452	D	E	0.356739686188
30	T	A	0.35498591582
428	D	M	0.354462978302
197	H	D	0.352373523957
318	E	D	0.352072185656
164	L	I	0.351401213947
177	L	M	0.350212407808
108	Y	C	0.349675784449
312	H	T	0.349433165616
332	T	I	0.349332351104
401	K	Q	0.348260239479
507	E	V	0.348205576585
52	D	E	0.347534769734
78	L	V	0.347336122753
456	L	P	0.346611085334
293	T	K	0.346531869463
158	S	V	0.344110145447
109	P	T	0.344108388678
496	R	I	0.342994653579
43	V	G	0.342244878622
490	E	R	0.341659310389
9	L	F	0.340840630738
460	N	A	0.339413904665
541	V	M	0.338924722207
558	S	Y	0.338391592181
249	L	F	0.338303887383
285	N	L	0.336635844782
494	S	G	0.336235824008
169	K	E	0.335478001356
393	N	Q	0.333509770986
523	S	P	0.33342020311
107	C	G	0.332666884801
538	S	G	0.33249322844
501	D	N	0.33095061061
565	I	L	0.330921165329
470	K	N	0.330661257123
506	S	V	0.330288364669
369	H	Y	0.329825454663
268	W	R	0.329690053575
389	N	R	0.329541051638
333	G	V	0.329330259041
492	M	V	0.328670218625
510	K	Q	0.328133645456
2	K	C	0.328102383376
104	N	R	0.327917958306
167	L	Q	0.32790214281
288	M	V	0.327692508448
517	D	I	0.326433951187
83	E	T	0.32594067424
201	S	Q	0.324864463763
441	L	W	0.324779438757
483	F	S	0.324558308194
493	E	K	0.323677928969
554	C	Y	0.323599314984
495	V	G	0.323428273996
220	S	A	0.322348521857
155	R	W	0.321881899033
414	N	K	0.321470429232
114	D	H	0.321463750083
237	R	I	0.321421086037
290	E	A	0.32086705667
510	K	S	0.320749086049
295	C	F	0.320655469908
187	K	E	0.320380843398
359	G	R	0.320322709604
408	A	I	0.319197430567
415	N	A	0.318946442204
276	G	V	0.318477802347
397	S	P	0.317893120976
439	A	S	0.317557942399
154	H	F	0.316755266502
474	K	L	0.315426984614
347	G	A	0.315363802754
524	M	C	0.315172767271
69	L	W	0.314905401062
380	D	N	0.314020674995
308	F	S	0.311191452099
365	Y	C	0.310509846413
37	L	G	0.310151500529
299	Q	H	0.310144258674
65	A	N	0.309807420146
310	N	S	0.309561872636
123	S	C	0.308890162739
448	E	K	0.308690710728
503	P	A	0.30860891274
495	V	I	0.308584513933
257	I	T	0.308406344436
486	K	N	0.308380652926
456	L	H	0.308267629973
384	T	K	0.307768290598
274	S	T	0.306882253289
456	L	R	0.306827594634
272	A	V	0.306389392413
146	N	K	0.305600573085
436	T	I	0.305492924896
347	G	M	0.304965401064
137	E	A	0.303977540691
128	L	F	0.303726497996
48	N	D	0.302864383709
299	Q	E	0.302793356716
503	P	V	0.301404898221
99	T	P	0.300566316068
286	A	E	0.300378501674
520	K	T	0.300172726944
351	G	S	0.297352002382
296	Q	H	0.297005731314
68	Q	Y	0.2969317945
68	Q	E	0.296634081992
60	K	A	0.296442813044
222	Y	L	0.294474291939
527	Y	E	0.294222423222
474	K	W	0.294070545748
294	K	S	0.294044283939
357	W	L	0.293143315889
292	N	K	0.292623334427
143	H	L	0.292469511487
105	G	R	0.291784923038
87	L	R	0.29064634842
338	P	T	0.289445414326
396	N	H	0.289393590264
190	L	F	0.288930883017
422	N	D	0.288081810406
152	C	R	0.287772112005
460	N	T	0.287600559756
202	D	G	0.286983953679
10	Y	C	0.286559165779
557	G	E	0.285881143901
115	Y	H	0.285784490346
411	K	E	0.285709423099
461	L	M	0.285228947679
407	T	S	0.285141357502
224	R	H	0.285025620836
383	S	R	0.283005627201
20	I	T	0.281989235842
340	I	M	0.280745515578
517	D	S	0.280154192667
244	N	G	0.280013398198
410	G	T	0.277087398578
287	S	D	0.276720627339
470	K	V	0.276115399174
126	S	R	0.2755096978
476	I	M	0.275385090085
498	G	S	0.275153918385
453	F	L	0.274189311651
113	I	R	0.27383359748
57	K	G	0.272872961658
90	A	S	0.272215449994
191	V	A	0.271753574319
492	M	T	0.271194349598
311	I	T	0.270248403415
462	Y	H	0.266921823054
244	N	W	0.266028612881
184	N	A	0.265078990675
286	A	G	0.263978053808
427	V	R	0.26391840374
527	Y	S	0.263565436721
274	S	C	0.262720274386
94	S	G	0.261407628586
270	A	T	0.261167278772
224	R	T	0.260705723596
70	G	E	0.260067847229
426	K	S	0.259228970914
337	I	A	0.258520265766
229	E	A	0.25837433672
86	S	I	0.25723782482
254	D	G	0.256923940184
210	N	S	0.256918280005
372	E	A	0.255815001095
275	R	F	0.254525668121
405	Q	R	0.253776762136
528	Q	P	0.253595296325
216	S	T	0.253559256871
330	M	T	0.253445878082
272	A	E	0.253158664609
49	L	P	0.253154674892
206	S	H	0.252693084174
211	G	N	0.25230131773
28	N	D	0.252253329046
280	G	C	0.25157132312
303	N	K	0.251477667627
91	R	I	0.25144921708
278	E	T	0.251326473269
302	I	R	0.250748161742
15	T	A	0.250284753741
45	H	P	0.248954812017
90	A	E	0.247464117066
103	E	D	0.247302185916
117	E	K	0.247134360374
243	M	K	0.246873402742
417	E	A	0.246752785267
556	N	S	0.246684023139
241	G	W	0.246479468506
346	F	I	0.245784676514
280	G	A	0.245460600654
229	E	K	0.244632085465
508	E	I	0.244591533657
384	T	S	0.243927307836
289	H	A	0.242253014609
397	S	F	0.242067844265
239	Q	K	0.242033776367
462	Y	D	0.240461902998
237	R	K	0.240417947279
554	C	R	0.240321109178
192	L	V	0.239384095781
56	G	R	0.23931396583
362	D	N	0.239186087106
409	V	L	0.238717565672
2	K	N	0.238040543306
62	K	L	0.237959522792
7	V	R	0.237630168244
74	I	F	0.237511179466
17	A	V	0.23717254788
305	N	H	0.235887858831
130	R	I	0.235538081218
325	S	N	0.234244920491
67	L	R	0.233872951191
107	C	R	0.233444919939
515	K	I	0.232429577407
493	E	N	0.232241333373
252	P	H	0.231853691748
175	P	E	0.231778706242
410	G	N	0.231089861955
451	L	M	0.229496501601
461	L	R	0.229345831673
36	I	A	0.229247862747
304	S	N	0.228214555409
444	L	I	0.228072951809
140	W	L	0.227564624227
401	K	E	0.226145032277
429	D	N	0.225450036929
476	I	T	0.225162276151
232	A	G	0.223807290837
492	M	K	0.2233553817
55	N	K	0.222646124851
369	H	I	0.221899858801
207	L	F	0.220625207831
213	A	D	0.219998627533
373	Q	M	0.219567929175
445	L	P	0.218920511558
304	S	R	0.218587926185
555	S	P	0.217209689328
550	S	R	0.215806728714
507	E	S	0.215726890095
197	H	M	0.215671006684
429	D	W	0.21482757619
488	D	G	0.213843151056
308	F	L	0.213524589745
257	I	A	0.212601939802
7	V	T	0.212258101195
254	D	Y	0.210000732027
75	T	N	0.209922451238
565	I	F	0.209557197268
556	N	G	0.209374154944
496	R	V	0.209368593558
481	F	Y	0.209215843703
463	E	D	0.208959233295
196	H	R	0.208172826981
508	E	V	0.208147012465
517	D	K	0.208085798921
521	L	V	0.207866179008
214	Y	A	0.207841617226
461	L	P	0.207563910989
253	G	L	0.207537418766
159	S	M	0.206932952194
278	E	A	0.206855385832
70	G	S	0.206492858869
180	S	F	0.206244719792
251	E	K	0.206105110828
518	G	D	0.204910337381
515	K	S	0.20470591479
165	L	I	0.204646947147
398	V	A	0.204281584617
236	V	F	0.20361317887
189	V	A	0.203510125303
565	I	W	0.20247455446
564	C	Y	0.201897445816
306	L	A	0.20025538416
390	G	S	0.20024539526
440	E	K	0.199661114714
538	S	T	0.198312670365
478	N	S	0.197901669025
465	V	L	0.197592813385
289	H	N	0.19757390443
248	T	N	0.197031000352
235	K	F	0.196971283534
216	S	L	0.196674046899
190	L	I	0.196568953612
563	I	V	0.195730608097
21	C	G	0.195636577828
503	P	L	0.195526573867
32	T	P	0.195413241367
431	F	V	0.195095434173
493	E	A	0.194920336952
173	S	P	0.194766319679
337	I	F	0.194515216147
66	P	R	0.194503033214
38	E	K	0.194438248464
485	H	Q	0.193820195902
438	N	S	0.193074490833
217	V	L	0.1928233252
351	G	C	0.192085744783
400	E	S	0.191708079035
126	S	Y	0.190981124939
92	S	K	0.189991595771
38	E	S	0.189408825217
32	T	N	0.189322472567
386	N	T	0.188860295819
11	A	V	0.188540248106
339	S	R	0.188138434867
523	S	L	0.187875661492
382	K	E	0.18673801434
174	Y	N	0.186430596139
401	K	S	0.186265398818
13	V	T	0.185629638003
217	V	A	0.185612791636
547	G	V	0.185170659691
424	N	D	0.183522610597
312	H	N	0.18303137087
101	N	Y	0.182838417954
435	W	R	0.182376111313
424	N	S	0.181302534382
287	S	T	0.181064231416
510	K	N	0.180072844384
302	I	T	0.179668479552
28	N	S	0.179665623716
113	I	N	0.179658710115
250	L	P	0.178973993718
220	S	P	0.177796621051
139	S	K	0.177048153368
502	Y	G	0.177010698382
278	E	F	0.175931543886
412	E	L	0.174928902968
468	Q	V	0.174902092653
514	E	I	0.174707662932
465	V	A	0.17421372521
8	L	M	0.174130934344
211	G	I	0.173284147303
200	S	C	0.173048054525
344	G	A	0.172824374123
65	A	S	0.172027332732
203	E	K	0.171627561192
65	A	V	0.171504516465
336	N	S	0.171337927068
12	F	Y	0.171193699529
302	I	M	0.171110482763
474	K	V	0.170606870222
508	E	Q	0.170085586086
258	F	R	0.169917893584
115	Y	C	0.169759430876
415	N	I	0.169323017838
139	S	P	0.169308072594
66	P	L	0.169129960281
392	T	A	0.169031738901
227	T	V	0.168468792648
99	T	K	0.168007389774
498	G	A	0.167695157423
34	D	E	0.167273634024
325	S	G	0.167273044812
504	K	L	0.167152217991
320	P	S	0.167079060818
186	G	D	0.165884041354
399	I	T	0.165807670465
164	L	S	0.165541771384
262	G	D	0.165255480469
554	C	S	0.164662014654
510	K	F	0.164596441452
301	A	D	0.164563540767
413	F	I	0.162926270562
337	I	M	0.162719515508
348	A	V	0.162584296255
59	C	F	0.162381257923
405	Q	L	0.16224872883
214	Y	N	0.161810814601
536	V	L	0.160054696896
166	W	R	0.158790297616
547	G	A	0.157749749166
3	A	V	0.157669626702
241	G	E	0.157326142397
132	E	G	0.156893910345
446	E	K	0.156305020327
88	L	H	0.155165985341
430	G	R	0.155109425488
438	N	D	0.155055857024
428	D	L	0.154812922041
339	S	Y	0.154505590364
174	Y	H	0.154157746559
41	V	G	0.154058140657
310	N	D	0.153972368111
526	V	D	0.153616915453
109	P	S	0.153506164304
37	L	I	0.153448670021
490	E	Y	0.152684590441
326	T	R	0.152494537817
68	Q	H	0.152369251769
337	I	R	0.151508769868
335	R	K	0.150904575621
345	L	V	0.149297422152
330	M	V	0.148855387965
393	N	K	0.148617178615
383	S	T	0.148545799547
335	R	T	0.148104077262
31	D	A	0.14805193627
555	S	A	0.147971979133
280	G	T	0.147620918018
439	A	V	0.147227349288
36	I	V	0.146932719539
160	F	S	0.146803514974
42	A	T	0.146722903826
332	T	K	0.146293352365
110	G	R	0.145929102236
305	N	D	0.144649852201
11	A	Y	0.143510870333
139	S	R	0.143266119624
231	A	D	0.141761597188
114	D	G	0.141047742636
37	L	Q	0.140630434239
504	K	Y	0.140245992802
542	L	A	0.13965880357
532	I	R	0.139533644327
318	E	G	0.139453478487
273	L	M	0.139339765204
84	C	W	0.139150959676
240	H	V	0.138564470656
38	E	G	0.138425851155
62	K	R	0.137547096352
42	A	L	0.137458936766
446	E	Q	0.137452415654
281	I	V	0.137300824257
161	Y	H	0.13719535766
408	A	F	0.136125544222
560	Q	V	0.134946858711
197	H	R	0.134926979562
224	R	C	0.13490154335
251	E	A	0.134681672624
497	N	R	0.134127009832
202	D	N	0.133983171521
100	P	T	0.133926349231
391	I	T	0.133847288333
452	D	V	0.133052931301
339	S	I	0.132498505393
125	V	Y	0.132110562037
382	K	D	0.131902351654
483	F	Q	0.131716086885
490	E	I	0.131341669169
514	E	V	0.130796464921
199	S	T	0.129838228317
442	L	S	0.129618865125
83	E	C	0.129566206134
16	D	G	0.128470331538
504	K	S	0.126773209935
252	P	Q	0.126439178919
482	E	R	0.125570779589
512	N	H	0.124877655387
143	H	Q	0.124673090136
178	T	Y	0.124300681749
76	G	A	0.123816133485
123	S	T	0.123777298916
101	N	D	0.122851922385
501	D	S	0.122511202637
519	V	I	0.122510509647
538	S	R	0.122324093368
184	N	K	0.121066999997
1	M	K	0.120865275738
34	D	N	0.120804239364
406	F	I	0.120456544529
200	S	R	0.12043740489
216	S	Y	0.120251447409
476	I	Q	0.119830443245
452	D	H	0.119712191823
477	G	R	0.119666305662
508	E	K	0.119067309693
13	V	M	0.11901458421
296	Q	L	0.118942062519
57	K	Q	0.1187678223
69	L	V	0.118673248068
557	G	A	0.118198483164
394	K	T	0.116737341989
13	V	I	0.116726228156
274	S	A	0.116545512029
41	V	A	0.11645331794
556	N	D	0.116434678323
499	T	S	0.113777627243
341	Q	K	0.113357519756
313	P	S	0.113266557407
24	Y	T	0.112920769403
252	P	L	0.112607999418
337	I	V	0.111993378409
96	I	F	0.111127052006
189	V	I	0.110310825914
389	N	D	0.110081806917
510	K	E	0.109770703052
500	Y	C	0.109038824645
256	I	L	0.108744861485
340	I	L	0.1086562971
368	H	Y	0.107954395751
348	A	D	0.107440521323
84	C	S	0.106532313142
225	R	H	0.106165595653
183	N	S	0.105520570025
62	K	M	0.105172832469
404	T	N	0.10455859626
443	V	A	0.103915203449
207	L	H	0.103052746568
205	Q	F	0.101590877288
286	A	F	0.101467077296
472	N	V	0.101427049903
490	E	G	0.101398127631
232	A	S	0.101334035166
471	N	T	0.10108757705
45	H	D	0.100884754784
421	E	V	0.0985067820795
513	R	A	0.0977359207245
153	S	D	0.0975137617006
520	K	A	0.0965788295454
297	T	K	0.0965621505036
454	H	Y	0.0961890828481
236	V	A	0.095919664383
411	K	G	0.0955094609159
53	S	N	0.0945412518407
139	S	N	0.0935325467721
561	C	Y	0.0915575569365
564	C	S	0.0912076001281
71	K	Q	0.0910490385474
557	G	R	0.0906559013587
80	G	E	0.0900340911918
371	N	T	0.0888113892421
166	W	F	0.0886169697114
292	N	V	0.0884575700294
527	Y	F	0.0880979047141
27	N	D	0.0880394984791
219	S	A	0.0866549241212
206	S	I	0.0865897880774
453	F	Y	0.0864914231461
285	N	I	0.0861803973187
542	L	P	0.0861136547439
18	D	V	0.0855211186096
533	Y	H	0.08466636514
477	G	Q	0.0846561635675
490	E	H	0.0846326339139
71	K	P	0.0845681257481
179	N	D	0.0827369123381
279	S	C	0.0826318430488
373	Q	A	0.0808042500474
505	Y	N	0.0796074670686
500	Y	F	0.078843339198
555	S	W	0.0779848329498
211	G	K	0.0770252422018
280	G	I	0.0769514137266
267	P	S	0.0767852343577
303	N	M	0.0761878673888
205	Q	P	0.0758983067507
181	Y	C	0.0758234586982
251	E	M	0.0758162898263
212	N	D	0.0757690372962
144	T	I	0.0757420788575
529	I	L	0.0755608907862
263	N	T	0.0754484945782
332	T	A	0.0746762880448
427	V	K	0.072904014117
347	G	L	0.0727855161344
390	G	E	0.0720487810636
148	V	H	0.0719043814257
26	A	P	0.0710497439712
199	S	Y	0.0703037016654
408	A	D	0.0700765235626
443	V	F	0.069976005481
104	N	K	0.0695620976482
514	E	T	0.0689488032279
19	T	I	0.0682178967892
345	L	G	0.0681434122786
503	P	Q	0.068118479737
464	K	Q	0.0677960931163
416	L	M	0.0677831196687
551	F	C	0.0675993180084
456	L	E	0.0672878256999
92	S	A	0.0670536697736
306	L	F	0.0669726883687
447	N	H	0.0666708031589
300	G	H	0.0663647567748
244	N	S	0.0661394503038
131	F	L	0.0658398644627
192	L	R	0.0655059236439
97	V	I	0.0652593289028
473	A	G	0.0649404338551
332	T	S	0.064910331889
146	N	V	0.0647314691718
555	S	C	0.0645149125105
11	A	P	0.0643796226286
226	F	L	0.064260680502
274	S	D	0.0638174701327
24	Y	F	0.0636892428084
244	N	I	0.0626753979337
42	A	V	0.0622861674323
113	I	F	0.0621957714568
518	G	K	0.0611956102677
47	V	D	0.0611843816577
179	N	I	0.0609784181968
287	S	L	0.0608157117173
4	K	L	0.0606096442685
230	I	M	0.0598882190643
504	K	N	0.058210225924
277	F	C	0.0577183785876
162	R	I	0.0568631576266
199	S	F	0.0552274145023
52	D	L	0.0538314050101
245	Y	H	0.052754276713
180	S	T	0.0527476182523
93	W	V	0.0516393986729
16	D	A	0.0515001580845
281	I	L	0.0513366019697
71	K	A	0.0511267784506
91	R	F	0.05078527794
340	I	V	0.0502817636615
426	K	Q	0.0502372841498
58	L	P	0.0495507309744
144	T	A	0.0478038406065
441	L	S	0.0474037938572
473	A	V	0.046198090584
283	T	V	0.045708376945
386	N	D	0.0456638275344
112	L	W	0.0444491393069
283	T	Q	0.0436017953044
71	K	R	0.0434906906546
496	R	T	0.0431883648198
500	Y	N	0.0431296968644
438	N	I	0.0429116063171
535	T	P	0.0425031703617
64	I	R	0.0422732581204
529	I	F	0.0410971306365
270	A	S	0.0395728173568
195	V	D	0.0392696438801
157	K	C	0.0392492194635
157	K	W	0.0392492194635
227	T	K	0.0391559660604
205	Q	T	0.0389799185088
487	C	Y	0.0381012480397
24	Y	C	0.0372375744401
336	N	D	0.0371417283038
104	N	D	0.036310619758
561	C	S	0.0362961363707
371	N	D	0.0361407888228
156	G	W	0.0360896607526
156	G	I	0.0360896607526
156	G	C	0.0360896607526
156	G	F	0.0360896607526
156	G	P	0.0360896607526
156	G	Y	0.0360896607526
83	E	K	0.0350135657939
134	F	L	0.034903636795
538	S	Y	0.0338783379207
510	K	A	0.0334423050189
17	A	E	0.0334215156002
473	A	D	0.0327071936071
490	E	D	0.0326014945999
543	L	A	0.0319334929793
25	H	R	0.0305304808797
126	S	E	0.0304799213053
432	L	I	0.0302392356547
561	C	G	0.0295436158653
458	V	M	0.0294496438036
502	Y	W	0.0294103033336
398	V	L	0.0293065475694
39	K	T	0.0292195557596
37	L	P	0.0280029329562
35	T	A	0.0278369752675
552	W	Y	0.0276797242404
215	V	L	0.0275028183458
456	L	G	0.0273088676734
206	S	C	0.0268650720483
272	A	C	0.0264131032181
523	S	Q	0.0262106176176
146	N	F	0.0261935515721
146	N	M	0.0261935515721
146	N	I	0.0261935515721
146	N	T	0.0261935515721
146	N	P	0.0261935515721
146	N	H	0.0261935515721
146	N	L	0.0261935515721
146	N	S	0.0261935515721
146	N	W	0.0261935515721
146	N	Y	0.0261935515721
146	N	C	0.0261935515721
220	S	Q	0.0261467357909
46	S	P	0.0257435589693
345	L	I	0.0257430122529
222	Y	H	0.0257221380904
264	L	S	0.0249785145876
289	H	I	0.0246374795217
136	K	C	0.0245231235573
427	V	F	0.0241109786832
301	A	G	0.0238098310012
73	N	Q	0.0234862680849
361	I	V	0.0234050927877
132	E	D	0.0232601655504
148	V	Y	0.0231068231209
148	V	C	0.0231068231209
148	V	W	0.0231068231209
148	V	D	0.0231068231209
148	V	R	0.0231068231209
148	V	E	0.0231068231209
148	V	Q	0.0231068231209
148	V	P	0.0231068231209
148	V	N	0.0231068231209
148	V	F	0.0231068231209
148	V	G	0.0231068231209
148	V	K	0.0231068231209
554	C	G	0.0230958327826
36	I	L	0.0215775166371
387	A	T	0.0211459888463
252	P	R	0.0211188023749
178	T	F	0.0205897041708
10	Y	I	0.0202453027964
214	Y	H	0.0202109154831
158	S	K	0.0200172662999
158	S	F	0.0200172662999
158	S	Y	0.0200172662999
158	S	W	0.0200172662999
158	S	E	0.0200172662999
158	S	C	0.0200172662999
548	A	H	0.0193797574456
548	A	K	0.0193797574456
548	A	I	0.0193797574456
548	A	N	0.0193797574456
548	A	F	0.0193797574456
548	A	D	0.0193797574456
548	A	M	0.0193797574456
548	A	C	0.0193797574456
548	A	Q	0.0193797574456
548	A	R	0.0193797574456
548	A	T	0.0193797574456
548	A	W	0.0193797574456
548	A	Y	0.0193797574456
548	A	L	0.0193797574456
8	L	I	0.0191572548329
72	C	S	0.0187127965477
53	S	G	0.0185745262549
68	Q	V	0.0185001029051
33	V	L	0.01848423742
154	H	G	0.0177862494051
154	H	K	0.0177862494051
261	T	I	0.0174999021586
31	D	V	0.0171403454621
3	A	P	0.0169961112475
479	G	V	0.016300637754
243	M	I	0.0158485180287
426	K	N	0.0158407436447
534	S	A	0.015758311839
417	E	Q	0.0155427413812
409	V	M	0.0153204561508
520	K	H	0.0152953980486
32	T	A	0.0152070877537
172	D	G	0.0151966071118
532	I	N	0.0149894083505
230	I	P	0.0148770281585
221	N	Q	0.0144483918352
130	R	G	0.013999478147
523	S	F	0.0131351593127
209	S	R	0.0130657774103
81	N	S	0.0130382664116
86	S	A	0.01271597558
247	W	L	0.0127068080884
10	Y	D	0.0123915861515
33	V	A	0.0123593229762
18	D	Y	0.0112899342377
263	N	I	0.0106150775395
239	Q	H	0.00928267437252
54	H	D	0.00896043284433
132	E	N	0.00863283098261
238	D	R	0.00852054526606
238	D	S	0.00852054526606
238	D	F	0.00852054526606
238	D	P	0.00852054526606
238	D	V	0.00852054526606
238	D	Q	0.00852054526606
238	D	N	0.00852054526606
238	D	C	0.00852054526606
238	D	I	0.00852054526606
238	D	M	0.00852054526606
238	D	K	0.00852054526606
238	D	W	0.00852054526606
238	D	H	0.00852054526606
238	D	L	0.00852054526606
536	V	F	0.00785113713822
188	E	V	0.00784760146388
120	E	V	0.00714908397095
16	D	E	0.0063467477836
16	D	V	0.0063467477836
200	S	T	0.00633461523244
138	S	L	0.00626272653989
507	E	C	0.00616866999174
507	E	F	0.00616866999174
507	E	H	0.00616866999174
507	E	Q	0.00616866999174
507	E	M	0.00616866999174
155	R	H	0.00575201037739
155	R	P	0.00575201037739
155	R	C	0.00575201037739
155	R	F	0.00575201037739
361	I	Y	0.0052484306388
361	I	P	0.0052484306388
361	I	Q	0.0052484306388
361	I	R	0.0052484306388
361	I	S	0.0052484306388
361	I	T	0.0052484306388
361	I	C	0.0052484306388
361	I	D	0.0052484306388
361	I	N	0.0052484306388
361	I	M	0.0052484306388
361	I	A	0.0052484306388
361	I	E	0.0052484306388
361	I	G	0.0052484306388
361	I	H	0.0052484306388
361	I	L	0.0052484306388
201	S	G	0.00521568307462
357	W	F	0.00495344755809
357	W	E	0.00495344755809
357	W	G	0.00495344755809
357	W	M	0.00495344755809
357	W	D	0.00495344755809
357	W	A	0.00495344755809
357	W	V	0.00495344755809
357	W	K	0.00495344755809
357	W	T	0.00495344755809
357	W	Y	0.00495344755809
357	W	S	0.00495344755809
357	W	Q	0.00495344755809
357	W	R	0.00495344755809
357	W	P	0.00495344755809
357	W	H	0.00495344755809
357	W	N	0.00495344755809
357	W	I	0.00495344755809
286	A	N	0.00486948900125
488	D	Y	0.00408160536423
197	H	P	0.00322267498999
197	H	V	0.00322267498999
197	H	T	0.00322267498999
197	H	C	0.00322267498999
197	H	L	0.00322267498999
197	H	G	0.00322267498999
197	H	E	0.00322267498999
498	G	R	0.00319495579731
188	E	Y	0.00290349872235
188	E	W	0.00290349872235
188	E	T	0.00290349872235
188	E	N	0.00290349872235
188	E	M	0.00290349872235
188	E	F	0.00290349872235
188	E	D	0.00290349872235
188	E	C	0.00290349872235
188	E	I	0.00290349872235
381	Q	M	0.00277912946882
381	Q	I	0.00277912946882
381	Q	G	0.00277912946882
381	Q	S	0.00277912946882
381	Q	F	0.00277912946882
381	Q	W	0.00277912946882
381	Q	T	0.00277912946882
381	Q	P	0.00277912946882
381	Q	N	0.00277912946882
381	Q	C	0.00277912946882
381	Q	E	0.00277912946882
381	Q	D	0.00277912946882
498	G	D	0.00275105821542
498	G	T	0.00275105821542
498	G	Y	0.00275105821542
498	G	N	0.00275105821542
498	G	P	0.00275105821542
498	G	C	0.00275105821542
498	G	Q	0.00275105821542
498	G	F	0.00275105821542
498	G	K	0.00275105821542
498	G	L	0.00275105821542
498	G	M	0.00275105821542
498	G	W	0.00275105821542
498	G	I	0.00275105821542
283	T	G	0.00270466402032
283	T	W	0.00270466402032
283	T	H	0.00270466402032
283	T	P	0.00270466402032
283	T	F	0.00270466402032
283	T	D	0.00270466402032
283	T	C	0.00270466402032
171	G	H	0.00257786796533
171	G	C	0.00257786796533
171	G	K	0.00257786796533
171	G	P	0.00257786796533
171	G	Y	0.00257786796533
171	G	W	0.00257786796533
47	V	Q	0.0024982665399
47	V	G	0.0024982665399
47	V	E	0.0024982665399
47	V	T	0.0024982665399
47	V	N	0.0024982665399
47	V	H	0.0024982665399
47	V	W	0.0024982665399
[truncated: 9,301 more rows]
