# Supplementary material for: Complete mapping of viral escape from neutralizing antibodies
Source: PLoS Pathog. 2017 Mar 13;13(3):e1006271. doi: 10.1371/journal.ppat.1006271 (PMC5363992; doi:10.1371/journal.ppat.1006271)
Supplement: S2 File — This ZIP archive contains the computer code to perform the data analysis described in this manuscript. The analysis is performed by the iPython notebook found in the ZIP archive. (ZIP) [file ppat.1006271.s008.zip › S2_File/differential_selections/L1_H17L19_c1_r2_vs_L1_mock_r2_sitediffsel.txt]

site	abs_diffsel	positive_diffsel	negative_diffsel
153	57.9673241603	56.2381626713	-1.72916148897
157	55.8537246321	55.8537246321	0.0
136	49.0004592022	49.0004592022	0.0
158	31.9011967344	31.9011967344	0.0
156	26.2790847021	26.2582789297	-0.0208057724337
175	25.1052667359	0.231778706242	-24.8734880297
154	23.2693851791	20.9244962335	-2.34488894563
155	15.1154297181	12.7297480183	-2.3856816998
148	14.9517741694	13.8218058631	-1.12996830629
277	14.8270491998	12.0537464382	-2.7733027616
232	13.1340069694	2.23006646683	-10.9039405025
159	12.6072298903	11.559491413	-1.04773847737
173	11.8320026261	5.12262019138	-6.7093824347
150	11.7601506485	4.71577763468	-7.0443730138
171	11.3024550582	8.97076314713	-2.33169191102
170	11.1850060213	2.64919387687	-8.53581214441
176	11.1176553806	1.45856365119	-9.65909172943
390	11.0464697866	4.11568676984	-6.93078301672
2	11.036321228	9.56449046339	-1.47183076462
89	10.724744805	7.89279899726	-2.83194580773
211	10.2126415301	6.95352804022	-3.25911348992
223	10.1257515895	2.3777424672	-7.74800912229
507	10.033507494	7.00162682661	-3.03188066743
499	9.63285717531	3.11611488613	-6.51674228918
299	9.33187155509	5.21632954323	-4.11554201186
221	9.12243087671	5.2211313732	-3.9012995035
518	9.09820753702	5.99529519549	-3.10291234153
278	9.00518056321	7.03961498683	-1.96556557638
286	8.99946235371	7.63441530554	-1.36504704817
146	8.9308071034	5.32331607472	-3.60749102868
182	8.91475621892	5.79621434096	-3.11854187795
229	8.76188312698	2.03066778599	-6.73121534099
238	8.72913580845	8.72913580845	0.0
179	8.72770991579	7.91877706889	-0.808932846896
231	8.52983603175	1.60487397974	-6.92496205201
202	8.41884413968	7.69774607758	-0.721098062095
188	8.37580116712	7.76672782704	-0.609073340081
184	8.37219826839	3.28528059499	-5.0869176734
209	8.02079466712	2.02705276402	-5.9937419031
90	8.01082747465	3.47229191954	-4.53853555511
111	7.95334606325	7.06775257731	-0.885593485943
205	7.92518424972	4.8919080292	-3.03327622052
68	7.88486924068	5.19339195023	-2.69147729044
294	7.82420306418	6.44309827339	-1.38110479079
386	7.65304883611	3.93355273344	-3.71949610267
517	7.43955803642	5.62354223358	-1.81601580284
220	7.40920283035	3.28805789387	-4.12114493647
210	7.07803568069	0.256918280005	-6.82111740069
91	6.9161676641	1.39929795401	-5.51686971009
101	6.91358144175	4.308968532	-2.60461290974
412	6.89351082521	4.47492525737	-2.41858556784
497	6.8313159043	1.1742560511	-5.6570598532
314	6.81340714086	3.81199072683	-3.00141641403
180	6.70512800454	5.37675299233	-1.32837501221
370	6.65463012802	5.63036482236	-1.02426530566
86	6.6438043688	5.10862531841	-1.53517905039
47	6.56592676913	4.52536096471	-2.04056580442
251	6.53922665084	4.43322655473	-2.10600009611
212	6.48026523876	0.459455656957	-6.02080958181
237	6.42231065065	1.30560482878	-5.11670582187
274	6.4070873989	2.79374914802	-3.61333825089
244	6.39311840189	4.41926006513	-1.97385833676
186	6.36465915629	3.79068421457	-2.57397494172
218	6.35122260909	2.01229950704	-4.33892310204
213	6.31820339778	1.38490624376	-4.93329715402
178	6.30486604749	2.42324939897	-3.88161664852
381	6.27378799508	5.67613136585	-0.597656629224
113	6.19006471891	1.93153742073	-4.25852729818
404	6.11307043894	1.97924400435	-4.13382643459
550	6.03835879493	4.18318024377	-1.85517855115
141	5.99176847974	5.93685583998	-0.0549126397586
289	5.93823273694	4.57375196408	-1.36448077287
100	5.88715100795	4.72373993895	-1.163411069
104	5.80089406053	2.18385538876	-3.61703867177
169	5.7726950072	3.0771019418	-2.6955930654
236	5.76198343238	2.58592937413	-3.17605405825
467	5.71049531644	3.64780871118	-2.06268660526
526	5.68404128892	4.09537547472	-1.5886658142
138	5.67627306625	3.46730776377	-2.20896530249
106	5.60580747698	5.14375308611	-0.462054390874
276	5.57777681014	3.23391034538	-2.34386646476
524	5.55641181613	3.25898561239	-2.29742620374
337	5.43828021357	3.93838497311	-1.49989524046
14	5.36487609588	4.25638311339	-1.1084929825
4	5.30350458617	1.92750122699	-3.37600335918
185	5.27983103274	2.57767620533	-2.70215482741
339	5.24655222089	2.96210656363	-2.28444565726
540	5.23586276436	1.08838870277	-4.14747406159
123	5.22948512693	3.70130801911	-1.52817710782
283	5.09503970027	2.53785278684	-2.55718691343
197	5.07809704777	3.31141492937	-1.7666821184
206	5.07771604188	3.53045352011	-1.54726252177
476	5.07502154325	3.0703663112	-2.00465523205
557	5.06633424324	1.06494593708	-4.00138830615
65	5.05341711858	2.27444954754	-2.77896757104
474	5.05171021529	3.74424817474	-1.30746204055
414	5.03041351323	3.84756249172	-1.18285102151
7	4.97531383004	3.01418721726	-1.96112661278
548	4.96763844847	4.96763844847	0.0
493	4.94685335469	1.18163704351	-3.76521631119
513	4.91846601667	2.84170870211	-2.07675731457
240	4.90932633827	1.58376765652	-3.32555868174
410	4.90337810536	4.62257761102	-0.280800494339
520	4.87517851397	4.22279319047	-0.652385323497
119	4.86759235951	3.59076630187	-1.27682605763
201	4.85338324329	3.72584362761	-1.12753961568
103	4.78659717135	3.79223670085	-0.994360470498
137	4.77348748956	3.02046430006	-1.75302318951
139	4.75156326238	1.78693576012	-2.96462750226
172	4.74171134543	3.06113133882	-1.68058000661
486	4.73836151489	2.99741145959	-1.74095005529
287	4.68207604996	4.40834362935	-0.273732420615
315	4.65174297537	3.24965416162	-1.40208881375
555	4.64413929121	3.46109597892	-1.18304331229
382	4.61319348848	3.97148410372	-0.641709384769
303	4.60824877603	1.28269053716	-3.32555823888
272	4.51970692697	2.60625801507	-1.9134489119
512	4.48989532928	2.69888565514	-1.79100967414
525	4.41111145836	2.22920976783	-2.18190169053
135	4.4106994028	4.03722936114	-0.373470041658
145	4.28277935275	3.02349733943	-1.25928201333
60	4.27183474001	2.23390968873	-2.03792505128
3	4.25548612096	2.14701591101	-2.10847020995
128	4.24870981547	2.56399833001	-1.68471148547
522	4.24462742842	2.83288583315	-1.41174159527
279	4.22627950956	3.44752096274	-0.778758546817
561	4.21129955878	2.28489201304	-1.92640754574
195	4.21075574686	2.81239657973	-1.39835916713
253	4.16971024772	3.3975094213	-0.77220082642
347	4.15124902228	3.74643199918	-0.404817023106
515	4.14358455517	2.11245200007	-2.0311325551
235	4.11311232871	0.196971283534	-3.91614104518
126	4.10470481146	1.98925891808	-2.11544589337
227	4.10226427234	1.72345722839	-2.37880704395
415	4.09611514764	2.6899925491	-1.40612259854
408	4.08604546504	2.00392250501	-2.08212296003
228	4.08483426434	0.0	-4.08483426434
257	4.07856106296	0.521008284238	-3.55755277872
224	4.0746538014	3.46907237056	-0.60558143084
460	4.07398721064	3.97261872983	-0.101368480812
523	4.05128940826	1.06552850653	-2.98576090173
490	4.03774705631	2.01001304063	-2.02773401568
456	4.02316420258	2.76782908371	-1.25533511887
187	3.97556987137	2.86637117961	-1.10919869176
87	3.94943167246	3.56727027069	-0.382161401775
558	3.94114916525	2.1405472129	-1.80060195235
285	3.9222443449	2.93629091009	-0.985953434809
565	3.89215095889	1.72060937033	-2.17154158856
538	3.88443278905	2.91764236766	-0.966790421385
92	3.87248406065	2.3729683915	-1.49951566915
75	3.85115405891	2.48988938976	-1.36126466915
226	3.85111806438	0.962577566569	-2.88854049781
318	3.82717138973	3.49297546453	-0.334195925199
421	3.80116448562	2.08097070241	-1.72019378321
383	3.79321671617	2.98860944156	-0.804607274608
409	3.78701922516	2.0975151559	-1.68950406925
143	3.7303742929	1.01095586109	-2.71941843181
194	3.7276103445	3.7276103445	0.0
511	3.70247522858	2.24002318179	-1.46245204679
560	3.6974858439	3.53650836503	-0.160977478875
338	3.66555024173	3.06799512784	-0.597555113891
99	3.64003481244	2.48167208726	-1.15836272518
509	3.63754899122	0.0	-3.63754899122
501	3.62316335507	1.7381186889	-1.88504466616
115	3.58871105255	2.16926056374	-1.41945048881
306	3.58590751767	2.56234071367	-1.023566804
452	3.57460759798	3.077883872	-0.496723725977
326	3.57147319365	1.77801813426	-1.79345505939
53	3.4874021083	2.28117449208	-1.20622761622
62	3.48503783722	2.47351637642	-1.01152146079
102	3.483498689	0.0	-3.483498689
275	3.48263347611	3.0405404752	-0.442093000913
510	3.47689333339	1.13676502541	-2.34012830798
376	3.44065657728	2.49026829422	-0.950388283064
268	3.3757851467	3.27292188116	-0.102863265537
519	3.36649561631	2.53608138617	-0.830414230139
541	3.35409919657	2.07359126087	-1.2805079357
545	3.35303298693	0.373623279856	-2.97940970707
482	3.29798342442	2.1075383347	-1.19044508972
114	3.29556954998	3.04055720996	-0.255012340013
378	3.26739198462	1.57433189683	-1.69306008778
312	3.2616258295	1.85052367796	-1.41110215154
71	3.2564173207	1.00670388305	-2.24971343765
494	3.25482512257	2.27970455315	-0.975120569424
262	3.22535899434	3.20982418701	-0.0155348073273
361	3.21979499981	3.20782217628	-0.0119728235338
288	3.20975096528	2.93148021767	-0.278270747606
298	3.20419098099	3.20419098099	0.0
52	3.18934130195	2.83318494633	-0.356156355622
535	3.16876826339	1.88618542626	-1.28258283713
468	3.16495529112	0.174902092653	-2.99005319846
403	3.15486171529	1.65023480626	-1.50462690902
11	3.14604510226	1.97031133778	-1.17573376448
554	3.14426823938	2.44325421137	-0.701014028017
230	3.13942986783	2.83607247166	-0.303357396176
122	3.1338240645	3.1338240645	0.0
529	3.11524275299	2.6371673066	-0.478075446389
397	3.11513014174	2.45768267056	-0.657447471177
248	3.11292127494	2.25994816779	-0.852973107151
177	3.11120057867	1.373844733	-1.73735584568
359	3.07693856945	3.07693856945	0.0
191	3.05330707749	3.05330707749	0.0
61	3.0502411825	1.93363062681	-1.1166105557
265	3.04944897202	0.0	-3.04944897202
531	3.04739682838	2.09929682934	-0.948099999038
125	3.04497147259	1.82587998516	-1.21909148743
290	3.03544164766	1.89727032311	-1.13817132455
307	3.0007683201	2.91597871497	-0.084789605135
542	2.99113233914	1.57488225954	-1.41625007959
368	2.98484051754	2.96550714376	-0.0193333737807
200	2.96048896477	1.73070529048	-1.22978367429
470	2.95789684394	1.47405350326	-1.48384334068
162	2.95099894144	2.21153307383	-0.739465867617
140	2.93869821053	2.93869821053	0.0
292	2.93806240313	2.04898055981	-0.889081843319
165	2.92077302731	2.82102226581	-0.0997507614997
107	2.9199525406	2.67131544785	-0.248637092758
291	2.91102683801	2.91102683801	0.0
26	2.90632028024	2.35602105021	-0.550299230029
521	2.90621812869	1.09526476392	-1.81095336477
23	2.88748938745	2.13680222955	-0.750687157907
51	2.85338173209	1.58335098965	-1.27003074245
405	2.81213358378	1.46934056477	-1.342793019
260	2.80450437103	1.27801409643	-1.5264902746
480	2.79381863019	2.33144404868	-0.462374581506
527	2.79025646523	0.645885764658	-2.14437070058
544	2.76686758992	2.63950339716	-0.127364192758
506	2.76279850721	0.330288364669	-2.43251014254
498	2.7562347262	2.50064734327	-0.255587382927
305	2.72973707181	1.07905333053	-1.65068374128
514	2.69928249816	2.03166123385	-0.667621264315
144	2.69706759557	2.15245234536	-0.544615250212
401	2.6874583521	0.760670670574	-1.92678768152
96	2.67750517443	2.51337205184	-0.164133122596
37	2.67610476919	1.18498968652	-1.49111508267
389	2.67130762377	2.02753593522	-0.643771688559
504	2.65480191417	0.952782516529	-1.70201939764
255	2.63419657506	1.68795846546	-0.946238109602
234	2.63202580993	0.0	-2.63202580993
5	2.61815958932	1.67099229758	-0.947167291741
252	2.61713786545	2.33371589509	-0.28342197036
400	2.61472238443	1.5323309035	-1.08239148093
552	2.6083009561	2.6083009561	0.0
215	2.58287202601	2.02547934757	-0.557392678441
64	2.57013659565	0.980574737171	-1.58956185848
282	2.55739813471	1.7213278729	-0.836070261807
503	2.55501345591	2.05661597801	-0.498397477892
167	2.53663817016	0.884606184172	-1.65203198598
324	2.53452133372	2.0730155576	-0.46150577612
369	2.52574453418	1.49363958818	-1.032104946
120	2.4868856533	1.18915643785	-1.29772921546
105	2.48520330958	2.46011134257	-0.0250919670107
124	2.4844820151	1.69943694287	-0.78504507223
556	2.47272024731	1.94113013769	-0.531590109623
374	2.45845653834	2.45845653834	0.0
562	2.45625561092	1.87536396333	-0.580891647588
357	2.43325718567	2.43325718567	0.0
280	2.43255238887	2.27078974944	-0.161762639426
508	2.42293443349	0.741891441901	-1.68104299159
392	2.42054265272	2.24253098995	-0.178011662776
402	2.38949476789	0.682996207123	-1.70649856077
76	2.38667980871	1.65758129163	-0.729098517078
66	2.36596530185	2.36596530185	0.0
388	2.36490256703	2.36490256703	0.0
471	2.36325684592	1.16992541809	-1.19333142783
455	2.36023050186	1.99417817257	-0.36605232929
10	2.34159602696	0.319196054727	-2.02239997224
553	2.31870018352	1.69884019243	-0.619859991092
393	2.31234167418	1.61624870385	-0.696092970331
309	2.2885093692	2.2885093692	0.0
380	2.27829677424	2.27829677424	0.0
379	2.26992990755	2.26992990755	0.0
551	2.26457707067	0.0675993180084	-2.19697775267
356	2.23672032167	2.23672032167	0.0
254	2.23380381159	1.11771985613	-1.11608395546
407	2.21083574049	1.29191814301	-0.918917597483
35	2.210683559	1.46477862504	-0.745904933965
45	2.20574437879	2.08643581134	-0.119308567448
6	2.2041755955	1.54392258235	-0.660253013148
261	2.20396060502	1.13502105543	-1.06893954959
373	2.20169012127	2.20169012127	0.0
12	2.19811628053	0.171193699529	-2.026922581
449	2.17765878599	2.17765878599	0.0
463	2.16972344478	1.61984565792	-0.549877786856
270	2.16240350161	1.05386054226	-1.10854295935
243	2.16014584229	2.11526075304	-0.0448850892565
419	2.15318962481	2.15318962481	0.0
323	2.14048498798	1.66605485549	-0.474430132493
340	2.13976332811	1.77387544707	-0.365887881041
344	2.13843616715	1.87997088859	-0.258465278558
354	2.13711430457	2.13711430457	0.0
311	2.12893633301	2.06920750707	-0.059728825937
242	2.11136460232	1.82314695131	-0.288217651009
77	2.10540975491	1.99219974016	-0.113210014751
147	2.0780841696	1.1101306249	-0.967953544692
363	2.0669527401	1.79351078388	-0.273441956223
259	2.04989520137	2.04989520137	0.0
304	2.02868925366	1.64691617325	-0.381773080413
366	2.00626575847	1.7817837863	-0.224481972173
488	1.99905951638	1.23207731885	-0.766982197535
350	1.99883429022	1.99883429022	0.0
151	1.96257045432	1.33144109436	-0.631129359965
38	1.96031373644	1.4818755025	-0.47843823394
532	1.95449559698	0.516019737612	-1.43847585937
343	1.95112143794	1.95112143794	0.0
321	1.93682178979	0.569427873345	-1.36739391644
358	1.93659254536	1.0754629167	-0.861129628657
57	1.92205346494	0.748442831888	-1.17361063306
63	1.91620539411	1.89827555648	-0.0179298376351
74	1.90839180636	0.953894840249	-0.954496966108
436	1.90006828486	1.90006828486	0.0
214	1.89630814173	1.10938245384	-0.786925687887
31	1.89558353738	1.65769716805	-0.237886369329
129	1.89444858307	1.52384218276	-0.370606400309
300	1.89013673613	1.82226602617	-0.0678707099625
266	1.88987194809	1.88987194809	0.0
127	1.88606531854	0.890832963181	-0.995232355358
9	1.87764446846	0.937829020746	-0.939815447715
433	1.86898891476	1.02429157701	-0.844697337745
16	1.85325901645	1.61211605439	-0.241142962062
93	1.85085635631	1.82809985124	-0.0227565050706
543	1.85067397788	0.530552632457	-1.32012134543
563	1.84605602267	1.30216128849	-0.543894734179
495	1.84008472745	1.84008472745	0.0
19	1.83925311073	1.12337785361	-0.715875257123
112	1.82397985846	0.897264105665	-0.926715752793
351	1.81458594284	1.72007351211	-0.0945124307323
110	1.81006265981	1.81006265981	0.0
442	1.79130239647	0.674087697546	-1.11721469893
48	1.78198887841	0.70924787276	-1.07274100565
198	1.77644854036	1.30869326938	-0.467755270975
427	1.76993415855	1.55289742823	-0.217036730313
549	1.76650636708	0.863014046186	-0.90349232089
73	1.75848807041	1.23540573407	-0.523082336343
193	1.75369204264	1.75369204264	0.0
225	1.75261953825	0.928356645134	-0.824262893114
216	1.71689085425	0.570484751178	-1.14640610307
316	1.71340025826	1.58343087351	-0.129969384746
84	1.71168152402	1.71168152402	0.0
54	1.70995863089	1.40342169572	-0.306536935172
362	1.69892746134	1.69892746134	0.0
564	1.69558942484	1.69558942484	0.0
70	1.69083648401	1.01574944848	-0.675087035533
396	1.69001786228	1.62642289284	-0.063594969442
411	1.67213848945	0.951814507565	-0.720323981885
302	1.66935139089	1.36366417254	-0.305687218344
334	1.66700211187	1.58203405042	-0.0849680614455
429	1.66599122718	1.4953389219	-0.170652305285
80	1.66442334731	1.58729838095	-0.0771249663621
329	1.66152665917	1.66152665917	0.0
439	1.66001717133	1.37453031354	-0.285486857791
21	1.65913297136	1.65913297136	0.0
88	1.61706221927	0.911638636637	-0.705423582631
18	1.59752490962	1.529081696	-0.0684432136161
479	1.59231117378	0.016300637754	-1.57601053602
1	1.58442467167	1.05690055052	-0.527524121146
325	1.56412771003	1.56412771003	0.0
346	1.55502738065	1.32743984112	-0.227587539528
528	1.55160832355	1.29085491754	-0.260753406012
395	1.5434538704	1.26795266366	-0.27550120674
428	1.53868861946	1.10678556666	-0.431903052807
207	1.53505438324	1.52156853486	-0.0134858483854
372	1.52873504238	1.26835285236	-0.260382190026
241	1.52413185595	1.52413185595	0.0
489	1.52019666028	1.07937055376	-0.44082610652
269	1.51681472318	1.51681472318	0.0
164	1.50034827268	1.50034827268	0.0
43	1.48533233134	1.02672913541	-0.45860319593
246	1.47513440349	0.473854908593	-1.0012794949
78	1.47118155455	1.47118155455	0.0
183	1.46930640589	1.46930640589	0.0
273	1.46635675755	0.628262525762	-0.838094231787
49	1.46434043889	1.43723669827	-0.0271037406219
364	1.46370206936	1.39291439161	-0.0707876777505
69	1.46199135132	1.46199135132	0.0
168	1.458007881	1.29797061368	-0.16003726732
56	1.45338925125	1.44776535142	-0.00562389982858
336	1.43763048072	1.43763048072	0.0
133	1.41663625404	0.404331290696	-1.01230496335
13	1.40562101785	0.421370450369	-0.984250567479
371	1.35954059056	1.13141942054	-0.228121170017
72	1.35414763877	1.25014297288	-0.10400466589
387	1.35203381502	1.35203381502	0.0
466	1.34412644332	0.0	-1.34412644332
94	1.33219190438	1.11399124908	-0.218200655291
82	1.32953834357	1.32953834357	0.0
310	1.32812530107	1.32812530107	0.0
327	1.31586457198	0.0	-1.31586457198
330	1.31453206918	1.31453206918	0.0
190	1.31316093888	1.31316093888	0.0
492	1.30229870449	1.30229870449	0.0
425	1.29778350789	0.779375072421	-0.518408435469
199	1.29038205482	0.779005400293	-0.511376654526
130	1.28693035107	1.28693035107	0.0
121	1.2783783493	1.11388638377	-0.164491965521
41	1.27418921502	1.00831702969	-0.265872185332
360	1.26897358386	0.439576648707	-0.829396935151
437	1.25974609784	1.23268383384	-0.0270622640029
491	1.25913184121	1.25913184121	0.0
539	1.25256480165	0.716520836697	-0.53604396495
152	1.22884577471	1.18575190946	-0.0430938652503
219	1.2285492745	0.846734040238	-0.381815234258
98	1.22414587544	1.18079225994	-0.0433536155052
430	1.22008852775	1.22008852775	0.0
413	1.21332200218	0.91392214731	-0.29939985487
530	1.21028798804	1.21028798804	0.0
391	1.20805017797	1.20805017797	0.0
331	1.19953840656	1.04008107531	-0.159457331251
536	1.19853082635	0.168156630121	-1.03037419623
46	1.1968635294	0.482464024665	-0.714399504739
161	1.18403548993	0.99059827397	-0.193437215961
465	1.18142739344	1.09190910424	-0.0895182892004
39	1.18135033486	0.0292195557596	-1.1521307791
317	1.18039233611	1.18039233611	0.0
85	1.17540148701	0.863311026064	-0.312090460946
33	1.17408149242	0.575627106512	-0.598454385907
459	1.17213448624	0.876823190038	-0.295311296204
484	1.16959509412	0.000992760819332	-1.1686023333
109	1.16894391467	0.498169686294	-0.670774228377
406	1.16876292675	0.120456544529	-1.04830638222
32	1.16682825553	1.01439969627	-0.152428559255
322	1.16618861774	0.782682170226	-0.383506447513
313	1.1525851992	0.789298946803	-0.363286252399
17	1.14297627755	1.09025210069	-0.0527241768656
462	1.13966748048	1.13966748048	0.0
432	1.13809378523	0.977859019849	-0.160234765385
271	1.13592532388	0.726917472048	-0.409007851833
441	1.12757200635	1.0430972109	-0.0844747954532
83	1.0915618131	1.03157358812	-0.0599882249743
149	1.08967758608	0.934894854087	-0.154782731996
537	1.07653756676	0.998473713803	-0.0780638529601
502	1.06968357324	0.622942745771	-0.446740827467
319	1.06518453121	1.06518453121	0.0
296	1.0593795221	1.0593795221	0.0
34	1.05453488736	0.288077873388	-0.766457013968
30	1.04825039631	1.04825039631	0.0
116	1.02782782125	0.51837857015	-0.509449251104
40	1.02153161021	0.530187186619	-0.491344423593
42	1.02051859004	0.346468008025	-0.674050582016
118	1.01609064497	1.01609064497	0.0
15	0.999524479246	0.252698635571	-0.746825843675
217	0.994981763961	0.961453599742	-0.0335281642191
461	0.99165817719	0.723362841618	-0.268295335572
50	0.983542058141	0.983542058141	0.0
281	0.97874525499	0.73884512608	-0.23990012891
559	0.977564374386	0.977564374386	0.0
166	0.975974856568	0.975974856568	0.0
422	0.970584860627	0.288081810406	-0.682503050221
295	0.968069013078	0.968069013078	0.0
446	0.967299620999	0.29375743598	-0.673542185018
496	0.964790299693	0.964790299693	0.0
189	0.957083648254	0.957083648254	0.0
181	0.938145484663	0.726390379918	-0.211755104745
22	0.934458909012	0.0	-0.934458909012
385	0.929910692939	0.700562025319	-0.229348667619
445	0.913482063791	0.87135239333	-0.0421296704616
264	0.911712981589	0.6526007864	-0.259112195189
418	0.904541585767	0.630909340256	-0.273632245511
353	0.902457281091	0.902457281091	0.0
192	0.898151477531	0.898151477531	0.0
163	0.885420313114	0.408660823139	-0.476759489975
333	0.881424764847	0.833252503794	-0.0481722610527
320	0.878588238049	0.704312559762	-0.174275678288
483	0.874513031709	0.874513031709	0.0
258	0.87229090778	0.87229090778	0.0
44	0.87216250734	0.539217527893	-0.332944979447
485	0.857849430957	0.806794018835	-0.0510554121222
487	0.854495800089	0.854495800089	0.0
477	0.843619712895	0.718674296889	-0.124945416006
448	0.833988004885	0.308690710728	-0.525297294157
250	0.831542838593	0.700916843177	-0.130625995416
335	0.830991455529	0.830991455529	0.0
516	0.822451941611	0.0	-0.822451941611
256	0.820019834997	0.108744861485	-0.711274973512
267	0.817103981106	0.462418533037	-0.354685448069
475	0.814452609	0.393855322278	-0.420597286722
435	0.807029056242	0.807029056242	0.0
420	0.800694800893	0.0	-0.800694800893
301	0.783072038712	0.783072038712	0.0
453	0.781984037151	0.360832516451	-0.4211515207
36	0.76804946469	0.397816941606	-0.370232523084
348	0.767897982143	0.767897982143	0.0
81	0.767656921469	0.657138127784	-0.110518793686
458	0.766025608058	0.525807072068	-0.24021853599
134	0.761221708239	0.034903636795	-0.726318071444
394	0.756376393514	0.756376393514	0.0
417	0.74363072918	0.640287662857	-0.103343066323
547	0.741294290567	0.342920408856	-0.398373881711
454	0.73728727878	0.0961890828481	-0.641098195932
505	0.734669051612	0.0796074670686	-0.655061584544
457	0.725867867841	0.0	-0.725867867841
308	0.723987062557	0.526181791143	-0.197805271414
293	0.723673505216	0.347454430926	-0.37621907429
25	0.712083532979	0.68850968499	-0.0235738479888
222	0.707284303158	0.707284303158	0.0
27	0.707023722956	0.707023722956	0.0
297	0.705934599876	0.0965621505036	-0.609372449373
426	0.690079754576	0.690079754576	0.0
473	0.674242276441	0.674242276441	0.0
534	0.673528245984	0.390905883867	-0.282622362117
450	0.663317831124	0.0	-0.663317831124
8	0.6561404593	0.6561404593	0.0
67	0.647495789914	0.593295495666	-0.0542002942483
203	0.640249546424	0.640249546424	0.0
28	0.639186159096	0.43225548562	-0.206930673477
332	0.636242310074	0.636242310074	0.0
472	0.635942366953	0.635942366953	0.0
349	0.631416655944	0.0	-0.631416655944
247	0.617042185347	0.617042185347	0.0
546	0.610800546477	0.0	-0.610800546477
97	0.591535664585	0.591535664585	0.0
438	0.564128794183	0.391227114591	-0.172901679592
355	0.555346777725	0.555346777725	0.0
384	0.553131744101	0.553131744101	0.0
196	0.551546488784	0.208172826981	-0.343373661804
29	0.550161309861	0.361707888001	-0.18845342186
131	0.546561481629	0.0658398644627	-0.480721617166
398	0.546200896767	0.233588132186	-0.312612764581
142	0.545197655337	0.545197655337	0.0
431	0.537163141158	0.195095434173	-0.342067706986
399	0.526338617524	0.165807670465	-0.360530947059
160	0.525286115302	0.525286115302	0.0
249	0.524842015899	0.33869522613	-0.186146789769
416	0.492044300886	0.0677831196687	-0.424261181218
284	0.488787198244	0.0	-0.488787198244
245	0.486501380132	0.486501380132	0.0
204	0.484215757895	0.451883637496	-0.0323321203998
117	0.468187111707	0.247240737592	-0.220946374115
469	0.453240577866	0.0	-0.453240577866
434	0.451358580881	0.0	-0.451358580881
440	0.444573225054	0.199678788634	-0.244894436421
58	0.44455467215	0.44455467215	0.0
375	0.441431678411	0.441431678411	0.0
20	0.413090107485	0.282429703916	-0.130660403569
533	0.411782947402	0.08466636514	-0.327116582262
239	0.411404260292	0.251471696092	-0.159932564201
447	0.410223952608	0.0666708031589	-0.343553149449
108	0.405272094668	0.350367236561	-0.0549048581067
424	0.384023096802	0.365300493005	-0.0187226037969
443	0.357594525371	0.17389120893	-0.183703316441
377	0.347594890107	0.0	-0.347594890107
174	0.341097198238	0.341097198238	0.0
481	0.328338165204	0.209353958458	-0.118984206745
233	0.322309527041	0.0	-0.322309527041
365	0.311051249487	0.311051249487	0.0
345	0.295304046041	0.243600605385	-0.0517034406557
55	0.284437012333	0.223160414139	-0.0612765981932
132	0.277459489161	0.188906253394	-0.0885532357676
263	0.252369849546	0.0860635721177	-0.166306277429
500	0.231392842325	0.231392842325	0.0
444	0.23054308775	0.23054308775	0.0
451	0.229844061459	0.229844061459	0.0
341	0.228477180536	0.113357519756	-0.11511966078
478	0.226975240976	0.198179131604	-0.0287961093717
24	0.214188143761	0.214188143761	0.0
464	0.194277782087	0.0677960931163	-0.126481688971
342	0.169857498646	0.0	-0.169857498646
59	0.16267824879	0.16267824879	0.0
367	0.11890806467	0.0	-0.11890806467
423	0.059202668697	0.0	-0.059202668697
352	3.04325517862e-15	0.0	-3.04325517862e-15
328	0.0	0.0	0.0
208	0.0	0.0	0.0
79	0.0	0.0	0.0
95	0.0	0.0	0.0
566	NaN	NaN	NaN
