# Supplementary material for: Complete mapping of viral escape from neutralizing antibodies
Source: PLoS Pathog. 2017 Mar 13;13(3):e1006271. doi: 10.1371/journal.ppat.1006271 (PMC5363992; doi:10.1371/journal.ppat.1006271)
Supplement: S2 File — This ZIP archive contains the computer code to perform the data analysis described in this manuscript. The analysis is performed by the iPython notebook found in the ZIP archive. (ZIP) [file ppat.1006271.s008.zip › S2_File/differential_selections/L1_H17L19_c2_r1_vs_L1_mock_r1_mutdiffsel.txt]

site	wt	mut	diffsel
156	G	S	7.20139432025
146	N	D	7.091638764
157	K	S	6.85169125638
148	V	T	6.82205305799
153	S	V	6.59092572785
153	S	K	6.58415615246
153	S	I	6.57289256936
158	S	P	6.53125026768
148	V	S	6.48205482163
158	S	A	6.4145306711
153	S	G	6.38155301571
157	K	I	6.34944168452
153	S	F	6.22032527582
238	D	E	6.16582138871
159	S	D	6.11041968255
153	S	Q	6.07958915414
157	K	L	6.07647073431
157	K	V	6.02262134527
153	S	R	6.00077660274
154	H	D	5.97190033312
157	K	Q	5.91782457516
157	K	D	5.83629510967
157	K	A	5.75119514146
156	G	A	5.72517959108
158	S	L	5.64232103399
158	S	M	5.56118752389
153	S	Y	5.5535164171
157	K	F	5.53078606422
507	E	D	5.47207750411
157	K	E	5.43522075439
156	G	H	5.40211674054
157	K	T	5.39719789789
159	S	E	5.39049249602
154	H	E	5.3726802454
157	K	N	5.36356035321
153	S	P	5.33978878091
171	G	R	5.20521251483
153	S	H	5.17722626732
136	K	D	5.13027241137
188	E	Q	5.03717602543
136	K	T	4.98865738941
414	N	S	4.86706109314
158	S	H	4.83333667543
136	K	V	4.82522784622
153	S	W	4.73427135908
111	D	E	4.70562650348
157	K	R	4.6892467759
157	K	Y	4.58922619396
156	G	N	4.58709864018
136	K	A	4.56230896636
289	H	T	4.50644470113
157	K	H	4.43342876424
153	S	A	4.39584816831
153	S	T	4.37225925034
155	R	L	4.35653034227
86	S	H	4.33682930783
526	V	L	4.26819752102
157	K	M	4.24303075412
136	K	F	4.14346048022
2	K	R	4.07794438176
486	K	E	4.07725767459
136	K	P	4.05171507995
381	Q	K	4.0235324788
361	I	K	3.96170015284
157	K	G	3.93720267229
136	K	L	3.92180737186
47	V	I	3.92037586746
173	S	H	3.8511707003
136	K	M	3.84569828759
277	F	H	3.83102857723
499	T	F	3.80732758547
286	A	K	3.79209885998
294	K	T	3.75954468195
221	N	Y	3.74248393658
519	V	I	3.72459788635
153	S	C	3.65783865868
153	S	L	3.64029000221
136	K	H	3.5686924131
156	G	R	3.46508768973
244	N	F	3.45221385205
154	H	L	3.36504748701
158	S	N	3.35900200375
303	N	S	3.35653989839
156	G	E	3.34602214136
136	K	N	3.33803972754
197	H	Y	3.32246697201
156	G	Q	3.27174941645
404	T	D	3.16155327146
156	G	T	3.14831737616
382	K	V	3.11037977699
153	S	N	3.08391904035
361	I	W	3.02622769526
158	S	Q	3.02618996576
211	G	P	3.01366735424
286	A	V	3.01040564534
305	N	D	2.98940066804
156	G	L	2.97966086256
202	D	V	2.93050673973
412	E	V	2.92303941932
561	C	F	2.90356118258
370	Q	L	2.84523739816
560	Q	S	2.81488450692
518	G	A	2.79862173746
468	Q	H	2.76958505869
536	V	L	2.76300644143
209	S	R	2.75881449399
158	S	G	2.73674556674
154	H	Q	2.6985510285
154	H	T	2.69037523559
138	S	R	2.68657325598
136	K	S	2.68571734489
173	S	L	2.66718392236
239	Q	M	2.60441749373
268	W	H	2.5808283592
150	V	W	2.57632520536
143	H	L	2.56856716544
150	V	F	2.55494259386
467	S	L	2.55006311293
136	K	E	2.54298064328
189	V	I	2.53562145379
162	R	S	2.52797678671
156	G	D	2.52230201686
158	S	R	2.51859212361
125	V	T	2.50473463485
148	V	I	2.48124898104
141	P	Q	2.42509062357
136	K	G	2.41772180944
532	I	N	2.41476800391
158	S	E	2.3960061245
148	V	L	2.39453398124
271	F	L	2.38348206868
499	T	N	2.38114887087
125	V	C	2.35786435312
136	K	W	2.34407965761
499	T	A	2.341473827
158	S	T	2.33191977819
507	E	V	2.31607814635
93	W	C	2.31501623036
104	N	H	2.28533248326
506	S	D	2.28366613634
543	L	A	2.26106648526
153	S	M	2.24566513705
137	E	D	2.20476272353
238	D	N	2.20359856157
220	S	P	2.1975660824
150	V	E	2.19395100853
391	I	V	2.17347929359
135	P	H	2.16918596166
202	D	T	2.144389742
476	I	R	2.09437792987
422	N	S	2.09068680107
136	K	Y	2.07682469926
139	S	K	2.06504280186
165	L	V	2.06189857388
326	T	R	2.06123237476
75	T	I	2.04301627079
73	N	S	2.04166757123
111	D	V	2.00795716592
155	R	Q	1.99768692125
504	K	N	1.99123651414
510	K	R	1.98457854875
223	N	S	1.97934679359
106	A	G	1.9384959132
11	A	I	1.92537149368
136	K	Q	1.90369921536
250	L	V	1.89756815865
503	P	V	1.89662766336
302	I	L	1.8723411259
518	G	F	1.85723981766
448	E	K	1.85676399405
139	S	T	1.84926216494
155	R	G	1.83320403441
115	Y	S	1.82839023944
286	A	I	1.82597296805
103	E	Q	1.82144942076
244	N	R	1.8177854504
289	H	Q	1.8145414396
150	V	Y	1.81151143512
103	E	S	1.80703607692
155	R	D	1.80671252212
339	S	V	1.79942325973
127	S	L	1.79288878571
76	G	T	1.7897095165
278	E	Y	1.78833038103
224	R	S	1.77722502713
531	A	N	1.7708858411
506	S	W	1.76467118649
392	T	Y	1.73493952083
65	A	V	1.73248276136
141	P	E	1.69761392568
150	V	T	1.69450859352
367	Y	F	1.68161366077
155	R	W	1.68123384835
142	N	D	1.67946279461
455	D	L	1.66506115319
144	T	I	1.66416763537
455	D	A	1.65725652415
244	N	V	1.63650171517
536	V	A	1.63507997152
158	S	Y	1.63094825765
137	E	H	1.62851223523
154	H	S	1.61747992999
479	G	E	1.6114943481
517	D	N	1.58862504428
484	Y	H	1.58317439832
4	K	R	1.5831645561
382	K	P	1.58239253887
357	W	C	1.58213574007
55	N	D	1.58152726106
180	S	R	1.57902319943
278	E	D	1.57828545454
65	A	P	1.56761090671
7	V	F	1.56224054648
375	S	Y	1.55873725295
561	C	L	1.55492496987
234	P	R	1.55388483336
299	Q	L	1.54381873945
523	S	L	1.53968171747
471	N	Q	1.53300128013
52	D	E	1.53284790756
155	R	M	1.52000768025
201	S	R	1.51411878704
434	I	V	1.51279854187
154	H	P	1.51066511521
122	L	F	1.50698805025
11	A	F	1.50633989116
105	G	V	1.49293249167
185	K	L	1.48777317381
229	E	T	1.46988178122
339	S	G	1.46731766981
356	G	R	1.46499390903
356	G	V	1.46393400927
410	G	V	1.46051826517
346	F	S	1.45890565444
223	N	W	1.44151557753
502	Y	H	1.44151044862
323	V	A	1.42900695706
494	S	A	1.42614975429
485	H	Y	1.42230622464
2	K	Q	1.41235319924
165	L	I	1.40460076249
381	Q	A	1.40319402039
83	E	K	1.39892247886
370	Q	V	1.39514737892
61	L	F	1.39327350105
403	N	D	1.39212277893
542	L	A	1.38319868376
502	Y	L	1.38257492676
163	N	S	1.3822418863
324	R	M	1.37196266453
527	Y	T	1.36641774431
225	R	I	1.36333460386
201	S	F	1.36287513541
454	H	N	1.35785465086
493	E	A	1.35657301302
154	H	C	1.35570158113
30	T	I	1.3496152873
52	D	Y	1.34423783972
23	G	V	1.34388602192
285	N	S	1.33445533052
64	I	R	1.3318435402
550	S	I	1.32615813556
359	G	V	1.32336229227
467	S	V	1.31532481085
63	G	V	1.30940821953
343	R	I	1.30198175526
209	S	M	1.29952287692
225	R	K	1.29166101798
376	G	V	1.28293177693
223	N	I	1.26701733871
316	I	L	1.26513072818
141	P	T	1.26495028704
102	S	A	1.25816485306
548	A	S	1.25759015198
324	R	S	1.24716808864
236	V	Q	1.23730382649
280	G	V	1.22924588196
3	A	S	1.22652455477
370	Q	H	1.22472020853
452	D	Y	1.21842515039
555	S	M	1.21576882099
4	K	Y	1.21264581559
333	G	V	1.20549049782
277	F	V	1.20116120743
146	N	A	1.1925555455
179	N	S	1.19016003863
240	H	Y	1.18631752014
283	T	I	1.17774747997
47	V	L	1.1775747189
408	A	S	1.17362948449
172	D	Y	1.16970131471
513	R	S	1.16951557543
187	K	A	1.16248348687
476	I	S	1.1594744221
300	G	R	1.15746860823
158	S	I	1.15663055089
301	A	S	1.15477639571
222	Y	S	1.15468089109
385	Q	T	1.14986060479
251	E	L	1.14934089839
211	G	K	1.14919853505
362	D	Y	1.13663503742
205	Q	R	1.13472290826
248	T	L	1.13187024897
266	A	V	1.11825735106
407	T	K	1.11624103273
279	S	P	1.11215716136
146	N	I	1.10885273388
83	E	D	1.09991336846
180	S	K	1.0998155683
288	M	Y	1.09574120088
445	L	Q	1.09366125336
76	G	V	1.09074938906
386	N	T	1.08946493549
315	T	H	1.08589484314
275	R	I	1.08152619849
325	S	I	1.07699654859
99	T	Y	1.07196857305
403	N	S	1.07109985331
408	A	Y	1.06680495479
545	S	F	1.06356238729
85	D	Y	1.05711696762
60	K	A	1.05329190527
545	S	P	1.05324173123
184	N	R	1.05148376796
508	E	K	1.03790257602
4	K	I	1.03718044329
231	A	V	1.0369292409
553	M	V	1.03692679113
506	S	L	1.03659584029
428	D	L	1.0341523411
521	L	V	1.03355950597
86	S	E	1.03344013984
299	Q	T	1.02980146315
2	K	L	1.02085277793
509	S	T	1.00982371798
176	K	N	1.0096812376
172	D	P	1.00926916808
456	L	D	1.00801122386
387	A	S	1.00712777677
304	S	I	1.00415602606
106	A	V	1.00271269484
103	E	D	1.00200943261
57	K	R	0.996066557698
214	Y	D	0.991376501128
72	C	F	0.989730382108
314	V	H	0.989725697219
126	S	E	0.986628701134
270	A	S	0.981552925357
39	K	N	0.977106400137
361	I	V	0.977003371826
238	D	S	0.976155000356
496	R	I	0.966814124668
178	T	A	0.96655634013
274	S	G	0.966544924831
363	G	V	0.964729974172
369	H	R	0.953939740711
184	N	K	0.952291126287
404	T	R	0.945930642681
139	S	L	0.943089245601
409	V	G	0.936503288216
110	G	V	0.935828483571
19	T	K	0.928818705318
401	K	V	0.927402587464
268	W	C	0.922678492946
234	P	S	0.921092380571
266	A	S	0.91888445718
116	E	G	0.918719898504
89	P	A	0.917977966026
378	A	S	0.917237222551
162	R	N	0.913547964475
220	S	A	0.913087777983
155	R	S	0.910951860902
411	K	N	0.906745989499
473	A	S	0.906475447963
279	S	F	0.905917797277
427	V	K	0.898063103281
238	D	Y	0.898030187419
504	K	F	0.897108665935
278	E	N	0.894772336305
529	I	S	0.894425660319
502	Y	G	0.892265555331
68	Q	S	0.891903768247
132	E	S	0.886894554792
484	Y	W	0.886125660856
292	N	H	0.883386772618
90	A	N	0.878774286266
405	Q	T	0.870303030249
551	F	I	0.870205418471
56	G	W	0.866359815211
555	S	L	0.865273755823
388	I	L	0.860819608829
525	G	W	0.860785752689
230	I	V	0.846458197344
294	K	V	0.844683334891
238	D	A	0.840536927915
130	R	I	0.835782915801
220	S	G	0.835594242698
173	S	P	0.830022410121
191	V	A	0.827606342664
564	C	F	0.825243717935
241	G	R	0.822537846566
439	A	S	0.822438952983
64	I	V	0.820434788577
49	L	M	0.818545154869
133	I	T	0.811724398974
560	Q	H	0.809912590385
417	E	K	0.808542299011
23	G	C	0.807619567699
315	T	R	0.807290804641
433	D	Y	0.807273136978
379	A	S	0.806164171552
556	N	D	0.802447922695
555	S	F	0.797701637697
60	K	R	0.79714264571
525	G	V	0.796217199501
141	P	H	0.794463816369
11	A	V	0.793617111249
147	G	V	0.7929581837
145	F	S	0.791732209177
522	E	D	0.790515551291
229	E	D	0.790136642824
278	E	G	0.785594365144
319	C	R	0.782148890878
537	A	T	0.781059882479
159	S	R	0.777377341546
380	D	Y	0.774828923274
319	C	F	0.774642948697
154	H	I	0.773610791632
90	A	T	0.772072076069
397	S	N	0.768574037198
260	A	S	0.76829123106
253	G	V	0.765357802051
156	G	K	0.765115895696
34	D	Y	0.764724790925
171	G	W	0.764695222902
493	E	T	0.76410533217
132	E	G	0.764038899775
45	H	Y	0.761241804126
219	S	G	0.756354654983
244	N	S	0.752393132394
318	E	H	0.748549179689
68	Q	Y	0.748428829919
152	C	F	0.746031915325
364	W	C	0.744314585475
87	L	P	0.74171991839
168	T	V	0.741528985511
390	G	M	0.740243329063
137	E	K	0.738494442724
351	G	V	0.737958525644
277	F	Q	0.736566640001
337	I	L	0.731934132962
238	D	L	0.730967797339
533	Y	L	0.730745165169
136	K	I	0.730211633029
125	V	A	0.728901785333
272	A	L	0.728404966937
375	S	L	0.728143685075
391	I	S	0.727157682603
17	A	V	0.726696583622
498	G	V	0.724791250514
114	D	N	0.724188629134
189	V	F	0.72119366467
119	R	G	0.719178719755
150	V	M	0.718083274836
256	I	L	0.715275073803
486	K	N	0.714326860955
59	C	F	0.714226883612
92	S	E	0.708465641788
237	R	I	0.705652515928
291	C	F	0.705470820674
526	V	G	0.703146397853
412	E	T	0.702664117942
10	Y	H	0.698532312821
541	V	L	0.696766018114
84	C	F	0.696207066158
91	R	K	0.687244158345
538	S	I	0.684296090096
286	A	S	0.684196534508
214	Y	C	0.676564062291
43	V	L	0.676545186293
373	Q	K	0.66646346098
212	N	P	0.666452111545
299	Q	R	0.663062259698
242	R	S	0.659688835855
429	D	Y	0.658324472447
80	G	V	0.657801018733
47	V	F	0.657777589985
200	S	I	0.649806135026
159	S	I	0.648859713924
100	P	Q	0.644920986624
169	K	N	0.64374253015
533	Y	C	0.643672149378
230	I	T	0.641058576722
276	G	T	0.640937888364
87	L	M	0.640704379446
105	G	E	0.639208696759
140	W	C	0.63813555734
548	A	E	0.638121832776
299	Q	C	0.636384498459
11	A	T	0.634492265871
562	R	I	0.632420459679
88	L	I	0.625651122848
335	R	K	0.622848307744
552	W	R	0.622539281741
272	A	S	0.621426499482
306	L	K	0.620300442471
147	G	R	0.61847582262
467	S	I	0.616590586716
149	T	I	0.614550633301
224	R	T	0.611366725397
165	L	F	0.60899672133
531	A	L	0.607473535078
334	L	P	0.603819131029
155	R	T	0.603502415969
341	Q	K	0.60165135766
263	N	I	0.599108657336
254	D	Y	0.596956215156
66	P	S	0.595960334011
173	S	T	0.594081750225
456	L	R	0.588667927608
419	R	K	0.579984396577
438	N	D	0.576486000039
86	S	A	0.576053049097
78	L	I	0.574773645825
180	S	T	0.573945500986
465	V	L	0.573747800074
433	D	S	0.572585545845
516	I	V	0.571255428819
161	Y	H	0.569929606724
243	M	I	0.568209384772
524	M	S	0.565906337341
239	Q	L	0.564461389519
202	D	Y	0.562098500967
106	A	Q	0.559899644528
318	E	S	0.557945840362
102	S	N	0.556942277913
537	A	S	0.556847433838
254	D	N	0.555660464367
518	G	E	0.553372050299
144	T	K	0.553160282583
173	S	A	0.550320723832
120	E	D	0.545182386425
121	Q	H	0.543237546754
45	H	D	0.541976656345
548	A	P	0.538405810713
314	V	I	0.538240628484
535	T	I	0.537586576473
31	D	Y	0.535238541492
2	K	V	0.534358926572
342	Y	F	0.532902751576
340	I	V	0.532886511111
241	G	V	0.532125246342
148	V	K	0.527247557373
234	P	K	0.526250614706
82	P	S	0.524411906093
56	G	H	0.523617545196
55	N	S	0.522480064049
138	S	M	0.522419701956
521	L	F	0.521235025771
403	N	K	0.520913946385
195	V	L	0.520509355126
8	L	M	0.51756335911
2	K	E	0.51619179084
154	H	V	0.513600566966
378	A	V	0.513120912143
3	A	R	0.509607287726
306	L	F	0.509267177046
168	T	Y	0.509082620078
86	S	D	0.508539983935
558	S	F	0.50648101363
122	L	S	0.505675945529
77	W	C	0.504589075001
92	S	A	0.502885389901
504	K	Q	0.498295058668
383	S	I	0.497450676546
388	I	T	0.495860642273
272	A	E	0.491300238046
65	A	G	0.487377535295
229	E	V	0.483417103086
114	D	A	0.482353523311
300	G	V	0.482142357561
115	Y	A	0.482038007829
93	W	L	0.481947758652
90	A	L	0.480847087876
117	E	G	0.480427261995
326	T	I	0.476557265619
347	G	V	0.475753682785
63	G	E	0.475168146477
290	E	G	0.47505090714
38	E	D	0.471907037372
378	A	E	0.471880717285
262	G	V	0.468062286468
387	A	V	0.467723124333
318	E	D	0.467308240663
458	V	L	0.466007239071
193	W	R	0.465822562676
166	W	C	0.463666452915
508	E	I	0.461081314539
373	Q	E	0.460660331617
249	L	F	0.460521252901
427	V	S	0.459806037101
429	D	W	0.458182556807
156	G	Y	0.457113890298
409	V	M	0.455717918775
5	L	A	0.455242392221
31	D	N	0.455099465743
196	H	R	0.453163281715
51	E	G	0.453098750212
266	A	E	0.451426310828
565	I	T	0.450142984336
477	G	E	0.447964398932
491	C	F	0.445319964675
513	R	K	0.443604317808
508	E	D	0.443504193935
119	R	Y	0.442050462079
209	S	V	0.441805435214
510	K	S	0.441431192426
371	N	D	0.441340094845
253	G	D	0.440644965229
64	I	K	0.438890401768
274	S	I	0.438828965606
374	G	V	0.438070270195
280	G	A	0.43718668845
312	H	A	0.436855819633
119	R	M	0.435171766888
274	S	C	0.434845655169
373	Q	R	0.432588620968
369	H	L	0.432395624298
486	K	L	0.430147245797
367	Y	C	0.428592329302
17	A	T	0.428123439293
515	K	N	0.427253293871
70	G	V	0.425471053239
217	V	A	0.425152834031
515	K	R	0.421536750371
91	R	I	0.420732802107
506	S	E	0.42067627631
203	E	G	0.418018600061
107	C	S	0.417907499117
429	D	N	0.416921733547
510	K	N	0.416556411411
366	G	V	0.414642347105
174	Y	F	0.414450477615
200	S	N	0.413144807983
343	R	S	0.411280338706
429	D	M	0.409908736774
410	G	S	0.409784386132
450	T	N	0.403495939202
408	A	R	0.401637699628
159	S	G	0.401156416388
524	M	V	0.400843622077
98	E	G	0.399544606629
503	P	T	0.398094440999
490	E	G	0.394940414731
302	I	R	0.394726794666
104	N	Y	0.392288303558
69	L	S	0.392012829087
164	L	F	0.390919458527
426	K	S	0.389606286862
44	T	S	0.387722453276
60	K	N	0.386584703058
357	W	L	0.380968781611
342	Y	C	0.379868962509
486	K	S	0.378701357872
82	P	L	0.377230617954
308	F	L	0.375953782611
221	N	H	0.375895182768
240	H	V	0.375499069422
206	S	I	0.374413474273
506	S	V	0.373842667858
555	S	Q	0.372289174726
146	N	K	0.370828595746
213	A	S	0.369014757296
240	H	Q	0.36859012938
55	N	K	0.366614754451
255	T	I	0.364549159921
19	T	S	0.364249689889
473	A	T	0.363751078887
162	R	T	0.360033113442
298	P	L	0.35941634041
153	S	D	0.358583183322
459	K	A	0.358559881269
44	T	A	0.356928897834
430	G	R	0.356872481106
444	L	P	0.356605160378
173	S	V	0.354998959651
511	L	F	0.354331477533
18	D	V	0.354106003266
519	V	L	0.353120729301
544	V	F	0.349796061629
531	A	S	0.349695684822
138	S	G	0.349496280807
320	P	T	0.349437239709
294	K	A	0.347939906243
199	S	F	0.346430759226
370	Q	Y	0.341327420507
464	K	Q	0.340964632275
156	G	V	0.340697809215
139	S	V	0.340504048845
499	T	H	0.340203117647
528	Q	T	0.338822387204
244	N	K	0.338693576194
173	S	Q	0.33778379161
436	T	I	0.33629572796
421	E	K	0.336244062281
79	L	F	0.334774965531
80	G	R	0.334539261237
327	K	R	0.333519777857
290	E	K	0.333100603243
395	V	L	0.329115909052
339	S	F	0.325468125053
72	C	Y	0.322022142417
270	A	D	0.321812645504
406	F	I	0.320037986375
328	L	F	0.318756998642
26	A	S	0.316831174705
307	P	S	0.314659552858
354	E	K	0.313151254077
183	N	S	0.309389858549
535	T	A	0.30923036566
85	D	E	0.308112137208
138	S	F	0.30603332781
132	E	Q	0.305609213728
224	R	M	0.305550952892
99	T	G	0.30554068306
112	L	P	0.302579918462
287	S	D	0.302099157521
523	S	T	0.302043041821
535	T	S	0.301637205559
428	D	M	0.301291991201
2	K	N	0.300476045058
363	G	R	0.297229197396
175	P	F	0.294644027605
554	C	G	0.294128831106
148	V	M	0.29155219978
427	V	A	0.290064560514
350	A	S	0.289121007631
326	T	K	0.286107621292
7	V	D	0.283416177877
422	N	T	0.282616030758
422	N	H	0.282616030758
31	D	A	0.282500909497
350	A	T	0.278573094107
179	N	D	0.277817159491
391	I	T	0.274931674382
289	H	N	0.274771206284
232	A	K	0.273500517873
355	G	V	0.272713918446
134	F	S	0.269896812154
18	D	E	0.268404860194
182	V	L	0.26791564424
532	I	R	0.263536043063
561	C	I	0.262371734052
523	S	E	0.26127016164
390	G	E	0.261231324818
18	D	Y	0.260533976943
340	I	Q	0.260459684325
172	D	E	0.258140167764
277	F	L	0.257502444294
330	M	I	0.256709762496
318	E	R	0.256359699564
155	R	E	0.25618326847
204	Q	A	0.255673703383
52	D	V	0.254094264096
332	T	I	0.253253648467
420	M	I	0.252709534642
469	L	V	0.252386729579
87	L	Q	0.252065765727
125	V	L	0.25049600142
294	K	L	0.250459912351
94	S	P	0.25039392184
339	S	A	0.249912951067
315	T	G	0.248545777759
360	M	L	0.248239852881
177	L	V	0.247998772409
206	S	M	0.247897788735
13	V	L	0.24702598612
123	S	F	0.246918137779
267	P	A	0.245307133673
560	Q	K	0.243907303587
2	K	C	0.24345173829
393	N	G	0.241709926703
384	T	K	0.241619417079
206	S	Q	0.241425063985
172	D	G	0.241090692558
143	H	Q	0.241052602686
335	R	I	0.238816294534
517	D	A	0.23779364622
288	M	N	0.237458328875
235	K	N	0.237334291761
337	I	R	0.23630642337
249	L	V	0.235807403598
61	L	S	0.235087243439
17	A	S	0.234629063348
390	G	H	0.233961412462
140	W	Y	0.233399880696
90	A	S	0.232024811897
441	L	F	0.231896855704
176	K	E	0.231338973203
114	D	G	0.230351232299
120	E	Q	0.229837626783
559	L	F	0.226760591423
215	V	F	0.226224988224
281	I	T	0.225680290211
188	E	D	0.223231398432
531	A	T	0.222711037958
87	L	V	0.22193137031
337	I	S	0.221571205014
495	V	G	0.220644483286
502	Y	W	0.219915740386
54	H	Q	0.219515653875
448	E	Q	0.219045990014
448	E	A	0.219045990014
536	V	D	0.218670824832
36	I	T	0.217461725983
509	S	P	0.217248812107
286	A	E	0.216506373364
273	L	M	0.215195184096
242	R	M	0.214900734121
4	K	P	0.214131411563
490	E	R	0.212913571344
360	M	I	0.21276635147
515	K	M	0.211649240136
351	G	D	0.210589994094
323	V	F	0.210330723156
410	G	A	0.210016425497
294	K	N	0.208896432714
35	T	K	0.208659633629
447	N	H	0.207407365171
326	T	Q	0.207375540497
119	R	S	0.205604438917
102	S	F	0.204973522952
211	G	H	0.204826116142
240	H	R	0.203508439282
358	T	I	0.202734874916
218	A	Q	0.20081422898
466	K	E	0.200742240096
297	T	K	0.199530815045
171	G	V	0.198544886372
40	N	I	0.198097742902
46	S	L	0.197369574647
179	N	V	0.196849894593
468	Q	P	0.19679384724
375	S	H	0.195990858351
403	N	V	0.195517857017
333	G	E	0.1946276776
424	N	K	0.193070920266
108	Y	C	0.192660105848
427	V	L	0.191559042599
341	Q	H	0.191454286726
198	P	L	0.191310541402
517	D	Y	0.19043393046
123	S	T	0.188893088488
443	V	F	0.186645850002
365	Y	D	0.184969703058
137	E	N	0.183211635011
97	V	L	0.182207168674
201	S	N	0.180578682054
146	N	R	0.179092224126
45	H	P	0.17586019802
131	F	S	0.175155677108
490	E	Q	0.174850063788
230	I	L	0.173665621474
474	K	Q	0.173582774476
348	A	D	0.173320941117
446	E	D	0.172967951384
232	A	P	0.172494003849
72	C	S	0.170953284937
157	K	W	0.170749294607
157	K	P	0.170749294607
157	K	C	0.170749294607
77	W	R	0.170692646648
390	G	S	0.169132664152
425	K	E	0.169045398526
564	C	R	0.168515284514
280	G	C	0.16798236665
198	P	A	0.167691930699
504	K	A	0.167093635948
268	W	S	0.166896143802
532	I	D	0.166488847991
205	Q	T	0.166432369435
488	D	Y	0.165203140181
559	L	S	0.163531449309
138	S	A	0.163254381289
381	Q	R	0.161747772751
229	E	A	0.159250933445
183	N	D	0.159233150996
520	K	H	0.159125441604
439	A	G	0.158240942337
370	Q	M	0.158081147654
37	L	V	0.157981717784
303	N	K	0.157908530845
54	H	D	0.15629904129
527	Y	N	0.155059104635
89	P	I	0.154927161509
309	Q	H	0.154704589292
248	T	A	0.154451346058
267	P	Q	0.151489820945
35	T	I	0.150566695749
402	M	T	0.150237524364
29	S	P	0.14960886438
452	D	V	0.148861799612
542	L	I	0.148731731643
16	D	E	0.148590280797
188	E	K	0.147078879312
395	V	M	0.146859368661
477	G	V	0.14600093293
156	G	F	0.145807764341
156	G	C	0.145807764341
156	G	P	0.145807764341
156	G	I	0.145807764341
156	G	M	0.145807764341
156	G	W	0.145807764341
485	H	R	0.144793913688
194	G	V	0.143968648329
139	S	P	0.143420648145
362	D	N	0.140919798176
477	G	R	0.140794950032
435	W	C	0.139314329824
133	I	V	0.138825667034
404	T	A	0.138466393254
314	V	F	0.136181901855
345	L	S	0.13584889159
160	F	C	0.13479256542
186	G	V	0.134444387677
42	A	P	0.134290431819
476	I	N	0.133274651318
298	P	S	0.13303390186
123	S	G	0.132334676662
489	N	K	0.132169997465
252	P	S	0.131893167554
565	I	V	0.13172968389
412	E	G	0.129569865572
514	E	S	0.129565871408
299	Q	E	0.1293632651
329	R	S	0.128735146803
265	I	K	0.128172896838
487	C	R	0.125848753573
84	C	W	0.123868905972
75	T	G	0.123695315672
111	D	S	0.123298180833
107	C	Y	0.121157192103
292	N	T	0.119621791114
285	N	G	0.119295007849
393	N	K	0.118804393513
410	G	C	0.118519769276
190	L	I	0.118223365144
177	L	H	0.117015402432
16	D	G	0.116372311415
410	G	N	0.114103628796
21	C	F	0.113923407719
403	N	I	0.113137205348
342	Y	H	0.110721964235
43	V	A	0.10946555573
548	A	G	0.107443268363
457	N	K	0.107014409558
284	S	L	0.106322426508
146	N	W	0.105702870635
146	N	T	0.105702870635
146	N	C	0.105702870635
146	N	S	0.105702870635
146	N	F	0.105702870635
146	N	G	0.105702870635
146	N	M	0.105702870635
146	N	H	0.105702870635
146	N	L	0.105702870635
25	H	T	0.102621768668
447	N	I	0.102173130778
41	V	M	0.101998379233
140	W	R	0.0986443349523
160	F	L	0.0979609641819
299	Q	H	0.0966598822436
92	S	P	0.0963359130675
534	S	P	0.0959442876584
365	Y	C	0.0940043990764
415	N	D	0.0939130393847
400	E	D	0.0913581268967
41	V	G	0.0913048148632
220	S	N	0.0912887076409
45	H	L	0.0910183187987
560	Q	L	0.0908344036577
552	W	C	0.0906301759943
306	L	I	0.0899994827086
557	G	Q	0.0887430069672
379	A	E	0.0878120556444
398	V	A	0.08631095611
485	H	L	0.0851829461282
341	Q	P	0.0850820049312
540	L	P	0.0837282518548
44	T	K	0.0831804011278
407	T	I	0.0825511975217
320	P	L	0.0809335305255
109	P	T	0.0799312099864
77	W	S	0.0787517838379
556	N	I	0.0785585922781
37	L	D	0.0766302274949
224	R	K	0.0756018076136
65	A	K	0.0754526212134
188	E	Y	0.07524451881
338	P	S	0.0738496981972
421	E	G	0.0734325342137
158	S	V	0.0711504320323
158	S	C	0.0711504320323
158	S	W	0.0711504320323
158	S	D	0.0711504320323
158	S	F	0.0711504320323
158	S	K	0.0711504320323
452	D	G	0.0678806889171
13	V	H	0.0671861979644
64	I	E	0.0666130435499
148	V	F	0.0663388916181
148	V	C	0.0663388916181
148	V	Y	0.0663388916181
148	V	Q	0.0663388916181
148	V	D	0.0663388916181
148	V	E	0.0663388916181
148	V	G	0.0663388916181
148	V	H	0.0663388916181
148	V	P	0.0663388916181
148	V	R	0.0663388916181
148	V	W	0.0663388916181
497	N	L	0.0654333145613
426	K	Q	0.0652093386149
135	P	E	0.0648789872389
312	H	P	0.0637269019959
110	G	E	0.0632503809435
238	D	G	0.0626663512829
408	A	P	0.062539245497
441	L	S	0.0625243442226
210	N	D	0.0619152038945
263	N	S	0.0616043421549
301	A	D	0.0614082632964
261	T	I	0.061105724685
369	H	M	0.0609063012149
491	C	Y	0.0607770997348
19	T	I	0.0592661111538
296	Q	H	0.0588341832327
13	V	A	0.0575296821809
431	F	Y	0.0574145880169
106	A	E	0.0568136216855
154	H	G	0.056508071709
154	H	K	0.056508071709
313	P	S	0.0561652484414
361	I	L	0.0560212382819
542	L	P	0.0552897055907
194	G	A	0.0550862081549
40	N	H	0.0550324008294
115	Y	I	0.054555794309
472	N	K	0.0521116515895
402	M	L	0.0519798131384
379	A	T	0.0518132128023
316	I	M	0.0506245645129
410	G	P	0.0503274553779
101	N	K	0.0502591327923
512	N	D	0.049564834559
209	S	I	0.0484288045961
437	Y	C	0.0479671160397
490	E	T	0.0475568598174
14	A	S	0.0468814011512
59	C	R	0.046097738842
515	K	V	0.0458816420616
527	Y	D	0.0458458751352
545	S	Y	0.0458397257196
337	I	M	0.0453514298865
535	T	P	0.0449143039815
438	N	T	0.0446525251527
147	G	E	0.0443097637129
5	L	W	0.0439867630497
370	Q	S	0.0439610226981
539	S	T	0.043951670736
174	Y	H	0.0430071803112
5	L	I	0.0420721530104
177	L	M	0.04185695481
71	K	L	0.0418045180503
560	Q	E	0.0416241732708
392	T	I	0.0414203461288
90	A	F	0.0413956971679
285	N	D	0.0413954794214
490	E	P	0.0411984013263
428	D	Y	0.0407456565529
240	H	L	0.0404724048714
418	K	E	0.040165560055
554	C	S	0.0399691015676
489	N	H	0.0397267621056
23	G	D	0.0392790467621
503	P	S	0.0389169828534
505	Y	H	0.0383554201285
99	T	P	0.0379789665294
540	L	A	0.0368583194295
5	L	V	0.0366510408597
173	S	R	0.0360896991873
227	T	R	0.0360376017846
238	D	H	0.0354520305534
238	D	Q	0.0354520305534
238	D	C	0.0354520305534
238	D	T	0.0354520305534
238	D	M	0.0354520305534
238	D	R	0.0354520305534
238	D	P	0.0354520305534
238	D	I	0.0354520305534
238	D	W	0.0354520305534
238	D	F	0.0354520305534
238	D	K	0.0354520305534
238	D	V	0.0354520305534
211	G	R	0.0354132615467
291	C	S	0.0351979884583
479	G	V	0.0348628053205
522	E	S	0.0336245426531
136	K	R	0.033426317489
136	K	C	0.033426317489
208	Y	S	0.0328595817975
206	S	C	0.0326493485996
135	P	A	0.0309415623975
491	C	S	0.0297491617882
407	T	N	0.0296373980858
458	V	M	0.0294961101539
392	T	A	0.0293495648313
154	H	F	0.0289759226467
297	T	P	0.0289702411137
241	G	W	0.0276981077046
505	Y	F	0.027452580378
126	S	P	0.0273867724829
33	V	A	0.0265860372966
16	D	Y	0.026509895466
465	V	E	0.0264517654724
328	L	S	0.025378155666
33	V	L	0.0251221976409
440	E	D	0.0248359548542
73	N	I	0.0246256906171
205	Q	L	0.0226668416205
507	E	M	0.022481606193
507	E	S	0.022481606193
507	E	C	0.022481606193
507	E	F	0.022481606193
507	E	G	0.022481606193
507	E	H	0.022481606193
507	E	P	0.022481606193
90	A	D	0.022357554975
33	V	F	0.0218434349293
224	R	C	0.0218407374123
182	V	A	0.0207941261199
393	N	S	0.019483044307
361	I	P	0.0191546858333
361	I	R	0.0191546858333
361	I	Q	0.0191546858333
361	I	F	0.0191546858333
361	I	T	0.0191546858333
361	I	Y	0.0191546858333
361	I	A	0.0191546858333
361	I	H	0.0191546858333
361	I	G	0.0191546858333
361	I	C	0.0191546858333
361	I	D	0.0191546858333
361	I	E	0.0191546858333
361	I	N	0.0191546858333
361	I	M	0.0191546858333
361	I	S	0.0191546858333
106	A	S	0.0191268386009
186	G	T	0.0178500560173
335	R	T	0.0178128503949
488	D	H	0.0176199497962
107	C	F	0.0175416675534
339	S	C	0.0175371511925
133	I	M	0.0172646963501
134	F	C	0.0160790035121
310	N	D	0.0160308581396
40	N	D	0.0157145359015
168	T	S	0.0137395109862
11	A	Y	0.0134971223717
191	V	I	0.0131937083498
344	G	V	0.0127994420425
159	S	Q	0.0124451538614
159	S	L	0.0124451538614
159	S	K	0.0124451538614
159	S	P	0.0124451538614
159	S	V	0.0124451538614
159	S	M	0.0124451538614
159	S	Y	0.0124451538614
159	S	C	0.0124451538614
159	S	H	0.0124451538614
159	S	F	0.0124451538614
159	S	W	0.0124451538614
34	D	V	0.0122978480538
40	N	K	0.011947206766
389	N	K	0.0118076120022
381	Q	G	0.0106238718819
381	Q	C	0.0106238718819
381	Q	I	0.0106238718819
381	Q	E	0.0106238718819
381	Q	M	0.0106238718819
381	Q	D	0.0106238718819
381	Q	N	0.0106238718819
381	Q	S	0.0106238718819
381	Q	F	0.0106238718819
381	Q	P	0.0106238718819
381	Q	T	0.0106238718819
381	Q	W	0.0106238718819
381	Q	Y	0.0106238718819
526	V	T	0.0104625222713
526	V	S	0.0104625222713
526	V	Q	0.0104625222713
526	V	W	0.0104625222713
526	V	N	0.0104625222713
526	V	I	0.0104625222713
526	V	C	0.0104625222713
526	V	H	0.0104625222713
526	V	E	0.0104625222713
526	V	D	0.0104625222713
496	R	T	0.00939782644918
514	E	L	0.00865091367976
4	K	N	0.00847325557957
188	E	N	0.00840325752823
188	E	L	0.00840325752823
188	E	I	0.00840325752823
188	E	C	0.00840325752823
188	E	W	0.00840325752823
188	E	F	0.00840325752823
188	E	H	0.00840325752823
188	E	R	0.00840325752823
188	E	M	0.00840325752823
548	A	T	0.00823137908334
548	A	Q	0.00823137908334
548	A	R	0.00823137908334
548	A	H	0.00823137908334
548	A	V	0.00823137908334
548	A	W	0.00823137908334
548	A	Y	0.00823137908334
548	A	N	0.00823137908334
548	A	L	0.00823137908334
548	A	K	0.00823137908334
548	A	I	0.00823137908334
548	A	F	0.00823137908334
548	A	D	0.00823137908334
548	A	C	0.00823137908334
548	A	M	0.00823137908334
155	R	H	0.0073745146664
155	R	F	0.0073745146664
155	R	P	0.0073745146664
155	R	C	0.0073745146664
155	R	N	0.0073745146664
389	N	S	0.00671693073477
402	M	I	0.00570531678241
369	H	N	0.00546194874331
517	D	R	0.00509619296804
47	V	P	0.00480501852232
47	V	R	0.00480501852232
47	V	Q	0.00480501852232
47	V	K	0.00480501852232
47	V	S	0.00480501852232
47	V	T	0.00480501852232
47	V	M	0.00480501852232
47	V	H	0.00480501852232
47	V	E	0.00480501852232
47	V	D	0.00480501852232
47	V	C	0.00480501852232
47	V	W	0.00480501852232
47	V	N	0.00480501852232
47	V	G	0.00480501852232
121	Q	K	0.0047382676205
86	S	W	0.00465131878706
86	S	N	0.00465131878706
86	S	F	0.00465131878706
86	S	V	0.00465131878706
86	S	G	0.00465131878706
86	S	K	0.00465131878706
86	S	C	0.00465131878706
86	S	I	0.00465131878706
29	S	L	0.00446068805429
173	S	I	0.0043038238858
173	S	W	0.0043038238858
173	S	K	0.0043038238858
173	S	M	0.0043038238858
173	S	C	0.0043038238858
286	A	W	0.00418927141503
286	A	M	0.00418927141503
286	A	F	0.00418927141503
286	A	D	0.00418927141503
286	A	P	0.00418927141503
286	A	C	0.00418927141503
286	A	Y	0.00418927141503
286	A	N	0.00418927141503
171	G	K	0.00412868779786
171	G	N	0.00412868779786
171	G	P	0.00412868779786
171	G	H	0.00412868779786
171	G	T	0.00412868779786
171	G	M	0.00412868779786
171	G	A	0.00412868779786
171	G	I	0.00412868779786
171	G	Y	0.00412868779786
171	G	C	0.00412868779786
499	T	Y	0.00407803075758
499	T	C	0.00407803075758
499	T	G	0.00407803075758
499	T	P	0.00407803075758
499	T	W	0.00407803075758
414	N	D	0.00389390184836
414	N	M	0.00389390184836
414	N	I	0.00389390184836
414	N	A	0.00389390184836
414	N	H	0.00389390184836
414	N	F	0.00389390184836
414	N	E	0.00389390184836
414	N	L	0.00389390184836
414	N	C	0.00389390184836
414	N	T	0.00389390184836
414	N	P	0.00389390184836
414	N	V	0.00389390184836
414	N	R	0.00389390184836
414	N	Y	0.00389390184836
414	N	W	0.00389390184836
414	N	Q	0.00389390184836
289	H	F	0.00380285683981
289	H	K	0.00380285683981
289	H	E	0.00380285683981
289	H	C	0.00380285683981
289	H	W	0.00380285683981
289	H	P	0.00380285683981
289	H	M	0.00380285683981
289	H	V	0.00380285683981
289	H	L	0.00380285683981
523	S	A	0.00370257340523
2	K	W	0.00366182549329
2	K	P	0.00366182549329
2	K	G	0.00366182549329
2	K	A	0.00366182549329
2	K	D	0.00366182549329
2	K	F	0.00366182549329
277	F	C	0.00334255719769
277	F	D	0.00334255719769
277	F	N	0.00334255719769
277	F	W	0.00334255719769
277	F	G	0.00334255719769
111	D	I	0.00326391932975
111	D	A	0.00326391932975
111	D	M	0.00326391932975
111	D	F	0.00326391932975
111	D	C	0.00326391932975
111	D	L	0.00326391932975
111	D	R	0.00326391932975
111	D	K	0.00326391932975
111	D	P	0.00326391932975
111	D	T	0.00326391932975
111	D	W	0.00326391932975
111	D	Q	0.00326391932975
357	W	P	0.00316552507641
357	W	A	0.00316552507641
357	W	Q	0.00316552507641
357	W	R	0.00316552507641
357	W	S	0.00316552507641
357	W	T	0.00316552507641
357	W	M	0.00316552507641
357	W	V	0.00316552507641
357	W	N	0.00316552507641
357	W	K	0.00316552507641
357	W	Y	0.00316552507641
357	W	H	0.00316552507641
357	W	G	0.00316552507641
357	W	F	0.00316552507641
357	W	E	0.00316552507641
357	W	D	0.00316552507641
357	W	I	0.00316552507641
87	L	R	0.00254350667638
87	L	W	0.00254350667638
87	L	S	0.00254350667638
87	L	K	0.00254350667638
87	L	A	0.00254350667638
87	L	H	0.00254350667638
87	L	D	0.00254350667638
87	L	T	0.00254350667638
87	L	E	0.00254350667638
87	L	F	0.00254350667638
87	L	N	0.00254350667638
87	L	G	0.00254350667638
87	L	C	0.00254350667638
87	L	Y	0.00254350667638
93	W	M	0.00212104056266
93	W	Y	0.00212104056266
93	W	Q	0.00212104056266
93	W	V	0.00212104056266
93	W	T	0.00212104056266
93	W	S	0.00212104056266
93	W	P	0.00212104056266
93	W	N	0.00212104056266
93	W	G	0.00212104056266
93	W	K	0.00212104056266
93	W	D	0.00212104056266
93	W	E	0.00212104056266
93	W	A	0.00212104056266
93	W	H	0.00212104056266
93	W	I	0.00212104056266
93	W	F	0.00212104056266
244	N	W	0.00208219857237
244	N	G	0.00208219857237
244	N	C	0.00208219857237
244	N	M	0.00208219857237
244	N	P	0.00208219857237
244	N	E	0.00208219857237
244	N	T	0.00208219857237
244	N	H	0.00208219857237
486	K	P	0.00207434690772
486	K	G	0.00207434690772
486	K	C	0.00207434690772
486	K	D	0.00207434690772
486	K	F	0.00207434690772
486	K	H	0.00207434690772
486	K	M	0.00207434690772
486	K	W	0.00207434690772
141	P	R	0.00189434708445
141	P	G	0.00189434708445
141	P	I	0.00189434708445
141	P	Y	0.00189434708445
141	P	D	0.00189434708445
141	P	C	0.00189434708445
141	P	A	0.00189434708445
141	P	N	0.00189434708445
141	P	M	0.00189434708445
141	P	L	0.00189434708445
141	P	K	0.00189434708445
141	P	W	0.00189434708445
141	P	F	0.00189434708445
294	K	C	0.00167110833832
294	K	I	0.00167110833832
294	K	G	0.00167110833832
294	K	F	0.00167110833832
294	K	Y	0.00167110833832
294	K	Q	0.00167110833832
294	K	P	0.00167110833832
294	K	M	0.00167110833832
519	V	Y	0.00162599789141
519	V	S	0.00162599789141
519	V	W	0.00162599789141
519	V	R	0.00162599789141
519	V	F	0.00162599789141
519	V	E	0.00162599789141
519	V	D	0.00162599789141
519	V	C	0.00162599789141
519	V	T	0.00162599789141
519	V	H	0.00162599789141
519	V	G	0.00162599789141
519	V	K	0.00162599789141
519	V	N	0.00162599789141
519	V	P	0.00162599789141
519	V	Q	0.00162599789141
561	C	T	0.00161600007448
561	C	K	0.00161600007448
561	C	S	0.00161600007448
561	C	N	0.00161600007448
561	C	G	0.00161600007448
561	C	E	0.00161600007448
561	C	D	0.00161600007448
561	C	A	0.00161600007448
561	C	P	0.00161600007448
561	C	V	0.00161600007448
561	C	W	0.00161600007448
561	C	Y	0.00161600007448
561	C	H	0.00161600007448
88	L	K	0.00157260744722
88	L	M	0.00157260744722
88	L	H	0.00157260744722
88	L	S	0.00157260744722
88	L	F	0.00157260744722
88	L	E	0.00157260744722
88	L	Y	0.00157260744722
88	L	P	0.00157260744722
88	L	W	0.00157260744722
88	L	G	0.00157260744722
88	L	R	0.00157260744722
88	L	D	0.00157260744722
88	L	Q	0.00157260744722
88	L	T	0.00157260744722
88	L	C	0.00157260744722
393	N	D	0.00156878807961
278	E	S	0.00156850431797
278	E	Q	0.00156850431797
278	E	M	0.00156850431797
278	E	C	0.00156850431797
278	E	T	0.00156850431797
278	E	I	0.00156850431797
221	N	M	0.00140381802241
221	N	W	0.00140381802241
221	N	K	0.00140381802241
221	N	P	0.00140381802241
221	N	C	0.00140381802241
221	N	F	0.00140381802241
221	N	Q	0.00140381802241
221	N	E	0.00140381802241
189	V	W	0.00138983132104
189	V	L	0.00138983132104
189	V	R	0.00138983132104
189	V	S	0.00138983132104
189	V	C	0.00138983132104
189	V	N	0.00138983132104
189	V	M	0.00138983132104
189	V	T	0.00138983132104
189	V	Q	0.00138983132104
189	V	K	0.00138983132104
189	V	E	0.00138983132104
189	V	Y	0.00138983132104
189	V	H	0.00138983132104
189	V	P	0.00138983132104
189	V	G	0.00138983132104
536	V	C	0.00138277401835
536	V	G	0.00138277401835
536	V	F	0.00138277401835
536	V	N	0.00138277401835
536	V	H	0.00138277401835
536	V	E	0.00138277401835
536	V	M	0.00138277401835
536	V	K	0.00138277401835
536	V	S	0.00138277401835
536	V	Q	0.00138277401835
536	V	R	0.00138277401835
536	V	P	0.00138277401835
536	V	T	0.00138277401835
536	V	W	0.00138277401835
536	V	Y	0.00138277401835
202	D	M	0.00122991956251
202	D	I	0.00122991956251
202	D	S	0.00122991956251
202	D	W	0.00122991956251
202	D	R	0.00122991956251
202	D	K	0.00122991956251
202	D	C	0.00122991956251
202	D	A	0.00122991956251
202	D	F	0.00122991956251
202	D	P	0.00122991956251
202	D	L	0.00122991956251
303	N	P	0.00118093180567
303	N	W	0.00118093180567
303	N	V	0.00118093180567
303	N	R	0.00118093180567
303	N	C	0.00118093180567
303	N	Y	0.00118093180567
303	N	H	0.00118093180567
410	G	I	0.00113498829151
410	G	K	0.00113498829151
410	G	W	0.00113498829151
410	G	Y	0.00113498829151
410	G	R	0.00113498829151
410	G	E	0.00113498829151
410	G	L	0.00113498829151
410	G	M	0.00113498829151
410	G	H	0.00113498829151
410	G	F	0.00113498829151
11	A	C	0.00110687096182
11	A	Q	0.00110687096182
11	A	R	0.00110687096182
11	A	H	0.00110687096182
11	A	W	0.00110687096182
11	A	K	0.00110687096182
11	A	D	0.00110687096182
11	A	G	0.00110687096182
11	A	M	0.00110687096182
11	A	N	0.00110687096182
370	Q	P	0.00105685702648
370	Q	C	0.00105685702648
370	Q	N	0.00105685702648
370	Q	F	0.00105685702648
370	Q	R	0.00105685702648
370	Q	G	0.00105685702648
370	Q	D	0.00105685702648
73	N	H	0.00101295770381
73	N	Y	0.00101295770381
73	N	W	0.00101295770381
73	N	V	0.00101295770381
73	N	C	0.00101295770381
73	N	D	0.00101295770381
73	N	F	0.00101295770381
73	N	E	0.00101295770381
73	N	R	0.00101295770381
73	N	L	0.00101295770381
73	N	T	0.00101295770381
73	N	G	0.00101295770381
73	N	Q	0.00101295770381
73	N	P	0.00101295770381
73	N	M	0.00101295770381
73	N	A	0.00101295770381
382	K	L	0.000986862636014
382	K	C	0.000986862636014
382	K	S	0.000986862636014
382	K	G	0.000986862636014
382	K	H	0.000986862636014
382	K	I	0.000986862636014
382	K	W	0.000986862636014
382	K	Y	0.000986862636014
382	K	M	0.000986862636014
382	K	N	0.000986862636014
382	K	Q	0.000986862636014
382	K	R	0.000986862636014
382	K	F	0.000986862636014
382	K	D	0.000986862636014
382	K	T	0.000986862636014
125	V	E	0.000960701758924
125	V	S	0.000960701758924
125	V	M	0.000960701758924
125	V	F	0.000960701758924
125	V	K	0.000960701758924
125	V	D	0.000960701758924
125	V	Y	0.000960701758924
125	V	Q	0.000960701758924
125	V	R	0.000960701758924
125	V	G	0.000960701758924
125	V	H	0.000960701758924
125	V	P	0.000960701758924
125	V	N	0.000960701758924
125	V	W	0.000960701758924
506	S	N	0.000942331894411
506	S	F	0.000942331894411
506	S	G	0.000942331894411
506	S	Y	0.000942331894411
506	S	H	0.000942331894411
506	S	K	0.000942331894411
506	S	I	0.000942331894411
506	S	M	0.000942331894411
506	S	Q	0.000942331894411
560	Q	A	0.000917772412266
560	Q	T	0.000917772412266
560	Q	W	0.000917772412266
560	Q	P	0.000917772412266
560	Q	Y	0.000917772412266
560	Q	N	0.000917772412266
560	Q	G	0.000917772412266
560	Q	I	0.000917772412266
560	Q	D	0.000917772412266
560	Q	F	0.000917772412266
560	Q	C	0.000917772412266
560	Q	M	0.000917772412266
172	D	K	0.000890978538442
172	D	H	0.000890978538442
172	D	F	0.000890978538442
172	D	C	0.000890978538442
172	D	A	0.000890978538442
172	D	L	0.000890978538442
172	D	I	0.000890978538442
172	D	M	0.000890978538442
172	D	W	0.000890978538442
172	D	T	0.000890978538442
172	D	S	0.000890978538442
172	D	R	0.000890978538442
172	D	Q	0.000890978538442
172	D	V	0.000890978538442
165	L	R	0.000866809206917
165	L	C	0.000866809206917
165	L	A	0.000866809206917
165	L	W	0.000866809206917
165	L	Y	0.000866809206917
165	L	N	0.000866809206917
165	L	Q	0.000866809206917
165	L	M	0.000866809206917
165	L	T	0.000866809206917
165	L	K	0.000866809206917
305	N	P	0.000825720337787
305	N	F	0.000825720337787
305	N	W	0.000825720337787
305	N	Q	0.000825720337787
305	N	E	0.000825720337787
305	N	V	0.000825720337787
305	N	C	0.000825720337787
305	N	L	0.000825720337787
150	V	D	0.000816520297611
150	V	G	0.000816520297611
150	V	R	0.000816520297611
150	V	Q	0.000816520297611
150	V	P	0.000816520297611
150	V	H	0.000816520297611
150	V	N	0.000816520297611
150	V	C	0.000816520297611
150	V	K	0.000816520297611
65	A	W	0.000778452296659
65	A	M	0.000778452296659
65	A	R	0.000778452296659
65	A	I	0.000778452296659
65	A	N	0.000778452296659
65	A	C	0.000778452296659
65	A	F	0.000778452296659
65	A	H	0.000778452296659
225	R	F	0.000762540195507
225	R	V	0.000762540195507
225	R	H	0.000762540195507
225	R	W	0.000762540195507
225	R	Y	0.000762540195507
225	R	N	0.000762540195507
225	R	M	0.000762540195507
225	R	L	0.000762540195507
225	R	S	0.000762540195507
225	R	P	0.000762540195507
225	R	E	0.000762540195507
225	R	D	0.000762540195507
225	R	C	0.000762540195507
225	R	A	0.000762540195507
225	R	T	0.000762540195507
268	W	N	0.00075689368179
268	W	Y	0.00075689368179
268	W	V	0.00075689368179
268	W	Q	0.00075689368179
268	W	I	0.00075689368179
268	W	K	0.00075689368179
268	W	P	0.00075689368179
268	W	M	0.00075689368179
268	W	F	0.00075689368179
268	W	D	0.00075689368179
268	W	E	0.00075689368179
239	Q	G	0.000730177650711
239	Q	Y	0.000730177650711
239	Q	P	0.000730177650711
239	Q	N	0.000730177650711
239	Q	T	0.000730177650711
239	Q	V	0.000730177650711
239	Q	K	0.000730177650711
239	Q	I	0.000730177650711
239	Q	W	0.000730177650711
239	Q	F	0.000730177650711
239	Q	E	0.000730177650711
239	Q	D	0.000730177650711
239	Q	R	0.000730177650711
239	Q	C	0.000730177650711
239	Q	S	0.000730177650711
239	Q	A	0.000730177650711
543	L	I	0.000720769072533
543	L	E	0.000720769072533
543	L	R	0.000720769072533
543	L	N	0.000720769072533
543	L	W	0.000720769072533
543	L	M	0.000720769072533
543	L	K	0.000720769072533
543	L	H	0.000720769072533
543	L	G	0.000720769072533
543	L	Q	0.000720769072533
543	L	D	0.000720769072533
543	L	C	0.000720769072533
543	L	P	0.000720769072533
429	D	V	0.000718738611606
429	D	P	0.000718738611606
429	D	I	0.000718738611606
429	D	K	0.000718738611606
429	D	Q	0.000718738611606
429	D	S	0.000718738611606
429	D	T	0.000718738611606
429	D	A	0.000718738611606
429	D	H	0.000718738611606
429	D	G	0.000718738611606
429	D	L	0.000718738611606
429	D	E	0.000718738611606
429	D	F	0.000718738611606
429	D	C	0.000718738611606
211	G	C	0.000709085908854
211	G	Q	0.000709085908854
75	T	Q	0.000702731930651
75	T	E	0.000702731930651
75	T	F	0.000702731930651
75	T	A	0.000702731930651
75	T	V	0.000702731930651
75	T	S	0.000702731930651
75	T	R	0.000702731930651
75	T	H	0.000702731930651
75	T	M	0.000702731930651
75	T	D	0.000702731930651
75	T	W	0.000702731930651
75	T	K	0.000702731930651
75	T	Y	0.000702731930651
75	T	C	0.000702731930651
271	F	T	0.000698471736826
271	F	R	0.000698471736826
271	F	Q	0.000698471736826
271	F	A	0.000698471736826
271	F	S	0.000698471736826
271	F	N	0.000698471736826
271	F	M	0.000698471736826
271	F	C	0.000698471736826
271	F	P	0.000698471736826
271	F	K	0.000698471736826
271	F	W	0.000698471736826
271	F	G	0.000698471736826
271	F	E	0.000698471736826
271	F	D	0.000698471736826
271	F	H	0.000698471736826
271	F	V	0.000698471736826
230	I	P	0.000697059133464
230	I	F	0.000697059133464
230	I	S	0.000697059133464
230	I	A	0.000697059133464
230	I	D	0.000697059133464
230	I	E	0.000697059133464
230	I	R	0.000697059133464
230	I	Y	0.000697059133464
230	I	M	0.000697059133464
230	I	Q	0.000697059133464
230	I	K	0.000697059133464
230	I	H	0.000697059133464
230	I	G	0.000697059133464
230	I	N	0.000697059133464
230	I	W	0.000697059133464
326	T	M	0.000688482024469
326	T	Y	0.000688482024469
326	T	W	0.000688482024469
326	T	V	0.000688482024469
326	T	C	0.000688482024469
326	T	H	0.000688482024469
326	T	D	0.000688482024469
326	T	P	0.000688482024469
326	T	G	0.000688482024469
224	R	I	0.000682232797857
224	R	Y	0.000682232797857
224	R	V	0.000682232797857
224	R	P	0.000682232797857
224	R	N	0.000682232797857
224	R	L	0.000682232797857
224	R	E	0.000682232797857
224	R	D	0.000682232797857
224	R	A	0.000682232797857
224	R	F	0.000682232797857
137	E	Q	0.000674042969911
137	E	L	0.000674042969911
137	E	I	0.000674042969911
137	E	F	0.000674042969911
137	E	P	0.000674042969911
137	E	M	0.000674042969911
137	E	R	0.000674042969911
137	E	W	0.000674042969911
137	E	Y	0.000674042969911
137	E	V	0.000674042969911
137	E	C	0.000674042969911
52	D	W	0.00066434566719
52	D	A	0.00066434566719
52	D	C	0.00066434566719
52	D	H	0.00066434566719
52	D	F	0.00066434566719
52	D	R	0.00066434566719
52	D	T	0.00066434566719
52	D	I	0.00066434566719
52	D	K	0.00066434566719
52	D	L	0.00066434566719
52	D	M	0.00066434566719
52	D	P	0.00066434566719
52	D	Q	0.00066434566719
105	G	C	0.000621954061453
105	G	Y	0.000621954061453
105	G	R	0.000621954061453
105	G	T	0.000621954061453
105	G	D	0.000621954061453
105	G	F	0.000621954061453
105	G	N	0.000621954061453
105	G	H	0.000621954061453
105	G	P	0.000621954061453
105	G	I	0.000621954061453
105	G	A	0.000621954061453
105	G	W	0.000621954061453
105	G	Q	0.000621954061453
105	G	K	0.000621954061453
105	G	M	0.000621954061453
105	G	L	0.000621954061453
76	G	D	0.000590443334813
76	G	F	0.000590443334813
76	G	P	0.000590443334813
76	G	A	0.000590443334813
76	G	W	0.000590443334813
76	G	Y	0.000590443334813
76	G	C	0.000590443334813
76	G	H	0.000590443334813
76	G	S	0.000590443334813
76	G	I	0.000590443334813
76	G	N	0.000590443334813
76	G	M	0.000590443334813
76	G	L	0.000590443334813
76	G	K	0.000590443334813
76	G	Q	0.000590443334813
220	S	W	0.000573823532549
220	S	Q	0.000573823532549
220	S	C	0.000573823532549
220	S	F	0.000573823532549
220	S	Y	0.000573823532549
391	I	L	0.000557950380968
391	I	H	0.000557950380968
391	I	C	0.000557950380968
391	I	D	0.000557950380968
391	I	K	0.000557950380968
391	I	E	0.000557950380968
391	I	F	0.000557950380968
391	I	G	0.000557950380968
391	I	M	0.000557950380968
391	I	W	0.000557950380968
391	I	N	0.000557950380968
391	I	Y	0.000557950380968
391	I	A	0.000557950380968
391	I	R	0.000557950380968
391	I	Q	0.000557950380968
391	I	P	0.000557950380968
542	L	Q	0.000557780228694
542	L	H	0.000557780228694
542	L	N	0.000557780228694
542	L	E	0.000557780228694
542	L	D	0.000557780228694
542	L	K	0.000557780228694
542	L	M	0.000557780228694
542	L	F	0.000557780228694
542	L	S	0.000557780228694
542	L	T	0.000557780228694
542	L	W	0.000557780228694
542	L	Y	0.000557780228694
542	L	C	0.000557780228694
542	L	R	0.000557780228694
518	G	Q	0.00055648815678
518	G	N	0.00055648815678
518	G	D	0.00055648815678
518	G	P	0.00055648815678
518	G	C	0.00055648815678
518	G	W	0.00055648815678
162	R	Y	0.000521425493338
162	R	D	0.000521425493338
162	R	A	0.000521425493338
162	R	C	0.000521425493338
162	R	P	0.000521425493338
162	R	E	0.000521425493338
162	R	F	0.000521425493338
162	R	V	0.000521425493338
162	R	Q	0.000521425493338
162	R	I	0.000521425493338
162	R	L	0.000521425493338
162	R	M	0.000521425493338
162	R	W	0.000521425493338
162	R	G	0.000521425493338
412	E	P	0.000507907558396
412	E	Q	0.000507907558396
412	E	S	0.000507907558396
412	E	W	0.000507907558396
412	E	M	0.000507907558396
412	E	N	0.000507907558396
412	E	H	0.000507907558396
412	E	C	0.000507907558396
412	E	R	0.000507907558396
412	E	Y	0.000507907558396
412	E	D	0.000507907558396
532	I	S	0.000501637228774
532	I	L	0.000501637228774
532	I	W	0.000501637228774
532	I	Y	0.000501637228774
532	I	P	0.000501637228774
532	I	K	0.000501637228774
532	I	G	0.000501637228774
532	I	Q	0.000501637228774
532	I	A	0.000501637228774
532	I	C	0.000501637228774
532	I	E	0.000501637228774
502	Y	K	0.00049938395479
502	Y	S	0.00049938395479
502	Y	F	0.00049938395479
502	Y	I	0.00049938395479
502	Y	E	0.00049938395479
502	Y	M	0.00049938395479
502	Y	Q	0.00049938395479
502	Y	V	0.00049938395479
502	Y	D	0.00049938395479
250	L	D	0.00049882731986
250	L	C	0.00049882731986
250	L	E	0.00049882731986
250	L	F	0.00049882731986
250	L	G	0.00049882731986
250	L	H	0.00049882731986
250	L	A	0.00049882731986
250	L	M	0.00049882731986
250	L	N	0.00049882731986
250	L	K	0.00049882731986
250	L	Q	0.00049882731986
250	L	R	0.00049882731986
250	L	S	0.00049882731986
250	L	T	0.00049882731986
250	L	W	0.00049882731986
250	L	Y	0.00049882731986
250	L	P	0.00049882731986
403	N	Q	0.000479176601043
403	N	H	0.000479176601043
403	N	A	0.000479176601043
403	N	C	0.000479176601043
403	N	Y	0.000479176601043
403	N	W	0.000479176601043
403	N	M	0.000479176601043
403	N	P	0.000479176601043
403	N	L	0.000479176601043
403	N	G	0.000479176601043
403	N	F	0.000479176601043
403	N	E	0.000479176601043
427	V	F	0.000476650057134
427	V	H	0.000476650057134
427	V	Y	0.000476650057134
427	V	W	0.000476650057134
427	V	D	0.000476650057134
427	V	E	0.000476650057134
427	V	T	0.000476650057134
427	V	C	0.000476650057134
427	V	R	0.000476650057134
427	V	N	0.000476650057134
427	V	P	0.000476650057134
427	V	G	0.000476650057134
427	V	Q	0.000476650057134
427	V	M	0.000476650057134
103	E	Y	0.000474648819769
103	E	I	0.000474648819769
[truncated: 9,301 more rows]
