# Supplementary material for: Complete mapping of viral escape from neutralizing antibodies
Source: PLoS Pathog. 2017 Mar 13;13(3):e1006271. doi: 10.1371/journal.ppat.1006271 (PMC5363992; doi:10.1371/journal.ppat.1006271)
Supplement: S2 File — This ZIP archive contains the computer code to perform the data analysis described in this manuscript. The analysis is performed by the iPython notebook found in the ZIP archive. (ZIP) [file ppat.1006271.s008.zip › S2_File/differential_selections/L1_H17L19_c2_r1_vs_L1_mock_r1_sitediffsel.txt]

site	abs_diffsel	positive_diffsel	negative_diffsel
153	88.5322982464	86.9894247628	-1.54287348363
157	86.9366879608	86.9366879608	0.0
136	57.1439676115	57.1439676115	0.0
158	48.5655631354	48.5655631354	0.0
156	44.0867029764	44.0867029764	0.0
154	29.4262394715	26.0116043806	-3.41463509088
175	28.4714591305	0.294644027605	-28.1768151029
148	20.0544802777	19.7284184069	-0.326061870818
150	18.6677760044	11.5566707939	-7.11110521044
155	18.5093040397	15.0028854673	-3.50641857239
499	16.554353195	8.89054355477	-7.6638096402
146	15.2716839992	10.894293699	-4.37739030021
173	15.1519834237	9.24317107671	-5.90881234702
159	14.1416435521	13.4652023429	-0.676441209179
277	13.5136309927	6.04297165494	-7.47065933775
170	12.9544752435	0.0	-12.9544752435
518	12.902313769	5.21257253436	-7.68974123466
220	12.8887168678	4.04040592838	-8.8483109394
232	12.6602004594	0.445994521722	-12.2142059377
286	12.6308452356	9.56269455257	-3.06815068303
209	12.3731792983	4.54857161073	-7.82460768758
238	12.3032005812	12.3032005812	0.0
507	12.1234649218	7.94552689381	-4.17793802803
2	12.0081833353	8.12759981264	-3.88058352266
176	11.8959206531	1.2410202108	-10.6549004423
390	11.810409734	1.40456873049	-10.4058410035
244	11.3007321512	8.01424531479	-3.28648683637
474	10.8678074217	0.173582774476	-10.6942246472
171	10.5641680294	6.20973950208	-4.35442852729
497	10.4220290889	0.0654333145613	-10.3565957743
404	10.0491236007	4.24945586187	-5.79966773879
223	9.87692357173	4.68787970983	-5.1890438619
510	9.73723865126	2.84256615259	-6.89467249868
211	9.38714233104	4.4045234388	-4.98261889224
231	9.29709401882	1.0369292409	-8.26016477792
278	9.17059787758	5.05639356293	-4.11420431465
294	9.13941775143	5.42489313486	-3.71452461658
86	9.12681156619	6.49207303099	-2.63473853519
4	9.05776337659	4.05636754513	-5.00139583146
303	8.76391838697	3.52271495187	-5.24120343509
229	8.73306524008	2.90268646057	-5.8303787795
299	8.68364003084	4.10025964847	-4.58338038236
415	8.38787946546	0.0939130393847	-8.29396642608
221	8.36782181547	4.12960966353	-4.23821215194
289	8.31231346684	6.62998305857	-1.68233040827
361	8.3082727457	8.3082727457	0.0
370	8.14926603251	6.01587257565	-2.13339345686
184	8.11679420816	2.00377489424	-6.11301931391
113	8.11046785117	0.0	-8.11046785117
111	8.05829212602	6.87604888219	-1.18224324382
506	7.75262422238	5.88793309434	-1.86469112804
381	7.75177010737	5.7265846064	-2.02518550097
139	7.70693008978	5.34680964772	-2.36012044206
202	7.47151334141	5.65052409789	-1.82098924352
467	7.46502840622	4.48746531927	-2.97756308696
237	7.44360205472	0.705652515928	-6.7379495388
188	7.42212249714	5.55836013974	-1.8637623574
180	7.40070218621	3.25289055058	-4.14781163563
486	7.38981081822	5.61702791448	-1.77278290374
125	7.36318912649	5.85544659935	-1.50774252714
468	7.34904580228	2.96722553119	-4.38182027109
141	7.30373109953	6.20674516476	-1.09698593477
476	7.24028679909	3.38954722163	-3.85073957746
11	7.14903724183	4.88438659396	-2.26465064787
240	7.03548157566	2.17438756309	-4.86109401257
490	6.98977594407	0.871459311007	-6.11831663306
414	6.95404080656	4.92936352271	-2.02467728385
339	6.81932180786	3.86251919704	-2.95680261082
89	6.8179158286	1.07290512754	-5.74501070106
504	6.79390549113	3.55513433788	-3.23877115325
283	6.76805006678	1.17774747997	-5.59030258681
169	6.72575104394	0.64374253015	-6.08200851379
412	6.69629463148	3.76086038598	-2.9354342455
235	6.68555125748	0.237334291761	-6.44821696572
212	6.50525074134	0.666452111545	-5.83879862979
185	6.50062545498	1.48777317381	-5.01285228116
274	6.48393160451	1.84021954561	-4.6437120589
103	6.46875268275	4.63524141848	-1.83351126427
138	6.36629995658	4.03072987748	-2.3355700791
523	6.28596018366	2.10669749434	-4.17926268932
143	6.23875343625	2.81135410312	-3.42739933313
65	6.23404045132	3.86915144295	-2.36488900837
234	6.17137848129	3.00169215002	-3.16968633126
47	6.1561882863	5.82299843566	-0.333189850633
71	6.06398314528	0.0418045180503	-6.02217862723
257	6.0276470942	0.0	-6.0276470942
493	5.95568045907	2.12067834519	-3.83500211388
91	5.95319812054	1.10797696045	-4.84522116008
382	5.92049452651	4.70757525541	-1.2129192711
213	5.91459901027	0.369014757296	-5.54558425298
178	5.89735827238	0.96655634013	-4.93080193225
137	5.87122044105	4.76239550917	-1.10882493188
526	5.86346604912	5.07596914159	-0.787496907537
210	5.83993769656	0.0619152038945	-5.77802249267
104	5.80378947584	2.68035906823	-3.12343040762
540	5.75758783046	0.120586571284	-5.63700125917
145	5.74563669542	0.791732209177	-4.95390448624
285	5.68785837121	1.49514581779	-4.19271255343
101	5.68152856496	0.0502591327923	-5.63126943217
305	5.64903787084	2.99600643074	-2.6530314401
524	5.64631752498	0.966749959418	-4.67956756557
186	5.60040310969	0.152294443694	-5.44810866599
68	5.59970736143	1.64033259817	-3.95937476326
102	5.57171165647	2.02008065392	-3.55163100255
99	5.5555484854	1.41548822264	-4.14006026277
456	5.53296395571	1.59667915147	-3.93628480424
408	5.51521429443	2.70812094709	-2.80709334735
545	5.51224574769	2.16264384424	-3.34960190345
326	5.50529779542	3.03746914039	-2.46782865503
197	5.48401007723	3.32673425299	-2.15727582424
236	5.41803515778	1.23730382649	-4.18073133129
312	5.38327378434	0.500582721629	-4.88269106271
531	5.33367392862	2.95165150939	-2.38202241923
268	5.20913992832	3.67872882644	-1.53041110188
502	5.20577963372	3.94076112669	-1.26501850702
337	5.10836115646	1.23516319123	-3.87319796523
7	5.0965894499	1.84586427223	-3.25072517767
519	5.07743165371	4.10210858402	-0.975323069683
561	5.06807926284	4.74186588747	-0.326213375367
386	5.06798304656	1.08946493549	-3.97851811107
205	5.03558111516	1.32382211932	-3.71175899585
272	5.00311595937	1.84113170447	-3.16198425491
479	4.98817941753	1.64635715342	-3.34182226411
555	4.98341161178	3.2524435066	-1.73096810518
543	4.95478607509	2.27043648321	-2.68434959188
162	4.94389006694	3.80885782153	-1.13503224541
536	4.82198536623	4.63749884806	-0.184486518172
64	4.79139587956	2.6598992763	-2.13149660325
165	4.75913948007	4.08416414977	-0.674975330296
100	4.74409292327	0.644920986624	-4.09917193665
182	4.73497588103	0.28870977036	-4.44626611067
201	4.65004342969	3.05969233848	-1.59035109121
517	4.64552429759	2.02290336282	-2.62262093477
515	4.57156179849	1.10632092644	-3.46524087205
521	4.5095054457	1.55479453174	-2.95471091395
179	4.48552255447	1.66494440369	-2.82057815077
560	4.45442897284	4.01217624677	-0.442252726077
509	4.45200443311	1.22707253008	-3.22493190302
135	4.38108879928	2.26680266312	-2.11428613616
228	4.24614965179	0.0	-4.24614965179
90	4.24490698192	2.43075305674	-1.81415392518
128	4.22441409354	0.0	-4.22441409354
106	4.21511791158	3.58219970614	-0.632918205445
224	4.18077059216	2.79840757843	-1.38236301373
251	4.168883788	1.14952148834	-3.01936229967
92	4.16086487	1.30768694476	-2.85317792524
315	4.15778513179	2.14211857179	-2.01566656
62	4.1576658028	0.0	-4.1576658028
206	4.13526801517	0.896385675592	-3.23888233958
60	4.12174525071	2.24025728499	-1.88148796572
226	4.02028571252	0.0	-4.02028571252
314	4.01173791906	1.66414822756	-2.3475896915
292	3.98637134409	1.00300856373	-2.98336278036
276	3.94359204349	0.640937888364	-3.30265415513
119	3.94338383149	1.80200538764	-2.14137844385
227	3.90667298356	0.0360376017846	-3.87063538178
532	3.8651701926	2.85031090448	-1.01485928811
422	3.85917943062	2.66105618174	-1.19812324889
37	3.84860064071	0.234611945278	-3.61398869543
3	3.84309229388	1.73707133243	-2.10602096145
279	3.81463467795	2.01847260447	-1.79616207347
52	3.78522151302	3.13981650505	-0.645405007968
541	3.78324247617	0.696766018114	-3.08647645806
406	3.77671612763	0.320037986375	-3.45667814125
455	3.77197607689	3.32536574816	-0.446610328728
57	3.76902321392	0.996066557698	-2.77295665622
287	3.75833673945	0.302099157521	-3.45623758193
126	3.74276004737	1.01401547362	-2.72874457376
115	3.71656947811	2.36729750297	-1.34927197514
527	3.69975930397	1.56732272408	-2.1324365799
218	3.60174675407	0.20081422898	-3.40093252509
302	3.59682515593	2.27055251689	-1.32627263905
288	3.59420015702	1.33319952976	-2.26100062726
172	3.59245156789	2.69067504265	-0.901776525239
177	3.57439230246	0.406871129651	-3.16752117281
239	3.54985999655	3.18056172566	-0.369298270883
508	3.53027524681	1.94342307664	-1.58685217018
225	3.52809150438	2.66643372477	-0.861657779616
53	3.52533577994	0.0	-3.52533577994
403	3.5185442444	3.2985417602	-0.220002484199
216	3.49392050974	0.0	-3.49392050974
189	3.47404777872	3.27766258828	-0.196385190441
255	3.46321569383	0.364549159921	-3.09866653391
254	3.45601877854	1.15261667952	-2.30340209902
407	3.44750006095	1.2284864858	-2.21901357515
503	3.43151912513	2.33706663498	-1.09445249015
127	3.429192192	1.7952994043	-1.63389278771
356	3.42848207801	2.93545952501	-0.493022553006
144	3.40828589845	2.21982981848	-1.18845607997
513	3.36714544942	1.61455049264	-1.75259495679
253	3.36542344707	1.20600276728	-2.15942067979
484	3.35796132725	2.4735268452	-0.884434482044
76	3.32082732905	2.88931555558	-0.431511773465
529	3.30859844025	0.894425660319	-2.41417277993
405	3.2877652648	0.870303030249	-2.41746223456
558	3.26546358634	0.50648101363	-2.75898257271
512	3.26039151919	0.049564834559	-3.21082668463
93	3.22136422824	2.83090063802	-0.390463590218
550	3.21971295405	1.32989967778	-1.88981327627
460	3.21660485559	0.0	-3.21660485559
409	3.19387489674	1.39222120699	-1.80165368975
391	3.18449585668	3.18449585668	0.0
557	3.14120596442	0.0887430069672	-3.05246295745
75	3.12925511654	2.17654983349	-0.95270528305
260	3.10428701942	0.76829123106	-2.33599578836
525	3.1032958379	1.65782586374	-1.44546997415
187	3.07759517581	1.16248348687	-1.91511168895
397	3.01331250361	0.768574037198	-2.24473846641
410	3.00700317446	2.37461981316	-0.632383361302
501	2.97662394522	0.0	-2.97662394522
401	2.97631090408	0.927402587464	-2.04890831661
199	2.96521645603	0.346430759226	-2.61878569681
19	2.93719804915	1.35265558242	-1.58454246673
494	2.93522164262	1.42641441312	-1.5088072295
323	2.91451835519	1.63933768022	-1.27518067497
551	2.88942897337	0.870205418471	-2.0192235549
112	2.86672260724	0.302579918462	-2.56414268877
271	2.85915882878	2.39465761647	-0.464501212313
538	2.83624166375	0.684296090096	-2.15194557365
318	2.8108671306	2.03375601383	-0.77711111677
83	2.80146294057	2.50582205653	-0.295640884032
553	2.73993532801	1.03692679113	-1.70300853688
427	2.73294141618	1.8461658443	-0.88677557188
132	2.70655452816	1.95800199213	-0.748552536028
61	2.69417651594	1.63027489485	-1.06390162109
321	2.6758326309	0.0	-2.6758326309
164	2.67214101288	0.390919458527	-2.28122155435
548	2.66503175009	2.66503175009	0.0
324	2.65915723489	2.62609909734	-0.0330581375496
266	2.64794230075	2.49442867258	-0.153513628166
485	2.64030889808	1.65499355097	-0.985315347118
87	2.63387213243	1.89203052734	-0.741841605088
290	2.6204268612	0.808151510382	-1.81227535082
471	2.62031530707	1.53534401646	-1.08497129061
565	2.56010054863	0.581872668226	-1.9782278804
200	2.55559639713	1.06295094301	-1.49264545412
375	2.49886990706	2.48825909074	-0.0106108163223
376	2.48048213732	1.28722619083	-1.19325594649
55	2.4774439834	2.4774439834	0.0
340	2.4738971324	0.793346195436	-1.68055093697
73	2.45480184909	2.08250058511	-0.372301263984
214	2.4406154454	1.66963858169	-0.770976863709
31	2.43859085495	1.27283891673	-1.16575193822
343	2.43598776063	1.71636480005	-0.719622960579
439	2.43176051541	0.981213172384	-1.45054734302
372	2.42498831198	0.0	-2.42498831198
142	2.41896584113	1.68015059545	-0.738815245682
369	2.41555076161	1.45349990863	-0.962050852979
265	2.41014723509	0.128172896838	-2.28197433825
280	2.40741644962	1.8389675183	-0.568448931324
14	2.39980582311	0.0468814011512	-2.35292442196
392	2.39791203253	1.8085008463	-0.589411186233
250	2.39586851923	1.90604822309	-0.489820296141
270	2.38792721588	1.30499813662	-1.08292907926
562	2.3782269195	0.632420459679	-1.74580645982
252	2.36667644086	0.131893167554	-2.23478327331
448	2.33391088218	2.30190765055	-0.0320032316303
45	2.31232000943	1.57118351414	-0.741136495282
222	2.29969748147	1.15528659112	-1.14441089035
347	2.29545758254	0.475753682785	-1.81970389976
488	2.29382780872	0.182823089978	-2.11100471874
511	2.27464475489	0.354331477533	-1.92031327735
452	2.25112441885	1.43721467167	-0.813909747185
10	2.24018280166	0.698532312821	-1.54165048884
273	2.23088806071	0.215195184096	-2.01569287662
306	2.21485246648	1.22052457292	-0.994327893565
23	2.21383174661	2.19579548463	-0.0180362619788
378	2.20562597864	1.90672574275	-0.29890023589
433	2.19928535856	1.38067108675	-0.818614271816
85	2.18536071884	1.36677777752	-0.818582941323
168	2.18145438683	1.26435111657	-0.917103270257
368	2.17112706515	0.0	-2.17112706515
105	2.15430966372	2.14209245341	-0.0122172103051
463	2.12819078659	0.0	-2.12819078659
367	2.11598914809	2.11598914809	0.0
411	2.09189257006	0.906745989499	-1.18514658056
248	2.07980480731	1.29020148426	-0.78960332305
39	2.07743483857	0.977106400137	-1.10032843843
522	2.07618551897	0.824140093944	-1.25204542502
219	2.06446782536	0.756354654983	-1.30811317038
82	2.06296159678	0.901642524047	-1.16131907274
530	2.03721742822	0.0	-2.03721742822
304	2.03039218747	1.00813534945	-1.02225683802
556	2.0264191253	0.881030906059	-1.14538821924
549	2.02601246989	0.0	-2.02601246989
56	2.01773653753	1.39199657912	-0.62573995841
122	2.01733947547	2.01733947547	0.0
357	2.01691844798	2.01691844798	0.0
429	2.00468226666	1.95339984014	-0.0512824265184
428	1.99335538779	1.3822507602	-0.611104627584
17	1.99168169881	1.39047353829	-0.601208160518
554	1.96609583976	0.334097932673	-1.63199790709
298	1.94711510369	0.49245024227	-1.45466486142
5	1.9334840226	0.577952349141	-1.35553167346
123	1.9284920095	0.568145902929	-1.36034610657
363	1.92774878168	1.26469666198	-0.663052119695
520	1.92463556419	0.159125441604	-1.76551012258
63	1.92126986059	1.79057562529	-0.130694235297
38	1.92115399794	0.471907037372	-1.44924696057
42	1.92089664602	0.134290431819	-1.7866062142
373	1.90828090386	1.5625226156	-0.345758288259
72	1.85141458578	1.48507307414	-0.366341511634
120	1.84554195857	0.775301586173	-1.07024037239
98	1.84420241723	0.399544606629	-1.4446578106
242	1.83768348047	0.875393506338	-0.962289974131
94	1.8366032267	0.25039392184	-1.58620930486
542	1.78072459234	1.5950290442	-0.185695548137
9	1.76618395345	0.0	-1.76618395345
552	1.76210328476	0.713169457735	-1.04893382703
12	1.75333866308	0.0	-1.75333866308
359	1.74537791223	1.32568643297	-0.41969147926
537	1.71317659148	1.33947019477	-0.373706396708
300	1.70236565657	1.64371642817	-0.0586492284003
230	1.70231130096	1.67163828254	-0.0306730184153
346	1.7020141539	1.46242963462	-0.239584519281
421	1.69558662948	0.409676596495	-1.28591003299
51	1.67852597895	0.453098750212	-1.22542722874
387	1.65055728678	1.47712379807	-0.173433488702
564	1.64089676914	0.994925988497	-0.645970780644
34	1.63219629292	0.777022638978	-0.855173653938
275	1.62639465544	1.08555766873	-0.540836986709
167	1.61893315431	0.0	-1.61893315431
114	1.61326961889	1.43970120219	-0.173568416701
498	1.59137121432	0.729179935147	-0.862191279175
533	1.58116919256	1.37674293554	-0.204426257025
241	1.56823829095	1.38604185401	-0.182196436935
249	1.56251934838	0.696328656499	-0.866190691877
319	1.56065861864	1.56065861864	0.0
261	1.55754623596	0.061105724685	-1.49644051127
70	1.55114755208	0.425471053239	-1.12567649884
282	1.54453208762	0.0	-1.54453208762
18	1.5375981542	0.883797868076	-0.653800286127
256	1.53720960652	0.716868119414	-0.820341487108
434	1.52041003312	1.51697419704	-0.00343583608434
129	1.50490511032	0.0	-1.50490511032
349	1.49580556267	0.0	-1.49580556267
362	1.48773382993	1.27992848534	-0.20780534459
482	1.48039500393	0.0	-1.48039500393
163	1.47970781871	1.38564874971	-0.0940590689981
442	1.47622321528	0.0	-1.47622321528
443	1.47425409499	0.186645850002	-1.28760824499
13	1.4662070065	0.371741866265	-1.09446514023
316	1.46432103748	1.31855161806	-0.145769419427
30	1.45881853892	1.35303968458	-0.105778854339
147	1.4579289827	1.4579289827	0.0
149	1.45140514945	0.614550633301	-0.836854516151
481	1.44728555184	0.0	-1.44728555184
454	1.44469625769	1.36083246613	-0.0838637915589
15	1.44032322478	0.0	-1.44032322478
419	1.42827846752	0.579984396577	-0.848294070946
473	1.42771198187	1.27198456845	-0.155727413419
152	1.42612689816	0.747972692954	-0.678154205207
514	1.42459072551	0.138216785088	-1.28637394042
400	1.42369925924	0.0913581268967	-1.33234113234
80	1.40444271307	0.994250206044	-0.41019250703
333	1.4036198297	1.4036198297	0.0
470	1.38632672497	0.0	-1.38632672497
388	1.37786845053	1.35896813226	-0.0189003182644
438	1.37747452391	0.621138525192	-0.756335998715
195	1.3626206387	0.520509355126	-0.842111283574
420	1.36042469774	0.252709534642	-1.1077151631
535	1.3536997813	1.19497543731	-0.158724343985
366	1.33704549444	0.416885942194	-0.920159552245
311	1.32504168425	0.0	-1.32504168425
161	1.31780070453	0.569929606724	-0.747871097802
97	1.31663553927	0.182207168674	-1.1344283706
385	1.28293056395	1.15200720145	-0.130923362508
436	1.26850097249	0.33629572796	-0.932205244532
267	1.26266801112	0.396796954617	-0.865871056506
308	1.25980964402	0.376645834189	-0.88316380983
563	1.25878453181	0.0	-1.25878453181
396	1.24401292629	0.0	-1.24401292629
116	1.23559424427	0.919872794159	-0.315721450112
417	1.23417995552	0.810303494578	-0.423876460938
496	1.22738449245	0.978295383885	-0.249089108566
528	1.22627774278	0.338822387204	-0.887455355572
301	1.2226612255	1.2226612255	0.0
459	1.21496204565	0.358559881269	-0.856402164381
217	1.21038242403	0.425152834031	-0.785229589998
78	1.20483388815	0.577338899567	-0.627494988579
54	1.20317700278	0.375814695165	-0.827362307611
88	1.1942341317	0.649240234556	-0.544993897143
430	1.19019931671	0.356872481106	-0.833326835607
191	1.16923708109	0.842200668401	-0.327036412688
28	1.16893582803	0.0	-1.16893582803
6	1.158234737	0.0	-1.158234737
313	1.15309426118	0.0561652484414	-1.09692901274
338	1.14840383264	0.0738496981972	-1.07455413445
258	1.14489596887	0.0	-1.14489596887
269	1.13585571881	0.0	-1.13585571881
124	1.12926007772	0.0	-1.12926007772
445	1.12394642728	1.09537168452	-0.0285747427578
291	1.12247888995	0.741515353776	-0.380963536178
215	1.10215225151	0.226224988224	-0.875927263284
48	1.0963704471	0.0	-1.0963704471
358	1.09004147872	0.202734874916	-0.8873066038
325	1.08031120762	1.08031120762	0.0
25	1.07768671786	0.102621768668	-0.975064949194
462	1.07215380477	0.0	-1.07215380477
293	1.06781160879	0.0	-1.06781160879
130	1.06560557707	0.836822462437	-0.228783114636
466	1.05616308794	0.200742240096	-0.855420847846
43	1.05229642063	0.787237720989	-0.265058699641
151	1.05076379465	0.0	-1.05076379465
393	1.04813877885	0.381566152602	-0.666572626249
399	1.04580819279	0.0	-1.04580819279
84	1.04419324969	0.821390095359	-0.222803154326
49	1.04263752262	0.820924082753	-0.221713439868
110	1.04104312234	1.00185163514	-0.0391914872035
383	1.03226062581	0.497713762433	-0.534546863381
183	1.0281521209	0.468623009546	-0.559529111351
351	1.02812637751	0.952451842471	-0.0756745350413
342	1.02544859038	1.02544859038	0.0
465	1.01985032128	0.600756146474	-0.419094174801
121	1.01579092918	0.548119964113	-0.467670965068
1	1.00653302113	0.0	-1.00653302113
26	1.00467766556	0.316831174705	-0.687846490853
450	1.00223087776	0.403557039135	-0.598673838624
307	0.986876415425	0.314659552858	-0.672216862566
483	0.984827426413	0.0	-0.984827426413
140	0.972763468331	0.972763468331	0.0
133	0.969998086708	0.969998086708	0.0
395	0.967465355932	0.476059142231	-0.491406213701
59	0.967371343172	0.761525531868	-0.205845811304
350	0.960518938442	0.567694101738	-0.392824836704
379	0.948720674939	0.948720674939	0.0
341	0.941082811134	0.879822226504	-0.0612605846301
194	0.93894088805	0.199233031532	-0.739707856518
262	0.931073814749	0.468062286468	-0.463011528281
246	0.924241156407	0.0	-0.924241156407
36	0.907647118421	0.217461725983	-0.690185392438
109	0.904343941025	0.0799312099864	-0.824412731038
263	0.898866230923	0.66123656762	-0.237629663303
243	0.897840111811	0.569429359729	-0.328410752082
335	0.882011161263	0.882011161263	0.0
118	0.862161416542	0.0	-0.862161416542
117	0.861997438354	0.480568285676	-0.381429152678
44	0.83588343927	0.829571647511	-0.00631179175938
334	0.829166938327	0.605940791169	-0.223226147158
380	0.81266137565	0.776341301071	-0.0363200745795
389	0.793203111826	0.018524542737	-0.774678569089
330	0.792993128278	0.256709762496	-0.536283365782
377	0.788649635161	0.0	-0.788649635161
544	0.768846695798	0.349796061629	-0.419050634169
77	0.760729684417	0.760729684417	0.0
264	0.756826802227	0.0	-0.756826802227
74	0.755397649972	0.0	-0.755397649972
204	0.754321755538	0.255673703383	-0.498648052156
364	0.746958006246	0.746958006246	0.0
457	0.745464903709	0.107014409558	-0.63845049415
345	0.743197633821	0.13584889159	-0.60734874223
492	0.741835944731	0.0	-0.741835944731
477	0.736413050078	0.736413050078	0.0
426	0.733488149611	0.455207836159	-0.278280313452
107	0.71968882798	0.557204821786	-0.162484006194
67	0.704358693415	0.0	-0.704358693415
203	0.694528546261	0.418219918066	-0.276308628195
134	0.692412491716	0.285975815666	-0.40643667605
464	0.692367525596	0.340964632275	-0.351402893321
21	0.662986622267	0.113923407719	-0.549063214548
495	0.662280116855	0.220644483286	-0.441635633569
453	0.651837398935	0.0	-0.651837398935
96	0.644992759955	0.0	-0.644992759955
193	0.643353972729	0.466409882805	-0.176944089924
33	0.639488908263	0.0735516698668	-0.565937238396
297	0.62877047614	0.228501056159	-0.400269419982
196	0.628470322768	0.453413275838	-0.17505704693
8	0.61692881116	0.5185533834	-0.0983754277599
475	0.61581588703	0.0	-0.61581588703
491	0.615576838748	0.536770458645	-0.0788063801028
423	0.613256753611	0.0	-0.613256753611
192	0.613082468085	0.0	-0.613082468085
66	0.605103137405	0.597217797401	-0.00788534000418
198	0.598318232845	0.359002472102	-0.239315760743
374	0.594857375661	0.439076203005	-0.155781172656
424	0.593922592198	0.193070920266	-0.400851671933
320	0.59152747528	0.430839863537	-0.160687611744
516	0.591511607775	0.572782938637	-0.0187286691381
322	0.588629692692	0.0	-0.588629692692
461	0.550471042516	0.0	-0.550471042516
174	0.548513528115	0.457920762493	-0.0905927656224
327	0.539710168014	0.333820808618	-0.205889359396
469	0.535453207062	0.252386729579	-0.283066477483
431	0.527901805736	0.0574145880169	-0.47048721772
547	0.506382823527	0.0	-0.506382823527
437	0.506174250781	0.0479671160397	-0.458207134741
398	0.502603929949	0.08631095611	-0.416292973839
440	0.501162023003	0.0248359548542	-0.476326068149
534	0.497580531109	0.0959442876584	-0.40163624345
458	0.496333332681	0.496333332681	0.0
259	0.494740216344	0.0	-0.494740216344
402	0.48878094278	0.207922654285	-0.280858288495
413	0.479682073866	0.0	-0.479682073866
166	0.464877092403	0.464877092403	0.0
449	0.46351114182	0.0	-0.46351114182
360	0.462570952178	0.462570952178	0.0
181	0.460719281141	0.0	-0.460719281141
332	0.454295533323	0.253253648467	-0.201041884856
444	0.451262705609	0.356605160378	-0.0946575452311
108	0.448526493746	0.192660105848	-0.255866387898
131	0.446798219151	0.175155677108	-0.271642542043
371	0.442185152184	0.442185152184	0.0
16	0.437733548473	0.291753831795	-0.145979716678
487	0.429616160946	0.125848753573	-0.303767407374
344	0.42770774249	0.0127994420425	-0.414908300447
500	0.42332775672	0.0	-0.42332775672
441	0.420425635281	0.294683442242	-0.125742193038
446	0.417202720842	0.172967951384	-0.244234769458
69	0.400371015491	0.392823581165	-0.00754743432605
79	0.393886094936	0.335315211804	-0.0585708831318
559	0.391110834198	0.391110834198	0.0
447	0.390115332435	0.309897387256	-0.080217945179
46	0.379830397907	0.197369574647	-0.18246082326
418	0.368389433836	0.040165560055	-0.328223873781
425	0.361586677482	0.169045398526	-0.192541278957
35	0.360025826375	0.360025826375	0.0
353	0.357648395863	0.0	-0.357648395863
207	0.35560043883	0.0	-0.35560043883
336	0.354236938478	0.0	-0.354236938478
20	0.351596857925	0.0	-0.351596857925
40	0.351590245944	0.281089187097	-0.0705010588466
505	0.350504959032	0.0658080005065	-0.284696958525
328	0.344734884734	0.344734884734	0.0
281	0.336118064174	0.225942043254	-0.11017602092
24	0.330991205621	0.0	-0.330991205621
41	0.322102086453	0.193443169254	-0.128658917199
354	0.313924145377	0.313924145377	0.0
245	0.312208071074	0.0	-0.312208071074
58	0.306941687534	0.0	-0.306941687534
480	0.302974641909	0.0	-0.302974641909
296	0.280151193554	0.0588341832327	-0.221317010321
365	0.279456934477	0.279456934477	0.0
432	0.274832598266	0.0	-0.274832598266
329	0.274003662983	0.128735146803	-0.14526851618
160	0.273749212505	0.232977263398	-0.040771949107
355	0.273205522949	0.273205522949	0.0
489	0.271954941234	0.172007012319	-0.0999479289154
190	0.268976769312	0.118395834067	-0.150580935245
22	0.260202272366	0.0	-0.260202272366
384	0.242078586013	0.242078586013	0.0
32	0.241016613238	0.0	-0.241016613238
81	0.239331230161	0.0	-0.239331230161
27	0.218761159354	0.0	-0.218761159354
331	0.218124816407	0.0	-0.218124816407
50	0.213806941193	0.0	-0.213806941193
309	0.182640403522	0.154990205506	-0.0276501980152
348	0.174530429603	0.174530429603	0.0
546	0.158272161616	0.0	-0.158272161616
29	0.154345818898	0.154345818898	0.0
435	0.139552891793	0.139552891793	0.0
472	0.120149843972	0.0521116515895	-0.068038192382
284	0.106511823522	0.106511823522	0.0
317	0.104054097497	0.0	-0.104054097497
478	0.099387502319	0.0	-0.099387502319
310	0.0745054157251	0.0160308581396	-0.0584745575856
416	0.0728985571819	0.0	-0.0728985571819
295	0.0485100024974	0.0	-0.0485100024974
539	0.044025524332	0.044025524332	0.0
208	0.0329167523681	0.0329167523681	0.0
394	6.08651035725e-15	6.08651035725e-15	0.0
233	6.08651035725e-15	6.08651035725e-15	0.0
247	3.04325517862e-15	0.0	-3.04325517862e-15
352	0.0	0.0	0.0
451	0.0	0.0	0.0
95	0.0	0.0	0.0
566	NaN	NaN	NaN
