# Supplementary material for: Complete mapping of viral escape from neutralizing antibodies
Source: PLoS Pathog. 2017 Mar 13;13(3):e1006271. doi: 10.1371/journal.ppat.1006271 (PMC5363992; doi:10.1371/journal.ppat.1006271)
Supplement: S2 File — This ZIP archive contains the computer code to perform the data analysis described in this manuscript. The analysis is performed by the iPython notebook found in the ZIP archive. (ZIP) [file ppat.1006271.s008.zip › S2_File/differential_selections/L1_H17L19_c2_r2_vs_L1_mock_r2_mutdiffsel.txt]

site	wt	mut	diffsel
148	V	S	7.25049765128
157	K	I	6.68338743605
153	S	G	6.52642686386
156	G	H	6.43874109035
148	V	T	6.42394074377
156	G	S	6.40913201715
153	S	V	6.16364389192
136	K	A	6.15135819373
157	K	F	6.14656479772
146	N	D	6.14240124894
188	E	Q	6.04288426401
153	S	F	5.99404046893
158	S	L	5.95828221932
153	S	I	5.95052678422
157	K	S	5.9150412683
157	K	T	5.89107667941
171	G	R	5.88940907105
153	S	W	5.8569966718
156	G	N	5.8518282727
154	H	D	5.82844207953
157	K	L	5.80841937211
238	D	E	5.77453964992
157	K	D	5.74061824684
158	S	P	5.72241000417
154	H	E	5.59299808314
157	K	V	5.5269744201
153	S	K	5.5186708082
153	S	Q	5.46400575702
153	S	Y	5.45492898775
157	K	Q	5.42429390462
158	S	H	5.37242642789
157	K	E	5.36581537941
153	S	H	5.35425022256
156	G	A	5.35196658615
158	S	N	5.32438974471
153	S	R	5.30396346177
158	S	A	5.29568893661
153	S	P	5.29199695153
136	K	D	5.27340891268
157	K	M	5.18951186024
157	K	N	5.10515528544
414	N	S	5.06551524317
289	H	T	4.83167001927
526	V	L	4.80070082557
159	S	E	4.774444795
153	S	L	4.61575410732
507	E	D	4.57834537595
221	N	Y	4.5667967516
277	F	H	4.55512274294
381	Q	K	4.47403685406
518	G	A	4.47068761875
136	K	F	4.46627677736
136	K	V	4.41127620907
153	S	T	4.36041760575
158	S	T	4.31654624652
157	K	G	4.29417121904
136	K	M	4.26025967993
136	K	W	4.2446656224
86	S	H	4.21809158736
153	S	A	4.20226143615
361	I	K	4.16487875581
106	A	T	4.09546448555
154	H	L	4.02277333867
486	K	E	3.94189127681
136	K	N	3.92997467474
157	K	H	3.83659391645
47	V	I	3.78808956351
302	I	L	3.76690964242
156	G	T	3.75381363219
157	K	A	3.72611247748
136	K	H	3.6176182174
136	K	L	3.56492417635
156	G	E	3.56111103822
337	I	K	3.54843449695
153	S	M	3.44960829747
286	A	K	3.44235091735
173	S	H	3.40868256463
136	K	E	3.36402714531
370	Q	L	3.3256093813
561	C	F	3.3246627192
361	I	W	3.32021749738
173	S	R	3.27306709402
155	R	E	3.26273969288
338	P	R	3.25963302158
155	R	D	3.25172536705
165	L	V	3.24649099777
136	K	T	3.24385326678
156	G	L	3.24084868869
136	K	Q	3.22448099593
157	K	R	3.21761823425
433	D	S	3.18443187327
156	G	Q	3.15717141216
64	I	V	3.15289461593
60	K	R	3.11572394657
157	K	Y	3.10322858362
115	Y	F	3.08173434347
171	G	K	3.07547859183
526	V	S	3.06540061311
497	N	Y	3.06417481808
159	S	D	3.02617265645
158	S	R	3.02154738043
268	W	V	2.99558392724
158	S	M	2.9869532873
153	S	N	2.98225379089
154	H	T	2.94990734916
150	V	Q	2.93848576173
150	V	W	2.90041337769
75	T	V	2.87005836587
143	H	L	2.84063704287
159	S	T	2.8386572942
316	I	L	2.79131072436
286	A	I	2.72185631293
224	R	S	2.72110904665
294	K	T	2.7198585144
392	T	S	2.70900935374
268	W	H	2.69670753605
148	V	I	2.6655026563
560	Q	S	2.65043711412
299	Q	L	2.63370100606
223	N	S	2.59008975526
473	A	T	2.58732559137
154	H	S	2.57055314745
377	Y	H	2.56321070941
156	G	M	2.51793073964
156	G	D	2.51128396893
425	K	R	2.41210017105
177	L	H	2.41159009701
277	F	V	2.41070399791
75	T	I	2.39187682105
518	G	F	2.39062746961
2	K	I	2.3481631873
155	R	Q	2.34679701615
239	Q	M	2.34592131348
315	T	S	2.33744484206
412	E	V	2.31107309772
468	Q	D	2.31020913496
202	D	T	2.30348211088
361	I	V	2.28476717837
289	H	I	2.27485317927
159	S	R	2.27350198132
136	K	P	2.22883327264
7	V	T	2.18629395253
280	G	D	2.16859515139
497	N	V	2.16085579699
229	E	T	2.15768143374
155	R	G	2.14121171324
2	K	R	2.12668924728
378	A	V	2.1090769125
154	H	C	2.10848786921
61	L	F	2.10637380236
158	S	G	2.10450790538
155	R	A	2.10157892661
277	F	Q	2.09679709288
415	N	F	2.0884162643
74	I	F	2.06844258726
145	F	W	2.0637919776
132	E	S	2.05558777302
171	G	T	2.0530107236
57	K	V	2.04614775147
102	S	C	2.03995278825
154	H	Q	2.03788016059
211	G	P	2.0087241156
129	E	K	2.0075774836
378	A	T	2.00598864206
155	R	M	2.00287814813
173	S	L	2.00107528476
287	S	P	1.98689843304
156	G	R	1.97565574285
499	T	A	1.96237953977
542	L	A	1.96089801406
125	V	T	1.94605097053
143	H	Q	1.94552575864
498	G	A	1.93784118854
382	K	E	1.9356402527
517	D	N	1.92608138189
154	H	M	1.92000580378
196	H	R	1.91044922159
158	S	Q	1.90712311358
150	V	T	1.90234555928
145	F	M	1.90002168123
292	N	D	1.89810413745
150	V	F	1.89509850727
554	C	Y	1.89376728478
259	E	D	1.88382940293
17	A	T	1.86819307501
474	K	W	1.85756219081
147	G	N	1.83891855558
350	A	S	1.82716498669
283	T	I	1.81948621329
115	Y	R	1.8070848458
274	S	R	1.80197611291
250	L	C	1.7925906668
230	I	V	1.78369394211
153	S	C	1.78108944697
138	S	V	1.77351974323
468	Q	R	1.77281830933
274	S	D	1.76242533917
240	H	R	1.76188570692
448	E	K	1.75897798161
36	I	K	1.72823152554
137	E	N	1.71934515224
101	N	W	1.7157949214
158	S	Y	1.71531541306
421	E	K	1.71051640784
524	M	V	1.6980579221
119	R	K	1.69455713266
222	Y	T	1.69205793535
410	G	M	1.69174818546
529	I	S	1.65973536512
299	Q	R	1.64884189943
406	F	Y	1.64408185221
318	E	S	1.63960264153
150	V	R	1.62159897019
111	D	E	1.61621994136
106	A	S	1.61051531191
119	R	G	1.59380463859
243	M	L	1.59087755266
139	S	K	1.58607050596
244	N	R	1.58506812806
477	G	R	1.58171035105
309	Q	H	1.57023282614
410	G	R	1.56466744766
230	I	P	1.56351374556
229	E	C	1.56077074247
158	S	I	1.53629199657
104	N	E	1.53478585915
510	K	Y	1.52264328742
238	D	V	1.51751271988
31	D	V	1.51377030372
467	S	L	1.51376164881
268	W	E	1.4926413265
467	S	C	1.49141759842
468	Q	L	1.47874919
408	A	L	1.47346009718
369	H	C	1.47050986378
286	A	V	1.46489567316
202	D	V	1.45771231875
239	Q	V	1.44785493071
224	R	G	1.44620212242
548	A	S	1.44512733596
386	N	T	1.42641368379
555	S	L	1.41627843507
361	I	L	1.40923994591
86	S	A	1.40844340783
347	G	L	1.39433239461
160	F	S	1.38462416565
248	T	V	1.3798767262
180	S	R	1.37972392442
254	D	N	1.3665869798
318	E	G	1.3572574644
142	N	D	1.35359528604
278	E	D	1.34793267667
113	I	C	1.34606050804
319	C	F	1.34384119121
326	T	R	1.34109124255
430	G	W	1.34072092954
475	E	K	1.33897716117
244	N	T	1.32521992667
498	G	S	1.31644227232
337	I	V	1.31473148072
25	H	Q	1.30752223468
71	K	L	1.30601320667
559	L	V	1.30147108809
390	G	A	1.29947787722
364	W	C	1.29649479382
173	S	Q	1.2937230498
205	Q	R	1.28856469048
518	G	T	1.28205508221
173	S	V	1.27734493222
75	T	H	1.27690391356
359	G	V	1.26878565474
257	I	D	1.25586907818
3	A	W	1.25523853972
156	G	K	1.25002900316
527	Y	T	1.24706970331
80	G	A	1.24456291087
154	H	K	1.23993605949
110	G	V	1.23698055466
135	P	H	1.23087783175
186	G	V	1.23012125095
105	G	V	1.21647930421
110	G	R	1.21646814229
408	A	T	1.2159962927
447	N	T	1.21419501936
136	K	S	1.21172721301
219	S	G	1.20349376167
90	A	V	1.20112283206
105	G	R	1.19400271644
275	R	N	1.19393189837
527	Y	E	1.18978939114
453	F	L	1.1895271792
277	F	D	1.18824640817
237	R	H	1.17734494548
441	L	M	1.17652895239
410	G	V	1.16572061734
22	I	M	1.16501714941
155	R	W	1.14240329481
39	K	E	1.14041925431
229	E	A	1.13961694614
37	L	I	1.12123904162
231	A	D	1.11606321146
275	R	I	1.11534353301
511	L	F	1.11303799897
165	L	P	1.11279437321
9	L	I	1.11206162164
100	P	Y	1.11166902056
144	T	S	1.1081224709
524	M	P	1.10723708169
278	E	G	1.10180958366
344	G	C	1.10013036216
324	R	S	1.09509489859
148	V	L	1.09355471107
523	S	R	1.08837746343
209	S	N	1.08641815514
90	A	S	1.08533245851
243	M	I	1.08132390094
345	L	V	1.07860405816
11	A	S	1.07762881662
507	E	M	1.07757990409
145	F	A	1.07360419533
150	V	E	1.07166588649
155	R	K	1.07112708839
244	N	V	1.06313854999
293	T	R	1.05657089277
155	R	Y	1.05368061674
164	L	F	1.05355998995
406	F	G	1.04701382277
126	S	G	1.04488319084
276	G	H	1.04196701388
23	G	C	1.03677104477
83	E	K	1.03436011539
108	Y	D	1.02946417134
229	E	L	1.02890707178
191	V	L	1.02889967279
100	P	S	1.02583005381
172	D	Y	1.02417804618
529	I	M	1.02014458585
398	V	I	1.01877204929
382	K	A	1.01723794586
174	Y	F	1.01164605135
520	K	N	1.01134847491
186	G	R	1.00992946561
171	G	Q	1.00943127846
73	N	S	1.00900208122
197	H	I	1.00524672865
260	A	T	1.00453881308
11	A	V	1.00415933814
34	D	N	1.0037034266
89	P	H	1.00216784691
68	Q	R	0.999637352426
526	V	F	0.999184456319
382	K	P	0.999129519543
550	S	I	0.995163306856
289	H	Q	0.993918267195
357	W	C	0.989438343327
390	G	Q	0.989182356872
476	I	V	0.98870948517
395	V	M	0.978891243409
337	I	N	0.975041037724
11	A	T	0.970180723182
512	N	C	0.969052012492
202	D	Y	0.968824563797
379	A	S	0.96643414383
522	E	S	0.965518667915
518	G	E	0.963712233809
251	E	L	0.960072191087
347	G	V	0.958959169819
429	D	G	0.957640269328
525	G	E	0.955958971472
392	T	Y	0.954174241774
403	N	K	0.949003579994
550	S	T	0.948920830522
510	K	I	0.943042299469
268	W	A	0.94086204792
542	L	P	0.938425938949
427	V	S	0.937493635042
155	R	S	0.937001892772
382	K	V	0.934734728445
514	E	K	0.934387273514
201	S	F	0.933273306569
182	V	L	0.931081405463
486	K	S	0.92755918687
3	A	E	0.926679139022
266	A	S	0.924574931818
227	T	S	0.922935325756
123	S	K	0.91433125434
515	K	N	0.906528423229
238	D	G	0.905788471835
356	G	V	0.903270133287
277	F	S	0.902602789039
485	H	L	0.896502718333
493	E	A	0.892369355576
504	K	S	0.890921372721
112	L	F	0.882081134169
434	I	V	0.874503336083
343	R	S	0.873025890533
551	F	T	0.871953258865
99	T	R	0.867589786276
213	A	S	0.863878248341
65	A	E	0.857193363121
548	A	P	0.853926221626
99	T	P	0.849909035318
422	N	T	0.844229472911
123	S	I	0.841346867873
153	S	D	0.840854389226
354	E	K	0.83992472173
92	S	T	0.83977829263
541	V	L	0.830794532419
274	S	G	0.827019086429
212	N	S	0.819994121733
257	I	A	0.816699453052
543	L	Y	0.813133777632
346	F	C	0.80679137357
401	K	L	0.80609521957
206	S	Y	0.802074408333
136	K	G	0.800274828399
102	S	M	0.79957113706
76	G	V	0.798939787422
334	L	P	0.796044198644
154	H	I	0.793921000441
226	F	L	0.793805621934
303	N	R	0.786365267065
65	A	S	0.783948529782
24	Y	H	0.77404099911
53	S	G	0.771419880789
152	C	F	0.770857315995
283	T	F	0.77064469769
231	A	H	0.769767058897
107	C	F	0.767226088387
92	S	L	0.764313582474
531	A	S	0.762659786961
366	G	V	0.761541362373
469	L	V	0.758961905953
188	E	H	0.756103175239
42	A	P	0.753625085961
147	G	V	0.752107018827
201	S	G	0.749443970013
165	L	Q	0.748834088081
201	S	R	0.743979745334
383	S	I	0.743845263386
563	I	M	0.738980583183
138	S	L	0.736307528135
367	Y	C	0.734545034465
270	A	S	0.734360028914
535	T	L	0.734095643283
57	K	H	0.729016624169
452	D	Y	0.724983971564
293	T	S	0.723260995465
90	A	T	0.722266580774
101	N	K	0.718711976345
59	C	F	0.714840970416
12	F	S	0.712808361167
23	G	V	0.712675429464
188	E	A	0.712657947465
140	W	C	0.711161886232
198	P	S	0.700294051014
508	E	F	0.699750567125
195	V	I	0.698884924439
276	G	R	0.694560078132
541	V	W	0.688819387332
237	R	I	0.686623665163
333	G	V	0.686490008355
145	F	G	0.68610494331
253	G	F	0.683754169426
148	V	M	0.680410112201
326	T	K	0.679038889152
56	G	H	0.675778192461
376	G	V	0.67037170534
124	S	P	0.669877689989
47	V	F	0.663180362333
317	G	V	0.661269661446
240	H	Y	0.659668776278
408	A	F	0.659208331936
357	W	L	0.659180473668
96	I	L	0.657896273342
454	H	R	0.649785897265
7	V	A	0.648317048268
68	Q	S	0.648048762919
10	Y	H	0.644308170568
426	K	E	0.642735500742
212	N	A	0.640539583609
494	S	R	0.638537751666
276	G	V	0.636072375094
424	N	S	0.629666963076
386	N	H	0.627316002801
127	S	T	0.62661076196
191	V	T	0.622900718238
119	R	F	0.621804114909
287	S	D	0.619563847485
19	T	S	0.619333374881
169	K	N	0.617320166324
87	L	P	0.613558984485
441	L	F	0.604990787221
145	F	N	0.601662171979
211	G	V	0.598552027049
148	V	N	0.597580806044
305	N	K	0.597043325813
77	W	C	0.597016504207
237	R	A	0.596375547191
326	T	I	0.594516296967
136	K	I	0.591979734799
387	A	S	0.591351081606
111	D	Y	0.585561503208
49	L	M	0.583873387117
512	N	L	0.582506440867
274	S	E	0.580521002803
338	P	Q	0.578748068128
474	K	V	0.578333119772
125	V	I	0.573114949209
56	G	E	0.571428061842
85	D	Y	0.568362313015
294	K	E	0.563429491644
202	D	I	0.562600354271
450	T	A	0.561280009873
119	R	S	0.554966348634
145	F	L	0.554591442253
508	E	I	0.553324048495
524	M	T	0.552156731997
550	S	N	0.550588891423
316	I	T	0.547262083092
286	A	S	0.546954800196
159	S	I	0.545995577279
493	E	D	0.545786542216
215	V	F	0.54563883281
476	I	Q	0.544611891842
554	C	F	0.537441295484
62	K	N	0.530400383422
559	L	F	0.529466754047
53	S	Q	0.527084160842
222	Y	C	0.523211251914
277	F	P	0.522873635955
244	N	K	0.522190534612
506	S	L	0.5200410976
548	A	G	0.519580723656
64	I	R	0.518774043612
38	E	A	0.518139831608
344	G	V	0.510626156096
268	W	C	0.501916192436
185	K	L	0.50049761468
482	E	D	0.498615169297
381	Q	L	0.498127318253
137	E	K	0.497573078823
262	G	V	0.497302645861
294	K	G	0.495520335965
267	P	L	0.494118699351
105	G	E	0.493681947503
393	N	D	0.490086416427
330	M	I	0.483825804498
490	E	A	0.483082428715
468	Q	S	0.481689074603
513	R	G	0.479412515039
329	R	S	0.47857671166
244	N	Y	0.478181506674
331	V	I	0.475984066423
120	E	D	0.475505604528
136	K	Y	0.473919575165
135	P	D	0.472808829604
30	T	N	0.469950171423
513	R	S	0.467145868202
137	E	H	0.466610556128
2	K	Y	0.464790065443
549	I	T	0.464130933844
488	D	N	0.462170776608
53	S	T	0.461972494753
138	S	I	0.460497305521
428	D	L	0.460357570245
321	K	I	0.45788752705
560	Q	H	0.456546767613
494	S	I	0.455954158883
38	E	D	0.455397669052
509	S	P	0.454572911544
93	W	C	0.454513399918
1	M	I	0.451282508834
127	S	P	0.44460901106
272	A	S	0.444221817127
478	N	S	0.443898314135
381	Q	A	0.443405725681
464	K	R	0.437732687328
401	K	R	0.433184267929
363	G	V	0.432747242387
411	K	H	0.4313503562
52	D	G	0.430946482408
35	T	I	0.429276534652
333	G	R	0.429119573488
251	E	V	0.427962563838
70	G	V	0.426982868614
439	A	S	0.426932486311
297	T	I	0.424267839082
55	N	S	0.419817881824
533	Y	H	0.415876645528
322	Y	C	0.410753715404
282	I	T	0.409923473451
340	I	M	0.409400981539
382	K	L	0.407657125363
482	E	G	0.40572046941
124	S	Q	0.405122618324
17	A	G	0.403679072811
560	Q	K	0.402450698024
119	R	M	0.401800920876
99	T	A	0.399506915791
404	T	N	0.398593026023
149	T	A	0.39615005141
272	A	Q	0.395996519526
339	S	A	0.392575504742
195	V	F	0.390392330207
299	Q	T	0.389855473988
351	G	V	0.389289679659
159	S	N	0.38774375338
178	T	I	0.387165073339
370	Q	H	0.382921018572
29	S	L	0.382836205849
299	Q	H	0.382076227733
63	G	E	0.379355888243
306	L	R	0.379126295011
2	K	P	0.375415755168
427	V	K	0.374612234945
551	F	E	0.372750725753
117	E	G	0.371892893519
146	N	P	0.371820275355
359	G	E	0.369921838798
383	S	T	0.369885908175
498	G	V	0.369209805401
115	Y	D	0.367759904059
78	L	F	0.365957070799
398	V	A	0.365043987173
234	P	A	0.363470403602
487	C	F	0.363293655784
429	D	Y	0.362268746041
290	E	Q	0.356172310634
144	T	I	0.355812576573
2	K	M	0.355330976122
376	G	C	0.354868735765
429	D	M	0.354013048429
25	H	N	0.351378936517
2	K	S	0.349807433212
77	W	L	0.349364728716
374	G	V	0.349013910387
379	A	E	0.347250445139
458	V	M	0.346650333904
229	E	S	0.345763205403
436	T	I	0.341889427075
320	P	G	0.341734900375
176	K	N	0.339811607456
545	S	P	0.339731662373
315	T	I	0.334702016306
237	R	G	0.33427860225
323	V	F	0.332815384978
440	E	K	0.332013222386
497	N	A	0.33196117158
250	L	V	0.328906707338
19	T	I	0.328840607703
244	N	F	0.327822986903
532	I	F	0.327031010788
194	G	V	0.326802518096
235	K	E	0.324358223252
463	E	P	0.32010810956
139	S	N	0.31789222055
91	R	G	0.314161317045
18	D	A	0.314139686667
413	F	L	0.310797385369
553	M	I	0.31069811276
348	A	T	0.310223694095
195	V	G	0.310011253224
290	E	M	0.308833009359
288	M	V	0.30881007588
281	I	T	0.307926517456
437	Y	H	0.305497392098
512	N	E	0.303935844817
528	Q	P	0.303026857554
518	G	I	0.297819019948
514	E	I	0.296970658735
267	P	S	0.295293031553
143	H	P	0.294714000986
290	E	G	0.294518647449
212	N	D	0.291801964608
362	D	Y	0.288201507392
436	T	A	0.288018557904
380	D	Y	0.28328458839
218	A	T	0.283155414157
216	S	F	0.279675497189
169	K	S	0.278665963785
169	K	E	0.277941492376
396	N	Y	0.277879412307
388	I	T	0.276789111008
480	C	W	0.276135412257
135	P	S	0.2752148593
117	E	K	0.272677505535
25	H	P	0.269357730251
169	K	L	0.268012985835
325	S	I	0.267575839927
201	S	I	0.265111839994
232	A	G	0.262757831732
362	D	E	0.258452895748
428	D	M	0.257768443282
514	E	S	0.257454765765
290	E	D	0.257339455085
200	S	I	0.254780547866
504	K	E	0.252379499767
552	W	L	0.247194433646
339	S	T	0.246862261785
41	V	A	0.244641485568
209	S	T	0.243321212909
535	T	S	0.241747292962
253	G	V	0.241692561625
251	E	P	0.241124176701
334	L	H	0.2373458126
528	Q	H	0.236222127941
131	F	L	0.235224208967
314	V	H	0.233301997955
248	T	A	0.230426095491
103	E	T	0.229802903051
172	D	H	0.229223425074
100	P	L	0.227876624772
314	V	F	0.225894382366
291	C	S	0.223465937634
225	R	K	0.221849292443
45	H	R	0.22109753504
277	F	K	0.220109555949
472	N	S	0.220052889212
298	P	H	0.219422519798
109	P	T	0.216373591411
559	L	I	0.215435273059
75	T	S	0.21531878515
394	K	R	0.212266281483
562	R	S	0.212209548895
552	W	C	0.211733001382
505	Y	N	0.210686878781
340	I	T	0.209699882791
77	W	G	0.209639492109
457	N	D	0.209213135929
278	E	A	0.208280497711
103	E	D	0.207471188586
501	D	G	0.20602815128
141	P	A	0.201597599764
96	I	S	0.200665313916
205	Q	H	0.200396427294
300	G	E	0.200309388182
101	N	H	0.200267214655
86	S	Y	0.199447699997
499	T	F	0.1983225481
441	L	S	0.19756975878
144	T	G	0.1948317332
19	T	N	0.193802003543
4	K	T	0.193118846113
70	G	E	0.191671306011
405	Q	P	0.189502882631
193	W	R	0.187801050839
86	S	P	0.185996372127
242	R	M	0.185656420231
291	C	R	0.182744952885
296	Q	H	0.179910879617
104	N	Y	0.179122691181
427	V	L	0.179051168362
266	A	T	0.178744139075
505	Y	F	0.177272335862
243	M	V	0.177103226238
438	N	S	0.176829711608
561	C	G	0.17619891441
556	N	T	0.175883195802
515	K	Q	0.175669978726
516	I	K	0.175318093878
165	L	F	0.174699438325
188	E	G	0.174561823176
195	V	D	0.173823319972
550	S	R	0.173328102607
277	F	Y	0.172673407724
541	V	A	0.172127233657
29	S	N	0.172018174788
335	R	I	0.171768358377
467	S	I	0.169006291407
68	Q	H	0.16873696386
247	W	C	0.168704325419
184	N	H	0.165267058253
26	A	S	0.164591542095
334	L	I	0.162685585447
189	V	I	0.160094839218
260	A	V	0.159729243178
506	S	T	0.158573944388
62	K	D	0.158371000795
133	I	T	0.156609029204
305	N	Y	0.15402474142
549	I	V	0.15287631098
51	E	G	0.152691726417
205	Q	L	0.151123774901
356	G	E	0.15029461137
285	N	G	0.150288617268
564	C	Y	0.1499043761
239	Q	H	0.149524242836
551	F	S	0.148417073427
138	S	M	0.146340392847
260	A	S	0.145882835136
60	K	E	0.14569326628
297	T	A	0.142345229203
331	V	A	0.140648362948
226	F	S	0.140641556799
157	K	P	0.139008898111
157	K	W	0.139008898111
157	K	C	0.139008898111
447	N	I	0.138674403317
101	N	T	0.138620126281
93	W	R	0.138460437165
332	T	I	0.137828688588
307	P	L	0.137707420962
232	A	M	0.136150721759
197	H	R	0.134574004686
371	N	K	0.132867899681
156	G	C	0.131458542672
156	G	P	0.131458542672
156	G	I	0.131458542672
156	G	F	0.131458542672
156	G	Y	0.131458542672
156	G	W	0.131458542672
514	E	A	0.131404121384
326	T	F	0.130995500217
495	V	I	0.130898191545
15	T	K	0.128295763493
553	M	T	0.128027019869
19	T	Y	0.127656197756
487	C	R	0.127550269767
109	P	R	0.127327400026
17	A	S	0.127136527058
179	N	R	0.126774811962
11	A	L	0.125923870762
324	R	M	0.12584383615
527	Y	V	0.125700376206
465	V	L	0.125619396445
265	I	K	0.125268158654
347	G	E	0.124809106682
439	A	V	0.124187582153
239	Q	K	0.12407601323
496	R	I	0.123880838895
545	S	F	0.123626268412
274	S	I	0.123372791828
429	D	W	0.122208132608
443	V	A	0.121813164449
441	L	W	0.117268312672
469	L	F	0.116962366786
15	T	I	0.116380252531
305	N	L	0.115851891325
115	Y	I	0.11438002166
125	V	L	0.112910945974
128	L	I	0.112333982585
225	R	H	0.111464126513
420	M	T	0.111100345023
497	N	R	0.111013807191
122	L	F	0.110311443838
392	T	K	0.109709912096
520	K	H	0.109137916247
45	H	Q	0.108549664767
529	I	Y	0.107839477945
65	A	V	0.106507752988
97	V	L	0.106401541584
27	N	S	0.103438645396
149	T	K	0.101758284159
194	G	D	0.101602195867
225	R	G	0.100813233719
434	I	M	0.100621384017
18	D	N	0.0985136479741
304	S	N	0.0982509474954
70	G	A	0.0978244485848
529	I	L	0.0967695297052
363	G	R	0.0961789980227
276	G	W	0.0960177332117
528	Q	L	0.0935787809718
39	K	R	0.0913131096206
560	Q	L	0.0912144098372
366	G	A	0.0909016833386
167	L	Q	0.0904376329165
565	I	T	0.0895988519325
453	F	Y	0.0893021910647
387	A	T	0.0891946570762
43	V	E	0.0890867434526
238	D	R	0.0890743633699
365	Y	C	0.088215381309
387	A	D	0.0871776752564
178	T	L	0.0870100031388
291	C	F	0.0864578369473
212	N	K	0.0863807395737
174	Y	H	0.0862161484611
98	E	G	0.0812687154285
297	T	K	0.0803279954034
113	I	M	0.0801556516914
438	N	D	0.0796939398159
345	L	G	0.0791256879575
12	F	C	0.0790699334097
148	V	P	0.0789874406557
148	V	H	0.0789874406557
148	V	E	0.0789874406557
148	V	D	0.0789874406557
148	V	G	0.0789874406557
148	V	Y	0.0789874406557
148	V	K	0.0789874406557
148	V	W	0.0789874406557
148	V	F	0.0789874406557
148	V	Q	0.0789874406557
148	V	R	0.0789874406557
148	V	C	0.0789874406557
532	I	M	0.0788310751951
466	K	E	0.0783255376059
87	L	I	0.0780158862949
558	S	P	0.0772338197241
358	T	A	0.0770832371084
56	G	V	0.0768778847746
154	H	Y	0.076614437476
236	V	M	0.0765139143458
487	C	Y	0.0756790492627
146	N	C	0.0744935251614
146	N	W	0.0744935251614
146	N	M	0.0744935251614
146	N	I	0.0744935251614
146	N	L	0.0744935251614
146	N	T	0.0744935251614
146	N	H	0.0744935251614
146	N	S	0.0744935251614
146	N	F	0.0744935251614
146	N	Y	0.0744935251614
530	L	A	0.0743729970649
429	D	V	0.0734581963606
18	D	G	0.0730208746814
328	L	F	0.0725981691352
327	K	V	0.0721366158377
201	S	C	0.071601672599
426	K	S	0.0711580588009
311	I	M	0.0706057816379
330	M	T	0.0699630550704
510	K	N	0.0692711647752
132	E	Q	0.0686547759981
121	Q	H	0.0685709082532
401	K	N	0.0682984628428
504	K	W	0.0680712486217
470	K	M	0.0678013653247
446	E	D	0.0677022517338
326	T	A	0.0676453777528
200	S	G	0.0652300381534
50	L	A	0.0649047935765
423	L	S	0.0641624496959
420	M	V	0.0631433146582
304	S	I	0.0612179546102
242	R	S	0.0611551270252
428	D	Y	0.0596871174917
154	H	P	0.0586157240822
154	H	F	0.0586157240822
154	H	G	0.0586157240822
154	H	V	0.0586157240822
152	C	R	0.0581425049409
524	M	S	0.0576647727806
158	S	V	0.0575257722846
158	S	D	0.0575257722846
158	S	E	0.0575257722846
158	S	C	0.0575257722846
158	S	W	0.0575257722846
158	S	K	0.0575257722846
158	S	F	0.0575257722846
399	I	T	0.0574688640836
370	Q	R	0.0569639891899
457	N	H	0.0569324514871
18	D	Y	0.0567512592207
336	N	K	0.0550252852922
281	I	L	0.0547763231188
318	E	D	0.0546276560671
480	C	F	0.0544704093251
525	G	R	0.0531342850692
128	L	S	0.0524886051963
131	F	S	0.0510662989431
36	I	M	0.0488933181076
362	D	G	0.0484797475938
255	T	A	0.0475458959425
32	T	I	0.0473765483865
310	N	S	0.0469729111427
302	I	V	0.0467339022027
395	V	Q	0.0463712454877
500	Y	N	0.0459433929321
190	L	F	0.0457987270544
563	I	K	0.0453796854641
14	A	P	0.0452899902988
535	T	P	0.0449710104625
390	G	S	0.0446327984855
529	I	F	0.0444641633333
167	L	V	0.0444520097506
274	S	H	0.0442260798248
33	V	A	0.0437857871109
532	I	S	0.0435896930721
278	E	P	0.0425736221927
364	W	R	0.0418449709672
491	C	R	0.0415766170127
537	A	S	0.0411613844016
98	E	V	0.0402055451257
200	S	C	0.0394059824091
41	V	E	0.039232526622
146	N	R	0.0388741919901
422	N	G	0.0386461035934
72	C	S	0.0374019916966
30	T	A	0.03720025185
136	K	R	0.0370189787495
136	K	C	0.0370189787495
517	D	S	0.0367904864128
556	N	D	0.0364638533949
48	N	I	0.0363363355438
479	G	V	0.0362888211041
39	K	M	0.0357658043343
187	K	R	0.0357340844788
367	Y	N	0.0356888530465
151	S	L	0.0356133390079
427	V	A	0.0347356583977
351	G	S	0.0342935431131
413	F	W	0.0341942905377
505	Y	C	0.0341051888775
240	H	F	0.0337836362543
63	G	V	0.0328091738832
458	V	A	0.0327965481036
6	L	M	0.0300641755581
238	D	L	0.0292314341047
238	D	H	0.0292314341047
238	D	F	0.0292314341047
238	D	C	0.0292314341047
238	D	M	0.0292314341047
238	D	Q	0.0292314341047
238	D	T	0.0292314341047
238	D	S	0.0292314341047
238	D	P	0.0292314341047
238	D	I	0.0292314341047
238	D	N	0.0292314341047
238	D	W	0.0292314341047
238	D	K	0.0292314341047
238	D	A	0.0292314341047
260	A	E	0.0288929228202
129	E	V	0.028798855814
130	R	I	0.0283896613904
435	W	C	0.0279579527439
166	W	C	0.0279556071103
217	V	L	0.0273515904059
141	P	L	0.0259514656732
65	A	D	0.0259418572791
92	S	Q	0.0258310487381
3	A	F	0.0249931415002
59	C	S	0.0236737131489
439	A	G	0.0236316679823
104	N	A	0.0234776422903
252	P	R	0.0218352702912
261	T	I	0.0215042145275
43	V	L	0.0213438956306
361	I	E	0.0212118590965
361	I	N	0.0212118590965
361	I	T	0.0212118590965
361	I	S	0.0212118590965
361	I	R	0.0212118590965
361	I	Q	0.0212118590965
361	I	P	0.0212118590965
361	I	C	0.0212118590965
361	I	M	0.0212118590965
361	I	G	0.0212118590965
361	I	D	0.0212118590965
361	I	Y	0.0212118590965
361	I	A	0.0212118590965
361	I	H	0.0212118590965
106	A	G	0.0203159397705
534	S	A	0.019331427972
134	F	V	0.017733621856
564	C	F	0.0174730645626
402	M	T	0.0163487923579
280	G	V	0.016100804093
139	S	F	0.0159034202633
188	E	M	0.0143221231146
188	E	Y	0.0143221231146
188	E	C	0.0143221231146
188	E	D	0.0143221231146
188	E	I	0.0143221231146
188	E	F	0.0143221231146
188	E	N	0.0143221231146
188	E	T	0.0143221231146
188	E	W	0.0143221231146
265	I	R	0.0139959970111
508	E	G	0.0137766758705
538	S	I	0.0135728280487
55	N	K	0.0135208104218
548	A	I	0.0130153564722
548	A	L	0.0130153564722
548	A	K	0.0130153564722
548	A	R	0.0130153564722
548	A	C	0.0130153564722
548	A	H	0.0130153564722
548	A	D	0.0130153564722
548	A	N	0.0130153564722
548	A	E	0.0130153564722
548	A	V	0.0130153564722
548	A	M	0.0130153564722
548	A	Y	0.0130153564722
548	A	F	0.0130153564722
548	A	Q	0.0130153564722
548	A	T	0.0130153564722
548	A	W	0.0130153564722
526	V	R	0.0130090609083
526	V	K	0.0130090609083
526	V	E	0.0130090609083
526	V	W	0.0130090609083
526	V	Q	0.0130090609083
526	V	T	0.0130090609083
526	V	D	0.0130090609083
526	V	A	0.0130090609083
526	V	G	0.0130090609083
526	V	C	0.0130090609083
526	V	H	0.0130090609083
526	V	I	0.0130090609083
526	V	N	0.0130090609083
16	D	V	0.0123941272132
224	R	M	0.0110628801072
381	Q	E	0.0106362108048
381	Q	T	0.0106362108048
381	Q	W	0.0106362108048
381	Q	D	0.0106362108048
381	Q	C	0.0106362108048
381	Q	S	0.0106362108048
381	Q	F	0.0106362108048
381	Q	G	0.0106362108048
381	Q	I	0.0106362108048
381	Q	M	0.0106362108048
381	Q	P	0.0106362108048
381	Q	N	0.0106362108048
155	R	F	0.0105194905022
155	R	H	0.0105194905022
155	R	P	0.0105194905022
155	R	C	0.0105194905022
507	E	Q	0.0103970403388
507	E	H	0.0103970403388
507	E	C	0.0103970403388
507	E	F	0.0103970403388
300	G	V	0.010188752789
171	G	W	0.00951002022384
171	G	M	0.00951002022384
171	G	H	0.00951002022384
171	G	P	0.00951002022384
171	G	Y	0.00951002022384
171	G	C	0.00951002022384
171	G	A	0.00951002022384
299	Q	Y	0.00893432799898
6	L	P	0.00715941283952
277	F	C	0.00698127590959
200	S	T	0.00686883367008
16	D	Y	0.00626832998499
217	V	G	0.00613506541983
520	K	A	0.00601352921604
159	S	L	0.00528514850625
159	S	C	0.00528514850625
159	S	F	0.00528514850625
159	S	H	0.00528514850625
159	S	K	0.00528514850625
159	S	W	0.00528514850625
159	S	Y	0.00528514850625
159	S	V	0.00528514850625
159	S	M	0.00528514850625
159	S	P	0.00528514850625
463	E	Q	0.00509562502006
149	T	I	0.00492527003389
361	I	F	0.00484283048916
518	G	N	0.00483149829804
518	G	Y	0.00483149829804
518	G	W	0.00483149829804
518	G	C	0.00483149829804
518	G	D	0.00483149829804
460	N	I	0.00455625698146
289	H	E	0.0041340193079
289	H	L	0.0041340193079
289	H	C	0.0041340193079
289	H	K	0.0041340193079
289	H	M	0.0041340193079
289	H	W	0.0041340193079
289	H	V	0.0041340193079
289	H	P	0.0041340193079
162	R	N	0.00411775021502
173	S	K	0.00397286196728
173	S	A	0.00397286196728
173	S	C	0.00397286196728
173	S	I	0.00397286196728
173	S	P	0.00397286196728
173	S	W	0.00397286196728
173	S	M	0.00397286196728
414	N	P	0.00385628771757
414	N	D	0.00385628771757
414	N	C	0.00385628771757
414	N	A	0.00385628771757
414	N	H	0.00385628771757
414	N	I	0.00385628771757
414	N	L	0.00385628771757
414	N	M	0.00385628771757
414	N	T	0.00385628771757
414	N	Q	0.00385628771757
414	N	R	0.00385628771757
414	N	F	0.00385628771757
414	N	V	0.00385628771757
414	N	Y	0.00385628771757
414	N	E	0.00385628771757
414	N	W	0.00385628771757
86	S	C	0.0038353030997
86	S	G	0.0038353030997
86	S	F	0.0038353030997
86	S	D	0.0038353030997
86	S	N	0.0038353030997
86	S	R	0.0038353030997
86	S	V	0.0038353030997
86	S	W	0.0038353030997
86	S	K	0.0038353030997
47	V	T	0.00366757498638
47	V	C	0.00366757498638
47	V	D	0.00366757498638
47	V	E	0.00366757498638
47	V	W	0.00366757498638
47	V	G	0.00366757498638
47	V	H	0.00366757498638
47	V	K	0.00366757498638
47	V	M	0.00366757498638
47	V	P	0.00366757498638
47	V	Q	0.00366757498638
47	V	S	0.00366757498638
47	V	N	0.00366757498638
421	E	D	0.00279605825815
221	N	I	0.00270400256449
221	N	Q	0.00270400256449
221	N	P	0.00270400256449
221	N	C	0.00270400256449
221	N	M	0.00270400256449
221	N	W	0.00270400256449
221	N	E	0.00270400256449
221	N	F	0.00270400256449
486	K	N	0.00267584649222
486	K	P	0.00267584649222
486	K	G	0.00267584649222
486	K	C	0.00267584649222
486	K	D	0.00267584649222
486	K	L	0.00267584649222
486	K	A	0.00267584649222
486	K	H	0.00267584649222
486	K	F	0.00267584649222
486	K	W	0.00267584649222
486	K	Y	0.00267584649222
486	K	M	0.00267584649222
268	W	N	0.00213898474119
268	W	I	0.00213898474119
268	W	K	0.00213898474119
268	W	Q	0.00213898474119
268	W	D	0.00213898474119
268	W	P	0.00213898474119
268	W	S	0.00213898474119
268	W	T	0.00213898474119
268	W	Y	0.00213898474119
268	W	M	0.00213898474119
268	W	F	0.00213898474119
64	I	L	0.00208663646499
64	I	Y	0.00208663646499
64	I	S	0.00208663646499
64	I	F	0.00208663646499
64	I	P	0.00208663646499
64	I	G	0.00208663646499
64	I	W	0.00208663646499
64	I	E	0.00208663646499
64	I	D	0.00208663646499
64	I	C	0.00208663646499
64	I	N	0.00208663646499
64	I	Q	0.00208663646499
64	I	K	0.00208663646499
337	I	W	0.00207513819013
337	I	Y	0.00207513819013
337	I	Q	0.00207513819013
337	I	P	0.00207513819013
337	I	M	0.00207513819013
337	I	G	0.00207513819013
337	I	F	0.00207513819013
337	I	E	0.00207513819013
337	I	D	0.00207513819013
337	I	C	0.00207513819013
230	I	K	0.00204784873619
230	I	M	0.00204784873619
230	I	T	0.00204784873619
230	I	W	0.00204784873619
230	I	Y	0.00204784873619
230	I	N	0.00204784873619
230	I	S	0.00204784873619
230	I	Q	0.00204784873619
230	I	H	0.00204784873619
230	I	C	0.00204784873619
230	I	R	0.00204784873619
230	I	A	0.00204784873619
230	I	G	0.00204784873619
230	I	D	0.00204784873619
230	I	E	0.00204784873619
470	K	R	0.00191778123181
106	A	Y	0.00190128147633
106	A	K	0.00190128147633
106	A	L	0.00190128147633
106	A	H	0.00190128147633
106	A	D	0.00190128147633
106	A	W	0.00190128147633
106	A	M	0.00190128147633
106	A	R	0.00190128147633
106	A	N	0.00190128147633
106	A	C	0.00190128147633
286	A	D	0.00187028242388
286	A	W	0.00187028242388
286	A	F	0.00187028242388
286	A	M	0.00187028242388
286	A	P	0.00187028242388
286	A	Y	0.00187028242388
286	A	N	0.00187028242388
60	K	Q	0.00167178289392
60	K	I	0.00167178289392
60	K	G	0.00167178289392
60	K	L	0.00167178289392
60	K	C	0.00167178289392
60	K	P	0.00167178289392
60	K	M	0.00167178289392
60	K	V	0.00167178289392
60	K	W	0.00167178289392
60	K	F	0.00167178289392
60	K	D	0.00167178289392
60	K	H	0.00167178289392
302	I	H	0.00166051652403
302	I	G	0.00166051652403
302	I	Y	0.00166051652403
302	I	W	0.00166051652403
302	I	C	0.00166051652403
302	I	Q	0.00166051652403
302	I	F	0.00166051652403
302	I	E	0.00166051652403
302	I	D	0.00166051652403
302	I	S	0.00166051652403
302	I	N	0.00166051652403
302	I	K	0.00166051652403
302	I	P	0.00166051652403
302	I	A	0.00166051652403
224	R	L	0.00165749467102
224	R	E	0.00165749467102
224	R	N	0.00165749467102
224	R	W	0.00165749467102
224	R	I	0.00165749467102
224	R	D	0.00165749467102
224	R	F	0.00165749467102
224	R	P	0.00165749467102
224	R	C	0.00165749467102
224	R	A	0.00165749467102
224	R	V	0.00165749467102
224	R	T	0.00165749467102
224	R	Y	0.00165749467102
357	W	F	0.00163589234934
357	W	Q	0.00163589234934
357	W	G	0.00163589234934
357	W	K	0.00163589234934
357	W	M	0.00163589234934
357	W	R	0.00163589234934
357	W	S	0.00163589234934
357	W	I	0.00163589234934
357	W	P	0.00163589234934
357	W	T	0.00163589234934
357	W	V	0.00163589234934
357	W	D	0.00163589234934
357	W	Y	0.00163589234934
357	W	H	0.00163589234934
357	W	A	0.00163589234934
357	W	N	0.00163589234934
357	W	E	0.00163589234934
75	T	K	0.00143269206898
75	T	Y	0.00143269206898
75	T	W	0.00143269206898
75	T	R	0.00143269206898
75	T	Q	0.00143269206898
75	T	M	0.00143269206898
75	T	A	0.00143269206898
75	T	G	0.00143269206898
75	T	F	0.00143269206898
75	T	E	0.00143269206898
75	T	C	0.00143269206898
75	T	D	0.00143269206898
561	C	D	0.00137415751252
561	C	H	0.00137415751252
561	C	Y	0.00137415751252
561	C	W	0.00137415751252
561	C	V	0.00137415751252
561	C	E	0.00137415751252
561	C	T	0.00137415751252
561	C	P	0.00137415751252
561	C	R	0.00137415751252
561	C	N	0.00137415751252
561	C	M	0.00137415751252
561	C	K	0.00137415751252
561	C	S	0.00137415751252
561	C	Q	0.00137415751252
229	E	M	0.00136154478036
229	E	N	0.00136154478036
229	E	P	0.00136154478036
229	E	I	0.00136154478036
229	E	W	0.00136154478036
229	E	R	0.00136154478036
229	E	Q	0.00136154478036
2	K	D	0.00134744825114
2	K	G	0.00134744825114
2	K	W	0.00134744825114
2	K	V	0.00134744825114
2	K	A	0.00134744825114
2	K	F	0.00134744825114
338	P	G	0.00131907176998
338	P	C	0.00131907176998
338	P	F	0.00131907176998
338	P	N	0.00131907176998
338	P	I	0.00131907176998
338	P	M	0.00131907176998
338	P	K	0.00131907176998
338	P	S	0.00131907176998
338	P	E	0.00131907176998
338	P	W	0.00131907176998
338	P	Y	0.00131907176998
338	P	D	0.00131907176998
338	P	V	0.00131907176998
341	Q	S	0.00118564147647
287	S	I	0.00118084760623
287	S	C	0.00118084760623
287	S	E	0.00118084760623
287	S	F	0.00118084760623
287	S	H	0.00118084760623
287	S	M	0.00118084760623
287	S	K	0.00118084760623
287	S	Y	0.00118084760623
287	S	W	0.00118084760623
287	S	V	0.00118084760623
287	S	T	0.00118084760623
287	S	N	0.00118084760623
410	G	Q	0.00118059798823
410	G	E	0.00118059798823
410	G	A	0.00118059798823
410	G	L	0.00118059798823
410	G	F	0.00118059798823
410	G	H	0.00118059798823
410	G	I	0.00118059798823
410	G	K	0.00118059798823
410	G	N	0.00118059798823
410	G	C	0.00118059798823
410	G	T	0.00118059798823
410	G	Y	0.00118059798823
410	G	W	0.00118059798823
378	A	I	0.00112019463658
378	A	P	0.00112019463658
378	A	N	0.00112019463658
378	A	Q	0.00112019463658
378	A	R	0.00112019463658
378	A	D	0.00112019463658
378	A	C	0.00112019463658
378	A	K	0.00112019463658
378	A	L	0.00112019463658
378	A	W	0.00112019463658
378	A	G	0.00112019463658
378	A	F	0.00112019463658
378	A	H	0.00112019463658
378	A	M	0.00112019463658
378	A	Y	0.00112019463658
165	L	Y	0.0010302634973
165	L	R	0.0010302634973
165	L	T	0.0010302634973
165	L	N	0.0010302634973
165	L	M	0.0010302634973
165	L	W	0.0010302634973
165	L	K	0.0010302634973
165	L	D	0.0010302634973
165	L	E	0.0010302634973
165	L	C	0.0010302634973
165	L	H	0.0010302634973
274	S	Q	0.00102937232297
274	S	W	0.00102937232297
274	S	P	0.00102937232297
274	S	Y	0.00102937232297
274	S	F	0.00102937232297
274	S	C	0.00102937232297
274	S	L	0.00102937232297
382	K	C	0.000998799811922
382	K	M	0.000998799811922
382	K	Y	0.000998799811922
382	K	S	0.000998799811922
382	K	T	0.000998799811922
382	K	W	0.000998799811922
382	K	Q	0.000998799811922
382	K	D	0.000998799811922
382	K	G	0.000998799811922
382	K	N	0.000998799811922
382	K	I	0.000998799811922
382	K	H	0.000998799811922
382	K	F	0.000998799811922
468	Q	H	0.000957940949361
468	Q	W	0.000957940949361
468	Q	C	0.000957940949361
468	Q	E	0.000957940949361
468	Q	F	0.000957940949361
468	Q	G	0.000957940949361
468	Q	K	0.000957940949361
468	Q	N	0.000957940949361
468	Q	P	0.000957940949361
468	Q	A	0.000957940949361
468	Q	Y	0.000957940949361
299	Q	W	0.000949384277129
299	Q	M	0.000949384277129
299	Q	G	0.000949384277129
299	Q	C	0.000949384277129
143	H	I	0.000916740075393
143	H	T	0.000916740075393
143	H	W	0.000916740075393
143	H	A	0.000916740075393
143	H	G	0.000916740075393
143	H	C	0.000916740075393
143	H	D	0.000916740075393
143	H	R	0.000916740075393
143	H	E	0.000916740075393
143	H	M	0.000916740075393
143	H	K	0.000916740075393
143	H	S	0.000916740075393
370	Q	M	0.000906340424467
370	Q	P	0.000906340424467
370	Q	F	0.000906340424467
370	Q	G	0.000906340424467
370	Q	Y	0.000906340424467
370	Q	D	0.000906340424467
370	Q	A	0.000906340424467
202	D	F	0.000900255469891
202	D	R	0.000900255469891
202	D	P	0.000900255469891
202	D	M	0.000900255469891
202	D	H	0.000900255469891
202	D	S	0.000900255469891
202	D	C	0.000900255469891
202	D	W	0.000900255469891
202	D	Q	0.000900255469891
202	D	K	0.000900255469891
202	D	A	0.000900255469891
119	R	I	0.000886822468583
119	R	H	0.000886822468583
119	R	W	0.000886822468583
119	R	N	0.000886822468583
119	R	D	0.000886822468583
119	R	P	0.000886822468583
119	R	C	0.000886822468583
119	R	V	0.000886822468583
119	R	A	0.000886822468583
119	R	Q	0.000886822468583
119	R	L	0.000886822468583
119	R	E	0.000886822468583
119	R	T	0.000886822468583
239	Q	S	0.000881634944919
239	Q	T	0.000881634944919
239	Q	W	0.000881634944919
239	Q	C	0.000881634944919
239	Q	R	0.000881634944919
239	Q	P	0.000881634944919
239	Q	I	0.000881634944919
239	Q	Y	0.000881634944919
239	Q	L	0.000881634944919
239	Q	F	0.000881634944919
239	Q	E	0.000881634944919
239	Q	D	0.000881634944919
239	Q	A	0.000881634944919
239	Q	G	0.000881634944919
239	Q	N	0.000881634944919
560	Q	E	0.000843486714307
560	Q	F	0.000843486714307
560	Q	C	0.000843486714307
560	Q	A	0.000843486714307
560	Q	M	0.000843486714307
560	Q	I	0.000843486714307
560	Q	G	0.000843486714307
560	Q	P	0.000843486714307
560	Q	Y	0.000843486714307
560	Q	D	0.000843486714307
560	Q	N	0.000843486714307
560	Q	W	0.000843486714307
115	Y	P	0.000835902716299
115	Y	Q	0.000835902716299
115	Y	T	0.000835902716299
115	Y	V	0.000835902716299
115	Y	W	0.000835902716299
115	Y	E	0.000835902716299
115	Y	A	0.000835902716299
115	Y	G	0.000835902716299
115	Y	K	0.000835902716299
316	I	Q	0.000828537293369
316	I	G	0.000828537293369
316	I	F	0.000828537293369
316	I	H	0.000828537293369
316	I	E	0.000828537293369
316	I	C	0.000828537293369
316	I	N	0.000828537293369
316	I	K	0.000828537293369
316	I	M	0.000828537293369
316	I	P	0.000828537293369
316	I	A	0.000828537293369
316	I	R	0.000828537293369
316	I	D	0.000828537293369
316	I	W	0.000828537293369
316	I	Y	0.000828537293369
316	I	S	0.000828537293369
244	N	P	0.000770049132742
244	N	W	0.000770049132742
244	N	M	0.000770049132742
244	N	H	0.000770049132742
244	N	G	0.000770049132742
244	N	E	0.000770049132742
244	N	C	0.000770049132742
498	G	P	0.000768454091758
498	G	D	0.000768454091758
498	G	C	0.000768454091758
498	G	I	0.000768454091758
498	G	K	0.000768454091758
498	G	L	0.000768454091758
498	G	N	0.000768454091758
498	G	Y	0.000768454091758
498	G	Q	0.000768454091758
498	G	T	0.000768454091758
498	G	W	0.000768454091758
498	G	M	0.000768454091758
498	G	F	0.000768454091758
542	L	H	0.000765310887216
542	L	C	0.000765310887216
542	L	K	0.000765310887216
542	L	S	0.000765310887216
542	L	T	0.000765310887216
542	L	E	0.000765310887216
542	L	G	0.000765310887216
542	L	Q	0.000765310887216
542	L	D	0.000765310887216
542	L	V	0.000765310887216
542	L	R	0.000765310887216
542	L	N	0.000765310887216
542	L	Y	0.000765310887216
542	L	W	0.000765310887216
392	T	I	0.000763590554694
392	T	F	0.000763590554694
392	T	C	0.000763590554694
392	T	G	0.000763590554694
392	T	W	0.000763590554694
392	T	H	0.000763590554694
392	T	N	0.000763590554694
392	T	L	0.000763590554694
392	T	P	0.000763590554694
392	T	Q	0.000763590554694
392	T	V	0.000763590554694
392	T	D	0.000763590554694
392	T	M	0.000763590554694
150	V	H	0.000735308931497
150	V	C	0.000735308931497
150	V	D	0.000735308931497
150	V	N	0.000735308931497
150	V	G	0.000735308931497
150	V	Y	0.000735308931497
150	V	K	0.000735308931497
150	V	P	0.000735308931497
150	V	M	0.000735308931497
433	D	V	0.000720801973612
433	D	A	0.000720801973612
433	D	G	0.000720801973612
433	D	F	0.000720801973612
433	D	H	0.000720801973612
433	D	Y	0.000720801973612
433	D	W	0.000720801973612
433	D	Q	0.000720801973612
433	D	R	0.000720801973612
433	D	I	0.000720801973612
433	D	K	0.000720801973612
433	D	P	0.000720801973612
433	D	L	0.000720801973612
433	D	M	0.000720801973612
433	D	C	0.000720801973612
243	M	S	0.000701799165487
243	M	K	0.000701799165487
243	M	G	0.000701799165487
243	M	D	0.000701799165487
243	M	E	0.000701799165487
243	M	H	0.000701799165487
243	M	R	0.000701799165487
243	M	N	0.000701799165487
243	M	Q	0.000701799165487
243	M	C	0.000701799165487
243	M	P	0.000701799165487
243	M	A	0.000701799165487
243	M	Y	0.000701799165487
243	M	W	0.000701799165487
243	M	F	0.000701799165487
11	A	C	0.000698048054465
11	A	G	0.000698048054465
11	A	Q	0.000698048054465
11	A	Y	0.000698048054465
11	A	H	0.000698048054465
11	A	M	0.000698048054465
11	A	K	0.000698048054465
11	A	D	0.000698048054465
11	A	N	0.000698048054465
278	E	C	0.000633975028386
278	E	V	0.000633975028386
278	E	I	0.000633975028386
278	E	Y	0.000633975028386
278	E	M	0.000633975028386
278	E	W	0.000633975028386
278	E	Q	0.000633975028386
172	D	V	0.000623143766752
172	D	C	0.000623143766752
172	D	P	0.000623143766752
172	D	F	0.000623143766752
172	D	I	0.000623143766752
172	D	K	0.000623143766752
172	D	W	0.000623143766752
172	D	L	0.000623143766752
172	D	T	0.000623143766752
172	D	R	0.000623143766752
172	D	Q	0.000623143766752
172	D	M	0.000623143766752
172	D	S	0.000623143766752
172	D	A	0.000623143766752
77	W	S	0.000613840944242
77	W	V	0.000613840944242
77	W	Y	0.000613840944242
77	W	E	0.000613840944242
77	W	F	0.000613840944242
77	W	A	0.000613840944242
77	W	R	0.000613840944242
77	W	H	0.000613840944242
77	W	Q	0.000613840944242
77	W	M	0.000613840944242
77	W	N	0.000613840944242
77	W	T	0.000613840944242
77	W	P	0.000613840944242
77	W	K	0.000613840944242
77	W	D	0.000613840944242
77	W	I	0.000613840944242
377	Y	M	0.000611332976994
377	Y	P	0.000611332976994
377	Y	A	0.000611332976994
377	Y	L	0.000611332976994
377	Y	I	0.000611332976994
377	Y	G	0.000611332976994
377	Y	W	0.000611332976994
377	Y	N	0.000611332976994
377	Y	K	0.000611332976994
377	Y	E	0.000611332976994
377	Y	R	0.000611332976994
377	Y	Q	0.000611332976994
377	Y	V	0.000611332976994
377	Y	D	0.000611332976994
377	Y	S	0.000611332976994
377	Y	T	0.000611332976994
429	D	P	0.000593548934762
429	D	K	0.000593548934762
429	D	L	0.000593548934762
429	D	Q	0.000593548934762
429	D	R	0.000593548934762
429	D	S	0.000593548934762
429	D	T	0.000593548934762
429	D	C	0.000593548934762
429	D	I	0.000593548934762
429	D	H	0.000593548934762
429	D	F	0.000593548934762
429	D	A	0.000593548934762
429	D	E	0.000593548934762
473	A	M	0.000588941978934
473	A	I	0.000588941978934
473	A	K	0.000588941978934
473	A	L	0.000588941978934
473	A	E	0.000588941978934
473	A	N	0.000588941978934
473	A	P	0.000588941978934
473	A	Q	0.000588941978934
473	A	H	0.000588941978934
473	A	S	0.000588941978934
473	A	F	0.000588941978934
473	A	R	0.000588941978934
473	A	V	0.000588941978934
473	A	W	0.000588941978934
473	A	Y	0.000588941978934
473	A	G	0.000588941978934
473	A	C	0.000588941978934
125	V	N	0.000586829866639
125	V	F	0.000586829866639
125	V	W	0.000586829866639
125	V	S	0.000586829866639
125	V	R	0.000586829866639
125	V	Q	0.000586829866639
125	V	P	0.000586829866639
125	V	G	0.000586829866639
125	V	Y	0.000586829866639
125	V	C	0.000586829866639
125	V	D	0.000586829866639
125	V	E	0.000586829866639
125	V	K	0.000586829866639
125	V	H	0.000586829866639
125	V	M	0.000586829866639
550	S	Y	0.000582802559564
550	S	W	0.000582802559564
550	S	V	0.000582802559564
550	S	Q	0.000582802559564
550	S	E	0.000582802559564
550	S	K	0.000582802559564
550	S	F	0.000582802559564
550	S	A	0.000582802559564
550	S	C	0.000582802559564
550	S	P	0.000582802559564
550	S	M	0.000582802559564
550	S	H	0.000582802559564
366	G	W	0.000540738425411
366	G	L	0.000540738425411
366	G	K	0.000540738425411
366	G	M	0.000540738425411
366	G	N	0.000540738425411
366	G	Q	0.000540738425411
366	G	R	0.000540738425411
366	G	T	0.000540738425411
366	G	E	0.000540738425411
366	G	P	0.000540738425411
366	G	I	0.000540738425411
366	G	H	0.000540738425411
366	G	C	0.000540738425411
366	G	F	0.000540738425411
366	G	Y	0.000540738425411
425	K	D	0.000526255785195
425	K	F	0.000526255785195
425	K	G	0.000526255785195
425	K	H	0.000526255785195
425	K	I	0.000526255785195
425	K	L	0.000526255785195
425	K	V	0.000526255785195
425	K	N	0.000526255785195
425	K	W	0.000526255785195
425	K	Q	0.000526255785195
425	K	Y	0.000526255785195
425	K	S	0.000526255785195
425	K	T	0.000526255785195
425	K	M	0.000526255785195
425	K	P	0.000526255785195
425	K	A	0.000526255785195
425	K	C	0.000526255785195
427	V	T	0.000518887190635
427	V	G	0.000518887190635
427	V	W	0.000518887190635
427	V	R	0.000518887190635
427	V	Q	0.000518887190635
427	V	P	0.000518887190635
427	V	Y	0.000518887190635
427	V	N	0.000518887190635
427	V	F	0.000518887190635
427	V	M	0.000518887190635
427	V	H	0.000518887190635
427	V	C	0.000518887190635
427	V	D	0.000518887190635
427	V	E	0.000518887190635
105	G	P	0.000514151755028
105	G	H	0.000514151755028
105	G	C	0.000514151755028
105	G	D	0.000514151755028
105	G	Q	0.000514151755028
105	G	T	0.000514151755028
105	G	W	0.000514151755028
105	G	N	0.000514151755028
105	G	A	0.000514151755028
105	G	F	0.000514151755028
105	G	L	0.000514151755028
105	G	K	0.000514151755028
105	G	I	0.000514151755028
105	G	Y	0.000514151755028
105	G	S	0.000514151755028
105	G	M	0.000514151755028
318	E	V	0.000480859201631
318	E	I	0.000480859201631
318	E	L	0.000480859201631
318	E	P	0.000480859201631
318	E	M	0.000480859201631
318	E	Q	0.000480859201631
318	E	F	0.000480859201631
318	E	C	0.000480859201631
318	E	W	0.000480859201631
318	E	Y	0.000480859201631
318	E	N	0.000480859201631
315	T	Q	0.000478940265916
315	T	F	0.000478940265916
315	T	L	0.000478940265916
315	T	M	0.000478940265916
315	T	N	0.000478940265916
315	T	D	0.000478940265916
315	T	W	0.000478940265916
315	T	R	0.000478940265916
315	T	Y	0.000478940265916
315	T	C	0.000478940265916
315	T	E	0.000478940265916
315	T	P	0.000478940265916
448	E	Q	0.000441036301808
448	E	N	0.000441036301808
448	E	W	0.000441036301808
448	E	V	0.000441036301808
448	E	C	0.000441036301808
448	E	Y	0.000441036301808
448	E	S	0.000441036301808
448	E	R	0.000441036301808
448	E	A	0.000441036301808
448	E	F	0.000441036301808
448	E	M	0.000441036301808
448	E	P	0.000441036301808
448	E	H	0.000441036301808
448	E	L	0.000441036301808
448	E	I	0.000441036301808
448	E	D	0.000441036301808
294	K	C	0.000427209419545
294	K	F	0.000427209419545
294	K	I	0.000427209419545
294	K	Y	0.000427209419545
294	K	W	0.000427209419545
294	K	V	0.000427209419545
294	K	P	0.000427209419545
294	K	M	0.000427209419545
129	E	Y	0.000425004111945
129	E	A	0.000425004111945
129	E	P	0.000425004111945
129	E	N	0.000425004111945
129	E	M	0.000425004111945
129	E	R	0.000425004111945
129	E	C	0.000425004111945
129	E	W	0.000425004111945
129	E	Q	0.000425004111945
129	E	L	0.000425004111945
129	E	H	0.000425004111945
129	E	F	0.000425004111945
129	E	T	0.000425004111945
129	E	S	0.000425004111945
129	E	D	0.000425004111945
129	E	I	0.000425004111945
138	S	Q	0.000423011646348
138	S	P	0.000423011646348
138	S	D	0.000423011646348
138	S	C	0.000423011646348
138	S	K	0.000423011646348
138	S	H	0.000423011646348
138	S	W	0.000423011646348
138	S	F	0.000423011646348
138	S	E	0.000423011646348
350	A	C	0.0004118065089
350	A	P	0.0004118065089
350	A	W	0.0004118065089
350	A	V	0.0004118065089
350	A	T	0.0004118065089
350	A	F	0.0004118065089
350	A	G	0.0004118065089
350	A	L	0.0004118065089
350	A	I	0.0004118065089
350	A	E	0.0004118065089
350	A	M	0.0004118065089
350	A	R	0.0004118065089
350	A	N	0.0004118065089
350	A	K	0.0004118065089
350	A	Q	0.0004118065089
350	A	H	0.0004118065089
350	A	Y	0.0004118065089
280	G	L	0.000402887914412
280	G	C	0.000402887914412
280	G	E	0.000402887914412
280	G	F	0.000402887914412
280	G	Q	0.000402887914412
280	G	R	0.000402887914412
280	G	Y	0.000402887914412
280	G	W	0.000402887914412
280	G	P	0.000402887914412
280	G	N	0.000402887914412
280	G	K	0.000402887914412
280	G	M	0.000402887914412
280	G	I	0.000402887914412
280	G	H	0.000402887914412
17	A	W	0.000399097351974
17	A	I	0.000399097351974
17	A	K	0.000399097351974
17	A	L	0.000399097351974
17	A	F	0.000399097351974
17	A	P	0.000399097351974
17	A	D	0.000399097351974
17	A	N	0.000399097351974
17	A	V	0.000399097351974
17	A	H	0.000399097351974
17	A	R	0.000399097351974
17	A	M	0.000399097351974
17	A	C	0.000399097351974
17	A	Y	0.000399097351974
17	A	Q	0.000399097351974
275	R	P	0.000393169943546
275	R	Y	0.000393169943546
275	R	M	0.000393169943546
275	R	W	0.000393169943546
275	R	V	0.000393169943546
275	R	T	0.000393169943546
275	R	S	0.000393169943546
275	R	Q	0.000393169943546
275	R	C	0.000393169943546
275	R	A	0.000393169943546
275	R	H	0.000393169943546
275	R	L	0.000393169943546
275	R	G	0.000393169943546
275	R	F	0.000393169943546
275	R	E	0.000393169943546
275	R	D	0.000393169943546
364	W	F	0.000366109641215
364	W	L	0.000366109641215
364	W	H	0.000366109641215
364	W	G	0.000366109641215
364	W	Y	0.000366109641215
364	W	M	0.000366109641215
[truncated: 9,301 more rows]
