# Supplementary material for: Complete mapping of viral escape from neutralizing antibodies
Source: PLoS Pathog. 2017 Mar 13;13(3):e1006271. doi: 10.1371/journal.ppat.1006271 (PMC5363992; doi:10.1371/journal.ppat.1006271)
Supplement: S2 File — This ZIP archive contains the computer code to perform the data analysis described in this manuscript. The analysis is performed by the iPython notebook found in the ZIP archive. (ZIP) [file ppat.1006271.s008.zip › S2_File/differential_selections/L1_H17L19_c2_r2_vs_L1_mock_r2_sitediffsel.txt]

site	abs_diffsel	positive_diffsel	negative_diffsel
153	85.5938050459	85.1116899433	-0.482115102598
157	81.3916097754	81.3916097754	0.0
136	55.1328964532	55.1328964532	0.0
156	46.8368243823	46.8082634482	-0.0285609340744
158	45.6641630815	45.6641630815	0.0
154	33.530617106	29.3759822253	-4.15463488079
175	25.0770612134	0.0	-25.0770612134
155	21.8385507148	19.3532217188	-2.48532899597
150	20.9180001687	12.336225843	-8.58177432569
148	20.3035682721	19.6593359685	-0.644232303581
173	20.1969353931	11.2817029592	-8.9152324339
159	15.8439942671	13.8993675427	-1.94462672437
171	15.8398683893	12.0938998065	-3.74596858283
277	15.5968901642	12.0761109065	-3.52077925774
518	15.5531876826	9.42905891581	-6.12412876681
497	15.0741639241	5.66942772767	-9.40473619641
232	13.6081008089	0.39890855349	-13.2091922554
170	13.5011290946	0.0	-13.5011290946
286	12.8483787876	8.18914968061	-4.65922910702
474	12.4464868957	2.43589531058	-10.0105915851
2	12.0168280283	6.02828135404	-5.98854667429
229	12.0107465687	6.24227021299	-5.76847635573
289	11.8469819085	8.1335136202	-3.71346828833
390	11.6392833773	2.33329303258	-9.30599034473
361	11.4809122353	11.4809122353	0.0
526	11.4788101478	9.03440368681	-2.44440646099
176	11.2984596889	0.339811607456	-10.9586480814
146	11.2928952013	7.2980309679	-3.99486423338
145	11.081507277	6.88200554181	-4.19950173522
223	10.9969563844	2.59008975526	-8.4068666291
231	10.6272129588	1.88583027036	-8.74138268848
220	10.4218548098	0.0	-10.4218548098
507	10.2792568912	5.6975134414	-4.5817434498
221	10.0290576151	4.58842877211	-5.44062884295
268	9.66955043174	8.6512398623	-1.01831056944
237	9.50241321762	2.79462276008	-6.70779045754
499	9.45928498169	2.16132925824	-7.29795572345
468	9.29624933811	6.05400305934	-3.24224627877
113	9.15002214945	1.42621615973	-7.72380598972
299	9.14996567377	5.06720647232	-4.08275920145
337	9.08188787055	5.8589583973	-3.22292947326
75	9.08113872055	6.77135019046	-2.30978853009
188	9.00996429783	7.81510631792	-1.19485797991
238	8.77145017648	8.69615528247	-0.0752948940114
386	8.74382182074	2.05372968659	-6.69009213415
274	8.73847219719	5.14674601922	-3.59172617797
257	8.5172995228	2.07256853123	-6.44473099157
143	8.49586590457	5.0918776834	-3.40398822117
294	8.34294760779	3.78222601737	-4.56072159042
89	8.28503103239	1.00216784691	-7.28286318547
213	8.17661905785	0.863878248341	-7.3127408095
212	8.06128270062	1.83871640952	-6.2225662911
115	7.91709932477	5.37848223943	-2.53861708533
467	7.87355853723	3.17418553864	-4.69937299859
86	7.80718198148	6.04649679521	-1.76068518626
211	7.79533246545	2.60727614265	-5.1880563228
510	7.78480938182	2.53495675166	-5.24985263015
524	7.63341373855	3.41515052251	-4.21826321604
102	7.53639523867	2.83952392531	-4.69687131336
101	7.48318613934	2.77339423869	-4.70979190066
381	7.46575143152	5.54320442765	-1.92254700387
244	7.42882878606	5.30701197684	-2.12181680922
210	7.39183651909	0.0	-7.39183651909
106	7.38878050526	5.745308552	-1.64347195326
37	7.27244653063	1.12123904162	-6.15120748901
283	7.21686623142	2.59013091098	-4.62673532044
184	7.06701777068	0.165267058253	-6.90175071243
235	7.04761139989	0.324358223252	-6.72325317664
486	7.01484831994	4.90156062158	-2.11328769836
90	7.00784597558	3.01111957035	-3.99672640524
476	6.96259594513	1.53332137701	-5.42927456812
202	6.90969586988	5.30252215788	-1.607173712
303	6.77891353825	0.786365267065	-5.99254827118
182	6.71473546573	0.931081405463	-5.78365406026
512	6.64866004263	1.85549429818	-4.79316574445
47	6.61319260768	4.49894840067	-2.11424420702
91	6.60107310679	0.314161317045	-6.28691178975
71	6.52706139327	1.30601320667	-5.2210481866
370	6.52599174558	3.77183877204	-2.75415297355
100	6.4321453742	2.36537569915	-4.06676967505
408	6.28410089133	3.35075437219	-2.93334651914
126	6.23944801293	1.04488319084	-5.19456482209
60	6.22577255446	3.28147860758	-2.94429394688
412	6.1800499398	2.3112404478	-3.868809492
410	6.1530266167	4.43748402431	-1.71554259238
540	6.15256661999	0.0	-6.15256661999
517	6.1328129379	1.9638610878	-4.1689518501
205	5.85627597046	1.64008489267	-4.21619107778
104	5.83363223279	1.73738619262	-4.09624604017
240	5.82636075412	2.45578199714	-3.37057875697
490	5.76094031844	0.483082428715	-5.27785788972
378	5.7535255523	4.13186847411	-1.62165707819
278	5.74361415728	2.70503420544	-3.03857995184
276	5.73238126997	2.46882126134	-3.26356000863
209	5.72092196222	1.32973936805	-4.39118259417
180	5.64505181509	1.37972392442	-4.26532789067
99	5.64346048883	2.11700573738	-3.52645475144
318	5.60795458644	3.05677721321	-2.55117737323
227	5.58215204025	0.922935325756	-4.65921671449
177	5.56695942623	2.41231205166	-3.15464737457
186	5.55115193131	2.24005071656	-3.31110121476
326	5.54232078494	2.81466564489	-2.72765514005
138	5.53692104887	3.12047207455	-2.41644897432
165	5.51516280109	5.29415179586	-0.221011005231
7	5.51512388434	2.83836562701	-2.67675825733
139	5.45593958401	1.91986614677	-3.53607343724
57	5.4077756558	2.77884330045	-2.62893235535
561	5.40219102391	3.52009983878	-1.88209118513
404	5.31555048852	0.398593026023	-4.9169574625
382	5.31124104418	5.30738396947	-0.00385707470729
11	5.29409646849	3.18417518119	-2.10992128731
236	5.2750714794	0.0765139143458	-5.19855756505
224	5.18577055592	4.1999214799	-0.985849076025
414	5.17511936474	5.12721584665	-0.0479035180841
68	5.15603957922	1.8164230792	-3.33961650001
558	5.14017315864	0.0772338197241	-5.06293933892
315	5.12858773101	2.67789414156	-2.45069358945
415	5.11327957848	2.09059598036	-3.02268359812
64	5.07814845013	3.69879493358	-1.37935351655
119	5.03489420267	4.87846184776	-0.156432354905
339	5.03489237776	0.639437766527	-4.39545461123
406	5.02361514377	2.69267909165	-2.33093605212
338	4.99370907832	3.85552902272	-1.13818005561
433	4.96111341795	3.19524390288	-1.76586951507
251	4.95619783056	1.62915893163	-3.32703889893
3	4.91515878327	2.20704218614	-2.70811659713
542	4.90474856289	2.91003830543	-1.99471025746
4	4.8979598396	0.193118846113	-4.70484099349
169	4.88665269322	1.44194060832	-3.4447120849
226	4.87063262499	0.934447178733	-3.93618544626
515	4.8362023368	1.08219840196	-3.75400393485
111	4.81371746918	2.20265051897	-2.61106695021
504	4.74726350191	1.21137212111	-3.5358913808
527	4.73329409802	2.56466215128	-2.16863194675
498	4.67687218127	3.63348316945	-1.04338901182
523	4.66456505725	1.08837746343	-3.57618759382
302	4.64759494069	3.83689077596	-0.810704164727
254	4.63302422662	1.3665869798	-3.26643724682
292	4.54912433562	1.89810413745	-2.65102019817
272	4.5385733963	0.840218336654	-3.69835505965
218	4.48661581438	0.283155414157	-4.20346040022
557	4.36804419941	0.0	-4.36804419941
178	4.33458774607	0.474175076478	-3.86041266959
201	4.31467202059	2.76483511582	-1.54983690478
392	4.28902607866	3.78282018482	-0.506205893837
206	4.28282777472	0.802074408333	-3.48075336639
19	4.25081394654	1.26963218388	-2.98118176266
493	4.18885556365	1.43815589779	-2.75069966586
53	4.15931352607	1.76047653638	-2.39883698969
312	4.10515920363	0.0	-4.10515920363
239	4.08060102443	4.08060102443	0.0
228	4.06469525311	0.0	-4.06469525311
529	4.06054961874	2.9323094027	-1.12824021604
347	4.01498162457	2.48249019963	-1.53249142493
197	4.00799441945	1.13982073333	-2.86817368612
560	3.99344350009	3.61077083017	-0.382672669924
185	3.9803336597	0.50049761468	-3.47983604502
230	3.93770993306	3.37792541871	-0.559784514343
543	3.89241206622	0.813133777632	-3.07927828859
74	3.84517051398	2.07199165502	-1.77317885895
65	3.77330524333	1.77592172148	-1.99738352185
513	3.75745375311	0.946558383242	-2.81089536987
314	3.7574035996	0.459196380322	-3.29820721928
509	3.71774410965	0.454572911544	-3.26317119811
123	3.71288167253	1.75794928746	-1.95493238507
555	3.6861568212	1.41627843507	-2.26987838613
191	3.66501600957	1.65180039103	-2.01321561854
172	3.65392721006	1.26212548399	-2.39180172607
287	3.64583565647	2.6206324518	-1.02520320467
128	3.6441003479	0.164822587781	-3.47927776012
61	3.61458881186	2.11011139402	-1.50447741784
137	3.56968908232	2.68812989988	-0.881559182436
147	3.54441571761	2.59481550684	-0.949600210771
550	3.53454233478	2.67499476212	-0.859547572653
54	3.5311609491	0.0	-3.5311609491
421	3.48337440156	1.71520076351	-1.76817363805
316	3.47496797371	3.35182940415	-0.12313856956
545	3.43236657216	0.463357930785	-2.96900864138
293	3.42930137924	1.77983188824	-1.649469491
393	3.42167059112	0.490086416427	-2.93158417469
401	3.3886141464	1.30757795034	-2.08103619606
551	3.38187676991	1.39312105804	-1.98875571187
511	3.34874573746	1.11303799897	-2.23570773849
248	3.33048749884	1.61144550635	-1.71904199249
196	3.32501670656	1.91152329498	-1.41349341157
369	3.29576653839	1.47196733701	-1.82379920138
125	3.26890251968	2.64087931371	-0.628023205962
427	3.26743176967	1.53315711742	-1.73427465226
541	3.24439244319	1.69541280916	-1.54897963403
345	3.23197340204	1.15772974612	-2.07424365592
554	3.20101207876	2.43631195212	-0.764700126642
285	3.19843831373	0.150288617268	-3.04814969646
305	3.19715916529	0.866919958558	-2.33023920673
520	3.19323788582	1.12649992037	-2.06673796545
265	3.17760495506	0.139264155665	-3.0383407994
9	3.08084452127	1.11206162164	-1.96878289963
525	3.05722984707	1.00909325654	-2.04813659053
494	3.0520379886	1.09449191055	-1.95754607805
501	3.04517038459	0.20602815128	-2.83914223331
548	3.0268799848	3.0268799848	0.0
321	3.02302285462	0.45788752705	-2.56513532757
280	2.97343203846	2.19033638628	-0.783095652179
456	2.940967902	0.0	-2.940967902
565	2.9363367891	0.0895988519325	-2.84673793717
243	2.93423973698	2.85983166731	-0.0744080696698
92	2.93096184417	1.63073152715	-1.30023031702
377	2.9276166874	2.57299203704	-0.354624650357
250	2.91647453955	2.12502560006	-0.791448939494
105	2.91239039624	2.91239039624	0.0
506	2.90923656528	0.678615041988	-2.23062152329
187	2.87941602874	0.0357340844788	-2.84368194426
479	2.83952954463	0.0362888211041	-2.80324072352
124	2.75704757026	1.07500030831	-1.68204726195
275	2.75539337839	2.31556615047	-0.439827227913
31	2.75026546053	1.51425169194	-1.23601376859
553	2.73727170446	0.438725132629	-2.29854657183
306	2.73288721553	0.379126295011	-2.35376092052
17	2.72555857658	2.40499513516	-0.320563441416
482	2.72504959384	0.904335638708	-1.82071395513
13	2.70347559213	0.0	-2.70347559213
425	2.67321314047	2.4210465194	-0.252166621075
521	2.67048475946	0.0	-2.67048475946
135	2.64002352438	1.98102714301	-0.658996381365
473	2.60259721711	2.59733760502	-0.00525961209552
535	2.59138045351	1.02081394671	-1.5705665068
127	2.57462674662	1.07121977302	-1.5034069736
219	2.57070297897	1.20389853257	-1.36680444641
132	2.55134224491	2.12826124539	-0.423080999518
522	2.5507982147	0.967037376852	-1.58376083785
409	2.5444130675	0.0	-2.5444130675
14	2.54309422016	0.0452899902988	-2.49780422986
508	2.53427454341	1.26725994458	-1.26701459883
215	2.53159403732	0.54563883281	-1.98595520451
12	2.50534552488	0.791878294576	-1.71346723031
452	2.48697466797	0.724983971564	-1.7619906964
261	2.48518422923	0.0215042145275	-2.4636800147
62	2.48250461707	0.688771384218	-1.79373323286
260	2.48114104244	1.34017226506	-1.14096877738
403	2.47690788135	0.949003579994	-1.52790430136
23	2.47461031214	1.7517501705	-0.722860141635
110	2.47123541617	2.45795585241	-0.0132795637644
164	2.45479370273	1.05355998995	-1.40123371278
514	2.42778334517	1.62134560262	-0.80643774255
397	2.42036873807	0.0	-2.42036873807
470	2.41440518988	0.0697191465566	-2.34468604332
85	2.41242917975	0.568362313015	-1.84406686674
463	2.41056831043	0.32520373458	-2.08536457585
129	2.40614075589	2.0431764052	-0.362964350691
222	2.39133855059	2.22078739468	-0.170551155907
10	2.38590418562	0.644308170568	-1.74159601505
270	2.37335580711	0.734360028914	-1.63899577819
290	2.36586030152	1.21708860509	-1.14877169643
234	2.34963466008	0.363470403602	-1.98616425648
141	2.32774865874	0.227549065437	-2.1001995933
562	2.3171348285	0.212209548895	-2.10492527961
255	2.31529675804	0.0475458959425	-2.2677508621
309	2.31393922732	1.57508213172	-0.738857095593
112	2.31294939273	0.882081134169	-1.43086825857
253	2.3117776705	0.925446731051	-1.38633093945
477	2.29433229149	1.5858870912	-0.708445200296
455	2.29058525111	0.0	-2.29058525111
475	2.28509961195	1.34038354435	-0.944716067598
372	2.27971241896	0.0	-2.27971241896
73	2.27824974869	1.01216429185	-1.26608545685
484	2.24831474534	0.0	-2.24831474534
179	2.22728533687	0.126774811962	-2.10051052491
340	2.22200379402	0.61910086433	-1.60290292969
396	2.21443408667	0.277879412307	-1.93655467436
448	2.21342418184	1.76603456243	-0.447389619405
259	2.20465311431	1.88939419762	-0.31525891669
42	2.20141235546	0.753625085961	-1.4477872695
400	2.19625964666	0.0	-2.19625964666
195	2.18798002118	1.57541857118	-0.612561449997
430	2.18059723435	1.34236866767	-0.83822856668
87	2.13955889544	0.69157487078	-1.44798402466
368	2.12231593941	0.0	-2.12231593941
358	2.11771056033	0.0770832371084	-2.04062732322
80	2.11127978119	1.24591474769	-0.865365033497
52	2.10478229412	0.430946482408	-1.67383581172
441	2.10045074278	2.10045074278	0.0
559	2.0928019787	2.05047565122	-0.0423263274798
36	2.09107152374	1.78144710933	-0.309624414411
76	2.08792952264	0.798939787422	-1.28898973522
343	2.08391950078	0.873025890533	-1.21089361024
22	2.07089727843	1.16592854459	-0.904968733847
407	2.06493258738	0.0	-2.06493258738
376	2.03802575705	1.02752558201	-1.01050017504
273	2.03681509014	0.0	-2.03681509014
411	2.01407608648	0.4313503562	-1.58272573028
471	1.99489488519	0.0	-1.99489488519
103	1.99407142569	0.437274091638	-1.55679733405
366	1.99241406267	0.860554122093	-1.13185994058
531	1.98766188586	0.762659786961	-1.2250020989
5	1.97654058829	0.0	-1.97654058829
429	1.97014063156	1.87730452892	-0.0928361026456
25	1.9552343752	1.93291754841	-0.0223168267888
56	1.94536485694	1.32588592146	-0.619478935476
267	1.9450120081	0.789411730905	-1.1556002772
167	1.94421308685	0.134889642667	-1.80932344418
532	1.94354418553	0.449451779055	-1.49409240648
359	1.93431687029	1.6423111066	-0.292005763684
26	1.93161825112	0.164591542095	-1.76702670902
144	1.93158907469	1.66097733918	-0.27061173551
447	1.93092256278	1.35437195668	-0.576550606098
536	1.90719392563	0.0	-1.90719392563
34	1.8945065737	1.00457390424	-0.889932669457
405	1.89107427406	0.189502882631	-1.70157139143
333	1.87101197221	1.11575281598	-0.755259156228
252	1.86377783232	0.0218352702912	-1.84194256203
48	1.86250143128	0.0363363355438	-1.82616509574
350	1.85547481892	1.83416569734	-0.0213091215711
199	1.85135411285	0.0	-1.85135411285
114	1.84549803419	0.0	-1.84549803419
142	1.83718419022	1.35359528604	-0.483588904176
288	1.83676415505	0.30881007588	-1.52795407917
446	1.83501091555	0.0677022517338	-1.76730866382
344	1.82123728025	1.61369181148	-0.207545468765
460	1.79344627739	0.00455625698146	-1.78889002041
39	1.79205690957	1.27080222273	-0.52125468684
502	1.78739968154	0.0	-1.78739968154
1	1.7757845717	0.451282508834	-1.32450206286
279	1.76907762781	0.0	-1.76907762781
323	1.76499967442	0.332815384978	-1.43218428944
262	1.74890210935	0.497302645861	-1.25159946349
324	1.74042833496	1.22418685677	-0.516241478185
563	1.73508284291	0.784609720141	-0.950473122771
282	1.72648089659	0.409923473451	-1.31655742314
439	1.69049714787	0.574751736446	-1.11574541142
200	1.68445629961	0.366285402099	-1.31817089751
357	1.67642898693	1.67642898693	0.0
389	1.66204856825	0.0	-1.66204856825
422	1.6591105766	0.883206249178	-0.775904327417
349	1.65209007036	0.0	-1.65209007036
108	1.64167638174	1.03025171982	-0.611424661928
78	1.63427116754	0.365957070799	-1.26831409674
445	1.6081767774	0.0	-1.6081767774
383	1.59209830497	1.11488105141	-0.477217253556
395	1.58299727962	1.02686482965	-0.556132449977
442	1.58277201409	0.0	-1.58277201409
160	1.55042529251	1.38727257199	-0.163152720515
538	1.55023817896	0.0135728280487	-1.53666535091
88	1.53644936618	0.0	-1.53644936618
453	1.53439709769	1.28303553338	-0.251361564307
311	1.51988418015	0.0706057816379	-1.44927839851
266	1.51385183246	1.10492411683	-0.408927715635
162	1.50183686747	0.00411775021502	-1.49771911725
308	1.49713196844	0.0	-1.49713196844
488	1.49304381144	0.462170776608	-1.03087303483
334	1.48097494383	1.1989888822	-0.281986061631
96	1.47563700304	0.858982143416	-0.616654859623
70	1.47052308528	0.716478623209	-0.75404446207
94	1.45805285915	0.0	-1.45805285915
168	1.43442207947	0.0	-1.43442207947
485	1.42689973891	0.89732142947	-0.529578309445
107	1.4138682936	0.767384128076	-0.646484165527
398	1.40518789391	1.388202038	-0.01698585591
258	1.40361876465	0.0	-1.40361876465
216	1.39896005907	0.279675497189	-1.11928456188
225	1.39850328948	0.434126652675	-0.964376636809
346	1.38061768477	0.807441853258	-0.573175831508
444	1.37904246491	0.0	-1.37904246491
307	1.37893234579	0.137707420962	-1.24122492482
519	1.3760326967	0.0	-1.3760326967
51	1.37284426824	0.152691726417	-1.22015254183
198	1.36954707757	0.700294051014	-0.669253026554
133	1.36868019076	0.156609029204	-1.21207116156
320	1.36268696998	0.341734900375	-1.02095206961
503	1.36183328555	0.0	-1.36183328555
327	1.36091625895	0.0721366158377	-1.28877964311
192	1.35883393844	0.0	-1.35883393844
319	1.34749466269	1.34749466269	0.0
364	1.34456362869	1.34456362869	0.0
379	1.3176056781	1.3176056781	0.0
454	1.29947361261	0.64992175052	-0.649551862086
35	1.29316735571	0.429276534652	-0.86389082106
549	1.29047891216	0.617074464685	-0.673404447471
28	1.27175103386	0.0	-1.27175103386
152	1.26900316497	0.831067584821	-0.437935580154
505	1.2654692663	0.422064403521	-0.843404862774
301	1.26433196262	0.0	-1.26433196262
120	1.2570807424	0.475593797332	-0.781486945064
436	1.25365577459	0.629907984979	-0.623747789615
362	1.23331731683	0.595134150734	-0.638183166092
134	1.23116087727	0.017733621856	-1.21342725542
297	1.23049576887	0.647057572089	-0.583438196781
249	1.23028564589	0.0	-1.23028564589
450	1.22435659432	0.561280009873	-0.663076584449
556	1.21354079636	0.212347049197	-1.00119374716
256	1.20307391367	0.0	-1.20307391367
428	1.18085168974	0.782530399901	-0.39832128984
469	1.17558573621	0.876826535643	-0.298759200571
457	1.17400018674	0.266145587416	-0.907854599322
83	1.16651912983	1.03752146918	-0.128997660649
77	1.16584218014	1.16584218014	0.0
264	1.15670842251	0.0	-1.15670842251
174	1.14957975141	1.09960149766	-0.0499782537455
38	1.12523066952	0.97612423108	-0.149106438442
528	1.09792258198	0.632967291975	-0.464955290004
207	1.09271179057	0.0	-1.09271179057
461	1.0851537321	0.0	-1.0851537321
242	1.07708563171	0.246811547256	-0.830274084457
140	1.07408153902	0.713247011085	-0.360834527933
459	1.07304096226	0.0	-1.07304096226
465	1.07191744975	0.125619396445	-0.9462980533
356	1.05684666252	1.05684666252	0.0
189	1.04493934569	0.160094839218	-0.884844506468
443	1.03339110288	0.121813164449	-0.911577938429
263	1.02784002599	0.0	-1.02784002599
116	1.02657892673	0.0	-1.02657892673
438	1.02085103151	0.256523651424	-0.764327380087
530	1.00758392519	0.0743729970649	-0.93321092813
109	1.00248896345	0.343706600952	-0.658782362498
246	0.998605924423	0.0	-0.998605924423
6	0.994372713803	0.0372235883977	-0.957149125405
298	0.989978004678	0.219422519798	-0.77055548488
434	0.977546149712	0.977546149712	0.0
58	0.963384303954	0.0	-0.963384303954
426	0.944435779777	0.714653053182	-0.229782726595
418	0.92856123466	0.0	-0.92856123466
40	0.919730643903	0.0	-0.919730643903
304	0.910324523216	0.159468902106	-0.75085562111
533	0.903861438626	0.415876645528	-0.487984793099
190	0.889621955011	0.0457987270544	-0.843823227956
203	0.875352132156	0.0	-0.875352132156
97	0.868208511845	0.106401541584	-0.761806970262
354	0.841998625041	0.841998625041	0.0
24	0.836559083577	0.775684886071	-0.0608741975064
84	0.834402520079	0.0	-0.834402520079
417	0.82530403061	0.0	-0.82530403061
373	0.82064902624	0.0	-0.82064902624
332	0.817942781969	0.137828688588	-0.680114093381
18	0.806774474029	0.542852366758	-0.263922107271
331	0.803790276142	0.616707104479	-0.187083171663
348	0.800314941255	0.310223694095	-0.49009124716
41	0.797049298306	0.28387401219	-0.513175286115
63	0.795004410379	0.412394603813	-0.382609806566
33	0.788111318419	0.0437857871109	-0.744325531309
214	0.784229598453	0.0	-0.784229598453
367	0.77216051667	0.77216051667	0.0
387	0.769143183645	0.769143183645	0.0
194	0.763501236008	0.433056345168	-0.33044489084
399	0.750825496448	0.0574688640836	-0.693356632364
59	0.74013786273	0.74013786273	0.0
424	0.735263654982	0.630558080181	-0.104705574801
371	0.731604156204	0.132867899681	-0.598736256523
67	0.724840515915	0.0	-0.724840515915
330	0.724390367975	0.554501986928	-0.169888381047
464	0.722459699788	0.438022404293	-0.284437295495
388	0.717708662188	0.276789111008	-0.44091955118
384	0.71049694074	0.0	-0.71049694074
45	0.703269253635	0.329647199807	-0.373622053828
163	0.700136478642	0.0	-0.700136478642
27	0.699082374829	0.103438645396	-0.595643729433
117	0.694577296365	0.645563258616	-0.0490140377496
420	0.688111650259	0.174243659681	-0.513867990578
15	0.687363277754	0.244676016024	-0.44268726173
313	0.68338695916	0.0	-0.68338695916
440	0.679192589388	0.332199712126	-0.346992877261
458	0.67716612439	0.379679267598	-0.297486856792
149	0.67378735039	0.503365016695	-0.170422333695
44	0.672792750592	0.0	-0.672792750592
118	0.667729778373	0.0	-0.667729778373
317	0.662646586499	0.662646586499	0.0
351	0.658368877877	0.425017269853	-0.233351608025
151	0.65695262882	0.0356133390079	-0.621339289813
291	0.647574260456	0.493188057077	-0.154386203379
353	0.635650071806	0.0	-0.635650071806
402	0.616557795686	0.0163487923579	-0.600209003328
93	0.616405530038	0.594514561787	-0.0218909682505
437	0.612430089159	0.305682028961	-0.306748060199
49	0.611417144883	0.58538181772	-0.0260353271631
217	0.609288252706	0.0334866558257	-0.57580159688
363	0.603645768046	0.530235507491	-0.0734102605546
462	0.602432483588	0.0	-0.602432483588
546	0.595778918354	0.0	-0.595778918354
489	0.595089061418	0.0	-0.595089061418
480	0.585396734825	0.330792737703	-0.254603997122
29	0.584290753203	0.555838771069	-0.0284519821338
539	0.582345657373	0.0	-0.582345657373
271	0.578791172837	0.0	-0.578791172837
50	0.576543942246	0.0649047935765	-0.51163914867
20	0.573753265429	0.0	-0.573753265429
537	0.571011257826	0.0411613844016	-0.529849873425
487	0.567458623317	0.567458623317	0.0
491	0.559775784915	0.0415766170127	-0.518199167902
413	0.557935057546	0.345231595244	-0.212703462302
380	0.557068585859	0.283302505506	-0.273766080353
495	0.546754342239	0.130898191545	-0.415856150694
483	0.541030575533	0.0	-0.541030575533
46	0.540210091129	0.0	-0.540210091129
534	0.535852918549	0.019331427972	-0.516521490577
322	0.530709985022	0.411671987025	-0.119037997997
295	0.527566086309	0.0	-0.527566086309
82	0.519626311695	0.0	-0.519626311695
492	0.517787370303	0.0	-0.517787370303
552	0.510328495774	0.459802830641	-0.0505256651332
30	0.509237617627	0.509237617627	0.0
481	0.49160899505	0.0	-0.49160899505
284	0.485922929322	0.0	-0.485922929322
329	0.479525449084	0.479525449084	0.0
21	0.474607198423	0.0	-0.474607198423
478	0.472602254404	0.444665811069	-0.0279364433351
55	0.45394230666	0.434154791176	-0.0197875154846
130	0.453071840401	0.0283896613904	-0.42468217901
32	0.452184645522	0.0473765483865	-0.404808097136
81	0.450987420785	0.0	-0.450987420785
43	0.450067350369	0.110430639083	-0.339636711286
335	0.446320545217	0.171768358377	-0.27455218684
193	0.439584047683	0.187801050839	-0.251782996844
183	0.436923760768	0.0	-0.436923760768
296	0.434414681776	0.179910879617	-0.254503802159
432	0.431898544206	0.0	-0.431898544206
496	0.417313711789	0.123880838895	-0.293432872894
466	0.417013220705	0.0783255376059	-0.3386876831
98	0.392003958384	0.121474260554	-0.27052969783
131	0.386826749046	0.287063077358	-0.099763671688
431	0.381126696404	0.0	-0.381126696404
121	0.363756061332	0.0685709082532	-0.295185153079
500	0.363556730417	0.0459433929321	-0.317613337485
281	0.363500956836	0.363500956836	0.0
516	0.356012759545	0.175318093878	-0.180694665666
419	0.354880466606	0.0	-0.354880466606
374	0.35006340441	0.35006340441	0.0
385	0.342735995292	0.0	-0.342735995292
416	0.334852326806	0.0	-0.334852326806
8	0.333910474493	0.0	-0.333910474493
16	0.322054766615	0.0186624571982	-0.303392309417
233	0.318059047878	0.0	-0.318059047878
544	0.290310006936	0.0	-0.290310006936
564	0.285114883569	0.167504752501	-0.117610131068
310	0.281982594576	0.0469729111427	-0.235009683434
122	0.281084580446	0.110311443838	-0.170773136608
325	0.268366475589	0.268366475589	0.0
241	0.256086685752	0.0	-0.256086685752
472	0.220401998866	0.220401998866	0.0
394	0.212601941655	0.212601941655	0.0
300	0.210904767115	0.210904767115	0.0
181	0.207700577984	0.0	-0.207700577984
161	0.189763269532	0.0	-0.189763269532
247	0.169006837747	0.169006837747	0.0
269	0.150735370999	0.0	-0.150735370999
449	0.149813243056	0.0	-0.149813243056
342	0.141515724609	0.0	-0.141515724609
72	0.137022619951	0.0374019916966	-0.0996206282548
547	0.133651085347	0.0	-0.133651085347
204	0.0996057197002	0.0	-0.0996057197002
423	0.099130657554	0.0642077700568	-0.0349228874972
365	0.0883649853293	0.0883649853293	0.0
328	0.0727224706551	0.0727224706551	0.0
336	0.0551959403699	0.0551959403699	0.0
166	0.0280208972162	0.0280208972162	0.0
435	0.0280046473762	0.0280046473762	0.0
360	0.0273932364577	0.0	-0.0273932364577
69	0.00400554083104	0.0	-0.00400554083104
341	0.00118782808091	0.00118782808091	0.0
451	6.08651035725e-15	6.08651035725e-15	0.0
208	3.04325517862e-15	0.0	-3.04325517862e-15
66	3.04325517862e-15	0.0	-3.04325517862e-15
95	3.04325517862e-15	0.0	-3.04325517862e-15
79	3.04325517862e-15	0.0	-3.04325517862e-15
355	3.04325517862e-15	0.0	-3.04325517862e-15
391	0.0	0.0	0.0
375	0.0	0.0	0.0
352	0.0	0.0	0.0
245	0.0	0.0	0.0
566	NaN	NaN	NaN
