# Supplementary material for: Complete mapping of viral escape from neutralizing antibodies
Source: PLoS Pathog. 2017 Mar 13;13(3):e1006271. doi: 10.1371/journal.ppat.1006271 (PMC5363992; doi:10.1371/journal.ppat.1006271)
Supplement: S2 File — This ZIP archive contains the computer code to perform the data analysis described in this manuscript. The analysis is performed by the iPython notebook found in the ZIP archive. (ZIP) [file ppat.1006271.s008.zip › S2_File/differential_selections/L1_H17L19_c3_r1_vs_L1_mock_r1_mutdiffsel.txt]

site	wt	mut	diffsel
156	G	S	8.33187957631
157	K	S	8.14859448279
146	N	D	8.14622887238
157	K	I	7.85193345795
153	S	I	7.83893304039
153	S	W	7.78718554956
153	S	F	7.56246216948
158	S	P	7.48580648779
157	K	L	7.43005103715
154	H	E	7.40334869872
156	G	N	7.27622327388
157	K	Q	7.21335115508
157	K	V	7.06102249614
154	H	D	6.91694352549
156	G	H	6.91685990354
157	K	D	6.84457910074
153	S	Q	6.77295517691
156	G	A	6.76608712904
148	V	S	6.70656455761
157	K	E	6.69568767596
157	K	F	6.69380172981
153	S	K	6.63617124124
157	K	T	6.59687120836
157	K	N	6.50194951798
157	K	M	6.41902981368
153	S	Y	6.34972599811
171	G	R	6.30931281199
238	D	E	6.28495848103
153	S	P	6.24247905959
157	K	A	6.22813068703
153	S	L	6.16116632165
153	S	V	6.07891190357
289	H	T	6.04034772926
157	K	R	5.99775951797
158	S	L	5.91971993623
157	K	G	5.91698983154
158	S	M	5.88119861426
153	S	R	5.87077489918
148	V	T	5.8482428669
157	K	H	5.74600871637
153	S	G	5.69567674253
158	S	H	5.572011923
361	I	K	5.43567533143
86	S	H	5.20003191727
153	S	M	5.19579354963
414	N	S	5.13751866206
277	F	H	5.01883496989
244	N	R	5.01710259178
526	V	L	5.00188014687
2	K	R	4.98818629477
136	K	D	4.97991102946
221	N	Y	4.95508586498
302	I	L	4.87710905137
158	S	R	4.84190198898
244	N	F	4.79068773445
561	C	F	4.69585561688
381	Q	K	4.69179762316
156	G	E	4.67931246829
159	S	E	4.64974966586
165	L	V	4.59295441982
136	K	N	4.52073159258
188	E	Q	4.34895031317
156	G	T	4.21696568064
286	A	K	4.20541447184
361	I	W	4.14863418205
518	G	F	4.12114725995
158	S	I	4.11044771361
47	V	I	4.0747419063
156	G	D	3.99510106101
412	E	V	3.97478848328
370	Q	L	3.9743762967
158	S	A	3.97279352945
499	T	F	3.84965888792
375	S	Y	3.78562200137
159	S	D	3.72316063761
136	K	F	3.66963397197
518	G	A	3.60542116148
139	S	T	3.52314607245
486	K	E	3.44533636492
158	S	N	3.43827914571
64	I	V	3.43609221856
143	H	L	3.43182455558
60	K	R	3.42053604885
115	Y	R	3.40992423408
153	S	C	3.37598702324
155	R	K	3.32062943658
507	E	D	3.31475805395
136	K	L	3.21793427027
283	T	I	3.21530318434
158	S	G	3.17344542165
467	S	L	3.11516837132
154	H	S	3.11478580871
412	E	D	3.10590589339
536	V	L	3.09831607023
173	S	H	3.07145766689
131	F	V	3.02355520014
499	T	A	2.94320453546
211	G	P	2.9426743834
157	K	Y	2.86998181643
150	V	Q	2.83737907919
42	A	T	2.79529196063
156	G	V	2.78448396336
373	Q	K	2.77003953947
157	K	W	2.76297179528
141	P	L	2.7594866197
144	T	I	2.74286838227
150	V	R	2.69669019422
479	G	Q	2.695459214
173	S	G	2.68886966969
274	S	D	2.66462926222
155	R	F	2.64921628883
306	L	F	2.63393375616
529	I	S	2.63015526442
136	K	V	2.62314824583
415	N	C	2.59877246908
404	T	N	2.58800711749
230	I	P	2.56508222
553	M	L	2.55425966504
158	S	F	2.52256663575
16	D	V	2.49002485951
173	S	L	2.46856301957
461	L	P	2.45846214557
154	H	K	2.40875745016
114	D	Y	2.40680192101
153	S	T	2.400275841
75	T	I	2.35287422605
169	K	T	2.34752315317
485	H	L	2.34425322206
217	V	A	2.34094746935
154	H	T	2.33392370298
339	S	A	2.28961363755
144	T	G	2.28048195554
505	Y	C	2.23753984496
244	N	G	2.22319092015
153	S	A	2.20921370461
104	N	E	2.20861951522
408	A	F	2.19006487945
268	W	L	2.18939169844
6	L	P	2.1806667759
156	G	R	2.17298955545
525	G	R	2.16736908
318	E	L	2.1392176542
145	F	Y	2.12887103884
286	A	V	2.12795899484
386	N	T	2.11867039786
544	V	D	2.1173957486
73	N	K	2.11089265636
203	E	Q	2.10861020719
57	K	N	2.10547844443
197	H	Y	2.09824497478
125	V	T	2.07201518706
135	P	H	2.05276273142
61	L	W	2.04203904829
482	E	K	1.98626204477
213	A	G	1.97402240338
494	S	G	1.97264719115
294	K	T	1.9652839097
294	K	F	1.94873508942
529	I	G	1.93972955999
155	R	M	1.92489273079
154	H	L	1.91895787164
234	P	A	1.9175677698
30	T	A	1.84593961174
41	V	A	1.82258328913
212	N	K	1.7955761408
333	G	E	1.79402506915
235	K	E	1.7934265543
220	S	P	1.77364856597
170	K	E	1.77112531642
251	E	P	1.75532249914
484	Y	L	1.72651892796
84	C	Y	1.70891568626
498	G	V	1.7085795248
356	G	V	1.68601563755
332	T	A	1.65846881832
138	S	L	1.65283553943
177	L	P	1.65070121248
280	G	C	1.64718458678
155	R	D	1.63156396169
524	M	V	1.62331843502
374	G	A	1.61758291828
506	S	V	1.60544218785
274	S	R	1.60439183985
540	L	A	1.60248917251
548	A	S	1.60147031397
361	I	V	1.59535518678
19	T	W	1.59298264047
468	Q	G	1.58274021541
506	S	K	1.57076666732
378	A	T	1.56022455922
219	S	G	1.55947140955
380	D	N	1.52049494031
136	K	Y	1.49296430106
468	Q	R	1.49046175945
268	W	H	1.49009163376
239	Q	M	1.48834143532
273	L	M	1.47281448024
248	T	A	1.4656593922
172	D	N	1.46048176775
251	E	G	1.45613782898
202	D	T	1.45515001836
359	G	V	1.42805477614
303	N	S	1.38521468515
510	K	Q	1.37955323006
550	S	I	1.37739255746
294	K	R	1.36701744548
22	I	T	1.35801988192
214	Y	C	1.32615273473
148	V	I	1.32382348395
558	S	P	1.31993141574
156	G	Q	1.30142387049
51	E	K	1.29374477234
202	D	V	1.2879393557
156	G	K	1.27716853324
335	R	G	1.26072992692
276	G	E	1.25625213252
136	K	E	1.24454795871
276	G	R	1.2249268112
268	W	C	1.22492552596
42	A	V	1.1957108115
357	W	C	1.17076302427
324	R	M	1.16661523622
148	V	A	1.15683360833
526	V	S	1.1532933142
366	G	V	1.14205944833
390	G	K	1.14148964826
458	V	M	1.1193377084
87	L	P	1.11038506661
286	A	I	1.10513796985
244	N	D	1.09149119954
61	L	M	1.07811806447
136	K	S	1.07620369489
380	D	Y	1.06284690509
155	R	Q	1.06154389832
136	K	A	1.05619179723
172	D	Y	1.02234703856
376	G	V	1.01426533233
349	I	S	1.0014269073
360	M	L	0.99140624068
155	R	A	0.990058147843
12	F	V	0.987641327694
541	V	L	0.984288974611
333	G	V	0.969063836083
225	R	G	0.949766657289
428	D	L	0.921693773042
111	D	E	0.911408397556
119	R	M	0.911118764797
560	Q	H	0.906700809465
516	I	V	0.902629121284
71	K	E	0.88940483032
220	S	A	0.880822135293
133	I	V	0.874704090756
267	P	S	0.87456674923
88	L	P	0.872779622428
31	D	G	0.866294636711
193	W	C	0.863284107415
98	E	G	0.862161191206
552	W	C	0.856331273948
279	S	F	0.855595977112
427	V	K	0.855147645985
548	A	E	0.852372626408
516	I	T	0.844721716356
155	R	L	0.843769394874
364	W	C	0.838861805629
274	S	I	0.835445423705
246	Y	N	0.826871213698
291	C	F	0.816394325283
280	G	V	0.801628155715
94	S	F	0.798576833612
48	N	H	0.792244344942
324	R	S	0.78349396018
427	V	S	0.778393821993
225	R	I	0.762942006572
90	A	L	0.76208042183
119	R	S	0.7570356645
294	K	N	0.750062240535
443	V	F	0.749991142017
149	T	I	0.744710679464
161	Y	D	0.74445989573
410	G	V	0.74420334919
138	S	I	0.744183166853
445	L	K	0.733335586464
143	H	Q	0.7266040004
105	G	V	0.718448298615
399	I	L	0.71708512827
158	S	Y	0.716962142458
369	H	N	0.710551808161
194	G	V	0.69969728229
394	K	R	0.696631923926
32	T	I	0.693516578389
17	A	S	0.692930487881
224	R	M	0.690988090336
278	E	S	0.690983928961
154	H	Y	0.686625237336
314	V	P	0.683966997938
531	A	S	0.683870677644
140	W	C	0.6835809655
548	A	V	0.67978737137
363	G	V	0.671974623931
490	E	L	0.658182720502
166	W	G	0.638082763875
260	A	S	0.636235823588
559	L	S	0.632867735884
513	R	S	0.63178473815
560	Q	K	0.628979420782
76	G	R	0.622199128563
35	T	I	0.620481189115
147	G	V	0.619702014705
542	L	P	0.618627513241
18	D	Y	0.617276389186
77	W	C	0.614613488181
130	R	I	0.611598911914
262	G	V	0.609228168011
344	G	V	0.608764985604
153	S	D	0.608291026048
159	S	T	0.600626346586
272	A	S	0.596893037197
38	E	D	0.589932419236
77	W	L	0.588641280777
13	V	L	0.586593560899
534	S	P	0.586295004335
351	G	V	0.583581139746
548	A	P	0.56896218218
8	L	C	0.561895774038
267	P	L	0.558534979869
156	G	Y	0.548304112105
84	C	F	0.548126168258
353	I	F	0.537209354991
347	G	E	0.536685104765
34	D	Y	0.53523272958
43	V	L	0.532042101354
155	R	I	0.525952245265
261	T	K	0.520791595258
317	G	V	0.515248040414
487	C	F	0.511435693073
278	E	D	0.501333951135
341	Q	H	0.500902915989
487	C	R	0.499945110327
56	G	V	0.485161270215
275	R	I	0.48253916339
480	C	W	0.47959298453
313	P	S	0.477281856584
277	F	Q	0.476030173133
331	V	F	0.47430620923
298	P	T	0.467312899516
203	E	K	0.462319691835
485	H	Y	0.462097224622
7	V	T	0.460407185616
494	S	I	0.459668177708
556	N	D	0.454160869871
179	N	D	0.437067340857
108	Y	C	0.425923006648
476	I	V	0.425555160498
136	K	T	0.42413499254
76	G	V	0.424049197879
313	P	Q	0.420749997133
313	P	L	0.418327073377
511	L	F	0.415316117455
211	G	K	0.410018354335
157	K	C	0.404268802981
157	K	P	0.404268802981
161	Y	F	0.404139296717
544	V	F	0.396602593876
181	Y	C	0.393970623222
429	D	M	0.391481666703
393	N	K	0.388537624343
359	G	R	0.380212703639
96	I	S	0.373482367455
342	Y	H	0.368543569575
325	S	I	0.367073207955
97	V	L	0.3657274807
393	N	S	0.365396950103
445	L	P	0.364870840195
47	V	F	0.363623930136
286	A	S	0.359990315792
355	G	E	0.352583991396
59	C	F	0.34872513756
19	T	A	0.344137802617
16	D	G	0.340547866809
466	K	E	0.339329093613
399	I	T	0.335850824372
40	N	K	0.331272338805
473	A	V	0.329243115547
156	G	P	0.327485830312
198	P	T	0.326187737388
156	G	C	0.32433583179
156	G	M	0.32433583179
156	G	L	0.32433583179
156	G	W	0.32433583179
156	G	I	0.32433583179
156	G	F	0.32433583179
120	E	D	0.319800237648
554	C	F	0.314678812674
526	V	G	0.314332776614
244	N	T	0.314262183526
359	G	E	0.312703450146
290	E	P	0.311908725156
356	G	E	0.310481185016
154	H	N	0.308913646166
33	V	A	0.306612903675
210	N	K	0.30570973953
449	R	K	0.305622368793
491	C	F	0.305431039631
242	R	S	0.303614792702
419	R	S	0.300482217243
517	D	Y	0.293519825026
72	C	Y	0.287208524266
330	M	I	0.286724557396
187	K	E	0.286512239166
82	P	S	0.282048311981
155	R	G	0.280155042624
554	C	M	0.279010922382
428	D	M	0.274602011864
259	E	A	0.272117889675
208	Y	H	0.269857682558
57	K	H	0.266778389576
200	S	I	0.265531603864
51	E	G	0.261625194804
48	N	K	0.257571225443
323	V	D	0.253194565592
38	E	G	0.249152673206
390	G	S	0.247467521473
219	S	Y	0.244928181546
358	T	L	0.244731455327
136	K	R	0.242964033702
330	M	T	0.241871001128
159	S	I	0.241552987792
188	E	G	0.241253207482
479	G	E	0.240706902881
304	S	I	0.237834939837
158	S	Q	0.236497208311
44	T	I	0.233995193752
480	C	G	0.23355620691
253	G	V	0.232763331292
23	G	S	0.232081979033
123	S	I	0.229914081029
374	G	E	0.227817708753
80	G	V	0.227344266861
560	Q	L	0.227280130897
535	T	A	0.225841250901
85	D	Y	0.224037008609
448	E	Q	0.221622974929
452	D	E	0.221614181251
564	C	F	0.220267782351
131	F	S	0.218589676293
114	D	N	0.216608949012
101	N	H	0.215256752111
160	F	V	0.215169057474
146	N	I	0.214566149273
146	N	H	0.214566149273
146	N	M	0.214566149273
146	N	F	0.214566149273
146	N	S	0.214566149273
146	N	R	0.214566149273
146	N	T	0.214566149273
146	N	W	0.214566149273
146	N	G	0.214566149273
146	N	L	0.214566149273
146	N	C	0.214566149273
413	F	I	0.214176450345
419	R	W	0.212070009769
452	D	Y	0.212067366033
148	V	L	0.209008245174
314	V	F	0.208300395916
428	D	Y	0.206237380306
508	E	D	0.198746913169
109	P	T	0.198255858164
33	V	F	0.197524624975
453	F	Y	0.197101247602
101	N	Y	0.197080149042
533	Y	C	0.196149921053
489	N	S	0.195749559519
284	S	A	0.195156721467
437	Y	H	0.192736277432
331	V	A	0.192568958928
480	C	R	0.189792275615
504	K	Q	0.189188353011
52	D	G	0.186258640264
370	Q	T	0.184159950132
440	E	K	0.183836009327
56	G	R	0.183788732119
79	L	F	0.183529891471
86	S	T	0.183080318028
56	G	E	0.181776357173
521	L	S	0.181358589039
429	D	Y	0.180920842123
219	S	P	0.180157550623
533	Y	H	0.179316884174
443	V	D	0.177986010605
457	N	D	0.177591540163
329	R	S	0.177442149034
155	R	E	0.174513212102
422	N	H	0.174499364491
382	K	P	0.172825537327
283	T	N	0.172554494031
429	D	W	0.170640425121
54	H	Q	0.169372411864
458	V	A	0.168351319069
271	F	S	0.167804674443
456	L	S	0.166568915494
297	T	I	0.165626291249
552	W	L	0.165497453363
117	E	G	0.163924932353
366	G	D	0.161577721912
413	F	S	0.159215665442
431	F	S	0.156541916349
150	V	F	0.156467701058
289	H	N	0.154776774153
427	V	L	0.152100742198
193	W	R	0.148277565375
154	H	Q	0.146314464075
107	C	Y	0.144085942701
517	D	N	0.143504673657
267	P	Q	0.142732207846
149	T	K	0.142375460402
237	R	I	0.141122504434
532	I	R	0.137386291223
349	I	T	0.135681062979
532	I	M	0.135220502197
109	P	R	0.134357818641
17	A	G	0.133997879381
415	N	D	0.13283950545
111	D	Y	0.130718981801
327	K	R	0.130290548479
411	K	N	0.128739881898
197	H	N	0.128716861726
133	I	K	0.128058008654
23	G	V	0.127019151704
63	G	R	0.12671373463
137	E	N	0.126125840775
305	N	K	0.124665610194
21	C	S	0.122994587921
66	P	L	0.122605578021
363	G	R	0.119858822348
154	H	G	0.118952656558
154	H	C	0.118952656558
422	N	I	0.117046512976
563	I	M	0.115306065838
374	G	V	0.114836528469
107	C	G	0.11441035879
198	P	L	0.114157207546
426	K	S	0.113974590256
102	S	F	0.112699617157
419	R	K	0.110067064835
200	S	N	0.108782073152
346	F	Y	0.107735188505
492	M	T	0.10571781088
255	T	I	0.105618413057
539	S	L	0.103527044931
241	G	R	0.102229319633
263	N	S	0.101491971815
106	A	S	0.0993505060634
310	N	S	0.097140799409
18	D	E	0.0949540264247
552	W	R	0.0941067969907
558	S	H	0.0939474455105
154	H	F	0.0939422318071
182	V	A	0.0919298252106
106	A	V	0.0904750169078
522	E	K	0.089714144456
12	F	C	0.0896772597146
331	V	D	0.0896564290121
15	T	S	0.0893888260912
116	E	K	0.088846056768
420	M	I	0.0862068065226
243	M	T	0.085829491334
270	A	S	0.0855361109657
152	C	F	0.0816783195623
50	L	P	0.0785954022005
25	H	R	0.0765641090615
132	E	V	0.0755233090378
100	P	L	0.0741040454395
158	S	K	0.072964918006
158	S	D	0.072964918006
158	S	C	0.072964918006
158	S	E	0.072964918006
158	S	V	0.072964918006
158	S	W	0.072964918006
116	E	G	0.0726951441052
480	C	F	0.0688572229973
169	K	M	0.0674859098468
412	E	G	0.0666162782768
172	D	E	0.0663254759015
123	S	T	0.0662632231802
506	S	P	0.0653926665734
7	V	A	0.0651806030497
40	N	D	0.0648316553607
66	P	S	0.0642090841113
296	Q	H	0.0629515641693
47	V	A	0.06085332393
52	D	Y	0.060335247018
63	G	V	0.0596183219326
506	S	Y	0.0567927940883
551	F	I	0.0567705777788
205	Q	L	0.056266880905
361	I	M	0.0544844977049
361	I	G	0.0544844977049
361	I	S	0.0544844977049
361	I	R	0.0544844977049
361	I	N	0.0544844977049
361	I	P	0.0544844977049
361	I	E	0.0544844977049
361	I	F	0.0544844977049
361	I	D	0.0544844977049
361	I	A	0.0544844977049
361	I	T	0.0544844977049
361	I	Y	0.0544844977049
361	I	H	0.0544844977049
361	I	Q	0.0544844977049
361	I	C	0.0544844977049
269	Y	C	0.054148138185
219	S	T	0.0540018901068
208	Y	F	0.0539105678753
268	W	S	0.0537332606222
376	G	C	0.0533343161599
490	E	Q	0.0517876755244
39	K	N	0.0499301610696
301	A	G	0.0479130529197
525	G	W	0.0472616893069
148	V	M	0.0469924190402
148	V	G	0.0469924190402
148	V	H	0.0469924190402
148	V	K	0.0469924190402
148	V	E	0.0469924190402
148	V	W	0.0469924190402
148	V	P	0.0469924190402
148	V	D	0.0469924190402
148	V	Y	0.0469924190402
148	V	F	0.0469924190402
148	V	Q	0.0469924190402
148	V	C	0.0469924190402
148	V	R	0.0469924190402
67	L	M	0.046189500835
39	K	Q	0.0459201259187
471	N	S	0.0433845333612
34	D	H	0.0429160101501
73	N	I	0.0426757441122
110	G	W	0.0418460196312
103	E	Q	0.041824377001
177	L	W	0.0409134657745
25	H	N	0.0408684407732
120	E	A	0.0406199299762
452	D	V	0.0404938406201
460	N	Y	0.0400802851305
565	I	T	0.0397646639079
147	G	E	0.0391877999066
238	D	F	0.0383397601959
238	D	K	0.0383397601959
238	D	H	0.0383397601959
238	D	S	0.0383397601959
238	D	W	0.0383397601959
238	D	V	0.0383397601959
238	D	M	0.0383397601959
238	D	T	0.0383397601959
238	D	P	0.0383397601959
238	D	I	0.0383397601959
238	D	L	0.0383397601959
238	D	R	0.0383397601959
238	D	Q	0.0383397601959
238	D	A	0.0383397601959
238	D	C	0.0383397601959
132	E	G	0.0381675904155
135	P	S	0.037826939015
295	C	Y	0.0377060727249
557	G	E	0.0359205753363
528	Q	L	0.0358241027301
339	S	C	0.0349176265047
142	N	K	0.0319684451236
240	H	R	0.0291282626759
439	A	S	0.0273399322572
335	R	T	0.0241745125296
201	S	R	0.0231637806974
16	D	E	0.0222636539565
153	S	N	0.0222222506156
74	I	F	0.0215552430515
315	T	I	0.0208209356505
146	N	K	0.0206666862688
196	H	R	0.0201244396018
309	Q	H	0.0195483772192
534	S	A	0.019503428676
174	Y	H	0.0186881235184
429	D	N	0.018593375113
526	V	I	0.0180498211741
526	V	Q	0.0180498211741
526	V	C	0.0180498211741
526	V	D	0.0180498211741
526	V	E	0.0180498211741
526	V	W	0.0180498211741
526	V	T	0.0180498211741
526	V	H	0.0180498211741
526	V	N	0.0180498211741
381	Q	M	0.0171670052846
381	Q	T	0.0171670052846
381	Q	N	0.0171670052846
381	Q	G	0.0171670052846
381	Q	W	0.0171670052846
381	Q	F	0.0171670052846
381	Q	E	0.0171670052846
381	Q	I	0.0171670052846
381	Q	D	0.0171670052846
381	Q	C	0.0171670052846
381	Q	P	0.0171670052846
381	Q	Y	0.0171670052846
381	Q	S	0.0171670052846
397	S	T	0.0163965585447
316	I	V	0.0152823899986
136	K	G	0.014976091278
136	K	W	0.014976091278
136	K	P	0.014976091278
136	K	C	0.014976091278
136	K	H	0.014976091278
136	K	Q	0.014976091278
136	K	I	0.014976091278
373	Q	E	0.0145208640941
288	M	I	0.0140056062482
196	H	P	0.0120795287134
548	A	F	0.0120310071492
548	A	C	0.0120310071492
548	A	H	0.0120310071492
548	A	I	0.0120310071492
548	A	K	0.0120310071492
548	A	L	0.0120310071492
548	A	M	0.0120310071492
548	A	N	0.0120310071492
548	A	R	0.0120310071492
548	A	Y	0.0120310071492
548	A	W	0.0120310071492
548	A	D	0.0120310071492
548	A	T	0.0120310071492
548	A	Q	0.0120310071492
545	S	F	0.0117686794348
244	N	M	0.0110288642106
244	N	E	0.0110288642106
244	N	W	0.0110288642106
244	N	H	0.0110288642106
244	N	C	0.0110288642106
244	N	P	0.0110288642106
345	L	S	0.0109954029306
503	P	L	0.0109154246793
289	H	K	0.0108953746713
289	H	W	0.0108953746713
289	H	M	0.0108953746713
289	H	L	0.0108953746713
289	H	Q	0.0108953746713
289	H	V	0.0108953746713
289	H	P	0.0108953746713
289	H	E	0.0108953746713
289	H	C	0.0108953746713
289	H	F	0.0108953746713
195	V	D	0.0107929905587
171	G	I	0.0101465903346
171	G	M	0.0101465903346
171	G	W	0.0101465903346
171	G	V	0.0101465903346
171	G	T	0.0101465903346
171	G	K	0.0101465903346
171	G	H	0.0101465903346
171	G	P	0.0101465903346
171	G	N	0.0101465903346
171	G	Y	0.0101465903346
171	G	A	0.0101465903346
171	G	C	0.0101465903346
3	A	S	0.00876515927997
86	S	W	0.00868892833989
86	S	A	0.00868892833989
86	S	K	0.00868892833989
86	S	N	0.00868892833989
86	S	G	0.00868892833989
86	S	F	0.00868892833989
86	S	I	0.00868892833989
86	S	V	0.00868892833989
86	S	C	0.00868892833989
277	F	W	0.0079674249486
277	F	D	0.0079674249486
277	F	G	0.0079674249486
277	F	C	0.0079674249486
277	F	N	0.0079674249486
437	Y	C	0.00790055366018
183	N	S	0.00780056706055
489	N	K	0.00739758710909
85	D	G	0.00674634537161
14	A	P	0.00537175333928
267	P	A	0.00530781274337
188	E	R	0.00526090139599
188	E	H	0.00526090139599
188	E	D	0.00526090139599
188	E	Y	0.00526090139599
188	E	I	0.00526090139599
188	E	L	0.00526090139599
188	E	C	0.00526090139599
188	E	F	0.00526090139599
188	E	N	0.00526090139599
188	E	W	0.00526090139599
188	E	M	0.00526090139599
2	K	G	0.00518231188871
2	K	W	0.00518231188871
2	K	A	0.00518231188871
2	K	F	0.00518231188871
2	K	P	0.00518231188871
2	K	D	0.00518231188871
47	V	H	0.00516920360245
47	V	C	0.00516920360245
47	V	P	0.00516920360245
47	V	S	0.00516920360245
47	V	N	0.00516920360245
47	V	T	0.00516920360245
47	V	K	0.00516920360245
47	V	M	0.00516920360245
47	V	G	0.00516920360245
47	V	E	0.00516920360245
47	V	R	0.00516920360245
47	V	W	0.00516920360245
47	V	D	0.00516920360245
47	V	Q	0.00516920360245
414	N	D	0.00503617483424
414	N	W	0.00503617483424
414	N	V	0.00503617483424
414	N	P	0.00503617483424
414	N	M	0.00503617483424
414	N	Q	0.00503617483424
414	N	A	0.00503617483424
414	N	C	0.00503617483424
414	N	L	0.00503617483424
414	N	E	0.00503617483424
414	N	F	0.00503617483424
414	N	H	0.00503617483424
414	N	I	0.00503617483424
414	N	Y	0.00503617483424
414	N	R	0.00503617483424
414	N	T	0.00503617483424
20	I	V	0.00493972190307
99	T	P	0.00485983765274
159	S	V	0.00474036976627
159	S	P	0.00474036976627
159	S	L	0.00474036976627
159	S	Q	0.00474036976627
159	S	M	0.00474036976627
159	S	K	0.00474036976627
159	S	Y	0.00474036976627
159	S	W	0.00474036976627
159	S	C	0.00474036976627
159	S	H	0.00474036976627
159	S	F	0.00474036976627
561	C	P	0.0045866681902
561	C	Y	0.0045866681902
561	C	T	0.0045866681902
561	C	D	0.0045866681902
561	C	H	0.0045866681902
561	C	K	0.0045866681902
561	C	G	0.0045866681902
561	C	A	0.0045866681902
561	C	W	0.0045866681902
561	C	E	0.0045866681902
561	C	V	0.0045866681902
561	C	S	0.0045866681902
561	C	N	0.0045866681902
155	R	H	0.0042256420506
155	R	C	0.0042256420506
155	R	N	0.0042256420506
155	R	P	0.0042256420506
286	A	W	0.0041472194383
286	A	P	0.0041472194383
286	A	M	0.0041472194383
286	A	C	0.0041472194383
286	A	N	0.0041472194383
286	A	Y	0.0041472194383
286	A	D	0.0041472194383
286	A	F	0.0041472194383
221	N	P	0.004116659449
221	N	Q	0.004116659449
221	N	M	0.004116659449
221	N	F	0.004116659449
221	N	E	0.004116659449
221	N	W	0.004116659449
221	N	K	0.004116659449
221	N	C	0.004116659449
193	W	S	0.00403695642156
302	I	G	0.00392097294167
302	I	Y	0.00392097294167
302	I	E	0.00392097294167
302	I	K	0.00392097294167
302	I	C	0.00392097294167
302	I	F	0.00392097294167
302	I	S	0.00392097294167
302	I	W	0.00392097294167
302	I	N	0.00392097294167
302	I	Q	0.00392097294167
302	I	D	0.00392097294167
302	I	H	0.00392097294167
302	I	A	0.00392097294167
302	I	P	0.00392097294167
507	E	P	0.00388446313656
507	E	S	0.00388446313656
507	E	H	0.00388446313656
507	E	G	0.00388446313656
507	E	C	0.00388446313656
507	E	M	0.00388446313656
507	E	F	0.00388446313656
499	T	H	0.00388012853471
499	T	C	0.00388012853471
499	T	G	0.00388012853471
499	T	Y	0.00388012853471
499	T	W	0.00388012853471
499	T	P	0.00388012853471
492	M	K	0.0037731693361
6	L	Q	0.00346096977402
518	G	Q	0.00328774178588
518	G	P	0.00328774178588
518	G	N	0.00328774178588
518	G	W	0.00328774178588
518	G	D	0.00328774178588
518	G	C	0.00328774178588
265	I	K	0.00279473284024
64	I	G	0.00267048476722
64	I	F	0.00267048476722
64	I	D	0.00267048476722
64	I	N	0.00267048476722
64	I	P	0.00267048476722
64	I	E	0.00267048476722
64	I	K	0.00267048476722
64	I	Q	0.00267048476722
64	I	S	0.00267048476722
64	I	C	0.00267048476722
64	I	Y	0.00267048476722
64	I	W	0.00267048476722
74	I	T	0.00243753460516
60	K	I	0.00243172478009
60	K	C	0.00243172478009
60	K	D	0.00243172478009
60	K	F	0.00243172478009
60	K	G	0.00243172478009
60	K	M	0.00243172478009
60	K	E	0.00243172478009
60	K	L	0.00243172478009
60	K	Q	0.00243172478009
60	K	W	0.00243172478009
60	K	H	0.00243172478009
60	K	V	0.00243172478009
60	K	P	0.00243172478009
412	E	C	0.00239866682902
412	E	Y	0.00239866682902
412	E	W	0.00239866682902
412	E	R	0.00239866682902
412	E	M	0.00239866682902
412	E	S	0.00239866682902
412	E	N	0.00239866682902
412	E	H	0.00239866682902
412	E	P	0.00239866682902
412	E	Q	0.00239866682902
165	L	M	0.00232678339734
165	L	N	0.00232678339734
165	L	W	0.00232678339734
165	L	A	0.00232678339734
165	L	R	0.00232678339734
165	L	Q	0.00232678339734
165	L	C	0.00232678339734
165	L	Y	0.00232678339734
165	L	T	0.00232678339734
165	L	K	0.00232678339734
165	L	F	0.00232678339734
173	S	Q	0.0023246019475
173	S	R	0.0023246019475
173	S	C	0.0023246019475
173	S	I	0.0023246019475
173	S	A	0.0023246019475
173	S	M	0.0023246019475
173	S	K	0.0023246019475
173	S	W	0.0023246019475
4	K	I	0.00231077565875
357	W	D	0.001945019554
357	W	R	0.001945019554
357	W	S	0.001945019554
357	W	T	0.001945019554
357	W	Q	0.001945019554
357	W	M	0.001945019554
357	W	A	0.001945019554
357	W	K	0.001945019554
357	W	V	0.001945019554
357	W	F	0.001945019554
357	W	E	0.001945019554
357	W	H	0.001945019554
357	W	N	0.001945019554
357	W	P	0.001945019554
357	W	Y	0.001945019554
357	W	I	0.001945019554
357	W	G	0.001945019554
283	T	M	0.00189127456425
283	T	K	0.00189127456425
283	T	W	0.00189127456425
283	T	H	0.00189127456425
283	T	G	0.00189127456425
283	T	E	0.00189127456425
283	T	P	0.00189127456425
283	T	F	0.00189127456425
283	T	D	0.00189127456425
339	S	F	0.00178447130866
339	S	M	0.00178447130866
339	S	Q	0.00178447130866
339	S	W	0.00178447130866
339	S	R	0.00178447130866
339	S	N	0.00178447130866
339	S	E	0.00178447130866
339	S	D	0.00178447130866
339	S	V	0.00178447130866
339	S	K	0.00178447130866
375	S	E	0.00173924924873
375	S	N	0.00173924924873
375	S	R	0.00173924924873
375	S	M	0.00173924924873
375	S	H	0.00173924924873
375	S	P	0.00173924924873
375	S	G	0.00173924924873
375	S	F	0.00173924924873
375	S	I	0.00173924924873
375	S	D	0.00173924924873
375	S	L	0.00173924924873
375	S	Q	0.00173924924873
375	S	T	0.00173924924873
375	S	V	0.00173924924873
375	S	W	0.00173924924873
375	S	K	0.00173924924873
375	S	C	0.00173924924873
42	A	N	0.0016297818582
42	A	C	0.0016297818582
42	A	S	0.0016297818582
42	A	F	0.0016297818582
42	A	H	0.0016297818582
42	A	L	0.0016297818582
42	A	M	0.0016297818582
42	A	Y	0.0016297818582
42	A	Q	0.0016297818582
42	A	W	0.0016297818582
42	A	R	0.0016297818582
42	A	D	0.0016297818582
42	A	I	0.0016297818582
381	Q	A	0.001628559049
370	Q	G	0.00161196799184
370	Q	N	0.00161196799184
370	Q	Y	0.00161196799184
370	Q	D	0.00161196799184
370	Q	C	0.00161196799184
370	Q	M	0.00161196799184
370	Q	P	0.00161196799184
370	Q	R	0.00161196799184
370	Q	F	0.00161196799184
144	T	H	0.00145859253342
144	T	S	0.00145859253342
144	T	R	0.00145859253342
144	T	Y	0.00145859253342
144	T	W	0.00145859253342
144	T	M	0.00145859253342
144	T	V	0.00145859253342
144	T	Q	0.00145859253342
144	T	N	0.00145859253342
144	T	C	0.00145859253342
144	T	F	0.00145859253342
144	T	E	0.00145859253342
144	T	L	0.00145859253342
144	T	P	0.00145859253342
144	T	A	0.00145859253342
144	T	D	0.00145859253342
373	Q	S	0.00125764173997
373	Q	T	0.00125764173997
373	Q	Y	0.00125764173997
373	Q	W	0.00125764173997
373	Q	R	0.00125764173997
373	Q	P	0.00125764173997
373	Q	N	0.00125764173997
373	Q	I	0.00125764173997
373	Q	G	0.00125764173997
373	Q	V	0.00125764173997
373	Q	L	0.00125764173997
373	Q	F	0.00125764173997
373	Q	M	0.00125764173997
373	Q	D	0.00125764173997
373	Q	C	0.00125764173997
373	Q	H	0.00125764173997
498	G	W	0.00122680208761
498	G	I	0.00122680208761
498	G	H	0.00122680208761
498	G	K	0.00122680208761
498	G	F	0.00122680208761
498	G	C	0.00122680208761
498	G	T	0.00122680208761
498	G	D	0.00122680208761
498	G	P	0.00122680208761
498	G	M	0.00122680208761
498	G	L	0.00122680208761
498	G	A	0.00122680208761
498	G	Y	0.00122680208761
498	G	N	0.00122680208761
498	G	Q	0.00122680208761
268	W	N	0.00117047306861
268	W	E	0.00117047306861
268	W	F	0.00117047306861
268	W	P	0.00117047306861
268	W	V	0.00117047306861
268	W	D	0.00117047306861
268	W	Q	0.00117047306861
268	W	Y	0.00117047306861
268	W	I	0.00117047306861
268	W	K	0.00117047306861
268	W	M	0.00117047306861
536	V	R	0.0011570958878
536	V	G	0.0011570958878
536	V	T	0.0011570958878
536	V	F	0.0011570958878
536	V	E	0.0011570958878
536	V	C	0.0011570958878
536	V	S	0.0011570958878
536	V	D	0.0011570958878
536	V	Y	0.0011570958878
536	V	Q	0.0011570958878
536	V	H	0.0011570958878
536	V	K	0.0011570958878
536	V	W	0.0011570958878
536	V	N	0.0011570958878
536	V	M	0.0011570958878
536	V	P	0.0011570958878
294	K	G	0.00109854104435
294	K	M	0.00109854104435
294	K	P	0.00109854104435
294	K	Q	0.00109854104435
294	K	Y	0.00109854104435
294	K	C	0.00109854104435
294	K	I	0.00109854104435
486	K	S	0.00107631071627
486	K	C	0.00107631071627
486	K	D	0.00107631071627
486	K	F	0.00107631071627
486	K	G	0.00107631071627
486	K	H	0.00107631071627
486	K	M	0.00107631071627
486	K	W	0.00107631071627
486	K	P	0.00107631071627
482	E	F	0.000918294183882
482	E	L	0.000918294183882
482	E	R	0.000918294183882
482	E	Y	0.000918294183882
482	E	W	0.000918294183882
482	E	C	0.000918294183882
482	E	T	0.000918294183882
482	E	H	0.000918294183882
482	E	M	0.000918294183882
482	E	N	0.000918294183882
482	E	V	0.000918294183882
482	E	P	0.000918294183882
482	E	Q	0.000918294183882
115	Y	N	0.000902882766939
115	Y	A	0.000902882766939
115	Y	W	0.000902882766939
115	Y	V	0.000902882766939
115	Y	P	0.000902882766939
115	Y	D	0.000902882766939
115	Y	Q	0.000902882766939
115	Y	E	0.000902882766939
115	Y	G	0.000902882766939
115	Y	F	0.000902882766939
115	Y	T	0.000902882766939
115	Y	K	0.000902882766939
529	I	C	0.000894729070058
529	I	N	0.000894729070058
529	I	P	0.000894729070058
529	I	D	0.000894729070058
529	I	K	0.000894729070058
529	I	E	0.000894729070058
529	I	A	0.000894729070058
366	G	E	0.000892268144931
366	G	N	0.000892268144931
366	G	P	0.000892268144931
366	G	C	0.000892268144931
366	G	F	0.000892268144931
366	G	H	0.000892268144931
366	G	I	0.000892268144931
366	G	K	0.000892268144931
366	G	L	0.000892268144931
366	G	Y	0.000892268144931
366	G	T	0.000892268144931
366	G	M	0.000892268144931
366	G	R	0.000892268144931
366	G	Q	0.000892268144931
366	G	W	0.000892268144931
172	D	H	0.000873660872748
172	D	T	0.000873660872748
172	D	Q	0.000873660872748
172	D	M	0.000873660872748
172	D	L	0.000873660872748
172	D	K	0.000873660872748
172	D	C	0.000873660872748
172	D	P	0.000873660872748
172	D	F	0.000873660872748
172	D	V	0.000873660872748
172	D	I	0.000873660872748
172	D	A	0.000873660872748
172	D	R	0.000873660872748
172	D	S	0.000873660872748
172	D	W	0.000873660872748
143	H	I	0.000781562770904
143	H	P	0.000781562770904
143	H	A	0.000781562770904
143	H	S	0.000781562770904
143	H	R	0.000781562770904
143	H	K	0.000781562770904
143	H	E	0.000781562770904
143	H	G	0.000781562770904
143	H	D	0.000781562770904
143	H	C	0.000781562770904
143	H	W	0.000781562770904
143	H	T	0.000781562770904
16	D	F	0.000728887567669
16	D	L	0.000728887567669
16	D	M	0.000728887567669
16	D	W	0.000728887567669
16	D	T	0.000728887567669
16	D	K	0.000728887567669
16	D	I	0.000728887567669
16	D	C	0.000728887567669
16	D	A	0.000728887567669
16	D	N	0.000728887567669
16	D	S	0.000728887567669
16	D	P	0.000728887567669
16	D	Q	0.000728887567669
75	T	C	0.000728779132159
75	T	M	0.000728779132159
75	T	K	0.000728779132159
75	T	H	0.000728779132159
75	T	G	0.000728779132159
75	T	F	0.000728779132159
75	T	A	0.000728779132159
75	T	E	0.000728779132159
75	T	Y	0.000728779132159
75	T	S	0.000728779132159
75	T	R	0.000728779132159
75	T	Q	0.000728779132159
75	T	D	0.000728779132159
75	T	V	0.000728779132159
75	T	W	0.000728779132159
333	G	T	0.000695813151627
333	G	R	0.000695813151627
333	G	S	0.000695813151627
333	G	P	0.000695813151627
333	G	C	0.000695813151627
333	G	A	0.000695813151627
333	G	K	0.000695813151627
333	G	I	0.000695813151627
333	G	H	0.000695813151627
333	G	Y	0.000695813151627
333	G	W	0.000695813151627
333	G	F	0.000695813151627
333	G	N	0.000695813151627
333	G	D	0.000695813151627
333	G	Q	0.000695813151627
333	G	M	0.000695813151627
333	G	L	0.000695813151627
274	S	P	0.000655319355885
274	S	Y	0.000655319355885
274	S	F	0.000655319355885
274	S	L	0.000655319355885
274	S	H	0.000655319355885
274	S	Q	0.000655319355885
274	S	C	0.000655319355885
274	S	W	0.000655319355885
494	S	Y	0.000641162563506
494	S	D	0.000641162563506
494	S	C	0.000641162563506
494	S	F	0.000641162563506
494	S	K	0.000641162563506
494	S	H	0.000641162563506
494	S	L	0.000641162563506
494	S	M	0.000641162563506
494	S	V	0.000641162563506
494	S	P	0.000641162563506
494	S	W	0.000641162563506
131	F	Y	0.000624356106426
131	F	C	0.000624356106426
131	F	E	0.000624356106426
131	F	I	0.000624356106426
131	F	R	0.000624356106426
131	F	K	0.000624356106426
131	F	D	0.000624356106426
131	F	Q	0.000624356106426
131	F	T	0.000624356106426
131	F	H	0.000624356106426
131	F	M	0.000624356106426
131	F	G	0.000624356106426
131	F	A	0.000624356106426
131	F	W	0.000624356106426
131	F	N	0.000624356106426
131	F	P	0.000624356106426
505	Y	I	0.000600848099831
505	Y	K	0.000600848099831
505	Y	G	0.000600848099831
505	Y	W	0.000600848099831
505	Y	M	0.000600848099831
505	Y	N	0.000600848099831
505	Y	Q	0.000600848099831
505	Y	R	0.000600848099831
505	Y	A	0.000600848099831
505	Y	S	0.000600848099831
505	Y	T	0.000600848099831
505	Y	V	0.000600848099831
505	Y	L	0.000600848099831
505	Y	P	0.000600848099831
505	Y	E	0.000600848099831
197	H	C	0.000587278859427
197	H	P	0.000587278859427
197	H	D	0.000587278859427
197	H	G	0.000587278859427
197	H	T	0.000587278859427
197	H	S	0.000587278859427
197	H	W	0.000587278859427
197	H	I	0.000587278859427
197	H	K	0.000587278859427
197	H	E	0.000587278859427
197	H	V	0.000587278859427
77	W	K	0.000582010940147
77	W	G	0.000582010940147
77	W	R	0.000582010940147
77	W	S	0.000582010940147
77	W	T	0.000582010940147
77	W	I	0.000582010940147
77	W	V	0.000582010940147
77	W	H	0.000582010940147
77	W	Y	0.000582010940147
77	W	D	0.000582010940147
77	W	F	0.000582010940147
77	W	M	0.000582010940147
77	W	A	0.000582010940147
77	W	N	0.000582010940147
77	W	P	0.000582010940147
77	W	Q	0.000582010940147
77	W	E	0.000582010940147
484	Y	S	0.000578135902029
484	Y	C	0.000578135902029
484	Y	M	0.000578135902029
484	Y	Q	0.000578135902029
484	Y	I	0.000578135902029
484	Y	T	0.000578135902029
484	Y	V	0.000578135902029
484	Y	D	0.000578135902029
484	Y	K	0.000578135902029
484	Y	P	0.000578135902029
484	Y	H	0.000578135902029
484	Y	E	0.000578135902029
484	Y	G	0.000578135902029
484	Y	A	0.000578135902029
484	Y	N	0.000578135902029
484	Y	F	0.000578135902029
484	Y	R	0.000578135902029
484	Y	W	0.000578135902029
485	H	S	0.000573138455932
485	H	G	0.000573138455932
485	H	I	0.000573138455932
485	H	K	0.000573138455932
485	H	C	0.000573138455932
485	H	M	0.000573138455932
485	H	P	0.000573138455932
485	H	T	0.000573138455932
485	H	A	0.000573138455932
485	H	V	0.000573138455932
485	H	D	0.000573138455932
485	H	W	0.000573138455932
485	H	F	0.000573138455932
485	H	E	0.000573138455932
217	V	K	0.000571209719037
217	V	Q	0.000571209719037
217	V	Y	0.000571209719037
217	V	W	0.000571209719037
217	V	P	0.000571209719037
217	V	F	0.000571209719037
217	V	N	0.000571209719037
217	V	R	0.000571209719037
217	V	S	0.000571209719037
217	V	E	0.000571209719037
217	V	H	0.000571209719037
217	V	G	0.000571209719037
217	V	D	0.000571209719037
217	V	C	0.000571209719037
217	V	T	0.000571209719037
217	V	M	0.000571209719037
139	S	M	0.000551225047055
139	S	F	0.000551225047055
139	S	Y	0.000551225047055
139	S	E	0.000551225047055
139	S	G	0.000551225047055
139	S	Q	0.000551225047055
139	S	P	0.000551225047055
139	S	N	0.000551225047055
139	S	L	0.000551225047055
139	S	H	0.000551225047055
139	S	C	0.000551225047055
139	S	K	0.000551225047055
139	S	D	0.000551225047055
139	S	R	0.000551225047055
139	S	I	0.000551225047055
429	D	Q	0.00054736917425
429	D	G	0.00054736917425
429	D	S	0.00054736917425
429	D	P	0.00054736917425
429	D	L	0.00054736917425
429	D	K	0.00054736917425
429	D	I	0.00054736917425
429	D	F	0.00054736917425
429	D	T	0.00054736917425
429	D	E	0.00054736917425
429	D	C	0.00054736917425
429	D	A	0.00054736917425
429	D	H	0.00054736917425
429	D	V	0.00054736917425
427	V	E	0.000528964708248
427	V	M	0.000528964708248
427	V	G	0.000528964708248
427	V	F	0.000528964708248
427	V	D	0.000528964708248
427	V	C	0.000528964708248
427	V	A	0.000528964708248
427	V	H	0.000528964708248
427	V	W	0.000528964708248
427	V	P	0.000528964708248
427	V	N	0.000528964708248
427	V	Q	0.000528964708248
427	V	R	0.000528964708248
427	V	T	0.000528964708248
427	V	Y	0.000528964708248
532	I	D	0.000524358393298
73	N	W	0.000515774173127
73	N	T	0.000515774173127
73	N	V	0.000515774173127
73	N	Q	0.000515774173127
73	N	Y	0.000515774173127
73	N	F	0.000515774173127
73	N	D	0.000515774173127
73	N	R	0.000515774173127
73	N	M	0.000515774173127
73	N	E	0.000515774173127
73	N	G	0.000515774173127
73	N	C	0.000515774173127
73	N	A	0.000515774173127
73	N	H	0.000515774173127
73	N	L	0.000515774173127
73	N	P	0.000515774173127
61	L	Y	0.000510533587337
61	L	N	0.000510533587337
61	L	H	0.000510533587337
61	L	Q	0.000510533587337
61	L	R	0.000510533587337
61	L	T	0.000510533587337
61	L	G	0.000510533587337
61	L	F	0.000510533587337
61	L	E	0.000510533587337
61	L	D	0.000510533587337
61	L	C	0.000510533587337
61	L	A	0.000510533587337
61	L	K	0.000510533587337
61	L	P	0.000510533587337
203	E	S	0.000503209527736
203	E	H	0.000503209527736
203	E	C	0.000503209527736
203	E	I	0.000503209527736
203	E	Y	0.000503209527736
203	E	A	0.000503209527736
203	E	P	0.000503209527736
203	E	R	0.000503209527736
203	E	G	0.000503209527736
203	E	T	0.000503209527736
203	E	V	0.000503209527736
203	E	W	0.000503209527736
203	E	F	0.000503209527736
203	E	L	0.000503209527736
203	E	N	0.000503209527736
203	E	M	0.000503209527736
380	D	K	0.00048642164764
380	D	A	0.00048642164764
380	D	C	0.00048642164764
380	D	F	0.00048642164764
380	D	P	0.00048642164764
380	D	G	0.00048642164764
380	D	W	0.00048642164764
380	D	H	0.00048642164764
380	D	I	0.00048642164764
380	D	V	0.00048642164764
380	D	L	0.00048642164764
380	D	M	0.00048642164764
380	D	E	0.00048642164764
380	D	Q	0.00048642164764
380	D	R	0.00048642164764
380	D	S	0.00048642164764
380	D	T	0.00048642164764
194	G	C	0.000456203696225
194	G	M	0.000456203696225
194	G	Q	0.000456203696225
194	G	T	0.000456203696225
194	G	W	0.000456203696225
194	G	P	0.000456203696225
194	G	L	0.000456203696225
194	G	E	0.000456203696225
194	G	K	0.000456203696225
194	G	F	0.000456203696225
194	G	I	0.000456203696225
194	G	H	0.000456203696225
194	G	Y	0.000456203696225
194	G	N	0.000456203696225
84	C	S	0.000441357920721
84	C	I	0.000441357920721
84	C	L	0.000441357920721
84	C	M	0.000441357920721
84	C	N	0.000441357920721
84	C	P	0.000441357920721
84	C	Q	0.000441357920721
84	C	R	0.000441357920721
84	C	H	0.000441357920721
84	C	T	0.000441357920721
84	C	G	0.000441357920721
84	C	V	0.000441357920721
84	C	K	0.000441357920721
84	C	E	0.000441357920721
84	C	A	0.000441357920721
84	C	D	0.000441357920721
468	Q	A	0.000424385593722
468	Q	F	0.000424385593722
468	Q	W	0.000424385593722
468	Q	H	0.000424385593722
468	Q	K	0.000424385593722
468	Q	N	0.000424385593722
468	Q	E	0.000424385593722
468	Q	P	0.000424385593722
468	Q	Y	0.000424385593722
41	V	N	0.000417765105336
41	V	P	0.000417765105336
41	V	Y	0.000417765105336
41	V	C	0.000417765105336
41	V	D	0.000417765105336
41	V	T	0.000417765105336
41	V	W	0.000417765105336
41	V	H	0.000417765105336
41	V	R	0.000417765105336
41	V	L	0.000417765105336
41	V	K	0.000417765105336
41	V	I	0.000417765105336
41	V	Q	0.000417765105336
41	V	F	0.000417765105336
41	V	S	0.000417765105336
306	L	Y	0.000407938920101
306	L	H	0.000407938920101
306	L	M	0.000407938920101
306	L	N	0.000407938920101
306	L	S	0.000407938920101
306	L	D	0.000407938920101
306	L	P	0.000407938920101
306	L	Q	0.000407938920101
306	L	T	0.000407938920101
306	L	E	0.000407938920101
306	L	G	0.000407938920101
306	L	W	0.000407938920101
306	L	V	0.000407938920101
114	D	R	0.000404684982945
114	D	P	0.000404684982945
114	D	A	0.000404684982945
114	D	W	0.000404684982945
114	D	V	0.000404684982945
114	D	T	0.000404684982945
114	D	S	0.000404684982945
114	D	Q	0.000404684982945
114	D	K	0.000404684982945
114	D	I	0.000404684982945
114	D	H	0.000404684982945
114	D	F	0.000404684982945
114	D	C	0.000404684982945
114	D	M	0.000404684982945
280	G	L	0.000398874533802
280	G	E	0.000398874533802
280	G	T	0.000398874533802
280	G	R	0.000398874533802
280	G	Q	0.000398874533802
280	G	F	0.000398874533802
280	G	P	0.000398874533802
280	G	M	0.000398874533802
280	G	N	0.000398874533802
280	G	K	0.000398874533802
280	G	H	0.000398874533802
280	G	Y	0.000398874533802
280	G	W	0.000398874533802
280	G	I	0.000398874533802
280	G	D	0.000398874533802
360	M	A	0.000381937548346
360	M	S	0.000381937548346
360	M	T	0.000381937548346
360	M	V	0.000381937548346
360	M	W	0.000381937548346
360	M	R	0.000381937548346
360	M	Q	0.000381937548346
360	M	C	0.000381937548346
360	M	P	0.000381937548346
360	M	N	0.000381937548346
360	M	K	0.000381937548346
360	M	D	0.000381937548346
360	M	H	0.000381937548346
360	M	G	0.000381937548346
360	M	E	0.000381937548346
360	M	F	0.000381937548346
360	M	I	0.000381937548346
360	M	Y	0.000381937548346
428	D	A	0.000381559732743
428	D	I	0.000381559732743
428	D	P	0.000381559732743
428	D	F	0.000381559732743
428	D	S	0.000381559732743
428	D	C	0.000381559732743
428	D	Q	0.000381559732743
428	D	T	0.000381559732743
428	D	H	0.000381559732743
428	D	R	0.000381559732743
428	D	W	0.000381559732743
428	D	K	0.000381559732743
428	D	V	0.000381559732743
225	R	V	0.000370500907803
225	R	S	0.000370500907803
225	R	T	0.000370500907803
225	R	E	0.000370500907803
225	R	W	0.000370500907803
225	R	F	0.000370500907803
225	R	H	0.000370500907803
225	R	N	0.000370500907803
225	R	A	0.000370500907803
225	R	C	0.000370500907803
225	R	D	0.000370500907803
225	R	M	0.000370500907803
225	R	L	0.000370500907803
225	R	P	0.000370500907803
225	R	Y	0.000370500907803
550	S	M	0.000362477798527
550	S	A	0.000362477798527
550	S	H	0.000362477798527
550	S	D	0.000362477798527
550	S	K	0.000362477798527
550	S	F	0.000362477798527
550	S	P	0.000362477798527
550	S	Y	0.000362477798527
550	S	W	0.000362477798527
550	S	Q	0.000362477798527
219	S	M	0.000356963596444
219	S	D	0.000356963596444
219	S	H	0.000356963596444
219	S	I	0.000356963596444
219	S	F	0.000356963596444
219	S	K	0.000356963596444
219	S	L	0.000356963596444
219	S	C	0.000356963596444
219	S	N	0.000356963596444
219	S	R	0.000356963596444
219	S	V	0.000356963596444
219	S	W	0.000356963596444
219	S	E	0.000356963596444
219	S	Q	0.000356963596444
138	S	W	0.000356221723157
138	S	H	0.000356221723157
138	S	P	0.000356221723157
138	S	F	0.000356221723157
138	S	D	0.000356221723157
138	S	C	0.000356221723157
138	S	V	0.000356221723157
138	S	K	0.000356221723157
138	S	R	0.000356221723157
138	S	M	0.000356221723157
356	G	I	0.000353003058153
356	G	M	0.000353003058153
356	G	K	0.000353003058153
356	G	L	0.000353003058153
356	G	N	0.000353003058153
356	G	P	0.000353003058153
356	G	Q	0.000353003058153
356	G	R	0.000353003058153
356	G	D	0.000353003058153
356	G	S	0.000353003058153
356	G	H	0.000353003058153
356	G	T	0.000353003058153
356	G	F	0.000353003058153
356	G	C	0.000353003058153
356	G	A	0.000353003058153
356	G	Y	0.000353003058153
356	G	W	0.000353003058153
359	G	T	0.000335188162065
359	G	A	0.000335188162065
359	G	N	0.000335188162065
359	G	M	0.000335188162065
359	G	L	0.000335188162065
359	G	K	0.000335188162065
359	G	S	0.000335188162065
359	G	Q	0.000335188162065
359	G	P	0.000335188162065
359	G	W	0.000335188162065
359	G	Y	0.000335188162065
359	G	H	0.000335188162065
359	G	D	0.000335188162065
359	G	C	0.000335188162065
359	G	I	0.000335188162065
359	G	F	0.000335188162065
544	V	S	0.00033098245468
544	V	M	0.00033098245468
544	V	L	0.00033098245468
544	V	K	0.00033098245468
544	V	Q	0.00033098245468
544	V	H	0.00033098245468
544	V	P	0.00033098245468
544	V	R	0.00033098245468
544	V	T	0.00033098245468
544	V	Y	0.00033098245468
544	V	C	0.00033098245468
544	V	G	0.00033098245468
544	V	N	0.00033098245468
544	V	W	0.00033098245468
544	V	E	0.00033098245468
374	G	P	0.000330235583659
374	G	Y	0.000330235583659
374	G	W	0.000330235583659
374	G	T	0.000330235583659
374	G	S	0.000330235583659
374	G	C	0.000330235583659
374	G	K	0.000330235583659
374	G	Q	0.000330235583659
374	G	R	0.000330235583659
374	G	N	0.000330235583659
374	G	L	0.000330235583659
374	G	I	0.000330235583659
374	G	H	0.000330235583659
374	G	M	0.000330235583659
374	G	F	0.000330235583659
374	G	D	0.000330235583659
506	S	G	0.000323786398221
506	S	W	0.000323786398221
506	S	M	0.000323786398221
506	S	D	0.000323786398221
506	S	F	0.000323786398221
506	S	H	0.000323786398221
506	S	I	0.000323786398221
506	S	N	0.000323786398221
506	S	Q	0.000323786398221
6	L	C	0.000323122908966
6	L	R	0.000323122908966
6	L	D	0.000323122908966
6	L	N	0.000323122908966
6	L	I	0.000323122908966
6	L	K	0.000323122908966
6	L	V	0.000323122908966
6	L	H	0.000323122908966
6	L	E	0.000323122908966
6	L	G	0.000323122908966
6	L	W	0.000323122908966
6	L	S	0.000323122908966
6	L	T	0.000323122908966
516	I	N	0.000309738123425
516	I	K	0.000309738123425
516	I	H	0.000309738123425
516	I	G	0.000309738123425
516	I	Y	0.000309738123425
516	I	S	0.000309738123425
516	I	E	0.000309738123425
516	I	D	0.000309738123425
516	I	L	0.000309738123425
516	I	C	0.000309738123425
516	I	P	0.000309738123425
516	I	Q	0.000309738123425
516	I	R	0.000309738123425
516	I	F	0.000309738123425
516	I	W	0.000309738123425
516	I	M	0.000309738123425
516	I	A	0.000309738123425
30	T	W	0.000306217559812
30	T	P	0.000306217559812
30	T	F	0.000306217559812
30	T	E	0.000306217559812
30	T	H	0.000306217559812
30	T	I	0.000306217559812
30	T	G	0.000306217559812
30	T	M	0.000306217559812
30	T	K	0.000306217559812
30	T	S	0.000306217559812
30	T	L	0.000306217559812
30	T	Q	0.000306217559812
30	T	V	0.000306217559812
30	T	D	0.000306217559812
30	T	R	0.000306217559812
30	T	Y	0.000306217559812
30	T	C	0.000306217559812
202	D	F	0.000290070157032
202	D	C	0.000290070157032
202	D	A	0.000290070157032
202	D	W	0.000290070157032
202	D	S	0.000290070157032
202	D	R	0.000290070157032
202	D	P	0.000290070157032
202	D	M	0.000290070157032
202	D	K	0.000290070157032
202	D	I	0.000290070157032
202	D	Y	0.000290070157032
202	D	L	0.000290070157032
332	T	L	0.000280397877952
332	T	F	0.000280397877952
332	T	E	0.000280397877952
332	T	D	0.000280397877952
332	T	C	0.000280397877952
332	T	I	0.000280397877952
332	T	Y	0.000280397877952
332	T	W	0.000280397877952
332	T	V	0.000280397877952
332	T	M	0.000280397877952
332	T	R	0.000280397877952
332	T	N	0.000280397877952
332	T	P	0.000280397877952
332	T	G	0.000280397877952
332	T	Q	0.000280397877952
332	T	S	0.000280397877952
332	T	H	0.000280397877952
324	R	P	0.000276630172969
324	R	E	0.000276630172969
324	R	F	0.000276630172969
324	R	G	0.000276630172969
324	R	I	0.000276630172969
324	R	W	0.000276630172969
324	R	N	0.000276630172969
324	R	D	0.000276630172969
324	R	H	0.000276630172969
324	R	Q	0.000276630172969
324	R	V	0.000276630172969
324	R	Y	0.000276630172969
324	R	L	0.000276630172969
324	R	A	0.000276630172969
324	R	C	0.000276630172969
324	R	T	0.000276630172969
458	V	L	0.000271570698651
458	V	Y	0.000271570698651
458	V	W	0.000271570698651
458	V	C	0.000271570698651
458	V	I	0.000271570698651
458	V	E	0.000271570698651
458	V	D	0.000271570698651
458	V	H	0.000271570698651
458	V	K	0.000271570698651
458	V	N	0.000271570698651
458	V	F	0.000271570698651
458	V	P	0.000271570698651
458	V	Q	0.000271570698651
458	V	R	0.000271570698651
458	V	S	0.000271570698651
458	V	T	0.000271570698651
458	V	G	0.000271570698651
525	G	L	0.000242199613673
525	G	A	0.000242199613673
525	G	C	0.000242199613673
525	G	F	0.000242199613673
525	G	I	0.000242199613673
525	G	T	0.000242199613673
525	G	M	0.000242199613673
525	G	N	0.000242199613673
525	G	Q	0.000242199613673
525	G	Y	0.000242199613673
525	G	K	0.000242199613673
525	G	P	0.000242199613673
114	D	L	0.00023897249566
461	L	V	0.00023856579495
461	L	N	0.00023856579495
461	L	Y	0.00023856579495
461	L	S	0.00023856579495
461	L	R	0.00023856579495
461	L	K	0.00023856579495
461	L	E	0.00023856579495
461	L	W	0.00023856579495
461	L	T	0.00023856579495
461	L	H	0.00023856579495
461	L	G	0.00023856579495
461	L	F	0.00023856579495
461	L	D	0.00023856579495
461	L	C	0.00023856579495
461	L	A	0.00023856579495
461	L	I	0.00023856579495
560	Q	A	0.000233004429288
560	Q	C	0.000233004429288
560	Q	D	0.000233004429288
560	Q	E	0.000233004429288
560	Q	F	0.000233004429288
560	Q	G	0.000233004429288
560	Q	N	0.000233004429288
560	Q	M	0.000233004429288
560	Q	P	0.000233004429288
560	Q	S	0.000233004429288
560	Q	T	0.000233004429288
560	Q	W	0.000233004429288
560	Q	Y	0.000233004429288
560	Q	I	0.000233004429288
553	M	T	0.000232881000164
553	M	F	0.000232881000164
553	M	D	0.000232881000164
553	M	Y	0.000232881000164
553	M	V	0.000232881000164
553	M	W	0.000232881000164
553	M	Q	0.000232881000164
553	M	R	0.000232881000164
553	M	N	0.000232881000164
553	M	K	0.000232881000164
553	M	H	0.000232881000164
553	M	C	0.000232881000164
553	M	E	0.000232881000164
553	M	P	0.000232881000164
239	Q	L	0.000232527331852
239	Q	C	0.000232527331852
239	Q	D	0.000232527331852
239	Q	E	0.000232527331852
239	Q	F	0.000232527331852
239	Q	G	0.000232527331852
239	Q	I	0.000232527331852
239	Q	K	0.000232527331852
239	Q	S	0.000232527331852
239	Q	N	0.000232527331852
239	Q	R	0.000232527331852
239	Q	V	0.000232527331852
239	Q	W	0.000232527331852
239	Q	Y	0.000232527331852
239	Q	A	0.000232527331852
239	Q	T	0.000232527331852
239	Q	P	0.000232527331852
378	A	L	0.000192077950354
378	A	F	0.000192077950354
378	A	D	0.000192077950354
378	A	Y	0.000192077950354
378	A	W	0.000192077950354
378	A	R	0.000192077950354
378	A	Q	0.000192077950354
378	A	P	0.000192077950354
378	A	M	0.000192077950354
378	A	C	0.000192077950354
378	A	K	0.000192077950354
378	A	I	0.000192077950354
378	A	H	0.000192077950354
378	A	N	0.000192077950354
378	A	G	0.000192077950354
135	P	K	0.000188337555864
135	P	W	0.000188337555864
135	P	A	0.000188337555864
135	P	R	0.000188337555864
135	P	Q	0.000188337555864
135	P	Y	0.000188337555864
135	P	M	0.000188337555864
135	P	L	0.000188337555864
135	P	E	0.000188337555864
135	P	N	0.000188337555864
135	P	G	0.000188337555864
135	P	F	0.000188337555864
135	P	V	0.000188337555864
135	P	C	0.000188337555864
135	P	I	0.000188337555864
51	E	S	0.000185459581391
51	E	L	0.000185459581391
51	E	M	0.000185459581391
51	E	N	0.000185459581391
51	E	P	0.000185459581391
51	E	Q	0.000185459581391
51	E	R	0.000185459581391
51	E	V	0.000185459581391
51	E	W	0.000185459581391
51	E	H	0.000185459581391
51	E	F	0.000185459581391
51	E	Y	0.000185459581391
51	E	A	0.000185459581391
51	E	D	0.000185459581391
376	G	Y	0.000184554112788
376	G	W	0.000184554112788
376	G	T	0.000184554112788
376	G	R	0.000184554112788
376	G	F	0.000184554112788
376	G	H	0.000184554112788
376	G	I	0.000184554112788
376	G	Q	0.000184554112788
376	G	K	0.000184554112788
376	G	L	0.000184554112788
376	G	M	0.000184554112788
376	G	N	0.000184554112788
376	G	E	0.000184554112788
376	G	P	0.000184554112788
364	W	K	0.000177172290149
364	W	S	0.000177172290149
364	W	R	0.000177172290149
364	W	Q	0.000177172290149
364	W	V	0.000177172290149
364	W	P	0.000177172290149
364	W	N	0.000177172290149
364	W	M	0.000177172290149
364	W	G	0.000177172290149
364	W	A	0.000177172290149
364	W	I	0.000177172290149
364	W	L	0.000177172290149
364	W	T	0.000177172290149
364	W	Y	0.000177172290149
364	W	H	0.000177172290149
364	W	D	0.000177172290149
364	W	E	0.000177172290149
364	W	F	0.000177172290149
22	I	M	0.000173809041392
22	I	A	0.000173809041392
22	I	C	0.000173809041392
[truncated: 9,301 more rows]
