# Supplementary material for: Complete mapping of viral escape from neutralizing antibodies
Source: PLoS Pathog. 2017 Mar 13;13(3):e1006271. doi: 10.1371/journal.ppat.1006271 (PMC5363992; doi:10.1371/journal.ppat.1006271)
Supplement: S2 File — This ZIP archive contains the computer code to perform the data analysis described in this manuscript. The analysis is performed by the iPython notebook found in the ZIP archive. (ZIP) [file ppat.1006271.s008.zip › S2_File/differential_selections/L1_H17L19_c3_r1_vs_L1_mock_r1_sitediffsel.txt]

site	abs_diffsel	positive_diffsel	negative_diffsel
157	107.787251646	107.787251646	0.0
153	88.5069089492	86.8082254974	-1.69868345184
156	52.5402999484	52.5402999484	0.0
158	48.4724543176	48.3094202552	-0.163034062355
175	29.307994492	0.0	-29.307994492
154	28.8338500785	25.5704179502	-3.26343212828
136	24.7273909465	24.6531985272	-0.0741924193189
173	18.5183356618	8.24748717173	-10.27084849
390	18.3518964636	1.38895716973	-16.9629392939
518	18.1680835489	7.74629487215	-10.4217886767
244	17.1770178234	13.5029078147	-3.67411000868
497	16.1894530199	0.0	-16.1894530199
148	15.930603867	15.8553742095	-0.0752296575165
155	15.5735367462	13.4191969271	-2.15433981904
277	15.5479096136	5.53470226776	-10.0132073458
499	14.7615473333	6.81614419459	-7.94540313866
170	14.7124991624	1.77112531642	-12.941373846
146	14.6686484897	10.5271232007	-4.14152528904
150	14.5326541502	5.69053697447	-8.84211717569
2	14.1391529765	5.0192801661	-9.11987281042
232	13.9181773505	0.0	-13.9181773505
220	12.4915354431	2.65447070126	-9.83706474185
361	12.3564706433	11.9969321658	-0.35953847745
474	12.190378931	0.0	-12.190378931
286	11.7356659627	7.83167950783	-3.90398645486
159	11.2598169077	9.26723370528	-1.99258320245
415	11.0405105304	2.73161197453	-8.30889855592
274	11.0090281766	5.10970908063	-5.89931909593
221	10.4538293911	4.98801914057	-5.46581025054
176	10.3542778432	0.0	-10.3542778432
412	10.2878775229	7.17129732323	-3.11658019971
294	10.2337643141	6.03878847244	-4.19497584163
171	10.1184474169	6.431071896	-3.68737552091
211	10.0575681571	3.35314500575	-6.70442315137
510	10.0523624924	1.37955323006	-8.67280926232
289	9.89425515391	6.30407825013	-3.59017690378
299	9.81706266808	0.0	-9.81706266808
89	9.66813016131	0.0	-9.66813016131
231	9.36486807554	0.0	-9.36486807554
467	9.30155686932	3.11541030491	-6.18614656441
223	9.1440767032	0.0	-9.1440767032
235	9.1065458317	1.7934265543	-7.3131192774
210	8.79659461968	0.30570973953	-8.49088488015
507	8.74414991578	3.34194929591	-5.40220061987
404	8.70957047813	2.58800711749	-6.12156336064
213	8.54405776987	1.97402240338	-6.5700353665
139	8.48971500706	3.53141444816	-4.9583005589
169	8.44874837928	2.41500906302	-6.03373931626
86	8.42688365815	5.46131259036	-2.96557106779
229	8.3968991192	0.0	-8.3968991192
212	8.2082661453	1.7955761408	-6.4126900045
145	8.02812022273	2.12887103884	-5.89924918389
386	7.99948214771	2.11867039786	-5.88081174985
283	7.94480817383	3.40487914945	-4.53992902438
143	7.90560722779	4.16780730923	-3.73779991856
337	7.78635271931	0.0	-7.78635271931
90	7.72254991945	0.76208042183	-6.96046949762
209	7.67274066273	0.0	-7.67274066273
381	7.66930651013	4.91659725091	-2.75270925922
490	7.59004011369	0.709970396026	-6.88006971766
251	7.57946925266	3.21243299162	-4.36703626104
113	7.56804401906	0.0	-7.56804401906
303	7.5631424051	1.38521468515	-6.17792771995
414	7.52653126998	5.21809745941	-2.30843381057
237	7.42666186766	0.141122504434	-7.28553936323
370	7.30786198372	4.17304395875	-3.13481802497
71	7.27703590705	0.88940483032	-6.38763107673
526	7.19120365777	6.63195462825	-0.559249029521
238	7.17727860864	6.86005488397	-0.317223724665
104	7.06621261164	2.20861951522	-4.85759309642
177	7.02927373468	1.69161467825	-5.33765905642
468	7.019737322	3.07702144521	-3.94271587679
302	6.97457293304	4.93200267255	-2.04257026049
529	6.87431363988	4.5761479279	-2.29816571198
37	6.85846058465	0.0	-6.85846058465
236	6.82907095967	0.0	-6.82907095967
408	6.81546758906	2.19006487945	-4.62540270961
257	6.70287538016	0.0	-6.70287538016
561	6.59796680482	4.75548230335	-1.84248450147
476	6.5468090708	0.425555160498	-6.1212539103
184	6.5064380705	0.0	-6.5064380705
60	6.48061210207	3.45214847099	-3.02846363108
545	6.44821036924	0.0117686794348	-6.43644168981
524	6.42566937305	1.62331843502	-4.80235093803
188	6.40477933847	4.64807343601	-1.75670590246
182	6.38668518016	0.0919298252106	-6.29475535495
540	6.34344393069	1.60248917251	-4.74095475818
138	6.26950616681	2.40058092351	-3.86892524329
4	6.24144924093	0.00231077565875	-6.23913846527
268	6.20640678472	4.97101732254	-1.23538946219
506	5.98492116571	3.30130839342	-2.68361277229
339	5.93031315023	2.34237597714	-3.58793717309
180	5.92637734188	0.0	-5.92637734188
486	5.92237859404	3.45502316137	-2.46735543267
42	5.86748957306	4.01218993629	-1.85529963677
479	5.81424473804	2.9383292136	-2.87591552444
101	5.81012513026	0.412336901153	-5.3977882291
185	5.79425869203	0.0	-5.79425869203
165	5.74779466486	4.61854903719	-1.12924562767
276	5.67348315295	2.48205882825	-3.19142432469
144	5.60523667826	5.04668781835	-0.558548859916
240	5.58891049826	0.0291282626759	-5.55978223558
178	5.58608728982	0.0	-5.58608728982
99	5.57925219947	0.00485983765274	-5.57439236182
64	5.57659093923	3.46813803577	-2.10845290346
226	5.5679449042	0.0	-5.5679449042
91	5.56088793664	0.0	-5.56088793664
141	5.55939678639	2.76068712442	-2.79870966198
19	5.55031746434	1.93712044308	-3.61319702126
553	5.5154648324	2.55751999904	-2.95794483336
57	5.46301606931	2.37353007289	-3.08948599643
493	5.34414254304	0.0	-5.34414254304
234	5.32818198423	1.91803103734	-3.41015094689
230	5.30190842895	2.56645024811	-2.73545818083
318	5.25825043311	2.13994827079	-3.11830216232
512	5.22749806267	0.0	-5.22749806267
186	5.20394312694	0.0	-5.20394312694
504	5.12047360794	0.189188353011	-4.93128525493
87	5.07470314162	1.11038506661	-3.964318075
555	4.98157901148	0.0	-4.98157901148
306	4.90881942459	2.63923696212	-2.26958246247
102	4.88200653069	0.112699617157	-4.76930691353
115	4.84583596973	3.42075882728	-1.42507714245
47	4.82693618274	4.5715880108	-0.255348171946
278	4.81978981351	1.1923178801	-3.62747193341
75	4.79785642597	2.36380591303	-2.43405051294
536	4.71286925469	3.11682960444	-1.59603965026
227	4.67985156188	0.0	-4.67985156188
326	4.66874800888	0.0	-4.66874800888
218	4.58233482855	0.0	-4.58233482855
131	4.46318045375	3.25213457414	-1.21104587961
515	4.45306680552	0.0	-4.45306680552
272	4.44917907954	0.596893037197	-3.85228604234
558	4.43032898763	1.41387886125	-3.01645012638
525	4.42715884384	2.21753716467	-2.20962167917
543	4.3958421358	0.0	-4.3958421358
273	4.36244582365	1.4746498573	-2.88779596635
61	4.35020597406	3.12730458298	-1.22290139108
312	4.3433214526	0.0	-4.3433214526
179	4.31757436475	0.437067340857	-3.88050702389
410	4.30283719711	0.74420334919	-3.55863384792
11	4.27447636292	0.0	-4.27447636292
123	4.25438157601	0.296177304209	-3.9582042718
62	4.22724997825	0.0	-4.22724997825
456	4.21075214665	0.166568915494	-4.04418323115
202	4.20342203125	2.74657021595	-1.4568518153
128	4.17960250489	0.0	-4.17960250489
461	4.14363027187	2.46227919829	-1.68135107357
548	4.11137861929	3.87102659401	-0.240352025276
541	4.09290208997	0.984696711883	-3.10820537808
375	4.08868205576	3.8151892386	-0.273492817164
521	4.0424715434	0.181358589039	-3.86111295436
68	4.03212552987	0.0	-4.03212552987
119	4.02985222627	1.6681544293	-2.36169779697
228	3.99536105032	0.0	-3.99536105032
261	3.96779551014	0.520791595258	-3.44700391489
517	3.95683042816	0.437024498683	-3.51980592948
88	3.95163053371	0.872779622428	-3.07885091128
285	3.9240664624	0.0	-3.9240664624
205	3.85953957705	0.056266880905	-3.80327269614
523	3.85363703004	0.0	-3.85363703004
125	3.84784642031	2.07455648976	-1.77328993055
314	3.76753571814	0.892267393854	-2.87526832429
53	3.76122446295	0.0	-3.76122446295
550	3.74086204605	1.38101733545	-2.3598447106
172	3.73098393373	2.56225919531	-1.16872473842
254	3.71735191488	0.0	-3.71735191488
6	3.63298204367	2.18832834349	-1.44465370018
321	3.60926679674	0.0	-3.60926679674
92	3.51239119114	0.0	-3.51239119114
544	3.4925794629	2.5189630793	-0.973616383601
135	3.48216444665	2.09341473377	-1.38874971288
509	3.4721127961	0.0	-3.4721127961
216	3.46085363636	0.0	-3.46085363636
199	3.4362072602	0.0	-3.4362072602
378	3.41286750889	1.56310572847	-1.84976178041
100	3.41016400141	0.0741040454395	-3.33605995597
13	3.3893412616	0.586593560899	-2.80274770071
427	3.37752071793	1.7935766808	-1.58394403713
114	3.37502403933	2.62931543228	-0.745708607047
197	3.37127226713	2.23342190396	-1.13785036316
494	3.34058227902	2.43936815705	-0.901214121964
73	3.32897955551	2.16182078724	-1.16715876826
287	3.31956664951	0.0	-3.31956664951
485	3.31717282997	2.81437438506	-0.502798444911
16	3.28920958636	2.86231191866	-0.426897667698
65	3.24434711447	0.0	-3.24434711447
255	3.23227133766	0.105618413057	-3.1266529246
280	3.22639724728	2.4547958605	-0.771601386779
406	3.21403544918	0.0	-3.21403544918
206	3.1796174536	0.0	-3.1796174536
191	3.14930826132	0.0	-3.14930826132
397	3.13860438976	0.0163965585447	-3.12220783121
373	3.13329225972	2.8046826714	-0.32860958832
253	3.09431833945	0.232763331292	-2.86155500815
279	3.09147848106	0.855595977112	-2.23588250395
248	3.08869190003	1.46675455813	-1.6219373419
460	3.07368228593	0.0400802851305	-3.03360200079
501	3.06935154631	0.0	-3.06935154631
482	3.05603771033	1.99819986916	-1.05783784116
315	3.01837325149	0.0208209356505	-2.99755231584
407	3.01705205039	0.0	-3.01705205039
260	3.00518992981	0.636235823588	-2.36895410622
531	3.00175058836	0.683870677644	-2.31787991071
203	3.00114475992	2.57898125146	-0.422163508458
498	2.94219688284	1.72698155611	-1.21521532673
557	2.94088315915	0.0359205753363	-2.90496258381
126	2.89504790224	0.0	-2.89504790224
14	2.89364394294	0.00537175333928	-2.8882721896
488	2.87376054305	0.0	-2.87376054305
542	2.85000420622	0.618627513241	-2.23137669298
290	2.82923669845	0.311908725156	-2.5173279733
556	2.81462742045	0.454160869871	-2.36046655058
224	2.81241902433	0.690988090336	-2.12143093399
333	2.77491772881	2.77491772881	0.0
305	2.74487034203	0.124665610194	-2.62020473184
265	2.70447719481	0.00279473284024	-2.70168246197
219	2.68291204345	2.04355652218	-0.639355521272
292	2.61374274058	0.0	-2.61374274058
217	2.6109659897	2.35008682485	-0.26087916485
10	2.61074693575	0.0	-2.61074693575
513	2.60377848054	0.63178473815	-1.97199374239
380	2.59161101341	2.59161101341	0.0
505	2.59021536071	2.24655256646	-0.34366279425
84	2.58890666672	2.26410358125	-0.324803085466
7	2.53070757148	0.525587788666	-2.00511978281
551	2.51906436696	0.0567705777788	-2.46229378918
511	2.51814823996	0.415316117455	-2.10283212251
428	2.51383965356	1.40749344174	-1.10634621183
51	2.50878675299	1.55796640128	-0.950820351712
349	2.47705344714	1.13710797028	-1.33994547686
189	2.4747657114	0.0	-2.4747657114
31	2.47283201433	0.866294636711	-1.60653737762
562	2.47266596001	0.0	-2.47266596001
256	2.4664044218	0.0	-2.4664044218
470	2.46360996758	0.0	-2.46360996758
112	2.45715914215	0.0	-2.45715914215
225	2.44739573329	1.71826617748	-0.72912955581
164	2.43285152914	0.0	-2.43285152914
530	2.42702859233	0.0	-2.42702859233
201	2.42536063338	0.0231637806974	-2.40219685268
421	2.40396371535	0.0	-2.40396371535
445	2.38368453969	1.09820642666	-1.28547811304
368	2.37678328052	0.0	-2.37678328052
30	2.35966076064	1.85114531026	-0.508515450381
3	2.30849664195	0.00876515927997	-2.29973148267
405	2.29787597349	0.0	-2.29787597349
332	2.26462660432	1.66323558224	-0.601391022076
565	2.24724493878	0.0397646639079	-2.20748027487
463	2.24271917441	0.0	-2.24271917441
12	2.22320023298	1.07887506903	-1.14432516395
358	2.2175315755	0.244731455327	-1.97280012017
522	2.19937619442	0.089714144456	-2.10966204996
313	2.1978622385	1.3170435885	-0.880818650004
560	2.1912799714	1.76622242315	-0.425057548247
94	2.15434790825	0.798576833612	-1.35577107464
508	2.13171471486	0.198746913169	-1.93296780169
552	2.12763735731	1.11736901879	-1.01026833852
359	2.12633394052	2.12633394052	0.0
376	2.12088030497	1.07018340606	-1.0506968989
324	2.09700553134	1.95453527917	-0.142470252177
41	2.08623277448	1.82884976571	-0.257383008766
161	2.07967546899	1.14892695162	-0.930748517364
127	2.07443653952	0.0	-2.07443653952
267	2.06957022542	1.58349733886	-0.486072886557
168	2.06817895017	0.0	-2.06817895017
520	2.06598082107	0.0	-2.06598082107
372	2.0579241379	0.0	-2.0579241379
98	2.05208623853	0.862161191206	-1.18992504733
167	2.04620924152	0.0	-2.04620924152
214	2.03808938047	1.32815007193	-0.709939308544
366	2.02955116156	1.31702119241	-0.712529969147
111	2.01997066109	1.04262749584	-0.977343165251
356	2.00249787455	2.00249787455	0.0
270	2.00010351751	0.0855361109657	-1.91456740654
335	1.9906534079	1.28638350534	-0.704269902564
5	1.98927507615	0.0	-1.98927507615
374	1.96552092485	1.96552092485	0.0
103	1.9536077795	0.041824377001	-1.9117834025
519	1.95046576449	0.0	-1.95046576449
345	1.94131126669	0.0109954029306	-1.93031586376
443	1.94094670279	0.927977152622	-1.01296955017
401	1.93980973608	0.0	-1.93980973608
137	1.91694327379	0.126125840775	-1.79081743301
200	1.90416124729	0.374313677016	-1.52984757027
22	1.89519568087	1.36097463563	-0.534221045241
399	1.88584941445	1.05333224521	-0.832517169234
538	1.88371771921	0.0	-1.88371771921
514	1.88281411783	0.0	-1.88281411783
252	1.87292784806	0.0	-1.87292784806
527	1.86869454487	0.0	-1.86869454487
93	1.85559391241	0.0	-1.85559391241
409	1.84997344428	0.0	-1.84997344428
239	1.83467409114	1.49229439996	-0.342379691178
347	1.83430918044	0.536685104765	-1.29762407568
282	1.82690137173	0.0	-1.82690137173
298	1.82583437147	0.467312899516	-1.35852147195
369	1.81650348006	0.710551808161	-1.1059516719
554	1.8164737476	0.593689735056	-1.22278401254
430	1.80079593019	0.0	-1.80079593019
1	1.78780400693	0.0	-1.78780400693
334	1.77442633455	0.0	-1.77442633455
250	1.75891150304	0.0	-1.75891150304
516	1.75261638574	1.75261638574	0.0
9	1.7525805943	0.0	-1.7525805943
528	1.73694700478	0.0358241027301	-1.70112290205
484	1.7369253742	1.7369253742	0.0
340	1.73655489128	0.0	-1.73655489128
433	1.73574418759	0.0	-1.73574418759
503	1.72904608721	0.0109154246793	-1.71813066253
187	1.72624419578	0.286512239166	-1.43973195662
15	1.72493788485	0.0893888260912	-1.63554905876
323	1.72399087773	0.253194565592	-1.47079631214
350	1.71718428457	0.0	-1.71718428457
487	1.70959539635	1.01178317879	-0.697812217555
246	1.69121042228	0.826871213698	-0.864339208583
215	1.68800224193	0.0	-1.68800224193
38	1.66966085191	0.839981213892	-0.829679638015
194	1.65307563229	0.706084134037	-0.946991498252
48	1.64596861116	1.05185238556	-0.594116225601
308	1.61947090747	0.0	-1.61947090747
288	1.61019020007	0.0140056062482	-1.59618459383
46	1.60083395889	0.0	-1.60083395889
439	1.59545777179	0.0273399322572	-1.56811783953
351	1.58655606429	0.584483518289	-1.002072546
78	1.57341046457	0.0	-1.57341046457
535	1.55486644064	0.225841250901	-1.32902518974
422	1.54871619324	0.291545877467	-1.25717031577
301	1.50455143488	0.0479130529197	-1.45663838196
442	1.49631234608	0.0	-1.49631234608
402	1.4948495063	0.0	-1.4948495063
393	1.47593961903	0.754228386984	-0.721711232051
363	1.47282564612	0.792951956247	-0.679873689876
26	1.47257161405	0.0	-1.47257161405
532	1.45360913669	0.273131151814	-1.18047798488
343	1.43667440624	0.0	-1.43667440624
34	1.43217703759	0.57814873973	-0.854028297863
483	1.42465470562	0.0	-1.42465470562
563	1.42204948026	0.115306065838	-1.30674341442
357	1.41733954517	1.20382835669	-0.213511188472
52	1.41332397675	0.246593887282	-1.16673008947
195	1.40019791323	0.0107929905587	-1.38940492267
382	1.39979035823	0.172825537327	-1.22696482091
106	1.39570666104	0.189825522971	-1.20588113807
307	1.3951314995	0.0	-1.3951314995
502	1.39153810294	0.0	-1.39153810294
133	1.38726976105	1.00410688778	-0.383162873262
455	1.38319450731	0.0	-1.38319450731
549	1.36629212172	0.0	-1.36629212172
297	1.360632746	0.165626291249	-1.19500645475
400	1.35360256476	0.0	-1.35360256476
33	1.34785059642	0.50413752865	-0.843713067773
183	1.33752647318	0.00780056706055	-1.32972590612
56	1.33014591462	0.851583346307	-0.478562568312
105	1.3264942827	0.720729250436	-0.605765032261
403	1.31408418733	0.0	-1.31408418733
471	1.29697313163	0.0433845333612	-1.25358859827
258	1.29681506279	0.0	-1.29681506279
149	1.29669853843	0.888004783337	-0.408693755097
458	1.29230572934	1.29230572934	0.0
76	1.28838691372	1.04869728338	-0.239689630341
43	1.28821503347	0.532042101354	-0.756172932121
262	1.26880963776	0.609228168011	-0.659581469747
534	1.26583981712	0.605803247011	-0.660036570111
353	1.26386005515	0.537209354991	-0.72665070016
411	1.24469091466	0.128739881898	-1.11595103276
120	1.23984179619	0.360420167624	-0.879421628569
291	1.23577840276	0.817483306653	-0.418295096111
58	1.21794281987	0.0	-1.21794281987
481	1.21612260441	0.0	-1.21612260441
77	1.21314895494	1.21314895494	0.0
130	1.21093346914	0.61173064843	-0.599202820714
207	1.19047986008	0.0	-1.19047986008
118	1.18671459919	0.0	-1.18671459919
193	1.1800875365	1.0174302885	-0.162657248005
18	1.16500735971	0.71334502929	-0.451662330423
17	1.16053032399	0.827762791398	-0.332767532596
243	1.1487371223	0.085829491334	-1.06290763097
67	1.14747579999	0.046189500835	-1.10128629915
129	1.14687868306	0.0	-1.14687868306
304	1.13849226612	0.237834939837	-0.900657326278
389	1.13715002943	0.0	-1.13715002943
559	1.13338276359	0.633188557611	-0.500194205978
162	1.12663300126	0.0	-1.12663300126
311	1.11998968759	0.0	-1.11998968759
39	1.11892988968	0.0958502869883	-1.0230796027
420	1.10549183329	0.0862068065226	-1.01928502677
466	1.10376061837	0.339329093613	-0.764431524759
192	1.09829033137	0.0	-1.09829033137
109	1.09272630278	0.332613676806	-0.760112625973
477	1.08678451426	0.0	-1.08678451426
452	1.07035253764	0.474175387904	-0.596177149737
395	1.06931074358	0.0	-1.06931074358
222	1.06269131564	0.0	-1.06269131564
70	1.06040776864	0.0	-1.06040776864
564	1.05254748918	0.220267782351	-0.832279706827
338	1.05191976647	0.0	-1.05191976647
198	1.04637283797	0.441480470199	-0.604892367768
124	1.02996346406	0.0	-1.02996346406
453	1.01917732619	0.197101247602	-0.822076078592
44	1.01896532846	0.233995193752	-0.784970134709
344	1.00506383206	0.609307866249	-0.395755965816
360	0.998281116551	0.998281116551	0.0
331	0.986898245716	0.758994390778	-0.227903854938
85	0.984459251087	0.230799916854	-0.753659334233
432	0.984168806144	0.0	-0.984168806144
275	0.983645408614	0.483485657519	-0.500159751096
32	0.975216477689	0.69427470546	-0.28094177223
166	0.974508725606	0.63843442797	-0.336074297636
480	0.973514421596	0.973514421596	0.0
537	0.96764536533	0.0	-0.96764536533
96	0.962386860528	0.373482367455	-0.588904493073
392	0.953793836186	0.0	-0.953793836186
151	0.951945746839	0.0	-0.951945746839
271	0.939424704303	0.167804674443	-0.77162002986
36	0.930508239474	0.0	-0.930508239474
396	0.929681775154	0.0	-0.929681775154
446	0.928421477909	0.0	-0.928421477909
45	0.909421289115	0.0	-0.909421289115
35	0.908488265125	0.621319696031	-0.287168569094
269	0.891559361864	0.054148138185	-0.837411223679
495	0.88853831896	0.0	-0.88853831896
383	0.886853129023	0.0	-0.886853129023
462	0.875720260765	0.0	-0.875720260765
264	0.875377345383	0.0	-0.875377345383
132	0.875258754138	0.113690899453	-0.761567854685
296	0.868460440069	0.0629515641693	-0.8055088759
300	0.858061724651	0.0	-0.858061724651
293	0.852747060391	0.0	-0.852747060391
465	0.847805986526	0.0	-0.847805986526
97	0.843793647016	0.3657274807	-0.478066166316
438	0.842213074366	0.0	-0.842213074366
364	0.842050906852	0.842050906852	0.0
204	0.819513458641	0.0	-0.819513458641
28	0.81908823422	0.0	-0.81908823422
429	0.81728663979	0.7692994775	-0.0479871622905
181	0.816026851281	0.393970623222	-0.422056228059
377	0.815718870603	0.0	-0.815718870603
259	0.813797497585	0.272117889675	-0.541679607911
341	0.812689033365	0.501409287006	-0.31127974636
249	0.811018740164	0.0	-0.811018740164
459	0.806052561259	0.0	-0.806052561259
147	0.801936999106	0.659711149342	-0.142225849764
448	0.793191900778	0.221622974929	-0.571568925849
379	0.790184110671	0.0	-0.790184110671
242	0.786054589048	0.303614792702	-0.482439796346
21	0.780122661154	0.122994587921	-0.657128073233
8	0.777910090969	0.562696296742	-0.215213794227
322	0.77789979486	0.0	-0.77789979486
74	0.762928158783	0.0239927776566	-0.738935381126
117	0.744208936688	0.163924932353	-0.580284004335
457	0.740276026053	0.177591540163	-0.56268448589
309	0.724439801674	0.0195483772192	-0.704891424455
49	0.720335049248	0.0	-0.720335049248
80	0.719676428867	0.227344266861	-0.492332162006
464	0.716963533114	0.0	-0.716963533114
417	0.714549139409	0.0	-0.714549139409
152	0.70937125496	0.0816783195623	-0.627692935398
27	0.701728325818	0.0	-0.701728325818
394	0.698029802379	0.698029802379	0.0
263	0.697491333681	0.101491971815	-0.595999361866
140	0.686358959109	0.686358959109	0.0
475	0.681340507638	0.0	-0.681340507638
450	0.680034083564	0.0	-0.680034083564
40	0.676403719935	0.396328212196	-0.280075507739
108	0.65970211317	0.426393008675	-0.233309104494
413	0.65520901458	0.373572581228	-0.281636433352
473	0.64212135334	0.329243115547	-0.312878237793
72	0.630381467392	0.287208524266	-0.343172943126
20	0.624960015676	0.00493972190307	-0.620020293773
419	0.62397705848	0.62397705848	0.0
55	0.620277789915	0.0	-0.620277789915
134	0.607822247384	0.0	-0.607822247384
492	0.605338565704	0.109490980216	-0.495847585487
50	0.583713716594	0.0785954022005	-0.505118314394
362	0.569673582806	0.0	-0.569673582806
533	0.56600483093	0.375797836856	-0.190206994074
398	0.557219979027	0.0	-0.557219979027
59	0.55684872052	0.349039598106	-0.207809122413
496	0.552044492274	0.0	-0.552044492274
424	0.550685241007	0.0	-0.550685241007
330	0.547477196326	0.529641636528	-0.0178355597975
107	0.542659993237	0.258673723444	-0.283986269793
423	0.537589157383	0.0	-0.537589157383
317	0.516391274563	0.516391274563	0.0
122	0.515233523494	0.0	-0.515233523494
500	0.488024549058	0.0	-0.488024549058
319	0.487476166492	0.0	-0.487476166492
449	0.479589001204	0.3059216794	-0.173667321803
348	0.473854027019	0.0	-0.473854027019
54	0.471181837211	0.169372411864	-0.301809425346
23	0.460197680584	0.359591336332	-0.100606344252
320	0.459995718941	0.0	-0.459995718941
163	0.459210268434	0.0	-0.459210268434
444	0.458099450507	0.0	-0.458099450507
121	0.450316640571	0.0	-0.450316640571
110	0.431988165264	0.0418460196312	-0.390142145633
190	0.422160632331	0.0	-0.422160632331
440	0.419183475796	0.183836009327	-0.235347466469
310	0.415923640418	0.097140799409	-0.318782841009
354	0.414473627441	0.0	-0.414473627441
196	0.411775608343	0.0322039683152	-0.379571640028
491	0.394169004221	0.305947742544	-0.0882212616771
426	0.375105670985	0.113974590256	-0.261131080729
160	0.371808182078	0.215253666072	-0.156554516006
342	0.369345070456	0.369345070456	0.0
325	0.367976094634	0.367976094634	0.0
355	0.353273927473	0.353273927473	0.0
431	0.352940958737	0.156541916349	-0.196399042387
241	0.337830769761	0.102229319633	-0.235601450128
346	0.336574717413	0.107735188505	-0.228839528908
547	0.334556568061	0.0	-0.334556568061
327	0.326370892289	0.130290548479	-0.19608034381
208	0.324392482906	0.324392482906	0.0
418	0.31148994579	0.0	-0.31148994579
82	0.310598674914	0.282392185623	-0.0282064892906
63	0.308569699044	0.186500038943	-0.122069660102
489	0.298917114284	0.203328672272	-0.0955884420117
245	0.280245119127	0.0	-0.280245119127
436	0.278025638143	0.0	-0.278025638143
447	0.270464103143	0.0	-0.270464103143
281	0.262358923358	0.0	-0.262358923358
384	0.249087002647	0.0	-0.249087002647
425	0.24779889602	0.0	-0.24779889602
79	0.23824947035	0.183787284582	-0.0544621857681
329	0.236769974583	0.177645169625	-0.0591248049582
266	0.224453454347	0.0	-0.224453454347
81	0.222839383639	0.0	-0.222839383639
116	0.217724183525	0.161697028704	-0.0560271548204
441	0.212516436938	0.0	-0.212516436938
437	0.201322181824	0.201322181824	0.0
284	0.195548583275	0.195548583275	0.0
66	0.194524660326	0.187139159147	-0.00738550117933
24	0.189061115186	0.0	-0.189061115186
83	0.170996348724	0.0	-0.170996348724
434	0.159848612821	0.0	-0.159848612821
385	0.151103303242	0.0	-0.151103303242
391	0.149468778587	0.0	-0.149468778587
367	0.139996221299	0.0	-0.139996221299
336	0.12535485382	0.0	-0.12535485382
469	0.123033250767	0.0	-0.123033250767
387	0.119830363272	0.0	-0.119830363272
546	0.118626993885	0.0	-0.118626993885
25	0.117721070784	0.117721070784	0.0
454	0.114934034076	0.0	-0.114934034076
365	0.113150914176	0.0	-0.113150914176
539	0.1037130016	0.1037130016	0.0
174	0.101029646519	0.0186881235184	-0.0823415230006
69	0.0964075982509	0.0	-0.0964075982509
478	0.0950594235211	0.0	-0.0950594235211
416	0.0680292631061	0.0	-0.0680292631061
472	0.0635339697048	0.0	-0.0635339697048
388	0.041061387609	0.0	-0.041061387609
295	0.0378002725438	0.0378002725438	0.0
142	0.032146927161	0.032146927161	0.0
316	0.0153115847281	0.0153115847281	0.0
435	6.08651035725e-15	6.08651035725e-15	0.0
95	6.08651035725e-15	6.08651035725e-15	0.0
451	3.04325517862e-15	0.0	-3.04325517862e-15
29	3.04325517862e-15	0.0	-3.04325517862e-15
328	3.04325517862e-15	0.0	-3.04325517862e-15
233	0.0	0.0	0.0
247	0.0	0.0	0.0
371	0.0	0.0	0.0
352	0.0	0.0	0.0
566	NaN	NaN	NaN
