# Supplementary material for: Complete mapping of viral escape from neutralizing antibodies
Source: PLoS Pathog. 2017 Mar 13;13(3):e1006271. doi: 10.1371/journal.ppat.1006271 (PMC5363992; doi:10.1371/journal.ppat.1006271)
Supplement: S2 File — This ZIP archive contains the computer code to perform the data analysis described in this manuscript. The analysis is performed by the iPython notebook found in the ZIP archive. (ZIP) [file ppat.1006271.s008.zip › S2_File/differential_selections/L1_H17L19_c3_r2_vs_L1_mock_r2_mutdiffsel.txt]

site	wt	mut	diffsel
157	K	D	8.09211173326
156	G	S	8.0863256915
146	N	D	7.97009450918
153	S	I	7.75435337399
153	S	F	7.65130164269
157	K	S	7.63756361697
157	K	F	7.58657075548
153	S	Q	7.53318158655
157	K	L	7.4793990257
157	K	I	7.43244003214
158	S	P	7.342329077
157	K	A	7.33145239619
414	N	S	7.26477012243
157	K	T	7.17462960827
153	S	W	7.02484833623
157	K	V	6.95769819829
156	G	N	6.95259215285
148	V	S	6.92937707769
153	S	K	6.89265541982
157	K	E	6.8518708874
154	H	D	6.79803299034
238	D	E	6.77029371971
157	K	Q	6.6985234984
153	S	Y	6.69235538986
157	K	R	6.57054397065
153	S	G	6.53355510853
153	S	L	6.46796391492
154	H	E	6.41137467589
156	G	H	6.39752393248
153	S	A	6.37147085867
153	S	P	6.32485888703
153	S	R	6.28136293538
157	K	Y	6.25666059518
47	V	I	6.1021296094
158	S	L	6.09653765014
153	S	V	6.06256868643
158	S	H	6.04356706079
157	K	G	5.98102253563
148	V	T	5.88207870696
526	V	L	5.87962117682
157	K	N	5.84771287113
153	S	M	5.82180350355
518	G	A	5.74616913218
157	K	M	5.68759489126
381	Q	K	5.67467244239
156	G	A	5.59487229424
188	E	Q	5.49081554052
136	K	D	5.46487370102
361	I	K	5.37496730396
486	K	E	5.34973149179
289	H	T	5.31721064135
286	A	K	5.27696389995
171	G	R	5.26893788511
156	G	Q	5.25736942132
157	K	H	5.25238566556
244	N	F	5.23684291699
165	L	V	5.22833704747
221	N	Y	4.92781614093
159	S	E	4.88734826843
158	S	M	4.83989456553
277	F	H	4.82604059421
103	E	Q	4.56847176547
158	S	A	4.56739122251
499	T	F	4.52408470438
302	I	L	4.49643740466
294	K	T	4.42995000048
561	C	F	4.42277299476
268	W	H	4.3324977492
103	E	K	4.27279418956
139	S	T	4.26990143101
507	E	D	4.26714532327
125	V	T	4.25995549618
279	S	P	4.19536091889
153	S	T	4.18617509442
158	S	N	4.15225145725
239	Q	M	4.09940767761
361	I	W	4.0813702178
146	N	T	4.03973811377
156	G	R	3.99555980446
86	S	H	3.96682617856
153	S	N	3.86565298051
299	Q	T	3.83521902188
155	R	D	3.79290354574
367	Y	H	3.79283984953
286	A	V	3.73756065195
156	G	E	3.70680005856
340	I	Q	3.70288124185
60	K	R	3.669556317
64	I	V	3.66834743492
111	D	E	3.66445260164
156	G	K	3.62422164111
158	S	R	3.5686433466
141	P	S	3.47068487941
143	H	L	3.42922813786
154	H	S	3.39372149623
116	E	G	3.38836818105
276	G	S	3.33807816045
158	S	G	3.3380263758
153	S	H	3.31204828955
154	H	L	3.24009059131
154	H	Q	3.20786026045
499	T	A	3.19338704143
154	H	T	3.15859192499
68	Q	S	3.08541575639
201	S	R	3.07022756543
370	Q	L	3.05224505991
130	R	K	3.03563579127
286	A	I	3.02183572775
136	K	A	3.00694281995
310	N	S	2.9978908296
314	V	F	2.99456390051
220	S	A	2.96053250772
107	C	R	2.88784998094
159	S	D	2.86936963301
361	I	T	2.85391805142
173	S	H	2.8523643894
387	A	S	2.81943939993
374	G	E	2.78535437699
155	R	K	2.77424959149
313	P	H	2.74341645949
137	E	V	2.72818946667
22	I	M	2.72627946686
200	S	N	2.72160496269
229	E	T	2.63598908486
506	S	K	2.62636837621
156	G	L	2.61867276379
474	K	I	2.61705534401
75	T	I	2.55679929743
112	L	T	2.55450199234
158	S	T	2.53441898004
525	G	H	2.52573236143
524	M	V	2.49843091156
227	T	R	2.44456865212
148	V	I	2.43936561222
156	G	D	2.41721373681
218	A	L	2.41205250255
2	K	R	2.37245325825
55	N	D	2.36575690569
136	K	V	2.35545079613
60	K	A	2.34518587557
318	E	L	2.32226496728
60	K	T	2.3035124676
349	I	S	2.26194240353
383	S	A	2.25536043544
230	I	V	2.25001834102
8	L	C	2.22736691764
396	N	Y	2.21400199631
155	R	A	2.20806867883
136	K	F	2.18093419268
277	F	I	2.18047938093
336	N	Q	2.12866036271
336	N	D	2.12368123891
377	Y	H	2.12282480171
220	S	P	2.10839640981
412	E	D	2.05848036756
280	G	D	2.0572077565
448	E	K	2.03019943872
154	H	K	2.02051705234
99	T	R	2.01401334988
339	S	A	2.00282831433
158	S	E	2.00080344415
105	G	V	1.95448586511
80	G	E	1.93086977964
361	I	V	1.91681757389
314	V	H	1.89386218569
136	K	S	1.88169041148
202	D	T	1.88153217694
154	H	G	1.86417896271
165	L	F	1.86344199088
132	E	V	1.85991419009
155	R	W	1.85433451427
211	G	F	1.8433903835
253	G	R	1.84033761795
30	T	A	1.80929666109
136	K	W	1.80823753566
72	C	Y	1.80238244003
84	C	Y	1.74285444088
136	K	T	1.71384799558
135	P	H	1.71254619976
150	V	R	1.7113905428
106	A	T	1.70564035657
172	D	N	1.70094332557
304	S	R	1.69062648731
136	K	I	1.68861623144
102	S	Y	1.6297428852
359	G	V	1.61085438017
82	P	S	1.59483145803
465	V	A	1.5874411576
556	N	K	1.55070409299
318	E	S	1.54453409623
275	R	I	1.54099667412
542	L	A	1.53985600989
548	A	S	1.53449480931
85	D	E	1.52532014372
550	S	I	1.52209506528
155	R	E	1.51666402339
90	A	V	1.50617919629
180	S	K	1.4799061915
356	G	V	1.47811407871
561	C	Y	1.4634764637
243	M	T	1.44817495239
351	G	C	1.44231200029
53	S	I	1.43883775499
415	N	C	1.42034754991
364	W	C	1.40380343399
251	E	P	1.39099136753
357	W	C	1.37798295017
230	I	M	1.31944675163
443	V	I	1.31531824119
304	S	N	1.31260601124
529	I	S	1.30757406203
296	Q	R	1.30585547732
244	N	R	1.29128299364
238	D	N	1.28264459025
172	D	Y	1.25591170817
156	G	V	1.24266305073
138	S	L	1.22652800797
258	F	L	1.20598772102
57	K	F	1.19606083634
155	R	Q	1.19454942058
455	D	N	1.1918495294
106	A	S	1.18930764265
464	K	R	1.18458862797
556	N	D	1.17505495132
554	C	L	1.16905481954
76	G	V	1.16889351245
133	I	V	1.15148992459
94	S	F	1.15036504693
362	D	Y	1.13136358939
261	T	N	1.11765910899
120	E	D	1.11542502694
140	W	C	1.11286904816
137	E	S	1.10148816596
278	E	D	1.09731921561
47	V	F	1.08944463467
366	G	V	1.07850605456
262	G	V	1.0766176249
542	L	P	1.04163921916
283	T	I	1.03754952817
155	R	L	1.02866813789
409	V	L	1.02776338145
420	M	I	1.0111723798
326	T	A	1.01114463676
560	Q	H	1.00401589802
494	S	N	1.00327028609
498	G	V	0.949411212751
148	V	L	0.948234255885
279	S	Y	0.941772873359
531	A	S	0.932460546633
224	R	L	0.929781360119
77	W	C	0.918508006096
211	G	V	0.912119917503
479	G	E	0.911242928184
197	H	Y	0.910988477965
162	R	S	0.903460470077
56	G	E	0.899868736901
72	C	F	0.895742562469
427	V	S	0.887010032147
548	A	P	0.882277320915
329	R	S	0.863121210285
392	T	K	0.857842828336
155	R	S	0.854095134148
323	V	F	0.843898804903
89	P	G	0.840810778301
156	G	T	0.836373276107
300	G	R	0.835956037817
559	L	F	0.834934813842
347	G	V	0.83475107124
351	G	V	0.83366837045
136	K	G	0.831477669529
380	D	Y	0.827868855935
227	T	L	0.81889451404
284	S	P	0.815135368001
164	L	F	0.814410590809
153	S	C	0.809625581106
363	G	V	0.791200086065
271	F	L	0.782521218376
301	A	S	0.779343472513
154	H	Y	0.778465563196
376	G	D	0.778224031028
376	G	V	0.774974653802
386	N	T	0.765655741697
266	A	S	0.762224918664
463	E	G	0.738718045072
331	V	S	0.726562954962
23	G	C	0.723103554523
242	R	S	0.71267551319
8	L	M	0.7120009612
344	G	V	0.701730066624
243	M	V	0.694409602587
159	S	I	0.692458802853
162	R	C	0.692095513267
452	D	Y	0.690892344941
106	A	V	0.684935575127
347	G	E	0.684666448384
125	V	L	0.680028221088
410	G	V	0.679678289054
465	V	L	0.676987418781
172	D	A	0.676893885982
291	C	F	0.676370476954
137	E	K	0.668180997539
190	L	I	0.665192571331
563	I	M	0.663912885401
136	K	L	0.657887578578
159	S	R	0.65121584589
419	R	S	0.650468304379
538	S	I	0.649970057343
18	D	Y	0.649654510978
169	K	E	0.645999298445
455	D	G	0.623221489132
121	Q	K	0.62320627077
435	W	C	0.61646030143
494	S	R	0.604198069589
30	T	N	0.600863775317
196	H	R	0.597040760943
144	T	K	0.594782640915
52	D	G	0.584638574844
370	Q	H	0.584497642028
315	T	K	0.583567056034
38	E	G	0.583014743834
147	G	V	0.580870834584
189	V	F	0.577954183577
403	N	K	0.572611770686
63	G	V	0.56998746116
138	S	I	0.567539793628
16	D	G	0.554986196856
510	K	R	0.544851918143
279	S	F	0.544250650922
183	N	D	0.540356720707
119	R	M	0.535733761241
57	K	E	0.535449193716
154	H	F	0.532788996913
432	L	M	0.529614541178
63	G	E	0.529024857811
17	A	S	0.526461581984
143	H	N	0.522938723616
109	P	S	0.520064302851
539	S	L	0.518348872005
541	V	L	0.516981794333
93	W	C	0.515611597073
176	K	N	0.514196463038
307	P	L	0.513600247434
6	L	M	0.509196655551
418	K	L	0.507111955162
268	W	C	0.504587243415
215	V	F	0.49907222074
336	N	K	0.496928016106
169	K	N	0.494566503762
280	G	V	0.493988532865
77	W	L	0.493905283514
213	A	S	0.492985071624
158	S	I	0.489076234085
145	F	L	0.488129730647
152	C	F	0.488078159346
339	S	F	0.487066675506
473	A	D	0.48626081308
238	D	Y	0.485698437216
23	G	V	0.484648868263
123	S	I	0.478057092118
467	S	I	0.473843730253
153	S	D	0.473787508951
385	Q	R	0.470666879517
331	V	F	0.47005799634
158	S	K	0.469160131204
38	E	D	0.463468848213
122	L	S	0.459698351404
441	L	F	0.457634564743
374	G	V	0.456535374713
537	A	D	0.453545836279
155	R	G	0.451823664414
333	G	R	0.45065694553
273	L	P	0.447253490032
20	I	V	0.447104397696
156	G	P	0.444907880891
202	D	Y	0.443378086696
256	I	L	0.439558194279
291	C	R	0.436497293546
362	D	G	0.435656724535
561	C	S	0.428110657605
237	R	I	0.426422790026
264	L	V	0.422774021219
200	S	I	0.422622923147
388	I	T	0.41964387811
525	G	R	0.419607766384
496	R	I	0.419440561745
387	A	D	0.419237335167
560	Q	K	0.41680095164
194	G	V	0.41623588198
318	E	D	0.416173032558
85	D	G	0.411750135341
51	E	G	0.411230371475
156	G	Y	0.408346415989
94	S	Y	0.406652634126
194	G	C	0.403134194262
155	R	M	0.40128375603
436	T	A	0.398388809632
158	S	V	0.39712024594
160	F	C	0.396877863629
556	N	S	0.396690495517
554	C	F	0.39488307604
211	G	R	0.391917565669
154	H	R	0.391866907107
437	Y	H	0.391315592477
504	K	I	0.38940493808
533	Y	C	0.384918972945
130	R	G	0.383303957584
534	S	T	0.381792562409
35	T	I	0.380410524658
26	A	V	0.377183906636
351	G	S	0.376368137131
423	L	V	0.37422801262
304	S	I	0.373032022974
295	C	F	0.370211492908
300	G	V	0.368337504542
405	Q	K	0.367826838965
259	E	D	0.367666520172
157	K	C	0.364022154099
157	K	W	0.364022154099
157	K	P	0.364022154099
402	M	V	0.363937072854
238	D	S	0.362418354518
514	E	K	0.354889686224
197	H	N	0.353754513816
34	D	E	0.349252653562
152	C	S	0.348724807582
19	T	S	0.346124290477
418	K	E	0.343619776379
309	Q	H	0.340811311711
85	D	N	0.339780244858
260	A	T	0.339719795388
449	R	K	0.339342554224
439	A	S	0.337634016354
428	D	L	0.335306815355
457	N	K	0.33363832735
35	T	A	0.332971003188
276	G	V	0.33255757026
232	A	V	0.332303339318
52	D	Y	0.331702874099
156	G	M	0.326982795383
156	G	I	0.326982795383
156	G	F	0.326982795383
156	G	C	0.326982795383
156	G	W	0.326982795383
194	G	S	0.324739927511
137	E	G	0.324098937646
395	V	L	0.321960346834
49	L	P	0.320957912208
136	K	H	0.316484561564
260	A	S	0.311630175537
389	N	H	0.30824863961
217	V	L	0.306692085937
328	L	S	0.302971240035
324	R	M	0.302245902658
136	K	R	0.301938483465
245	Y	H	0.294057109512
110	G	E	0.290573615833
235	K	E	0.288998289002
75	T	N	0.288202136486
196	H	Y	0.287208380662
20	I	K	0.286557844932
197	H	Q	0.284045051603
528	Q	H	0.282512833202
103	E	V	0.280892419988
20	I	M	0.27964328889
262	G	C	0.279448941464
494	S	I	0.274750743851
17	A	E	0.274368867339
205	Q	H	0.27322476453
64	I	L	0.270133192805
18	D	N	0.268413335331
313	P	T	0.267156328978
200	S	K	0.264704426696
166	W	C	0.260414477565
198	P	L	0.260383756364
440	E	K	0.260006070804
548	A	G	0.255600761946
564	C	F	0.254914559122
57	K	Q	0.254114874234
150	V	F	0.253845448993
146	N	I	0.253842580038
146	N	H	0.253842580038
146	N	M	0.253842580038
146	N	F	0.253842580038
146	N	Y	0.253842580038
146	N	W	0.253842580038
146	N	S	0.253842580038
146	N	P	0.253842580038
146	N	L	0.253842580038
146	N	C	0.253842580038
21	C	S	0.253640278801
427	V	K	0.252953996249
1	M	R	0.252694129953
297	T	K	0.252285735262
50	L	I	0.250598839036
357	W	L	0.25038144647
119	R	S	0.248463739856
123	S	T	0.246676771233
212	N	K	0.245897924992
558	S	F	0.242789438052
554	C	Y	0.242666976123
250	L	P	0.241164607997
256	I	T	0.24077499243
239	Q	K	0.240083316488
487	C	S	0.237637488776
291	C	S	0.234759857451
107	C	G	0.23393675979
560	Q	L	0.231322020299
394	K	M	0.230807587783
399	I	T	0.230526786527
418	K	N	0.228476364156
356	G	E	0.227819221616
470	K	M	0.227699437197
272	A	T	0.22752530154
270	A	S	0.227182956884
564	C	S	0.225324973763
71	K	Q	0.224451189928
552	W	C	0.224102502087
238	D	G	0.223023245608
422	N	I	0.221793212661
547	G	V	0.221247839718
320	P	T	0.221024775568
306	L	I	0.219678120058
146	N	R	0.218844242323
485	H	R	0.215262650911
90	A	S	0.214301519514
531	A	E	0.214156459366
540	L	P	0.213608431503
511	L	F	0.212399156976
480	C	F	0.209642207363
535	T	N	0.206966647821
183	N	K	0.206831642934
224	R	M	0.205694973199
32	T	I	0.205477984748
345	L	R	0.203717010884
110	G	V	0.202617824765
338	P	L	0.202182237756
515	K	N	0.201685898975
387	A	T	0.201057614372
538	S	T	0.199674355024
525	G	W	0.199341439609
333	G	V	0.196210120343
521	L	S	0.195887985661
117	E	K	0.194724895939
379	A	S	0.19417858027
84	C	W	0.194103646418
544	V	F	0.193588294017
24	Y	C	0.192467798293
14	A	V	0.192383075296
152	C	R	0.192294656264
61	L	S	0.192257042091
537	A	S	0.191483874168
49	L	M	0.191186469268
131	F	V	0.190641645733
454	H	Y	0.190549772084
15	T	K	0.189888417708
27	N	D	0.189541051481
418	K	T	0.185060018351
448	E	A	0.184571320961
562	R	K	0.184424185905
536	V	L	0.183662905027
259	E	K	0.183221994647
29	S	L	0.183090570162
195	V	D	0.182619345887
429	D	G	0.182018618729
547	G	E	0.181320929698
371	N	I	0.1793517586
38	E	V	0.178349020289
430	G	R	0.175992020751
241	G	R	0.175838327916
43	V	L	0.175716156391
111	D	G	0.175429984984
17	A	T	0.17511217709
428	D	N	0.174184845535
194	G	D	0.173862331225
533	Y	D	0.173183995463
161	Y	H	0.170718590919
429	D	M	0.16906343268
172	D	G	0.166978270647
92	S	L	0.166360675448
532	I	T	0.165939553179
317	G	V	0.164984550397
564	C	Y	0.164824510552
325	S	I	0.163850297255
439	A	E	0.162790786534
55	N	K	0.161964379739
106	A	G	0.160344429147
546	L	R	0.160232399287
83	E	K	0.1592868367
298	P	S	0.159284612586
93	W	R	0.158780452988
494	S	G	0.158361183203
28	N	S	0.156738404007
272	A	G	0.156299310478
292	N	T	0.154017957386
330	M	V	0.151143906928
197	H	D	0.149280628538
241	G	V	0.148324922917
43	V	A	0.148147488015
259	E	A	0.146518628586
46	S	F	0.145581904152
446	E	D	0.144770797179
86	S	A	0.144440134136
452	D	G	0.144297440244
99	T	P	0.143736394112
469	L	F	0.142694974685
150	V	E	0.141999281798
535	T	I	0.141163892889
418	K	A	0.140296456785
449	R	T	0.139761595108
525	G	E	0.139216996856
474	K	G	0.13828097539
19	T	I	0.137700050984
553	M	I	0.136411374777
13	V	L	0.135716404454
519	V	M	0.134732511926
467	S	R	0.132194598576
77	W	R	0.132000233089
368	H	N	0.130990165478
432	L	W	0.130152995309
107	C	F	0.124955445922
5	L	V	0.121428462047
234	P	S	0.115761623906
298	P	H	0.115396803539
493	E	K	0.114902919407
488	D	H	0.113594177805
473	A	V	0.112511865436
359	G	E	0.11216823896
173	S	P	0.110094838658
324	R	S	0.109477545273
311	I	L	0.109410504653
45	H	R	0.107209445386
319	C	F	0.104541065707
154	H	P	0.103854333402
154	H	V	0.103854333402
269	Y	F	0.10375517127
481	F	S	0.103572093398
494	S	T	0.103180591419
253	G	V	0.102245985056
501	D	H	0.102065494391
565	I	T	0.101907892404
523	S	L	0.101329568007
16	D	H	0.100541833816
533	Y	S	0.100087395544
151	S	P	0.0995022018033
32	T	A	0.0994845889928
345	L	S	0.0992998135268
470	K	Q	0.098944476531
424	N	S	0.0977639270799
206	S	I	0.0940711536891
461	L	F	0.0937326652881
218	A	G	0.0935732470914
439	A	I	0.0926563096387
98	E	G	0.091466837729
201	S	C	0.0902537606763
224	R	S	0.0875895142747
65	A	D	0.0873737279972
503	P	T	0.086601045728
428	D	M	0.0859819373059
481	F	Y	0.0852780525347
90	A	T	0.0831264829333
429	D	Y	0.0827276155059
532	I	F	0.0826689939971
532	I	M	0.0826689939971
37	L	I	0.0823231671347
221	N	D	0.0820479983924
81	N	D	0.0807201550284
479	G	V	0.080681193839
406	F	S	0.0804404659401
154	H	I	0.0803322600503
161	Y	C	0.0799278692985
489	N	S	0.0798623952623
341	Q	H	0.0776037673015
199	S	A	0.0770923496335
413	F	S	0.0732776487464
240	H	N	0.0726368443443
411	K	R	0.071625044126
267	P	Q	0.07137674056
52	D	E	0.0712190657902
118	L	M	0.0707228553207
99	T	I	0.070392065679
286	A	S	0.0699365657287
480	C	G	0.0697653501509
282	I	T	0.0681919926143
104	N	D	0.0672577705862
491	C	R	0.0668563108868
555	S	Y	0.066565098727
158	S	Y	0.0664956072577
158	S	F	0.0664956072577
158	S	C	0.0664956072577
158	S	W	0.0664956072577
158	S	D	0.0664956072577
260	A	E	0.0658138921167
312	H	R	0.0642729430941
25	H	N	0.0633126012313
105	G	R	0.0628397007764
40	N	Y	0.0617693597044
516	I	K	0.0607859680736
563	I	K	0.060173800323
238	D	P	0.0593579229505
238	D	W	0.0593579229505
238	D	C	0.0593579229505
238	D	A	0.0593579229505
238	D	H	0.0593579229505
238	D	R	0.0593579229505
238	D	Q	0.0593579229505
238	D	F	0.0593579229505
238	D	V	0.0593579229505
238	D	I	0.0593579229505
238	D	L	0.0593579229505
238	D	M	0.0593579229505
238	D	K	0.0593579229505
238	D	T	0.0593579229505
281	I	N	0.0591680506139
148	V	K	0.0588507708157
148	V	F	0.0588507708157
148	V	R	0.0588507708157
148	V	Y	0.0588507708157
148	V	Q	0.0588507708157
148	V	P	0.0588507708157
148	V	N	0.0588507708157
148	V	W	0.0588507708157
148	V	H	0.0588507708157
148	V	G	0.0588507708157
148	V	C	0.0588507708157
148	V	E	0.0588507708157
148	V	D	0.0588507708157
490	E	Q	0.0585581075505
415	N	D	0.0570533170002
26	A	S	0.0569050279544
421	E	K	0.0561748949983
204	Q	K	0.0560909946315
378	A	E	0.0553491402504
112	L	H	0.0547142844873
391	I	T	0.0543002336198
263	N	I	0.0541722213613
12	F	Y	0.0533822929345
206	S	C	0.052947571048
491	C	Y	0.0528389358802
460	N	Y	0.0527194167344
496	R	T	0.0522917808474
373	Q	E	0.0517188128108
6	L	P	0.0516642899531
446	E	A	0.0515397098014
535	T	P	0.0513740231624
200	S	C	0.0512950485167
409	V	M	0.051104762626
529	I	F	0.0500796558904
532	I	S	0.0498572734808
361	I	G	0.0482109642751
361	I	M	0.0482109642751
361	I	H	0.0482109642751
361	I	E	0.0482109642751
361	I	D	0.0482109642751
361	I	N	0.0482109642751
361	I	C	0.0482109642751
361	I	Y	0.0482109642751
361	I	P	0.0482109642751
361	I	Q	0.0482109642751
361	I	R	0.0482109642751
361	I	A	0.0482109642751
361	I	S	0.0482109642751
361	I	L	0.0482109642751
420	M	L	0.0475612548301
367	Y	N	0.0469289514048
41	V	E	0.0468503553153
67	L	I	0.0461636768201
454	H	L	0.0449580659493
397	S	Y	0.043803400253
429	D	H	0.0435357192779
283	T	A	0.0433147804129
144	T	S	0.0426922848608
46	S	Y	0.0415666086077
211	G	K	0.0391785359574
434	I	T	0.0387957488383
180	S	Y	0.038657596539
376	G	C	0.0379368129326
487	C	R	0.0378026802123
48	N	D	0.0378004880045
547	G	R	0.0377681653012
352	F	L	0.0367032701217
311	I	T	0.0355610533248
548	A	E	0.0337231909437
443	V	A	0.0335277342853
303	N	S	0.0333272698652
132	E	D	0.0331861247075
361	I	F	0.032478118232
554	C	R	0.0295938961394
83	E	G	0.0284728299131
45	H	Y	0.0278827190307
270	A	V	0.0276605987122
7	V	I	0.0274973865231
33	V	F	0.0265703276148
550	S	N	0.0260906480719
526	V	S	0.0257918134796
526	V	H	0.0257918134796
526	V	A	0.0257918134796
526	V	W	0.0257918134796
526	V	T	0.0257918134796
526	V	R	0.0257918134796
526	V	N	0.0257918134796
526	V	K	0.0257918134796
526	V	G	0.0257918134796
526	V	E	0.0257918134796
526	V	C	0.0257918134796
526	V	Q	0.0257918134796
526	V	D	0.0257918134796
526	V	I	0.0257918134796
331	V	A	0.0257104566426
381	Q	I	0.0254693947261
381	Q	N	0.0254693947261
381	Q	F	0.0254693947261
381	Q	W	0.0254693947261
381	Q	M	0.0254693947261
381	Q	S	0.0254693947261
381	Q	P	0.0254693947261
381	Q	G	0.0254693947261
381	Q	T	0.0254693947261
381	Q	C	0.0254693947261
381	Q	E	0.0254693947261
381	Q	D	0.0254693947261
107	C	S	0.0249613476976
481	F	I	0.0230186029979
44	T	S	0.0223181655197
408	A	S	0.0219347238813
200	S	T	0.0211695871776
47	V	M	0.0202878457445
47	V	G	0.0202878457445
47	V	P	0.0202878457445
47	V	Q	0.0202878457445
47	V	H	0.0202878457445
47	V	S	0.0202878457445
47	V	C	0.0202878457445
47	V	N	0.0202878457445
47	V	T	0.0202878457445
47	V	W	0.0202878457445
47	V	K	0.0202878457445
47	V	E	0.0202878457445
47	V	D	0.0202878457445
414	N	A	0.0195621397369
414	N	C	0.0195621397369
414	N	D	0.0195621397369
414	N	I	0.0195621397369
414	N	P	0.0195621397369
414	N	E	0.0195621397369
414	N	F	0.0195621397369
414	N	H	0.0195621397369
414	N	M	0.0195621397369
414	N	R	0.0195621397369
414	N	W	0.0195621397369
414	N	Y	0.0195621397369
414	N	T	0.0195621397369
414	N	L	0.0195621397369
414	N	V	0.0195621397369
414	N	Q	0.0195621397369
460	N	I	0.0168609736283
483	F	S	0.0165514370999
549	I	L	0.0160039096165
241	G	E	0.0157269560119
481	F	V	0.0153878806253
18	D	E	0.015298110951
124	S	L	0.0152163120409
207	L	F	0.0147226901538
421	E	D	0.0144486717074
548	A	Q	0.0142819773333
548	A	L	0.0142819773333
548	A	C	0.0142819773333
548	A	D	0.0142819773333
548	A	M	0.0142819773333
548	A	N	0.0142819773333
548	A	F	0.0142819773333
548	A	R	0.0142819773333
548	A	H	0.0142819773333
548	A	V	0.0142819773333
548	A	I	0.0142819773333
548	A	W	0.0142819773333
548	A	K	0.0142819773333
548	A	Y	0.0142819773333
548	A	T	0.0142819773333
477	G	V	0.0142321163538
179	N	K	0.0140033616047
431	F	L	0.0133769856043
45	H	P	0.0116924462299
13	V	G	0.0114381783858
397	S	P	0.0112133660091
449	R	W	0.00973411173888
188	E	D	0.00955855808863
188	E	C	0.00955855808863
188	E	W	0.00955855808863
188	E	Y	0.00955855808863
188	E	F	0.00955855808863
188	E	N	0.00955855808863
188	E	T	0.00955855808863
188	E	I	0.00955855808863
188	E	M	0.00955855808863
518	G	N	0.0092285801254
518	G	Y	0.0092285801254
518	G	W	0.0092285801254
518	G	F	0.0092285801254
518	G	D	0.0092285801254
518	G	C	0.0092285801254
486	K	N	0.00884956220505
136	K	P	0.00858149991338
136	K	C	0.00858149991338
136	K	Q	0.00858149991338
136	K	Y	0.00858149991338
286	A	W	0.00856429126328
286	A	F	0.00856429126328
286	A	M	0.00856429126328
286	A	N	0.00856429126328
286	A	Y	0.00856429126328
286	A	D	0.00856429126328
286	A	P	0.00856429126328
139	S	L	0.00847958285371
507	E	Q	0.0081309893914
507	E	H	0.0081309893914
507	E	F	0.0081309893914
507	E	C	0.0081309893914
507	E	M	0.0081309893914
56	G	V	0.00801547264911
486	K	D	0.00789216316764
486	K	P	0.00789216316764
486	K	A	0.00789216316764
486	K	C	0.00789216316764
486	K	Y	0.00789216316764
486	K	M	0.00789216316764
486	K	W	0.00789216316764
486	K	F	0.00789216316764
486	K	H	0.00789216316764
486	K	L	0.00789216316764
486	K	S	0.00789216316764
486	K	G	0.00789216316764
47	V	R	0.00723164876661
44	T	K	0.00669746885685
499	T	Y	0.00659687562551
499	T	C	0.00659687562551
499	T	W	0.00659687562551
499	T	P	0.00659687562551
277	F	P	0.0061192511854
277	F	C	0.0061192511854
463	E	V	0.00575506153412
84	C	S	0.0057346024486
244	N	T	0.00549908115197
244	N	P	0.00549908115197
244	N	M	0.00549908115197
244	N	W	0.00549908115197
244	N	H	0.00549908115197
244	N	G	0.00549908115197
244	N	C	0.00549908115197
244	N	E	0.00549908115197
19	T	A	0.00541119520425
289	H	K	0.0053778498028
289	H	C	0.0053778498028
289	H	E	0.0053778498028
289	H	I	0.0053778498028
289	H	W	0.0053778498028
289	H	L	0.0053778498028
289	H	V	0.0053778498028
289	H	M	0.0053778498028
289	H	P	0.0053778498028
155	R	C	0.00536267624125
155	R	P	0.00536267624125
155	R	F	0.00536267624125
155	R	H	0.00536267624125
171	G	Y	0.00518705611675
171	G	K	0.00518705611675
171	G	A	0.00518705611675
171	G	M	0.00518705611675
171	G	P	0.00518705611675
171	G	C	0.00518705611675
171	G	W	0.00518705611675
171	G	H	0.00518705611675
147	G	E	0.00502636682536
103	E	S	0.00494441796143
103	E	L	0.00494441796143
103	E	F	0.00494441796143
103	E	N	0.00494441796143
103	E	M	0.00494441796143
103	E	G	0.00494441796143
103	E	W	0.00494441796143
103	E	Y	0.00494441796143
103	E	I	0.00494441796143
103	E	H	0.00494441796143
60	K	H	0.00447068172377
60	K	E	0.00447068172377
60	K	Q	0.00447068172377
60	K	C	0.00447068172377
60	K	D	0.00447068172377
60	K	F	0.00447068172377
60	K	G	0.00447068172377
60	K	I	0.00447068172377
60	K	P	0.00447068172377
60	K	M	0.00447068172377
60	K	L	0.00447068172377
60	K	W	0.00447068172377
60	K	V	0.00447068172377
159	S	V	0.00434088486108
159	S	F	0.00434088486108
159	S	C	0.00434088486108
159	S	H	0.00434088486108
159	S	Y	0.00434088486108
159	S	W	0.00434088486108
159	S	K	0.00434088486108
159	S	L	0.00434088486108
159	S	M	0.00434088486108
159	S	P	0.00434088486108
267	P	A	0.00429643130027
221	N	C	0.0041117111733
221	N	E	0.0041117111733
221	N	M	0.0041117111733
221	N	I	0.0041117111733
221	N	W	0.0041117111733
221	N	Q	0.0041117111733
221	N	F	0.0041117111733
221	N	P	0.0041117111733
561	C	P	0.00389077167059
561	C	K	0.00389077167059
561	C	D	0.00389077167059
561	C	E	0.00389077167059
561	C	G	0.00389077167059
561	C	H	0.00389077167059
561	C	M	0.00389077167059
561	C	W	0.00389077167059
561	C	Q	0.00389077167059
561	C	N	0.00389077167059
561	C	R	0.00389077167059
561	C	T	0.00389077167059
561	C	V	0.00389077167059
165	L	N	0.00387318901621
165	L	T	0.00387318901621
165	L	Q	0.00387318901621
165	L	R	0.00387318901621
165	L	M	0.00387318901621
165	L	W	0.00387318901621
165	L	K	0.00387318901621
165	L	H	0.00387318901621
165	L	Y	0.00387318901621
165	L	E	0.00387318901621
165	L	D	0.00387318901621
165	L	C	0.00387318901621
206	S	R	0.00335509351379
64	I	C	0.00323588514171
64	I	K	0.00323588514171
64	I	G	0.00323588514171
64	I	E	0.00323588514171
64	I	S	0.00323588514171
64	I	Q	0.00323588514171
64	I	F	0.00323588514171
64	I	Y	0.00323588514171
64	I	D	0.00323588514171
64	I	N	0.00323588514171
64	I	P	0.00323588514171
64	I	W	0.00323588514171
125	V	M	0.00309853690766
125	V	S	0.00309853690766
125	V	R	0.00309853690766
125	V	Q	0.00309853690766
125	V	Y	0.00309853690766
125	V	P	0.00309853690766
125	V	W	0.00309853690766
125	V	H	0.00309853690766
125	V	K	0.00309853690766
125	V	G	0.00309853690766
125	V	F	0.00309853690766
125	V	E	0.00309853690766
125	V	D	0.00309853690766
125	V	C	0.00309853690766
125	V	N	0.00309853690766
230	I	D	0.00305322314499
230	I	R	0.00305322314499
230	I	T	0.00305322314499
230	I	W	0.00305322314499
230	I	P	0.00305322314499
230	I	N	0.00305322314499
230	I	A	0.00305322314499
230	I	C	0.00305322314499
230	I	S	0.00305322314499
230	I	Y	0.00305322314499
230	I	G	0.00305322314499
230	I	E	0.00305322314499
230	I	H	0.00305322314499
230	I	K	0.00305322314499
230	I	Q	0.00305322314499
302	I	N	0.00302357221132
302	I	C	0.00302357221132
302	I	A	0.00302357221132
302	I	D	0.00302357221132
302	I	E	0.00302357221132
302	I	F	0.00302357221132
302	I	K	0.00302357221132
302	I	Y	0.00302357221132
302	I	P	0.00302357221132
302	I	Q	0.00302357221132
302	I	S	0.00302357221132
302	I	W	0.00302357221132
302	I	G	0.00302357221132
302	I	H	0.00302357221132
268	W	P	0.00294739747134
268	W	F	0.00294739747134
268	W	I	0.00294739747134
268	W	E	0.00294739747134
268	W	K	0.00294739747134
268	W	M	0.00294739747134
268	W	D	0.00294739747134
268	W	Q	0.00294739747134
268	W	S	0.00294739747134
268	W	T	0.00294739747134
268	W	V	0.00294739747134
268	W	Y	0.00294739747134
268	W	N	0.00294739747134
469	L	V	0.00284547327316
279	S	N	0.00277740479872
279	S	D	0.00277740479872
279	S	L	0.00277740479872
279	S	M	0.00277740479872
279	S	H	0.00277740479872
279	S	E	0.00277740479872
279	S	K	0.00277740479872
279	S	Q	0.00277740479872
279	S	I	0.00277740479872
279	S	R	0.00277740479872
279	S	T	0.00277740479872
279	S	V	0.00277740479872
279	S	W	0.00277740479872
239	Q	I	0.00271496739413
239	Q	Y	0.00271496739413
239	Q	A	0.00271496739413
239	Q	T	0.00271496739413
239	Q	S	0.00271496739413
239	Q	R	0.00271496739413
239	Q	P	0.00271496739413
239	Q	N	0.00271496739413
239	Q	L	0.00271496739413
239	Q	G	0.00271496739413
239	Q	H	0.00271496739413
239	Q	F	0.00271496739413
239	Q	E	0.00271496739413
239	Q	D	0.00271496739413
239	Q	C	0.00271496739413
239	Q	V	0.00271496739413
239	Q	W	0.00271496739413
165	L	P	0.0026191225474
86	S	N	0.00254377559049
86	S	W	0.00254377559049
86	S	V	0.00254377559049
86	S	R	0.00254377559049
86	S	K	0.00254377559049
86	S	G	0.00254377559049
86	S	F	0.00254377559049
86	S	C	0.00254377559049
86	S	D	0.00254377559049
357	W	K	0.00254317150001
357	W	P	0.00254317150001
357	W	N	0.00254317150001
357	W	E	0.00254317150001
357	W	D	0.00254317150001
357	W	A	0.00254317150001
357	W	H	0.00254317150001
357	W	F	0.00254317150001
357	W	G	0.00254317150001
357	W	V	0.00254317150001
357	W	I	0.00254317150001
357	W	Q	0.00254317150001
357	W	R	0.00254317150001
357	W	M	0.00254317150001
357	W	S	0.00254317150001
357	W	T	0.00254317150001
357	W	Y	0.00254317150001
294	K	M	0.002307370651
294	K	W	0.002307370651
294	K	V	0.002307370651
294	K	P	0.002307370651
294	K	Y	0.002307370651
294	K	I	0.002307370651
294	K	F	0.002307370651
294	K	C	0.002307370651
294	K	G	0.002307370651
265	I	K	0.00220515436046
41	V	A	0.00189511474393
367	Y	S	0.00173415333413
367	Y	L	0.00173415333413
367	Y	A	0.00173415333413
367	Y	K	0.00173415333413
367	Y	W	0.00173415333413
367	Y	V	0.00173415333413
367	Y	T	0.00173415333413
367	Y	F	0.00173415333413
367	Y	D	0.00173415333413
367	Y	R	0.00173415333413
367	Y	I	0.00173415333413
367	Y	P	0.00173415333413
367	Y	M	0.00173415333413
367	Y	E	0.00173415333413
367	Y	G	0.00173415333413
367	Y	Q	0.00173415333413
139	S	H	0.00168728483531
139	S	C	0.00168728483531
139	S	D	0.00168728483531
139	S	E	0.00168728483531
139	S	F	0.00168728483531
139	S	G	0.00168728483531
139	S	K	0.00168728483531
139	S	I	0.00168728483531
139	S	M	0.00168728483531
139	S	P	0.00168728483531
139	S	Q	0.00168728483531
139	S	R	0.00168728483531
200	S	E	0.00167002086204
200	S	W	0.00167002086204
200	S	L	0.00167002086204
200	S	M	0.00167002086204
200	S	F	0.00167002086204
200	S	H	0.00167002086204
200	S	Y	0.00167002086204
200	S	D	0.00167002086204
200	S	V	0.00167002086204
200	S	Q	0.00167002086204
200	S	P	0.00167002086204
276	G	F	0.00158914125811
276	G	P	0.00158914125811
276	G	H	0.00158914125811
276	G	Y	0.00158914125811
276	G	W	0.00158914125811
276	G	K	0.00158914125811
276	G	M	0.00158914125811
276	G	I	0.00158914125811
276	G	C	0.00158914125811
276	G	L	0.00158914125811
276	G	D	0.00158914125811
314	V	E	0.00157418872157
314	V	T	0.00157418872157
314	V	P	0.00157418872157
314	V	C	0.00157418872157
314	V	G	0.00157418872157
314	V	K	0.00157418872157
314	V	Q	0.00157418872157
314	V	W	0.00157418872157
314	V	D	0.00157418872157
314	V	N	0.00157418872157
314	V	L	0.00157418872157
172	D	P	0.00148792265713
172	D	F	0.00148792265713
172	D	W	0.00148792265713
172	D	V	0.00148792265713
172	D	T	0.00148792265713
172	D	S	0.00148792265713
172	D	R	0.00148792265713
172	D	Q	0.00148792265713
172	D	M	0.00148792265713
172	D	K	0.00148792265713
172	D	I	0.00148792265713
172	D	H	0.00148792265713
172	D	C	0.00148792265713
172	D	L	0.00148792265713
340	I	N	0.00141701562171
340	I	G	0.00141701562171
340	I	H	0.00141701562171
340	I	F	0.00141701562171
340	I	L	0.00141701562171
340	I	M	0.00141701562171
340	I	E	0.00141701562171
340	I	Y	0.00141701562171
340	I	P	0.00141701562171
340	I	T	0.00141701562171
340	I	W	0.00141701562171
340	I	C	0.00141701562171
340	I	D	0.00141701562171
340	I	S	0.00141701562171
220	S	F	0.00138316115324
220	S	C	0.00138316115324
220	S	D	0.00138316115324
220	S	W	0.00138316115324
220	S	Y	0.00138316115324
220	S	Q	0.00138316115324
111	D	I	0.00125652703272
111	D	L	0.00125652703272
111	D	Q	0.00125652703272
111	D	A	0.00125652703272
111	D	C	0.00125652703272
111	D	H	0.00125652703272
111	D	W	0.00125652703272
111	D	K	0.00125652703272
111	D	M	0.00125652703272
111	D	V	0.00125652703272
111	D	R	0.00125652703272
111	D	P	0.00125652703272
310	N	M	0.00119397484204
310	N	E	0.00119397484204
310	N	W	0.00119397484204
310	N	V	0.00119397484204
310	N	T	0.00119397484204
310	N	R	0.00119397484204
310	N	Q	0.00119397484204
310	N	P	0.00119397484204
310	N	Y	0.00119397484204
310	N	L	0.00119397484204
310	N	H	0.00119397484204
310	N	G	0.00119397484204
310	N	F	0.00119397484204
310	N	A	0.00119397484204
310	N	I	0.00119397484204
310	N	C	0.00119397484204
304	S	M	0.00117666062184
304	S	E	0.00117666062184
304	S	F	0.00117666062184
304	S	A	0.00117666062184
304	S	K	0.00117666062184
304	S	L	0.00117666062184
304	S	C	0.00117666062184
304	S	D	0.00117666062184
304	S	Y	0.00117666062184
304	S	W	0.00117666062184
304	S	V	0.00117666062184
304	S	Q	0.00117666062184
304	S	P	0.00117666062184
336	N	L	0.00106382839198
336	N	A	0.00106382839198
336	N	R	0.00106382839198
336	N	G	0.00106382839198
336	N	C	0.00106382839198
336	N	H	0.00106382839198
336	N	P	0.00106382839198
336	N	I	0.00106382839198
336	N	Y	0.00106382839198
336	N	S	0.00106382839198
336	N	F	0.00106382839198
336	N	V	0.00106382839198
336	N	W	0.00106382839198
336	N	E	0.00106382839198
336	N	T	0.00106382839198
336	N	M	0.00106382839198
197	H	C	0.00104335805596
197	H	G	0.00104335805596
197	H	P	0.00104335805596
197	H	L	0.00104335805596
197	H	T	0.00104335805596
197	H	E	0.00104335805596
197	H	V	0.00104335805596
77	W	T	0.00103326712066
77	W	A	0.00103326712066
77	W	S	0.00103326712066
77	W	K	0.00103326712066
77	W	V	0.00103326712066
77	W	Y	0.00103326712066
77	W	H	0.00103326712066
77	W	D	0.00103326712066
77	W	P	0.00103326712066
77	W	I	0.00103326712066
77	W	Q	0.00103326712066
77	W	M	0.00103326712066
77	W	E	0.00103326712066
77	W	F	0.00103326712066
77	W	N	0.00103326712066
139	S	N	0.00101144013824
366	G	Q	0.000995782221514
366	G	W	0.000995782221514
366	G	K	0.000995782221514
366	G	T	0.000995782221514
366	G	L	0.000995782221514
366	G	C	0.000995782221514
366	G	R	0.000995782221514
366	G	M	0.000995782221514
366	G	Y	0.000995782221514
366	G	P	0.000995782221514
366	G	E	0.000995782221514
366	G	H	0.000995782221514
366	G	I	0.000995782221514
366	G	F	0.000995782221514
366	G	N	0.000995782221514
387	A	L	0.000990927958381
387	A	Y	0.000990927958381
387	A	W	0.000990927958381
387	A	R	0.000990927958381
387	A	Q	0.000990927958381
387	A	P	0.000990927958381
387	A	N	0.000990927958381
387	A	M	0.000990927958381
387	A	V	0.000990927958381
387	A	C	0.000990927958381
387	A	I	0.000990927958381
387	A	H	0.000990927958381
387	A	G	0.000990927958381
387	A	F	0.000990927958381
387	A	E	0.000990927958381
387	A	K	0.000990927958381
201	S	W	0.000979874098044
201	S	V	0.000979874098044
201	S	Y	0.000979874098044
201	S	T	0.000979874098044
201	S	K	0.000979874098044
201	S	D	0.000979874098044
201	S	E	0.000979874098044
85	D	H	0.000956719027811
85	D	M	0.000956719027811
85	D	R	0.000956719027811
85	D	A	0.000956719027811
85	D	P	0.000956719027811
85	D	Y	0.000956719027811
85	D	T	0.000956719027811
85	D	I	0.000956719027811
85	D	K	0.000956719027811
85	D	V	0.000956719027811
85	D	F	0.000956719027811
85	D	L	0.000956719027811
85	D	C	0.000956719027811
85	D	S	0.000956719027811
85	D	W	0.000956719027811
85	D	Q	0.000956719027811
68	Q	A	0.000914939051295
68	Q	C	0.000914939051295
68	Q	F	0.000914939051295
68	Q	H	0.000914939051295
68	Q	G	0.000914939051295
68	Q	W	0.000914939051295
68	Q	P	0.000914939051295
116	E	I	0.000890246845448
116	E	Y	0.000890246845448
116	E	F	0.000890246845448
116	E	D	0.000890246845448
116	E	C	0.000890246845448
116	E	H	0.000890246845448
116	E	R	0.000890246845448
116	E	S	0.000890246845448
116	E	Q	0.000890246845448
116	E	L	0.000890246845448
116	E	W	0.000890246845448
116	E	N	0.000890246845448
116	E	V	0.000890246845448
116	E	M	0.000890246845448
116	E	P	0.000890246845448
116	E	T	0.000890246845448
374	G	L	0.000888723272082
374	G	A	0.000888723272082
374	G	S	0.000888723272082
374	G	T	0.000888723272082
374	G	W	0.000888723272082
374	G	P	0.000888723272082
374	G	N	0.000888723272082
374	G	M	0.000888723272082
374	G	Y	0.000888723272082
374	G	K	0.000888723272082
374	G	C	0.000888723272082
374	G	I	0.000888723272082
374	G	Q	0.000888723272082
374	G	R	0.000888723272082
374	G	D	0.000888723272082
374	G	F	0.000888723272082
374	G	H	0.000888723272082
141	P	K	0.000849221505154
141	P	D	0.000849221505154
141	P	E	0.000849221505154
141	P	F	0.000849221505154
141	P	C	0.000849221505154
141	P	A	0.000849221505154
141	P	G	0.000849221505154
141	P	M	0.000849221505154
141	P	Q	0.000849221505154
141	P	V	0.000849221505154
141	P	W	0.000849221505154
141	P	Y	0.000849221505154
141	P	I	0.000849221505154
141	P	N	0.000849221505154
141	P	R	0.000849221505154
318	E	I	0.000834731003719
318	E	V	0.000834731003719
318	E	W	0.000834731003719
318	E	C	0.000834731003719
318	E	Y	0.000834731003719
318	E	F	0.000834731003719
318	E	G	0.000834731003719
318	E	P	0.000834731003719
318	E	Q	0.000834731003719
318	E	M	0.000834731003719
318	E	N	0.000834731003719
299	Q	W	0.000823646323353
299	Q	M	0.000823646323353
299	Q	C	0.000823646323353
299	Q	G	0.000823646323353
137	E	Y	0.0008191568506
137	E	M	0.0008191568506
137	E	F	0.0008191568506
137	E	I	0.0008191568506
137	E	D	0.0008191568506
137	E	L	0.0008191568506
137	E	C	0.0008191568506
137	E	H	0.0008191568506
137	E	A	0.0008191568506
137	E	Q	0.0008191568506
137	E	R	0.0008191568506
137	E	W	0.0008191568506
137	E	T	0.0008191568506
137	E	P	0.0008191568506
22	I	F	0.000805464125408
22	I	E	0.000805464125408
22	I	D	0.000805464125408
22	I	A	0.000805464125408
22	I	G	0.000805464125408
22	I	C	0.000805464125408
22	I	Y	0.000805464125408
22	I	K	0.000805464125408
22	I	H	0.000805464125408
22	I	W	0.000805464125408
22	I	T	0.000805464125408
22	I	R	0.000805464125408
22	I	S	0.000805464125408
22	I	P	0.000805464125408
22	I	N	0.000805464125408
22	I	L	0.000805464125408
22	I	Q	0.000805464125408
313	P	I	0.00078782459936
313	P	G	0.00078782459936
313	P	C	0.00078782459936
313	P	D	0.00078782459936
313	P	E	0.00078782459936
313	P	F	0.00078782459936
313	P	W	0.00078782459936
313	P	K	0.00078782459936
313	P	M	0.00078782459936
313	P	N	0.00078782459936
313	P	R	0.00078782459936
313	P	V	0.00078782459936
313	P	Y	0.00078782459936
229	E	L	0.000785625027981
229	E	W	0.000785625027981
229	E	Q	0.000785625027981
229	E	P	0.000785625027981
229	E	N	0.000785625027981
229	E	M	0.000785625027981
229	E	I	0.000785625027981
229	E	C	0.000785625027981
229	E	A	0.000785625027981
229	E	R	0.000785625027981
130	R	M	0.000776081647774
130	R	F	0.000776081647774
130	R	H	0.000776081647774
130	R	D	0.000776081647774
130	R	C	0.000776081647774
130	R	A	0.000776081647774
130	R	L	0.000776081647774
130	R	E	0.000776081647774
130	R	Q	0.000776081647774
130	R	N	0.000776081647774
130	R	Y	0.000776081647774
130	R	W	0.000776081647774
130	R	P	0.000776081647774
130	R	S	0.000776081647774
130	R	V	0.000776081647774
130	R	T	0.000776081647774
8	L	H	0.000704094197007
8	L	V	0.000704094197007
8	L	D	0.000704094197007
8	L	G	0.000704094197007
8	L	R	0.000704094197007
8	L	E	0.000704094197007
8	L	I	0.000704094197007
8	L	N	0.000704094197007
8	L	K	0.000704094197007
8	L	A	0.000704094197007
8	L	W	0.000704094197007
8	L	Y	0.000704094197007
8	L	F	0.000704094197007
8	L	Q	0.000704094197007
8	L	S	0.000704094197007
8	L	P	0.000704094197007
8	L	T	0.000704094197007
143	H	I	0.000701484477605
143	H	M	0.000701484477605
143	H	C	0.000701484477605
143	H	E	0.000701484477605
143	H	D	0.000701484477605
143	H	A	0.000701484477605
143	H	T	0.000701484477605
143	H	G	0.000701484477605
143	H	W	0.000701484477605
143	H	P	0.000701484477605
143	H	R	0.000701484477605
143	H	K	0.000701484477605
143	H	S	0.000701484477605
498	G	K	0.000699324995327
498	G	L	0.000699324995327
498	G	T	0.000699324995327
498	G	Y	0.000699324995327
498	G	Q	0.000699324995327
498	G	M	0.000699324995327
498	G	I	0.000699324995327
498	G	A	0.000699324995327
498	G	N	0.000699324995327
498	G	F	0.000699324995327
498	G	P	0.000699324995327
498	G	D	0.000699324995327
498	G	C	0.000699324995327
498	G	W	0.000699324995327
55	N	Y	0.000693878910634
55	N	F	0.000693878910634
55	N	P	0.000693878910634
55	N	M	0.000693878910634
55	N	V	0.000693878910634
55	N	T	0.000693878910634
55	N	G	0.000693878910634
55	N	R	0.000693878910634
55	N	L	0.000693878910634
55	N	W	0.000693878910634
55	N	Q	0.000693878910634
55	N	I	0.000693878910634
55	N	A	0.000693878910634
55	N	C	0.000693878910634
55	N	H	0.000693878910634
55	N	E	0.000693878910634
370	Q	P	0.000693713240852
370	Q	G	0.000693713240852
370	Q	Y	0.000693713240852
370	Q	R	0.000693713240852
370	Q	A	0.000693713240852
370	Q	M	0.000693713240852
370	Q	F	0.000693713240852
370	Q	D	0.000693713240852
556	N	H	0.000631268685541
556	N	V	0.000631268685541
556	N	R	0.000631268685541
556	N	Q	0.000631268685541
556	N	P	0.000631268685541
556	N	C	0.000631268685541
556	N	F	0.000631268685541
556	N	L	0.000631268685541
556	N	W	0.000631268685541
556	N	Y	0.000631268685541
556	N	G	0.000631268685541
556	N	A	0.000631268685541
556	N	E	0.000631268685541
105	G	K	0.00060172920089
105	G	Y	0.00060172920089
105	G	F	0.00060172920089
105	G	D	0.00060172920089
105	G	C	0.00060172920089
105	G	M	0.00060172920089
105	G	H	0.00060172920089
105	G	I	0.00060172920089
105	G	A	0.00060172920089
105	G	L	0.00060172920089
105	G	P	0.00060172920089
105	G	Q	0.00060172920089
105	G	S	0.00060172920089
105	G	N	0.00060172920089
105	G	W	0.00060172920089
105	G	T	0.00060172920089
448	E	W	0.000595589652387
448	E	P	0.000595589652387
448	E	D	0.000595589652387
448	E	H	0.000595589652387
448	E	I	0.000595589652387
448	E	L	0.000595589652387
448	E	Y	0.000595589652387
448	E	F	0.000595589652387
448	E	M	0.000595589652387
448	E	S	0.000595589652387
448	E	R	0.000595589652387
448	E	Q	0.000595589652387
448	E	N	0.000595589652387
448	E	C	0.000595589652387
448	E	V	0.000595589652387
465	V	N	0.00057622076455
465	V	G	0.00057622076455
465	V	D	0.00057622076455
465	V	W	0.00057622076455
465	V	S	0.00057622076455
465	V	R	0.00057622076455
465	V	Q	0.00057622076455
465	V	P	0.00057622076455
465	V	K	0.00057622076455
465	V	Y	0.00057622076455
465	V	M	0.00057622076455
465	V	C	0.00057622076455
465	V	I	0.00057622076455
465	V	H	0.00057622076455
465	V	E	0.00057622076455
465	V	F	0.00057622076455
107	C	V	0.000572640000549
107	C	W	0.000572640000549
107	C	P	0.000572640000549
107	C	D	0.000572640000549
107	C	I	0.000572640000549
107	C	L	0.000572640000549
107	C	E	0.000572640000549
107	C	N	0.000572640000549
107	C	A	0.000572640000549
107	C	M	0.000572640000549
107	C	Q	0.000572640000549
107	C	T	0.000572640000549
107	C	H	0.000572640000549
107	C	K	0.000572640000549
476	I	T	0.000568733451246
75	T	S	0.000562433477482
75	T	A	0.000562433477482
75	T	W	0.000562433477482
75	T	F	0.000562433477482
75	T	C	0.000562433477482
75	T	D	0.000562433477482
75	T	V	0.000562433477482
75	T	R	0.000562433477482
75	T	E	0.000562433477482
75	T	Y	0.000562433477482
75	T	Q	0.000562433477482
75	T	M	0.000562433477482
75	T	K	0.000562433477482
75	T	H	0.000562433477482
75	T	G	0.000562433477482
30	T	Q	0.000560343420833
30	T	M	0.000560343420833
30	T	G	0.000560343420833
30	T	L	0.000560343420833
30	T	H	0.000560343420833
30	T	W	0.000560343420833
30	T	D	0.000560343420833
30	T	Y	0.000560343420833
30	T	E	0.000560343420833
30	T	K	0.000560343420833
30	T	I	0.000560343420833
30	T	R	0.000560343420833
30	T	P	0.000560343420833
30	T	V	0.000560343420833
30	T	C	0.000560343420833
30	T	S	0.000560343420833
30	T	F	0.000560343420833
525	G	V	0.000558314453344
525	G	A	0.000558314453344
525	G	Q	0.000558314453344
525	G	P	0.000558314453344
525	G	T	0.000558314453344
525	G	M	0.000558314453344
525	G	K	0.000558314453344
525	G	F	0.000558314453344
525	G	I	0.000558314453344
525	G	C	0.000558314453344
525	G	N	0.000558314453344
72	C	M	0.000552519256883
72	C	G	0.000552519256883
72	C	R	0.000552519256883
72	C	P	0.000552519256883
72	C	E	0.000552519256883
72	C	I	0.000552519256883
72	C	H	0.000552519256883
72	C	Q	0.000552519256883
72	C	L	0.000552519256883
72	C	D	0.000552519256883
72	C	N	0.000552519256883
72	C	T	0.000552519256883
72	C	V	0.000552519256883
72	C	S	0.000552519256883
72	C	W	0.000552519256883
72	C	A	0.000552519256883
72	C	K	0.000552519256883
280	G	I	0.000527285649186
280	G	C	0.000527285649186
280	G	L	0.000527285649186
280	G	H	0.000527285649186
280	G	P	0.000527285649186
280	G	N	0.000527285649186
280	G	E	0.000527285649186
280	G	F	0.000527285649186
280	G	R	0.000527285649186
280	G	Q	0.000527285649186
280	G	K	0.000527285649186
280	G	W	0.000527285649186
280	G	M	0.000527285649186
280	G	Y	0.000527285649186
258	F	S	0.000520617174597
258	F	Y	0.000520617174597
258	F	V	0.000520617174597
258	F	W	0.000520617174597
258	F	K	0.000520617174597
258	F	I	0.000520617174597
258	F	H	0.000520617174597
258	F	G	0.000520617174597
258	F	E	0.000520617174597
258	F	R	0.000520617174597
258	F	C	0.000520617174597
258	F	Q	0.000520617174597
258	F	D	0.000520617174597
258	F	T	0.000520617174597
258	F	P	0.000520617174597
258	F	M	0.000520617174597
258	F	A	0.000520617174597
258	F	N	0.000520617174597
542	L	T	0.000520278498866
542	L	N	0.000520278498866
542	L	S	0.000520278498866
542	L	V	0.000520278498866
542	L	H	0.000520278498866
542	L	R	0.000520278498866
542	L	C	0.000520278498866
542	L	Q	0.000520278498866
542	L	G	0.000520278498866
542	L	E	0.000520278498866
542	L	W	0.000520278498866
542	L	D	0.000520278498866
542	L	K	0.000520278498866
542	L	Y	0.000520278498866
80	G	Q	0.000509442271564
80	G	H	0.000509442271564
80	G	S	0.000509442271564
80	G	C	0.000509442271564
80	G	M	0.000509442271564
80	G	D	0.000509442271564
80	G	N	0.000509442271564
80	G	F	0.000509442271564
80	G	L	0.000509442271564
80	G	T	0.000509442271564
80	G	Y	0.000509442271564
80	G	A	0.000509442271564
80	G	K	0.000509442271564
80	G	I	0.000509442271564
80	G	P	0.000509442271564
80	G	W	0.000509442271564
351	G	H	0.000506623644804
351	G	R	0.000506623644804
351	G	Q	0.000506623644804
351	G	N	0.000506623644804
351	G	F	0.000506623644804
351	G	L	0.000506623644804
351	G	I	0.000506623644804
351	G	P	0.000506623644804
351	G	E	0.000506623644804
351	G	M	0.000506623644804
351	G	A	0.000506623644804
351	G	K	0.000506623644804
351	G	Y	0.000506623644804
351	G	W	0.000506623644804
351	G	T	0.000506623644804
194	G	P	0.00049149813105
194	G	H	0.00049149813105
194	G	Q	0.00049149813105
194	G	Y	0.00049149813105
194	G	R	0.00049149813105
194	G	E	0.00049149813105
194	G	F	0.00049149813105
194	G	M	0.00049149813105
194	G	N	0.00049149813105
194	G	L	0.00049149813105
194	G	K	0.00049149813105
194	G	I	0.00049149813105
194	G	T	0.00049149813105
194	G	W	0.00049149813105
106	A	R	0.000490029452674
106	A	Y	0.000490029452674
106	A	D	0.000490029452674
106	A	K	0.000490029452674
106	A	H	0.000490029452674
106	A	C	0.000490029452674
106	A	W	0.000490029452674
106	A	M	0.000490029452674
106	A	L	0.000490029452674
106	A	N	0.000490029452674
443	V	G	0.000454628340921
443	V	P	0.000454628340921
443	V	C	0.000454628340921
443	V	H	0.000454628340921
443	V	K	0.000454628340921
443	V	L	0.000454628340921
443	V	N	0.000454628340921
443	V	M	0.000454628340921
443	V	E	0.000454628340921
443	V	R	0.000454628340921
443	V	S	0.000454628340921
443	V	T	0.000454628340921
443	V	W	0.000454628340921
443	V	Y	0.000454628340921
443	V	Q	0.000454628340921
275	R	D	0.000445561040245
275	R	A	0.000445561040245
275	R	L	0.000445561040245
275	R	E	0.000445561040245
275	R	N	0.000445561040245
275	R	S	0.000445561040245
275	R	V	0.000445561040245
275	R	H	0.000445561040245
275	R	G	0.000445561040245
275	R	Q	0.000445561040245
275	R	W	0.000445561040245
275	R	Y	0.000445561040245
275	R	F	0.000445561040245
275	R	T	0.000445561040245
275	R	C	0.000445561040245
275	R	M	0.000445561040245
275	R	P	0.000445561040245
377	Y	M	0.000424680376251
377	Y	A	0.000424680376251
377	Y	S	0.000424680376251
377	Y	D	0.000424680376251
377	Y	E	0.000424680376251
377	Y	G	0.000424680376251
377	Y	I	0.000424680376251
377	Y	K	0.000424680376251
377	Y	L	0.000424680376251
377	Y	P	0.000424680376251
377	Y	Q	0.000424680376251
377	Y	R	0.000424680376251
377	Y	W	0.000424680376251
377	Y	V	0.000424680376251
377	Y	T	0.000424680376251
377	Y	N	0.000424680376251
84	C	L	0.000414777684625
84	C	D	0.000414777684625
84	C	G	0.000414777684625
84	C	H	0.000414777684625
84	C	M	0.000414777684625
84	C	T	0.000414777684625
84	C	K	0.000414777684625
84	C	E	0.000414777684625
84	C	A	0.000414777684625
84	C	P	0.000414777684625
84	C	I	0.000414777684625
84	C	N	0.000414777684625
84	C	R	0.000414777684625
84	C	Q	0.000414777684625
84	C	V	0.000414777684625
364	W	I	0.00041162959822
364	W	L	0.00041162959822
364	W	Y	0.00041162959822
364	W	G	0.00041162959822
364	W	V	0.00041162959822
364	W	K	0.00041162959822
364	W	F	0.00041162959822
364	W	T	0.00041162959822
364	W	H	0.00041162959822
364	W	S	0.00041162959822
364	W	Q	0.00041162959822
364	W	P	0.00041162959822
364	W	N	0.00041162959822
364	W	A	0.00041162959822
364	W	D	0.00041162959822
364	W	E	0.00041162959822
364	W	M	0.00041162959822
550	S	A	0.000411189678593
550	S	P	0.000411189678593
550	S	V	0.000411189678593
550	S	M	0.000411189678593
550	S	W	0.000411189678593
550	S	Y	0.000411189678593
550	S	E	0.000411189678593
550	S	Q	0.000411189678593
550	S	K	0.000411189678593
550	S	F	0.000411189678593
550	S	C	0.000411189678593
550	S	R	0.000411189678593
550	S	H	0.000411189678593
261	T	P	0.000407321529249
261	T	E	0.000407321529249
261	T	F	0.000407321529249
261	T	G	0.000407321529249
261	T	D	0.000407321529249
261	T	W	0.000407321529249
261	T	V	0.000407321529249
261	T	Y	0.000407321529249
261	T	C	0.000407321529249
261	T	K	0.000407321529249
261	T	H	0.000407321529249
261	T	L	0.000407321529249
261	T	Q	0.000407321529249
261	T	R	0.000407321529249
356	G	P	0.000397870084891
356	G	L	0.000397870084891
356	G	A	0.000397870084891
356	G	W	0.000397870084891
356	G	T	0.000397870084891
356	G	S	0.000397870084891
356	G	C	0.000397870084891
356	G	R	0.000397870084891
356	G	Q	0.000397870084891
356	G	D	0.000397870084891
356	G	Y	0.000397870084891
356	G	N	0.000397870084891
356	G	I	0.000397870084891
356	G	H	0.000397870084891
356	G	F	0.000397870084891
356	G	M	0.000397870084891
356	G	K	0.000397870084891
97	V	L	0.000397122874626
383	S	M	0.000383034965001
383	S	V	0.000383034965001
383	S	W	0.000383034965001
383	S	H	0.000383034965001
383	S	C	0.000383034965001
383	S	T	0.000383034965001
383	S	Q	0.000383034965001
383	S	P	0.000383034965001
383	S	Y	0.000383034965001
383	S	L	0.000383034965001
383	S	E	0.000383034965001
383	S	K	0.000383034965001
383	S	F	0.000383034965001
383	S	G	0.000383034965001
383	S	R	0.000383034965001
383	S	D	0.000383034965001
494	S	W	0.000364667826376
494	S	C	0.000364667826376
494	S	L	0.000364667826376
494	S	K	0.000364667826376
494	S	Y	0.000364667826376
494	S	D	0.000364667826376
494	S	M	0.000364667826376
[truncated: 9,301 more rows]
