# Supplementary material for: Complete mapping of viral escape from neutralizing antibodies
Source: PLoS Pathog. 2017 Mar 13;13(3):e1006271. doi: 10.1371/journal.ppat.1006271 (PMC5363992; doi:10.1371/journal.ppat.1006271)
Supplement: S2 File — This ZIP archive contains the computer code to perform the data analysis described in this manuscript. The analysis is performed by the iPython notebook found in the ZIP archive. (ZIP) [file ppat.1006271.s008.zip › S2_File/differential_selections/L1_H17L19_c3_r2_vs_L1_mock_r2_sitediffsel.txt]

site	abs_diffsel	positive_diffsel	negative_diffsel
157	109.930246744	109.930246744	0.0
153	101.399136848	100.059569098	-1.33956774961
156	53.2183560977	53.2183560977	0.0
158	46.3980035033	46.1716978273	-0.226305676009
154	35.9885861716	32.0855303483	-3.90305582331
175	26.0189002553	0.0	-26.0189002553
136	22.5572678685	22.2427079767	-0.31455989177
155	19.2239028538	16.0980911717	-3.1258116821
148	17.942799243	16.9641156734	-0.978683569662
286	17.9255363931	12.1662468842	-5.75928950892
146	17.6303049941	14.7671026657	-2.86320232842
499	17.0921819806	7.74385924832	-9.34832273231
390	16.9766463475	0.0	-16.9766463475
277	16.2113068369	7.01875847752	-9.19254835939
518	15.8563814432	5.80154061294	-10.0548408302
474	14.9894100933	2.7553363194	-12.2340737739
361	14.9345047652	14.9345047652	0.0
173	14.7069941467	2.9647181954	-11.7422759513
220	14.2732903774	5.07722788444	-9.19606249299
170	14.0881246119	0.0	-14.0881246119
232	13.7227715701	0.332303339318	-13.3904682308
497	12.8356334324	0.0	-12.8356334324
176	11.7807141762	0.514196463038	-11.2665177132
159	11.6140074592	9.14380139879	-2.47020606042
2	11.5903524477	2.37245325825	-9.21789918945
299	11.3481873858	3.83851360717	-7.50967377858
229	10.9822693798	2.64384533514	-8.33842404469
103	10.9631893109	9.17160255464	-1.79158675628
60	10.9426320275	8.37637352259	-2.56625850492
150	10.6799336644	2.10723527359	-8.5726983908
221	10.4627121951	5.04275782871	-5.41995436644
238	9.95508926861	9.95508926861	0.0
171	9.87180256946	5.31043433404	-4.56136823541
244	9.72146005964	6.57211855985	-3.14934149979
507	9.59409574714	4.30780027023	-5.28629547691
294	9.49424312611	4.45071633634	-5.04352678977
231	9.41769755298	0.0	-9.41769755298
47	9.38265024067	7.46254788752	-1.92010235315
414	9.36740950219	7.57776435822	-1.78964514397
139	9.32243364013	4.29963987202	-5.02279376811
211	9.18631980987	3.18660640263	-5.99971340725
289	9.14105217701	5.36561128957	-3.77544088744
526	8.88391491178	6.24070656554	-2.64320834624
86	8.74702106771	4.13416029301	-4.61286077469
223	8.49008259567	0.0	-8.49008259567
314	8.44993151991	4.90574216213	-3.54418935778
381	8.31231738158	5.9803051791	-2.33201220247
561	8.14731325495	6.36494014779	-1.78237310716
165	7.98273855163	7.14087642909	-0.841862122542
89	7.90054588382	0.840810778301	-7.05973510552
339	7.88830399245	2.49316964931	-5.39513434314
218	7.84338124843	2.50562574964	-5.33775549879
188	7.73226942591	5.57684256332	-2.1554268626
99	7.72779780759	2.22814180967	-5.49965599792
210	7.67941734759	0.0	-7.67941734759
209	7.52533799565	0.0	-7.52533799565
237	7.46009318089	0.426422790026	-7.03367039086
486	7.42553093156	5.453287012	-1.97224391955
90	7.40323966318	1.80360719874	-5.59963246444
386	7.34193693959	0.765655741697	-6.57628119789
524	7.20426717519	2.49990642529	-4.7043607499
113	7.18512884922	0.0	-7.18512884922
212	7.08124390381	0.245897924992	-6.83534597881
143	7.02338798051	3.96128615968	-3.06210182083
180	6.99216768742	1.51856378804	-5.47360389938
227	6.92931778062	3.26736349011	-3.6619542905
68	6.8713992475	3.09182032975	-3.77957891776
184	6.85380743322	0.0	-6.85380743322
337	6.84946531797	0.0	-6.84946531797
318	6.8398823704	4.29215413711	-2.54772823329
370	6.79217102652	3.64229240786	-3.14987861866
182	6.78447140361	0.0	-6.78447140361
213	6.73574941741	0.492985071624	-6.24276434579
415	6.72854321187	1.47740086691	-5.25114234496
404	6.70685494947	0.0	-6.70685494947
279	6.63199193319	5.71749070555	-0.914501227638
283	6.59201646424	1.08086430858	-5.51115215566
235	6.58035915722	0.288998289002	-6.29136086822
274	6.55682024233	0.0	-6.55682024233
125	6.54761937228	4.98646177088	-1.5611576014
71	6.53819455889	0.224451189928	-6.31374336897
276	6.39694602728	3.68811628455	-2.70882974273
91	6.24133491304	0.0	-6.24133491304
510	6.22633910895	0.544851918143	-5.68148719081
169	6.21912998406	1.14056580221	-5.07856418185
111	6.19724518072	3.85496091102	-2.3422842697
412	6.19050816688	2.05848036756	-4.13202779932
512	6.1859555444	0.0	-6.1859555444
102	6.07786563399	1.62981581524	-4.44804981875
257	6.07296395009	0.0	-6.07296395009
138	6.06799745705	1.79531101756	-4.27268643949
506	6.0053899675	2.62934175742	-3.37604821008
303	5.99110889307	0.0333272698652	-5.95778162321
490	5.96181577114	0.0585581075505	-5.90325766359
37	5.9510396151	0.0823231671347	-5.86871644797
476	5.91846969849	0.000568733451246	-5.91790096504
240	5.83919441818	0.0726368443443	-5.76655757383
268	5.80873241108	4.87540115975	-0.93333125133
145	5.68252590997	0.488129730647	-5.19439617932
101	5.62004459469	0.0	-5.62004459469
251	5.54355149169	1.39099136753	-4.15256012416
340	5.50618663186	3.72271946056	-1.7834671713
201	5.49033108392	3.16734044479	-2.32299063913
64	5.4823441192	3.97731124943	-1.50503286977
112	5.48190490253	2.61129007652	-2.87061482601
4	5.45546270164	0.0	-5.45546270164
178	5.42496870701	0.0	-5.42496870701
540	5.42307854355	0.213608431503	-5.20947011205
185	5.41994547575	0.0	-5.41994547575
177	5.40336891513	0.0	-5.40336891513
302	5.35284209086	4.53876741562	-0.814074675244
236	5.30733297329	0.0	-5.30733297329
137	5.30506291829	4.83342576373	-0.471637154559
525	5.26285625317	3.29004002327	-1.9728162299
126	5.18734957602	0.0	-5.18734957602
278	5.16540645235	1.09809945102	-4.06730700134
226	5.12501542124	0.0	-5.12501542124
172	5.08588166412	3.82155810758	-1.26432355655
104	5.02403030128	0.0672577705862	-4.9567725307
186	4.94700347993	0.0	-4.94700347993
75	4.91810056635	2.85343793608	-2.06466263027
106	4.86495498791	3.74512829801	-1.1198266899
200	4.80063659321	3.49976717771	-1.30086941549
336	4.766290872	4.766290872	0.0
62	4.62746690114	0.0	-4.62746690114
312	4.595447795	0.0642729430941	-4.53117485191
517	4.56687993276	0.0	-4.56687993276
326	4.44789800333	1.01114463676	-3.43675336656
468	4.43739545017	0.0	-4.43739545017
116	4.41264637822	3.40261213057	-1.01003424765
57	4.39612680564	1.98592889328	-2.41019791236
239	4.3856454398	4.3856454398	0.0
107	4.36623882478	3.27972049436	-1.08651833042
542	4.33894201025	2.58877912803	-1.75016288222
557	4.27219632743	0.0	-4.27219632743
523	4.21487727323	0.101329568007	-4.11354770523
202	4.20611992078	2.32798320123	-1.87813671955
367	4.18433941336	3.86751525428	-0.316824159088
230	4.12183938641	3.61526343982	-0.506575946585
123	4.05631878097	0.724733863351	-3.33158491762
141	4.02845278983	3.48342320198	-0.545029587847
128	4.01982754163	0.0	-4.01982754163
65	3.9819531616	0.0873737279972	-3.8945794336
556	3.95841540448	3.13065603274	-0.827759371748
53	3.9083787021	1.44101578547	-2.46736291664
349	3.87241159472	2.2658818067	-1.60652978802
504	3.87175424795	0.38940493808	-3.48234930987
11	3.87166770196	0.0	-3.87166770196
135	3.84827190763	1.7127712713	-2.13550063634
347	3.81313206607	1.51941751962	-2.29371454645
304	3.77569996459	3.39156110961	-0.384138854981
228	3.77257307576	0.0	-3.77257307576
515	3.75241354172	0.201685898975	-3.55072764274
197	3.75234249118	1.70537217831	-2.04697031286
545	3.71155202551	0.0	-3.71155202551
408	3.70830227061	0.0219347238813	-3.68636754673
205	3.70747142748	0.27322476453	-3.43424666295
19	3.68119605771	0.489235536665	-3.19196052105
558	3.65834806623	0.242789438052	-3.41555862818
493	3.65633484366	0.114902919407	-3.54143192426
100	3.64552638012	0.0	-3.64552638012
396	3.64335974642	2.21822522171	-1.42513452471
253	3.61885373175	1.94465706068	-1.67419667107
550	3.59333564274	1.55353117918	-2.03980446356
130	3.56163338353	3.43135705521	-0.130276328315
479	3.54228231256	0.991924122023	-2.55035819054
509	3.47315239862	0.0	-3.47315239862
387	3.45558919681	3.45558919681	0.0
254	3.41941326266	0.0	-3.41941326266
285	3.41795146255	0.0	-3.41795146255
310	3.36472042888	3.01699442707	-0.347726001811
292	3.34983302191	0.154017957386	-3.19581506452
467	3.33139959899	0.606038328829	-2.72536127016
351	3.31481444121	2.65994786254	-0.654866578672
313	3.28581356382	3.02081450826	-0.264999055566
280	3.27244795727	2.55857828845	-0.71386966882
321	3.26515455604	0.0	-3.26515455604
374	3.25699804733	3.25699804733	0.0
410	3.22130033568	0.680658176083	-2.5406421596
22	3.21048335895	2.739972357	-0.470511001952
383	3.20445219344	2.26148899488	-0.942963198562
12	3.18117024311	0.0533822929345	-3.12778795017
187	3.14520887082	0.0	-3.14520887082
543	3.14464510556	0.0	-3.14464510556
13	3.13820250681	0.14715458284	-2.99104792397
206	3.09774840517	0.150373818251	-2.94737458692
448	3.06797442003	2.22370460446	-0.844269815567
179	3.0496686891	0.0140033616047	-3.03566532749
119	3.03304765473	0.784197501097	-2.24885015363
54	3.02153971869	0.0	-3.02153971869
273	2.9841966402	0.447253490032	-2.53694315016
8	2.95133748019	2.95133748019	0.0
7	2.93198211382	0.0274973865231	-2.9044847273
548	2.92032574311	2.92032574311	0.0
261	2.91780989099	1.1233616104	-1.79444828059
529	2.90460314351	1.35805638251	-1.54654676101
265	2.90402064957	0.00220515436046	-2.9018154952
456	2.88325906341	0.0	-2.88325906341
315	2.86046227081	0.583567056034	-2.27689521477
521	2.8542203969	0.195887985661	-2.65833241124
427	2.83463275179	1.14298461114	-1.69164814065
94	2.83009501985	1.55775269194	-1.27234232791
323	2.82230899816	0.843898804903	-1.97841019326
555	2.82125856256	0.066565098727	-2.75469346383
76	2.81880167847	1.16932079034	-1.64948088813
501	2.80684434579	0.102065494391	-2.70477885139
551	2.79234354172	0.0	-2.79234354172
92	2.78876058866	0.166360675448	-2.62239991322
455	2.77999733736	1.81507101853	-0.964926318835
243	2.71175497897	2.14757906548	-0.564175913484
72	2.70751782986	2.70751782986	0.0
470	2.69200115485	0.326643913728	-2.36535724112
162	2.68006296586	1.59625523092	-1.08380773494
538	2.6707585842	0.849644412367	-1.82111417183
494	2.62067864572	2.14740755241	-0.473271093314
306	2.61271080048	0.219678120058	-2.39303268042
189	2.60579398069	0.577954183577	-2.02783979711
10	2.59506603728	0.0	-2.59506603728
409	2.58063243479	1.08153567235	-1.49909676245
520	2.57807404351	0.0	-2.57807404351
55	2.57387352098	2.538823348	-0.0350501729802
372	2.56997621269	0.0	-2.56997621269
463	2.56798278255	0.744473106606	-1.82350967595
270	2.5549145612	0.254843555596	-2.30007100561
527	2.5335261018	0.0	-2.5335261018
401	2.52932367619	0.0	-2.52932367619
234	2.5243563542	0.115761623906	-2.4085947303
255	2.51620824383	0.0	-2.51620824383
115	2.51585022803	0.0	-2.51585022803
513	2.51478703576	0.0	-2.51478703576
377	2.47163134495	2.12961968773	-0.34201165722
565	2.46880161398	0.101907892404	-2.36689372158
406	2.4542965327	0.0804404659401	-2.37385606676
554	2.44575293991	1.83950844085	-0.606244499057
14	2.43588973787	0.192383075296	-2.24350666257
30	2.41968627456	2.41968627456	0.0
120	2.4112552101	1.11722146402	-1.29403374608
305	2.40350364447	0.0	-2.40350364447
511	2.39894600521	0.212399156976	-2.18654684823
287	2.39239702633	0.0	-2.39239702633
407	2.35112949193	0.0	-2.35112949193
465	2.3508344864	2.27364810861	-0.0771863777871
3	2.34877109814	0.0	-2.34877109814
553	2.32057852008	0.136411374777	-2.1841671453
288	2.31349215936	0.0	-2.31349215936
80	2.30957448177	1.93902085599	-0.370553625785
85	2.29215802836	2.29215802836	0.0
376	2.2880658806	1.59530568827	-0.692760192331
405	2.26103700326	0.367826838965	-1.8932101643
498	2.25568076342	0.959201762685	-1.29647900074
272	2.21866857705	0.383824612018	-1.83484396503
164	2.20312867828	0.814410590809	-1.38871808747
418	2.1988080421	1.40514539112	-0.793662650978
167	2.1943904666	0.0	-2.1943904666
248	2.1893218453	0.0	-2.1893218453
224	2.1807444857	1.22394359683	-0.956800888869
132	2.16472886086	1.89656828542	-0.268160575445
84	2.1622329398	1.94891435502	-0.213318584781
488	2.15155457403	0.113594177805	-2.03796039623
484	2.14343121023	0.0	-2.14343121023
397	2.1324615236	0.0550167662621	-2.07744475734
9	2.13106034027	0.0	-2.13106034027
5	2.12944173513	0.121428462047	-2.00801327309
252	2.12488253617	0.0	-2.12488253617
105	2.11613885295	2.0269532331	-0.0891856198458
51	2.11525132841	0.411230371475	-1.70402095694
421	2.10530807604	0.0706235667057	-2.03468450933
345	2.10211084532	0.303016824411	-1.79909402091
541	2.08054413964	0.516981794333	-1.56356234531
560	2.07358121281	1.65471901274	-0.418862200067
133	2.05682352156	1.15331990052	-0.903503621042
215	2.04797492783	0.49907222074	-1.54890270709
400	2.04509121588	0.0	-2.04509121588
531	2.02939227214	1.14809802278	-0.88129424936
369	2.02931608933	0.0	-2.02931608933
42	2.01352757657	0.0	-2.01352757657
359	2.00910622393	1.72751036806	-0.281595855866
56	2.00518079547	0.90788420955	-1.09729658591
402	1.95843200551	0.363937072854	-1.59449493265
482	1.95317437636	0.0	-1.95317437636
191	1.95061284173	0.0	-1.95061284173
471	1.91821122161	0.0	-1.91821122161
362	1.91440755817	1.56985621025	-0.344551347918
563	1.90567411614	0.724086685724	-1.18158743042
536	1.88998675592	0.183662905027	-1.70632385089
23	1.88476112422	1.20885924761	-0.675901876608
460	1.86154488074	0.0695803903627	-1.79196449037
433	1.84654547583	0.0	-1.84654547583
262	1.84151655302	1.35708485537	-0.48443169765
389	1.83993759141	0.30824863961	-1.5316889518
109	1.80932246255	0.520064302851	-1.2892581597
290	1.80858237531	0.0	-1.80858237531
52	1.80520001011	0.98805687173	-0.81714313838
502	1.80135538092	0.0	-1.80135538092
196	1.79981100265	0.884249141605	-0.915561861047
378	1.79619296523	0.0553491402504	-1.74084382498
532	1.79040838937	0.381134814653	-1.40927357472
452	1.78502964202	0.83526617239	-0.949763469626
366	1.78497239763	1.09344278788	-0.691529609746
343	1.77517452469	0.0	-1.77517452469
333	1.74438795397	0.646867065873	-1.09752088809
260	1.72942861191	0.717163863042	-1.01226474887
38	1.71619361206	1.22676564006	-0.489427971992
356	1.71269709177	1.71269709177	0.0
275	1.70791924323	1.5485712118	-0.159348031428
250	1.70664767136	0.241164607997	-1.46548306336
403	1.68283375857	0.572611770686	-1.11022198788
522	1.6808587859	0.0	-1.6808587859
357	1.67159831214	1.67159831214	0.0
82	1.66393020257	1.59926797698	-0.0646622255957
74	1.66286425066	0.0	-1.66286425066
77	1.66065578114	1.55991252951	-0.10074325163
194	1.62546136501	1.32485330881	-0.3006080562
216	1.60571013403	0.0	-1.60571013403
503	1.59622587841	0.086601045728	-1.50962483268
368	1.59539340089	0.130990165478	-1.46440323541
514	1.58826054375	0.354889686224	-1.23337085752
505	1.58160204218	0.0	-1.58160204218
443	1.56949324557	1.35566540059	-0.213827844986
296	1.56451828724	1.30866415234	-0.255854134903
131	1.55196320194	0.190641645733	-1.3613215562
61	1.55015232163	0.192257042091	-1.35789527954
508	1.54751314044	0.0	-1.54751314044
446	1.51395981366	0.19631050698	-1.31764930668
242	1.5105772697	0.713177117881	-0.797400151815
528	1.50886388362	0.282512833202	-1.22635105042
562	1.50603323014	0.184424185905	-1.32160904424
291	1.49847605695	1.34994454588	-0.148531511075
199	1.48531751794	0.0770923496335	-1.40822516831
127	1.47832821409	0.0	-1.47832821409
364	1.4755353721	1.41080113716	-0.0647342349367
140	1.47534721072	1.1171433768	-0.358203833913
20	1.46632895172	1.01430168165	-0.452027270071
195	1.46521052169	0.182619345887	-1.28259117581
152	1.4630122046	1.03060503105	-0.432407173544
63	1.45707089073	1.10144792102	-0.355622969707
6	1.44708031545	0.562064321842	-0.885015993611
301	1.44460863474	0.779343472513	-0.66526516223
1	1.44076103104	0.252694129953	-1.18806690108
124	1.4340406207	0.0152163120409	-1.41882430866
457	1.42674957203	0.33363832735	-1.09311124468
411	1.42356232495	0.071625044126	-1.35193728082
48	1.41638929712	0.0378004880045	-1.37858880912
26	1.41315725438	0.43408893459	-0.979068319785
363	1.40859298519	0.792868572667	-0.615724412526
392	1.40318494768	0.858635471975	-0.544549475706
73	1.40230917503	0.0	-1.40230917503
300	1.38788990582	1.20677096812	-0.181118937698
18	1.38755575584	0.935282030755	-0.452273725089
39	1.38638427657	0.0	-1.38638427657
338	1.38150992972	0.202182237756	-1.17932769196
535	1.38032084255	0.399504563873	-0.980816278678
334	1.36545070613	0.0	-1.36545070613
147	1.34750234173	0.58589720141	-0.761605140322
331	1.34605205548	1.22677045018	-0.1192816053
31	1.32887472923	0.0	-1.32887472923
442	1.32077975105	0.0	-1.32077975105
358	1.31375794792	0.0	-1.31375794792
70	1.29777057651	0.0	-1.29777057651
271	1.2878247482	0.78338191824	-0.504442829962
420	1.27625892931	1.06198425653	-0.214274672776
360	1.26446671649	0.0	-1.26446671649
256	1.26050961647	0.681860343131	-0.578649273335
284	1.25960157608	0.816153513646	-0.443448062431
373	1.25926346149	0.0517188128108	-1.20754464867
464	1.25860775534	1.18722292331	-0.0713848320242
382	1.25854805416	0.0	-1.25854805416
266	1.24372555516	0.763055755723	-0.480669799432
15	1.23827446747	0.189888417708	-1.04838604976
549	1.22875550771	0.0160039096165	-1.21275159809
444	1.21741784645	0.0	-1.21741784645
258	1.21535883017	1.21535883017	0.0
35	1.20342661156	0.713551635838	-0.489874975718
534	1.19008764172	0.381792562409	-0.808295079316
393	1.18923275681	0.0	-1.18923275681
28	1.17698497393	0.156738404007	-1.02024656992
144	1.16603044922	0.637810806149	-0.52821964307
114	1.16051375636	0.0	-1.16051375636
219	1.15370165311	0.0	-1.15370165311
87	1.15298080452	0.0	-1.15298080452
293	1.14307827617	0.0	-1.14307827617
466	1.13193019093	0.0	-1.13193019093
395	1.10343346887	0.321960346834	-0.78147312204
327	1.10323796582	0.0	-1.10323796582
88	1.09393604336	0.0	-1.09393604336
380	1.09313163162	0.829206846755	-0.263924784868
134	1.06767896207	0.0	-1.06767896207
309	1.0578329527	0.340811311711	-0.717021640987
398	1.05388603298	0.0	-1.05388603298
428	1.04870967477	0.597190042801	-0.451519631967
539	1.04603060489	0.51845356958	-0.527577035311
519	1.04318688567	0.134732511926	-0.908454373745
225	1.03429499401	0.0	-1.03429499401
344	1.03362440502	0.702768552121	-0.330855852902
168	1.02705120224	0.0	-1.02705120224
32	1.02685354085	0.304962573741	-0.721890967111
17	1.0243727312	0.977996008419	-0.046376722782
495	1.02433046889	0.0	-1.02433046889
320	1.01823176041	0.221024775568	-0.797206984839
307	0.985621861729	0.513600247434	-0.472021614295
97	0.965820223938	0.000397122874626	-0.965423101063
16	0.958930666404	0.656546070529	-0.302384595875
249	0.939604506982	0.0	-0.939604506982
385	0.934722813141	0.470714636835	-0.464008176307
246	0.926439150432	0.0	-0.926439150432
445	0.913038571676	0.0	-0.913038571676
324	0.911708534	0.411723447931	-0.499985086069
282	0.905186365044	0.0681919926143	-0.83699437243
388	0.893078061956	0.41964387811	-0.473434183846
530	0.887958830993	0.0	-0.887958830993
40	0.881819615593	0.0617693597044	-0.820050255889
436	0.879528566898	0.398388809632	-0.481139757266
559	0.876526790944	0.836855131864	-0.0396716590803
458	0.87476363286	0.0	-0.87476363286
475	0.873350029117	0.0	-0.873350029117
399	0.872842373162	0.230526786527	-0.642315586635
439	0.866662548512	0.593946054691	-0.27271649382
450	0.866569717289	0.0	-0.866569717289
329	0.86517282264	0.86517282264	0.0
438	0.864293778831	0.0	-0.864293778831
122	0.862118231792	0.459808536869	-0.402309694922
492	0.856930395095	0.0	-0.856930395095
33	0.840112648265	0.0265703276148	-0.81354232065
78	0.837217169838	0.0	-0.837217169838
453	0.828321996597	0.0	-0.828321996597
96	0.822069480541	0.0	-0.822069480541
297	0.817176900756	0.252285735262	-0.564891165493
544	0.816771402953	0.193588294017	-0.623183108936
149	0.80710746472	0.0	-0.80710746472
429	0.79956498237	0.479799287223	-0.319765695147
163	0.790465772365	0.0	-0.790465772365
121	0.783723671154	0.625001792963	-0.158721878191
151	0.780737506134	0.0995022018033	-0.681235304331
419	0.764106073563	0.652407064129	-0.111699009434
298	0.764046649307	0.274681416125	-0.489365233182
461	0.7621232716	0.0937326652881	-0.668390606312
108	0.757640443736	0.0	-0.757640443736
34	0.756147724991	0.349569136439	-0.406578588551
371	0.756125925877	0.1793517586	-0.576774167277
217	0.750194070429	0.306692085937	-0.443501984492
183	0.748985885943	0.748985885943	0.0
496	0.747263444996	0.472105712633	-0.275157732363
533	0.744595278713	0.659139682294	-0.0854555964188
198	0.744119258598	0.260383756364	-0.483735502234
441	0.742482515197	0.457976859684	-0.284505655513
552	0.725207963782	0.224102502087	-0.501105461696
564	0.724720123893	0.64619078666	-0.0785293372328
516	0.723115975965	0.0607859680736	-0.662330007892
207	0.72098869689	0.0147226901538	-0.706266006737
214	0.71778420667	0.0	-0.71778420667
537	0.717409199634	0.646499609835	-0.0709095897991
477	0.709820722571	0.0142321163538	-0.695588606217
259	0.698803420886	0.698803420886	0.0
93	0.696427296471	0.676293157145	-0.0201341393262
322	0.686210452773	0.0	-0.686210452773
417	0.680658022483	0.0	-0.680658022483
480	0.679561978487	0.279407557514	-0.400154420973
459	0.679079276429	0.0	-0.679079276429
426	0.673466884154	0.0	-0.673466884154
437	0.672861448826	0.391747650603	-0.281113798223
190	0.667135512433	0.667135512433	0.0
432	0.662102692115	0.662102692115	0.0
485	0.661161859412	0.215262650911	-0.445899208501
264	0.660391996804	0.423135531387	-0.237256465417
332	0.659245674688	0.0	-0.659245674688
41	0.656735609231	0.0487454700592	-0.607990139172
308	0.646207866511	0.0	-0.646207866511
491	0.641727840011	0.119695246767	-0.522032593244
129	0.638977139211	0.0	-0.638977139211
435	0.617856116005	0.617856116005	0.0
353	0.615266547438	0.0	-0.615266547438
43	0.614119507363	0.323931712187	-0.290187795177
473	0.60025916642	0.60025916642	0.0
454	0.597978509007	0.235507838033	-0.362470670974
160	0.589226239813	0.397170912973	-0.19205532684
295	0.585907233173	0.370384218018	-0.215523015156
117	0.580004128793	0.194724895939	-0.385279232854
425	0.569015772255	0.0	-0.569015772255
346	0.554365224798	0.0	-0.554365224798
447	0.554311232475	0.0	-0.554311232475
462	0.554176684553	0.0	-0.554176684553
430	0.545504822528	0.175992020751	-0.369512801777
49	0.537204518107	0.513183177009	-0.0240213410973
422	0.535174154607	0.221793212661	-0.313380941947
469	0.512713067295	0.145540447958	-0.367172619337
110	0.493870710311	0.493870710311	0.0
449	0.489667746701	0.489667746701	0.0
487	0.473714872736	0.275572931837	-0.198141940899
431	0.468786496109	0.0133769856043	-0.455409510505
483	0.466635957493	0.0165514370999	-0.450084520393
335	0.465273246693	0.0	-0.465273246693
350	0.457922298446	0.0	-0.457922298446
423	0.450534545127	0.374733685093	-0.0758008600342
379	0.448778900215	0.19417858027	-0.254600319945
547	0.441096942318	0.441096942318	0.0
21	0.424877498344	0.253725031762	-0.171152466582
281	0.4014870437	0.0591680506139	-0.342318993086
45	0.400673903564	0.146784610646	-0.253889292918
174	0.39866501851	0.0	-0.39866501851
481	0.394848216323	0.227312222553	-0.167535993769
330	0.39423330822	0.151143906928	-0.243089401293
58	0.389082871626	0.0	-0.389082871626
311	0.376838068605	0.144971557977	-0.231866510627
416	0.373632529777	0.0	-0.373632529777
192	0.372871078337	0.0	-0.372871078337
46	0.365452471364	0.187336669304	-0.178115802061
489	0.362913543542	0.0798623952623	-0.28305114828
342	0.361636168639	0.0	-0.361636168639
29	0.349601721759	0.183128027677	-0.166473694082
241	0.340756827953	0.340756827953	0.0
142	0.330860070315	0.0	-0.330860070315
27	0.313362490566	0.189541051481	-0.123821439085
269	0.31133691957	0.10375517127	-0.2075817483
440	0.308361040574	0.260532247776	-0.0478287927978
203	0.308003535741	0.0	-0.308003535741
36	0.307234735724	0.0	-0.307234735724
328	0.303555518838	0.303555518838	0.0
44	0.298514076621	0.0290156343765	-0.269498442244
267	0.297337783309	0.0756731718602	-0.221664611449
245	0.294676997185	0.294676997185	0.0
233	0.292655255467	0.0	-0.292655255467
166	0.261079982743	0.261079982743	0.0
50	0.251495548514	0.251495548514	0.0
161	0.250982081224	0.250982081224	0.0
413	0.248270632255	0.0732776487464	-0.174992983509
263	0.23733637802	0.0541722213613	-0.183164156658
394	0.231211641693	0.231211641693	0.0
81	0.215194449832	0.0807201550284	-0.134474294804
181	0.204786147915	0.0	-0.204786147915
424	0.19328951353	0.0977686983909	-0.0955208151396
24	0.192888524773	0.192888524773	0.0
83	0.188220053822	0.188220053822	0.0
222	0.184227116785	0.0	-0.184227116785
341	0.183881237757	0.0776037673015	-0.106277470456
434	0.18210118948	0.0387957488383	-0.143305440642
317	0.165283112582	0.165283112582	0.0
325	0.164328473711	0.164328473711	0.0
546	0.16067637111	0.16067637111	0.0
354	0.141711444482	0.0	-0.141711444482
98	0.137153212373	0.0915314369327	-0.0456217754405
384	0.135106953893	0.0	-0.135106953893
348	0.128449758094	0.0	-0.128449758094
316	0.119554783645	0.0	-0.119554783645
319	0.104726761307	0.104726761307	0.0
67	0.0941811899559	0.0463377579554	-0.0478434320006
69	0.0933353741251	0.0	-0.0933353741251
204	0.0852847997072	0.0562451375185	-0.0290396621888
25	0.0843092811624	0.0634750542628	-0.0208342268997
118	0.0710878732586	0.0710878732586	0.0
193	0.0686993566221	0.0	-0.0686993566221
391	0.054389610087	0.054389610087	0.0
500	0.0536773117768	0.0	-0.0536773117768
352	0.0367669096309	0.0367669096309	0.0
478	0.0261630472567	0.0	-0.0261630472567
79	6.08651035725e-15	6.08651035725e-15	0.0
247	3.04325517862e-15	0.0	-3.04325517862e-15
472	0.0	0.0	0.0
95	0.0	0.0	0.0
66	0.0	0.0	0.0
208	0.0	0.0	0.0
355	0.0	0.0	0.0
365	0.0	0.0	0.0
375	0.0	0.0	0.0
59	0.0	0.0	0.0
451	0.0	0.0	0.0
566	NaN	NaN	NaN
