# Supplementary material for: Complete mapping of viral escape from neutralizing antibodies
Source: PLoS Pathog. 2017 Mar 13;13(3):e1006271. doi: 10.1371/journal.ppat.1006271 (PMC5363992; doi:10.1371/journal.ppat.1006271)
Supplement: S2 File — This ZIP archive contains the computer code to perform the data analysis described in this manuscript. The analysis is performed by the iPython notebook found in the ZIP archive. (ZIP) [file ppat.1006271.s008.zip › S2_File/differential_selections/L1_H17L7_vs_L1_mock_r1_mutdiffsel.txt]

site	wt	mut	diffsel
91	R	T	9.50841904381
90	A	R	9.50129505707
91	R	L	9.19405529008
91	R	E	9.16387890399
91	R	S	9.09994175311
91	R	I	9.07519635414
91	R	N	9.0656510997
90	A	D	8.49506719832
91	R	A	8.40475945491
91	R	V	8.26345698498
511	L	A	8.05191341891
115	Y	L	8.03795546936
90	A	H	7.67370310429
91	R	Y	7.48394605065
209	S	A	7.41523853136
92	S	P	7.26390971956
89	P	D	7.20191763885
90	A	F	6.9510127923
90	A	Q	6.82085972497
91	R	Q	6.8061204025
2	K	Y	6.74916985335
91	R	F	6.74656991487
89	P	Y	6.64064773271
91	R	G	6.35132705595
90	A	K	6.29469987454
256	I	V	6.15413903569
91	R	D	6.12731771527
90	A	E	6.02317806273
508	E	L	5.83133212339
91	R	H	5.77478354523
283	T	S	5.52086770117
513	R	M	5.4993140162
236	V	Y	5.48440864611
383	S	R	5.44678326778
89	P	L	5.43105065105
92	S	N	5.37398674774
255	T	H	5.35211789913
276	G	S	5.19986028552
90	A	P	5.17564350711
211	G	K	5.12615428761
171	G	Q	5.08872725015
502	Y	H	5.02398591635
294	K	N	4.96863546763
73	N	D	4.81704453455
220	S	R	4.67653142603
179	N	S	4.58156759654
173	S	Y	4.52750523994
75	T	I	4.4894494647
3	A	E	4.00307284152
90	A	Y	3.9933704686
2	K	N	3.98804933321
89	P	N	3.98299964416
130	R	P	3.98260782856
88	L	E	3.97110010515
90	A	N	3.96623957684
92	S	E	3.9322826309
369	H	Q	3.87259697339
162	R	S	3.85370377702
542	L	I	3.81372275264
511	L	T	3.80600263922
89	P	I	3.59797930392
278	E	M	3.59413306523
168	T	L	3.4180622185
186	G	F	3.41286734312
91	R	P	3.36283545041
486	K	T	3.35617499614
535	T	I	3.30454641832
548	A	V	3.27752609091
89	P	V	3.26919416475
518	G	S	3.25509092465
12	F	P	3.2194700067
271	F	V	3.18271730257
458	V	I	3.13851407054
409	V	T	3.1337226599
231	A	T	3.12670686769
374	G	H	3.11737200084
274	S	N	3.04727370603
556	N	K	3.03109318885
497	N	S	3.02837243346
408	A	T	3.00616573404
525	G	H	2.88080977054
388	I	L	2.85965024782
188	E	T	2.85476028469
60	K	S	2.8524110557
358	T	A	2.85038139045
2	K	C	2.8423190355
344	G	A	2.83680729024
211	G	V	2.83352697763
146	N	E	2.78400201366
514	E	T	2.77486055856
526	V	S	2.74570918645
182	V	T	2.67068836042
348	A	S	2.65035805678
240	H	V	2.6287338789
57	K	V	2.61366284966
101	N	K	2.60559968335
370	Q	V	2.6000119807
89	P	H	2.59484747958
227	T	Q	2.57768319252
232	A	V	2.5712295618
294	K	S	2.53214763095
154	H	P	2.44783934751
254	D	A	2.42851370162
534	S	L	2.41189988371
527	Y	G	2.38966364182
501	D	M	2.36881210617
212	N	S	2.367090131
143	H	N	2.35159844679
171	G	R	2.30608110993
182	V	G	2.27087451123
180	S	N	2.26091961975
195	V	L	2.25566834939
10	Y	L	2.24141892364
88	L	R	2.18573611373
326	T	A	2.17030748292
278	E	H	2.13409993721
383	S	A	2.11061458994
299	Q	A	2.0715057417
203	E	D	1.99853763171
53	S	R	1.9926243382
136	K	A	1.9887244574
254	D	N	1.93260797607
339	S	T	1.91493253995
60	K	H	1.89729938015
358	T	I	1.85586790385
89	P	F	1.84509410816
299	Q	D	1.81823434173
326	T	E	1.80461191509
140	W	G	1.80003708144
141	P	E	1.78790145782
315	T	V	1.77852577749
506	S	W	1.71387010638
337	I	A	1.69336149054
91	R	K	1.68319664422
274	S	A	1.66291376483
90	A	M	1.65599704732
409	V	M	1.59758966212
108	Y	C	1.57808168154
123	S	N	1.5625061383
279	S	L	1.5524319661
190	L	F	1.52490236646
326	T	S	1.50282575361
515	K	N	1.49485560338
156	G	K	1.49392649668
148	V	S	1.48016565732
232	A	F	1.46678871098
154	H	I	1.45725592111
24	Y	I	1.44797799591
156	G	E	1.41923490926
437	Y	C	1.40963004692
436	T	A	1.39251600392
14	A	V	1.38572152197
287	S	P	1.38334818509
90	A	L	1.37098950634
285	N	T	1.36043922348
518	G	P	1.34809185674
237	R	N	1.34375989552
176	K	R	1.33868413924
551	F	G	1.3194130532
37	L	T	1.31645179641
290	E	K	1.29168403255
456	L	S	1.2884992935
137	E	N	1.27919548991
175	P	T	1.26396326704
512	N	V	1.26076271732
155	R	G	1.24969829082
37	L	Y	1.23641884919
467	S	V	1.23352780799
432	L	W	1.22370531576
401	K	R	1.22291166575
223	N	Y	1.1896017462
480	C	Y	1.18432106968
431	F	S	1.16365412712
434	I	R	1.14264699887
77	W	R	1.13376821057
19	T	N	1.13144301827
414	N	A	1.11713010052
445	L	P	1.0927099653
509	S	L	1.08522182847
232	A	S	1.07708647975
175	P	L	1.04902745484
83	E	N	1.04362228275
113	I	G	1.035320403
146	N	P	1.0283870253
560	Q	P	1.01813092357
370	Q	S	1.00767429796
277	F	S	1.00487930863
367	Y	C	0.997396557541
150	V	I	0.996352583179
428	D	M	0.985639119695
132	E	G	0.980892646972
383	S	T	0.955269725129
281	I	T	0.954965764908
369	H	F	0.941201154561
338	P	V	0.935238575823
171	G	L	0.924677252947
71	K	E	0.915529443654
381	Q	H	0.91240563143
89	P	W	0.907666786324
429	D	M	0.881211262769
382	K	I	0.877618070466
541	V	Y	0.877356054024
481	F	L	0.858830626315
427	V	L	0.852485528268
294	K	L	0.842936102187
277	F	T	0.841363954017
389	N	T	0.839156203958
65	A	P	0.832760125731
167	L	M	0.828398785953
404	T	S	0.827762637288
91	R	M	0.825021633019
518	G	T	0.811814760832
523	S	R	0.811359381536
201	S	F	0.802524072082
337	I	T	0.781015661898
91	R	C	0.778040792003
91	R	W	0.778040792003
339	S	Q	0.777078406716
102	S	F	0.749407342277
428	D	L	0.737112704304
4	K	E	0.733077018288
474	K	F	0.731919926259
341	Q	H	0.73061721612
354	E	G	0.720537907972
4	K	R	0.71618418041
137	E	T	0.704201829369
427	V	K	0.678205893491
113	I	A	0.671665587346
311	I	T	0.661405711073
427	V	S	0.626595421898
151	S	P	0.623552448302
257	I	N	0.617071508763
106	A	L	0.613750044671
154	H	M	0.603991258285
116	E	G	0.601987615267
515	K	Q	0.601467202054
529	I	L	0.601413052355
378	A	T	0.577108235931
297	T	S	0.576829731331
40	N	D	0.543296812245
155	R	E	0.529601973531
360	M	T	0.525816366607
5	L	C	0.520425579908
136	K	F	0.520311274631
536	V	L	0.51901060826
418	K	E	0.518791537394
429	D	W	0.514919878319
90	A	C	0.51472439504
40	N	T	0.514694187728
561	C	Y	0.511077447194
506	S	P	0.509076148782
154	H	G	0.498201827495
470	K	E	0.484768809972
337	I	V	0.48221762748
153	S	P	0.473514603838
145	F	S	0.466579378688
245	Y	C	0.466169520494
89	P	E	0.463410944756
136	K	L	0.461862262588
221	N	G	0.460443720912
101	N	G	0.457049658245
327	K	I	0.454004808982
372	E	S	0.453183300299
426	K	S	0.450337885861
470	K	R	0.45021950258
516	I	M	0.440980202722
243	M	V	0.43484643859
220	S	G	0.434429986766
106	A	P	0.419494801156
232	A	N	0.419402686411
185	K	E	0.417453473498
126	S	P	0.414950439445
513	R	K	0.414801686515
514	E	G	0.41060108098
303	N	F	0.403444542052
153	S	L	0.403221675382
226	F	S	0.399757029461
187	K	C	0.394994651329
553	M	V	0.377188392706
542	L	P	0.376433207865
476	I	V	0.375371711139
11	A	F	0.372762297757
138	S	L	0.365088020897
177	L	A	0.359900607183
203	E	K	0.352668745678
276	G	E	0.350240600538
311	I	M	0.346748395498
212	N	K	0.343251977814
307	P	S	0.340782361972
154	H	R	0.339305140136
90	A	G	0.334383226915
90	A	W	0.334383226915
465	V	A	0.317821557152
480	C	S	0.315559240763
177	L	V	0.311055309466
383	S	N	0.307130419999
180	S	P	0.306771367772
290	E	Q	0.303712763139
214	Y	N	0.303536731217
138	S	K	0.279708093471
1	M	K	0.278534909189
159	S	N	0.274654798163
448	E	V	0.274457297139
256	I	M	0.267276227737
279	S	F	0.263388594803
109	P	S	0.263364762945
38	E	R	0.261260675713
43	V	A	0.253984173881
390	G	E	0.249871768846
161	Y	F	0.249870985755
517	D	G	0.247523168853
564	C	Y	0.246135000567
164	L	F	0.236882087039
454	H	Y	0.235912688461
201	S	N	0.222906120529
559	L	S	0.222294164355
13	V	L	0.216000646372
45	H	Y	0.214196978676
166	W	R	0.212683601585
6	L	P	0.211912584341
487	C	R	0.204646552077
249	L	F	0.202595958864
506	S	L	0.200466088319
172	D	G	0.189294206288
540	L	A	0.187280467691
54	H	S	0.177388818713
429	D	Y	0.176154441869
130	R	G	0.175515107842
138	S	M	0.174666852045
398	V	A	0.173663293529
51	E	G	0.168790904409
111	D	N	0.165609209472
78	L	P	0.165201455677
23	G	C	0.161882531255
453	F	V	0.161170898813
135	P	S	0.158630031912
442	L	S	0.154805739656
248	T	A	0.152194810828
423	L	V	0.143232988382
111	D	A	0.142384219291
516	I	V	0.134797346237
247	W	R	0.134423423461
241	G	W	0.133935645984
362	D	G	0.133777645964
468	Q	K	0.133144651881
90	A	V	0.130189464224
5	L	I	0.130145269529
438	N	Q	0.129590791498
426	K	Q	0.123561471536
522	E	V	0.120033862055
526	V	G	0.119135591894
41	V	A	0.1170566395
396	N	D	0.115242084621
285	N	R	0.10857764482
139	S	H	0.105491569384
427	V	A	0.100586330033
452	D	E	0.0972139839802
16	D	Y	0.0927010627631
12	F	L	0.0912825632278
185	K	Q	0.0909280297263
402	M	T	0.0840169356357
391	I	T	0.0832185819771
403	N	I	0.0829989341192
132	E	D	0.082086741063
511	L	Y	0.0810091631956
511	L	Q	0.0810091631956
511	L	M	0.0810091631956
511	L	D	0.0810091631956
511	L	N	0.0810091631956
511	L	P	0.0810091631956
511	L	W	0.0810091631956
511	L	C	0.0810091631956
511	L	G	0.0810091631956
511	L	H	0.0810091631956
130	R	I	0.078608503907
562	R	G	0.0783838119104
424	N	K	0.0762729995617
140	W	R	0.0759448825873
210	N	L	0.073012750599
220	S	P	0.0718154991019
511	L	E	0.0716765852887
306	L	P	0.0709128802071
397	S	P	0.0705538415803
447	N	T	0.0703346653043
314	V	N	0.0699175175913
426	K	N	0.0698362770023
89	P	R	0.0682170961106
89	P	C	0.0682170961106
89	P	K	0.0682170961106
390	G	Q	0.0678575021428
422	N	H	0.0669293315435
556	N	G	0.0642198243166
185	K	T	0.0640059376373
510	K	R	0.0639147967985
484	Y	N	0.0616536021275
165	L	P	0.0608640034678
511	L	K	0.0604829985285
122	L	S	0.0571855708791
117	E	G	0.0567439816873
440	E	G	0.054557906989
104	N	D	0.0541622652783
236	V	W	0.0530298566528
208	Y	C	0.0517912266258
564	C	F	0.0513743055165
274	S	C	0.0512152797086
185	K	N	0.0490649631832
515	K	M	0.0487370431195
283	T	A	0.0483387812004
260	A	K	0.0471506848557
39	K	N	0.0458220036005
122	L	V	0.0455282349825
39	K	T	0.0452079949712
40	N	I	0.0432608573734
133	I	L	0.0427918265019
9	L	I	0.0422479277219
552	W	R	0.0416229513136
400	E	R	0.0414658482617
391	I	V	0.0410065952855
511	L	R	0.0402447809904
384	T	A	0.0375449910187
35	T	A	0.03731936932
92	S	F	0.0369819552913
92	S	A	0.0369819552913
92	S	C	0.0369819552913
92	S	I	0.0369819552913
92	S	H	0.0369819552913
92	S	M	0.0369819552913
115	Y	V	0.0367827337758
115	Y	D	0.0367827337758
115	Y	A	0.0367827337758
115	Y	W	0.0367827337758
115	Y	E	0.0367827337758
115	Y	Q	0.0367827337758
115	Y	R	0.0367827337758
115	Y	K	0.0367827337758
115	Y	T	0.0367827337758
115	Y	N	0.0367827337758
115	Y	G	0.0367827337758
115	Y	F	0.0367827337758
115	Y	P	0.0367827337758
209	S	H	0.0346452152831
209	S	R	0.0346452152831
209	S	Q	0.0346452152831
209	S	K	0.0346452152831
209	S	Y	0.0346452152831
209	S	F	0.0346452152831
209	S	W	0.0346452152831
209	S	V	0.0346452152831
209	S	C	0.0346452152831
2	K	P	0.0299963025475
2	K	D	0.0299963025475
2	K	W	0.0299963025475
2	K	G	0.0299963025475
2	K	F	0.0299963025475
2	K	A	0.0299963025475
44	T	A	0.0287084333221
168	T	A	0.0283548643746
471	N	K	0.0274891328653
207	L	H	0.0268668332641
145	F	A	0.0256186099465
92	S	K	0.0242880709801
416	L	S	0.0230138331491
515	K	F	0.0201616598202
100	P	S	0.0192137311308
505	Y	F	0.0185699841208
92	S	R	0.0179827683919
256	I	S	0.0172499857004
256	I	K	0.0172499857004
256	I	N	0.0172499857004
256	I	F	0.0172499857004
256	I	H	0.0172499857004
256	I	P	0.0172499857004
256	I	Q	0.0172499857004
256	I	R	0.0172499857004
256	I	D	0.0172499857004
256	I	T	0.0172499857004
256	I	E	0.0172499857004
256	I	A	0.0172499857004
256	I	C	0.0172499857004
256	I	W	0.0172499857004
256	I	Y	0.0172499857004
256	I	G	0.0172499857004
502	Y	F	0.0139687793187
469	L	V	0.0138902961908
417	E	V	0.0136950421173
163	N	D	0.0135647982494
388	I	V	0.0130860255754
18	D	E	0.0120265383297
276	G	L	0.0107282859722
276	G	K	0.0107282859722
276	G	I	0.0107282859722
276	G	Q	0.0107282859722
276	G	M	0.0107282859722
276	G	F	0.0107282859722
276	G	V	0.0107282859722
276	G	Y	0.0107282859722
276	G	D	0.0107282859722
276	G	H	0.0107282859722
276	G	P	0.0107282859722
283	T	E	0.0102635413864
283	T	P	0.0102635413864
283	T	M	0.0102635413864
283	T	K	0.0102635413864
283	T	H	0.0102635413864
283	T	G	0.0102635413864
283	T	D	0.0102635413864
283	T	F	0.0102635413864
283	T	W	0.0102635413864
423	L	F	0.00949100381551
297	T	A	0.00793174023552
508	E	M	0.00786545050005
508	E	W	0.00786545050005
508	E	R	0.00786545050005
508	E	V	0.00786545050005
508	E	Y	0.00786545050005
508	E	N	0.00786545050005
508	E	D	0.00786545050005
508	E	H	0.00786545050005
508	E	G	0.00786545050005
508	E	F	0.00786545050005
508	E	Q	0.00786545050005
220	S	Y	0.00759779340086
220	S	W	0.00759779340086
220	S	Q	0.00759779340086
220	S	F	0.00759779340086
220	S	C	0.00759779340086
294	K	F	0.00758580235814
294	K	P	0.00758580235814
294	K	G	0.00758580235814
294	K	Q	0.00758580235814
294	K	C	0.00758580235814
294	K	M	0.00758580235814
294	K	I	0.00758580235814
294	K	Y	0.00758580235814
421	E	G	0.00730903529631
383	S	L	0.00657086849476
383	S	Q	0.00657086849476
383	S	Y	0.00657086849476
383	S	W	0.00657086849476
383	S	V	0.00657086849476
383	S	P	0.00657086849476
383	S	M	0.00657086849476
383	S	H	0.00657086849476
383	S	K	0.00657086849476
383	S	F	0.00657086849476
383	S	D	0.00657086849476
383	S	C	0.00657086849476
383	S	E	0.00657086849476
497	N	W	0.00651878367985
497	N	Q	0.00651878367985
497	N	Y	0.00651878367985
497	N	P	0.00651878367985
513	R	T	0.00620964378172
513	R	G	0.00620964378172
513	R	F	0.00620964378172
513	R	E	0.00620964378172
513	R	H	0.00620964378172
513	R	N	0.00620964378172
513	R	P	0.00620964378172
513	R	D	0.00620964378172
513	R	C	0.00620964378172
513	R	V	0.00620964378172
513	R	Y	0.00620964378172
513	R	W	0.00620964378172
542	L	F	0.00611841398725
542	L	T	0.00611841398725
542	L	S	0.00611841398725
542	L	M	0.00611841398725
542	L	E	0.00611841398725
542	L	D	0.00611841398725
542	L	H	0.00611841398725
542	L	C	0.00611841398725
542	L	Y	0.00611841398725
542	L	K	0.00611841398725
542	L	N	0.00611841398725
542	L	R	0.00611841398725
542	L	W	0.00611841398725
542	L	Q	0.00611841398725
171	G	V	0.00605515317456
171	G	C	0.00605515317456
171	G	I	0.00605515317456
171	G	H	0.00605515317456
171	G	Y	0.00605515317456
171	G	W	0.00605515317456
171	G	A	0.00605515317456
171	G	T	0.00605515317456
171	G	P	0.00605515317456
171	G	N	0.00605515317456
171	G	M	0.00605515317456
171	G	K	0.00605515317456
211	G	Q	0.00568184323637
211	G	C	0.00568184323637
211	G	H	0.00568184323637
92	S	V	0.00545423787185
92	S	T	0.00545423787185
255	T	R	0.00542238027283
255	T	P	0.00542238027283
255	T	E	0.00542238027283
255	T	L	0.00542238027283
255	T	D	0.00542238027283
255	T	C	0.00542238027283
255	T	G	0.00542238027283
255	T	W	0.00542238027283
75	T	A	0.00526930166885
75	T	C	0.00526930166885
75	T	Q	0.00526930166885
75	T	K	0.00526930166885
75	T	G	0.00526930166885
75	T	E	0.00526930166885
75	T	R	0.00526930166885
75	T	M	0.00526930166885
75	T	S	0.00526930166885
75	T	H	0.00526930166885
75	T	Y	0.00526930166885
75	T	W	0.00526930166885
75	T	D	0.00526930166885
75	T	F	0.00526930166885
75	T	V	0.00526930166885
236	V	E	0.00526841193309
236	V	S	0.00526841193309
236	V	G	0.00526841193309
236	V	F	0.00526841193309
236	V	P	0.00526841193309
236	V	D	0.00526841193309
236	V	C	0.00526841193309
236	V	H	0.00526841193309
502	Y	V	0.00463918776664
502	Y	K	0.00463918776664
502	Y	S	0.00463918776664
502	Y	Q	0.00463918776664
502	Y	D	0.00463918776664
502	Y	E	0.00463918776664
502	Y	I	0.00463918776664
502	Y	M	0.00463918776664
179	N	M	0.00431911410256
179	N	V	0.00431911410256
179	N	W	0.00431911410256
179	N	C	0.00431911410256
179	N	P	0.00431911410256
179	N	H	0.00431911410256
179	N	G	0.00431911410256
179	N	Y	0.00431911410256
179	N	R	0.00431911410256
73	N	W	0.00338895387726
73	N	Y	0.00338895387726
73	N	T	0.00338895387726
73	N	E	0.00338895387726
73	N	R	0.00338895387726
73	N	I	0.00338895387726
73	N	V	0.00338895387726
73	N	M	0.00338895387726
73	N	A	0.00338895387726
73	N	Q	0.00338895387726
73	N	C	0.00338895387726
73	N	L	0.00338895387726
73	N	P	0.00338895387726
73	N	F	0.00338895387726
73	N	H	0.00338895387726
73	N	G	0.00338895387726
97	V	L	0.00301261872954
173	S	W	0.00274148325029
173	S	Q	0.00274148325029
173	S	K	0.00274148325029
173	S	R	0.00274148325029
173	S	C	0.00274148325029
173	S	M	0.00274148325029
173	S	A	0.00274148325029
173	S	I	0.00274148325029
3	A	P	0.00272404543866
3	A	W	0.00272404543866
3	A	K	0.00272404543866
3	A	L	0.00272404543866
3	A	H	0.00272404543866
3	A	M	0.00272404543866
3	A	N	0.00272404543866
3	A	G	0.00272404543866
3	A	F	0.00272404543866
3	A	Q	0.00272404543866
3	A	C	0.00272404543866
3	A	Y	0.00272404543866
231	A	G	0.00255085035171
231	A	P	0.00255085035171
231	A	I	0.00255085035171
231	A	M	0.00255085035171
231	A	K	0.00255085035171
231	A	N	0.00255085035171
231	A	Y	0.00255085035171
231	A	R	0.00255085035171
231	A	H	0.00255085035171
231	A	E	0.00255085035171
274	S	L	0.00230204057483
274	S	Q	0.00230204057483
274	S	D	0.00230204057483
274	S	F	0.00230204057483
274	S	H	0.00230204057483
274	S	Y	0.00230204057483
274	S	W	0.00230204057483
274	S	P	0.00230204057483
182	V	K	0.00193276612363
182	V	E	0.00193276612363
182	V	I	0.00193276612363
182	V	D	0.00193276612363
182	V	N	0.00193276612363
182	V	W	0.00193276612363
182	V	P	0.00193276612363
130	R	H	0.00191929823258
130	R	Y	0.00191929823258
130	R	W	0.00191929823258
130	R	V	0.00191929823258
130	R	T	0.00191929823258
130	R	S	0.00191929823258
130	R	D	0.00191929823258
130	R	N	0.00191929823258
130	R	L	0.00191929823258
130	R	F	0.00191929823258
130	R	Q	0.00191929823258
130	R	M	0.00191929823258
130	R	E	0.00191929823258
130	R	C	0.00191929823258
130	R	A	0.00191929823258
556	N	V	0.00189598773945
556	N	F	0.00189598773945
556	N	P	0.00189598773945
556	N	H	0.00189598773945
556	N	C	0.00189598773945
556	N	M	0.00189598773945
556	N	Q	0.00189598773945
556	N	R	0.00189598773945
556	N	E	0.00189598773945
556	N	W	0.00189598773945
556	N	Y	0.00189598773945
556	N	A	0.00189598773945
369	H	P	0.00182388893446
369	H	L	0.00182388893446
369	H	K	0.00182388893446
369	H	G	0.00182388893446
369	H	E	0.00182388893446
369	H	D	0.00182388893446
369	H	A	0.00182388893446
369	H	R	0.00182388893446
369	H	S	0.00182388893446
369	H	W	0.00182388893446
369	H	V	0.00182388893446
369	H	T	0.00182388893446
162	R	L	0.00179031396031
162	R	A	0.00179031396031
162	R	C	0.00179031396031
162	R	D	0.00179031396031
162	R	E	0.00179031396031
162	R	I	0.00179031396031
162	R	F	0.00179031396031
162	R	G	0.00179031396031
162	R	M	0.00179031396031
162	R	T	0.00179031396031
162	R	N	0.00179031396031
162	R	Q	0.00179031396031
162	R	V	0.00179031396031
162	R	P	0.00179031396031
162	R	W	0.00179031396031
162	R	Y	0.00179031396031
60	K	P	0.00177043815535
60	K	I	0.00177043815535
60	K	L	0.00177043815535
60	K	M	0.00177043815535
60	K	E	0.00177043815535
60	K	Q	0.00177043815535
60	K	F	0.00177043815535
60	K	V	0.00177043815535
60	K	W	0.00177043815535
60	K	C	0.00177043815535
60	K	D	0.00177043815535
60	K	G	0.00177043815535
427	V	M	0.0017510603558
427	V	E	0.0017510603558
427	V	N	0.0017510603558
427	V	C	0.0017510603558
427	V	P	0.0017510603558
427	V	R	0.0017510603558
427	V	G	0.0017510603558
427	V	H	0.0017510603558
427	V	F	0.0017510603558
427	V	T	0.0017510603558
427	V	Q	0.0017510603558
427	V	Y	0.0017510603558
427	V	D	0.0017510603558
427	V	W	0.0017510603558
428	D	K	0.00167153639854
428	D	H	0.00167153639854
428	D	A	0.00167153639854
428	D	C	0.00167153639854
428	D	F	0.00167153639854
428	D	I	0.00167153639854
428	D	V	0.00167153639854
428	D	Q	0.00167153639854
428	D	P	0.00167153639854
428	D	R	0.00167153639854
428	D	W	0.00167153639854
428	D	Y	0.00167153639854
428	D	T	0.00167153639854
428	D	S	0.00167153639854
156	G	C	0.00165009018043
156	G	L	0.00165009018043
156	G	M	0.00165009018043
156	G	P	0.00165009018043
156	G	Q	0.00165009018043
156	G	R	0.00165009018043
156	G	I	0.00165009018043
156	G	V	0.00165009018043
156	G	Y	0.00165009018043
156	G	F	0.00165009018043
156	G	D	0.00165009018043
156	G	W	0.00165009018043
209	S	M	0.00155275051738
429	D	H	0.00140621697247
429	D	Q	0.00140621697247
429	D	S	0.00140621697247
429	D	P	0.00140621697247
429	D	L	0.00140621697247
429	D	K	0.00140621697247
429	D	V	0.00140621697247
429	D	C	0.00140621697247
429	D	G	0.00140621697247
429	D	A	0.00140621697247
429	D	T	0.00140621697247
429	D	I	0.00140621697247
429	D	E	0.00140621697247
429	D	F	0.00140621697247
101	N	H	0.0013912939088
101	N	V	0.0013912939088
101	N	I	0.0013912939088
101	N	M	0.0013912939088
101	N	W	0.0013912939088
101	N	F	0.0013912939088
101	N	P	0.0013912939088
101	N	C	0.0013912939088
326	T	G	0.00133914822051
326	T	W	0.00133914822051
326	T	V	0.00133914822051
326	T	Q	0.00133914822051
326	T	P	0.00133914822051
326	T	M	0.00133914822051
326	T	H	0.00133914822051
326	T	Y	0.00133914822051
326	T	D	0.00133914822051
326	T	C	0.00133914822051
155	R	N	0.00133398774564
155	R	D	0.00133398774564
155	R	F	0.00133398774564
155	R	H	0.00133398774564
155	R	P	0.00133398774564
155	R	C	0.00133398774564
154	H	C	0.00127506455772
154	H	K	0.00127506455772
535	T	P	0.00120004910358
535	T	D	0.00120004910358
535	T	V	0.00120004910358
535	T	W	0.00120004910358
535	T	R	0.00120004910358
535	T	E	0.00120004910358
535	T	F	0.00120004910358
535	T	Q	0.00120004910358
535	T	H	0.00120004910358
535	T	K	0.00120004910358
535	T	L	0.00120004910358
535	T	M	0.00120004910358
535	T	Y	0.00120004910358
535	T	G	0.00120004910358
409	V	Q	0.00117147894097
409	V	H	0.00117147894097
409	V	R	0.00117147894097
409	V	W	0.00117147894097
409	V	K	0.00117147894097
409	V	C	0.00117147894097
409	V	N	0.00117147894097
409	V	A	0.00117147894097
409	V	D	0.00117147894097
409	V	F	0.00117147894097
409	V	P	0.00117147894097
409	V	E	0.00117147894097
409	V	Y	0.00117147894097
409	V	G	0.00117147894097
358	T	F	0.00115383171758
358	T	Q	0.00115383171758
358	T	E	0.00115383171758
358	T	H	0.00115383171758
358	T	K	0.00115383171758
358	T	M	0.00115383171758
358	T	R	0.00115383171758
358	T	G	0.00115383171758
358	T	C	0.00115383171758
358	T	V	0.00115383171758
358	T	W	0.00115383171758
358	T	P	0.00115383171758
358	T	Y	0.00115383171758
358	T	D	0.00115383171758
358	T	S	0.00115383171758
271	F	Q	0.00110743029155
271	F	M	0.00110743029155
271	F	C	0.00110743029155
271	F	A	0.00110743029155
271	F	W	0.00110743029155
271	F	T	0.00110743029155
271	F	S	0.00110743029155
271	F	R	0.00110743029155
271	F	N	0.00110743029155
271	F	G	0.00110743029155
271	F	P	0.00110743029155
271	F	K	0.00110743029155
271	F	H	0.00110743029155
271	F	E	0.00110743029155
271	F	D	0.00110743029155
408	A	Q	0.00106804300197
408	A	P	0.00106804300197
408	A	M	0.00106804300197
408	A	W	0.00106804300197
408	A	E	0.00106804300197
408	A	N	0.00106804300197
408	A	K	0.00106804300197
408	A	H	0.00106804300197
408	A	C	0.00106804300197
408	A	F	0.00106804300197
408	A	I	0.00106804300197
168	T	H	0.00106454710153
168	T	Q	0.00106454710153
168	T	P	0.00106454710153
168	T	N	0.00106454710153
168	T	M	0.00106454710153
168	T	I	0.00106454710153
168	T	W	0.00106454710153
168	T	R	0.00106454710153
168	T	G	0.00106454710153
168	T	D	0.00106454710153
168	T	V	0.00106454710153
168	T	E	0.00106454710153
168	T	F	0.00106454710153
168	T	C	0.00106454710153
278	E	Q	0.00104676588694
278	E	I	0.00104676588694
278	E	N	0.00104676588694
278	E	G	0.00104676588694
278	E	S	0.00104676588694
278	E	T	0.00104676588694
278	E	C	0.00104676588694
232	A	D	0.00102102603497
232	A	W	0.00102102603497
232	A	C	0.00102102603497
232	A	Y	0.00102102603497
458	V	L	0.00101054678996
458	V	A	0.00101054678996
458	V	C	0.00101054678996
458	V	D	0.00101054678996
458	V	N	0.00101054678996
458	V	G	0.00101054678996
458	V	H	0.00101054678996
458	V	K	0.00101054678996
458	V	E	0.00101054678996
458	V	P	0.00101054678996
458	V	R	0.00101054678996
458	V	S	0.00101054678996
458	V	T	0.00101054678996
458	V	W	0.00101054678996
458	V	Y	0.00101054678996
458	V	F	0.00101054678996
458	V	Q	0.00101054678996
255	T	Q	0.000992278844689
12	F	T	0.000978617796842
12	F	H	0.000978617796842
12	F	N	0.000978617796842
12	F	D	0.000978617796842
12	F	A	0.000978617796842
12	F	W	0.000978617796842
12	F	G	0.000978617796842
12	F	Q	0.000978617796842
12	F	E	0.000978617796842
12	F	M	0.000978617796842
12	F	K	0.000978617796842
12	F	R	0.000978617796842
254	D	C	0.000937134302422
254	D	R	0.000937134302422
254	D	V	0.000937134302422
254	D	T	0.000937134302422
254	D	W	0.000937134302422
254	D	F	0.000937134302422
254	D	K	0.000937134302422
254	D	M	0.000937134302422
254	D	I	0.000937134302422
254	D	P	0.000937134302422
254	D	L	0.000937134302422
486	K	F	0.000931610005924
486	K	C	0.000931610005924
486	K	S	0.000931610005924
486	K	P	0.000931610005924
486	K	H	0.000931610005924
486	K	G	0.000931610005924
486	K	E	0.000931610005924
486	K	D	0.000931610005924
486	K	W	0.000931610005924
486	K	M	0.000931610005924
525	G	M	0.0008958860665
525	G	W	0.0008958860665
525	G	F	0.0008958860665
525	G	C	0.0008958860665
525	G	I	0.0008958860665
525	G	K	0.0008958860665
525	G	L	0.0008958860665
525	G	Y	0.0008958860665
525	G	N	0.0008958860665
525	G	Q	0.0008958860665
525	G	A	0.0008958860665
525	G	T	0.0008958860665
525	G	P	0.0008958860665
388	I	A	0.000892879997701
388	I	W	0.000892879997701
388	I	T	0.000892879997701
388	I	S	0.000892879997701
388	I	R	0.000892879997701
388	I	Q	0.000892879997701
388	I	P	0.000892879997701
388	I	H	0.000892879997701
388	I	Y	0.000892879997701
388	I	C	0.000892879997701
388	I	E	0.000892879997701
388	I	F	0.000892879997701
388	I	G	0.000892879997701
388	I	M	0.000892879997701
388	I	N	0.000892879997701
388	I	D	0.000892879997701
388	I	K	0.000892879997701
53	S	N	0.000850396671483
53	S	K	0.000850396671483
53	S	W	0.000850396671483
53	S	P	0.000850396671483
53	S	Y	0.000850396671483
53	S	M	0.000850396671483
53	S	D	0.000850396671483
53	S	F	0.000850396671483
136	K	H	0.000834903815401
136	K	Q	0.000834903815401
136	K	R	0.000834903815401
136	K	W	0.000834903815401
136	K	Y	0.000834903815401
136	K	I	0.000834903815401
136	K	G	0.000834903815401
136	K	C	0.000834903815401
136	K	P	0.000834903815401
136	K	N	0.000834903815401
514	E	N	0.00081615549436
514	E	F	0.00081615549436
514	E	Y	0.00081615549436
514	E	W	0.00081615549436
514	E	S	0.00081615549436
514	E	V	0.00081615549436
514	E	H	0.00081615549436
514	E	A	0.00081615549436
514	E	C	0.00081615549436
514	E	M	0.00081615549436
374	G	K	0.000799807989031
374	G	P	0.000799807989031
374	G	S	0.000799807989031
374	G	I	0.000799807989031
374	G	F	0.000799807989031
374	G	C	0.000799807989031
374	G	A	0.000799807989031
374	G	N	0.000799807989031
374	G	M	0.000799807989031
374	G	Q	0.000799807989031
374	G	R	0.000799807989031
374	G	D	0.000799807989031
374	G	W	0.000799807989031
374	G	Y	0.000799807989031
374	G	L	0.000799807989031
374	G	T	0.000799807989031
203	E	C	0.000710787779387
203	E	S	0.000710787779387
203	E	T	0.000710787779387
203	E	V	0.000710787779387
203	E	W	0.000710787779387
203	E	Y	0.000710787779387
203	E	A	0.000710787779387
203	E	Q	0.000710787779387
203	E	G	0.000710787779387
203	E	P	0.000710787779387
203	E	F	0.000710787779387
203	E	N	0.000710787779387
203	E	H	0.000710787779387
203	E	M	0.000710787779387
203	E	L	0.000710787779387
203	E	I	0.000710787779387
203	E	R	0.000710787779387
344	G	E	0.000689962213443
344	G	L	0.000689962213443
344	G	C	0.000689962213443
344	G	M	0.000689962213443
344	G	H	0.000689962213443
344	G	I	0.000689962213443
344	G	K	0.000689962213443
344	G	F	0.000689962213443
344	G	N	0.000689962213443
344	G	Y	0.000689962213443
344	G	Q	0.000689962213443
344	G	R	0.000689962213443
344	G	S	0.000689962213443
344	G	T	0.000689962213443
344	G	W	0.000689962213443
344	G	P	0.000689962213443
534	S	Q	0.000664440826656
534	S	W	0.000664440826656
534	S	Y	0.000664440826656
534	S	V	0.000664440826656
534	S	M	0.000664440826656
534	S	C	0.000664440826656
534	S	K	0.000664440826656
534	S	I	0.000664440826656
534	S	N	0.000664440826656
534	S	D	0.000664440826656
534	S	F	0.000664440826656
534	S	G	0.000664440826656
534	S	H	0.000664440826656
534	S	E	0.000664440826656
534	S	R	0.000664440826656
534	S	P	0.000664440826656
3	A	V	0.000649881980439
518	G	D	0.000645300114682
518	G	C	0.000645300114682
518	G	N	0.000645300114682
518	G	W	0.000645300114682
518	G	Q	0.000645300114682
186	G	Y	0.000625380186118
186	G	C	0.000625380186118
186	G	W	0.000625380186118
186	G	N	0.000625380186118
186	G	K	0.000625380186118
186	G	I	0.000625380186118
186	G	Q	0.000625380186118
188	E	H	0.000595121938384
188	E	M	0.000595121938384
188	E	N	0.000595121938384
188	E	W	0.000595121938384
188	E	L	0.000595121938384
188	E	I	0.000595121938384
188	E	D	0.000595121938384
188	E	R	0.000595121938384
188	E	Y	0.000595121938384
188	E	C	0.000595121938384
188	E	F	0.000595121938384
370	Q	M	0.000497862068062
370	Q	P	0.000497862068062
370	Q	Y	0.000497862068062
370	Q	R	0.000497862068062
370	Q	N	0.000497862068062
370	Q	D	0.000497862068062
370	Q	L	0.000497862068062
370	Q	G	0.000497862068062
370	Q	F	0.000497862068062
370	Q	C	0.000497862068062
57	K	M	0.000491472357101
57	K	W	0.000491472357101
57	K	C	0.000491472357101
57	K	F	0.000491472357101
57	K	D	0.000491472357101
57	K	I	0.000491472357101
57	K	N	0.000491472357101
57	K	S	0.000491472357101
57	K	P	0.000491472357101
57	K	G	0.000491472357101
57	K	T	0.000491472357101
195	V	S	0.000379424934539
195	V	W	0.000379424934539
195	V	T	0.000379424934539
195	V	R	0.000379424934539
195	V	Q	0.000379424934539
195	V	Y	0.000379424934539
195	V	H	0.000379424934539
195	V	G	0.000379424934539
195	V	A	0.000379424934539
195	V	F	0.000379424934539
195	V	K	0.000379424934539
195	V	C	0.000379424934539
195	V	P	0.000379424934539
195	V	N	0.000379424934539
195	V	E	0.000379424934539
143	H	W	0.000328194486563
143	H	E	0.000328194486563
143	H	K	0.000328194486563
143	H	P	0.000328194486563
143	H	I	0.000328194486563
143	H	G	0.000328194486563
143	H	T	0.000328194486563
143	H	L	0.000328194486563
143	H	A	0.000328194486563
143	H	C	0.000328194486563
143	H	D	0.000328194486563
143	H	S	0.000328194486563
143	H	R	0.000328194486563
348	A	E	0.00032099265501
348	A	V	0.00032099265501
348	A	T	0.00032099265501
348	A	C	0.00032099265501
348	A	Y	0.00032099265501
348	A	R	0.00032099265501
348	A	W	0.00032099265501
348	A	Q	0.00032099265501
348	A	L	0.00032099265501
348	A	G	0.00032099265501
348	A	F	0.00032099265501
348	A	N	0.00032099265501
348	A	M	0.00032099265501
348	A	K	0.00032099265501
348	A	I	0.00032099265501
348	A	H	0.00032099265501
348	A	P	0.00032099265501
401	K	G	0.000313308825354
401	K	M	0.000313308825354
401	K	H	0.000313308825354
401	K	S	0.000313308825354
401	K	F	0.000313308825354
401	K	N	0.000313308825354
401	K	P	0.000313308825354
401	K	V	0.000313308825354
401	K	W	0.000313308825354
401	K	D	0.000313308825354
401	K	Q	0.000313308825354
401	K	C	0.000313308825354
401	K	Y	0.000313308825354
527	Y	N	0.000304961783538
527	Y	A	0.000304961783538
527	Y	L	0.000304961783538
527	Y	S	0.000304961783538
527	Y	K	0.000304961783538
527	Y	H	0.000304961783538
527	Y	Q	0.000304961783538
527	Y	M	0.000304961783538
527	Y	P	0.000304961783538
527	Y	T	0.000304961783538
527	Y	V	0.000304961783538
527	Y	W	0.000304961783538
167	L	G	0.000303497524931
167	L	N	0.000303497524931
167	L	K	0.000303497524931
167	L	P	0.000303497524931
167	L	T	0.000303497524931
167	L	W	0.000303497524931
167	L	Y	0.000303497524931
167	L	E	0.000303497524931
167	L	F	0.000303497524931
167	L	H	0.000303497524931
167	L	D	0.000303497524931
167	L	C	0.000303497524931
167	L	A	0.000303497524931
167	L	R	0.000303497524931
167	L	Q	0.000303497524931
167	L	I	0.000303497524931
167	L	S	0.000303497524931
108	Y	T	0.000294726063085
108	Y	V	0.000294726063085
108	Y	P	0.000294726063085
108	Y	W	0.000294726063085
108	Y	M	0.000294726063085
108	Y	Q	0.000294726063085
108	Y	S	0.000294726063085
108	Y	R	0.000294726063085
108	Y	N	0.000294726063085
108	Y	G	0.000294726063085
108	Y	A	0.000294726063085
108	Y	E	0.000294726063085
108	Y	L	0.000294726063085
108	Y	F	0.000294726063085
108	Y	I	0.000294726063085
108	Y	K	0.000294726063085
108	Y	D	0.000294726063085
24	Y	H	0.000220746176832
24	Y	S	0.000220746176832
24	Y	G	0.000220746176832
24	Y	E	0.000220746176832
24	Y	D	0.000220746176832
24	Y	L	0.000220746176832
24	Y	A	0.000220746176832
24	Y	K	0.000220746176832
24	Y	F	0.000220746176832
24	Y	N	0.000220746176832
24	Y	P	0.000220746176832
24	Y	Q	0.000220746176832
24	Y	R	0.000220746176832
24	Y	T	0.000220746176832
24	Y	W	0.000220746176832
24	Y	M	0.000220746176832
24	Y	V	0.000220746176832
140	W	M	0.00021334460073
140	W	T	0.00021334460073
140	W	Q	0.00021334460073
140	W	Y	0.00021334460073
140	W	P	0.00021334460073
140	W	S	0.00021334460073
140	W	E	0.00021334460073
140	W	N	0.00021334460073
140	W	V	0.00021334460073
140	W	A	0.00021334460073
140	W	F	0.00021334460073
140	W	H	0.00021334460073
140	W	I	0.00021334460073
140	W	K	0.00021334460073
140	W	D	0.00021334460073
140	W	L	0.00021334460073
526	V	Q	0.000203777235545
526	V	C	0.000203777235545
526	V	W	0.000203777235545
526	V	T	0.000203777235545
526	V	N	0.000203777235545
526	V	I	0.000203777235545
526	V	H	0.000203777235545
526	V	E	0.000203777235545
526	V	D	0.000203777235545
437	Y	V	0.000203288550112
437	Y	L	0.000203288550112
437	Y	A	0.000203288550112
437	Y	D	0.000203288550112
437	Y	E	0.000203288550112
437	Y	K	0.000203288550112
437	Y	F	0.000203288550112
437	Y	I	0.000203288550112
437	Y	W	0.000203288550112
437	Y	N	0.000203288550112
437	Y	T	0.000203288550112
437	Y	S	0.000203288550112
437	Y	R	0.000203288550112
437	Y	M	0.000203288550112
437	Y	P	0.000203288550112
437	Y	G	0.000203288550112
437	Y	Q	0.000203288550112
431	F	I	0.000183727351847
431	F	N	0.000183727351847
431	F	M	0.000183727351847
431	F	P	0.000183727351847
431	F	Q	0.000183727351847
431	F	R	0.000183727351847
431	F	T	0.000183727351847
431	F	W	0.000183727351847
431	F	Y	0.000183727351847
431	F	G	0.000183727351847
431	F	E	0.000183727351847
431	F	D	0.000183727351847
431	F	C	0.000183727351847
431	F	A	0.000183727351847
431	F	K	0.000183727351847
431	F	H	0.000183727351847
223	N	K	0.00016778215147
223	N	H	0.00016778215147
223	N	R	0.00016778215147
223	N	Q	0.00016778215147
223	N	P	0.00016778215147
223	N	M	0.00016778215147
223	N	A	0.00016778215147
223	N	C	0.00016778215147
223	N	T	0.00016778215147
223	N	S	0.00016778215147
223	N	V	0.00016778215147
223	N	W	0.00016778215147
434	I	Y	0.000164826006802
434	I	S	0.000164826006802
434	I	E	0.000164826006802
434	I	T	0.000164826006802
434	I	Q	0.000164826006802
434	I	D	0.000164826006802
434	I	H	0.000164826006802
434	I	W	0.000164826006802
434	I	M	0.000164826006802
434	I	A	0.000164826006802
434	I	G	0.000164826006802
434	I	P	0.000164826006802
434	I	N	0.000164826006802
434	I	F	0.000164826006802
434	I	K	0.000164826006802
434	I	C	0.000164826006802
315	T	D	0.000162615543105
315	T	Y	0.000162615543105
315	T	W	0.000162615543105
315	T	R	0.000162615543105
315	T	F	0.000162615543105
315	T	P	0.000162615543105
315	T	E	0.000162615543105
315	T	M	0.000162615543105
315	T	N	0.000162615543105
315	T	Q	0.000162615543105
315	T	L	0.000162615543105
315	T	C	0.000162615543105
137	E	I	0.000149212305354
137	E	H	0.000149212305354
137	E	P	0.000149212305354
137	E	R	0.000149212305354
137	E	Q	0.000149212305354
137	E	M	0.000149212305354
137	E	L	0.000149212305354
137	E	F	0.000149212305354
137	E	Y	0.000149212305354
137	E	W	0.000149212305354
137	E	V	0.000149212305354
137	E	C	0.000149212305354
480	C	D	0.000148652612768
480	C	V	0.000148652612768
480	C	L	0.000148652612768
480	C	N	0.000148652612768
480	C	P	0.000148652612768
480	C	M	0.000148652612768
480	C	Q	0.000148652612768
480	C	A	0.000148652612768
480	C	R	0.000148652612768
480	C	E	0.000148652612768
480	C	G	0.000148652612768
480	C	H	0.000148652612768
480	C	I	0.000148652612768
480	C	K	0.000148652612768
480	C	T	0.000148652612768
281	I	C	0.000144137472896
281	I	A	0.000144137472896
281	I	K	0.000144137472896
281	I	W	0.000144137472896
281	I	E	0.000144137472896
281	I	G	0.000144137472896
281	I	D	0.000144137472896
281	I	L	0.000144137472896
281	I	H	0.000144137472896
281	I	M	0.000144137472896
281	I	N	0.000144137472896
281	I	P	0.000144137472896
281	I	V	0.000144137472896
281	I	S	0.000144137472896
281	I	R	0.000144137472896
281	I	Y	0.000144137472896
281	I	Q	0.000144137472896
501	D	P	0.000136957757095
501	D	K	0.000136957757095
501	D	H	0.000136957757095
501	D	F	0.000136957757095
501	D	R	0.000136957757095
501	D	Q	0.000136957757095
501	D	W	0.000136957757095
367	Y	P	0.000130087687237
367	Y	M	0.000130087687237
367	Y	L	0.000130087687237
367	Y	I	0.000130087687237
367	Y	S	0.000130087687237
367	Y	G	0.000130087687237
367	Y	F	0.000130087687237
367	Y	N	0.000130087687237
367	Y	H	0.000130087687237
367	Y	K	0.000130087687237
367	Y	D	0.000130087687237
367	Y	R	0.000130087687237
367	Y	A	0.000130087687237
367	Y	E	0.000130087687237
367	Y	T	0.000130087687237
367	Y	V	0.000130087687237
367	Y	W	0.000130087687237
367	Y	Q	0.000130087687237
287	S	F	0.000120857762222
287	S	C	0.000120857762222
287	S	D	0.000120857762222
287	S	H	0.000120857762222
287	S	I	0.000120857762222
287	S	M	0.000120857762222
287	S	K	0.000120857762222
287	S	R	0.000120857762222
287	S	V	0.000120857762222
287	S	W	0.000120857762222
287	S	Y	0.000120857762222
287	S	N	0.000120857762222
190	L	G	0.00011850102314
190	L	S	0.00011850102314
190	L	V	0.00011850102314
190	L	R	0.00011850102314
190	L	Y	0.00011850102314
190	L	Q	0.00011850102314
190	L	W	0.00011850102314
190	L	N	0.00011850102314
190	L	H	0.00011850102314
190	L	K	0.00011850102314
190	L	E	0.00011850102314
190	L	C	0.00011850102314
190	L	A	0.00011850102314
190	L	T	0.00011850102314
190	L	P	0.00011850102314
190	L	D	0.00011850102314
190	L	M	0.00011850102314
123	S	K	0.000118412372751
123	S	D	0.000118412372751
123	S	F	0.000118412372751
123	S	W	0.000118412372751
123	S	E	0.000118412372751
123	S	H	0.000118412372751
123	S	V	0.000118412372751
123	S	Q	0.000118412372751
123	S	Y	0.000118412372751
515	K	G	0.000114397733024
515	K	C	0.000114397733024
515	K	A	0.000114397733024
515	K	W	0.000114397733024
515	K	Y	0.000114397733024
515	K	L	0.000114397733024
481	F	K	0.00010720312001
481	F	H	0.00010720312001
481	F	S	0.00010720312001
481	F	N	0.00010720312001
481	F	W	0.00010720312001
481	F	I	0.00010720312001
481	F	P	0.00010720312001
481	F	M	0.00010720312001
481	F	G	0.00010720312001
481	F	T	0.00010720312001
481	F	E	0.00010720312001
481	F	R	0.00010720312001
481	F	D	0.00010720312001
481	F	C	0.00010720312001
481	F	A	0.00010720312001
481	F	Q	0.00010720312001
432	L	H	9.51807770999e-05
432	L	K	9.51807770999e-05
432	L	T	9.51807770999e-05
432	L	S	9.51807770999e-05
432	L	R	9.51807770999e-05
432	L	N	9.51807770999e-05
432	L	F	9.51807770999e-05
432	L	I	9.51807770999e-05
432	L	Q	9.51807770999e-05
432	L	D	9.51807770999e-05
432	L	G	9.51807770999e-05
432	L	Y	9.51807770999e-05
432	L	V	9.51807770999e-05
432	L	P	9.51807770999e-05
432	L	E	9.51807770999e-05
432	L	A	9.51807770999e-05
432	L	C	9.51807770999e-05
506	S	F	9.34215510543e-05
506	S	K	9.34215510543e-05
506	S	N	9.34215510543e-05
506	S	M	9.34215510543e-05
506	S	H	9.34215510543e-05
506	S	D	9.34215510543e-05
506	S	I	9.34215510543e-05
506	S	Q	9.34215510543e-05
506	S	G	9.34215510543e-05
506	S	Y	9.34215510543e-05
40	N	F	8.61755352621e-05
40	N	G	8.61755352621e-05
40	N	W	8.61755352621e-05
40	N	L	8.61755352621e-05
40	N	Y	8.61755352621e-05
40	N	A	8.61755352621e-05
40	N	E	8.61755352621e-05
40	N	C	8.61755352621e-05
40	N	Q	8.61755352621e-05
40	N	R	8.61755352621e-05
40	N	P	8.61755352621e-05
40	N	H	8.61755352621e-05
40	N	K	8.61755352621e-05
40	N	V	8.61755352621e-05
40	N	M	8.61755352621e-05
83	E	Y	6.28468548219e-05
83	E	F	6.28468548219e-05
83	E	S	6.28468548219e-05
83	E	R	6.28468548219e-05
83	E	H	6.28468548219e-05
83	E	W	6.28468548219e-05
83	E	M	6.28468548219e-05
83	E	C	6.28468548219e-05
83	E	D	6.28468548219e-05
83	E	P	6.28468548219e-05
83	E	A	6.28468548219e-05
83	E	V	6.28468548219e-05
83	E	Q	6.28468548219e-05
83	E	T	6.28468548219e-05
83	E	L	6.28468548219e-05
83	E	I	6.28468548219e-05
426	K	A	5.95045042315e-05
426	K	C	5.95045042315e-05
426	K	I	5.95045042315e-05
426	K	F	5.95045042315e-05
426	K	G	5.95045042315e-05
426	K	L	5.95045042315e-05
426	K	E	5.95045042315e-05
426	K	D	5.95045042315e-05
426	K	H	5.95045042315e-05
426	K	M	5.95045042315e-05
426	K	P	5.95045042315e-05
426	K	T	5.95045042315e-05
426	K	V	5.95045042315e-05
426	K	W	5.95045042315e-05
426	K	Y	5.95045042315e-05
341	Q	C	5.67106759929e-05
341	Q	M	5.67106759929e-05
341	Q	E	5.67106759929e-05
341	Q	F	5.67106759929e-05
341	Q	A	5.67106759929e-05
341	Q	G	5.67106759929e-05
341	Q	I	5.67106759929e-05
341	Q	T	5.67106759929e-05
341	Q	D	5.67106759929e-05
341	Q	W	5.67106759929e-05
341	Q	N	5.67106759929e-05
341	Q	R	5.67106759929e-05
341	Q	L	5.67106759929e-05
341	Q	P	5.67106759929e-05
341	Q	Y	5.67106759929e-05
341	Q	V	5.67106759929e-05
245	Y	T	4.97510374786e-05
245	Y	K	4.97510374786e-05
245	Y	W	4.97510374786e-05
245	Y	A	4.97510374786e-05
245	Y	F	4.97510374786e-05
245	Y	E	4.97510374786e-05
245	Y	G	4.97510374786e-05
245	Y	V	4.97510374786e-05
245	Y	I	4.97510374786e-05
245	Y	Q	4.97510374786e-05
245	Y	S	4.97510374786e-05
245	Y	P	4.97510374786e-05
245	Y	L	4.97510374786e-05
245	Y	R	4.97510374786e-05
245	Y	D	4.97510374786e-05
245	Y	N	4.97510374786e-05
245	Y	M	4.97510374786e-05
116	E	Q	4.88978981622e-05
116	E	R	4.88978981622e-05
116	E	S	4.88978981622e-05
116	E	T	4.88978981622e-05
116	E	Y	4.88978981622e-05
116	E	H	4.88978981622e-05
116	E	W	4.88978981622e-05
116	E	V	4.88978981622e-05
116	E	I	4.88978981622e-05
116	E	N	4.88978981622e-05
116	E	M	4.88978981622e-05
116	E	L	4.88978981622e-05
116	E	D	4.88978981622e-05
116	E	C	4.88978981622e-05
116	E	F	4.88978981622e-05
132	E	Y	4.8234375945e-05
132	E	I	4.8234375945e-05
132	E	T	4.8234375945e-05
132	E	L	4.8234375945e-05
132	E	P	4.8234375945e-05
132	E	W	4.8234375945e-05
132	E	Q	4.8234375945e-05
132	E	R	4.8234375945e-05
132	E	S	4.8234375945e-05
132	E	N	4.8234375945e-05
132	E	M	4.8234375945e-05
132	E	H	4.8234375945e-05
132	E	F	4.8234375945e-05
132	E	C	4.8234375945e-05
132	E	A	4.8234375945e-05
290	E	H	4.64265459124e-05
290	E	C	4.64265459124e-05
290	E	F	4.64265459124e-05
290	E	G	4.64265459124e-05
290	E	I	4.64265459124e-05
290	E	N	4.64265459124e-05
290	E	R	4.64265459124e-05
290	E	T	4.64265459124e-05
290	E	V	4.64265459124e-05
290	E	W	4.64265459124e-05
290	E	Y	4.64265459124e-05
290	E	P	4.64265459124e-05
418	K	D	4.31184066364e-05
418	K	G	4.31184066364e-05
418	K	H	4.31184066364e-05
418	K	T	4.31184066364e-05
418	K	I	4.31184066364e-05
418	K	Y	4.31184066364e-05
418	K	V	4.31184066364e-05
418	K	C	4.31184066364e-05
418	K	N	4.31184066364e-05
418	K	M	4.31184066364e-05
418	K	A	4.31184066364e-05
418	K	F	4.31184066364e-05
418	K	Q	4.31184066364e-05
418	K	P	4.31184066364e-05
418	K	W	4.31184066364e-05
227	T	G	3.45087147174e-05
227	T	P	3.45087147174e-05
227	T	M	3.45087147174e-05
227	T	D	3.45087147174e-05
227	T	E	3.45087147174e-05
227	T	F	3.45087147174e-05
227	T	H	3.45087147174e-05
227	T	K	3.45087147174e-05
227	T	W	3.45087147174e-05
227	T	C	3.45087147174e-05
354	E	Q	2.89793505674e-05
354	E	F	2.89793505674e-05
354	E	D	2.89793505674e-05
354	E	C	2.89793505674e-05
354	E	L	2.89793505674e-05
354	E	A	2.89793505674e-05
354	E	M	2.89793505674e-05
354	E	N	2.89793505674e-05
354	E	P	2.89793505674e-05
354	E	W	2.89793505674e-05
354	E	H	2.89793505674e-05
354	E	R	2.89793505674e-05
354	E	S	2.89793505674e-05
354	E	T	2.89793505674e-05
354	E	V	2.89793505674e-05
354	E	Y	2.89793505674e-05
354	E	I	2.89793505674e-05
5	L	S	2.50485845553e-05
5	L	H	2.50485845553e-05
5	L	K	2.50485845553e-05
5	L	M	2.50485845553e-05
5	L	Q	2.50485845553e-05
5	L	T	2.50485845553e-05
5	L	V	2.50485845553e-05
5	L	R	2.50485845553e-05
5	L	D	2.50485845553e-05
5	L	N	2.50485845553e-05
516	I	N	2.48809679449e-05
516	I	A	2.48809679449e-05
516	I	F	2.48809679449e-05
516	I	P	2.48809679449e-05
516	I	R	2.48809679449e-05
516	I	L	2.48809679449e-05
516	I	E	2.48809679449e-05
516	I	D	2.48809679449e-05
516	I	Y	2.48809679449e-05
516	I	C	2.48809679449e-05
516	I	K	2.48809679449e-05
516	I	H	2.48809679449e-05
516	I	G	2.48809679449e-05
516	I	S	2.48809679449e-05
516	I	W	2.48809679449e-05
516	I	Q	2.48809679449e-05
454	H	C	1.46277662173e-05
454	H	F	1.46277662173e-05
454	H	E	1.46277662173e-05
454	H	T	1.46277662173e-05
454	H	G	1.46277662173e-05
454	H	L	1.46277662173e-05
454	H	K	1.46277662173e-05
454	H	N	1.46277662173e-05
454	H	A	1.46277662173e-05
454	H	W	1.46277662173e-05
454	H	I	1.46277662173e-05
454	H	R	1.46277662173e-05
454	H	S	1.46277662173e-05
454	H	V	1.46277662173e-05
454	H	M	1.46277662173e-05
454	H	P	1.46277662173e-05
454	H	D	1.46277662173e-05
247	W	V	1.44418179986e-05
247	W	P	1.44418179986e-05
247	W	L	1.44418179986e-05
247	W	M	1.44418179986e-05
247	W	N	1.44418179986e-05
247	W	Q	1.44418179986e-05
247	W	T	1.44418179986e-05
247	W	S	1.44418179986e-05
247	W	K	1.44418179986e-05
247	W	G	1.44418179986e-05
247	W	I	1.44418179986e-05
247	W	H	1.44418179986e-05
247	W	F	1.44418179986e-05
247	W	E	1.44418179986e-05
247	W	D	1.44418179986e-05
247	W	C	1.44418179986e-05
247	W	A	1.44418179986e-05
247	W	Y	1.44418179986e-05
391	I	D	1.28085204441e-05
391	I	G	1.28085204441e-05
391	I	F	1.28085204441e-05
391	I	E	1.28085204441e-05
391	I	K	1.28085204441e-05
391	I	C	1.28085204441e-05
391	I	A	1.28085204441e-05
391	I	P	1.28085204441e-05
391	I	H	1.28085204441e-05
391	I	L	1.28085204441e-05
391	I	M	1.28085204441e-05
391	I	S	1.28085204441e-05
391	I	Y	1.28085204441e-05
391	I	W	1.28085204441e-05
391	I	N	1.28085204441e-05
391	I	R	1.28085204441e-05
391	I	Q	1.28085204441e-05
438	N	I	1.01674348902e-05
438	N	A	1.01674348902e-05
438	N	V	1.01674348902e-05
438	N	C	1.01674348902e-05
438	N	P	1.01674348902e-05
438	N	M	1.01674348902e-05
438	N	K	1.01674348902e-05
438	N	H	1.01674348902e-05
438	N	G	1.01674348902e-05
438	N	F	1.01674348902e-05
438	N	E	1.01674348902e-05
438	N	L	1.01674348902e-05
438	N	Y	1.01674348902e-05
438	N	R	1.01674348902e-05
438	N	W	1.01674348902e-05
389	N	L	9.80168157178e-06
389	N	F	9.80168157178e-06
389	N	A	9.80168157178e-06
389	N	C	9.80168157178e-06
389	N	E	9.80168157178e-06
389	N	Q	9.80168157178e-06
389	N	H	9.80168157178e-06
389	N	I	9.80168157178e-06
389	N	M	9.80168157178e-06
389	N	Y	9.80168157178e-06
389	N	V	9.80168157178e-06
389	N	W	9.80168157178e-06
389	N	G	9.80168157178e-06
389	N	P	9.80168157178e-06
327	K	T	9.23285592323e-06
327	K	F	9.23285592323e-06
327	K	A	9.23285592323e-06
327	K	C	9.23285592323e-06
327	K	G	9.23285592323e-06
327	K	E	9.23285592323e-06
327	K	D	9.23285592323e-06
327	K	W	9.23285592323e-06
327	K	V	9.23285592323e-06
327	K	S	9.23285592323e-06
327	K	P	9.23285592323e-06
327	K	M	9.23285592323e-06
327	K	L	9.23285592323e-06
327	K	H	9.23285592323e-06
327	K	Y	9.23285592323e-06
327	K	Q	9.23285592323e-06
23	G	K	5.60240242992e-06
23	G	W	5.60240242992e-06
23	G	A	5.60240242992e-06
23	G	L	5.60240242992e-06
23	G	M	5.60240242992e-06
23	G	N	5.60240242992e-06
23	G	H	5.60240242992e-06
23	G	Y	5.60240242992e-06
23	G	P	5.60240242992e-06
23	G	I	5.60240242992e-06
23	G	F	5.60240242992e-06
23	G	V	5.60240242992e-06
23	G	T	5.60240242992e-06
23	G	E	5.60240242992e-06
23	G	R	5.60240242992e-06
23	G	Q	5.60240242992e-06
208	Y	F	5.39762272052e-06
208	Y	G	5.39762272052e-06
208	Y	H	5.39762272052e-06
208	Y	I	5.39762272052e-06
208	Y	K	5.39762272052e-06
208	Y	L	5.39762272052e-06
208	Y	W	5.39762272052e-06
208	Y	N	5.39762272052e-06
208	Y	R	5.39762272052e-06
208	Y	T	5.39762272052e-06
208	Y	P	5.39762272052e-06
208	Y	V	5.39762272052e-06
208	Y	M	5.39762272052e-06
208	Y	Q	5.39762272052e-06
208	Y	E	5.39762272052e-06
208	Y	A	5.39762272052e-06
208	Y	D	5.39762272052e-06
208	Y	S	5.39762272052e-06
285	N	P	3.02894075227e-06
285	N	Y	3.02894075227e-06
285	N	W	3.02894075227e-06
285	N	V	3.02894075227e-06
285	N	Q	3.02894075227e-06
285	N	L	3.02894075227e-06
285	N	C	3.02894075227e-06
285	N	F	3.02894075227e-06
285	N	H	3.02894075227e-06
285	N	I	3.02894075227e-06
285	N	M	3.02894075227e-06
416	L	N	2.37411547943e-06
416	L	D	2.37411547943e-06
416	L	Y	2.37411547943e-06
416	L	G	2.37411547943e-06
416	L	F	2.37411547943e-06
416	L	E	2.37411547943e-06
416	L	K	2.37411547943e-06
416	L	H	2.37411547943e-06
416	L	M	2.37411547943e-06
416	L	A	2.37411547943e-06
416	L	R	2.37411547943e-06
416	L	T	2.37411547943e-06
416	L	V	2.37411547943e-06
416	L	W	2.37411547943e-06
416	L	C	2.37411547943e-06
416	L	P	2.37411547943e-06
416	L	I	2.37411547943e-06
416	L	Q	2.37411547943e-06
146	N	H	2.08998866357e-06
146	N	R	2.08998866357e-06
146	N	T	2.08998866357e-06
146	N	M	2.08998866357e-06
146	N	W	2.08998866357e-06
146	N	C	2.08998866357e-06
146	N	I	2.08998866357e-06
146	N	G	2.08998866357e-06
146	N	S	2.08998866357e-06
146	N	L	2.08998866357e-06
146	N	F	2.08998866357e-06
440	E	M	1.52975936775e-06
440	E	D	1.52975936775e-06
440	E	I	1.52975936775e-06
440	E	Y	1.52975936775e-06
440	E	Q	1.52975936775e-06
440	E	R	1.52975936775e-06
440	E	L	1.52975936775e-06
440	E	C	1.52975936775e-06
440	E	H	1.52975936775e-06
440	E	W	1.52975936775e-06
440	E	T	1.52975936775e-06
440	E	S	1.52975936775e-06
440	E	F	1.52975936775e-06
440	E	P	1.52975936775e-06
440	E	N	1.52975936775e-06
440	E	A	1.52975936775e-06
440	E	V	1.52975936775e-06
342	Y	N	3.20342650381e-16
342	Y	S	3.20342650381e-16
342	Y	T	3.20342650381e-16
342	Y	V	3.20342650381e-16
342	Y	P	3.20342650381e-16
233	R	Y	3.20342650381e-16
233	R	W	3.20342650381e-16
342	Y	M	3.20342650381e-16
342	Y	I	3.20342650381e-16
233	R	V	3.20342650381e-16
233	R	T	3.20342650381e-16
342	Y	K	3.20342650381e-16
233	R	L	3.20342650381e-16
342	Y	W	3.20342650381e-16
233	R	N	3.20342650381e-16
233	R	P	3.20342650381e-16
233	R	Q	3.20342650381e-16
233	R	S	3.20342650381e-16
342	Y	L	3.20342650381e-16
233	R	M	3.20342650381e-16
342	Y	G	3.20342650381e-16
342	Y	D	3.20342650381e-16
342	Y	Q	3.20342650381e-16
233	R	F	3.20342650381e-16
233	R	A	3.20342650381e-16
342	Y	H	3.20342650381e-16
342	Y	F	3.20342650381e-16
233	R	I	3.20342650381e-16
342	Y	E	3.20342650381e-16
342	Y	R	3.20342650381e-16
342	Y	C	3.20342650381e-16
342	Y	A	3.20342650381e-16
233	R	C	3.20342650381e-16
233	R	K	3.20342650381e-16
233	R	D	3.20342650381e-16
233	R	E	3.20342650381e-16
233	R	G	3.20342650381e-16
233	R	H	3.20342650381e-16
352	F	V	0.0
355	G	A	0.0
29	S	D	0.0
352	F	Y	0.0
352	F	W	0.0
352	F	S	0.0
352	F	T	0.0
95	Y	G	0.0
352	F	Q	0.0
355	G	D	0.0
355	G	C	0.0
29	S	Q	0.0
355	G	E	0.0
355	G	F	0.0
355	G	H	0.0
355	G	I	0.0
355	G	K	0.0
355	G	L	0.0
29	S	F	0.0
29	S	G	0.0
355	G	N	0.0
352	F	N	0.0
352	F	P	0.0
451	L	S	0.0
352	F	M	0.0
95	Y	H	0.0
451	L	I	0.0
451	L	K	0.0
451	L	M	0.0
451	L	N	0.0
451	L	P	0.0
451	L	Q	0.0
451	L	R	0.0
95	Y	K	0.0
371	N	I	0.0
352	F	R	0.0
352	F	L	0.0
29	S	E	0.0
352	F	A	0.0
352	F	C	0.0
352	F	D	0.0
352	F	E	0.0
352	F	G	0.0
[truncated: 9,301 more rows]
