# Supplementary material for: Complete mapping of viral escape from neutralizing antibodies
Source: PLoS Pathog. 2017 Mar 13;13(3):e1006271. doi: 10.1371/journal.ppat.1006271 (PMC5363992; doi:10.1371/journal.ppat.1006271)
Supplement: S2 File — This ZIP archive contains the computer code to perform the data analysis described in this manuscript. The analysis is performed by the iPython notebook found in the ZIP archive. (ZIP) [file ppat.1006271.s008.zip › S2_File/differential_selections/L1_H17L7_vs_L1_mock_r1_sitediffsel.txt]

site	abs_diffsel	positive_diffsel	negative_diffsel
91	118.492558881	118.492558881	0.0
90	72.2691434423	69.2357362335	-3.03340720875
89	42.4996456804	36.1394597426	-6.36018593785
175	23.8973770208	2.31299072189	-21.584386299
2	21.7923641541	13.7595160373	-8.03284811676
92	19.5095526384	16.8452501451	-2.66430249335
153	18.358959373	0.876736279219	-17.4822230938
497	17.6612406714	3.05444756818	-14.6067931032
154	17.0295795611	5.34914362365	-11.6804359374
390	16.7679729014	0.317729270989	-16.4502436304
518	16.0469942077	5.4182240428	-10.6287701649
173	15.5570840858	4.54943710595	-11.0076469799
209	14.6957217743	7.72859821942	-6.9671235549
232	14.5977181612	5.53859154307	-9.05912661815
511	14.0958073999	12.8404120549	-1.25539534505
211	13.662027734	7.97672679495	-5.68530093909
299	13.4493640045	3.88974008343	-9.55962392107
294	13.3355922211	8.40440561963	-4.93118660143
283	13.0471059147	5.66157835485	-7.38552755986
220	13.0256954237	5.2207658789	-7.80492954475
236	12.4207539179	5.57958579823	-6.84116811964
278	12.1253798919	5.73556036365	-6.38981952829
231	12.0742113454	3.15221537121	-8.92199597418
277	11.5861677707	1.84624326265	-9.73992450804
170	11.4689707207	0.0	-11.4689707207
88	11.3318897171	6.15683621888	-5.17505349822
171	11.3135448061	8.39214745111	-2.921397355
474	11.2354551297	0.731919926259	-10.5035352034
146	10.4961979349	3.81241202883	-6.68378590603
240	10.3574800871	2.6287338789	-7.72874620815
176	10.0817886714	1.33868413924	-8.74310453221
157	10.0418473834	0.0	-10.0418473834
115	9.96098631775	8.51613100845	-1.4448553093
337	9.7191106196	2.95659477992	-6.76251583968
499	9.53769888158	0.0	-9.53769888158
182	9.51561879751	4.95509223451	-4.560526563
150	9.48222394111	0.996352583179	-8.48587135793
255	9.47570679073	5.39648922016	-4.07921757058
286	9.39933943645	0.0	-9.39933943645
383	9.39933517078	8.90521929328	-0.494115877502
212	9.12230721559	2.71034210882	-6.41196510677
326	9.02893913279	5.49113663383	-3.53780249896
274	8.91490153748	4.77981907516	-4.13508246231
37	8.79829839872	2.5528706456	-6.24542775312
213	8.67601711683	0.0	-8.67601711683
155	8.64044593194	1.78730419083	-6.85314174111
229	8.51360146651	0.0	-8.51360146651
339	8.4602192753	2.69201094667	-5.76820832863
507	8.46018843144	0.0	-8.46018843144
303	8.36530884361	0.403444542052	-7.96186430156
513	8.27388666241	5.98863142809	-2.28525523432
237	8.18249531932	1.34375989552	-6.83873542379
276	8.14481174626	5.66811203175	-2.47669971451
158	8.06279916859	0.0	-8.06279916859
257	8.0443858022	0.617071508763	-7.42731429344
256	7.90830261103	6.69741503464	-1.21088757639
490	7.82262517137	0.0	-7.82262517137
508	7.78114365066	5.91785207889	-1.86329157178
186	7.71012256988	3.41724500442	-4.29287756546
415	7.68999613469	0.0	-7.68999613469
60	7.68388107705	4.77095569371	-2.91292538334
254	7.67883603368	4.37143015502	-3.30740587867
408	7.45805111339	3.01791420706	-4.44013690633
510	7.43398034948	0.0639147967985	-7.37006555268
179	7.36753208621	4.62043962347	-2.74709246274
210	7.32898791368	0.073012750599	-7.25597516308
197	7.32384707149	0.0	-7.32384707149
180	7.28038533799	2.56769098752	-4.71269435047
235	7.23487275609	0.0	-7.23487275609
227	7.1911794909	2.57802827967	-4.61315121123
476	7.15844011251	0.375371711139	-6.78306840137
75	7.15144894889	4.56848898973	-2.58295995916
223	7.14874172298	1.19161513201	-5.95712659097
548	7.00846784284	3.27752609091	-3.73094175193
71	6.99251412532	0.915529443654	-6.07698468167
540	6.92231249877	0.187280467691	-6.73503203108
512	6.88419684602	1.26076271732	-5.6234341287
370	6.87622071638	3.61266489935	-3.26355581703
11	6.8690964042	0.372762297757	-6.49633410645
4	6.81337578726	1.4492611987	-5.36411458856
113	6.71906600011	1.70698599034	-5.01208000977
156	6.65385549958	2.93296248811	-3.72089301147
138	6.6377676315	0.819462966412	-5.81830466509
502	6.57247647068	5.0750681978	-1.49740827288
312	6.56219353378	0.0	-6.56219353378
3	6.56213192229	4.03641126877	-2.52572065352
87	6.54667943527	0.0	-6.54667943527
524	6.45806213476	0.0	-6.45806213476
409	6.42054898883	4.74771302719	-1.67283596164
148	6.4185648268	1.48016565732	-4.93839916947
178	6.41826154943	0.0	-6.41826154943
358	6.38875333651	4.72355677006	-1.66519656645
218	6.33796339885	0.0	-6.33796339885
99	6.16112171118	0.0	-6.16112171118
101	6.10958656342	3.07377969286	-3.03580687056
486	6.05072873978	3.3654910962	-2.68523764358
53	6.02773942997	1.99942751157	-4.0283119184
123	6.02661055029	1.56357184965	-4.46303870063
143	5.99990681577	2.35586497512	-3.64404184066
141	5.96710906961	1.78790145782	-4.1792076118
19	5.92179948051	1.13144301827	-4.79035646224
73	5.92089203433	4.87126779658	-1.04962423774
169	5.89695039501	0.0	-5.89695039501
501	5.87763317338	2.36977081047	-3.50786236291
386	5.86283851605	0.0	-5.86283851605
493	5.83904051597	0.0	-5.83904051597
526	5.83231539813	2.86667877346	-2.96563662467
57	5.81165305591	2.61906904559	-3.19258401032
10	5.80259690879	2.24141892364	-3.56117798515
184	5.79815027183	0.0	-5.79815027183
542	5.79207301002	4.27581375633	-1.51625925369
289	5.78529018989	0.0	-5.78529018989
14	5.70087692717	1.38572152197	-4.3151554052
188	5.66738484382	2.86130662601	-2.80607821781
515	5.62534329833	2.16590789477	-3.45943540356
558	5.5952946444	0.0	-5.5952946444
369	5.59309053763	4.83568479516	-0.757405742463
517	5.57296023076	0.247523168853	-5.32543706191
541	5.55070686686	0.877356054024	-4.67335081284
555	5.54930441283	0.0	-5.54930441283
545	5.53450952559	0.0	-5.53450952559
467	5.41328086535	1.23352780799	-4.17975305736
272	5.4016170399	0.0	-5.4016170399
102	5.37048603525	0.749407342277	-4.62107869298
504	5.36849639663	0.0	-5.36849639663
226	5.348409921	0.399757029461	-4.94865289153
535	5.3296685854	3.32134710577	-2.00832147963
285	5.32712859292	1.46905018665	-3.85807840627
523	5.32325018362	0.811359381536	-4.51189080208
7	5.24614454082	0.0	-5.24614454082
468	5.24356730426	0.133144651881	-5.11042265238
185	5.23229712875	0.621452404045	-4.6108447247
221	5.22693062914	0.460443720912	-4.76648690822
145	5.22415326604	0.492197988635	-4.7319552774
410	5.162896565	0.0	-5.162896565
556	5.13646444142	3.11806486604	-2.01839957539
506	5.0349445002	2.424346559	-2.6105979412
177	5.03388552887	0.670955916649	-4.36292961222
12	4.98504632534	3.32249598349	-1.66255034185
456	4.95422691301	1.2884992935	-3.66572761951
86	4.93934855228	0.0	-4.93934855228
168	4.93440141743	3.46132074229	-1.47308067513
68	4.92771026953	0.0	-4.92771026953
162	4.89106959018	3.88234880038	-1.0087207898
525	4.89059518634	2.89245628941	-1.99813889693
205	4.88198079597	0.0	-4.88198079597
251	4.79879793761	0.0	-4.79879793761
279	4.7970656099	1.8158205609	-2.981245049
404	4.66201198017	0.827762637288	-3.83424934288
130	4.65140683082	4.2655209138	-0.385885917024
244	4.64965366729	0.0	-4.64965366729
455	4.57388263517	0.0	-4.57388263517
318	4.53480022412	0.0	-4.53480022412
315	4.52921030518	1.78047716401	-2.74873314117
366	4.50372382153	0.0	-4.50372382153
550	4.49403706668	0.0	-4.49403706668
314	4.45852801303	0.0699175175913	-4.38861049544
348	4.41504008737	2.65581493191	-1.75922515546
527	4.41017308573	2.39332318322	-2.01684990251
273	4.3729391846	0.0	-4.3729391846
172	4.36597111223	0.189294206288	-4.17667690594
136	4.3400230098	2.97924703278	-1.36077597702
321	4.33069907532	0.0	-4.33069907532
543	4.28019327328	0.0	-4.28019327328
216	4.2766525665	0.0	-4.2766525665
139	4.22408413206	0.105491569384	-4.11859256267
26	4.18377592489	0.0	-4.18377592489
106	4.18143109097	1.03324484583	-3.14818624514
521	4.17974294369	0.0	-4.17974294369
306	4.1708115296	0.0709128802071	-4.09989864939
65	4.16175857596	0.832760125731	-3.32899845023
100	4.14220940305	0.0192137311308	-4.12299567192
445	4.12076318848	1.0927099653	-3.02805322317
557	4.11030147257	0.0	-4.11030147257
228	4.05741838817	0.0	-4.05741838817
374	4.042120371	3.13016892866	-0.911951442343
287	4.04046221374	1.38479847824	-2.6556637355
199	4.03783612758	0.0	-4.03783612758
261	4.0272882064	0.0	-4.0272882064
514	3.9896962941	3.19362319448	-0.796073099618
271	3.97613503457	3.19932875694	-0.77680627763
509	3.95554397428	1.08522182847	-2.87032214581
357	3.93439864971	0.0	-3.93439864971
260	3.90853359001	0.0471506848557	-3.86138290516
191	3.90336532398	0.0	-3.90336532398
290	3.89226493052	1.59595391424	-2.29631101628
458	3.88483754476	3.15569336597	-0.729144178786
201	3.85926438624	1.02543019261	-2.83383419363
104	3.84798028646	0.0541622652783	-3.79381802118
234	3.78173459158	0.0	-3.78173459158
381	3.7518375367	0.91240563143	-2.83943190527
195	3.67369638245	2.2613597234	-1.41233665904
85	3.66547240055	0.0	-3.66547240055
551	3.64837851487	1.3194130532	-2.32896546166
47	3.64553406418	0.0	-3.64553406418
128	3.62547068247	0.0	-3.62547068247
498	3.61691529568	0.0	-3.61691529568
553	3.5925037509	0.377188392706	-3.21531535819
206	3.58274981123	0.0	-3.58274981123
200	3.58043040463	0.0	-3.58043040463
13	3.57411221239	0.216000646372	-3.35811156601
159	3.55366214805	0.274654798163	-3.27900734988
361	3.53156005109	0.0	-3.53156005109
304	3.53136590058	0.0	-3.53136590058
62	3.52939624127	0.0	-3.52939624127
301	3.50817016606	0.0	-3.50817016606
397	3.49862990178	0.0705538415803	-3.4280760602
427	3.48129621088	2.28238801867	-1.19890819221
479	3.46843824062	0.0	-3.46843824062
494	3.42350555585	0.0	-3.42350555585
137	3.42013050676	1.98518786694	-1.43494263981
488	3.39414597827	0.0	-3.39414597827
224	3.38953024812	0.0	-3.38953024812
344	3.35732978012	2.84784668565	-0.509483094468
470	3.34131147864	0.934988312552	-2.40632316608
305	3.31621045664	0.0	-3.31621045664
126	3.30578674237	0.414950439445	-2.89083630293
125	3.22763429706	0.0	-3.22763429706
414	3.21614243676	1.11713010052	-2.09901233623
6	3.20949684367	0.211912584341	-2.99758425933
78	3.18387929238	0.165201455677	-3.01867783671
48	3.18123281914	0.0	-3.18123281914
298	3.17991080996	0.0	-3.17991080996
528	3.17327760801	0.0	-3.17327760801
561	3.09754632866	0.511077447194	-2.58646888146
412	3.08930445016	0.0	-3.08930445016
406	3.08459842438	0.0	-3.08459842438
368	3.08214237161	0.0	-3.08214237161
436	3.05438225875	1.39251600392	-1.66186625483
64	3.02338521493	0.0	-3.02338521493
308	2.98778067602	0.0	-2.98778067602
230	2.97918523431	0.0	-2.97918523431
534	2.96818419845	2.42253093694	-0.545653261512
42	2.95539071362	0.0	-2.95539071362
372	2.94480753703	0.453183300299	-2.49162423673
347	2.89286393283	0.0	-2.89286393283
522	2.89134569049	0.120033862055	-2.77131182843
388	2.88791523336	2.88791523336	0.0
140	2.871296859	1.87939547764	-0.991901381352
46	2.86265323537	0.0	-2.86265323537
270	2.82313215887	0.0	-2.82313215887
187	2.81014912299	0.394994651329	-2.41515447166
562	2.79500178248	0.0783838119104	-2.71661797057
483	2.7813002159	0.0	-2.7813002159
38	2.77694892961	0.261260675713	-2.51568825389
31	2.77073343691	0.0	-2.77073343691
519	2.76794906579	0.0	-2.76794906579
262	2.76227239435	0.0	-2.76227239435
194	2.76211645971	0.0	-2.76211645971
529	2.76080894606	0.601413052355	-2.15939589371
82	2.7578672907	0.0	-2.7578672907
482	2.75596551015	0.0	-2.75596551015
207	2.75108242746	0.0268668332641	-2.7242155942
250	2.74990921719	0.0	-2.74990921719
378	2.71861330486	0.577108235931	-2.14150506893
265	2.70642148644	0.0	-2.70642148644
407	2.66611918596	0.0	-2.66611918596
351	2.6503543451	0.0	-2.6503543451
190	2.62123120521	1.52691688385	-1.09431432136
323	2.60697904173	0.0	-2.60697904173
530	2.59849772105	0.0	-2.59849772105
77	2.57140012844	1.13376821057	-1.43763191787
307	2.54837484241	0.340782361972	-2.20759248043
428	2.5465116221	1.74615333358	-0.800358288523
114	2.54482735643	0.0	-2.54482735643
27	2.53571641195	0.0	-2.53571641195
198	2.52915138744	0.0	-2.52915138744
463	2.52880251132	0.0	-2.52880251132
112	2.49823746719	0.0	-2.49823746719
531	2.48495129517	0.0	-2.48495129517
292	2.48411444319	0.0	-2.48411444319
345	2.48358546037	0.0	-2.48358546037
565	2.47577434119	0.0	-2.47577434119
225	2.4703777943	0.0	-2.4703777943
268	2.45210449051	0.0	-2.45210449051
253	2.44094883458	0.0	-2.44094883458
460	2.41088285003	0.0	-2.41088285003
189	2.38331380542	0.0	-2.38331380542
560	2.3783017014	1.01813092357	-1.36017077783
203	2.36328976964	2.36328976964	0.0
93	2.36233999849	0.0	-2.36233999849
111	2.32506104249	0.307993428763	-2.01706761373
103	2.31527513236	0.0	-2.31527513236
302	2.30375167343	0.0	-2.30375167343
288	2.29103366256	0.0	-2.29103366256
238	2.27421980493	0.0	-2.27421980493
439	2.27372187083	0.0	-2.27372187083
429	2.27345903732	1.59197262057	-0.681486416748
252	2.2700334814	0.0	-2.2700334814
538	2.26764605185	0.0	-2.26764605185
311	2.24524691216	1.00815410657	-1.23709280559
338	2.24329994761	0.935238575823	-1.30806137179
119	2.23600863948	0.0	-2.23600863948
520	2.20469126468	0.0	-2.20469126468
360	2.18048238286	0.525816366607	-1.65466601625
54	2.15310336739	0.177388818713	-1.97571454868
503	2.14899920631	0.0	-2.14899920631
164	2.13699957975	0.236882087039	-1.90011749271
552	2.12914117785	0.0416229513136	-2.08751822653
405	2.09988638612	0.0	-2.09988638612
444	2.09705338197	0.0	-2.09705338197
461	2.0899855943	0.0	-2.0899855943
452	2.0861506241	0.0972139839802	-1.98893664012
379	2.07442512722	0.0	-2.07442512722
167	2.07274766542	0.833558243876	-1.23918942155
432	2.05047711181	1.22532338898	-0.82515372283
536	2.04353693199	0.51901060826	-1.52452632373
350	2.03371172686	0.0	-2.03371172686
382	1.99718445018	0.877618070466	-1.11956637971
282	1.98217967029	0.0	-1.98217967029
331	1.97647386954	0.0	-1.97647386954
549	1.97068747617	0.0	-1.97068747617
334	1.95537569788	0.0	-1.95537569788
9	1.94823231529	0.0422479277219	-1.90598438757
401	1.94126293709	1.22698468047	-0.714278256615
563	1.92997333128	0.0	-1.92997333128
165	1.91615282098	0.0608640034678	-1.85528881751
480	1.9157594034	1.50211009964	-0.413649303763
34	1.91481328	0.0	-1.91481328
219	1.90539893627	0.0	-1.90539893627
127	1.90350990253	0.0	-1.90350990253
421	1.90054397974	0.00730903529631	-1.89323494444
67	1.89714535412	0.0	-1.89714535412
340	1.89480286138	0.0	-1.89480286138
376	1.88598254578	0.0	-1.88598254578
105	1.86586820913	0.0	-1.86586820913
202	1.86365891764	0.0	-1.86365891764
437	1.86073575732	1.41308595228	-0.447649805044
492	1.85819686243	0.0	-1.85819686243
293	1.85748166043	0.0	-1.85748166043
118	1.8477855866	0.0	-1.8477855866
313	1.84279832821	0.0	-1.84279832821
132	1.83600597784	1.06370290367	-0.772303074162
554	1.81184837979	0.0	-1.81184837979
248	1.80466230512	0.152194810828	-1.6524674943
5	1.78161651499	0.650821335282	-1.1307951797
108	1.77811302638	1.58309202462	-0.195021001764
83	1.77270109895	1.04462783243	-0.728073266519
215	1.76916229973	0.0	-1.76916229973
109	1.7612965581	0.263364762945	-1.49793179516
15	1.75086683322	0.0	-1.75086683322
389	1.73928789143	0.8392934275	-0.89999446393
76	1.73855135541	0.0	-1.73855135541
343	1.7353790804	0.0	-1.7353790804
430	1.7269603811	0.0	-1.7269603811
94	1.72595318938	0.0	-1.72595318938
363	1.72343463471	0.0	-1.72343463471
142	1.69601755593	0.0	-1.69601755593
485	1.66686288593	0.0	-1.66686288593
52	1.65786480044	0.0	-1.65786480044
120	1.65111643806	0.0	-1.65111643806
152	1.64760824099	0.0	-1.64760824099
204	1.64258327693	0.0	-1.64258327693
267	1.63374967816	0.0	-1.63374967816
183	1.62642528388	0.0	-1.62642528388
471	1.62508388394	0.0274891328653	-1.59759475108
481	1.62045775494	0.860545876235	-0.759911878709
335	1.61657624591	0.0	-1.61657624591
349	1.61412250721	0.0	-1.61412250721
74	1.57525710566	0.0	-1.57525710566
51	1.56693372918	0.168790904409	-1.39814282478
275	1.55520231077	0.0	-1.55520231077
242	1.55062027789	0.0	-1.55062027789
532	1.54614868292	0.0	-1.54614868292
431	1.53816367474	1.16659376475	-0.37156990999
264	1.52733103425	0.0	-1.52733103425
297	1.51482604158	0.584761471566	-0.930064570016
400	1.50703302416	0.0414658482617	-1.4655671759
61	1.50395708903	0.0	-1.50395708903
433	1.50120827305	0.0	-1.50120827305
544	1.49543074134	0.0	-1.49543074134
56	1.48640985137	0.0	-1.48640985137
24	1.47814054197	1.45173068092	-0.026409861058
402	1.43688656968	0.0840169356357	-1.35286963404
40	1.4314602241	1.10254449038	-0.328915733728
131	1.42287639806	0.0	-1.42287639806
144	1.40127968066	0.0	-1.40127968066
135	1.39627478246	0.158630031912	-1.23764475054
39	1.38449756003	0.0910299985717	-1.29346756145
393	1.38415944733	0.0	-1.38415944733
98	1.37762487857	0.0	-1.37762487857
58	1.3748929428	0.0	-1.3748929428
309	1.36070186798	0.0	-1.36070186798
151	1.35246260079	0.623552448302	-0.728910152493
28	1.34101433146	0.0	-1.34101433146
107	1.32775926611	0.0	-1.32775926611
280	1.32533019943	0.0	-1.32533019943
324	1.32001089991	0.0	-1.32001089991
192	1.3161561889	0.0	-1.3161561889
258	1.31603622013	0.0	-1.31603622013
32	1.29496710545	0.0	-1.29496710545
453	1.28957050702	0.161170898813	-1.1283996082
477	1.27423326443	0.0	-1.27423326443
398	1.26665022992	0.173663293529	-1.09298693639
434	1.26177201623	1.14528421498	-0.116487801249
495	1.2456136222	0.0	-1.2456136222
121	1.2447199676	0.0	-1.2447199676
396	1.24180068501	0.115242084621	-1.12655860038
30	1.23501209225	0.0	-1.23501209225
97	1.23284263117	0.00301261872954	-1.22983001244
403	1.2321094035	0.0829989341192	-1.14911046938
70	1.23046667674	0.0	-1.23046667674
373	1.22752949532	0.0	-1.22752949532
45	1.21565009089	0.214196978676	-1.00145311221
354	1.20355855399	0.721030556932	-0.482527997054
442	1.19778775289	0.154805739656	-1.04298201324
420	1.19276106214	0.0	-1.19276106214
243	1.17400951377	0.43484643859	-0.73916307518
395	1.16767374742	0.0	-1.16767374742
36	1.16758388742	0.0	-1.16758388742
217	1.16525207865	0.0	-1.16525207865
196	1.15137441827	0.0	-1.15137441827
1	1.14934875003	0.278534909189	-0.870813840846
80	1.14607549215	0.0	-1.14607549215
133	1.11923358488	0.0427918265019	-1.07644175838
341	1.08934507231	0.731524586936	-0.357820485372
300	1.08831910656	0.0	-1.08831910656
222	1.08474132556	0.0	-1.08474132556
263	1.08232318027	0.0	-1.08232318027
269	1.0748493107	0.0	-1.0748493107
214	1.07183522587	0.303536731217	-0.768298494653
129	1.07123507625	0.0	-1.07123507625
17	1.06467688523	0.0	-1.06467688523
281	1.06045514515	0.957416101947	-0.103039043199
487	1.05952259648	0.204646552077	-0.854876044399
25	1.05712119302	0.0	-1.05712119302
537	1.05648069702	0.0	-1.05648069702
33	1.05306477807	0.0	-1.05306477807
161	1.04334203196	0.249870985755	-0.793471046202
466	1.03900816566	0.0	-1.03900816566
336	1.03631402055	0.0	-1.03631402055
110	1.03244581048	0.0	-1.03244581048
149	1.02060743943	0.0	-1.02060743943
411	1.00902953877	0.0	-1.00902953877
249	1.00766169413	0.202595958864	-0.80506573527
417	1.00299738579	0.0136950421173	-0.989302343668
484	0.999740858637	0.0616536021275	-0.93808725651
367	0.999738135912	0.999738135912	0.0
50	0.967891536819	0.0	-0.967891536819
362	0.963178353484	0.133777645964	-0.82940070752
332	0.960305614241	0.0	-0.960305614241
516	0.953439790703	0.576175644447	-0.377264146257
18	0.950837677937	0.0120265383297	-0.938811139607
377	0.944735433575	0.0	-0.944735433575
43	0.941288160842	0.253984173881	-0.687303986961
296	0.922791214711	0.0	-0.922791214711
166	0.909016239591	0.212683601585	-0.696332638005
399	0.901743337502	0.0	-0.901743337502
462	0.892285528786	0.0	-0.892285528786
116	0.87908540218	0.60272108374	-0.27636431844
246	0.878995934077	0.0	-0.878995934077
124	0.86436455531	0.0	-0.86436455531
392	0.864189045264	0.0	-0.864189045264
422	0.859828321398	0.0669293315435	-0.792898989854
564	0.855284780626	0.297509306083	-0.557775474543
465	0.851367874233	0.317821557152	-0.533546317081
327	0.845957730603	0.454152534676	-0.391805195926
426	0.837656049427	0.644628201962	-0.193027847465
63	0.836373156246	0.0	-0.836373156246
450	0.83619828639	0.0	-0.83619828639
419	0.834562714295	0.0	-0.834562714295
353	0.833575254649	0.0	-0.833575254649
49	0.826481411115	0.0	-0.826481411115
473	0.802288934284	0.0	-0.802288934284
364	0.793612000457	0.0	-0.793612000457
333	0.788550961271	0.0	-0.788550961271
457	0.780849315612	0.0	-0.780849315612
559	0.77689223973	0.222294164355	-0.554598075375
16	0.775253243623	0.0927010627631	-0.68255218086
359	0.764991389718	0.0	-0.764991389718
418	0.74781144058	0.519438313493	-0.228373127087
259	0.742272710836	0.0	-0.742272710836
459	0.727631463081	0.0	-0.727631463081
464	0.725670011486	0.0	-0.725670011486
387	0.721713865567	0.0	-0.721713865567
266	0.710287907332	0.0	-0.710287907332
241	0.709372104028	0.133935645984	-0.575436458044
448	0.693051947657	0.274457297139	-0.418594650518
117	0.680987063523	0.0567439816873	-0.624243081835
475	0.656208991153	0.0	-0.656208991153
322	0.647115622079	0.0	-0.647115622079
423	0.633583735124	0.152723992198	-0.480859742926
84	0.630220386272	0.0	-0.630220386272
20	0.625348522356	0.0	-0.625348522356
446	0.618599663685	0.0	-0.618599663685
496	0.615863003482	0.0	-0.615863003482
245	0.610988683689	0.467015288131	-0.143973395558
55	0.60199399914	0.0	-0.60199399914
295	0.600679951693	0.0	-0.600679951693
330	0.582383630473	0.0	-0.582383630473
35	0.5781593938	0.03731936932	-0.54084002448
505	0.569491521771	0.0185699841208	-0.55092153765
291	0.56687271966	0.0	-0.56687271966
319	0.559981041042	0.0	-0.559981041042
356	0.550462972571	0.0	-0.550462972571
424	0.548822921382	0.0762729995617	-0.472549921821
320	0.540389619915	0.0	-0.540389619915
385	0.540372126946	0.0	-0.540372126946
547	0.539892539199	0.0	-0.539892539199
72	0.523995237883	0.0	-0.523995237883
134	0.518698305218	0.0	-0.518698305218
41	0.517504796579	0.1170566395	-0.400448157078
443	0.501435511032	0.0	-0.501435511032
96	0.497160850963	0.0	-0.497160850963
533	0.465846116938	0.0	-0.465846116938
546	0.461959822251	0.0	-0.461959822251
500	0.458688968338	0.0	-0.458688968338
147	0.452008356671	0.0	-0.452008356671
380	0.442624595017	0.0	-0.442624595017
22	0.422318320251	0.0	-0.422318320251
44	0.389009424022	0.0287084333221	-0.3603009907
449	0.383380781068	0.0	-0.383380781068
413	0.370064637628	0.0	-0.370064637628
122	0.369389139452	0.102713805862	-0.26667533359
325	0.369385319955	0.0	-0.369385319955
21	0.363932885261	0.0	-0.363932885261
181	0.357904293574	0.0	-0.357904293574
447	0.351965680004	0.0703346653043	-0.2816310147
239	0.347147304001	0.0	-0.347147304001
454	0.33870876674	0.236161360486	-0.102547406253
375	0.324546203952	0.0	-0.324546203952
23	0.266874990802	0.161972169694	-0.104902821108
365	0.266276519719	0.0	-0.266276519719
81	0.26553250829	0.0	-0.26553250829
163	0.26254685505	0.0135647982494	-0.2489820568
384	0.261642296315	0.0375449910187	-0.224097305296
8	0.257888114412	0.0	-0.257888114412
59	0.245546833411	0.0	-0.245546833411
438	0.237859293834	0.129743303021	-0.108115990813
469	0.230118478818	0.0138902961908	-0.216228182627
329	0.225888036241	0.0	-0.225888036241
491	0.221969373221	0.0	-0.221969373221
425	0.221549112648	0.0	-0.221549112648
310	0.216415996195	0.0	-0.216415996195
346	0.211844461134	0.0	-0.211844461134
441	0.188577197121	0.0	-0.188577197121
193	0.16651608523	0.0	-0.16651608523
316	0.164699776399	0.0	-0.164699776399
247	0.134683376185	0.134683376185	0.0
160	0.129290733502	0.0	-0.129290733502
391	0.12444292211	0.12444292211	0.0
317	0.11763615155	0.0	-0.11763615155
69	0.11390090328	0.0	-0.11390090328
440	0.111666856645	0.0545839128983	-0.0570829437469
489	0.107266929646	0.0	-0.107266929646
478	0.106192255912	0.0	-0.106192255912
174	0.0682107661055	0.0	-0.0682107661055
79	0.0647116822546	0.0	-0.0647116822546
472	0.0567345967198	0.0	-0.0567345967198
208	0.0518883838348	0.0518883838348	0.0
416	0.0230565672277	0.0230565672277	0.0
66	0.00876524809231	0.0	-0.00876524809231
342	6.08651035725e-15	6.08651035725e-15	0.0
233	6.08651035725e-15	6.08651035725e-15	0.0
284	3.04325517862e-15	0.0	-3.04325517862e-15
394	0.0	0.0	0.0
352	0.0	0.0	0.0
355	0.0	0.0	0.0
29	0.0	0.0	0.0
435	0.0	0.0	0.0
539	0.0	0.0	0.0
328	0.0	0.0	0.0
451	0.0	0.0	0.0
371	0.0	0.0	0.0
95	0.0	0.0	0.0
566	NaN	NaN	NaN
