# Supplementary material for: Complete mapping of viral escape from neutralizing antibodies
Source: PLoS Pathog. 2017 Mar 13;13(3):e1006271. doi: 10.1371/journal.ppat.1006271 (PMC5363992; doi:10.1371/journal.ppat.1006271)
Supplement: S2 File — This ZIP archive contains the computer code to perform the data analysis described in this manuscript. The analysis is performed by the iPython notebook found in the ZIP archive. (ZIP) [file ppat.1006271.s008.zip › S2_File/differential_selections/L1_H18S415_vs_L1_mock_r1_mutdiffsel.txt]

site	wt	mut	diffsel
89	P	D	6.93626655685
89	P	T	6.55253831634
101	N	L	6.07606525687
498	G	Q	5.76456216125
138	S	R	5.40194006612
89	P	K	5.38732891164
370	Q	V	5.07716623852
185	K	L	4.93906415362
90	A	N	4.76753894027
155	R	A	4.74787871943
4	K	A	4.74540804562
57	K	R	4.62963907866
294	K	I	4.60815788807
289	H	A	4.53319240023
155	R	M	4.48653677916
4	K	W	4.4764185054
10	Y	R	4.45469819497
102	S	N	4.23722420506
226	F	T	4.19621575766
138	S	P	4.17571630634
2	K	Q	4.11775649619
3	A	L	4.01134362143
5	L	P	3.84051510199
153	S	Q	3.82674551146
73	N	S	3.78527063198
182	V	Q	3.70087908383
493	E	N	3.6816786997
89	P	I	3.67818682777
179	N	L	3.66066556081
73	N	T	3.65933669868
499	T	S	3.65760797718
89	P	V	3.6493557626
214	Y	H	3.61759376847
145	F	V	3.49666808629
268	W	A	3.47387673302
136	K	A	3.39877146007
474	K	V	3.37420250485
91	R	I	3.32468416658
124	S	L	3.27418080761
89	P	R	3.18861540705
399	I	T	3.11946369212
185	K	G	3.118569959
402	M	I	3.08887823525
236	V	L	3.01840590537
316	I	R	3.01073840862
155	R	W	2.99702109521
155	R	Y	2.98043659006
369	H	I	2.94510330017
181	Y	W	2.89361399385
157	K	D	2.89215150724
509	S	V	2.88635906283
137	E	V	2.86914736208
471	N	G	2.86106536838
146	N	E	2.83249510575
340	I	H	2.82769208238
150	V	S	2.81204176671
288	M	Y	2.77057728455
70	G	N	2.76665125975
136	K	N	2.75590843989
154	H	P	2.73461049036
155	R	Q	2.73040562461
47	V	L	2.71281138418
277	F	V	2.67088673453
510	K	R	2.63251404361
188	E	T	2.58068050196
277	F	P	2.56377144855
427	V	G	2.54609331379
525	G	A	2.5375733844
227	T	G	2.52976349207
177	L	T	2.52234769945
150	V	R	2.51559340552
88	L	A	2.49456647938
137	E	S	2.48510675697
369	H	T	2.48496809584
404	T	A	2.47569878113
496	R	K	2.45749714493
99	T	E	2.40199707392
40	N	K	2.39125971669
437	Y	C	2.38864448777
87	L	T	2.37841676329
182	V	K	2.34940423425
173	S	Q	2.32644730262
490	E	P	2.32190800238
553	M	G	2.30763320825
370	Q	S	2.26841721169
254	D	H	2.25435690457
288	M	I	2.23437978625
525	G	S	2.22746133306
132	E	G	2.15341853886
99	T	K	2.15087784725
187	K	V	2.14396760619
2	K	R	2.14034286555
114	D	N	2.08197402301
390	G	I	2.06310276559
298	P	T	2.06266519817
127	S	G	2.04541162519
393	N	T	2.04198910696
230	I	C	2.03566240168
493	E	W	2.02547705211
277	F	D	2.00477984773
510	K	L	2.00107567653
390	G	L	1.99975250516
279	S	H	1.99895198397
381	Q	H	1.99862163548
468	Q	I	1.99347988158
62	K	Y	1.9826423851
86	S	L	1.96083998475
89	P	S	1.95938960797
337	I	T	1.94437378077
91	R	S	1.94348110111
188	E	H	1.94272020362
292	N	S	1.92467152361
551	F	I	1.90414195249
62	K	G	1.89749390302
155	R	L	1.88612683992
294	K	L	1.88474175248
276	G	S	1.84342183668
400	E	T	1.83281362502
231	A	Q	1.82758722931
541	V	P	1.79906761554
63	G	E	1.79790808387
283	T	L	1.79182932827
408	A	Y	1.76756788598
155	R	S	1.76049814698
251	E	S	1.74416112553
65	A	Y	1.74186873144
227	T	Y	1.71397993243
374	G	E	1.71286764676
372	E	A	1.70922969567
290	E	S	1.69804677377
41	V	A	1.69167541632
138	S	Q	1.68511296217
133	I	L	1.68313614528
252	P	S	1.67487169168
294	K	V	1.64622660733
172	D	M	1.64495974759
223	N	E	1.64328160248
403	N	K	1.63693010364
170	K	R	1.62945312846
5	L	K	1.6286476434
71	K	L	1.62731761062
86	S	E	1.59440303503
543	L	G	1.55750180059
205	Q	R	1.54193250238
155	R	V	1.54026503632
363	G	E	1.53834698295
74	I	V	1.51034606815
237	R	K	1.50676277369
137	E	N	1.49008141718
333	G	E	1.48359122016
420	M	I	1.47969731892
501	D	Y	1.47738590787
175	P	I	1.46392383428
10	Y	A	1.45512405575
518	G	I	1.44581312702
173	S	H	1.44087547125
228	P	G	1.43707768771
337	I	R	1.43064625897
515	K	F	1.42737585108
518	G	E	1.42572299689
206	S	T	1.38346729816
71	K	I	1.33979595172
89	P	L	1.33730733334
299	Q	P	1.3342861277
253	G	L	1.32534373738
277	F	M	1.32102046383
86	S	H	1.30081036676
42	A	V	1.28488660446
59	C	R	1.27808619539
539	S	L	1.25324103428
233	R	Y	1.24248851098
463	E	S	1.23242256907
206	S	G	1.2296692591
154	H	I	1.22715969231
299	Q	V	1.22423530052
391	I	V	1.21643596472
172	D	E	1.21158644945
16	D	G	1.2060479757
198	P	S	1.20373947851
156	G	K	1.19208052547
538	S	G	1.14522842711
156	G	E	1.13685181562
153	S	P	1.12349285431
389	N	R	1.11299629932
186	G	E	1.09391780491
314	V	T	1.08389016257
283	T	S	1.07443624093
60	K	R	1.07243605744
72	C	F	1.04609309559
522	E	S	1.04553302387
283	T	A	1.02841586174
145	F	M	1.01255434514
155	R	G	0.993804462698
368	H	Q	0.968172645352
398	V	I	0.967742855345
410	G	S	0.965315873782
4	K	N	0.948158744929
153	S	V	0.942721899148
202	D	N	0.932479529611
404	T	G	0.932349197648
19	T	L	0.930094142275
277	F	Q	0.912610454337
352	F	S	0.912566863741
112	L	F	0.904239865543
479	G	W	0.894665607507
260	A	S	0.866802105691
534	S	P	0.864907869486
186	G	S	0.858898867902
2	K	I	0.858029571743
153	S	R	0.855848868892
101	N	R	0.849448983082
236	V	I	0.845622992601
314	V	N	0.843231607808
116	E	P	0.831088004369
390	G	F	0.825623708654
507	E	L	0.824590981366
178	T	I	0.818778550219
159	S	N	0.817903207235
542	L	P	0.814921374731
249	L	F	0.809601837606
367	Y	C	0.77377480212
468	Q	V	0.770711681003
135	P	R	0.758470878358
115	Y	I	0.757418703669
293	T	S	0.755339711971
154	H	G	0.731797128775
13	V	I	0.726207090923
153	S	L	0.721787043908
173	S	V	0.719727144469
390	G	S	0.714073619671
209	S	N	0.710573001274
311	I	M	0.708372284
8	L	C	0.707132965147
205	Q	N	0.69531498707
65	A	T	0.694226706087
155	R	E	0.690651388473
321	K	R	0.678491862
71	K	P	0.674839649632
524	M	G	0.6706366906
90	A	F	0.667476380443
447	N	D	0.661633199232
526	V	M	0.660899311202
408	A	T	0.653970165673
195	V	G	0.653635650536
412	E	S	0.649328362831
397	S	P	0.626719004946
556	N	K	0.622203621125
364	W	R	0.609477997703
428	D	V	0.599140716409
410	G	D	0.598241627563
230	I	S	0.591305256897
354	E	D	0.578787651116
86	S	D	0.575088868441
126	S	P	0.573019739569
106	A	V	0.569796340669
386	N	R	0.567661174997
428	D	L	0.556924635812
312	H	D	0.53947919766
304	S	G	0.525892115371
427	V	K	0.516288067086
270	A	V	0.504672836267
411	K	E	0.502456731794
119	R	F	0.49549200305
555	S	A	0.495420582838
443	V	F	0.489501050366
428	D	M	0.483232441915
362	D	G	0.481097696071
24	Y	H	0.474625049005
528	Q	R	0.471921749741
142	N	D	0.471130943931
361	I	K	0.470411841161
68	Q	L	0.465312503738
407	T	I	0.458157912471
543	L	W	0.450196954149
370	Q	T	0.448841228093
436	T	A	0.448002218638
178	T	L	0.439525808765
490	E	G	0.438322606586
163	N	D	0.425698618312
220	S	P	0.424021669727
206	S	D	0.422237822663
429	D	M	0.414422959433
387	A	V	0.409383575151
451	L	S	0.407590164056
318	E	L	0.402638262619
425	K	R	0.400772149707
265	I	V	0.393627623193
219	S	P	0.388959607579
170	K	L	0.387840800146
290	E	G	0.382392265382
427	V	L	0.379254757175
502	Y	C	0.373443238224
390	G	A	0.372104698724
533	Y	H	0.355885993699
229	E	R	0.354109146576
94	S	P	0.35098428306
16	D	Y	0.342969022839
501	D	N	0.339452631685
449	R	M	0.339430790223
115	Y	D	0.33937013055
476	I	V	0.31694392918
182	V	L	0.316532606192
177	L	V	0.311105472587
549	I	V	0.30185538662
32	T	A	0.290132682535
223	N	S	0.284347395764
87	L	P	0.283560554195
173	S	A	0.282699916281
185	K	N	0.280770790572
357	W	L	0.280574004736
290	E	A	0.278930205965
196	H	R	0.273899230938
209	S	A	0.271185825635
472	N	D	0.268768771108
238	D	E	0.265932381156
468	Q	H	0.252887898447
191	V	L	0.252877084678
250	L	P	0.249016239572
56	G	E	0.248048668641
55	N	Y	0.246337229972
396	N	D	0.244138088332
336	N	S	0.243694041276
13	V	L	0.240866960295
53	S	R	0.240671977863
176	K	E	0.234747639839
52	D	N	0.224542924646
45	H	L	0.218878754457
386	N	L	0.211588400267
559	L	S	0.208117404879
52	D	A	0.205259575341
272	A	V	0.20456383458
222	Y	H	0.203769131154
464	K	E	0.193255596918
480	C	F	0.191259581582
144	T	I	0.18927483647
215	V	L	0.187164031027
60	K	A	0.186146616164
154	H	D	0.184330050477
506	S	P	0.183903693265
210	N	G	0.182829938365
486	K	T	0.180667388882
433	D	G	0.180667263678
238	D	G	0.179661402568
45	H	P	0.173790014701
97	V	L	0.173381811344
391	I	T	0.171220930119
424	N	T	0.170268248452
435	W	R	0.167726023222
77	W	R	0.162712181184
487	C	R	0.16134055948
387	A	S	0.159999368817
69	L	S	0.159359801827
397	S	C	0.159338481475
18	D	Y	0.1578870126
427	V	S	0.154817648907
391	I	S	0.154619723306
54	H	R	0.152820494532
462	Y	C	0.144933350323
236	V	R	0.142720803044
266	A	T	0.140423013164
201	S	R	0.139500061196
237	R	I	0.138185673165
337	I	V	0.13455706639
413	F	L	0.130032219781
454	H	Y	0.129870296486
285	N	D	0.129544615979
433	D	Y	0.129191687612
556	N	S	0.12700285641
101	N	E	0.123436148272
280	G	V	0.120341235049
173	S	R	0.117722694713
512	N	S	0.116155276315
127	S	P	0.114972962781
67	L	Q	0.11387535401
440	E	K	0.10520518154
487	C	S	0.10459303772
101	N	F	0.103059609382
512	N	T	0.0992088209973
455	D	G	0.0960958831733
453	F	V	0.0951810873033
78	L	P	0.0951322799973
191	V	Y	0.0939446776209
192	L	Y	0.0938408115689
252	P	K	0.091445543614
13	V	G	0.0873872586422
282	I	L	0.0865704565831
371	N	K	0.0862718156887
412	E	D	0.0829483023011
89	P	N	0.0809712120623
89	P	C	0.0809712120623
89	P	W	0.0809712120623
89	P	F	0.0809712120623
331	V	A	0.0802682508182
99	T	A	0.0748312659116
303	N	T	0.0742378349376
161	Y	F	0.0740182014047
10	Y	D	0.0734119415159
183	N	S	0.0720338601065
18	D	G	0.0713619884106
495	V	A	0.0696794077525
479	G	V	0.0694277931922
89	P	E	0.0692138978055
440	E	D	0.0665234043214
466	K	N	0.0663590940078
254	D	E	0.0651638540011
345	L	S	0.0645377546464
243	M	L	0.0625053511758
497	N	L	0.0593755092336
34	D	G	0.0583037604978
208	Y	C	0.0580549646537
212	N	T	0.0512399848642
539	S	T	0.0496317624263
454	H	L	0.0489037176012
327	K	R	0.0485519610893
446	E	Q	0.0471102189235
191	V	A	0.0467812044407
292	N	G	0.0461286839117
485	H	R	0.0451676226946
297	T	N	0.0449979354804
554	C	W	0.0442936092481
168	T	K	0.044213584026
88	L	R	0.0435844976237
90	A	P	0.0388615807272
514	E	L	0.0377807705945
505	Y	F	0.0332690313254
189	V	A	0.0328404313056
220	S	E	0.0325021512332
81	N	D	0.0272311722204
526	V	A	0.0269369413626
368	H	F	0.0268967779108
504	K	E	0.0233146454922
327	K	N	0.0218794810868
346	F	L	0.0205300104444
554	C	R	0.0203993529703
155	R	C	0.0169128359901
155	R	P	0.0169128359901
155	R	N	0.0169128359901
155	R	H	0.0169128359901
155	R	D	0.0169128359901
155	R	F	0.0169128359901
96	I	F	0.0159866414102
563	I	V	0.0149011477291
417	E	G	0.0147889206257
119	R	M	0.014122509705
489	N	K	0.0101100129971
195	V	D	0.00970750925699
551	F	S	0.00934291716594
34	D	V	0.00931540734381
18	D	E	0.0088041770729
4	K	C	0.0079868656136
4	K	F	0.0079868656136
4	K	I	0.0079868656136
4	K	Y	0.0079868656136
4	K	D	0.0079868656136
469	L	S	0.00792273436529
101	N	H	0.00738181979722
101	N	I	0.00738181979722
101	N	M	0.00738181979722
101	N	C	0.00738181979722
101	N	V	0.00738181979722
101	N	W	0.00738181979722
101	N	P	0.00738181979722
498	G	P	0.00700547230878
498	G	D	0.00700547230878
498	G	F	0.00700547230878
498	G	H	0.00700547230878
498	G	I	0.00700547230878
498	G	K	0.00700547230878
498	G	N	0.00700547230878
498	G	M	0.00700547230878
498	G	T	0.00700547230878
498	G	W	0.00700547230878
498	G	Y	0.00700547230878
498	G	C	0.00700547230878
498	G	A	0.00700547230878
498	G	L	0.00700547230878
538	S	R	0.00678462838801
138	S	M	0.0062270839889
138	S	C	0.0062270839889
138	S	W	0.0062270839889
138	S	V	0.0062270839889
138	S	F	0.0062270839889
138	S	K	0.0062270839889
138	S	H	0.0062270839889
138	S	D	0.0062270839889
447	N	S	0.006179491041
73	N	D	0.00588493116064
73	N	C	0.00588493116064
73	N	R	0.00588493116064
73	N	A	0.00588493116064
73	N	P	0.00588493116064
73	N	W	0.00588493116064
73	N	F	0.00588493116064
73	N	E	0.00588493116064
73	N	Q	0.00588493116064
73	N	M	0.00588493116064
73	N	I	0.00588493116064
73	N	H	0.00588493116064
73	N	L	0.00588493116064
73	N	V	0.00588493116064
73	N	Y	0.00588493116064
73	N	G	0.00588493116064
107	C	W	0.00561742930637
282	I	N	0.00538483355555
565	I	M	0.00530745664772
185	K	D	0.00526077787228
185	K	H	0.00526077787228
185	K	P	0.00526077787228
185	K	S	0.00526077787228
185	K	T	0.00526077787228
185	K	F	0.00526077787228
185	K	C	0.00526077787228
492	M	K	0.00513397451156
370	Q	N	0.00511290804791
370	Q	F	0.00511290804791
370	Q	G	0.00511290804791
370	Q	L	0.00511290804791
370	Q	M	0.00511290804791
370	Q	P	0.00511290804791
370	Q	D	0.00511290804791
370	Q	Y	0.00511290804791
370	Q	C	0.00511290804791
370	Q	R	0.00511290804791
519	V	L	0.00452412726281
57	K	M	0.00450682875982
57	K	F	0.00450682875982
57	K	G	0.00450682875982
57	K	D	0.00450682875982
57	K	C	0.00450682875982
57	K	N	0.00450682875982
57	K	S	0.00450682875982
57	K	P	0.00450682875982
57	K	T	0.00450682875982
57	K	W	0.00450682875982
57	K	I	0.00450682875982
102	S	C	0.00443101987179
102	S	K	0.00443101987179
102	S	I	0.00443101987179
102	S	L	0.00443101987179
102	S	M	0.00443101987179
102	S	D	0.00443101987179
102	S	V	0.00443101987179
102	S	H	0.00443101987179
102	S	R	0.00443101987179
102	S	E	0.00443101987179
102	S	W	0.00443101987179
390	G	P	0.00436330223511
390	G	N	0.00436330223511
390	G	M	0.00436330223511
390	G	D	0.00436330223511
390	G	Y	0.00436330223511
461	L	Q	0.00432369249325
50	L	P	0.0038977722417
2	K	F	0.00361672354521
2	K	P	0.00361672354521
2	K	G	0.00361672354521
2	K	D	0.00361672354521
2	K	A	0.00361672354521
2	K	W	0.00361672354521
153	S	C	0.00359646536112
153	S	D	0.00359646536112
153	S	A	0.00359646536112
153	S	W	0.00359646536112
150	V	Q	0.00304511887317
150	V	G	0.00304511887317
150	V	H	0.00304511887317
150	V	D	0.00304511887317
150	V	W	0.00304511887317
150	V	E	0.00304511887317
150	V	P	0.00304511887317
150	V	N	0.00304511887317
150	V	K	0.00304511887317
150	V	Y	0.00304511887317
150	V	C	0.00304511887317
470	K	E	0.00299143322046
90	A	Y	0.0027560950841
90	A	G	0.0027560950841
90	A	W	0.0027560950841
90	A	K	0.0027560950841
90	A	Q	0.0027560950841
90	A	C	0.0027560950841
90	A	M	0.0027560950841
505	Y	C	0.00264173649741
236	V	G	0.00263511046853
236	V	P	0.00263511046853
236	V	F	0.00263511046853
236	V	H	0.00263511046853
236	V	D	0.00263511046853
236	V	S	0.00263511046853
236	V	C	0.00263511046853
236	V	W	0.00263511046853
236	V	E	0.00263511046853
294	K	M	0.00251669185796
294	K	C	0.00251669185796
294	K	Q	0.00251669185796
294	K	P	0.00251669185796
294	K	G	0.00251669185796
294	K	F	0.00251669185796
294	K	Y	0.00251669185796
510	K	D	0.00248945279726
510	K	P	0.00248945279726
510	K	V	0.00248945279726
510	K	C	0.00248945279726
10	Y	K	0.00218993521917
10	Y	E	0.00218993521917
10	Y	V	0.00218993521917
10	Y	W	0.00218993521917
10	Y	M	0.00218993521917
10	Y	Q	0.00218993521917
10	Y	N	0.00218993521917
10	Y	S	0.00218993521917
10	Y	F	0.00218993521917
10	Y	P	0.00218993521917
40	N	D	0.00209976281171
402	M	N	0.00203700236033
402	M	Y	0.00203700236033
402	M	D	0.00203700236033
402	M	W	0.00203700236033
402	M	C	0.00203700236033
402	M	R	0.00203700236033
402	M	P	0.00203700236033
402	M	T	0.00203700236033
402	M	H	0.00203700236033
402	M	K	0.00203700236033
402	M	G	0.00203700236033
402	M	F	0.00203700236033
402	M	E	0.00203700236033
402	M	S	0.00203700236033
402	M	Q	0.00203700236033
402	M	A	0.00203700236033
5	L	R	0.00201493581801
5	L	Q	0.00201493581801
5	L	T	0.00201493581801
5	L	H	0.00201493581801
5	L	M	0.00201493581801
5	L	D	0.00201493581801
5	L	S	0.00201493581801
5	L	N	0.00201493581801
5	L	V	0.00201493581801
277	F	G	0.00196299367108
277	F	C	0.00196299367108
277	F	N	0.00196299367108
277	F	W	0.00196299367108
289	H	V	0.00193507852688
289	H	Q	0.00193507852688
289	H	F	0.00193507852688
289	H	E	0.00193507852688
289	H	C	0.00193507852688
289	H	K	0.00193507852688
289	H	L	0.00193507852688
289	H	P	0.00193507852688
289	H	W	0.00193507852688
289	H	M	0.00193507852688
136	K	W	0.00192620799354
136	K	P	0.00192620799354
136	K	R	0.00192620799354
136	K	C	0.00192620799354
136	K	Q	0.00192620799354
136	K	G	0.00192620799354
136	K	Y	0.00192620799354
136	K	H	0.00192620799354
136	K	I	0.00192620799354
214	Y	W	0.00190209293502
214	Y	D	0.00190209293502
214	Y	M	0.00190209293502
214	Y	S	0.00190209293502
214	Y	E	0.00190209293502
214	Y	I	0.00190209293502
214	Y	F	0.00190209293502
214	Y	N	0.00190209293502
214	Y	K	0.00190209293502
214	Y	P	0.00190209293502
214	Y	Q	0.00190209293502
214	Y	A	0.00190209293502
214	Y	G	0.00190209293502
86	S	K	0.00188422745165
86	S	V	0.00188422745165
86	S	F	0.00188422745165
86	S	I	0.00188422745165
86	S	G	0.00188422745165
86	S	C	0.00188422745165
86	S	A	0.00188422745165
86	S	N	0.00188422745165
86	S	W	0.00188422745165
14	A	T	0.00181429223568
3	A	W	0.00178230904114
3	A	H	0.00178230904114
3	A	G	0.00178230904114
3	A	K	0.00178230904114
3	A	Q	0.00178230904114
3	A	F	0.00178230904114
3	A	N	0.00178230904114
3	A	P	0.00178230904114
3	A	C	0.00178230904114
3	A	Y	0.00178230904114
3	A	M	0.00178230904114
226	F	N	0.00173393240382
226	F	A	0.00173393240382
226	F	P	0.00173393240382
226	F	Q	0.00173393240382
226	F	M	0.00173393240382
226	F	K	0.00173393240382
226	F	R	0.00173393240382
226	F	G	0.00173393240382
226	F	D	0.00173393240382
226	F	W	0.00173393240382
91	R	M	0.00171267007938
91	R	P	0.00171267007938
91	R	W	0.00171267007938
91	R	D	0.00171267007938
91	R	C	0.00171267007938
337	I	P	0.00169222197614
337	I	E	0.00169222197614
337	I	G	0.00169222197614
337	I	M	0.00169222197614
337	I	D	0.00169222197614
337	I	W	0.00169222197614
337	I	C	0.00169222197614
337	I	Y	0.00169222197614
179	N	M	0.00166580859284
179	N	H	0.00166580859284
179	N	Y	0.00166580859284
179	N	P	0.00166580859284
179	N	V	0.00166580859284
179	N	R	0.00166580859284
179	N	G	0.00166580859284
179	N	C	0.00166580859284
179	N	W	0.00166580859284
236	V	Y	0.00163208279922
553	M	W	0.00156345067457
553	M	V	0.00156345067457
553	M	D	0.00156345067457
553	M	E	0.00156345067457
553	M	R	0.00156345067457
553	M	C	0.00156345067457
553	M	H	0.00156345067457
553	M	Q	0.00156345067457
553	M	N	0.00156345067457
553	M	F	0.00156345067457
553	M	P	0.00156345067457
553	M	L	0.00156345067457
553	M	K	0.00156345067457
553	M	T	0.00156345067457
553	M	Y	0.00156345067457
182	V	E	0.0015500669194
182	V	G	0.0015500669194
182	V	D	0.0015500669194
182	V	N	0.0015500669194
182	V	P	0.0015500669194
182	V	I	0.0015500669194
182	V	W	0.0015500669194
156	G	M	0.00152805057049
156	G	C	0.00152805057049
156	G	L	0.00152805057049
156	G	Y	0.00152805057049
156	G	F	0.00152805057049
156	G	I	0.00152805057049
156	G	W	0.00152805057049
156	G	D	0.00152805057049
156	G	P	0.00152805057049
156	G	Q	0.00152805057049
156	G	R	0.00152805057049
156	G	V	0.00152805057049
427	V	P	0.00148527574989
427	V	D	0.00148527574989
427	V	E	0.00148527574989
427	V	F	0.00148527574989
427	V	H	0.00148527574989
427	V	M	0.00148527574989
427	V	N	0.00148527574989
427	V	R	0.00148527574989
427	V	Q	0.00148527574989
427	V	T	0.00148527574989
427	V	W	0.00148527574989
427	V	Y	0.00148527574989
427	V	C	0.00148527574989
427	V	A	0.00148527574989
499	T	Y	0.00145323421158
499	T	W	0.00145323421158
499	T	P	0.00145323421158
499	T	H	0.00145323421158
499	T	G	0.00145323421158
499	T	C	0.00145323421158
137	E	H	0.00144022960216
137	E	C	0.00144022960216
137	E	F	0.00144022960216
137	E	R	0.00144022960216
137	E	P	0.00144022960216
137	E	Q	0.00144022960216
137	E	Y	0.00144022960216
137	E	W	0.00144022960216
137	E	I	0.00144022960216
137	E	L	0.00144022960216
137	E	M	0.00144022960216
399	I	C	0.00139234839354
399	I	E	0.00139234839354
399	I	M	0.00139234839354
399	I	D	0.00139234839354
399	I	Q	0.00139234839354
399	I	N	0.00139234839354
399	I	G	0.00139234839354
399	I	F	0.00139234839354
399	I	K	0.00139234839354
399	I	P	0.00139234839354
399	I	S	0.00139234839354
399	I	Y	0.00139234839354
399	I	R	0.00139234839354
399	I	H	0.00139234839354
399	I	W	0.00139234839354
399	I	A	0.00139234839354
268	W	E	0.00136774146169
268	W	I	0.00136774146169
268	W	H	0.00136774146169
268	W	Y	0.00136774146169
268	W	V	0.00136774146169
268	W	F	0.00136774146169
268	W	K	0.00136774146169
268	W	N	0.00136774146169
268	W	P	0.00136774146169
268	W	S	0.00136774146169
268	W	Q	0.00136774146169
268	W	D	0.00136774146169
268	W	M	0.00136774146169
154	H	K	0.00127076852737
154	H	C	0.00127076852737
369	H	K	0.00121975783268
369	H	P	0.00121975783268
369	H	S	0.00121975783268
369	H	V	0.00121975783268
369	H	W	0.00121975783268
369	H	L	0.00121975783268
369	H	G	0.00121975783268
369	H	E	0.00121975783268
369	H	D	0.00121975783268
369	H	A	0.00121975783268
369	H	R	0.00121975783268
288	M	W	0.00113284177468
288	M	K	0.00113284177468
288	M	C	0.00113284177468
288	M	D	0.00113284177468
288	M	E	0.00113284177468
288	M	G	0.00113284177468
288	M	N	0.00113284177468
288	M	R	0.00113284177468
288	M	P	0.00113284177468
288	M	A	0.00113284177468
288	M	F	0.00113284177468
288	M	Q	0.00113284177468
288	M	H	0.00113284177468
124	S	H	0.00111996891519
124	S	K	0.00111996891519
124	S	M	0.00111996891519
124	S	Y	0.00111996891519
124	S	W	0.00111996891519
124	S	T	0.00111996891519
124	S	D	0.00111996891519
124	S	R	0.00111996891519
124	S	N	0.00111996891519
124	S	G	0.00111996891519
124	S	F	0.00111996891519
124	S	E	0.00111996891519
124	S	A	0.00111996891519
124	S	C	0.00111996891519
471	N	K	0.00103945968829
471	N	V	0.00103945968829
471	N	R	0.00103945968829
471	N	P	0.00103945968829
471	N	M	0.00103945968829
471	N	I	0.00103945968829
471	N	W	0.00103945968829
471	N	F	0.00103945968829
471	N	C	0.00103945968829
471	N	Y	0.00103945968829
471	N	H	0.00103945968829
493	E	P	0.00103560984176
493	E	Q	0.00103560984176
493	E	C	0.00103560984176
493	E	I	0.00103560984176
493	E	V	0.00103560984176
493	E	R	0.00103560984176
493	E	L	0.00103560984176
493	E	M	0.00103560984176
493	E	F	0.00103560984176
493	E	A	0.00103560984176
525	G	C	0.00102713419945
525	G	F	0.00102713419945
525	G	K	0.00102713419945
525	G	P	0.00102713419945
525	G	Y	0.00102713419945
525	G	I	0.00102713419945
525	G	T	0.00102713419945
525	G	W	0.00102713419945
525	G	N	0.00102713419945
525	G	L	0.00102713419945
525	G	M	0.00102713419945
525	G	Q	0.00102713419945
99	T	D	0.000913279420411
99	T	V	0.000913279420411
99	T	W	0.000913279420411
99	T	M	0.000913279420411
99	T	I	0.000913279420411
99	T	H	0.000913279420411
99	T	G	0.000913279420411
99	T	F	0.000913279420411
99	T	C	0.000913279420411
99	T	N	0.000913279420411
292	N	W	0.000913049182612
292	N	C	0.000913049182612
292	N	V	0.000913049182612
292	N	R	0.000913049182612
292	N	Y	0.000913049182612
292	N	H	0.000913049182612
292	N	L	0.000913049182612
292	N	A	0.000913049182612
292	N	F	0.000913049182612
292	N	M	0.000913049182612
292	N	D	0.000913049182612
292	N	P	0.000913049182612
292	N	Q	0.000913049182612
292	N	T	0.000913049182612
298	P	E	0.000902114993674
298	P	M	0.000902114993674
298	P	L	0.000902114993674
298	P	C	0.000902114993674
298	P	G	0.000902114993674
298	P	Q	0.000902114993674
298	P	A	0.000902114993674
298	P	R	0.000902114993674
298	P	I	0.000902114993674
298	P	Y	0.000902114993674
298	P	V	0.000902114993674
298	P	F	0.000902114993674
298	P	N	0.000902114993674
298	P	D	0.000902114993674
298	P	W	0.000902114993674
437	Y	I	0.000871492146908
437	Y	P	0.000871492146908
437	Y	L	0.000871492146908
437	Y	M	0.000871492146908
437	Y	N	0.000871492146908
437	Y	E	0.000871492146908
437	Y	Q	0.000871492146908
437	Y	K	0.000871492146908
437	Y	D	0.000871492146908
437	Y	S	0.000871492146908
437	Y	T	0.000871492146908
437	Y	V	0.000871492146908
437	Y	W	0.000871492146908
437	Y	A	0.000871492146908
437	Y	G	0.000871492146908
437	Y	R	0.000871492146908
437	Y	F	0.000871492146908
62	K	P	0.000846316776859
62	K	T	0.000846316776859
62	K	L	0.000846316776859
62	K	W	0.000846316776859
62	K	H	0.000846316776859
62	K	M	0.000846316776859
62	K	I	0.000846316776859
62	K	V	0.000846316776859
62	K	Q	0.000846316776859
62	K	D	0.000846316776859
62	K	C	0.000846316776859
428	D	Y	0.000842091999734
428	D	W	0.000842091999734
428	D	T	0.000842091999734
428	D	S	0.000842091999734
428	D	P	0.000842091999734
428	D	A	0.000842091999734
428	D	C	0.000842091999734
428	D	F	0.000842091999734
428	D	Q	0.000842091999734
428	D	H	0.000842091999734
428	D	I	0.000842091999734
428	D	K	0.000842091999734
428	D	R	0.000842091999734
393	N	A	0.000840525296416
393	N	P	0.000840525296416
393	N	R	0.000840525296416
393	N	M	0.000840525296416
393	N	L	0.000840525296416
393	N	Y	0.000840525296416
393	N	W	0.000840525296416
393	N	Q	0.000840525296416
393	N	V	0.000840525296416
393	N	C	0.000840525296416
393	N	E	0.000840525296416
393	N	G	0.000840525296416
393	N	F	0.000840525296416
393	N	I	0.000840525296416
393	N	D	0.000840525296416
509	S	K	0.000794779275245
509	S	G	0.000794779275245
509	S	M	0.000794779275245
509	S	F	0.000794779275245
509	S	N	0.000794779275245
509	S	E	0.000794779275245
509	S	H	0.000794779275245
509	S	Q	0.000794779275245
509	S	W	0.000794779275245
509	S	Y	0.000794779275245
509	S	D	0.000794779275245
316	I	K	0.000779760050433
316	I	W	0.000779760050433
316	I	Q	0.000779760050433
316	I	S	0.000779760050433
316	I	P	0.000779760050433
316	I	N	0.000779760050433
316	I	Y	0.000779760050433
316	I	M	0.000779760050433
316	I	L	0.000779760050433
316	I	F	0.000779760050433
316	I	H	0.000779760050433
316	I	D	0.000779760050433
316	I	A	0.000779760050433
316	I	T	0.000779760050433
316	I	E	0.000779760050433
316	I	C	0.000779760050433
316	I	G	0.000779760050433
114	D	S	0.00076418800229
114	D	C	0.00076418800229
114	D	W	0.00076418800229
114	D	V	0.00076418800229
114	D	T	0.00076418800229
114	D	A	0.00076418800229
114	D	F	0.00076418800229
114	D	H	0.00076418800229
114	D	I	0.00076418800229
114	D	K	0.00076418800229
114	D	M	0.00076418800229
114	D	P	0.00076418800229
114	D	Q	0.00076418800229
114	D	R	0.00076418800229
114	D	Y	0.00076418800229
181	Y	M	0.000711784642548
181	Y	V	0.000711784642548
181	Y	D	0.000711784642548
181	Y	E	0.000711784642548
181	Y	G	0.000711784642548
181	Y	H	0.000711784642548
181	Y	I	0.000711784642548
181	Y	K	0.000711784642548
181	Y	L	0.000711784642548
181	Y	C	0.000711784642548
181	Y	N	0.000711784642548
181	Y	P	0.000711784642548
181	Y	Q	0.000711784642548
181	Y	T	0.000711784642548
181	Y	R	0.000711784642548
181	Y	S	0.000711784642548
181	Y	A	0.000711784642548
496	R	Q	0.000707216269303
496	R	F	0.000707216269303
496	R	H	0.000707216269303
496	R	G	0.000707216269303
496	R	P	0.000707216269303
496	R	E	0.000707216269303
496	R	M	0.000707216269303
496	R	N	0.000707216269303
496	R	Y	0.000707216269303
496	R	S	0.000707216269303
496	R	W	0.000707216269303
496	R	L	0.000707216269303
496	R	C	0.000707216269303
496	R	D	0.000707216269303
496	R	A	0.000707216269303
496	R	V	0.000707216269303
70	G	A	0.000681907467419
70	G	C	0.000681907467419
70	G	P	0.000681907467419
70	G	K	0.000681907467419
70	G	I	0.000681907467419
70	G	S	0.000681907467419
70	G	Y	0.000681907467419
70	G	L	0.000681907467419
70	G	R	0.000681907467419
70	G	W	0.000681907467419
70	G	F	0.000681907467419
70	G	Q	0.000681907467419
70	G	H	0.000681907467419
70	G	T	0.000681907467419
70	G	V	0.000681907467419
188	E	N	0.000674242832918
188	E	Y	0.000674242832918
188	E	C	0.000674242832918
188	E	D	0.000674242832918
188	E	W	0.000674242832918
188	E	R	0.000674242832918
188	E	I	0.000674242832918
188	E	F	0.000674242832918
188	E	L	0.000674242832918
188	E	M	0.000674242832918
114	D	L	0.000611733926395
40	N	Y	0.000569574441664
40	N	M	0.000569574441664
40	N	C	0.000569574441664
40	N	E	0.000569574441664
40	N	P	0.000569574441664
40	N	F	0.000569574441664
40	N	G	0.000569574441664
40	N	H	0.000569574441664
40	N	A	0.000569574441664
40	N	W	0.000569574441664
40	N	T	0.000569574441664
40	N	R	0.000569574441664
40	N	Q	0.000569574441664
40	N	V	0.000569574441664
40	N	L	0.000569574441664
40	N	I	0.000569574441664
340	I	Y	0.000496276228795
340	I	A	0.000496276228795
340	I	C	0.000496276228795
340	I	D	0.000496276228795
340	I	E	0.000496276228795
340	I	F	0.000496276228795
340	I	G	0.000496276228795
340	I	V	0.000496276228795
340	I	M	0.000496276228795
340	I	T	0.000496276228795
340	I	P	0.000496276228795
340	I	Q	0.000496276228795
340	I	S	0.000496276228795
340	I	W	0.000496276228795
340	I	N	0.000496276228795
429	D	A	0.000475873710714
429	D	T	0.000475873710714
429	D	V	0.000475873710714
429	D	Y	0.000475873710714
429	D	Q	0.000475873710714
429	D	P	0.000475873710714
429	D	L	0.000475873710714
429	D	K	0.000475873710714
429	D	S	0.000475873710714
429	D	H	0.000475873710714
429	D	G	0.000475873710714
429	D	F	0.000475873710714
429	D	E	0.000475873710714
429	D	C	0.000475873710714
429	D	I	0.000475873710714
400	E	V	0.000474394701172
400	E	F	0.000474394701172
400	E	D	0.000474394701172
400	E	G	0.000474394701172
400	E	C	0.000474394701172
400	E	I	0.000474394701172
400	E	Q	0.000474394701172
400	E	M	0.000474394701172
400	E	R	0.000474394701172
400	E	W	0.000474394701172
400	E	L	0.000474394701172
400	E	N	0.000474394701172
400	E	Y	0.000474394701172
400	E	P	0.000474394701172
468	Q	G	0.000467869024749
468	Q	E	0.000467869024749
468	Q	F	0.000467869024749
468	Q	K	0.000467869024749
468	Q	Y	0.000467869024749
468	Q	W	0.000467869024749
468	Q	P	0.000467869024749
468	Q	A	0.000467869024749
468	Q	N	0.000467869024749
276	G	M	0.000463583228658
276	G	H	0.000463583228658
276	G	V	0.000463583228658
276	G	I	0.000463583228658
276	G	K	0.000463583228658
276	G	L	0.000463583228658
276	G	F	0.000463583228658
276	G	P	0.000463583228658
276	G	Q	0.000463583228658
276	G	D	0.000463583228658
276	G	Y	0.000463583228658
420	M	G	0.000458409947863
420	M	E	0.000458409947863
420	M	D	0.000458409947863
420	M	L	0.000458409947863
420	M	N	0.000458409947863
420	M	P	0.000458409947863
420	M	Y	0.000458409947863
420	M	H	0.000458409947863
420	M	K	0.000458409947863
420	M	F	0.000458409947863
420	M	S	0.000458409947863
420	M	C	0.000458409947863
420	M	W	0.000458409947863
420	M	A	0.000458409947863
420	M	R	0.000458409947863
420	M	Q	0.000458409947863
146	N	I	0.000408637735033
146	N	S	0.000408637735033
146	N	W	0.000408637735033
146	N	R	0.000408637735033
146	N	M	0.000408637735033
146	N	H	0.000408637735033
146	N	G	0.000408637735033
146	N	F	0.000408637735033
146	N	C	0.000408637735033
146	N	L	0.000408637735033
146	N	T	0.000408637735033
145	F	P	0.000392598241698
145	F	Y	0.000392598241698
145	F	W	0.000392598241698
145	F	T	0.000392598241698
145	F	C	0.000392598241698
145	F	Q	0.000392598241698
145	F	G	0.000392598241698
145	F	N	0.000392598241698
145	F	K	0.000392598241698
145	F	I	0.000392598241698
145	F	H	0.000392598241698
145	F	R	0.000392598241698
227	T	E	0.000373705544732
227	T	D	0.000373705544732
227	T	M	0.000373705544732
227	T	Q	0.000373705544732
227	T	H	0.000373705544732
227	T	K	0.000373705544732
227	T	W	0.000373705544732
227	T	F	0.000373705544732
227	T	P	0.000373705544732
227	T	C	0.000373705544732
74	I	E	0.00036921089114
74	I	Q	0.00036921089114
74	I	R	0.00036921089114
74	I	S	0.00036921089114
74	I	P	0.00036921089114
74	I	N	0.00036921089114
74	I	T	0.00036921089114
74	I	W	0.00036921089114
74	I	Y	0.00036921089114
74	I	K	0.00036921089114
74	I	C	0.00036921089114
74	I	D	0.00036921089114
74	I	F	0.00036921089114
74	I	G	0.00036921089114
74	I	M	0.00036921089114
74	I	H	0.00036921089114
74	I	A	0.00036921089114
333	G	N	0.0003616425109
333	G	P	0.0003616425109
333	G	Q	0.0003616425109
333	G	R	0.0003616425109
333	G	M	0.0003616425109
333	G	L	0.0003616425109
333	G	K	0.0003616425109
333	G	S	0.0003616425109
333	G	Y	0.0003616425109
333	G	H	0.0003616425109
333	G	W	0.0003616425109
333	G	T	0.0003616425109
333	G	F	0.0003616425109
333	G	D	0.0003616425109
333	G	C	0.0003616425109
333	G	A	0.0003616425109
333	G	I	0.0003616425109
333	G	V	0.0003616425109
254	D	I	0.000356780910754
254	D	M	0.000356780910754
254	D	F	0.000356780910754
254	D	C	0.000356780910754
254	D	L	0.000356780910754
254	D	K	0.000356780910754
254	D	P	0.000356780910754
254	D	T	0.000356780910754
254	D	V	0.000356780910754
254	D	W	0.000356780910754
254	D	R	0.000356780910754
363	G	N	0.000337215419758
363	G	P	0.000337215419758
363	G	Y	0.000337215419758
363	G	A	0.000337215419758
363	G	C	0.000337215419758
363	G	D	0.000337215419758
363	G	T	0.000337215419758
363	G	Q	0.000337215419758
363	G	W	0.000337215419758
363	G	M	0.000337215419758
363	G	L	0.000337215419758
363	G	K	0.000337215419758
363	G	I	0.000337215419758
363	G	H	0.000337215419758
363	G	S	0.000337215419758
363	G	F	0.000337215419758
206	S	W	0.000327252327154
206	S	V	0.000327252327154
206	S	R	0.000327252327154
206	S	P	0.000327252327154
206	S	C	0.000327252327154
206	S	A	0.000327252327154
206	S	F	0.000327252327154
206	S	H	0.000327252327154
206	S	K	0.000327252327154
206	S	M	0.000327252327154
391	I	G	0.00032173534663
391	I	N	0.00032173534663
391	I	P	0.00032173534663
391	I	R	0.00032173534663
391	I	Q	0.00032173534663
391	I	M	0.00032173534663
391	I	K	0.00032173534663
391	I	H	0.00032173534663
391	I	W	0.00032173534663
391	I	F	0.00032173534663
391	I	D	0.00032173534663
391	I	C	0.00032173534663
391	I	A	0.00032173534663
391	I	Y	0.00032173534663
391	I	L	0.00032173534663
391	I	E	0.00032173534663
132	E	A	0.000315386070819
132	E	Q	0.000315386070819
132	E	L	0.000315386070819
132	E	I	0.000315386070819
132	E	H	0.000315386070819
132	E	F	0.000315386070819
132	E	D	0.000315386070819
132	E	C	0.000315386070819
132	E	M	0.000315386070819
132	E	W	0.000315386070819
132	E	T	0.000315386070819
132	E	Y	0.000315386070819
132	E	N	0.000315386070819
132	E	R	0.000315386070819
132	E	P	0.000315386070819
132	E	S	0.000315386070819
41	V	P	0.000315156270317
41	V	R	0.000315156270317
41	V	Y	0.000315156270317
41	V	T	0.000315156270317
41	V	W	0.000315156270317
41	V	Q	0.000315156270317
41	V	S	0.000315156270317
41	V	N	0.000315156270317
41	V	K	0.000315156270317
41	V	I	0.000315156270317
41	V	H	0.000315156270317
41	V	F	0.000315156270317
41	V	D	0.000315156270317
41	V	C	0.000315156270317
41	V	L	0.000315156270317
408	A	I	0.00030719999695
408	A	P	0.00030719999695
408	A	C	0.00030719999695
408	A	N	0.00030719999695
408	A	W	0.00030719999695
408	A	K	0.00030719999695
408	A	M	0.00030719999695
408	A	H	0.00030719999695
408	A	E	0.00030719999695
408	A	F	0.00030719999695
408	A	Q	0.00030719999695
372	E	R	0.00030503592314
372	E	W	0.00030503592314
372	E	V	0.00030503592314
372	E	M	0.00030503592314
372	E	N	0.00030503592314
372	E	P	0.00030503592314
372	E	Q	0.00030503592314
372	E	Y	0.00030503592314
372	E	L	0.00030503592314
372	E	F	0.00030503592314
372	E	C	0.00030503592314
372	E	I	0.00030503592314
372	E	H	0.00030503592314
372	E	T	0.00030503592314
372	E	D	0.00030503592314
403	N	C	0.000303550204216
403	N	W	0.000303550204216
403	N	V	0.000303550204216
403	N	Y	0.000303550204216
403	N	Q	0.000303550204216
403	N	L	0.000303550204216
403	N	M	0.000303550204216
403	N	A	0.000303550204216
403	N	E	0.000303550204216
403	N	D	0.000303550204216
403	N	F	0.000303550204216
403	N	G	0.000303550204216
403	N	H	0.000303550204216
403	N	I	0.000303550204216
403	N	P	0.000303550204216
71	K	W	0.000283107937958
71	K	D	0.000283107937958
71	K	H	0.000283107937958
71	K	M	0.000283107937958
71	K	F	0.000283107937958
71	K	A	0.000283107937958
71	K	C	0.000283107937958
404	T	I	0.000281387730197
404	T	Y	0.000281387730197
404	T	W	0.000281387730197
404	T	P	0.000281387730197
404	T	M	0.000281387730197
404	T	K	0.000281387730197
404	T	E	0.000281387730197
404	T	H	0.000281387730197
404	T	F	0.000281387730197
404	T	D	0.000281387730197
404	T	C	0.000281387730197
381	Q	T	0.000274762186766
381	Q	F	0.000274762186766
381	Q	C	0.000274762186766
381	Q	G	0.000274762186766
381	Q	Y	0.000274762186766
381	Q	W	0.000274762186766
381	Q	M	0.000274762186766
381	Q	D	0.000274762186766
381	Q	E	0.000274762186766
381	Q	S	0.000274762186766
381	Q	P	0.000274762186766
381	Q	N	0.000274762186766
381	Q	I	0.000274762186766
16	D	A	0.000274253692895
16	D	S	0.000274253692895
16	D	M	0.000274253692895
16	D	L	0.000274253692895
16	D	W	0.000274253692895
16	D	I	0.000274253692895
16	D	K	0.000274253692895
16	D	T	0.000274253692895
16	D	C	0.000274253692895
16	D	Q	0.000274253692895
16	D	V	0.000274253692895
16	D	E	0.000274253692895
16	D	N	0.000274253692895
16	D	P	0.000274253692895
16	D	F	0.000274253692895
398	V	N	0.000272049133407
398	V	C	0.000272049133407
398	V	E	0.000272049133407
398	V	G	0.000272049133407
398	V	K	0.000272049133407
398	V	L	0.000272049133407
398	V	H	0.000272049133407
398	V	W	0.000272049133407
398	V	R	0.000272049133407
398	V	T	0.000272049133407
398	V	S	0.000272049133407
398	V	Q	0.000272049133407
398	V	P	0.000272049133407
398	V	Y	0.000272049133407
398	V	M	0.000272049133407
63	G	C	0.000257746704122
63	G	T	0.000257746704122
63	G	L	0.000257746704122
63	G	K	0.000257746704122
63	G	I	0.000257746704122
63	G	H	0.000257746704122
63	G	F	0.000257746704122
63	G	D	0.000257746704122
63	G	Q	0.000257746704122
63	G	A	0.000257746704122
63	G	P	0.000257746704122
63	G	M	0.000257746704122
63	G	R	0.000257746704122
63	G	Y	0.000257746704122
63	G	S	0.000257746704122
63	G	W	0.000257746704122
47	V	W	0.000253577919608
47	V	D	0.000253577919608
47	V	S	0.000253577919608
47	V	C	0.000253577919608
47	V	E	0.000253577919608
47	V	R	0.000253577919608
47	V	Q	0.000253577919608
47	V	P	0.000253577919608
47	V	N	0.000253577919608
47	V	M	0.000253577919608
47	V	K	0.000253577919608
47	V	T	0.000253577919608
47	V	H	0.000253577919608
47	V	G	0.000253577919608
361	I	G	0.00024611623494
361	I	T	0.00024611623494
361	I	S	0.00024611623494
361	I	R	0.00024611623494
361	I	Q	0.00024611623494
361	I	P	0.00024611623494
361	I	N	0.00024611623494
361	I	C	0.00024611623494
361	I	W	0.00024611623494
361	I	F	0.00024611623494
361	I	D	0.00024611623494
361	I	A	0.00024611623494
361	I	H	0.00024611623494
361	I	Y	0.00024611623494
361	I	M	0.00024611623494
361	I	E	0.00024611623494
187	K	D	0.000234425825202
187	K	P	0.000234425825202
187	K	N	0.000234425825202
187	K	W	0.000234425825202
187	K	S	0.000234425825202
187	K	C	0.000234425825202
187	K	Y	0.000234425825202
187	K	Q	0.000234425825202
187	K	H	0.000234425825202
187	K	I	0.000234425825202
187	K	M	0.000234425825202
187	K	F	0.000234425825202
187	K	G	0.000234425825202
290	E	Q	0.000227683766487
290	E	C	0.000227683766487
290	E	F	0.000227683766487
290	E	H	0.000227683766487
290	E	I	0.000227683766487
290	E	P	0.000227683766487
290	E	T	0.000227683766487
290	E	R	0.000227683766487
290	E	V	0.000227683766487
290	E	Y	0.000227683766487
290	E	N	0.000227683766487
290	E	W	0.000227683766487
127	S	N	0.000214439818964
127	S	Y	0.000214439818964
127	S	Q	0.000214439818964
127	S	F	0.000214439818964
127	S	E	0.000214439818964
127	S	W	0.000214439818964
127	S	I	0.000214439818964
127	S	H	0.000214439818964
127	S	C	0.000214439818964
127	S	M	0.000214439818964
374	G	A	0.000212660744708
374	G	P	0.000212660744708
374	G	W	0.000212660744708
374	G	T	0.000212660744708
374	G	S	0.000212660744708
374	G	C	0.000212660744708
374	G	Q	0.000212660744708
374	G	D	0.000212660744708
374	G	Y	0.000212660744708
374	G	N	0.000212660744708
374	G	R	0.000212660744708
374	G	H	0.000212660744708
374	G	I	0.000212660744708
374	G	M	0.000212660744708
374	G	L	0.000212660744708
374	G	K	0.000212660744708
374	G	F	0.000212660744708
233	R	V	0.000209145145383
233	R	L	0.000209145145383
233	R	N	0.000209145145383
233	R	Q	0.000209145145383
233	R	P	0.000209145145383
233	R	W	0.000209145145383
233	R	S	0.000209145145383
233	R	I	0.000209145145383
233	R	K	0.000209145145383
233	R	C	0.000209145145383
233	R	H	0.000209145145383
233	R	M	0.000209145145383
233	R	A	0.000209145145383
233	R	D	0.000209145145383
233	R	E	0.000209145145383
233	R	F	0.000209145145383
233	R	G	0.000209145145383
233	R	T	0.000209145145383
501	D	R	0.000200844851452
501	D	H	0.000200844851452
501	D	K	0.000200844851452
501	D	F	0.000200844851452
501	D	W	0.000200844851452
501	D	Q	0.000200844851452
501	D	P	0.000200844851452
539	S	Y	0.000199474566452
539	S	G	0.000199474566452
539	S	R	0.000199474566452
539	S	Q	0.000199474566452
539	S	P	0.000199474566452
539	S	N	0.000199474566452
539	S	V	0.000199474566452
539	S	K	0.000199474566452
539	S	W	0.000199474566452
539	S	F	0.000199474566452
539	S	D	0.000199474566452
539	S	C	0.000199474566452
539	S	A	0.000199474566452
539	S	E	0.000199474566452
539	S	H	0.000199474566452
539	S	I	0.000199474566452
539	S	M	0.000199474566452
59	C	W	0.000178212734046
59	C	F	0.000178212734046
59	C	E	0.000178212734046
59	C	D	0.000178212734046
59	C	I	0.000178212734046
59	C	A	0.000178212734046
59	C	T	0.000178212734046
59	C	V	0.000178212734046
59	C	M	0.000178212734046
59	C	P	0.000178212734046
59	C	L	0.000178212734046
59	C	N	0.000178212734046
59	C	K	0.000178212734046
59	C	Q	0.000178212734046
59	C	S	0.000178212734046
59	C	H	0.000178212734046
59	C	G	0.000178212734046
389	N	L	0.000159912258248
389	N	P	0.000159912258248
389	N	M	0.000159912258248
389	N	W	0.000159912258248
389	N	T	0.000159912258248
389	N	A	0.000159912258248
389	N	H	0.000159912258248
389	N	I	0.000159912258248
389	N	C	0.000159912258248
389	N	G	0.000159912258248
389	N	E	0.000159912258248
389	N	Y	0.000159912258248
389	N	V	0.000159912258248
389	N	F	0.000159912258248
389	N	Q	0.000159912258248
279	S	M	0.000135369830162
279	S	L	0.000135369830162
279	S	K	0.000135369830162
279	S	I	0.000135369830162
279	S	G	0.000135369830162
279	S	F	0.000135369830162
279	S	N	0.000135369830162
279	S	Q	0.000135369830162
279	S	R	0.000135369830162
279	S	V	0.000135369830162
279	S	W	0.000135369830162
279	S	D	0.000135369830162
279	S	T	0.000135369830162
279	S	E	0.000135369830162
133	I	G	0.00013113756886
133	I	A	0.00013113756886
133	I	Y	0.00013113756886
133	I	C	0.00013113756886
133	I	Q	0.00013113756886
133	I	K	0.00013113756886
133	I	N	0.00013113756886
133	I	H	0.00013113756886
133	I	F	0.00013113756886
133	I	E	0.00013113756886
133	I	P	0.00013113756886
133	I	R	0.00013113756886
133	I	D	0.00013113756886
133	I	S	0.00013113756886
133	I	W	0.00013113756886
522	E	I	0.000121352873917
522	E	W	0.000121352873917
522	E	M	0.000121352873917
522	E	Y	0.000121352873917
522	E	Q	0.000121352873917
522	E	P	0.000121352873917
522	E	H	0.000121352873917
522	E	A	0.000121352873917
522	E	F	0.000121352873917
522	E	R	0.000121352873917
522	E	N	0.000121352873917
522	E	C	0.000121352873917
238	D	V	0.000111600052638
238	D	L	0.000111600052638
238	D	M	0.000111600052638
238	D	P	0.000111600052638
238	D	R	0.000111600052638
238	D	S	0.000111600052638
238	D	T	0.000111600052638
238	D	Q	0.000111600052638
238	D	A	0.000111600052638
238	D	F	0.000111600052638
238	D	H	0.000111600052638
238	D	I	0.000111600052638
238	D	K	0.000111600052638
238	D	W	0.000111600052638
238	D	C	0.000111600052638
410	G	Y	0.000111043742388
410	G	H	0.000111043742388
410	G	I	0.000111043742388
410	G	K	0.000111043742388
410	G	L	0.000111043742388
410	G	M	0.000111043742388
410	G	W	0.000111043742388
410	G	R	0.000111043742388
410	G	F	0.000111043742388
410	G	N	0.000111043742388
410	G	E	0.000111043742388
352	F	Y	9.95112111418e-05
352	F	V	9.95112111418e-05
352	F	Q	9.95112111418e-05
352	F	P	9.95112111418e-05
352	F	N	9.95112111418e-05
352	F	M	9.95112111418e-05
352	F	L	9.95112111418e-05
352	F	K	9.95112111418e-05
352	F	W	9.95112111418e-05
352	F	D	9.95112111418e-05
352	F	T	9.95112111418e-05
352	F	I	9.95112111418e-05
352	F	H	9.95112111418e-05
352	F	G	9.95112111418e-05
352	F	E	9.95112111418e-05
352	F	R	9.95112111418e-05
352	F	C	9.95112111418e-05
352	F	A	9.95112111418e-05
447	N	T	9.83987925447e-05
447	N	A	9.83987925447e-05
447	N	C	9.83987925447e-05
447	N	E	9.83987925447e-05
447	N	F	9.83987925447e-05
447	N	V	9.83987925447e-05
447	N	H	9.83987925447e-05
447	N	G	9.83987925447e-05
447	N	W	9.83987925447e-05
447	N	R	9.83987925447e-05
447	N	Q	9.83987925447e-05
447	N	M	9.83987925447e-05
447	N	P	9.83987925447e-05
447	N	Y	9.83987925447e-05
447	N	L	9.83987925447e-05
186	G	F	9.79667808147e-05
186	G	C	9.79667808147e-05
186	G	I	9.79667808147e-05
186	G	K	9.79667808147e-05
186	G	N	9.79667808147e-05
186	G	Q	9.79667808147e-05
186	G	Y	9.79667808147e-05
186	G	W	9.79667808147e-05
72	C	G	9.75357442878e-05
72	C	E	9.75357442878e-05
72	C	N	9.75357442878e-05
72	C	M	9.75357442878e-05
72	C	S	9.75357442878e-05
72	C	H	9.75357442878e-05
72	C	I	9.75357442878e-05
72	C	P	9.75357442878e-05
72	C	T	9.75357442878e-05
72	C	Q	9.75357442878e-05
72	C	W	9.75357442878e-05
72	C	A	9.75357442878e-05
72	C	V	9.75357442878e-05
72	C	K	9.75357442878e-05
72	C	D	9.75357442878e-05
72	C	L	9.75357442878e-05
367	Y	P	9.01178321924e-05
367	Y	Q	9.01178321924e-05
367	Y	T	9.01178321924e-05
367	Y	S	9.01178321924e-05
367	Y	R	9.01178321924e-05
367	Y	W	9.01178321924e-05
367	Y	N	9.01178321924e-05
367	Y	M	9.01178321924e-05
367	Y	V	9.01178321924e-05
367	Y	L	9.01178321924e-05
367	Y	I	9.01178321924e-05
367	Y	H	9.01178321924e-05
367	Y	G	9.01178321924e-05
367	Y	F	9.01178321924e-05
367	Y	E	9.01178321924e-05
367	Y	D	9.01178321924e-05
367	Y	A	9.01178321924e-05
367	Y	K	9.01178321924e-05
198	P	I	8.17596448137e-05
198	P	R	8.17596448137e-05
198	P	N	8.17596448137e-05
198	P	V	8.17596448137e-05
198	P	W	8.17596448137e-05
198	P	Y	8.17596448137e-05
198	P	M	8.17596448137e-05
198	P	H	8.17596448137e-05
198	P	Q	8.17596448137e-05
198	P	G	8.17596448137e-05
198	P	A	8.17596448137e-05
198	P	E	8.17596448137e-05
198	P	K	8.17596448137e-05
198	P	F	8.17596448137e-05
198	P	C	8.17596448137e-05
198	P	D	8.17596448137e-05
551	F	E	7.2796378893e-05
551	F	N	7.2796378893e-05
551	F	M	7.2796378893e-05
551	F	A	7.2796378893e-05
551	F	D	7.2796378893e-05
551	F	P	7.2796378893e-05
551	F	H	7.2796378893e-05
551	F	K	7.2796378893e-05
551	F	W	7.2796378893e-05
551	F	R	7.2796378893e-05
8	L	K	6.5188621213e-05
8	L	S	6.5188621213e-05
8	L	E	6.5188621213e-05
8	L	N	6.5188621213e-05
8	L	P	6.5188621213e-05
8	L	V	6.5188621213e-05
8	L	T	6.5188621213e-05
8	L	R	6.5188621213e-05
8	L	G	6.5188621213e-05
8	L	W	6.5188621213e-05
8	L	H	6.5188621213e-05
8	L	D	6.5188621213e-05
8	L	A	6.5188621213e-05
8	L	F	6.5188621213e-05
8	L	Q	6.5188621213e-05
8	L	Y	6.5188621213e-05
451	L	W	6.38117803813e-05
451	L	M	6.38117803813e-05
451	L	A	6.38117803813e-05
451	L	C	6.38117803813e-05
451	L	D	6.38117803813e-05
451	L	E	6.38117803813e-05
451	L	F	6.38117803813e-05
451	L	G	6.38117803813e-05
451	L	I	6.38117803813e-05
451	L	K	6.38117803813e-05
451	L	N	6.38117803813e-05
451	L	Q	6.38117803813e-05
451	L	T	6.38117803813e-05
451	L	Y	6.38117803813e-05
451	L	P	6.38117803813e-05
451	L	V	6.38117803813e-05
451	L	R	6.38117803813e-05
451	L	H	6.38117803813e-05
463	E	M	6.30306387945e-05
463	E	R	6.30306387945e-05
463	E	W	6.30306387945e-05
463	E	V	6.30306387945e-05
463	E	T	6.30306387945e-05
463	E	P	6.30306387945e-05
463	E	N	6.30306387945e-05
463	E	L	6.30306387945e-05
463	E	H	6.30306387945e-05
463	E	F	6.30306387945e-05
463	E	Y	6.30306387945e-05
463	E	C	6.30306387945e-05
463	E	A	6.30306387945e-05
425	K	C	5.6111880926e-05
425	K	T	5.6111880926e-05
425	K	V	5.6111880926e-05
425	K	W	5.6111880926e-05
425	K	Y	5.6111880926e-05
425	K	P	5.6111880926e-05
425	K	N	5.6111880926e-05
425	K	M	5.6111880926e-05
425	K	S	5.6111880926e-05
425	K	L	5.6111880926e-05
425	K	I	5.6111880926e-05
425	K	H	5.6111880926e-05
425	K	G	5.6111880926e-05
425	K	F	5.6111880926e-05
425	K	D	5.6111880926e-05
425	K	Q	5.6111880926e-05
116	E	Y	5.30061387641e-05
116	E	T	5.30061387641e-05
116	E	M	5.30061387641e-05
116	E	S	5.30061387641e-05
116	E	L	5.30061387641e-05
116	E	Q	5.30061387641e-05
116	E	F	5.30061387641e-05
116	E	R	5.30061387641e-05
116	E	N	5.30061387641e-05
116	E	I	5.30061387641e-05
116	E	W	5.30061387641e-05
116	E	V	5.30061387641e-05
116	E	C	5.30061387641e-05
116	E	D	5.30061387641e-05
116	E	H	5.30061387641e-05
534	S	Y	4.52460325538e-05
534	S	G	4.52460325538e-05
534	S	V	4.52460325538e-05
534	S	R	4.52460325538e-05
534	S	Q	4.52460325538e-05
534	S	I	4.52460325538e-05
534	S	N	4.52460325538e-05
534	S	K	4.52460325538e-05
534	S	C	4.52460325538e-05
534	S	W	4.52460325538e-05
534	S	D	4.52460325538e-05
534	S	E	4.52460325538e-05
534	S	F	4.52460325538e-05
534	S	M	4.52460325538e-05
534	S	H	4.52460325538e-05
24	Y	R	4.26114755793e-05
24	Y	I	4.26114755793e-05
24	Y	F	4.26114755793e-05
24	Y	E	4.26114755793e-05
24	Y	W	4.26114755793e-05
24	Y	V	4.26114755793e-05
24	Y	T	4.26114755793e-05
24	Y	S	4.26114755793e-05
24	Y	G	4.26114755793e-05
24	Y	Q	4.26114755793e-05
24	Y	N	4.26114755793e-05
24	Y	M	4.26114755793e-05
24	Y	D	4.26114755793e-05
24	Y	A	4.26114755793e-05
24	Y	K	4.26114755793e-05
24	Y	L	4.26114755793e-05
24	Y	P	4.26114755793e-05
472	N	P	3.41451710168e-05
472	N	I	3.41451710168e-05
472	N	V	3.41451710168e-05
472	N	S	3.41451710168e-05
472	N	G	3.41451710168e-05
472	N	Q	3.41451710168e-05
472	N	R	3.41451710168e-05
472	N	F	3.41451710168e-05
472	N	H	3.41451710168e-05
472	N	E	3.41451710168e-05
472	N	M	3.41451710168e-05
472	N	A	3.41451710168e-05
472	N	K	3.41451710168e-05
472	N	C	3.41451710168e-05
472	N	W	3.41451710168e-05
472	N	L	3.41451710168e-05
202	D	K	2.92175849694e-05
202	D	F	2.92175849694e-05
202	D	R	2.92175849694e-05
202	D	Y	2.92175849694e-05
202	D	C	2.92175849694e-05
202	D	M	2.92175849694e-05
202	D	I	2.92175849694e-05
202	D	A	2.92175849694e-05
202	D	L	2.92175849694e-05
202	D	W	2.92175849694e-05
202	D	S	2.92175849694e-05
202	D	P	2.92175849694e-05
202	D	T	2.92175849694e-05
202	D	V	2.92175849694e-05
435	W	K	2.79243227382e-05
435	W	T	2.79243227382e-05
435	W	Q	2.79243227382e-05
435	W	S	2.79243227382e-05
435	W	P	2.79243227382e-05
435	W	N	2.79243227382e-05
435	W	C	2.79243227382e-05
435	W	L	2.79243227382e-05
435	W	V	2.79243227382e-05
435	W	E	2.79243227382e-05
435	W	I	2.79243227382e-05
435	W	A	2.79243227382e-05
435	W	G	2.79243227382e-05
435	W	M	2.79243227382e-05
435	W	Y	2.79243227382e-05
435	W	F	2.79243227382e-05
435	W	D	2.79243227382e-05
435	W	H	2.79243227382e-05
556	N	Q	2.13825353691e-05
556	N	A	2.13825353691e-05
556	N	Y	2.13825353691e-05
556	N	E	2.13825353691e-05
556	N	R	2.13825353691e-05
556	N	M	2.13825353691e-05
556	N	P	2.13825353691e-05
556	N	W	2.13825353691e-05
556	N	V	2.13825353691e-05
556	N	F	2.13825353691e-05
556	N	G	2.13825353691e-05
556	N	H	2.13825353691e-05
556	N	C	2.13825353691e-05
252	P	V	1.77733646737e-05
252	P	N	1.77733646737e-05
252	P	R	1.77733646737e-05
252	P	Y	1.77733646737e-05
252	P	W	1.77733646737e-05
252	P	G	1.77733646737e-05
252	P	F	1.77733646737e-05
252	P	E	1.77733646737e-05
252	P	D	1.77733646737e-05
252	P	M	1.77733646737e-05
252	P	C	1.77733646737e-05
69	L	K	1.70498968659e-05
69	L	T	1.70498968659e-05
69	L	Q	1.70498968659e-05
69	L	W	1.70498968659e-05
69	L	P	1.70498968659e-05
69	L	E	1.70498968659e-05
69	L	N	1.70498968659e-05
69	L	M	1.70498968659e-05
69	L	Y	1.70498968659e-05
69	L	R	1.70498968659e-05
69	L	G	1.70498968659e-05
69	L	A	1.70498968659e-05
69	L	F	1.70498968659e-05
69	L	D	1.70498968659e-05
69	L	C	1.70498968659e-05
69	L	I	1.70498968659e-05
69	L	H	1.70498968659e-05
454	H	N	1.46317269622e-05
454	H	I	1.46317269622e-05
454	H	K	1.46317269622e-05
454	H	M	1.46317269622e-05
454	H	P	1.46317269622e-05
454	H	R	1.46317269622e-05
454	H	G	1.46317269622e-05
454	H	F	1.46317269622e-05
454	H	E	1.46317269622e-05
454	H	A	1.46317269622e-05
454	H	W	1.46317269622e-05
454	H	V	1.46317269622e-05
454	H	D	1.46317269622e-05
454	H	C	1.46317269622e-05
454	H	T	1.46317269622e-05
454	H	S	1.46317269622e-05
163	N	R	1.23470130128e-05
[truncated: 9,301 more rows]
