# Supplementary material for: Complete mapping of viral escape from neutralizing antibodies
Source: PLoS Pathog. 2017 Mar 13;13(3):e1006271. doi: 10.1371/journal.ppat.1006271 (PMC5363992; doi:10.1371/journal.ppat.1006271)
Supplement: S2 File — This ZIP archive contains the computer code to perform the data analysis described in this manuscript. The analysis is performed by the iPython notebook found in the ZIP archive. (ZIP) [file ppat.1006271.s008.zip › S2_File/differential_selections/L1_H18S415_vs_L1_mock_r1_sitediffsel.txt]

site	abs_diffsel	positive_diffsel	negative_diffsel
89	37.275548712	33.0820874696	-4.19346124236
155	26.4772681478	24.9151016988	-1.56216644898
175	25.0186949492	1.46392383428	-23.5547711149
153	23.3995046375	7.48498203916	-15.9145225983
277	17.6290736345	9.48092092366	-8.1481527108
138	16.3119869895	11.3125860065	-4.9994009829
154	15.7623381005	4.88043889897	-10.8818992015
4	15.4552534205	10.209919624	-5.24533379647
294	15.0522989454	8.15674309089	-6.89555585453
2	14.3239702286	7.13782927476	-7.18614095389
173	14.0009160905	4.88747252934	-9.11344356111
157	13.648644305	2.89215150724	-10.7564927978
497	13.3746250089	0.0593755092336	-13.3152494996
90	13.0763703489	5.49316956703	-7.58320078191
185	12.9990225394	8.37523034829	-4.62379219113
232	12.867222537	0.0	-12.867222537
474	12.8370151682	3.37420250485	-9.46281266338
390	12.8343800541	5.99647380898	-6.83790624513
499	12.7463536401	3.66632738245	-9.08002625762
518	12.4631393325	2.87153612391	-9.5916032086
170	12.4456744742	2.01729392861	-10.4283805456
182	11.8357308496	6.37766639271	-5.45806445685
101	11.5847618467	7.20368273618	-4.38107911049
493	11.5783078419	5.71751185022	-5.86079599169
150	11.3973825419	5.36113147984	-6.03625106205
510	10.7652654763	4.64354753133	-6.12171794501
91	10.7491225884	5.27672861809	-5.47239397029
136	10.7154291177	6.1720157719	-4.54341334585
299	10.6464387803	2.55852142821	-8.08791735205
231	10.3900625803	1.82758722931	-8.56247535095
229	10.3162688107	0.354109146576	-9.96215966412
176	10.2831127619	0.234747639839	-10.048365122
145	10.2807789032	4.51393361033	-5.76684529284
289	10.2631006341	4.5525431855	-5.71055744862
223	10.182478905	1.92762899824	-8.25484990681
370	9.97833340704	7.84555375878	-2.13277964826
226	9.8015640413	4.2135550817	-5.5880089596
10	9.65031045194	6.00513354442	-3.64517690751
283	9.42850385954	3.89468143094	-5.53382242859
286	9.30976447901	0.0	-9.30976447901
213	9.13092066533	0.0	-9.13092066533
99	9.06115111065	4.63683898129	-4.42431212937
490	8.91070954107	2.76023060897	-6.1504789321
227	8.70828224599	4.24748047995	-4.46080176604
87	8.68075518733	2.66197731749	-6.01877786984
220	8.57752544322	0.45652382096	-8.12100162226
102	8.46067808161	4.28596542365	-4.17471265796
71	8.44294238487	3.64393496754	-4.79900741733
211	8.40269020616	0.0	-8.40269020616
137	8.36316796597	6.86017806186	-1.50298990411
5	8.29049570715	5.48729716775	-2.8031985394
88	8.12437212414	2.53815097701	-5.58622114714
235	8.1169109709	0.0	-8.1169109709
73	8.0171252312	7.53876622924	-0.478359001959
177	7.93265669857	2.83345317204	-5.09920352653
498	7.91790605987	5.86263877357	-2.0552672863
337	7.75646762352	3.52311488194	-4.23335274158
240	7.69022603431	0.0	-7.69022603431
274	7.68321220643	0.0	-7.68321220643
237	7.68009667695	1.64494844685	-6.0351482301
188	7.58867361639	4.53014313392	-3.05853048248
404	7.58819212958	3.41114324381	-4.17704888577
146	7.57381723029	2.83699012084	-4.73682710945
57	7.54517513035	4.67921419502	-2.86596093533
197	7.53520170744	0.0	-7.53520170744
86	7.48662584424	5.44810030205	-2.03852554219
158	7.39934775752	0.0	-7.39934775752
507	7.38557312512	0.824590981366	-6.56098214375
257	7.37631288417	0.0	-7.37631288417
62	7.17393299086	3.88944577266	-3.2844872182
113	7.1164869708	0.0	-7.1164869708
209	6.99249670819	0.981758826909	-6.01073788128
3	6.96747289528	4.03094902089	-2.93652387439
303	6.96369778589	0.0742378349376	-6.88945995096
178	6.95490506887	1.25830435898	-5.69660070989
288	6.90890853198	5.01968401387	-1.88922451811
525	6.88851903949	4.77736032785	-2.11115871164
179	6.86176622421	3.67565783815	-3.18610838606
251	6.79581825908	1.74416112553	-5.05165713355
369	6.74243874057	5.44348873217	-1.2989500084
172	6.7139218944	2.85654619704	-3.85737569736
218	6.67335193495	0.0	-6.67335193495
212	6.62641915144	0.0512399848642	-6.57517916658
210	6.58561381772	0.182829938365	-6.40278387936
205	6.5528577202	2.23724748945	-4.31561023075
540	6.5489178657	0.0	-6.5489178657
236	6.53005401704	4.03209777803	-2.49795623902
312	6.51221563145	0.53947919766	-5.97273643379
278	6.42261492644	0.0	-6.42261492644
314	6.40847631852	1.92712177038	-4.48135454814
221	6.20738234305	0.0	-6.20738234305
545	6.11359544104	0.0	-6.11359544104
65	6.07148112216	2.43609543753	-3.63538568464
339	6.04574785293	0.0	-6.04574785293
415	6.00551102209	0.0	-6.00551102209
468	5.99678589777	3.02129028226	-2.97549561551
37	5.98800302686	0.0	-5.98800302686
509	5.97563303362	2.89510163486	-3.08053139876
11	5.94872758587	0.0	-5.94872758587
169	5.89030030365	0.0	-5.89030030365
180	5.75144085489	0.0	-5.75144085489
47	5.69706413683	2.71636147505	-2.98070266178
543	5.68356107692	2.00769875474	-3.67586232218
326	5.62016178803	0.0	-5.62016178803
19	5.57013077148	0.930094142275	-4.64003662921
272	5.55524873346	0.20456383458	-5.35068489888
206	5.4819101471	3.0386469032	-2.4432632439
268	5.46338053802	3.49165737202	-1.97172316601
524	5.45639455393	0.6706366906	-4.78575786333
228	5.4533122217	1.43707768771	-4.01623453399
230	5.42642046208	2.62696765858	-2.7994528035
558	5.34149925838	0.0	-5.34149925838
184	5.21812693949	0.0	-5.21812693949
100	5.204121853	0.0	-5.204121853
476	5.20145895039	0.31694392918	-4.88451502121
515	5.11222175546	1.42737585108	-3.68484590438
123	5.09107721784	0.0	-5.09107721784
186	5.08790403369	1.95360040706	-3.13430362663
104	5.07706486261	0.0	-5.07706486261
318	5.06875592843	0.402638262619	-4.66611766581
517	5.0596347565	0.0	-5.0596347565
504	4.95082136558	0.0233146454922	-4.92750672009
141	4.94521560739	0.0	-4.94521560739
467	4.91087055466	0.0	-4.91087055466
7	4.86570192092	0.0	-4.86570192092
408	4.83803477083	2.42491725162	-2.41311751922
340	4.82206430498	2.83513622581	-1.98692807917
386	4.81556622656	0.779249575263	-4.0363166513
427	4.802398443	3.61724764746	-1.18515079554
254	4.74297411468	2.32344534859	-2.41952876609
279	4.63519957869	2.00084716159	-2.6343524171
285	4.63352332392	0.129544615979	-4.50397870794
276	4.63092239001	1.84852125219	-2.78240113782
143	4.62538689602	0.0	-4.62538689602
555	4.4910896574	0.495420582838	-3.99566907456
244	4.41923761601	0.0	-4.41923761601
42	4.38591708511	1.28488660446	-3.10103048065
199	4.37941425273	0.0	-4.37941425273
261	4.37067461188	0.0	-4.37067461188
216	4.32931912317	0.0	-4.32931912317
523	4.30659746039	0.0	-4.30659746039
14	4.30206649821	0.00181429223568	-4.30025220597
159	4.29364521624	0.817903207235	-3.47574200901
306	4.28827816006	0.0	-4.28827816006
381	4.27937065762	2.00219354391	-2.27717711372
541	4.27331333874	1.79906761554	-2.4742457232
26	4.22991625158	0.0	-4.22991625158
187	4.22228927656	2.14701514192	-2.07527413464
252	4.2155112965	1.76651274231	-2.44899855419
148	4.21366371237	0.0	-4.21366371237
253	4.18360766013	1.32534373738	-2.85826392274
214	4.16765679452	3.64232097662	-0.525335817901
368	4.14210992307	0.995069423263	-3.14704049981
171	4.13846472842	0.0	-4.13846472842
255	4.1289928232	0.0	-4.1289928232
551	4.12181556094	1.91421283345	-2.2076027275
550	4.12147983286	0.0	-4.12147983286
106	4.08762788194	0.569796340669	-3.51783154127
290	4.06502018908	2.36210145031	-1.70291873877
542	4.06012491763	0.814921374731	-3.2452035429
471	4.04274102482	2.87249942495	-1.17024159987
124	4.00910191403	3.28986037242	-0.71924154161
127	4.00606280638	2.16252898616	-1.84353382022
323	4.00445560371	0.0	-4.00445560371
53	3.99565233765	0.240671977863	-3.75498035979
126	3.9238166372	0.573019739569	-3.35079689763
70	3.91945082652	2.77687987176	-1.14257095476
128	3.91173734469	0.0	-3.91173734469
287	3.88411349495	0.0	-3.88411349495
301	3.85702707592	0.0	-3.85702707592
521	3.84335237169	0.0	-3.84335237169
557	3.81189637336	0.0	-3.81189637336
92	3.79561883123	0.0	-3.79561883123
479	3.7852682931	0.964093400699	-2.8211748924
304	3.78108067167	0.525892115371	-3.2551885563
260	3.7527868773	0.866802105691	-2.88598477161
234	3.74792578457	0.0	-3.74792578457
399	3.74374620558	3.14174126641	-0.602004939166
298	3.6983528777	2.07619692307	-1.62215595463
366	3.68373579715	0.0	-3.68373579715
60	3.6816854976	1.25869876453	-2.42298673307
156	3.64766654633	2.34726894794	-1.30039759839
315	3.63648057896	0.0	-3.63648057896
553	3.6313503743	2.33108496837	-1.30026540594
68	3.58587783359	0.465312503738	-3.12056532985
501	3.54898722473	1.81824445352	-1.73074277121
372	3.5350982187	1.71380523451	-1.82129298418
292	3.52783645704	1.98358289608	-1.54425356097
125	3.51836424837	0.0	-3.51836424837
321	3.5181635307	0.678530232677	-2.83963329802
167	3.47836941545	0.0	-3.47836941545
402	3.45382767074	3.12147027302	-0.33235739772
397	3.44442139316	0.78605748642	-2.65836390674
85	3.44334806521	0.0	-3.44334806521
528	3.43173013705	0.471921749741	-2.95980838731
410	3.38030939843	1.56477898251	-1.81553041592
224	3.36046894327	0.0	-3.36046894327
305	3.34525132858	0.0	-3.34525132858
201	3.32876658107	0.139500061196	-3.18926651987
181	3.29801434654	2.90571433277	-0.392300013763
112	3.25762858128	0.904239865543	-2.35338871574
200	3.25731849512	0.0	-3.25731849512
538	3.22151175167	1.1520130555	-2.06949869617
64	3.21417864447	0.0	-3.21417864447
506	3.20138394142	0.183903693265	-3.01748024816
316	3.19205665556	3.02399432948	-0.168062326084
114	3.17207696729	2.09404857697	-1.07802839032
13	3.16791413562	1.05446130986	-2.11345282576
512	3.16410607372	0.215364097313	-2.94874197641
115	3.16388511343	1.09678883422	-2.06709627921
455	3.15136604137	0.0960958831733	-3.0552701582
412	3.12904851721	0.732276665132	-2.39677185208
488	3.12795411641	0.0	-3.12795411641
494	3.10112259182	0.0	-3.10112259182
293	3.06981833612	0.755339711971	-2.31447862415
456	3.06717678073	0.0	-3.06717678073
445	3.04830413585	0.0	-3.04830413585
308	3.03662722994	0.0	-3.03662722994
132	3.00176580018	2.15846471599	-0.843301084189
250	2.9857272656	0.249016239572	-2.73671102603
133	2.96316684469	1.68510320882	-1.27806363587
265	2.94902289187	0.393627623193	-2.55539526867
526	2.93890323607	0.687836252565	-2.2510669835
48	2.9361428285	0.0	-2.9361428285
270	2.91384847012	0.504672836267	-2.40917563386
139	2.84091767643	0.0	-2.84091767643
548	2.83110706657	0.0	-2.83110706657
6	2.82105925825	0.0	-2.82105925825
207	2.81941899633	0.0	-2.81941899633
393	2.81009674396	2.0545969864	-0.755499757561
437	2.79829274118	2.40345985427	-0.394832886911
511	2.78308584871	0.0	-2.78308584871
496	2.77686894162	2.46881260524	-0.308056336384
358	2.74975148411	0.0	-2.74975148411
378	2.74286582455	0.0	-2.74286582455
347	2.7282993205	0.0	-2.7282993205
40	2.70695229525	2.40247267057	-0.30447962468
535	2.69383844816	0.0	-2.69383844816
31	2.68659664958	0.0	-2.68659664958
135	2.67777586964	0.758470878358	-1.91930499128
522	2.6737509081	1.04698925835	-1.62676164974
46	2.65521821567	0.0	-2.65521821567
75	2.63856913552	0.0	-2.63856913552
12	2.58921528124	0.0	-2.58921528124
483	2.58045800398	0.0	-2.58045800398
63	2.5793844888	1.80203203113	-0.777352457667
78	2.57843006083	0.0951322799973	-2.48329778084
463	2.5503105849	1.23324196738	-1.31706861752
486	2.5497014286	0.180667388882	-2.36903403972
103	2.53577977541	0.0	-2.53577977541
345	2.52677410848	0.0645377546464	-2.46223635383
302	2.51249741	0.0	-2.51249741
482	2.50015291786	0.0	-2.50015291786
403	2.49825467479	1.6414833567	-0.856771318084
164	2.49316547221	0.0	-2.49316547221
407	2.48172529019	0.458157912471	-2.02356737771
256	2.48058039535	0.0	-2.48058039535
406	2.47873534958	0.0	-2.47873534958
374	2.47426884861	1.71648287942	-0.75778596919
225	2.46813180641	0.0	-2.46813180641
376	2.4660727176	0.0	-2.4660727176
1	2.46123964001	0.0	-2.46123964001
400	2.46113764205	1.83945515083	-0.621682491213
562	2.45948060836	0.0	-2.45948060836
111	2.394742771	0.0	-2.394742771
513	2.39067242127	0.0	-2.39067242127
530	2.38684734708	0.0	-2.38684734708
565	2.37285318157	0.00530745664772	-2.36754572492
82	2.35648443598	0.0	-2.35648443598
361	2.33477254437	0.47434970092	-1.86042284345
531	2.29501461185	0.0	-2.29501461185
273	2.28173310607	0.0	-2.28173310607
561	2.27769749216	0.0	-2.27769749216
189	2.25129257854	0.0328404313056	-2.21845214723
307	2.2485363369	0.0	-2.2485363369
529	2.24186786399	0.0	-2.24186786399
74	2.20293610444	1.5166226533	-0.686313451138
343	2.20062102769	0.0	-2.20062102769
202	2.17734898877	0.932888575801	-1.24446041297
52	2.17358605612	0.429802499987	-1.74378355614
311	2.1553522304	0.708372284	-1.4469799464
93	2.15261592687	0.0	-2.15261592687
219	2.13270286398	0.388959607579	-1.7437432564
41	2.13088274284	1.69640276038	-0.434479982461
536	2.12301487671	0.0	-2.12301487671
379	2.11238638415	0.0	-2.11238638415
142	2.09924381021	0.471130943931	-1.62811286628
351	2.07944525076	0.0	-2.07944525076
357	2.07668270942	0.280574004736	-1.79610870468
350	2.07412519903	0.0	-2.07412519903
119	2.06801748607	0.509614512755	-1.55840297331
334	2.05724988771	0.0	-2.05724988771
195	2.05525122203	0.663343159793	-1.39190806224
27	2.05345589141	0.0	-2.05345589141
215	2.02228610393	0.187164031027	-1.8351220729
556	2.02147650043	0.749484450494	-1.27199204994
105	2.01263996921	0.0	-2.01263996921
428	2.00355209936	1.65024499013	-0.353307109228
194	1.9939608052	0.0	-1.9939608052
331	1.993052253	0.0802682508182	-1.91278400219
243	1.96718117926	0.0625053511758	-1.90467582808
460	1.96651526591	0.0	-1.96651526591
94	1.96524109581	0.35098428306	-1.61425681275
118	1.96299367077	0.0	-1.96299367077
198	1.95746630204	1.20504763283	-0.752418669217
514	1.94985734381	0.0377807705945	-1.91207657322
420	1.92438212414	1.48703187809	-0.437350246049
508	1.9201420013	0.0	-1.9201420013
414	1.91275529957	0.0	-1.91275529957
313	1.88476827706	0.0	-1.88476827706
9	1.87543130542	0.0	-1.87543130542
503	1.86186003077	0.0	-1.86186003077
363	1.82891693105	1.54374242967	-0.285174501385
165	1.82531570582	0.0	-1.82531570582
549	1.82083827175	0.30185538662	-1.51898288513
436	1.81355906863	0.448002218638	-1.36555684999
16	1.80062997542	1.55313080393	-0.247499171489
527	1.8000833084	0.0	-1.8000833084
242	1.79696139534	0.0	-1.79696139534
248	1.77196461576	0.0	-1.77196461576
67	1.76528894145	0.11387535401	-1.65141358744
532	1.74917469547	0.0	-1.74917469547
444	1.7436508712	0.0	-1.7436508712
552	1.74074507124	0.0	-1.74074507124
144	1.73647901796	0.18927483647	-1.54720418149
389	1.7256560335	1.1153949832	-0.610261050298
262	1.70967130476	0.0	-1.70967130476
492	1.70942767013	0.00513397451156	-1.70429369562
54	1.68850231372	0.152820494532	-1.53568181919
360	1.68618685006	0.0	-1.68618685006
519	1.64449476855	0.00452412726281	-1.63997064128
405	1.63705275066	0.0	-1.63705275066
204	1.6132764219	0.0	-1.6132764219
249	1.61148017777	0.809681615121	-0.801798562646
461	1.59375342544	0.00432369249325	-1.58942973295
77	1.58972873409	0.162712181184	-1.42701655291
38	1.56854838574	0.0	-1.56854838574
76	1.56796126049	0.0	-1.56796126049
109	1.5509327387	0.0	-1.5509327387
391	1.54742438369	1.54742438369	0.0
554	1.54089782463	0.0646929622184	-1.47620486241
275	1.53970885652	0.0	-1.53970885652
520	1.53478265729	0.0	-1.53478265729
72	1.53111343933	1.0476536675	-0.483459771828
267	1.52707229671	0.0	-1.52707229671
264	1.51359290891	0.0	-1.51359290891
534	1.50933020001	0.865586559974	-0.643743640032
59	1.50784224796	1.28111581186	-0.2267264361
97	1.5068419269	0.173381811344	-1.33346011555
107	1.49276091166	0.00561742930637	-1.48714348235
282	1.49249809839	0.0919552901386	-1.40054280825
333	1.49010078536	1.49010078536	0.0
481	1.47258529836	0.0	-1.47258529836
15	1.46955538342	0.0	-1.46955538342
152	1.4601908325	0.0	-1.4601908325
297	1.45318130761	0.0449979354804	-1.40818337213
348	1.43892001885	0.0	-1.43892001885
34	1.43869112831	0.0676191678416	-1.37107196047
364	1.42511687583	0.609477997703	-0.81563887813
433	1.41924918203	0.30985895129	-1.10939023074
338	1.41869706443	0.0	-1.41869706443
421	1.41333807631	0.0	-1.41333807631
196	1.41276033332	0.273899230938	-1.13886110239
121	1.40387559569	0.0	-1.40387559569
439	1.40258582498	0.0	-1.40258582498
452	1.39195859398	0.0	-1.39195859398
32	1.38490103329	0.290132682535	-1.09476835076
362	1.38444956697	0.481097696071	-0.903351870898
98	1.37855665577	0.0	-1.37855665577
192	1.37457662518	0.0938408115689	-1.28073581362
324	1.36527128718	0.0	-1.36527128718
183	1.36149210559	0.0720338601065	-1.28945824548
485	1.35916411322	0.0451676226946	-1.31399649053
430	1.34645917447	0.0	-1.34645917447
336	1.33815151461	0.243694041276	-1.09445747333
61	1.32721916289	0.0	-1.32721916289
335	1.32311023815	0.0	-1.32311023815
190	1.3228706541	0.0	-1.3228706541
502	1.32176072163	0.373443238224	-0.948317483402
58	1.31337272426	0.0	-1.31337272426
51	1.30633745325	0.0	-1.30633745325
539	1.30626386433	1.30626386433	0.0
409	1.29493710684	0.0	-1.29493710684
116	1.28929662097	0.83188309645	-0.457413524523
129	1.28033704188	0.0	-1.28033704188
45	1.26869537215	0.392668769158	-0.876026602991
411	1.25693823078	0.502456731794	-0.754481498983
373	1.25507218083	0.0	-1.25507218083
162	1.24677169179	0.0	-1.24677169179
233	1.2462531236	1.2462531236	0.0
56	1.23953830903	0.248048668641	-0.991489640388
80	1.2215791562	0.0	-1.2215791562
560	1.21964857876	0.0	-1.21964857876
398	1.20953000773	0.971823592346	-0.237706415382
309	1.19276232267	0.0	-1.19276232267
401	1.17123098386	0.0	-1.17123098386
30	1.16420817	0.0	-1.16420817
217	1.15487795927	0.0	-1.15487795927
149	1.13201731451	0.0	-1.13201731451
110	1.12654356593	0.0	-1.12654356593
396	1.11961094084	0.244138088332	-0.875472852513
17	1.1159956861	0.0	-1.1159956861
387	1.10191639347	0.56938456983	-0.532531823645
140	1.09780366733	0.0	-1.09780366733
131	1.08764381886	0.0	-1.08764381886
222	1.08141333598	0.203769131154	-0.877644204823
263	1.07335144409	0.0	-1.07335144409
354	1.07313308674	0.578950256376	-0.494182830362
443	1.05630055355	0.489501050366	-0.566799503183
269	1.05316149422	0.0	-1.05316149422
470	1.04862909525	0.00299143322046	-1.04563766203
487	1.04089668527	0.2659335972	-0.774963088073
429	1.03149744043	0.421561065093	-0.609936375335
33	1.01722114069	0.0	-1.01722114069
422	0.998278228777	0.0	-0.998278228777
25	0.992605241676	0.0	-0.992605241676
332	0.991643418706	0.0	-0.991643418706
120	0.983234563438	0.0	-0.983234563438
359	0.972863451477	0.0	-0.972863451477
241	0.969282488564	0.0	-0.969282488564
300	0.967023265802	0.0	-0.967023265802
377	0.966867533279	0.0	-0.966867533279
477	0.964572245261	0.0	-0.964572245261
537	0.959518534021	0.0	-0.959518534021
161	0.945368248055	0.0740182014047	-0.87135004665
8	0.944636842149	0.708175983087	-0.236460859063
563	0.944015758407	0.0149011477291	-0.929114610678
296	0.941661491803	0.0	-0.941661491803
564	0.928971667205	0.0	-0.928971667205
266	0.927903932661	0.140423013164	-0.787480919497
446	0.927063098234	0.0471102189235	-0.87995287931
36	0.91768140502	0.0	-0.91768140502
50	0.91608271216	0.0038977722417	-0.912184939918
352	0.914358065541	0.914358065541	0.0
44	0.905282469783	0.0	-0.905282469783
151	0.899450451772	0.0	-0.899450451772
280	0.899331976394	0.120341235049	-0.778990741345
395	0.893187729887	0.0	-0.893187729887
191	0.892937294231	0.393602966739	-0.499334327492
495	0.890816827965	0.0696794077525	-0.821137420212
453	0.889810820898	0.0951810873033	-0.794629733595
246	0.871851246516	0.0	-0.871851246516
450	0.860614335439	0.0	-0.860614335439
28	0.83500402824	0.0	-0.83500402824
442	0.827571012358	0.0	-0.827571012358
117	0.820559280618	0.0	-0.820559280618
447	0.816364482316	0.669288672161	-0.147075810155
353	0.788784822689	0.0	-0.788784822689
367	0.7753969231	0.7753969231	0.0
271	0.774191406438	0.0	-0.774191406438
20	0.767794563392	0.0	-0.767794563392
382	0.760851850094	0.0	-0.760851850094
166	0.759179381257	0.0	-0.759179381257
533	0.755357081407	0.355885993699	-0.399471087709
163	0.751678579287	0.425908517533	-0.325770061754
466	0.746954679398	0.0663590940078	-0.68059558539
43	0.743488388635	0.0	-0.743488388635
134	0.743204172349	0.0	-0.743204172349
49	0.720252432345	0.0	-0.720252432345
21	0.710675385896	0.0	-0.710675385896
559	0.706001418792	0.208117404879	-0.497884013913
130	0.68802314082	0.0	-0.68802314082
203	0.686248713827	0.0	-0.686248713827
259	0.682625957476	0.0	-0.682625957476
432	0.68197630208	0.0	-0.68197630208
83	0.674579904298	0.0	-0.674579904298
55	0.666793084961	0.246337229972	-0.420455854989
392	0.655389163672	0.0	-0.655389163672
448	0.639478208872	0.0	-0.639478208872
168	0.633518182625	0.044213584026	-0.589304598599
449	0.621439897391	0.339613820847	-0.281826076544
295	0.613135000044	0.0	-0.613135000044
238	0.601007709119	0.447267784513	-0.153739924606
39	0.594467977661	0.0	-0.594467977661
291	0.591446113684	0.0	-0.591446113684
383	0.590574925446	0.0	-0.590574925446
24	0.579556043029	0.47534944409	-0.104206598939
319	0.577339024613	0.0	-0.577339024613
457	0.568597786816	0.0	-0.568597786816
458	0.56499836979	0.0	-0.56499836979
96	0.564303527693	0.0159866414102	-0.548316886283
356	0.563580955726	0.0	-0.563580955726
438	0.556858186228	0.0	-0.556858186228
473	0.552188896359	0.0	-0.552188896359
465	0.545464784662	0.0	-0.545464784662
459	0.544902599518	0.0	-0.544902599518
516	0.540379125074	0.0	-0.540379125074
84	0.538260298703	0.0	-0.538260298703
349	0.537229174316	0.0	-0.537229174316
424	0.535259561973	0.170268248452	-0.364991313521
344	0.534534904936	0.0	-0.534534904936
320	0.53392064228	0.0	-0.53392064228
341	0.533367927177	0.0	-0.533367927177
419	0.524960653515	0.0	-0.524960653515
147	0.507706283405	0.0	-0.507706283405
258	0.504498881687	0.0	-0.504498881687
310	0.502102986595	0.0	-0.502102986595
35	0.501719555116	0.0	-0.501719555116
18	0.499400152603	0.238138607513	-0.26126154509
475	0.499322556787	0.0	-0.499322556787
417	0.485866240548	0.0147889206257	-0.471077319923
547	0.480321597396	0.0	-0.480321597396
122	0.476617355497	0.0	-0.476617355497
425	0.474548888943	0.401669939802	-0.0728789491414
546	0.473066464259	0.0	-0.473066464259
322	0.468172955998	0.0	-0.468172955998
380	0.452913694189	0.0	-0.452913694189
462	0.443388099149	0.144933350323	-0.298454748826
544	0.419168067387	0.0	-0.419168067387
22	0.416420253754	0.0	-0.416420253754
491	0.411754494812	0.0	-0.411754494812
385	0.410577778207	0.0	-0.410577778207
451	0.408738776103	0.408738776103	0.0
480	0.395402195149	0.191275645499	-0.20412654965
423	0.394510561757	0.0	-0.394510561757
325	0.382871352367	0.0	-0.382871352367
464	0.38160939027	0.193398032874	-0.188211357397
500	0.37619795069	0.0	-0.37619795069
505	0.362545220865	0.0359107678228	-0.326634453043
330	0.355181198616	0.0	-0.355181198616
431	0.35312001458	0.0	-0.35312001458
239	0.3450210443	0.0	-0.3450210443
413	0.340786039589	0.130032219781	-0.210753819808
375	0.332748396395	0.0	-0.332748396395
440	0.325030652594	0.17172953139	-0.153301121205
418	0.323277641359	0.0	-0.323277641359
245	0.321427532419	0.0	-0.321427532419
472	0.310356086017	0.269315093844	-0.0410409921726
426	0.300442820005	0.0	-0.300442820005
365	0.277787258422	0.0	-0.277787258422
81	0.271548872912	0.0272311722204	-0.244317700691
454	0.253979337817	0.179008121718	-0.0749712160989
108	0.251857025848	0.0	-0.251857025848
329	0.234251696639	0.0	-0.234251696639
435	0.168228661031	0.168228661031	0.0
69	0.167368785528	0.159649650074	-0.00771913545346
384	0.165801212476	0.0	-0.165801212476
193	0.164318354713	0.0	-0.164318354713
281	0.151003959274	0.0	-0.151003959274
160	0.144251580128	0.0	-0.144251580128
441	0.138095503617	0.0	-0.138095503617
23	0.128898845377	0.0	-0.128898845377
317	0.120726702573	0.0	-0.120726702573
489	0.104955825198	0.0101100129971	-0.0948458122009
434	0.102057198959	0.0	-0.102057198959
478	0.0941312312918	0.0	-0.0941312312918
371	0.0863965514407	0.0863965514407	0.0
174	0.0759586826079	0.0	-0.0759586826079
327	0.0705403778534	0.0705403778534	0.0
79	0.059707747439	0.0	-0.059707747439
208	0.0581654827334	0.0581654827334	0.0
484	0.0493961375466	0.0	-0.0493961375466
416	0.0439920486073	0.0	-0.0439920486073
346	0.020565507368	0.020565507368	0.0
388	0.0145268376577	0.0	-0.0145268376577
66	0.00811452442241	0.0	-0.00811452442241
469	0.00794489298473	0.00794489298473	0.0
284	3.04325517862e-15	0.0	-3.04325517862e-15
342	0.0	0.0	0.0
355	0.0	0.0	0.0
95	0.0	0.0	0.0
328	0.0	0.0	0.0
394	0.0	0.0	0.0
29	0.0	0.0	0.0
247	0.0	0.0	0.0
566	NaN	NaN	NaN
