# Supplementary material for: Complete mapping of viral escape from neutralizing antibodies
Source: PLoS Pathog. 2017 Mar 13;13(3):e1006271. doi: 10.1371/journal.ppat.1006271 (PMC5363992; doi:10.1371/journal.ppat.1006271)
Supplement: S2 File — This ZIP archive contains the computer code to perform the data analysis described in this manuscript. The analysis is performed by the iPython notebook found in the ZIP archive. (ZIP) [file ppat.1006271.s008.zip › S2_File/differential_selections/L1_mockr1_vs_mockr2_mutdiffsel.txt]

site	wt	mut	diffsel
493	E	R	1.70122818513
557	G	D	1.68855398144
312	H	G	1.65412754316
542	L	F	1.59054816642
106	A	V	1.57682893708
54	H	Q	1.54638388338
490	E	G	1.52935404279
550	S	T	1.4826110857
40	N	D	1.46030054705
23	G	K	1.44721425735
47	V	A	1.43238927524
182	V	F	1.38890865377
54	H	N	1.37668688562
76	G	R	1.37294096291
318	E	T	1.35619094649
384	T	K	1.35278701624
356	G	V	1.344683919
68	Q	I	1.31050296306
502	Y	G	1.30262443885
4	K	S	1.28709182057
90	A	D	1.2557141412
565	I	Y	1.24218045928
526	V	Y	1.24114110582
124	S	V	1.21242675744
86	S	T	1.20961478795
126	S	I	1.19003921263
523	S	V	1.18406758404
159	S	Q	1.18106526688
527	Y	H	1.1509118309
232	A	T	1.13987500709
484	Y	H	1.1353020709
524	M	C	1.13393978259
155	R	T	1.1292171656
252	P	T	1.1284990874
26	A	T	1.119605421
184	N	I	1.10860932812
111	D	T	1.10718888664
254	D	A	1.10409382841
218	A	V	1.0861472367
84	C	F	1.07616730924
73	N	Q	1.07164763993
510	K	R	1.06719095794
490	E	L	1.06607411911
458	V	L	1.06339269075
526	V	F	1.05837689878
91	R	K	1.04813538488
276	G	R	1.04247200191
205	Q	N	1.03939776921
252	P	S	1.03877515735
268	W	C	1.03486238656
176	K	V	1.03321404146
409	V	T	1.02958377364
47	V	L	1.0274942032
54	H	R	1.02731520907
486	K	E	1.0191906222
383	S	N	1.01911413379
507	E	G	1.0165032495
155	R	W	1.00735314484
39	K	N	1.00489947145
463	E	D	1.00351254834
223	N	A	0.99468777614
12	F	L	0.986203148447
92	S	V	0.983341101602
126	S	P	0.980695822914
147	G	R	0.975517334513
278	E	S	0.972144671875
91	R	S	0.963334804368
418	K	R	0.960036686906
401	K	I	0.958065795327
535	T	A	0.957811391721
2	K	S	0.954998176151
103	E	D	0.953326460042
214	Y	C	0.952427724995
428	D	L	0.948464378202
170	K	E	0.94731064665
277	F	K	0.945731428086
186	G	E	0.940965899008
154	H	M	0.939025306809
115	Y	S	0.937277800364
90	A	R	0.934139107965
171	G	V	0.933252552926
525	G	S	0.932559409759
47	V	Y	0.931783123729
240	H	R	0.922955123689
456	L	H	0.922083127925
267	P	Q	0.91278185043
155	R	S	0.91015552184
63	G	R	0.906930635641
260	A	G	0.904855672964
130	R	I	0.904844964088
318	E	K	0.903607137293
174	Y	H	0.896700194426
169	K	G	0.896462238246
315	T	H	0.89268850652
266	A	E	0.892485626334
303	N	F	0.888341595701
327	K	N	0.885475445317
74	I	T	0.885135366243
104	N	F	0.884600963032
31	D	N	0.8832184835
64	I	M	0.879778886037
427	V	K	0.877817713274
41	V	M	0.877437471873
531	A	S	0.870248827186
227	T	Y	0.869185534915
133	I	L	0.868084048099
446	E	K	0.865530214888
279	S	F	0.862169765534
4	K	N	0.859562982006
18	D	Y	0.858778211337
231	A	Y	0.857155721735
402	M	I	0.854162118519
290	E	P	0.853074395831
534	S	P	0.851665633805
369	H	N	0.849917634575
484	Y	L	0.84533865267
501	D	I	0.844127952145
499	T	K	0.844038694422
136	K	S	0.841570419973
40	N	K	0.839699750148
390	G	C	0.835344256865
90	A	V	0.834951942189
125	V	T	0.832790811587
105	G	R	0.832159561478
339	S	V	0.830602850381
284	S	T	0.82865768933
113	I	V	0.828636556085
527	Y	C	0.82464500253
412	E	T	0.823344862227
35	T	K	0.817009959509
287	S	P	0.816465295848
412	E	G	0.81207036713
443	V	I	0.811941259786
320	P	L	0.808015561116
196	H	N	0.803263088148
506	S	F	0.799649129326
170	K	T	0.799023223677
299	Q	H	0.796694085228
197	H	A	0.794394745064
505	Y	H	0.79212792041
289	H	Q	0.790414002742
138	S	M	0.789621186292
152	C	Y	0.786894538006
339	S	I	0.78509459096
176	K	P	0.78293346383
510	K	N	0.781005128678
505	Y	F	0.780209208334
440	E	K	0.779402629389
179	N	E	0.778064879165
209	S	I	0.776110575307
171	G	D	0.775233563085
186	G	Q	0.770529453964
513	R	C	0.770463435215
89	P	A	0.77040892195
201	S	N	0.769248703974
180	S	E	0.767990474617
542	L	M	0.762149383133
257	I	Q	0.7594379532
342	Y	H	0.758948603446
476	I	Q	0.754295460818
227	T	N	0.751385298054
286	A	H	0.748690725854
272	A	S	0.748483374828
10	Y	L	0.74442513806
177	L	H	0.743535550543
188	E	L	0.742631873805
412	E	F	0.740277202777
512	N	Y	0.734331833863
232	A	C	0.732360436995
476	I	N	0.73160029092
373	Q	M	0.731255865326
359	G	R	0.724935355493
499	T	E	0.724377412163
404	T	A	0.721100150414
465	V	A	0.720317304927
511	L	S	0.717747541562
12	F	I	0.717402042141
327	K	R	0.717166478472
63	G	E	0.715902476534
278	E	T	0.714529279915
200	S	G	0.714295404398
513	R	K	0.714184284822
386	N	R	0.713459501332
290	E	G	0.713117292721
274	S	I	0.712023134532
251	E	S	0.710943280347
519	V	T	0.710420406216
19	T	K	0.710391468434
135	P	E	0.70921497534
175	P	Y	0.708547652424
489	N	K	0.707651209983
421	E	A	0.706765075418
138	S	A	0.705306489112
206	S	I	0.705057541976
476	I	L	0.703817628391
232	A	S	0.701234803922
80	G	V	0.70060341767
138	S	R	0.699403965053
347	G	L	0.697263105558
9	L	S	0.694257677994
283	T	R	0.693161510974
209	S	N	0.692991917267
425	K	E	0.692234061142
277	F	Q	0.690845346946
539	S	D	0.688652715852
380	D	G	0.688168634355
116	E	K	0.687926008185
390	G	W	0.686607869513
102	S	A	0.686570341055
325	S	I	0.684320983808
167	L	I	0.683863532683
315	T	G	0.681902143969
400	E	G	0.681407574603
324	R	S	0.681113032269
180	S	F	0.679194726726
522	E	V	0.677677626606
159	S	G	0.676930009174
109	P	T	0.673739333721
471	N	S	0.670230302594
414	N	G	0.669365104282
257	I	C	0.669293203142
206	S	T	0.659965794589
126	S	Y	0.656383355383
498	G	V	0.655624245121
299	Q	K	0.654403648607
132	E	G	0.651460753541
91	R	N	0.650629358933
411	K	E	0.650369613217
5	L	I	0.649837415135
162	R	H	0.649614004905
51	E	T	0.649553732396
517	D	F	0.649004502792
518	G	T	0.647490919144
271	F	W	0.647253322754
408	A	F	0.645396429561
351	G	D	0.644783623433
326	T	G	0.643015898828
61	L	I	0.640926734296
177	L	S	0.636908893692
502	Y	H	0.636798553112
283	T	V	0.635637480398
407	T	S	0.632167547103
499	T	D	0.630649222664
393	N	T	0.630404813526
494	S	E	0.630253960962
236	V	E	0.629581273501
371	N	D	0.629548188508
386	N	S	0.629520337046
140	W	L	0.628450517203
200	S	N	0.627675318965
202	D	V	0.627393421126
71	K	R	0.627020459486
11	A	V	0.626625564243
433	D	E	0.623022018485
303	N	I	0.620568324972
11	A	I	0.620505372726
276	G	Q	0.619794536955
320	P	T	0.617771968743
512	N	D	0.614255028033
280	G	V	0.611360139124
5	L	P	0.610793073577
48	N	T	0.607588141269
333	G	E	0.607336569899
514	E	Q	0.605490452453
315	T	A	0.600341455737
9	L	I	0.599943260392
455	D	N	0.598692792602
452	D	G	0.598502540844
538	S	G	0.596673140603
288	M	I	0.596599536339
310	N	S	0.596124222437
382	K	E	0.593984248194
223	N	L	0.593496682749
388	I	V	0.593218507098
389	N	R	0.593134036389
201	S	L	0.587548788126
53	S	A	0.587045461054
86	S	Y	0.587004242755
141	P	T	0.584439322298
116	E	A	0.584289528082
417	E	K	0.58306061319
555	S	M	0.579136728828
229	E	V	0.578613574294
124	S	Y	0.577016609773
231	A	V	0.576576849451
177	L	V	0.576533637125
146	N	G	0.576306611059
337	I	V	0.575231550602
20	I	T	0.574896481489
504	K	Y	0.573759893287
65	A	R	0.570190088012
232	A	R	0.569382754592
512	N	K	0.569069651715
288	M	T	0.568483555333
303	N	L	0.568217064328
339	S	T	0.562944522465
198	P	L	0.562787382585
371	N	E	0.562778694535
401	K	M	0.561870829892
369	H	C	0.56015203286
108	Y	C	0.559763632757
73	N	K	0.5592704601
411	K	V	0.558857686108
523	S	E	0.55811727417
22	I	V	0.557987220567
515	K	R	0.557081633773
287	S	R	0.556794095454
370	Q	W	0.555467594165
138	S	G	0.555255373074
71	K	P	0.554709846119
148	V	L	0.554588338567
331	V	F	0.554319455673
503	P	S	0.553724168497
33	V	A	0.552844886021
134	F	M	0.55267122937
127	S	L	0.551487024564
554	C	A	0.55133731038
517	D	L	0.549868088082
471	N	A	0.549735479341
416	L	S	0.548620149779
562	R	I	0.548487161293
528	Q	R	0.548356633947
369	H	I	0.547480925055
240	H	V	0.547180342261
346	F	S	0.546569199822
226	F	T	0.545622355542
32	T	I	0.543309934987
185	K	Y	0.543058017806
53	S	I	0.540466080244
363	G	R	0.540446703144
509	S	T	0.540200357827
197	H	S	0.53968646078
115	Y	L	0.539325039694
283	T	A	0.538896200033
230	I	F	0.538462566643
62	K	Y	0.537983916318
94	S	A	0.537656643364
408	A	G	0.537583163973
215	V	A	0.537549754753
283	T	K	0.535545604571
255	T	N	0.533731935083
182	V	C	0.532797048284
338	P	T	0.53101072094
126	S	D	0.530337424556
339	S	G	0.529453212527
532	I	H	0.528323470148
501	D	Y	0.52798958718
474	K	R	0.527780668552
390	G	Q	0.52722964761
48	N	S	0.527111244046
540	L	M	0.525621317318
299	Q	A	0.524403506799
177	L	W	0.524306995953
376	G	V	0.524142671682
104	N	R	0.524045419341
400	E	K	0.522018298044
401	K	A	0.520442308751
520	K	E	0.519716469637
248	T	S	0.519139032143
408	A	Y	0.518668012904
135	P	S	0.518580411865
411	K	W	0.51626862649
111	D	N	0.516016950589
227	T	L	0.514029579599
92	S	A	0.513270016695
163	N	D	0.513030065098
12	F	V	0.512933804195
337	I	R	0.512891552403
334	L	V	0.512321691606
512	N	Q	0.511294846652
60	K	S	0.510896110167
10	Y	I	0.510568720946
187	K	T	0.508940518796
175	P	N	0.508514128821
277	F	D	0.507463202547
276	G	N	0.506219661261
499	T	L	0.505794943096
4	K	R	0.505478575094
176	K	T	0.50493607247
337	I	K	0.503891005424
314	V	A	0.503554882412
9	L	M	0.501412277133
409	V	L	0.501037227927
249	L	F	0.49961941867
477	G	E	0.499611079625
197	H	Y	0.499446081327
21	C	F	0.499007802698
100	P	E	0.498055828218
89	P	D	0.49413839692
220	S	K	0.493165661899
211	G	P	0.49292127098
551	F	V	0.491552625032
206	S	F	0.490320669278
236	V	C	0.490114449108
403	N	T	0.48964139662
212	N	H	0.488240319452
318	E	H	0.487615401282
171	G	T	0.487578017999
202	D	N	0.487207666748
448	E	G	0.486975178919
480	C	R	0.48526967724
218	A	W	0.485020499647
154	H	T	0.484924317032
15	T	S	0.484300156612
386	N	K	0.483533860184
103	E	T	0.483470372671
10	Y	S	0.483061838186
156	G	S	0.482623508912
169	K	Q	0.481827906417
194	G	V	0.481502865422
210	N	P	0.481450027329
41	V	I	0.48092126656
96	I	V	0.480744261059
213	A	K	0.48070260331
34	D	G	0.480472488375
126	S	M	0.480409950051
180	S	Q	0.480288144767
185	K	Q	0.47975524549
136	K	V	0.47777148582
262	G	S	0.474271075275
33	V	F	0.474158967564
411	K	A	0.473948486818
189	V	A	0.473553587735
447	N	S	0.473191389844
70	G	E	0.472883844977
524	M	R	0.472566339234
403	N	K	0.471039974204
294	K	L	0.470768666777
444	L	I	0.47065469818
397	S	Q	0.470255673982
426	K	R	0.469454425705
97	V	L	0.469352444615
146	N	K	0.469083065787
42	A	K	0.46900262764
201	S	H	0.46896826916
136	K	N	0.468436399506
142	N	K	0.468322709174
497	N	L	0.467673523838
146	N	D	0.463798040954
135	P	K	0.462725230789
51	E	G	0.461301587047
112	L	V	0.459557860254
323	V	D	0.458023754661
57	K	L	0.457870621491
8	L	M	0.455792279276
68	Q	S	0.455454183848
193	W	C	0.454494997041
340	I	R	0.453142781412
120	E	K	0.452632249892
446	E	G	0.452191996251
102	S	F	0.45179185713
231	A	D	0.450387372977
261	T	N	0.447135544403
517	D	I	0.446357699381
283	T	E	0.445129817632
197	H	W	0.445066004217
82	P	T	0.44460071945
448	E	K	0.442033005928
155	R	Q	0.442009825493
560	Q	K	0.441754471815
240	H	D	0.441530751569
272	A	L	0.440516153258
251	E	Q	0.438984746
62	K	F	0.438661870893
198	P	T	0.438507159141
186	G	S	0.437272239709
85	D	N	0.435515153135
499	T	Q	0.43479828933
13	V	T	0.434493899538
226	F	V	0.434071799566
409	V	M	0.433713784864
563	I	T	0.432900950715
171	G	N	0.432286679156
508	E	F	0.432089222966
19	T	R	0.431624664896
243	M	I	0.428732395876
209	S	A	0.428612572281
170	K	S	0.428147721675
470	K	R	0.428145373564
236	V	N	0.428009331974
505	Y	C	0.427046161687
218	A	L	0.426483178165
187	K	V	0.426263431043
326	T	K	0.425802633753
184	N	K	0.425200805246
92	S	T	0.425171946841
28	N	K	0.424484474327
454	H	L	0.421926411796
260	A	S	0.421019123427
6	L	Q	0.42083359025
401	K	E	0.420528589675
172	D	Y	0.418812236153
330	M	V	0.418440887812
527	Y	W	0.417767537435
280	G	A	0.417193209538
155	R	E	0.416265624665
367	Y	C	0.415503710523
277	F	N	0.41541835605
133	I	V	0.41473935741
292	N	S	0.414713909908
392	T	R	0.414430434487
326	T	S	0.4132339742
150	V	T	0.413159674663
404	T	G	0.410671139884
521	L	I	0.410651352692
428	D	Y	0.409957663501
233	R	S	0.409012879601
558	S	Q	0.407829188034
235	K	L	0.406423164986
482	E	I	0.406280071413
512	N	S	0.405279299497
235	K	Y	0.403518942719
434	I	V	0.403251852561
461	L	Q	0.403098839663
29	S	N	0.402892805904
302	I	R	0.402293672891
551	F	L	0.402058151426
457	N	S	0.40118030839
501	D	L	0.400775465804
65	A	Y	0.400347960706
305	N	M	0.400266461429
304	S	N	0.399550765559
506	S	P	0.399181459355
475	E	D	0.399101145719
475	E	V	0.398645491755
137	E	N	0.395452996533
508	E	G	0.39455917259
240	H	Q	0.392005776763
173	S	H	0.39114128227
167	L	M	0.390935182571
327	K	E	0.390342206939
62	K	Q	0.388661905907
311	I	T	0.38677325944
522	E	K	0.38595123095
234	P	A	0.385530252301
53	S	E	0.382681210787
100	P	R	0.382351875228
551	F	C	0.382089787799
225	R	I	0.381444778428
48	N	K	0.381399461494
223	N	I	0.381066821211
76	G	E	0.380849545223
278	E	F	0.379439489953
103	E	A	0.37903359504
515	K	A	0.378324836702
143	H	V	0.377962259625
344	G	V	0.376613999355
525	G	L	0.375989773283
513	R	A	0.375947255956
466	K	E	0.375905004875
211	G	M	0.375618435323
507	E	S	0.374040949068
526	V	M	0.373772703888
113	I	G	0.373176719719
18	D	A	0.372988532052
412	E	S	0.372768947272
504	K	A	0.372159678662
89	P	V	0.372079701406
314	V	R	0.371486377497
184	N	A	0.37054479001
212	N	L	0.370111559583
2	K	I	0.369480975937
285	N	F	0.368861981068
197	H	K	0.368638855315
90	A	L	0.367943458258
7	V	W	0.367693770363
274	S	G	0.367660044931
499	T	A	0.367475830674
188	E	R	0.367302510004
548	A	S	0.365041968861
378	A	S	0.364973676616
148	V	T	0.364732338495
99	T	G	0.364618630726
293	T	K	0.364463735363
180	S	T	0.363727199246
100	P	W	0.361762129595
155	R	K	0.361553651664
32	T	N	0.36059562862
371	N	S	0.360031119191
294	K	N	0.359897091452
407	T	K	0.357921767188
486	K	T	0.357830533023
126	S	R	0.357763041482
57	K	R	0.35681617561
122	L	M	0.355792329257
178	T	I	0.355429767418
126	S	E	0.355204813806
2	K	T	0.355071677833
100	P	Q	0.354871591226
184	N	F	0.353613556034
520	K	R	0.352322708503
128	L	I	0.352274081329
553	M	A	0.352214877898
86	S	L	0.351660361512
482	E	K	0.351597740179
491	C	F	0.350937042473
553	M	V	0.350262806664
306	L	C	0.34929287269
297	T	S	0.348224387755
228	P	G	0.348170541033
476	I	M	0.348023883955
192	L	V	0.347634980975
101	N	E	0.347371780893
7	V	T	0.345658469888
283	T	L	0.343986886249
447	N	D	0.343408781756
469	L	S	0.343398285537
202	D	T	0.34280852786
498	G	H	0.342785681523
387	A	S	0.341974170107
99	T	E	0.341788941665
165	L	I	0.341382193089
170	K	Q	0.340988170394
270	A	G	0.340980131274
32	T	A	0.339680640226
3	A	P	0.339551184695
81	N	D	0.339451580127
158	S	A	0.339210091936
96	I	S	0.338482695244
128	L	F	0.338283515143
366	G	V	0.338053081132
523	S	R	0.337648571707
80	G	R	0.337563033303
476	I	V	0.337320595678
305	N	G	0.337051691323
515	K	F	0.336641290168
159	S	N	0.336551372304
180	S	P	0.33632731922
479	G	E	0.33538619353
443	V	F	0.335195709769
291	C	F	0.334776259001
540	L	S	0.334049649645
225	R	K	0.333722345155
304	S	T	0.333700000533
396	N	K	0.333505055659
283	T	N	0.33173175806
171	G	R	0.331481732057
417	E	G	0.330039299837
153	S	D	0.330002622713
456	L	I	0.329467595194
281	I	T	0.329215071
91	R	T	0.328518542854
173	S	L	0.328246865027
155	R	N	0.328162301071
314	V	M	0.327715036102
562	R	Y	0.327037016999
474	K	F	0.326884792369
540	L	V	0.326821992468
101	N	R	0.326591511588
157	K	Q	0.326588126596
470	K	E	0.326391467135
218	A	Q	0.325928593214
476	I	S	0.325843292133
156	G	V	0.32551553092
278	E	L	0.325336161408
409	V	I	0.325211925148
314	V	I	0.325181763145
518	G	P	0.324881568828
509	S	P	0.324778591478
19	T	L	0.324640762789
306	L	S	0.324534380923
138	S	I	0.324533809114
226	F	I	0.324338697638
211	G	Q	0.323021673507
381	Q	Y	0.322688847433
157	K	H	0.321004611013
515	K	H	0.320677713287
51	E	C	0.320126540216
268	W	L	0.319893744152
373	Q	A	0.31904419052
545	S	P	0.318243596079
262	G	D	0.318201623537
276	G	E	0.316800682474
26	A	E	0.316337683172
210	N	I	0.315747404214
470	K	N	0.314979856784
493	E	D	0.314807171268
468	Q	T	0.314791913068
370	Q	E	0.314351997436
256	I	L	0.31421690411
221	N	V	0.313161822929
55	N	K	0.31266147119
157	K	N	0.312132729507
520	K	V	0.311575478028
13	V	A	0.309356176673
113	I	H	0.309015595492
525	G	Y	0.308658665314
557	G	Q	0.308162148216
187	K	L	0.30685053301
494	S	G	0.30682779655
212	N	P	0.306462289112
441	L	M	0.305834134456
212	N	V	0.304304226084
282	I	F	0.303621055539
497	N	E	0.303260356255
277	F	W	0.301897252952
119	R	F	0.301451597079
364	W	C	0.301436756481
433	D	N	0.301409658434
532	I	V	0.301147308955
250	L	V	0.301109065039
78	L	P	0.300762336635
410	G	V	0.300694998355
368	H	R	0.300550656928
339	S	L	0.300409091582
240	H	I	0.300197868885
225	R	V	0.300152190229
77	W	G	0.29877477198
535	T	G	0.297658165896
507	E	P	0.297307494649
179	N	L	0.29700645913
3	A	R	0.29593190931
254	D	Q	0.295799437601
454	H	P	0.295701309081
266	A	V	0.294303294697
557	G	V	0.294077177673
372	E	K	0.293724834688
369	H	M	0.293435155642
294	K	H	0.29303695726
137	E	G	0.292834978191
543	L	A	0.292637730098
231	A	S	0.292442024534
561	C	I	0.290463106117
7	V	L	0.290256163392
159	S	T	0.290070721806
300	G	V	0.28994900482
438	N	S	0.289563240206
154	H	C	0.28939706872
148	V	A	0.288968451978
265	I	L	0.288931619841
139	S	W	0.288281140266
178	T	S	0.287970541446
562	R	T	0.287961943445
9	L	T	0.287897889421
153	S	M	0.28779964094
7	V	R	0.28764748651
113	I	R	0.287574641971
498	G	E	0.287175047403
89	P	L	0.287025140987
307	P	S	0.285723085138
52	D	E	0.285634426718
211	G	K	0.28537210402
504	K	Q	0.285237393124
201	S	A	0.284997882756
119	R	K	0.284310472222
150	V	Q	0.284143211185
239	Q	M	0.283498938572
429	D	G	0.283011550155
536	V	I	0.282897230209
450	T	N	0.282171848581
74	I	L	0.282028714533
320	P	S	0.281826073382
516	I	V	0.281243950621
220	S	N	0.28106450048
358	T	N	0.280965467501
294	K	A	0.280649359149
157	K	V	0.280241734607
148	V	M	0.279973931099
306	L	H	0.279786882138
6	L	I	0.27930476165
402	M	V	0.278829010249
211	G	T	0.278696654789
539	S	T	0.277037694447
101	N	K	0.276392178249
187	K	E	0.275778944196
182	V	H	0.275384256302
405	Q	K	0.274779007561
486	K	R	0.274522488415
415	N	T	0.274252339384
454	H	Q	0.272645323272
340	I	V	0.272565861955
474	K	V	0.272143642704
251	E	V	0.271351559616
313	P	Q	0.271250187597
335	R	K	0.270985778652
229	E	K	0.270452708047
5	L	Y	0.269711080587
507	E	I	0.269457102763
393	N	C	0.269422667386
556	N	M	0.269395910312
385	Q	T	0.268410988259
430	G	V	0.268062443982
7	V	F	0.267838668694
482	E	D	0.26781722805
512	N	E	0.267063772616
369	H	R	0.266669532824
408	A	Q	0.266455571641
267	P	T	0.266424128306
173	S	Y	0.266233190638
209	S	F	0.266128979128
100	P	T	0.265919116469
503	P	I	0.265731679928
289	H	N	0.265571316027
210	N	K	0.264327592941
62	K	S	0.264186306868
123	S	F	0.264150135031
520	K	H	0.26347180683
149	T	K	0.26329821181
221	N	L	0.263164509504
545	S	F	0.262617467559
32	T	V	0.261958195984
173	S	D	0.261516359702
196	H	Q	0.259538128864
206	S	Y	0.259332575575
229	E	D	0.258009569182
56	G	R	0.257892596724
14	A	T	0.257703320823
176	K	H	0.257152871541
137	E	S	0.256698991411
240	H	L	0.256317047825
12	F	C	0.255732190676
373	Q	K	0.255629256787
312	H	Q	0.255408433323
474	K	Y	0.255087615178
197	H	N	0.25351315193
232	A	V	0.253431015408
99	T	R	0.253361202251
16	D	S	0.25295230417
362	D	Y	0.252480345483
227	T	V	0.252440300871
65	A	Q	0.252296642672
544	V	G	0.25158222889
397	S	N	0.251012381132
468	Q	S	0.250275575515
524	M	S	0.249339767428
393	N	K	0.249180837782
544	V	F	0.248752700251
53	S	Y	0.248521416299
511	L	C	0.248478910528
326	T	L	0.248365099307
52	D	S	0.248341334582
139	S	Y	0.247962789157
278	E	N	0.247926330495
313	P	L	0.247718694689
339	S	Q	0.247196862113
346	F	L	0.245896649766
295	C	Y	0.245670174606
173	S	N	0.245637250998
145	F	T	0.245463533874
176	K	Y	0.245422172689
69	L	V	0.244439440822
81	N	S	0.243923096029
403	N	R	0.242873760724
28	N	D	0.242799702401
508	E	L	0.242666682404
155	R	G	0.241956235251
139	S	A	0.241596241081
1	M	L	0.241216686066
562	R	E	0.240836590355
96	I	L	0.240545376332
403	N	A	0.240356996849
131	F	S	0.239640063413
270	A	D	0.239611623471
242	R	K	0.239371058036
313	P	A	0.238352759788
288	M	V	0.238045600079
495	V	L	0.236836666221
75	T	L	0.23649814892
532	I	R	0.23616521021
436	T	K	0.235426121643
326	T	N	0.235153476006
189	V	I	0.235076440558
280	G	T	0.234961644786
112	L	I	0.23464129754
489	N	D	0.234465406462
494	S	T	0.234458306436
512	N	R	0.234283495381
499	T	R	0.231915890999
123	S	V	0.231431746088
406	F	L	0.230599240098
349	I	V	0.230144403518
558	S	I	0.229946700209
175	P	A	0.22718943109
347	G	M	0.227081265252
13	V	G	0.226994073927
185	K	L	0.226858410712
504	K	R	0.225715590893
218	A	I	0.225535879779
182	V	K	0.22529034618
522	E	S	0.225272408356
303	N	A	0.224290117803
482	E	A	0.223385186377
386	N	Q	0.223199611051
86	S	E	0.223134155295
68	Q	R	0.222831590853
211	G	E	0.22236280769
509	S	V	0.221716330515
388	I	L	0.221199535016
378	A	E	0.220390484063
456	L	K	0.220316536486
334	L	M	0.219985572095
182	V	M	0.219792186933
176	K	E	0.219730812022
404	T	I	0.219574320944
51	E	K	0.219207420658
101	N	Y	0.21865671614
221	N	K	0.218271478185
507	E	K	0.217838402789
120	E	A	0.217343257069
494	S	I	0.216714246133
195	V	M	0.216548979224
220	S	H	0.216539372454
452	D	S	0.216434197534
54	H	A	0.215695283843
57	K	Y	0.215426798753
4	K	I	0.215411982829
490	E	S	0.215389469534
77	W	C	0.215243984369
506	S	A	0.214726423878
18	D	G	0.214717000909
421	E	L	0.214689176545
128	L	V	0.214416843689
555	S	F	0.2143619935
339	S	P	0.214269383778
558	S	A	0.214137577645
303	N	E	0.213852090172
452	D	C	0.213848261396
53	S	T	0.213728022999
14	A	P	0.213457560815
155	R	L	0.213448337028
206	S	G	0.212956405665
131	F	V	0.212954405068
386	N	H	0.212867241767
470	K	H	0.212675473299
419	R	K	0.212574655361
14	A	G	0.210752279661
188	E	V	0.210236954588
136	K	L	0.209266689993
212	N	K	0.209121042051
393	N	H	0.208781136818
503	P	K	0.208557175004
310	N	K	0.208551609412
123	S	C	0.208317203531
127	S	P	0.207466949752
11	A	R	0.207129065246
348	A	D	0.206795761021
519	V	M	0.20679288063
270	A	S	0.206340488563
145	F	S	0.205668081085
3	A	D	0.205542426766
460	N	T	0.205420369659
535	T	C	0.205047561564
99	T	K	0.20452271142
111	D	G	0.204006479341
28	N	S	0.203982028675
203	E	D	0.203968430186
532	I	T	0.203703321229
422	N	A	0.203415802311
459	K	R	0.202558382808
292	N	Y	0.202467169992
197	H	Q	0.202254720099
506	S	C	0.202017169278
182	V	Y	0.201372718562
114	D	E	0.201219933166
257	I	M	0.201020919821
88	L	N	0.200177320146
514	E	R	0.20014969768
220	S	R	0.199032230605
273	L	M	0.197112578316
209	S	M	0.19665084315
115	Y	C	0.196541289467
490	E	V	0.196474837582
201	S	F	0.196382241669
347	G	R	0.196180972791
527	Y	E	0.195450937579
249	L	T	0.194496029612
187	K	R	0.194027648472
211	G	I	0.193514606493
286	A	Q	0.192312216486
232	A	I	0.19077024009
297	T	K	0.190129427303
517	D	H	0.190062996414
390	G	T	0.189961110178
536	V	A	0.189651311441
490	E	M	0.189553557072
558	S	L	0.18941074783
170	K	Y	0.188957083457
290	E	M	0.188519542713
467	S	R	0.188398376226
499	T	G	0.188331007171
313	P	S	0.187836551136
209	S	G	0.187603087129
199	S	C	0.187568886612
364	W	R	0.187365490078
481	F	C	0.187169138602
5	L	G	0.187066362047
19	T	S	0.186828936872
154	H	I	0.186795975809
511	L	N	0.186748655719
224	R	K	0.1862881511
101	N	D	0.186157416083
88	L	A	0.185117626712
318	E	A	0.184874321217
513	R	L	0.18460302111
209	S	W	0.184427250499
219	S	R	0.184231766183
524	M	G	0.184035863226
351	G	V	0.183429813399
171	G	I	0.183373427784
501	D	T	0.183228430268
248	T	I	0.182784270722
46	S	A	0.18199772302
112	L	F	0.179885228884
282	I	N	0.179860310767
182	V	A	0.179792158385
126	S	L	0.178451302656
274	S	M	0.177397421151
305	N	A	0.176616570562
184	N	Q	0.176489070803
485	H	Y	0.175812854979
321	K	V	0.175754143238
301	A	D	0.175687577127
396	N	S	0.175256879204
145	F	Y	0.175042935029
197	H	I	0.174549144595
525	G	R	0.17445150257
65	A	V	0.174437698362
529	I	L	0.173370409978
89	P	T	0.172905945984
134	F	S	0.172045040043
518	G	H	0.171502495074
347	G	S	0.170052511325
162	R	K	0.169474806743
337	I	L	0.169367031403
170	K	N	0.168822843338
289	H	R	0.167929418711
292	N	H	0.167773894472
535	T	F	0.167346570609
298	P	T	0.166938183851
560	Q	S	0.166744276766
113	I	E	0.166638663387
338	P	Q	0.166509386355
51	E	V	0.166464552141
238	D	E	0.166285542043
292	N	E	0.166204652536
263	N	S	0.166025813756
511	L	H	0.165570653912
522	E	T	0.165530610377
194	G	A	0.165318028709
286	A	R	0.164717768937
359	G	V	0.16333653645
369	H	F	0.163283452518
34	D	V	0.163202968572
99	T	A	0.162759998682
499	T	N	0.162684974169
6	L	M	0.162479348344
311	I	L	0.161168042855
558	S	Y	0.161033112658
274	S	T	0.161030677224
458	V	A	0.160048889931
555	S	R	0.159570084593
529	I	V	0.159509213613
191	V	A	0.159149561005
528	Q	T	0.157776239461
442	L	M	0.157485931605
484	Y	N	0.157137364303
37	L	Y	0.15673595457
555	S	N	0.156712500434
401	K	S	0.156552786009
488	D	P	0.156505335161
466	K	T	0.156145667864
389	N	T	0.156032541892
279	S	G	0.155894104697
412	E	C	0.155876632404
470	K	L	0.155847603528
123	S	I	0.155738741879
218	A	S	0.155697446054
75	T	N	0.155619725398
389	N	S	0.155580102217
392	T	E	0.155515733963
65	A	E	0.155364739641
452	D	E	0.155167749882
452	D	T	0.155167749882
527	Y	S	0.155103338884
409	V	N	0.155002253254
448	E	T	0.154736995516
376	G	A	0.153405654075
212	N	E	0.152412864203
370	Q	K	0.152295018461
62	K	R	0.152151292378
228	P	I	0.152097160418
234	P	R	0.151304724853
14	A	H	0.151073239428
7	V	A	0.150890171165
510	K	G	0.150694975401
219	S	T	0.15053348304
52	D	N	0.150121146486
52	D	V	0.149755904843
415	N	R	0.149718014537
321	K	I	0.149119055226
372	E	A	0.14902450008
370	Q	N	0.148500695215
35	T	I	0.148470666658
506	S	L	0.148042653422
60	K	N	0.147778508968
220	S	E	0.146722661316
139	S	T	0.145357815113
508	E	A	0.145126044674
299	Q	Y	0.144821822463
370	Q	C	0.143351662009
339	S	F	0.143018363972
432	L	M	0.142917125436
268	W	A	0.142695604997
345	L	I	0.142591041182
515	K	Y	0.142582973773
543	L	I	0.142443849613
143	H	Y	0.142227827513
509	S	A	0.142186794437
40	N	A	0.142165962473
282	I	L	0.141860951991
217	V	L	0.141855453117
439	A	L	0.141545683698
218	A	H	0.141318802891
397	S	Y	0.141269453433
20	I	V	0.140868365965
123	S	T	0.140784556639
199	S	F	0.140491566783
244	N	R	0.140202978278
154	H	D	0.139557767203
232	A	L	0.138956210622
452	D	N	0.138924384725
285	N	S	0.138758473112
125	V	I	0.137730239134
358	T	L	0.137079353691
476	I	R	0.136994205038
160	F	L	0.136032549471
220	S	A	0.13577287246
145	F	D	0.13447692185
286	A	V	0.134420282955
244	N	S	0.133637470422
293	T	A	0.133266586508
413	F	W	0.132918843729
104	N	T	0.132836196586
357	W	L	0.132316031115
32	T	R	0.132101311163
43	V	E	0.131967869694
286	A	E	0.131666695949
539	S	L	0.131544643605
459	K	N	0.130347418256
564	C	F	0.130322636687
431	F	S	0.129980691395
442	L	F	0.12982166725
224	R	M	0.129423426183
306	L	R	0.129378589006
107	C	F	0.129117120997
378	A	V	0.128802396078
385	Q	A	0.128364363128
350	A	S	0.128351722153
220	S	P	0.128169417365
258	F	L	0.127931323945
488	D	S	0.127883190547
463	E	S	0.127548839212
507	E	Y	0.127353486542
255	T	G	0.127222383236
381	Q	A	0.126866053638
60	K	T	0.126733638871
243	M	T	0.126480124574
86	S	Q	0.126091232512
67	L	F	0.125145689953
558	S	P	0.125097562441
211	G	A	0.124902923173
288	M	L	0.124891946912
36	I	L	0.124874537
230	I	L	0.124827513231
234	P	F	0.124784358997
237	R	Q	0.124747749097
422	N	S	0.124690266959
37	L	S	0.124652868589
199	S	P	0.124344691664
114	D	N	0.123733780685
27	N	K	0.123702375084
2	K	Y	0.122925264296
278	E	R	0.122048577685
518	G	R	0.121745684638
485	H	R	0.120790294179
68	Q	T	0.120595536595
251	E	P	0.120473513234
138	S	L	0.119930424881
515	K	L	0.119758124953
228	P	T	0.119609664626
64	I	T	0.1192193558
345	L	S	0.119013938532
52	D	Y	0.118779989495
539	S	P	0.118599728459
158	S	L	0.118453455893
150	V	I	0.118115624514
45	H	P	0.117928591475
113	I	C	0.117607928686
156	G	D	0.117076418387
206	S	D	0.116397659064
156	G	E	0.116164187951
482	E	L	0.115505953602
236	V	I	0.115433461388
498	G	S	0.115131613613
221	N	H	0.114930198502
104	N	V	0.114598937403
233	R	K	0.114350067164
4	K	V	0.11425043518
477	G	S	0.114208781038
501	D	E	0.113834985238
201	S	P	0.113634973216
184	N	T	0.113336254998
35	T	A	0.113309012702
205	Q	F	0.113165177882
248	T	V	0.112715041471
537	A	T	0.110759271726
483	F	L	0.110559984427
465	V	T	0.110117348325
174	Y	N	0.109343895487
341	Q	S	0.109232318102
421	E	F	0.108383907479
94	S	G	0.108270839775
68	Q	K	0.108076293858
106	A	Q	0.107976799138
1	M	V	0.107914254465
248	T	Q	0.107652135866
547	G	R	0.107241815329
563	I	V	0.107197348081
117	E	Q	0.10718797341
127	S	D	0.107134569375
165	L	S	0.107110470254
129	E	K	0.106850125325
153	S	V	0.1067068429
229	E	S	0.10670656191
244	N	I	0.106512434356
494	S	Q	0.106109521444
488	D	T	0.106044504605
217	V	I	0.105846077129
283	T	M	0.105648505184
480	C	G	0.105009487258
290	E	K	0.104971314803
427	V	I	0.104498514506
565	I	V	0.104471672021
219	S	P	0.104398639355
515	K	T	0.104184054074
395	V	I	0.102001289247
237	R	I	0.101971369974
85	D	G	0.101880758352
306	L	K	0.101465249065
503	P	T	0.101042296015
344	G	S	0.100233350685
538	S	A	0.0998417837228
238	D	Y	0.0997631893988
533	Y	N	0.0992317000917
433	D	T	0.0989384452322
277	F	R	0.0988797284158
517	D	N	0.0984359206577
231	A	T	0.0982465232372
457	N	T	0.098041904363
404	T	N	0.0980194616259
207	L	I	0.0979231956429
212	N	Y	0.0978616086055
290	E	T	0.097827172266
513	R	S	0.097729897732
466	K	N	0.0971307391575
158	S	M	0.09681144223
518	G	Q	0.0965726121772
562	R	F	0.0965428707862
61	L	M	0.0965035652696
412	E	D	0.09646784596
153	S	K	0.0961924980947
16	D	H	0.0959476637472
469	L	I	0.0958244478969
536	V	D	0.0958107988906
389	N	K	0.0955545238079
460	N	E	0.0954274133976
457	N	M	0.0953316706931
240	H	S	0.095298334328
73	N	S	0.0952602815533
14	A	S	0.094234189069
261	T	M	0.0941039013105
509	S	G	0.0937300855893
213	A	I	0.0936218716618
168	T	K	0.0936124490648
521	L	A	0.0932186806582
550	S	D	0.0929105692591
265	I	A	0.0928114391209
91	R	H	0.0926071529368
117	E	G	0.0926061286788
516	I	K	0.0925039027293
396	N	D	0.0920470778563
551	F	S	0.0920337034278
393	N	S	0.0919756437117
124	S	A	0.0918269301791
13	V	M	0.0912310407017
205	Q	G	0.0911172279559
5	L	A	0.0909769807675
289	H	G	0.0909237613902
132	E	P	0.0909164096138
277	F	A	0.0904814708001
370	Q	S	0.0903729205141
188	E	H	0.0902519311112
332	T	K	0.0899160618458
559	L	S	0.0897619556167
102	S	Q	0.0892585631203
540	L	A	0.0887841543431
460	N	K	0.0873107314576
134	F	I	0.0867005770939
202	D	L	0.0865951972486
237	R	N	0.0855875523459
200	S	R	0.0852408259419
223	N	H	0.0850457478179
471	N	T	0.0847988253422
513	R	I	0.0842089597645
501	D	N	0.0837002740173
229	E	F	0.0834280637184
153	S	P	0.0834216569732
65	A	S	0.0831959336438
126	S	F	0.0831063805807
490	E	T	0.0828978406256
101	N	L	0.0827245882943
46	S	F	0.0825923981109
56	G	H	0.0823265447516
286	A	C	0.0818428743213
499	T	M	0.081836405438
490	E	K	0.0815922523602
29	S	A	0.0813601388003
518	G	I	0.079993096716
91	R	I	0.0797978906449
496	R	K	0.0797198973623
71	K	S	0.079672378843
182	V	Q	0.0789854639158
163	N	S	0.0784322078174
540	L	F	0.0783540124124
46	S	L	0.0782255948945
246	Y	H	0.0778733836233
331	V	A	0.0774073188935
390	G	S	0.0772079145063
37	L	Q	0.076254210337
176	K	S	0.0762097858259
533	Y	F	0.0751200523404
159	S	D	0.0750355526228
407	T	H	0.0742038641725
277	F	G	0.0740750093113
497	N	C	0.0738339517786
157	K	G	0.0728642056014
23	G	S	0.0726829826386
237	R	H	0.0725994001105
146	N	R	0.0725853504923
4	K	L	0.0723522386734
445	L	D	0.0723157184526
274	S	R	0.0720780659033
455	D	E	0.072071151168
534	S	F	0.0720185509738
52	D	A	0.0718999105492
404	T	V	0.0718345610571
178	T	L	0.0716236950783
439	A	E	0.0715087719767
252	P	Q	0.0713365621695
39	K	T	0.071228704357
554	C	M	0.0709640242173
565	I	M	0.0706133702375
492	M	K	0.0701912065631
180	S	N	0.0698426562447
562	R	L	0.0697047953314
443	V	D	0.0692778856098
49	L	F	0.0690409796175
185	K	I	0.0688543006893
490	E	P	0.0686418065452
280	G	D	0.0683973203757
205	Q	D	0.0680582265992
561	C	L	0.0679546545246
304	S	H	0.0678287324866
41	V	G	0.0665500133608
288	M	A	0.066010789098
370	Q	V	0.0659863956385
70	G	N	0.0659488913526
289	H	F	0.0659133547323
153	S	Q	0.0654353754108
412	E	V	0.0648332693569
25	H	V	0.0646954083783
39	K	E	0.0646344851822
463	E	T	0.0645932723372
83	E	K	0.0644186909356
460	N	I	0.064276716431
217	V	G	0.0639278710039
294	K	E	0.0636803400041
301	A	S	0.063666630106
474	K	E	0.0630409782129
12	F	T	0.0629132439071
404	T	L	0.0628383697121
93	W	S	0.0626583640526
71	K	H	0.0625949764289
499	T	H	0.0622322800601
178	T	A	0.0621063258497
410	G	S	0.0618320266303
205	Q	I	0.0613896715897
522	E	Q	0.0612899816099
455	D	G	0.0609406803769
178	T	N	0.0609160190172
511	L	I	0.0608964575769
153	S	H	0.060796640636
250	L	P	0.0606477121634
294	K	Q	0.0606055674921
478	N	T	0.0595878515857
65	A	T	0.0591044772869
236	V	S	0.0588237807291
253	G	Q	0.058298484957
176	K	R	0.0581040142222
285	N	E	0.0580015229418
309	Q	H	0.0577977266724
154	H	W	0.0577403829471
3	A	I	0.0576576386095
340	I	A	0.0575343235377
214	Y	I	0.0574204192445
71	K	E	0.0573878330044
315	T	V	0.0573602899694
511	L	F	0.0572581735337
520	K	T	0.0570371781632
230	I	V	0.0561512349336
68	Q	M	0.0559109482495
515	K	P	0.0557343186074
199	S	T	0.0554022394422
277	F	M	0.0553237449952
111	D	F	0.0552689846736
106	A	F	0.0549700363707
106	A	I	0.0549700363707
169	K	I	0.0549414513385
103	E	C	0.0546451387362
175	P	R	0.054635656039
127	S	V	0.0545655479142
370	Q	L	0.0545268591397
138	S	N	0.054115427853
253	G	N	0.0538915380847
150	V	S	0.0529246689988
221	N	Y	0.0527811272529
546	L	R	0.052415175439
265	I	T	0.0521110979007
165	L	A	0.0518992784373
171	G	F	0.0518637052907
237	R	S	0.0518614140432
273	L	A	0.0515613648784
55	N	D	0.0510668456987
115	Y	N	0.0504069301796
532	I	N	0.0503982447788
306	L	T	0.049846461877
452	D	Y	0.0483008542945
192	L	I	0.0480958570426
148	V	S	0.0479378961895
16	D	Y	0.0478859529706
504	K	W	0.0477225799341
542	L	P	0.0476630742704
210	N	R	0.0472067936211
561	C	A	0.0471898584953
429	D	W	0.0471660042288
560	Q	T	0.0471048752084
361	I	F	0.046990236799
502	Y	E	0.0468040471195
502	Y	S	0.0468040471195
510	K	M	0.0465172898085
468	Q	M	0.0463209696888
176	K	Q	0.0459506538173
68	Q	Y	0.0457101258427
237	R	A	0.0445808351056
18	D	V	0.0430474552611
91	R	P	0.0422006170807
374	G	V	0.0413763567097
520	K	D	0.0407102402176
457	N	D	0.0403865416126
129	E	G	0.0402961326645
528	Q	E	0.0399768831973
437	Y	W	0.0399169899595
81	N	H	0.0398056873888
91	R	A	0.0396811706767
47	V	R	0.0396304475646
201	S	R	0.0395373007458
124	S	L	0.0393213315432
155	R	D	0.0392228596932
523	S	T	0.0389197746725
162	R	S	0.0378634422094
31	D	G	0.0371233242105
127	S	Y	0.0365719899774
533	Y	C	0.0365671277865
276	G	A	0.0364623279421
422	N	I	0.0363518449517
463	E	A	0.0362250801274
524	M	I	0.0357248267368
305	N	S	0.0356566537254
268	W	R	0.0352682012888
191	V	I	0.0349268789532
463	E	H	0.0344358375421
166	W	C	0.0342322751641
514	E	I	0.0342074513002
219	S	A	0.0338778800195
211	G	R	0.03387762606
471	N	Y	0.0338462187183
431	F	V	0.033712981618
455	D	S	0.0334234344102
426	K	S	0.0332960134691
296	Q	H	0.0332850518543
422	N	T	0.0331626418643
412	E	R	0.0331623464643
517	D	A	0.0331444994697
3	A	T	0.0329244436
442	L	P	0.0328884272984
213	A	Q	0.0327325893144
470	K	T	0.0326111573914
86	S	I	0.0324327400606
422	N	Y	0.0323449480643
303	N	M	0.0320079017552
232	A	Q	0.0317062210648
262	G	N	0.0315835069134
3	A	L	0.0315394781259
206	S	A	0.0315248254022
251	E	Y	0.0314933802922
11	A	W	0.0313097385597
518	G	E	0.0311016955423
286	A	I	0.0310039362863
151	S	T	0.0308921956648
173	S	E	0.0303764124827
453	F	S	0.0300220250586
141	P	H	0.0299958168319
237	R	Y	0.0294070182252
288	M	P	0.0287393436729
400	E	A	0.0283718327492
44	T	K	0.0275768799859
212	N	T	0.0275179446633
207	L	M	0.0274921875637
372	E	S	0.0262881115891
234	P	V	0.0261675243688
43	V	F	0.0261643274703
120	E	D	0.025850892572
182	V	T	0.0257033627682
219	S	N	0.0253746963539
241	G	R	0.0251707269987
456	L	T	0.0250934897562
501	D	R	0.0244332623934
175	P	G	0.0243066354392
275	R	K	0.0242166618753
274	S	D	0.0241194234194
202	D	E	0.0241114304166
494	S	H	0.0239595198005
505	Y	N	0.0237315788808
177	L	M	0.0227811084186
113	I	L	0.0225015422838
175	P	Q	0.0223873616777
46	S	M	0.0220595661456
253	G	A	0.0214903480802
405	Q	A	0.0211609409646
212	N	A	0.02099197299
13	V	L	0.020977227622
437	Y	C	0.0208002898807
264	L	F	0.0205463095294
542	L	A	0.0203527425647
201	S	M	0.0200400387574
39	K	R	0.0197322186366
91	R	V	0.0195289642133
278	E	H	0.0186078221716
438	N	Q	0.0183774335104
215	V	I	0.0175483522788
541	V	L	0.0174118959541
285	N	K	0.0171629773965
524	M	E	0.0171057338606
272	A	I	0.0169847374497
153	S	I	0.0166893744545
524	M	N	0.016608411796
524	M	D	0.016608411796
45	H	S	0.0164099567919
237	R	L	0.0162726381022
134	F	L	0.0160163190227
232	A	H	0.0159709772333
506	S	R	0.0158916191378
555	S	E	0.0157222901413
338	P	L	0.0156501379848
244	N	D	0.0155603593483
501	D	A	0.0153477574762
56	G	S	0.0153295983802
178	T	E	0.0150955481703
100	P	G	0.0150456729225
274	S	N	0.0147443297119
523	S	H	0.0145814503284
141	P	L	0.013470570049
457	N	Q	0.0131983884392
213	A	T	0.0130097551071
309	Q	K	0.0128699401512
218	A	F	0.0126765298487
170	K	A	0.0125616628042
236	V	R	0.011340706416
32	T	L	0.0107295371396
235	K	F	0.0104909990182
527	Y	T	0.00982991859787
329	R	S	0.00943170461628
382	K	R	0.0091033295394
392	T	A	0.00825304942254
475	E	K	0.00818628894287
11	A	E	0.00815642872335
171	G	L	0.00765003103343
303	N	K	0.00733361203526
37	L	R	0.00732847855069
251	E	N	0.00654824694344
437	Y	D	0.00622893370447
497	N	I	0.00607096022299
85	D	E	0.00605511252902
67	L	I	0.0050472103031
366	G	S	0.00407877206115
386	N	F	0.00363701740923
183	N	K	0.00340490799948
402	M	T	0.00296281033627
53	S	R	0.00285680299394
388	I	T	0.0027877056143
447	N	H	0.00272071766564
412	E	W	0.00215589922447
322	Y	C	0.00205658219462
548	A	I	0.00161723055947
548	A	E	0.00161723055947
548	A	C	0.00161723055947
548	A	N	0.00161723055947
548	A	D	0.00161723055947
548	A	H	0.00161723055947
548	A	F	0.00161723055947
548	A	T	0.00161723055947
548	A	K	0.00161723055947
548	A	R	0.00161723055947
548	A	M	0.00161723055947
548	A	W	0.00161723055947
548	A	L	0.00161723055947
548	A	V	0.00161723055947
548	A	Y	0.00161723055947
548	A	Q	0.00161723055947
139	S	N	0.00147822695308
412	E	Q	0.00146837798146
406	F	H	0.00103351202282
283	T	D	0.00101392138142
283	T	G	0.00101392138142
283	T	F	0.00101392138142
283	T	H	0.00101392138142
283	T	P	0.00101392138142
283	T	W	0.00101392138142
197	H	G	0.000740093400349
197	H	V	0.000740093400349
197	H	D	0.000740093400349
197	H	T	0.000740093400349
197	H	E	0.000740093400349
197	H	P	0.000740093400349
197	H	C	0.000740093400349
54	H	D	0.000728852231852
54	H	E	0.000728852231852
54	H	Y	0.000728852231852
54	H	V	0.000728852231852
54	H	G	0.000728852231852
54	H	P	0.000728852231852
54	H	C	0.000728852231852
54	H	S	0.000728852231852
54	H	T	0.000728852231852
54	H	I	0.000728852231852
54	H	F	0.000728852231852
54	H	L	0.000728852231852
54	H	M	0.000728852231852
54	H	K	0.000728852231852
54	H	W	0.000728852231852
389	N	E	0.000601958611506
18	D	E	0.00057262337114
518	G	V	0.000565268562759
26	A	G	0.00053225816165
26	A	Q	0.00053225816165
26	A	R	0.00053225816165
26	A	W	0.00053225816165
26	A	N	0.00053225816165
26	A	Y	0.00053225816165
26	A	D	0.00053225816165
26	A	P	0.00053225816165
26	A	F	0.00053225816165
26	A	M	0.00053225816165
26	A	K	0.00053225816165
26	A	I	0.00053225816165
26	A	C	0.00053225816165
26	A	H	0.00053225816165
26	A	L	0.00053225816165
403	N	H	0.000487738165758
155	R	P	0.000407515968307
155	R	F	0.000407515968307
155	R	C	0.000407515968307
155	R	H	0.000407515968307
512	N	A	0.000394570808285
512	N	T	0.000394570808285
512	N	F	0.000394570808285
512	N	G	0.000394570808285
512	N	H	0.000394570808285
512	N	I	0.000394570808285
512	N	M	0.000394570808285
512	N	W	0.000394570808285
512	N	P	0.000394570808285
156	G	Q	0.000355161171851
156	G	I	0.000355161171851
156	G	C	0.000355161171851
156	G	L	0.000355161171851
156	G	M	0.000355161171851
156	G	P	0.000355161171851
156	G	R	0.000355161171851
156	G	W	0.000355161171851
156	G	F	0.000355161171851
156	G	Y	0.000355161171851
12	F	W	0.000341018688213
12	F	K	0.000341018688213
12	F	E	0.000341018688213
12	F	M	0.000341018688213
12	F	H	0.000341018688213
12	F	D	0.000341018688213
12	F	G	0.000341018688213
12	F	R	0.000341018688213
12	F	Q	0.000341018688213
12	F	N	0.000341018688213
12	F	A	0.000341018688213
386	N	E	0.000326613756907
386	N	P	0.000326613756907
386	N	Y	0.000326613756907
386	N	V	0.000326613756907
386	N	G	0.000326613756907
386	N	W	0.000326613756907
386	N	M	0.000326613756907
386	N	C	0.000326613756907
357	W	C	0.0003191648
232	A	W	0.0003109461225
232	A	Y	0.0003109461225
232	A	N	0.0003109461225
232	A	D	0.0003109461225
498	G	L	0.000309400949514
498	G	D	0.000309400949514
498	G	C	0.000309400949514
498	G	F	0.000309400949514
498	G	T	0.000309400949514
498	G	I	0.000309400949514
498	G	K	0.000309400949514
498	G	Y	0.000309400949514
498	G	M	0.000309400949514
498	G	N	0.000309400949514
498	G	P	0.000309400949514
498	G	Q	0.000309400949514
498	G	W	0.000309400949514
498	G	A	0.000309400949514
141	P	Q	0.000308779070894
141	P	G	0.000308779070894
141	P	W	0.000308779070894
141	P	M	0.000308779070894
141	P	F	0.000308779070894
141	P	A	0.000308779070894
141	P	R	0.000308779070894
141	P	Y	0.000308779070894
141	P	C	0.000308779070894
141	P	N	0.000308779070894
141	P	D	0.000308779070894
141	P	I	0.000308779070894
141	P	K	0.000308779070894
82	P	V	0.000289290111738
82	P	M	0.000289290111738
82	P	W	0.000289290111738
82	P	E	0.000289290111738
82	P	F	0.000289290111738
82	P	Y	0.000289290111738
82	P	D	0.000289290111738
82	P	L	0.000289290111738
82	P	I	0.000289290111738
82	P	A	0.000289290111738
82	P	R	0.000289290111738
82	P	Q	0.000289290111738
82	P	N	0.000289290111738
82	P	H	0.000289290111738
82	P	K	0.000289290111738
82	P	G	0.000289290111738
82	P	C	0.000289290111738
138	S	V	0.00028311031242
138	S	D	0.00028311031242
138	S	C	0.00028311031242
138	S	W	0.00028311031242
138	S	H	0.00028311031242
138	S	P	0.00028311031242
138	S	F	0.00028311031242
138	S	K	0.00028311031242
194	G	P	0.000269335087707
194	G	Y	0.000269335087707
194	G	F	0.000269335087707
194	G	H	0.000269335087707
194	G	I	0.000269335087707
194	G	N	0.000269335087707
194	G	Q	0.000269335087707
194	G	K	0.000269335087707
194	G	T	0.000269335087707
194	G	L	0.000269335087707
194	G	M	0.000269335087707
194	G	E	0.000269335087707
194	G	W	0.000269335087707
194	G	C	0.000269335087707
176	K	G	0.000265708814116
176	K	C	0.000265708814116
176	K	D	0.000265708814116
176	K	F	0.000265708814116
176	K	W	0.000265708814116
176	K	I	0.000265708814116
499	T	P	0.000249993292071
499	T	C	0.000249993292071
499	T	Y	0.000249993292071
499	T	W	0.000249993292071
231	A	P	0.000247315000697
231	A	N	0.000247315000697
231	A	G	0.000247315000697
231	A	E	0.000247315000697
231	A	K	0.000247315000697
231	A	M	0.000247315000697
231	A	H	0.000247315000697
231	A	R	0.000247315000697
231	A	I	0.000247315000697
565	I	N	0.000220466133791
565	I	G	0.000220466133791
565	I	H	0.000220466133791
565	I	E	0.000220466133791
565	I	D	0.000220466133791
565	I	C	0.000220466133791
565	I	P	0.000220466133791
565	I	W	0.000220466133791
565	I	K	0.000220466133791
565	I	R	0.000220466133791
565	I	Q	0.000220466133791
484	Y	F	0.000219024558103
484	Y	R	0.000219024558103
484	Y	S	0.000219024558103
484	Y	Q	0.000219024558103
484	Y	V	0.000219024558103
484	Y	K	0.000219024558103
484	Y	I	0.000219024558103
484	Y	G	0.000219024558103
484	Y	T	0.000219024558103
484	Y	E	0.000219024558103
484	Y	D	0.000219024558103
484	Y	C	0.000219024558103
484	Y	A	0.000219024558103
484	Y	P	0.000219024558103
484	Y	M	0.000219024558103
484	Y	W	0.000219024558103
126	S	W	0.000217981964787
126	S	C	0.000217981964787
126	S	V	0.000217981964787
126	S	T	0.000217981964787
126	S	K	0.000217981964787
126	S	H	0.000217981964787
126	S	Q	0.000217981964787
444	L	Q	0.000210092260276
444	L	M	0.000210092260276
444	L	F	0.000210092260276
444	L	E	0.000210092260276
444	L	G	0.000210092260276
444	L	H	0.000210092260276
444	L	K	0.000210092260276
444	L	N	0.000210092260276
444	L	A	0.000210092260276
444	L	T	0.000210092260276
444	L	C	0.000210092260276
444	L	S	0.000210092260276
444	L	Y	0.000210092260276
444	L	V	0.000210092260276
444	L	W	0.000210092260276
444	L	P	0.000210092260276
444	L	R	0.000210092260276
444	L	D	0.000210092260276
180	S	I	0.000202861570999
180	S	W	0.000202861570999
180	S	D	0.000202861570999
180	S	K	0.000202861570999
180	S	C	0.000202861570999
180	S	H	0.000202861570999
180	S	G	0.000202861570999
180	S	M	0.000202861570999
196	H	K	0.00019848961814
196	H	I	0.00019848961814
196	H	Y	0.00019848961814
196	H	W	0.00019848961814
196	H	D	0.00019848961814
196	H	E	0.00019848961814
196	H	G	0.00019848961814
196	H	V	0.00019848961814
196	H	F	0.00019848961814
196	H	M	0.00019848961814
196	H	T	0.00019848961814
196	H	P	0.00019848961814
196	H	L	0.00019848961814
196	H	R	0.00019848961814
196	H	A	0.00019848961814
196	H	C	0.00019848961814
196	H	S	0.00019848961814
557	G	P	0.000197742793393
557	G	I	0.000197742793393
557	G	N	0.000197742793393
557	G	L	0.000197742793393
557	G	K	0.000197742793393
557	G	M	0.000197742793393
557	G	H	0.000197742793393
557	G	S	0.000197742793393
557	G	F	0.000197742793393
557	G	T	0.000197742793393
557	G	Y	0.000197742793393
557	G	C	0.000197742793393
557	G	A	0.000197742793393
557	G	W	0.000197742793393
19	T	E	0.000197144810367
19	T	C	0.000197144810367
19	T	M	0.000197144810367
19	T	P	0.000197144810367
19	T	N	0.000197144810367
19	T	W	0.000197144810367
19	T	G	0.000197144810367
19	T	F	0.000197144810367
19	T	D	0.000197144810367
409	V	R	0.000194929784997
409	V	H	0.000194929784997
409	V	D	0.000194929784997
409	V	Q	0.000194929784997
409	V	C	0.000194929784997
409	V	A	0.000194929784997
409	V	K	0.000194929784997
409	V	W	0.000194929784997
409	V	Y	0.000194929784997
409	V	F	0.000194929784997
409	V	P	0.000194929784997
409	V	G	0.000194929784997
409	V	E	0.000194929784997
455	D	F	0.000190756669901
455	D	W	0.000190756669901
455	D	R	0.000190756669901
455	D	Q	0.000190756669901
455	D	A	0.000190756669901
455	D	M	0.000190756669901
455	D	C	0.000190756669901
455	D	V	0.000190756669901
455	D	P	0.000190756669901
455	D	T	0.000190756669901
455	D	L	0.000190756669901
455	D	I	0.000190756669901
455	D	Y	0.000190756669901
455	D	K	0.000190756669901
455	D	H	0.000190756669901
523	S	K	0.00019013683376
523	S	C	0.00019013683376
523	S	D	0.00019013683376
523	S	I	0.00019013683376
523	S	M	0.00019013683376
523	S	G	0.00019013683376
523	S	N	0.00019013683376
523	S	W	0.00019013683376
167	L	A	0.000186626206562
167	L	Y	0.000186626206562
167	L	W	0.000186626206562
167	L	C	0.000186626206562
167	L	T	0.000186626206562
167	L	S	0.000186626206562
167	L	R	0.000186626206562
167	L	Q	0.000186626206562
167	L	E	0.000186626206562
167	L	N	0.000186626206562
167	L	K	0.000186626206562
167	L	H	0.000186626206562
167	L	G	0.000186626206562
167	L	F	0.000186626206562
167	L	D	0.000186626206562
167	L	P	0.000186626206562
47	V	H	0.000185298886102
47	V	C	0.000185298886102
47	V	G	0.000185298886102
47	V	Q	0.000185298886102
47	V	D	0.000185298886102
47	V	W	0.000185298886102
47	V	T	0.000185298886102
47	V	S	0.000185298886102
47	V	K	0.000185298886102
47	V	M	0.000185298886102
47	V	E	0.000185298886102
47	V	N	0.000185298886102
47	V	P	0.000185298886102
86	S	C	0.000180518747885
86	S	F	0.000180518747885
86	S	K	0.000180518747885
86	S	A	0.000180518747885
86	S	G	0.000180518747885
86	S	V	0.000180518747885
86	S	W	0.000180518747885
86	S	N	0.000180518747885
366	G	L	0.000180179795971
366	G	K	0.000180179795971
366	G	F	0.000180179795971
366	G	N	0.000180179795971
366	G	P	0.000180179795971
366	G	I	0.000180179795971
366	G	H	0.000180179795971
366	G	C	0.000180179795971
366	G	W	0.000180179795971
366	G	E	0.000180179795971
366	G	T	0.000180179795971
366	G	R	0.000180179795971
366	G	Q	0.000180179795971
366	G	Y	0.000180179795971
366	G	M	0.000180179795971
526	V	Q	0.000177149594418
526	V	W	0.000177149594418
526	V	S	0.000177149594418
526	V	T	0.000177149594418
526	V	I	0.000177149594418
526	V	N	0.000177149594418
526	V	G	0.000177149594418
526	V	H	0.000177149594418
526	V	E	0.000177149594418
526	V	D	0.000177149594418
[truncated: 9,301 more rows]
