# Supplementary material for: Complete mapping of viral escape from neutralizing antibodies
Source: PLoS Pathog. 2017 Mar 13;13(3):e1006271. doi: 10.1371/journal.ppat.1006271 (PMC5363992; doi:10.1371/journal.ppat.1006271)
Supplement: S2 File — This ZIP archive contains the computer code to perform the data analysis described in this manuscript. The analysis is performed by the iPython notebook found in the ZIP archive. (ZIP) [file ppat.1006271.s008.zip › S2_File/differential_selections/L1_mockr1_vs_mockr2_sitediffsel.txt]

site	abs_diffsel	positive_diffsel	negative_diffsel
299	8.65226229788	2.1203230631	-6.53193923479
155	8.03973717728	5.09097473101	-2.94876244627
277	7.66050246589	3.1801155401	-4.48038692578
4	7.2484395641	3.05419040194	-4.19424916216
490	6.70008175773	3.42997792562	-3.27010383211
232	6.66348362276	3.7749314515	-2.88855217125
154	6.52733157344	2.09754905414	-4.4297825193
510	6.1492620787	2.04540835183	-4.10385372687
476	6.03939416145	3.33789535693	-2.70149880452
278	6.027281864	2.7800323335	-3.2472495305
390	5.83643612607	2.31635079867	-3.52008532739
209	5.7889212667	2.73276042319	-3.05616084351
182	5.75531139551	3.12865385022	-2.62665754529
236	5.74427427969	1.73330300312	-4.01097127657
126	5.73451424641	4.81391717782	-0.920597068589
211	5.71741005646	2.33028810204	-3.38712195442
91	5.68173390259	3.26486501115	-2.41686889145
318	5.54978337767	2.93228780628	-2.61749557139
515	5.5154920578	2.01498494534	-3.50050711246
201	5.5131509673	2.4803581984	-3.03279276889
499	5.48436488225	4.23513492335	-1.2492299589
415	5.4747759753	0.423970353921	-5.05080562138
184	5.4620771801	2.54779380521	-2.91428337489
283	5.46187429484	3.63582129139	-1.82605300345
257	5.40582409152	1.62975207616	-3.77607201535
89	5.3790338963	2.09663693451	-3.28239696179
497	5.26799799608	0.850838792094	-4.41715920399
90	5.24612381849	3.39274864961	-1.85337516888
223	5.22211259182	2.05429702792	-3.1678155639
507	5.20806760813	2.30250068531	-2.90556692282
157	5.19644987322	1.31283140733	-3.88361846589
113	5.18692525279	2.10515164762	-3.08177360517
523	5.17425215686	2.13485574959	-3.03939640727
180	5.07053540341	2.69899341339	-2.37154199003
159	5.02518307515	2.55965292279	-2.46553015236
493	5.00016244483	2.0160353564	-2.98412708843
227	4.98458915132	2.38704071344	-2.59754843788
170	4.95422052962	2.88646602325	-2.06775450637
386	4.90436724004	2.26883047884	-2.63553676119
136	4.90022540101	1.99704499529	-2.90318040572
240	4.8588154996	2.95548524532	-1.90333025428
92	4.85015589161	1.92178306514	-2.92837282648
171	4.80897765213	3.20316723441	-1.60581041772
138	4.79380127521	3.25043155788	-1.54336971733
276	4.79272720655	2.52219039036	-2.27053681619
146	4.76733267808	1.58291864085	-3.18441403723
412	4.61145155447	3.10288750976	-1.50856404471
176	4.56141180978	3.22524814076	-1.33616366902
169	4.5371714089	1.433231596	-3.1039398129
86	4.5313907605	2.53138167007	-2.00000909043
456	4.50137578985	1.49696074936	-3.00441504049
504	4.48435111743	1.5045951359	-2.97975598153
339	4.47475969912	3.61414207386	-0.860617625261
175	4.47048384282	1.54558086549	-2.92490297733
71	4.43810671483	1.38138549388	-3.05672122094
179	4.37863366723	1.07507133829	-3.30356232893
303	4.37139872297	2.55525421627	-1.8161445067
287	4.36093222563	1.3732593913	-2.98767283433
512	4.35109977976	3.33912906503	-1.01197071473
474	4.32924455271	1.44493769702	-2.88430685569
524	4.32384269733	2.12592913666	-2.19791356067
527	4.3175684804	2.75455978366	-1.56300869674
68	4.29918902229	2.3190816423	-1.98010737998
54	4.1770140454	4.1770140454	0.0
177	4.09501130186	2.50463739556	-1.5903739063
555	4.05682237098	1.1255035975	-2.93131877349
158	4.04864745582	0.554474990059	-3.49417246577
220	3.94440963707	1.60046671658	-2.34394292049
294	3.91035060128	1.52863798213	-2.38171261915
197	3.90124154907	3.28272981713	-0.618511731939
235	3.90100784554	0.820433106724	-3.08057473882
186	3.88706984695	2.14961374736	-1.73745609959
337	3.8826542975	1.7623725697	-2.1202817278
315	3.86546770477	2.2322923962	-1.63317530857
103	3.82689335649	1.87047556649	-1.95641779
290	3.82446464585	1.95750971833	-1.86695492751
218	3.82286136256	2.85994412247	-0.962917240094
210	3.81987046808	1.10873181811	-2.71113864997
185	3.81257681568	1.3185259747	-2.49405084098
2	3.7636263307	1.80247609422	-1.96115023648
5	3.75841943801	1.80882150872	-1.94959792929
518	3.74472456077	1.47401034366	-2.27071421711
411	3.70755188232	2.19994001347	-1.50761186885
562	3.70128806344	1.57057037821	-2.13071768523
100	3.7005181042	1.87848767045	-1.82203043375
47	3.69104579065	3.43370593525	-0.257339855398
255	3.68925793014	0.660954318319	-3.02830361182
326	3.6505799311	1.96578804978	-1.68479188132
502	3.61366153165	2.03340406373	-1.58025746792
517	3.60419626148	1.96704458237	-1.63715167911
87	3.57153290895	0.0	-3.57153290895
234	3.55280720384	0.687786860519	-2.86502034332
557	3.54045730149	2.29356170643	-1.24689559505
53	3.53963667853	1.97599746524	-1.56363921329
173	3.52619565479	1.52425168072	-2.00194397407
226	3.50344919135	1.30403285275	-2.19941633861
251	3.48305697061	1.57979472643	-1.90326224418
279	3.47909302251	1.01806387023	-2.46102915228
526	3.44912943406	2.67523935402	-0.773890080034
206	3.42800749267	2.4763488684	-0.951658624273
525	3.37008300524	1.79185238571	-1.57823061953
254	3.36592751709	1.39989326601	-1.96603425108
486	3.34375110922	1.65171247986	-1.69203862936
212	3.34209816342	1.97722227373	-1.36487588968
65	3.34025548411	1.69493754032	-1.64531794378
19	3.31928726404	1.65526013628	-1.66402712776
313	3.30660459611	0.945158193211	-2.3614464029
216	3.29135591657	0.0	-3.29135591657
260	3.2849727291	1.32587479639	-1.95909793271
542	3.27866319914	2.42119339471	-0.857469804428
501	3.26583172818	2.19405257057	-1.07177915761
104	3.2408698224	1.65608151636	-1.58478830604
347	3.23866915953	1.29057785493	-1.9480913046
11	3.20229635525	1.4937261695	-1.70857018575
408	3.16408957408	1.96812762274	-1.19596195134
12	3.16002831847	2.53893563494	-0.621092683537
64	3.1507552291	0.998998241836	-2.15175698726
369	3.11955334153	2.68217964189	-0.437373699639
274	3.11619738707	1.5304671972	-1.58573018987
153	3.11442434677	1.04704465212	-2.06737969465
111	3.11229653441	1.88313046623	-1.22916606818
312	3.10422271039	1.91008830474	-1.19413440564
188	3.10023304738	1.41042326951	-1.68980977788
231	3.09321135424	2.27703432694	-0.816177027303
550	3.08695441859	1.57552165496	-1.51143276364
401	3.083399034	2.61893511116	-0.464463922837
205	3.08132057203	1.37334704019	-1.70797353184
286	3.02533123983	1.48465450079	-1.54067673904
268	3.01937934344	1.53444824503	-1.48493109841
115	3.01428940702	1.72361848197	-1.29067092504
101	2.93864995719	1.43798503964	-1.50066491755
88	2.93823904001	0.385294946858	-2.55294409315
252	2.92202529452	2.24047676617	-0.681548528352
123	2.91268128238	1.00042238317	-1.91225889922
40	2.90404515519	2.443816244	-0.460228911192
124	2.88970196147	1.92147830906	-0.968223652413
463	2.852383087	1.26631557756	-1.58606750944
178	2.84182853935	0.85314189698	-1.98868664237
106	2.84169518977	1.79474580896	-1.04694938081
565	2.78972705624	1.41969062901	-1.37003642723
14	2.78821112963	0.927220589795	-1.86099053983
99	2.77291165699	1.32705148474	-1.44586017224
468	2.75397068259	0.611388458272	-2.14258222432
513	2.75256492801	2.22874066215	-0.523824265852
289	2.71798195061	1.38098515027	-1.33699680034
506	2.7148551116	1.77997728179	-0.934877829807
93	2.7097036902	0.0626583640526	-2.64704532615
62	2.69022968712	1.78269725826	-0.907532428858
409	2.68861539312	2.44708305204	-0.241532341079
213	2.66345044477	0.620066819393	-2.04338362538
305	2.6565178011	0.949591377039	-1.70692642406
541	2.63909230424	0.0174118959541	-2.62168040829
404	2.63900968078	1.58403800364	-1.05497167714
370	2.63536593395	1.52485314258	-1.11051279138
521	2.63122670927	0.50387003335	-2.12735667592
10	2.60447774424	1.73805569719	-0.866422047048
528	2.57559796214	0.746109756605	-1.82948820553
321	2.5749851926	0.324873198463	-2.25011199414
535	2.56651301265	1.62800062223	-0.938512390426
519	2.56432204958	0.917213286845	-1.64710876274
9	2.55586681119	2.08383667693	-0.472030134264
48	2.53828604513	1.51854978644	-1.01973625869
397	2.53499588947	0.862537508547	-1.67245838092
508	2.51663421599	1.21444838708	-1.30218582891
460	2.50966500858	0.452435230945	-2.05722977764
141	2.50620988267	0.6319198371	-1.87429004557
514	2.49320595074	0.839847601433	-1.65335834931
199	2.49251425331	0.507807384501	-1.98470686881
244	2.48050677615	0.395913242404	-2.08459353374
553	2.47058340565	0.702477684562	-1.76810572108
221	2.46848633322	0.962309136374	-1.50617719685
156	2.46216698519	1.04493125789	-1.41723572731
102	2.44488898075	1.2276207613	-1.21726821944
200	2.43930206472	1.42863557005	-1.01066649466
471	2.42733711496	1.33896953759	-1.08836757737
135	2.39519079383	1.69118886531	-0.704001928522
530	2.36708586981	0.0	-2.36708586981
556	2.33722957877	0.269395910312	-2.06783366845
127	2.33418612295	0.957234583455	-1.37695153949
119	2.32947262066	0.5857620693	-1.74371055136
522	2.32066229261	1.5166926059	-0.803969686712
470	2.31057779119	1.4714904361	-0.839087355089
76	2.30703539938	1.7554094477	-0.551625951675
314	2.28296987131	1.52866380823	-0.75430606308
253	2.2780642962	0.133680371122	-2.14438392507
7	2.25113796206	1.71028844314	-0.540849518923
288	2.22873530144	1.62392291574	-0.604812385698
503	2.2226536467	1.1292036165	-1.0934500302
224	2.22232078326	0.315711577283	-1.90660920598
421	2.22188171408	1.02983815944	-1.19204355463
225	2.20638756754	1.01616333159	-1.19022423595
214	2.19531397269	1.00990343065	-1.18541054204
26	2.19213611618	1.4439269766	-0.748209139579
481	2.18059430482	0.187169138602	-1.99342516622
187	2.17627875691	1.71320915616	-0.46306960075
511	2.17120011481	1.43712787724	-0.734072237569
51	2.15890082766	1.8179101656	-0.340990662067
128	2.15571972281	0.904974440162	-1.25074528265
414	2.15064676866	0.669669599824	-1.48097716883
137	2.14232772589	0.945085981291	-1.1972417446
484	2.1412824808	2.1412824808	0.0
130	2.13683993392	0.904844964088	-1.23199496983
272	2.13254898087	1.20707658489	-0.925472395986
18	2.12263650434	1.4912814102	-0.631355094145
145	2.1141527026	0.760651471839	-1.35350123076
554	2.10009146894	0.622301334597	-1.47779013434
494	2.09252142476	1.51907113474	-0.573450290017
488	2.07803717318	0.390433030314	-1.68760414287
280	2.06540651664	1.33294494802	-0.732461568615
529	2.06113469331	0.33287962359	-1.72825506972
13	2.0541195798	1.08375262913	-0.970366950672
406	2.05083815868	0.231632752121	-1.81920540656
42	2.04935552555	0.46900262764	-1.58035289791
63	2.04040867568	1.62368374117	-0.416724934511
505	2.03755197366	2.02520220082	-0.0123497728493
266	2.02173681928	1.18738998012	-0.834346839154
282	2.02077178621	0.625342318297	-1.39542946791
110	2.01944745524	0.0	-2.01944745524
368	2.01858669823	0.300550656928	-1.7180360413
383	2.01544572748	1.0194281966	-0.996017530885
152	2.0055294864	0.786894538006	-1.2186349484
327	1.9947172601	1.9947172601	0.0
428	1.98557802129	1.3584220417	-0.627155979584
532	1.97725403234	1.32068498762	-0.656569044721
407	1.97102916633	1.06441833053	-0.906610835801
133	1.96723768857	1.28314554763	-0.684092140939
439	1.96005934684	0.213054455675	-1.74700489116
482	1.95419798301	1.36593692644	-0.588261056569
6	1.94722050046	0.862617700245	-1.08460280021
520	1.93611102762	1.54578955453	-0.390321473089
531	1.92425454023	0.870248827186	-1.05400571304
3	1.92271474122	0.963147081107	-0.959567660114
558	1.92053951644	1.3291481195	-0.591391396938
32	1.90365408001	1.64956237482	-0.25409170518
509	1.90140906482	1.32302266252	-0.578386402299
540	1.8907921558	1.3549037443	-0.535888411505
498	1.87020883485	1.40504820095	-0.465160633894
443	1.86474009759	1.21767282297	-0.647067274619
20	1.834035576	0.715764847454	-1.11827072855
148	1.82032144388	1.5379512056	-0.282370238274
400	1.81545187015	1.23289173572	-0.582560134429
23	1.81191119931	1.52115463264	-0.290756566672
202	1.8112219634	1.56922810383	-0.241993859574
41	1.81051578342	1.42585957403	-0.384656209384
376	1.81004564614	0.678176068757	-1.13186957738
403	1.80971443882	1.4451895978	-0.364524841023
261	1.80639018345	0.541473359588	-1.26491682386
356	1.7893063251	1.34542826723	-0.443878057871
452	1.78820587656	1.52738258045	-0.260823296109
116	1.77868693042	1.27292036155	-0.505766568865
229	1.7781919336	1.29760103081	-0.480590902792
143	1.77522306199	0.520190087138	-1.25503297485
334	1.77084234549	0.7323072637	-1.03853508179
545	1.75803367973	0.580861063639	-1.17717261609
57	1.75093668819	1.03012752384	-0.720809164354
73	1.72814376338	1.72814376338	0.0
52	1.72420732395	1.02499729281	-0.699210031135
534	1.72339948247	0.923801320915	-0.799598161557
381	1.71253140764	0.449554901071	-1.26297650657
320	1.70893224897	1.70893224897	0.0
165	1.70879838044	0.500784565627	-1.20801381481
33	1.70862370315	1.02707193674	-0.681551766401
164	1.70747739976	0.0	-1.70747739976
31	1.70375657804	0.92118340931	-0.782573168728
271	1.69267174738	0.647253322754	-1.04541842463
340	1.68297134953	0.783759127529	-0.899212221996
267	1.6626219061	1.18062760508	-0.481994301017
105	1.65636652409	0.832159561478	-0.824206962612
458	1.65444258483	1.22401210741	-0.430430477413
194	1.64458347791	0.650591585359	-0.993991892555
96	1.63978856716	1.06016338697	-0.579625180191
422	1.63941866761	0.429965504151	-1.20945316346
94	1.63668561124	0.645927483139	-0.990758128106
306	1.63005462164	1.23431597226	-0.395738649377
222	1.62992389734	0.0	-1.62992389734
380	1.62825971043	0.688168634355	-0.940091076072
230	1.62411219568	0.719629689512	-0.904482506171
392	1.61739206523	0.578199217872	-1.03919284735
150	1.61638319775	0.868343179361	-0.748040018392
302	1.60632179332	0.402293672891	-1.20402812043
351	1.60197228444	0.828628011389	-0.773344273056
446	1.58284040323	1.31994491648	-0.26289548675
43	1.57142230657	0.158132197164	-1.4132901094
74	1.56364354703	1.16773339364	-0.395910153396
139	1.56121731014	0.924676212569	-0.636541097575
467	1.56113762035	0.188398376226	-1.37273924413
46	1.5584435064	0.364875282171	-1.19356822423
371	1.55329893591	1.55329893591	0.0
75	1.53152693919	0.392117874318	-1.13940906487
98	1.5233031247	0.0	-1.5233031247
402	1.52239660249	1.13761883884	-0.384777763646
538	1.49324835067	0.696514924325	-0.796733426342
61	1.4927663604	0.738133727084	-0.754632633312
273	1.48524357866	0.248673943194	-1.23656963547
551	1.48370442827	1.369237747	-0.11446668127
461	1.47300594191	0.403098839663	-1.06990710225
292	1.4686277326	0.952394575082	-0.516233157514
84	1.46273908076	1.07672019456	-0.386018886201
237	1.45991296105	0.527027977004	-0.932884984051
228	1.45704245556	0.619877366078	-0.837165089487
39	1.45473921907	1.16121702558	-0.293522193487
393	1.45195845801	1.45195845801	0.0
298	1.45071612072	0.166938183851	-1.28377793687
543	1.44138743165	0.435081579711	-1.00630585194
373	1.43617840051	1.30698519856	-0.129193201949
269	1.43425469461	0.0	-1.43425469461
410	1.42434480598	0.363313018886	-1.0610317871
479	1.42062486926	0.33538619353	-1.08523867573
125	1.41405861701	0.970954167261	-0.443104449746
144	1.40999895383	0.0	-1.40999895383
36	1.40579497263	0.124874537	-1.28092043563
418	1.40553591342	0.960930736369	-0.444605177054
256	1.39411860603	0.31421690411	-1.07990170192
129	1.39048060021	0.14714625799	-1.24333434222
161	1.38185708176	0.0	-1.38185708176
536	1.38099372071	0.568882649203	-0.812111071507
147	1.37948371946	0.976203216826	-0.403280502637
384	1.35519263087	1.35519263087	0.0
427	1.34877648088	0.98231622778	-0.366460253102
362	1.34082531633	0.252480345483	-1.08834497085
97	1.32481626188	0.469352444615	-0.855463817261
285	1.31631725567	0.582784954518	-0.73353230115
262	1.30849801671	0.826311829748	-0.482186186962
198	1.29354933268	1.00402882739	-0.289520505293
379	1.29307907348	0.0	-1.29307907348
563	1.29289567262	0.540098298796	-0.752797373826
172	1.28128650069	0.420488429019	-0.860798071668
219	1.27674594731	0.498416464951	-0.778329482363
60	1.2763464056	0.78633106229	-0.490015343312
56	1.27070685957	0.355548739856	-0.915158119718
324	1.26511406777	0.681113032269	-0.584001035504
433	1.26314645638	1.02506469539	-0.238081760992
549	1.26079760141	0.0	-1.26079760141
389	1.25550591827	1.00152600067	-0.253979917601
361	1.25364792778	0.046990236799	-1.20665769098
15	1.24473828979	0.484300156612	-0.760438133183
485	1.2350428546	0.296603149159	-0.938439705438
539	1.21678318771	1.21678318771	0.0
465	1.21565147309	0.831236289956	-0.384415183139
430	1.21448940541	0.268062443982	-0.946426961427
475	1.20801961413	0.806069334715	-0.401950279418
304	1.19766181621	0.801116830809	-0.396544985399
174	1.19246552244	1.00663209214	-0.185833430302
359	1.19227954299	0.888365694034	-0.303913848954
561	1.19034852778	0.405752263179	-0.784596264601
248	1.18437568207	0.92317603796	-0.261199644109
363	1.18366511597	0.540446703144	-0.643218412822
132	1.18187971122	0.742493406952	-0.439386304264
447	1.17523627617	0.819688270939	-0.355548005236
338	1.17443168748	0.713392791099	-0.461038896382
1	1.1741416119	0.34913094053	-0.825010671372
38	1.1612040597	0.0	-1.1612040597
80	1.15097570972	1.03954678462	-0.111428925097
319	1.15018374254	0.0	-1.15018374254
477	1.14583830396	0.614152129184	-0.531686174775
167	1.14558169481	1.07778473456	-0.0677969602495
420	1.14011542774	0.0	-1.14011542774
466	1.13666683701	0.629227504516	-0.507439332492
112	1.13037792263	0.875642502576	-0.254735420054
560	1.1285326679	0.656045958752	-0.472486709146
296	1.10891416762	0.0332850518543	-1.07562911576
204	1.10402939034	0.0	-1.10402939034
448	1.08520925163	1.08520925163	0.0
35	1.08018416106	1.08018416106	0.0
196	1.06617554052	1.06617554052	0.0
382	1.06328557427	0.60310076965	-0.460184804621
552	1.05441715315	0.0	-1.05441715315
82	1.05024648676	0.449518651349	-0.600727835412
16	1.04852073211	0.396785920888	-0.651734811226
45	1.04109192262	0.134338548267	-0.90675337435
238	1.04063405868	0.266159008392	-0.774475050292
37	1.03600909573	0.365016452199	-0.670992643536
49	1.03471580469	0.0690409796175	-0.965674825069
78	1.03207962885	0.300762336635	-0.73131729222
291	0.997069487555	0.334776259001	-0.662293228554
377	0.992551158328	0.0	-0.992551158328
454	0.991087119477	0.991087119477	0.0
341	0.990129213455	0.109232318102	-0.880896895353
330	0.980423634293	0.418440887812	-0.56198274648
168	0.979603019374	0.0936124490648	-0.885990570309
487	0.962928893437	0.0	-0.962928893437
437	0.955287859704	0.0669462135447	-0.888341646159
489	0.942992922897	0.942992922897	0.0
243	0.942926622817	0.555718197852	-0.387208424965
190	0.942823690329	0.0	-0.942823690329
483	0.941509149279	0.110559984427	-0.830949164851
310	0.938935361988	0.805127165912	-0.133808196075
405	0.9368459999	0.295939948526	-0.640906051374
109	0.923566794817	0.675050064124	-0.248516730693
331	0.923072827884	0.633798333296	-0.289274494588
239	0.921942118675	0.283498938572	-0.638443180103
417	0.914718404955	0.914718404955	0.0
345	0.913738865191	0.261946793576	-0.651792071616
120	0.91077732082	0.69632122052	-0.214456100301
189	0.90407894207	0.709399133642	-0.194679808428
108	0.904047994325	0.560124680818	-0.343923313506
72	0.899411051216	0.0	-0.899411051216
34	0.885404660708	0.644021308705	-0.241383352003
192	0.885234517591	0.395730838018	-0.489503679573
559	0.881772441083	0.0897619556167	-0.792010485466
548	0.877410232296	0.390917657812	-0.486492574483
28	0.872543212757	0.872543212757	0.0
564	0.8650116754	0.130322636687	-0.734689038712
440	0.861805047122	0.780141814913	-0.0816632322089
162	0.85782796372	0.85782796372	0.0
270	0.850407500976	0.788409167903	-0.0619983330734
323	0.850402273035	0.458023754661	-0.392378518374
300	0.844656535841	0.289999850826	-0.554656685016
442	0.833334476439	0.320196026153	-0.513138450287
284	0.829628942047	0.829628942047	0.0
134	0.827964878386	0.827964878386	0.0
423	0.827202180774	0.0	-0.827202180774
464	0.825009880862	0.0	-0.825009880862
122	0.821912009386	0.355792329257	-0.466119680129
425	0.820143775643	0.692816326793	-0.12732744885
250	0.819681652799	0.361756777202	-0.457924875597
492	0.819317302935	0.0701912065631	-0.749126096372
388	0.817900667907	0.817900667907	0.0
424	0.817067214124	0.0	-0.817067214124
457	0.812833232446	0.648550621745	-0.164282610702
117	0.812144016029	0.199794102089	-0.612349913939
346	0.793055677874	0.793055677874	0.0
114	0.791505396407	0.325445448272	-0.466059948135
193	0.78611727292	0.45462761812	-0.331489654799
55	0.783108539151	0.363888013742	-0.419220525409
249	0.779693926511	0.694634292361	-0.0850596341496
431	0.771633403953	0.163693673013	-0.60793973094
455	0.767989408605	0.767989408605	0.0
378	0.766816843852	0.715041698688	-0.0517751451634
342	0.759711647015	0.759711647015	0.0
21	0.756734300534	0.499007802698	-0.257726497836
183	0.750430508951	0.00340490799948	-0.747025600952
395	0.742628863121	0.102001289247	-0.640627573874
8	0.724947464047	0.456021613186	-0.268925850862
275	0.722807536143	0.0242166618753	-0.698590874267
265	0.721394784161	0.436395596981	-0.284999187181
375	0.718681049314	0.0	-0.718681049314
496	0.718001412318	0.0797198973623	-0.638281514956
385	0.717612299271	0.396775351388	-0.320836947883
462	0.71592188135	0.0	-0.71592188135
332	0.707854496506	0.0899160618458	-0.61793843466
149	0.706162633793	0.263362468133	-0.442800165659
191	0.704012316826	0.194076439958	-0.509935876867
311	0.700698574481	0.548015416349	-0.152683158131
344	0.690782833276	0.476954114789	-0.213828718487
325	0.685204506979	0.685204506979	0.0
429	0.683210482481	0.330177554384	-0.353032928097
140	0.678484202842	0.628885586748	-0.0495986160941
195	0.675535475526	0.216548979224	-0.458986496302
537	0.665079490477	0.110759271726	-0.554320218751
473	0.643921933277	0.0	-0.643921933277
307	0.639965509715	0.285723085138	-0.354242424577
413	0.636106737419	0.132918843729	-0.50318789369
24	0.634473790044	0.0	-0.634473790044
480	0.629398436384	0.590686761936	-0.0387116744479
81	0.623616059264	0.623616059264	0.0
354	0.621629717977	0.0	-0.621629717977
17	0.617617628874	0.0	-0.617617628874
358	0.616449607796	0.418582573147	-0.197867034649
365	0.611378731072	0.0	-0.611378731072
333	0.608616274722	0.608616274722	0.0
495	0.606936199152	0.236836666221	-0.370099532931
372	0.606350632041	0.469340751988	-0.137009880053
396	0.601861087232	0.601861087232	0.0
544	0.599925115134	0.500498907853	-0.0994262072808
245	0.593899630056	0.0	-0.593899630056
163	0.591921789663	0.591921789663	0.0
70	0.587471120185	0.539383873009	-0.0480872471756
335	0.578588989149	0.270993550746	-0.307595438403
121	0.576804679035	0.0	-0.576804679035
151	0.575779264765	0.0308921956648	-0.544887069101
308	0.567342569275	0.0	-0.567342569275
387	0.564542049417	0.341974170107	-0.22256787931
59	0.560621030186	0.0	-0.560621030186
22	0.559006530695	0.559006530695	0.0
215	0.555965052361	0.555965052361	0.0
416	0.549199693944	0.549199693944	0.0
85	0.545403053258	0.545403053258	0.0
438	0.544285370979	0.30801934251	-0.23626602847
449	0.543789028789	0.0	-0.543789028789
491	0.543409264424	0.351226120331	-0.192183144092
399	0.541402809601	0.0	-0.541402809601
281	0.539982990849	0.329409674234	-0.210573316615
297	0.539115325109	0.539115325109	0.0
259	0.531921425069	0.0	-0.531921425069
233	0.523935458352	0.523935458352	0.0
77	0.516518597667	0.516518597667	0.0
107	0.516478800261	0.129117120997	-0.387361679265
398	0.507063589192	0.0	-0.507063589192
329	0.504869393313	0.00943170461628	-0.495437688697
426	0.503359026537	0.503359026537	0.0
293	0.499136694908	0.499136694908	0.0
69	0.496922162456	0.244439440822	-0.252482721634
364	0.489430803792	0.489430803792	0.0
441	0.485852378735	0.305989325857	-0.179863052878
29	0.484575282925	0.484575282925	0.0
444	0.474436358865	0.474436358865	0.0
142	0.470955487478	0.470955487478	0.0
547	0.464430045812	0.107241815329	-0.357188230483
374	0.4557479715	0.0413763567097	-0.41437161479
131	0.455483003219	0.452936151159	-0.00254685206056
350	0.4518235936	0.128351722153	-0.323471871447
83	0.449350270563	0.0644186909356	-0.384931579627
450	0.441234754237	0.282482798256	-0.158751955981
469	0.439715998766	0.439715998766	0.0
44	0.438347947312	0.0275768799859	-0.410771067326
181	0.419291470588	0.0	-0.419291470588
367	0.415860507786	0.415860507786	0.0
242	0.415543412151	0.23962209166	-0.175921320492
419	0.411491477056	0.212574655361	-0.198916821695
434	0.409947986056	0.403706374308	-0.00624161174747
366	0.409854240851	0.344834550132	-0.0650196907187
516	0.402983718685	0.374193239177	-0.0287904795077
67	0.393298897174	0.130192900256	-0.263105996918
533	0.387372337078	0.210923546896	-0.176448790182
27	0.384640320952	0.124429957756	-0.260210363196
500	0.375200909464	0.0	-0.375200909464
58	0.368424637758	0.0	-0.368424637758
207	0.354047533063	0.126241187869	-0.227806345194
25	0.338262398354	0.0646954083783	-0.273566989976
459	0.333339687673	0.333339687673	0.0
322	0.325151846207	0.00205658219462	-0.323095264012
217	0.31936554689	0.312058984038	-0.00730656285298
360	0.31419011186	0.0	-0.31419011186
317	0.284287023703	0.0	-0.284287023703
391	0.284066914463	0.0	-0.284066914463
349	0.28217457419	0.230910401266	-0.0512641729242
263	0.28212614472	0.166025813756	-0.116100330964
478	0.265014662782	0.0595878515857	-0.205426811197
453	0.26005800298	0.0300220250586	-0.230035977921
436	0.249372123328	0.236579629417	-0.0127924939108
295	0.246018767298	0.246018767298	0.0
343	0.245749650431	0.0	-0.245749650431
336	0.242034284233	0.0	-0.242034284233
301	0.241282354372	0.241282354372	0.0
203	0.235345871981	0.204309135086	-0.0310367368956
432	0.233239779893	0.143187534259	-0.0900522456335
160	0.215994184187	0.136075096503	-0.0799190876838
348	0.207992091586	0.207992091586	0.0
353	0.202171569032	0.0	-0.202171569032
264	0.186457634295	0.0205463095294	-0.165911324766
50	0.178176949615	0.0	-0.178176949615
79	0.162918255122	0.0	-0.162918255122
118	0.140075339896	0.0	-0.140075339896
357	0.132750654185	0.132750654185	0.0
258	0.128419203641	0.128419203641	0.0
472	0.125226022898	0.0	-0.125226022898
445	0.0860695883191	0.0723157184526	-0.0137538698666
246	0.0780714296635	0.0780714296635	0.0
309	0.0707567339443	0.0707567339443	0.0
30	0.0701632961837	0.0	-0.0701632961837
316	0.0534980074261	0.0	-0.0534980074261
546	0.0524989792863	0.0524989792863	0.0
241	0.0363015312723	0.0252155988132	-0.0110859324591
166	0.0342867810906	0.0342867810906	0.0
66	0.0219743120981	0.0	-0.0219743120981
95	6.08651035725e-15	0.0	-6.08651035725e-15
355	6.08651035725e-15	6.08651035725e-15	0.0
328	6.08651035725e-15	6.08651035725e-15	0.0
352	6.08651035725e-15	6.08651035725e-15	0.0
435	6.08651035725e-15	6.08651035725e-15	0.0
208	6.08651035725e-15	6.08651035725e-15	0.0
394	3.04325517862e-15	0.0	-3.04325517862e-15
247	3.04325517862e-15	0.0	-3.04325517862e-15
451	3.04325517862e-15	0.0	-3.04325517862e-15
566	NaN	NaN	NaN
