# Supplementary material for: Complete mapping of viral escape from neutralizing antibodies
Source: PLoS Pathog. 2017 Mar 13;13(3):e1006271. doi: 10.1371/journal.ppat.1006271 (PMC5363992; doi:10.1371/journal.ppat.1006271)
Supplement: S2 File — This ZIP archive contains the computer code to perform the data analysis described in this manuscript. The analysis is performed by the iPython notebook found in the ZIP archive. (ZIP) [file ppat.1006271.s008.zip › S2_File/differential_selections/L2_H17L10_vs_L2_mock_mutdiffsel.txt]

site	wt	mut	diffsel
253	G	R	8.36262862764
254	D	H	8.14372998084
182	V	W	8.0338397328
186	G	T	7.74060690157
182	V	R	7.73732740463
186	G	E	7.67156509458
182	V	E	7.61130765068
220	S	P	7.5345126256
253	G	L	7.4605092427
186	G	D	7.30783493389
254	D	Q	6.97076366123
234	P	R	6.93200474948
253	G	E	6.81085890397
253	G	D	6.52313162308
182	V	K	6.50674308561
234	P	K	6.41406972938
186	G	L	6.30385993131
253	G	Y	6.30159562525
253	G	K	5.97655911813
253	G	T	5.79429620072
186	G	H	5.7323212285
186	G	R	5.58315869536
186	G	S	5.45051643587
100	P	W	5.36909559635
253	G	F	5.33545428608
253	G	M	5.08433567549
171	G	A	5.04501484173
252	P	D	5.03343240953
184	N	T	4.83839249742
220	S	M	4.76604896185
253	G	N	4.73592471262
220	S	R	4.72902861902
182	V	Q	4.57458425746
562	R	Q	4.56952983087
494	S	A	4.55395379143
184	N	E	4.36874601661
179	N	K	4.34263354667
223	N	S	4.32802659904
381	Q	R	4.28989688151
231	A	S	4.28737558515
253	G	H	4.2654350289
373	Q	H	4.25378526579
220	S	K	4.16187456056
186	G	P	4.11830855894
182	V	S	3.85109531472
182	V	D	3.73256329526
106	A	S	3.71171015579
220	S	L	3.66981684369
253	G	Q	3.63318256355
202	D	V	3.59747256966
220	S	D	3.58667934378
182	V	A	3.57307791718
103	E	T	3.47805365388
232	A	R	3.44488847767
460	N	S	3.37931231788
254	D	S	3.36951496328
556	N	M	3.36005152403
504	K	A	3.33352059046
185	K	L	3.30249208252
186	G	V	3.23952801133
278	E	T	3.20430898336
220	S	I	3.1796714353
126	S	G	3.12379191191
546	L	M	3.04446350065
182	V	Y	3.02967211671
255	T	W	3.00393889336
254	D	K	2.99470791468
474	K	F	2.99436880113
106	A	T	2.99198247032
186	G	N	2.97316072684
318	E	T	2.97205167298
237	R	L	2.91697738227
540	L	T	2.90431910523
433	D	N	2.8834341034
299	Q	P	2.85391981807
386	N	Q	2.80075542639
499	T	I	2.79403316731
155	R	M	2.79069784232
43	V	M	2.78120997838
288	M	P	2.77665972096
540	L	A	2.76579019792
315	T	I	2.76221394107
34	D	G	2.75497729215
3	A	L	2.62055672448
306	L	P	2.61385646377
494	S	E	2.57813970435
253	G	C	2.50204417168
141	P	S	2.48506161345
299	Q	L	2.45824329195
341	Q	N	2.45485415412
360	M	I	2.4341798284
99	T	I	2.43010503354
546	L	F	2.42319320884
154	H	L	2.41431028531
361	I	V	2.38870529298
255	T	P	2.37890724721
277	F	S	2.31562261944
223	N	V	2.3043823152
2	K	H	2.27472426275
251	E	R	2.22944662785
562	R	D	2.20149910881
339	S	V	2.19242979466
227	T	S	2.19225366393
141	P	M	2.18954782203
277	F	Q	2.15834522169
53	S	N	2.12894817711
506	S	G	2.12204561432
103	E	P	2.11939343741
205	Q	L	2.11290592329
305	N	R	2.11133787079
301	A	S	2.10497612331
171	G	D	2.10457003682
186	G	Q	2.09493773637
233	R	G	2.06149182221
516	I	T	2.05607201804
156	G	N	2.04783596973
474	K	Y	2.02587132295
236	V	L	1.98942093933
254	D	R	1.98527927112
253	G	W	1.97462377405
220	S	Q	1.9574576948
111	D	N	1.94793803215
223	N	Q	1.94489896479
100	P	G	1.93702371994
254	D	A	1.91764754219
370	Q	K	1.91087189564
186	G	Y	1.88560811615
390	G	M	1.86815331519
467	S	A	1.82339907999
171	G	Q	1.77280959672
237	R	G	1.75493571585
390	G	K	1.74274419969
91	R	G	1.7236036674
183	N	H	1.72227337141
209	S	A	1.71790309627
526	V	S	1.71618126058
337	I	R	1.70878224317
225	R	I	1.70078765334
245	Y	S	1.69524848844
90	A	V	1.68595944695
257	I	K	1.66928905404
90	A	S	1.66455772509
62	K	D	1.65306821012
492	M	I	1.64952934784
322	Y	F	1.64878062485
255	T	R	1.6482260126
294	K	R	1.62751449804
276	G	V	1.62595437216
361	I	L	1.60573036732
280	G	S	1.60437238995
115	Y	I	1.60333588765
182	V	N	1.59218342339
411	K	A	1.5881645746
126	S	V	1.58647739968
220	S	N	1.58641004614
236	V	E	1.57423243985
516	I	V	1.57204459622
314	V	F	1.5447085445
141	P	R	1.51538024524
86	S	Y	1.49878197092
187	K	V	1.49797309848
251	E	L	1.48897080363
21	C	R	1.47597593288
212	N	Y	1.45517301758
456	L	R	1.45261633228
251	E	P	1.43752619389
87	L	T	1.42842655949
261	T	I	1.42831578782
274	S	Q	1.42481703013
525	G	I	1.40307338433
427	V	S	1.40292351958
119	R	G	1.38287210403
238	D	F	1.34990060682
384	T	A	1.34712095629
269	Y	C	1.340505418
235	K	R	1.33112549608
235	K	I	1.30360404221
175	P	E	1.30167358311
229	E	S	1.29748462174
288	M	F	1.29586256514
297	T	K	1.27588158576
104	N	I	1.27283385438
368	H	R	1.27009548918
311	I	V	1.25336144352
340	I	R	1.23373258653
270	A	S	1.23109638631
417	E	G	1.21778944506
181	Y	H	1.19150363269
285	N	V	1.16379452383
185	K	N	1.15645644407
189	V	I	1.15370481426
389	N	S	1.14521424504
378	A	V	1.12581163119
72	C	G	1.12518696925
448	E	G	1.10567309412
186	G	K	1.102891708
536	V	G	1.09684148688
277	F	L	1.09586893199
474	K	L	1.08890401961
124	S	T	1.0730154254
91	R	M	1.06908726662
172	D	V	1.06879780565
368	H	L	1.06410178509
286	A	I	1.04891347814
203	E	G	1.03797979042
249	L	T	1.02864762945
449	R	M	1.02151618107
238	D	N	1.0081421297
128	L	A	0.998842767537
195	V	L	0.998101454502
49	L	M	0.997506414363
293	T	S	0.98594170694
4	K	L	0.977015013012
411	K	H	0.974360461472
68	Q	D	0.968872506657
249	L	S	0.955495301516
74	I	L	0.94768456071
356	G	F	0.946312014712
134	F	S	0.943309716364
259	E	V	0.942754881718
228	P	A	0.939829224447
185	K	E	0.93751844249
283	T	R	0.926433092706
490	E	R	0.92262276451
364	W	L	0.921960304169
179	N	L	0.915669091398
299	Q	V	0.915172930506
386	N	A	0.905351652739
90	A	T	0.900469181169
153	S	P	0.891384138235
428	D	L	0.889918909961
182	V	H	0.88910280821
244	N	T	0.884540227207
503	P	L	0.879483205299
427	V	K	0.875657287625
298	P	A	0.870566153121
410	G	S	0.861531124676
520	K	V	0.857076227869
462	Y	H	0.852463917496
456	L	G	0.847368754801
558	S	L	0.844602600611
509	S	F	0.840953300106
467	S	R	0.836070102235
456	L	Q	0.83516453641
550	S	G	0.830384469577
445	L	P	0.829369932114
314	V	E	0.82871849459
184	N	V	0.826410636586
431	F	L	0.81858076852
314	V	I	0.81614365401
66	P	L	0.815751587729
471	N	G	0.811969804317
186	G	F	0.811134446734
232	A	T	0.807185954087
328	L	S	0.805917221213
429	D	M	0.801265769645
164	L	S	0.797042043962
137	E	F	0.790685890015
390	G	I	0.789873062016
369	H	C	0.788136476181
41	V	M	0.78745119429
74	I	M	0.780394361836
415	N	S	0.776362318436
10	Y	V	0.775064732248
513	R	G	0.774599444517
292	N	D	0.769552311093
98	E	V	0.765211713453
565	I	T	0.761683740211
342	Y	K	0.745412662467
281	I	L	0.745302478166
285	N	T	0.744493282983
304	S	I	0.740542217785
180	S	Q	0.729097334119
460	N	D	0.727690513083
180	S	E	0.725306454561
93	W	R	0.70609441938
138	S	G	0.699726478194
498	G	N	0.693439943814
285	N	E	0.691760119653
555	S	A	0.691408978749
136	K	G	0.675151859631
532	I	V	0.668190724018
10	Y	S	0.665785059924
253	G	V	0.663061549767
2	K	I	0.661404705916
153	S	N	0.657317907272
102	S	G	0.657150088131
289	H	T	0.655048719148
359	G	Q	0.651388914689
36	I	T	0.647794532919
81	N	D	0.64733519803
161	Y	C	0.629131637277
321	K	T	0.62891135671
78	L	I	0.627273341644
428	D	M	0.626870402161
10	Y	R	0.626783460617
302	I	L	0.623257046448
383	S	R	0.622904085135
503	P	V	0.619408682917
285	N	A	0.613013209303
475	E	K	0.609284107626
188	E	G	0.607177887151
237	R	V	0.607090684524
476	I	L	0.603478119146
172	D	Y	0.598139909844
427	V	L	0.59628899604
548	A	S	0.587614730833
390	G	L	0.581846443387
456	L	S	0.581814988622
477	G	R	0.580023172802
250	L	V	0.573807208767
236	V	R	0.57266858647
556	N	D	0.569174650581
277	F	K	0.568302067037
315	T	H	0.562720963187
111	D	Y	0.560540692753
108	Y	C	0.560409481822
11	A	V	0.553438659636
296	Q	R	0.551980067188
76	G	E	0.54749977558
113	I	L	0.54706793078
336	N	S	0.54704823525
388	I	F	0.537105056149
381	Q	H	0.530633387985
155	R	E	0.526873167595
91	R	S	0.522834498046
251	E	N	0.522686950899
128	L	F	0.519304458255
126	S	E	0.518491320152
523	S	H	0.514866365687
425	K	E	0.509342853586
142	N	D	0.500049401903
154	H	G	0.499821709754
390	G	R	0.494742027341
245	Y	N	0.490519033791
289	H	Y	0.487782400993
217	V	L	0.484753349051
3	A	C	0.480074371108
501	D	K	0.47153573241
433	D	G	0.464575119569
202	D	A	0.463762046593
540	L	V	0.461027126814
19	T	R	0.458072130966
277	F	E	0.453979613469
130	R	I	0.440314824799
526	V	Y	0.435543897804
56	G	E	0.433444996243
2	K	T	0.43018949467
212	N	K	0.425409333635
557	G	R	0.425260883229
313	P	L	0.425243544456
418	K	N	0.423990398719
25	H	N	0.422641912281
156	G	K	0.414899661237
450	T	A	0.414154738296
390	G	Q	0.412477135514
449	R	W	0.409644983967
64	I	M	0.409191115506
201	S	T	0.406369067112
169	K	T	0.405610900651
467	S	G	0.398391435833
232	A	Q	0.397793121601
563	I	M	0.397642929614
339	S	A	0.385553746111
94	S	A	0.385438636612
163	N	K	0.374273114635
560	Q	A	0.372359894149
383	S	N	0.372252112976
500	Y	C	0.369597742891
282	I	V	0.369219785908
364	W	R	0.367478074612
145	F	T	0.365792846965
131	F	S	0.362126289719
215	V	I	0.353375242396
424	N	K	0.353014208632
159	S	I	0.352245622964
165	L	P	0.350704467559
493	E	G	0.350269574636
20	I	T	0.350031477832
544	V	A	0.348708675998
162	R	K	0.34780014854
413	F	I	0.347181195654
484	Y	L	0.342231535167
500	Y	N	0.331034264405
115	Y	V	0.330104197363
383	S	G	0.328693110833
62	K	Q	0.325841623205
300	G	E	0.322088255722
126	S	P	0.321250886143
10	Y	F	0.320870407946
61	L	S	0.317886587389
393	N	S	0.312155262163
183	N	D	0.308410279664
213	A	S	0.308106602532
229	E	K	0.307741187416
112	L	F	0.305732732871
142	N	S	0.302835882867
478	N	S	0.29966669883
54	H	P	0.295650595088
130	R	G	0.293892273757
561	C	F	0.293677633719
510	K	R	0.292735059722
548	A	E	0.285068273341
46	S	P	0.282149674574
467	S	N	0.281164646199
201	S	G	0.277487912003
82	P	S	0.276985401504
565	I	V	0.276426426034
176	K	R	0.27621915037
237	R	S	0.270971709761
219	S	P	0.268099743368
18	D	Y	0.26492490759
16	D	G	0.25972288274
152	C	F	0.259356978552
97	V	A	0.259047035503
454	H	Q	0.259029622239
253	G	I	0.253951322343
253	G	P	0.253951322343
457	N	D	0.253709153692
435	W	L	0.253621411486
343	R	I	0.252393522794
252	P	R	0.252112542933
487	C	R	0.249890720741
133	I	M	0.247675143391
464	K	N	0.246859211432
17	A	V	0.246414982929
371	N	H	0.245730853003
318	E	I	0.245371143312
289	H	R	0.24520374904
98	E	G	0.244689143037
410	G	V	0.243924599528
14	A	S	0.243258094295
63	G	E	0.242678732881
541	V	L	0.241455918753
351	G	V	0.239651621336
172	D	S	0.23607254739
178	T	I	0.234704704692
152	C	R	0.227866527798
253	G	S	0.22774162305
242	R	S	0.226869074814
237	R	K	0.225026259743
196	H	R	0.220559995153
158	S	L	0.22036165143
308	F	S	0.216498941644
549	I	T	0.214354461152
225	R	G	0.212369079217
160	F	L	0.212118816143
453	F	Y	0.21208041651
92	S	P	0.209355531724
195	V	D	0.208631911534
200	S	C	0.207940584392
186	G	I	0.20770577085
186	G	M	0.20770577085
186	G	W	0.20770577085
186	G	C	0.20770577085
526	V	P	0.204959309647
166	W	C	0.203831303131
360	M	V	0.202378880024
154	H	I	0.202357142498
277	F	P	0.198592284736
291	C	S	0.198562746448
473	A	S	0.197882846123
43	V	A	0.196052770354
156	G	E	0.195371567442
182	V	P	0.194278728155
182	V	F	0.194278728155
182	V	C	0.194278728155
182	V	G	0.194278728155
520	K	N	0.193233597741
18	D	G	0.192984123892
20	I	M	0.192883229078
516	I	M	0.190178348841
364	W	C	0.189707434698
370	Q	V	0.189220845287
103	E	K	0.188565421385
128	L	Q	0.187702595803
440	E	D	0.185801378223
100	P	V	0.185138863192
532	I	T	0.184433925956
45	H	P	0.183685537593
159	S	R	0.182735306558
109	P	R	0.181170833916
543	L	F	0.181032435852
367	Y	C	0.179522075381
357	W	L	0.175479569177
396	N	D	0.172243192875
18	D	V	0.169969387327
76	G	V	0.169932331108
340	I	N	0.167352516115
152	C	Y	0.166240459471
337	I	V	0.165879943615
139	S	A	0.165321182961
295	C	Y	0.161757129037
412	E	S	0.160021959477
348	A	S	0.15588712531
246	Y	F	0.154310473075
220	S	C	0.153995652575
220	S	Y	0.153995652575
220	S	E	0.153995652575
220	S	F	0.153995652575
220	S	W	0.153995652575
402	M	T	0.152073454817
127	S	P	0.151415790356
467	S	V	0.147606212305
426	K	R	0.145917663922
92	S	A	0.145353985093
562	R	S	0.138279792417
295	C	R	0.137256561519
199	S	A	0.136770353264
75	T	I	0.136609098004
120	E	A	0.136029703758
156	G	R	0.135688740422
86	S	G	0.135055598614
222	Y	H	0.132789672228
291	C	R	0.131021253842
146	N	S	0.130821150118
254	D	L	0.129463303463
254	D	M	0.129463303463
254	D	V	0.129463303463
254	D	Y	0.129463303463
254	D	I	0.129463303463
254	D	F	0.129463303463
254	D	P	0.129463303463
254	D	W	0.129463303463
254	D	T	0.129463303463
254	D	C	0.129463303463
36	I	M	0.124189392802
135	P	S	0.122903366365
53	S	A	0.122556528715
269	Y	H	0.12201024229
184	N	L	0.121839144851
560	Q	R	0.121138260728
73	N	I	0.120030174136
396	N	R	0.119943747065
304	S	T	0.118510361637
495	V	L	0.117853519951
559	L	S	0.116558307154
72	C	S	0.115276283634
472	N	L	0.114500346622
182	V	I	0.113098020415
374	G	V	0.112848155986
31	D	G	0.112748653514
70	G	S	0.111602736729
539	S	P	0.109142543011
109	P	S	0.108449921739
453	F	S	0.10742304068
512	N	D	0.105652023598
498	G	E	0.10478173153
483	F	S	0.104301586792
72	C	R	0.104259271889
277	F	T	0.101202546093
555	S	F	0.0995221036078
523	S	G	0.0991713095823
551	F	C	0.0987078546939
43	V	G	0.0972291404436
34	D	Y	0.0969035014225
521	L	T	0.0967123492815
19	T	A	0.0956616087074
43	V	E	0.0955145181651
135	P	N	0.0951836164161
125	V	L	0.0950919100097
192	L	P	0.09503208774
407	T	H	0.0947611481205
532	I	M	0.0942886396054
534	S	A	0.0938067637514
335	R	I	0.0919895514366
397	S	F	0.0896551400572
414	N	H	0.0895455348308
461	L	R	0.0891355552746
198	P	Q	0.0887573796782
403	N	I	0.0886464845442
234	P	D	0.0880127333548
234	P	W	0.0880127333548
234	P	G	0.0880127333548
234	P	T	0.0880127333548
234	P	F	0.0880127333548
234	P	M	0.0880127333548
234	P	Q	0.0880127333548
234	P	E	0.0880127333548
234	P	C	0.0880127333548
234	P	N	0.0880127333548
12	F	S	0.0866610357179
464	K	R	0.0865154519581
5	L	P	0.0863586493658
265	I	K	0.0852832397758
160	F	P	0.0818656421887
447	N	I	0.0767842468913
407	T	M	0.0763048198696
549	I	N	0.0755308590663
512	N	E	0.0748690663069
412	E	L	0.0745134606579
56	G	R	0.0743373987416
502	Y	C	0.0710508881082
16	D	Y	0.0707997242638
85	D	V	0.0699288343466
69	L	W	0.0690340951341
250	L	I	0.0687055662731
362	D	V	0.0667895761669
324	R	S	0.0664131273175
418	K	E	0.0632214288587
95	Y	N	0.0614423689429
44	T	S	0.0613390130814
46	S	C	0.0608104835341
84	C	F	0.0605303728811
266	A	S	0.059860474604
372	E	K	0.0584740160717
216	S	P	0.0583787470774
470	K	M	0.0580272906895
65	A	V	0.0577897564113
526	V	G	0.0574396287442
119	R	S	0.056039358642
476	I	N	0.0560314261053
113	I	G	0.0549194992426
177	L	C	0.0542159323185
120	E	V	0.0541371829117
121	Q	R	0.0540662395633
377	Y	C	0.0537098511821
226	F	V	0.053117915943
18	D	A	0.052949937416
240	H	R	0.0517350508651
307	P	S	0.0515956745532
488	D	H	0.050864860418
223	N	G	0.0508403387131
185	K	Q	0.0507107030799
215	V	F	0.0484605768141
551	F	Y	0.0479109612356
417	E	V	0.045756952624
205	Q	H	0.0452484282259
140	W	C	0.0445746370935
100	P	L	0.0443072587235
438	N	T	0.0441191724744
279	S	F	0.0439701474258
77	W	R	0.0437823178307
23	G	C	0.0432412941561
546	L	Q	0.0425879740217
311	I	L	0.040721798626
459	K	T	0.0400069003529
276	G	E	0.037298910728
409	V	M	0.0357972619959
249	L	I	0.034382479614
2	K	S	0.0330554690673
243	M	V	0.0314523731177
201	S	R	0.0309887111592
340	I	A	0.0309554114431
15	T	S	0.0297459437621
177	L	A	0.028141648987
173	S	A	0.026551320984
27	N	Y	0.0261613492192
560	Q	L	0.0243152637969
488	D	A	0.0242104542182
186	G	A	0.0238378176664
242	R	K	0.0237417115741
37	L	P	0.0236464525148
129	E	G	0.0228929509642
161	Y	H	0.0225374727832
428	D	E	0.0213049581289
564	C	F	0.0201338284531
365	Y	C	0.0194048403124
155	R	L	0.0175256664454
507	E	A	0.0174125345478
32	T	I	0.0174097009098
8	L	M	0.0171626810373
430	G	R	0.016966356515
11	A	P	0.0167861680101
472	N	T	0.0165994072946
457	N	T	0.0165893551743
420	M	T	0.0156945182094
305	N	Y	0.0156323768782
244	N	D	0.0130216232532
184	N	K	0.0127703874013
184	N	P	0.0127703874013
184	N	M	0.0127703874013
184	N	Q	0.0127703874013
184	N	I	0.0127703874013
184	N	H	0.0127703874013
184	N	F	0.0127703874013
184	N	W	0.0127703874013
184	N	Y	0.0127703874013
184	N	C	0.0127703874013
55	N	D	0.0127163545468
505	Y	H	0.0119639654081
41	V	E	0.0110273743448
38	E	D	0.00985127742953
454	H	L	0.00868988422165
429	D	V	0.00855603895484
78	L	R	0.00849423443039
171	G	T	0.00847560967906
171	G	P	0.00847560967906
171	G	W	0.00847560967906
171	G	M	0.00847560967906
171	G	Y	0.00847560967906
171	G	C	0.00847560967906
171	G	K	0.00847560967906
171	G	I	0.00847560967906
171	G	V	0.00847560967906
381	Q	W	0.00834390587729
381	Q	V	0.00834390587729
381	Q	S	0.00834390587729
381	Q	E	0.00834390587729
381	Q	C	0.00834390587729
381	Q	Y	0.00834390587729
381	Q	P	0.00834390587729
381	Q	G	0.00834390587729
381	Q	T	0.00834390587729
381	Q	D	0.00834390587729
381	Q	N	0.00834390587729
318	E	S	0.00832557142586
100	P	M	0.00822387104282
100	P	N	0.00822387104282
100	P	Y	0.00822387104282
100	P	C	0.00822387104282
100	P	I	0.00822387104282
100	P	K	0.00822387104282
100	P	F	0.00822387104282
100	P	D	0.00822387104282
494	S	Q	0.00804415627203
494	S	F	0.00804415627203
494	S	D	0.00804415627203
494	S	M	0.00804415627203
494	S	P	0.00804415627203
494	S	C	0.00804415627203
494	S	R	0.00804415627203
494	S	V	0.00804415627203
494	S	W	0.00804415627203
494	S	Y	0.00804415627203
494	S	L	0.00804415627203
342	Y	C	0.00777894572456
252	P	G	0.00766899749213
252	P	F	0.00766899749213
252	P	W	0.00766899749213
252	P	Q	0.00766899749213
252	P	E	0.00766899749213
252	P	Y	0.00766899749213
252	P	C	0.00766899749213
252	P	V	0.00766899749213
252	P	I	0.00766899749213
252	P	A	0.00766899749213
252	P	M	0.00766899749213
252	P	L	0.00766899749213
252	P	N	0.00766899749213
163	N	S	0.00749826007995
316	I	V	0.0071920626114
296	Q	E	0.00690319939386
50	L	A	0.00686222500304
309	Q	H	0.0066843143568
504	K	H	0.00667522939637
529	I	T	0.00620564893213
481	F	Y	0.00580180830206
277	F	N	0.00577743690661
277	F	M	0.00577743690661
277	F	D	0.00577743690661
277	F	C	0.00577743690661
179	N	Q	0.00570378216324
179	N	T	0.00570378216324
179	N	H	0.00570378216324
179	N	M	0.00570378216324
179	N	C	0.00570378216324
179	N	Y	0.00570378216324
179	N	W	0.00570378216324
562	R	E	0.00564874983788
562	R	Y	0.00564874983788
562	R	G	0.00564874983788
562	R	F	0.00564874983788
562	R	I	0.00564874983788
562	R	C	0.00564874983788
562	R	P	0.00564874983788
562	R	W	0.00564874983788
562	R	M	0.00564874983788
184	N	R	0.00558145421751
202	D	G	0.00521570093763
131	F	V	0.00475317461652
106	A	N	0.00443111571598
106	A	C	0.00443111571598
106	A	D	0.00443111571598
106	A	H	0.00443111571598
106	A	W	0.00443111571598
106	A	L	0.00443111571598
106	A	M	0.00443111571598
106	A	R	0.00443111571598
106	A	P	0.00443111571598
106	A	Q	0.00443111571598
106	A	Y	0.00443111571598
106	A	I	0.00443111571598
106	A	K	0.00443111571598
373	Q	G	0.00343961493239
373	Q	F	0.00343961493239
373	Q	D	0.00343961493239
373	Q	T	0.00343961493239
373	Q	M	0.00343961493239
373	Q	L	0.00343961493239
373	Q	C	0.00343961493239
373	Q	P	0.00343961493239
373	Q	I	0.00343961493239
373	Q	W	0.00343961493239
373	Q	S	0.00343961493239
373	Q	V	0.00343961493239
373	Q	N	0.00343961493239
373	Q	R	0.00343961493239
223	N	C	0.00316629330711
223	N	K	0.00316629330711
223	N	M	0.00316629330711
223	N	P	0.00316629330711
223	N	R	0.00316629330711
223	N	T	0.00316629330711
223	N	W	0.00316629330711
255	T	L	0.00295334069488
255	T	G	0.00295334069488
255	T	H	0.00295334069488
255	T	M	0.00295334069488
255	T	C	0.00295334069488
452	D	A	0.0028739760685
546	L	G	0.00269499089186
546	L	N	0.00269499089186
546	L	K	0.00269499089186
546	L	I	0.00269499089186
546	L	W	0.00269499089186
546	L	Y	0.00269499089186
546	L	H	0.00269499089186
546	L	E	0.00269499089186
546	L	D	0.00269499089186
546	L	C	0.00269499089186
546	L	A	0.00269499089186
546	L	V	0.00269499089186
546	L	T	0.00269499089186
546	L	S	0.00269499089186
546	L	P	0.00269499089186
460	N	Y	0.0025685644729
460	N	W	0.0025685644729
460	N	P	0.0025685644729
460	N	F	0.0025685644729
460	N	I	0.0025685644729
460	N	E	0.0025685644729
460	N	L	0.0025685644729
460	N	H	0.0025685644729
460	N	M	0.0025685644729
460	N	C	0.0025685644729
474	K	E	0.00253344401511
474	K	H	0.00253344401511
474	K	S	0.00253344401511
474	K	T	0.00253344401511
474	K	P	0.00253344401511
474	K	C	0.00253344401511
103	E	H	0.00246953092695
103	E	N	0.00246953092695
103	E	F	0.00246953092695
103	E	M	0.00246953092695
103	E	W	0.00246953092695
103	E	Y	0.00246953092695
103	E	R	0.00246953092695
103	E	I	0.00246953092695
103	E	C	0.00246953092695
103	E	A	0.00246953092695
103	E	G	0.00246953092695
179	N	R	0.00245432339871
540	L	W	0.00238952637579
540	L	R	0.00238952637579
540	L	H	0.00238952637579
540	L	D	0.00238952637579
540	L	E	0.00238952637579
540	L	C	0.00238952637579
540	L	K	0.00238952637579
540	L	N	0.00238952637579
540	L	G	0.00238952637579
540	L	Q	0.00238952637579
540	L	I	0.00238952637579
540	L	P	0.00238952637579
185	K	C	0.00238566749294
185	K	Y	0.00238566749294
185	K	T	0.00238566749294
185	K	V	0.00238566749294
185	K	D	0.00238566749294
185	K	W	0.00238566749294
185	K	H	0.00238566749294
185	K	S	0.00238566749294
185	K	P	0.00238566749294
185	K	F	0.00238566749294
231	A	N	0.00236551548984
231	A	M	0.00236551548984
231	A	F	0.00236551548984
231	A	K	0.00236551548984
231	A	H	0.00236551548984
231	A	I	0.00236551548984
231	A	P	0.00236551548984
231	A	G	0.00236551548984
231	A	E	0.00236551548984
231	A	W	0.00236551548984
102	S	F	0.00235814460475
126	S	A	0.00223856021423
126	S	H	0.00223856021423
126	S	C	0.00223856021423
126	S	F	0.00223856021423
126	S	W	0.00223856021423
126	S	M	0.00223856021423
126	S	Y	0.00223856021423
126	S	D	0.00223856021423
390	G	Y	0.0022119349893
390	G	W	0.0022119349893
390	G	P	0.0022119349893
390	G	N	0.0022119349893
390	G	F	0.0022119349893
390	G	D	0.0022119349893
237	R	P	0.00206815305561
237	R	D	0.00206815305561
237	R	T	0.00206815305561
237	R	W	0.00206815305561
237	R	E	0.00206815305561
202	D	P	0.00202052301486
202	D	W	0.00202052301486
202	D	C	0.00202052301486
202	D	M	0.00202052301486
202	D	H	0.00202052301486
202	D	I	0.00202052301486
202	D	Q	0.00202052301486
202	D	K	0.00202052301486
202	D	R	0.00202052301486
202	D	F	0.00202052301486
202	D	Y	0.00202052301486
390	G	E	0.0019586023173
556	N	Q	0.00181768387255
556	N	Y	0.00181768387255
556	N	W	0.00181768387255
556	N	F	0.00181768387255
556	N	T	0.00181768387255
556	N	R	0.00181768387255
556	N	A	0.00181768387255
556	N	P	0.00181768387255
556	N	G	0.00181768387255
556	N	E	0.00181768387255
556	N	C	0.00181768387255
299	Q	W	0.00181629690875
299	Q	F	0.00181629690875
299	Q	G	0.00181629690875
299	Q	K	0.00181629690875
289	H	L	0.00177574954764
288	M	D	0.00176478790176
288	M	Y	0.00176478790176
288	M	K	0.00176478790176
288	M	E	0.00176478790176
288	M	C	0.00176478790176
288	M	H	0.00176478790176
288	M	G	0.00176478790176
288	M	A	0.00176478790176
288	M	W	0.00176478790176
288	M	N	0.00176478790176
288	M	S	0.00176478790176
251	E	D	0.00174724557873
251	E	W	0.00174724557873
251	E	F	0.00174724557873
251	E	C	0.00174724557873
427	V	Q	0.00174094956792
427	V	F	0.00174094956792
427	V	E	0.00174094956792
427	V	G	0.00174094956792
427	V	Y	0.00174094956792
427	V	W	0.00174094956792
427	V	T	0.00174094956792
427	V	P	0.00174094956792
427	V	D	0.00174094956792
427	V	C	0.00174094956792
427	V	N	0.00174094956792
427	V	M	0.00174094956792
427	V	H	0.00174094956792
433	D	T	0.00169534230764
433	D	C	0.00169534230764
433	D	F	0.00169534230764
433	D	H	0.00169534230764
433	D	I	0.00169534230764
433	D	L	0.00169534230764
433	D	V	0.00169534230764
433	D	K	0.00169534230764
433	D	Y	0.00169534230764
433	D	R	0.00169534230764
433	D	S	0.00169534230764
433	D	W	0.00169534230764
433	D	P	0.00169534230764
433	D	M	0.00169534230764
433	D	Q	0.00169534230764
3	A	Q	0.00147374830654
3	A	M	0.00147374830654
3	A	W	0.00147374830654
3	A	P	0.00147374830654
3	A	D	0.00147374830654
3	A	H	0.00147374830654
3	A	G	0.00147374830654
3	A	F	0.00147374830654
3	A	K	0.00147374830654
3	A	N	0.00147374830654
516	I	C	0.00143943995093
516	I	F	0.00143943995093
516	I	D	0.00143943995093
516	I	G	0.00143943995093
516	I	A	0.00143943995093
516	I	S	0.00143943995093
516	I	L	0.00143943995093
516	I	H	0.00143943995093
516	I	K	0.00143943995093
516	I	N	0.00143943995093
516	I	Q	0.00143943995093
516	I	R	0.00143943995093
516	I	E	0.00143943995093
516	I	P	0.00143943995093
516	I	Y	0.00143943995093
516	I	W	0.00143943995093
43	V	K	0.00142701478964
43	V	F	0.00142701478964
43	V	T	0.00142701478964
43	V	S	0.00142701478964
43	V	Y	0.00142701478964
43	V	R	0.00142701478964
43	V	I	0.00142701478964
43	V	W	0.00142701478964
43	V	N	0.00142701478964
43	V	C	0.00142701478964
43	V	H	0.00142701478964
43	V	P	0.00142701478964
43	V	Q	0.00142701478964
43	V	D	0.00142701478964
34	D	L	0.00131382806149
34	D	K	0.00131382806149
34	D	I	0.00131382806149
34	D	H	0.00131382806149
34	D	Q	0.00131382806149
34	D	W	0.00131382806149
34	D	F	0.00131382806149
34	D	V	0.00131382806149
34	D	C	0.00131382806149
34	D	A	0.00131382806149
34	D	S	0.00131382806149
34	D	R	0.00131382806149
34	D	P	0.00131382806149
34	D	M	0.00131382806149
141	P	Y	0.0011764337172
141	P	C	0.0011764337172
141	P	K	0.0011764337172
141	P	A	0.0011764337172
141	P	I	0.0011764337172
141	P	L	0.0011764337172
141	P	Q	0.0011764337172
141	P	D	0.0011764337172
141	P	G	0.0011764337172
141	P	W	0.0011764337172
141	P	V	0.0011764337172
141	P	F	0.0011764337172
141	P	N	0.0011764337172
361	I	R	0.0011489164669
361	I	M	0.0011489164669
361	I	C	0.0011489164669
361	I	N	0.0011489164669
361	I	H	0.0011489164669
361	I	D	0.0011489164669
361	I	Q	0.0011489164669
361	I	F	0.0011489164669
361	I	E	0.0011489164669
361	I	S	0.0011489164669
361	I	W	0.0011489164669
361	I	G	0.0011489164669
361	I	A	0.0011489164669
361	I	P	0.0011489164669
361	I	Y	0.0011489164669
361	I	T	0.0011489164669
278	E	M	0.00101183255764
278	E	H	0.00101183255764
278	E	C	0.00101183255764
278	E	V	0.00101183255764
278	E	W	0.00101183255764
278	E	F	0.00101183255764
340	I	F	0.000986036325251
340	I	S	0.000986036325251
340	I	D	0.000986036325251
340	I	H	0.000986036325251
340	I	G	0.000986036325251
340	I	P	0.000986036325251
340	I	E	0.000986036325251
340	I	Y	0.000986036325251
340	I	M	0.000986036325251
340	I	W	0.000986036325251
340	I	C	0.000986036325251
467	S	C	0.000964508373245
467	S	Q	0.000964508373245
467	S	P	0.000964508373245
467	S	W	0.000964508373245
467	S	Y	0.000964508373245
467	S	F	0.000964508373245
467	S	I	0.000964508373245
467	S	M	0.000964508373245
467	S	K	0.000964508373245
467	S	H	0.000964508373245
467	S	L	0.000964508373245
199	S	F	0.000939351077996
236	V	K	0.000917465251664
236	V	D	0.000917465251664
236	V	Y	0.000917465251664
236	V	F	0.000917465251664
236	V	P	0.000917465251664
236	V	G	0.000917465251664
236	V	W	0.000917465251664
236	V	C	0.000917465251664
429	D	S	0.000904493962608
429	D	L	0.000904493962608
429	D	Y	0.000904493962608
429	D	T	0.000904493962608
429	D	P	0.000904493962608
429	D	R	0.000904493962608
429	D	Q	0.000904493962608
429	D	H	0.000904493962608
429	D	C	0.000904493962608
429	D	E	0.000904493962608
429	D	F	0.000904493962608
429	D	I	0.000904493962608
429	D	K	0.000904493962608
429	D	A	0.000904493962608
428	D	S	0.000900258382753
428	D	K	0.000900258382753
428	D	I	0.000900258382753
428	D	W	0.000900258382753
428	D	H	0.000900258382753
428	D	Q	0.000900258382753
428	D	R	0.000900258382753
428	D	F	0.000900258382753
428	D	T	0.000900258382753
428	D	P	0.000900258382753
428	D	Y	0.000900258382753
428	D	A	0.000900258382753
428	D	C	0.000900258382753
428	D	V	0.000900258382753
492	M	S	0.000894138953265
492	M	L	0.000894138953265
492	M	Q	0.000894138953265
492	M	H	0.000894138953265
492	M	Y	0.000894138953265
492	M	W	0.000894138953265
492	M	V	0.000894138953265
492	M	N	0.000894138953265
492	M	G	0.000894138953265
492	M	E	0.000894138953265
492	M	D	0.000894138953265
492	M	C	0.000894138953265
492	M	A	0.000894138953265
492	M	F	0.000894138953265
341	Q	Y	0.000869811520089
341	Q	A	0.000869811520089
341	Q	D	0.000869811520089
341	Q	C	0.000869811520089
341	Q	F	0.000869811520089
341	Q	E	0.000869811520089
341	Q	G	0.000869811520089
341	Q	I	0.000869811520089
341	Q	P	0.000869811520089
341	Q	M	0.000869811520089
341	Q	R	0.000869811520089
341	Q	T	0.000869811520089
341	Q	V	0.000869811520089
341	Q	W	0.000869811520089
341	Q	H	0.000869811520089
360	M	Y	0.000862016330346
360	M	W	0.000862016330346
360	M	C	0.000862016330346
360	M	S	0.000862016330346
360	M	A	0.000862016330346
360	M	G	0.000862016330346
360	M	P	0.000862016330346
360	M	D	0.000862016330346
360	M	T	0.000862016330346
360	M	F	0.000862016330346
360	M	E	0.000862016330346
360	M	H	0.000862016330346
360	M	R	0.000862016330346
360	M	K	0.000862016330346
360	M	N	0.000862016330346
360	M	Q	0.000862016330346
318	E	F	0.000836476182343
318	E	Q	0.000836476182343
318	E	P	0.000836476182343
318	E	M	0.000836476182343
318	E	L	0.000836476182343
318	E	G	0.000836476182343
318	E	C	0.000836476182343
318	E	A	0.000836476182343
318	E	Y	0.000836476182343
318	E	W	0.000836476182343
548	A	L	0.000783007146712
548	A	V	0.000783007146712
548	A	T	0.000783007146712
548	A	R	0.000783007146712
548	A	Q	0.000783007146712
548	A	P	0.000783007146712
548	A	N	0.000783007146712
548	A	M	0.000783007146712
548	A	K	0.000783007146712
548	A	I	0.000783007146712
548	A	H	0.000783007146712
548	A	F	0.000783007146712
548	A	Y	0.000783007146712
548	A	D	0.000783007146712
548	A	C	0.000783007146712
548	A	W	0.000783007146712
504	K	P	0.000766036678565
504	K	F	0.000766036678565
504	K	C	0.000766036678565
504	K	I	0.000766036678565
504	K	W	0.000766036678565
504	K	Q	0.000766036678565
504	K	M	0.000766036678565
233	R	H	0.000695554612615
233	R	M	0.000695554612615
233	R	L	0.000695554612615
233	R	K	0.000695554612615
233	R	Q	0.000695554612615
233	R	F	0.000695554612615
233	R	C	0.000695554612615
233	R	A	0.000695554612615
233	R	N	0.000695554612615
233	R	I	0.000695554612615
233	R	S	0.000695554612615
233	R	V	0.000695554612615
233	R	E	0.000695554612615
233	R	Y	0.000695554612615
233	R	D	0.000695554612615
233	R	T	0.000695554612615
233	R	P	0.000695554612615
227	T	Y	0.000689265731279
227	T	V	0.000689265731279
227	T	C	0.000689265731279
227	T	P	0.000689265731279
227	T	L	0.000689265731279
227	T	W	0.000689265731279
227	T	G	0.000689265731279
227	T	Q	0.000689265731279
227	T	D	0.000689265731279
306	L	Y	0.000682133468713
306	L	Q	0.000682133468713
306	L	D	0.000682133468713
306	L	C	0.000682133468713
306	L	G	0.000682133468713
306	L	H	0.000682133468713
306	L	K	0.000682133468713
306	L	E	0.000682133468713
306	L	W	0.000682133468713
306	L	N	0.000682133468713
306	L	M	0.000682133468713
306	L	V	0.000682133468713
306	L	S	0.000682133468713
315	T	C	0.000680508425355
315	T	D	0.000680508425355
315	T	N	0.000680508425355
315	T	W	0.000680508425355
315	T	M	0.000680508425355
315	T	P	0.000680508425355
315	T	L	0.000680508425355
315	T	F	0.000680508425355
315	T	Q	0.000680508425355
315	T	E	0.000680508425355
456	L	M	0.000648375442394
456	L	Y	0.000648375442394
456	L	K	0.000648375442394
456	L	W	0.000648375442394
456	L	C	0.000648375442394
456	L	T	0.000648375442394
456	L	A	0.000648375442394
456	L	P	0.000648375442394
314	V	M	0.000645706096291
314	V	C	0.000645706096291
314	V	S	0.000645706096291
314	V	W	0.000645706096291
314	V	P	0.000645706096291
314	V	D	0.000645706096291
314	V	G	0.000645706096291
314	V	K	0.000645706096291
74	I	R	0.000622512875208
74	I	Y	0.000622512875208
74	I	E	0.000622512875208
74	I	T	0.000622512875208
74	I	F	0.000622512875208
74	I	S	0.000622512875208
74	I	G	0.000622512875208
74	I	D	0.000622512875208
74	I	A	0.000622512875208
74	I	Q	0.000622512875208
74	I	C	0.000622512875208
74	I	H	0.000622512875208
74	I	P	0.000622512875208
74	I	K	0.000622512875208
74	I	N	0.000622512875208
74	I	W	0.000622512875208
322	Y	W	0.000582041774101
322	Y	S	0.000582041774101
322	Y	T	0.000582041774101
322	Y	V	0.000582041774101
322	Y	A	0.000582041774101
322	Y	I	0.000582041774101
322	Y	E	0.000582041774101
322	Y	G	0.000582041774101
322	Y	Q	0.000582041774101
322	Y	K	0.000582041774101
322	Y	M	0.000582041774101
322	Y	N	0.000582041774101
322	Y	P	0.000582041774101
322	Y	R	0.000582041774101
322	Y	D	0.000582041774101
322	Y	L	0.000582041774101
249	L	G	0.000579772318753
249	L	A	0.000579772318753
249	L	K	0.000579772318753
249	L	E	0.000579772318753
249	L	Y	0.000579772318753
249	L	F	0.000579772318753
249	L	W	0.000579772318753
249	L	R	0.000579772318753
249	L	C	0.000579772318753
249	L	H	0.000579772318753
249	L	P	0.000579772318753
249	L	N	0.000579772318753
249	L	D	0.000579772318753
249	L	M	0.000579772318753
249	L	Q	0.000579772318753
2	K	F	0.000554265913526
2	K	V	0.000554265913526
2	K	R	0.000554265913526
2	K	N	0.000554265913526
2	K	Q	0.000554265913526
2	K	D	0.000554265913526
2	K	C	0.000554265913526
2	K	A	0.000554265913526
2	K	W	0.000554265913526
245	Y	W	0.000539322262277
245	Y	F	0.000539322262277
245	Y	A	0.000539322262277
245	Y	H	0.000539322262277
245	Y	D	0.000539322262277
245	Y	Q	0.000539322262277
245	Y	G	0.000539322262277
245	Y	E	0.000539322262277
245	Y	R	0.000539322262277
245	Y	P	0.000539322262277
245	Y	M	0.000539322262277
245	Y	L	0.000539322262277
245	Y	V	0.000539322262277
245	Y	K	0.000539322262277
245	Y	I	0.000539322262277
305	N	M	0.000526490201618
305	N	W	0.000526490201618
305	N	L	0.000526490201618
305	N	I	0.000526490201618
305	N	P	0.000526490201618
305	N	Q	0.000526490201618
238	D	Y	0.000514623956821
238	D	M	0.000514623956821
238	D	S	0.000514623956821
238	D	P	0.000514623956821
238	D	I	0.000514623956821
238	D	Q	0.000514623956821
238	D	K	0.000514623956821
238	D	V	0.000514623956821
238	D	W	0.000514623956821
238	D	L	0.000514623956821
238	D	R	0.000514623956821
238	D	H	0.000514623956821
238	D	C	0.000514623956821
238	D	A	0.000514623956821
339	S	D	0.000488332240903
339	S	W	0.000488332240903
339	S	N	0.000488332240903
339	S	E	0.000488332240903
339	S	K	0.000488332240903
339	S	M	0.000488332240903
339	S	C	0.000488332240903
339	S	H	0.000488332240903
368	H	V	0.000476171471525
368	H	S	0.000476171471525
368	H	T	0.000476171471525
368	H	P	0.000476171471525
368	H	D	0.000476171471525
368	H	C	0.000476171471525
368	H	Y	0.000476171471525
368	H	E	0.000476171471525
368	H	Q	0.000476171471525
368	H	K	0.000476171471525
368	H	W	0.000476171471525
368	H	I	0.000476171471525
368	H	G	0.000476171471525
368	H	F	0.000476171471525
368	H	A	0.000476171471525
368	H	M	0.000476171471525
280	G	Q	0.000410858624238
280	G	W	0.000410858624238
280	G	R	0.000410858624238
280	G	K	0.000410858624238
280	G	A	0.000410858624238
280	G	Y	0.000410858624238
280	G	T	0.000410858624238
280	G	C	0.000410858624238
280	G	N	0.000410858624238
280	G	L	0.000410858624238
280	G	F	0.000410858624238
280	G	H	0.000410858624238
280	G	I	0.000410858624238
280	G	P	0.000410858624238
280	G	M	0.000410858624238
280	G	E	0.000410858624238
297	T	N	0.000410553483654
297	T	W	0.000410553483654
297	T	M	0.000410553483654
297	T	R	0.000410553483654
297	T	F	0.000410553483654
297	T	Q	0.000410553483654
297	T	E	0.000410553483654
297	T	G	0.000410553483654
297	T	H	0.000410553483654
297	T	P	0.000410553483654
297	T	D	0.000410553483654
297	T	I	0.000410553483654
297	T	Y	0.000410553483654
297	T	C	0.000410553483654
297	T	V	0.000410553483654
111	D	P	0.000400726774095
111	D	W	0.000400726774095
111	D	M	0.000400726774095
111	D	R	0.000400726774095
111	D	A	0.000400726774095
111	D	T	0.000400726774095
111	D	L	0.000400726774095
111	D	C	0.000400726774095
111	D	K	0.000400726774095
111	D	V	0.000400726774095
111	D	H	0.000400726774095
111	D	I	0.000400726774095
411	K	N	0.000387533235633
411	K	W	0.000387533235633
411	K	Q	0.000387533235633
411	K	Y	0.000387533235633
411	K	T	0.000387533235633
411	K	M	0.000387533235633
411	K	R	0.000387533235633
411	K	I	0.000387533235633
411	K	F	0.000387533235633
411	K	D	0.000387533235633
411	K	P	0.000387533235633
411	K	C	0.000387533235633
411	K	S	0.000387533235633
21	C	I	0.000361056591718
21	C	L	0.000361056591718
21	C	S	0.000361056591718
21	C	T	0.000361056591718
21	C	D	0.000361056591718
21	C	V	0.000361056591718
21	C	W	0.000361056591718
21	C	N	0.000361056591718
21	C	M	0.000361056591718
21	C	P	0.000361056591718
21	C	K	0.000361056591718
21	C	Q	0.000361056591718
21	C	G	0.000361056591718
21	C	F	0.000361056591718
21	C	H	0.000361056591718
21	C	E	0.000361056591718
21	C	A	0.000361056591718
314	V	Q	0.000358990036602
205	Q	W	0.000355040637898
205	Q	P	0.000355040637898
205	Q	T	0.000355040637898
205	Q	R	0.000355040637898
205	Q	M	0.000355040637898
205	Q	C	0.000355040637898
205	Q	F	0.000355040637898
532	I	Q	0.00034657563848
532	I	C	0.00034657563848
532	I	L	0.00034657563848
532	I	A	0.00034657563848
532	I	K	0.00034657563848
532	I	D	0.00034657563848
532	I	E	0.00034657563848
532	I	P	0.00034657563848
532	I	G	0.00034657563848
532	I	H	0.00034657563848
532	I	R	0.00034657563848
532	I	S	0.00034657563848
532	I	W	0.00034657563848
532	I	Y	0.00034657563848
189	V	R	0.000344422919186
189	V	Y	0.000344422919186
189	V	S	0.000344422919186
189	V	G	0.000344422919186
189	V	H	0.000344422919186
189	V	F	0.000344422919186
189	V	C	0.000344422919186
189	V	D	0.000344422919186
189	V	T	0.000344422919186
189	V	L	0.000344422919186
189	V	Q	0.000344422919186
189	V	P	0.000344422919186
189	V	N	0.000344422919186
189	V	M	0.000344422919186
189	V	K	0.000344422919186
189	V	E	0.000344422919186
189	V	W	0.000344422919186
389	N	L	0.000318847478598
389	N	Y	0.000318847478598
389	N	W	0.000318847478598
389	N	E	0.000318847478598
389	N	T	0.000318847478598
389	N	A	0.000318847478598
389	N	P	0.000318847478598
389	N	M	0.000318847478598
389	N	C	0.000318847478598
389	N	G	0.000318847478598
389	N	I	0.000318847478598
389	N	Q	0.000318847478598
389	N	V	0.000318847478598
389	N	F	0.000318847478598
389	N	H	0.000318847478598
339	S	G	0.000315059494528
91	R	C	0.000300856573431
91	R	Y	0.000300856573431
91	R	F	0.000300856573431
91	R	A	0.000300856573431
91	R	E	0.000300856573431
91	R	D	0.000300856573431
91	R	W	0.000300856573431
155	R	F	0.000293993273953
155	R	Y	0.000293993273953
155	R	W	0.000293993273953
155	R	C	0.000293993273953
155	R	D	0.000293993273953
155	R	N	0.000293993273953
155	R	P	0.000293993273953
155	R	T	0.000293993273953
49	L	Q	0.000285396654773
49	L	A	0.000285396654773
49	L	D	0.000285396654773
49	L	W	0.000285396654773
49	L	V	0.000285396654773
49	L	T	0.000285396654773
49	L	S	0.000285396654773
49	L	R	0.000285396654773
49	L	C	0.000285396654773
49	L	Y	0.000285396654773
49	L	K	0.000285396654773
49	L	H	0.000285396654773
49	L	G	0.000285396654773
49	L	F	0.000285396654773
49	L	E	0.000285396654773
49	L	P	0.000285396654773
49	L	N	0.000285396654773
49	L	I	0.000285396654773
311	I	N	0.000284623409841
311	I	E	0.000284623409841
311	I	K	0.000284623409841
311	I	D	0.000284623409841
311	I	H	0.000284623409841
311	I	Y	0.000284623409841
311	I	A	0.000284623409841
311	I	F	0.000284623409841
311	I	P	0.000284623409841
311	I	Q	0.000284623409841
311	I	R	0.000284623409841
311	I	S	0.000284623409841
311	I	W	0.000284623409841
311	I	C	0.000284623409841
311	I	G	0.000284623409841
72	C	M	0.00028447743905
72	C	H	0.00028447743905
72	C	A	0.00028447743905
72	C	K	0.00028447743905
72	C	D	0.00028447743905
72	C	N	0.00028447743905
72	C	P	0.00028447743905
72	C	I	0.00028447743905
72	C	T	0.00028447743905
72	C	V	0.00028447743905
72	C	F	0.00028447743905
72	C	E	0.00028447743905
72	C	Q	0.00028447743905
72	C	L	0.00028447743905
183	N	A	0.000277755922918
183	N	L	0.000277755922918
183	N	W	0.000277755922918
183	N	V	0.000277755922918
183	N	T	0.000277755922918
183	N	S	0.000277755922918
183	N	G	0.000277755922918
183	N	Q	0.000277755922918
183	N	R	0.000277755922918
183	N	Y	0.000277755922918
183	N	F	0.000277755922918
183	N	I	0.000277755922918
183	N	M	0.000277755922918
183	N	P	0.000277755922918
183	N	C	0.000277755922918
183	N	E	0.000277755922918
431	F	R	0.000277037418835
431	F	W	0.000277037418835
431	F	M	0.000277037418835
431	F	K	0.000277037418835
431	F	C	0.000277037418835
431	F	P	0.000277037418835
431	F	Q	0.000277037418835
431	F	N	0.000277037418835
431	F	A	0.000277037418835
431	F	H	0.000277037418835
431	F	D	0.000277037418835
431	F	G	0.000277037418835
431	F	Y	0.000277037418835
431	F	I	0.000277037418835
431	F	E	0.000277037418835
431	F	T	0.000277037418835
156	G	V	0.000271981656307
156	G	W	0.000271981656307
156	G	C	0.000271981656307
156	G	F	0.000271981656307
156	G	H	0.000271981656307
156	G	I	0.000271981656307
156	G	P	0.000271981656307
156	G	L	0.000271981656307
364	W	I	0.000267607673797
364	W	H	0.000267607673797
364	W	G	0.000267607673797
364	W	Y	0.000267607673797
364	W	E	0.000267607673797
364	W	D	0.000267607673797
364	W	A	0.000267607673797
364	W	M	0.000267607673797
364	W	F	0.000267607673797
364	W	K	0.000267607673797
364	W	V	0.000267607673797
364	W	S	0.000267607673797
364	W	Q	0.000267607673797
364	W	P	0.000267607673797
364	W	N	0.000267607673797
364	W	T	0.000267607673797
115	Y	T	0.00025000074599
115	Y	E	0.00025000074599
115	Y	W	0.00025000074599
115	Y	A	0.00025000074599
115	Y	D	0.00025000074599
115	Y	R	0.00025000074599
115	Y	Q	0.00025000074599
115	Y	P	0.00025000074599
115	Y	N	0.00025000074599
115	Y	G	0.00025000074599
115	Y	K	0.00025000074599
449	R	I	0.000248763579212
449	R	S	0.000248763579212
449	R	D	0.000248763579212
449	R	Q	0.000248763579212
449	R	N	0.000248763579212
449	R	A	0.000248763579212
449	R	L	0.000248763579212
449	R	G	0.000248763579212
449	R	Y	0.000248763579212
449	R	H	0.000248763579212
449	R	C	0.000248763579212
449	R	T	0.000248763579212
449	R	E	0.000248763579212
449	R	K	0.000248763579212
449	R	F	0.000248763579212
449	R	V	0.000248763579212
78	L	F	0.000244421907766
78	L	Q	0.000244421907766
78	L	S	0.000244421907766
78	L	M	0.000244421907766
78	L	K	0.000244421907766
78	L	W	0.000244421907766
78	L	N	0.000244421907766
78	L	T	0.000244421907766
78	L	H	0.000244421907766
78	L	D	0.000244421907766
78	L	A	0.000244421907766
78	L	C	0.000244421907766
78	L	G	0.000244421907766
78	L	E	0.000244421907766
78	L	Y	0.000244421907766
269	Y	Q	0.000242880930058
269	Y	K	0.000242880930058
269	Y	L	0.000242880930058
269	Y	P	0.000242880930058
269	Y	R	0.000242880930058
269	Y	S	0.000242880930058
269	Y	V	0.000242880930058
269	Y	A	0.000242880930058
269	Y	D	0.000242880930058
269	Y	E	0.000242880930058
269	Y	G	0.000242880930058
269	Y	I	0.000242880930058
269	Y	N	0.000242880930058
195	V	G	0.000242115372093
195	V	F	0.000242115372093
195	V	E	0.000242115372093
195	V	S	0.000242115372093
195	V	C	0.000242115372093
195	V	A	0.000242115372093
195	V	P	0.000242115372093
195	V	K	0.000242115372093
195	V	H	0.000242115372093
195	V	W	0.000242115372093
195	V	Q	0.000242115372093
195	V	Y	0.000242115372093
195	V	M	0.000242115372093
195	V	T	0.000242115372093
195	V	R	0.000242115372093
195	V	N	0.000242115372093
417	E	H	0.000240845115603
417	E	M	0.000240845115603
417	E	F	0.000240845115603
417	E	L	0.000240845115603
417	E	D	0.000240845115603
417	E	I	0.000240845115603
417	E	P	0.000240845115603
417	E	A	0.000240845115603
417	E	Q	0.000240845115603
417	E	T	0.000240845115603
417	E	W	0.000240845115603
417	E	Y	0.000240845115603
417	E	N	0.000240845115603
417	E	C	0.000240845115603
417	E	R	0.000240845115603
417	E	S	0.000240845115603
181	Y	P	0.000233483803563
181	Y	F	0.000233483803563
181	Y	A	0.000233483803563
181	Y	W	0.000233483803563
181	Y	V	0.000233483803563
181	Y	C	0.000233483803563
181	Y	K	0.000233483803563
181	Y	N	0.000233483803563
181	Y	G	0.000233483803563
181	Y	I	0.000233483803563
181	Y	T	0.000233483803563
181	Y	E	0.000233483803563
181	Y	D	0.000233483803563
181	Y	S	0.000233483803563
181	Y	R	0.000233483803563
181	Y	Q	0.000233483803563
181	Y	L	0.000233483803563
181	Y	M	0.000233483803563
503	P	Q	0.000214692586939
503	P	E	0.000214692586939
503	P	N	0.000214692586939
503	P	M	0.000214692586939
503	P	A	0.000214692586939
503	P	Y	0.000214692586939
503	P	R	0.000214692586939
503	P	F	0.000214692586939
503	P	W	0.000214692586939
503	P	C	0.000214692586939
503	P	D	0.000214692586939
525	G	L	0.000198610574941
525	G	H	0.000198610574941
525	G	K	0.000198610574941
525	G	Q	0.000198610574941
525	G	F	0.000198610574941
525	G	A	0.000198610574941
525	G	N	0.000198610574941
525	G	M	0.000198610574941
525	G	W	0.000198610574941
525	G	P	0.000198610574941
525	G	R	0.000198610574941
525	G	C	0.000198610574941
525	G	Y	0.000198610574941
525	G	V	0.000198610574941
356	G	I	0.000186105574308
356	G	T	0.000186105574308
356	G	S	0.000186105574308
356	G	R	0.000186105574308
356	G	Q	0.000186105574308
356	G	P	0.000186105574308
356	G	N	0.000186105574308
356	G	L	0.000186105574308
356	G	K	0.000186105574308
356	G	V	0.000186105574308
356	G	H	0.000186105574308
356	G	D	0.000186105574308
356	G	C	0.000186105574308
356	G	A	0.000186105574308
356	G	W	0.000186105574308
356	G	Y	0.000186105574308
356	G	M	0.000186105574308
356	G	E	0.000186105574308
41	V	L	0.000184308796311
41	V	W	0.000184308796311
41	V	T	0.000184308796311
41	V	D	0.000184308796311
41	V	R	0.000184308796311
41	V	Q	0.000184308796311
41	V	P	0.000184308796311
41	V	N	0.000184308796311
41	V	I	0.000184308796311
41	V	H	0.000184308796311
41	V	F	0.000184308796311
41	V	Y	0.000184308796311
41	V	S	0.000184308796311
41	V	K	0.000184308796311
41	V	C	0.000184308796311
203	E	M	0.0001777176678
203	E	V	0.0001777176678
203	E	T	0.0001777176678
203	E	W	0.0001777176678
203	E	S	0.0001777176678
203	E	R	0.0001777176678
203	E	L	0.0001777176678
203	E	I	0.0001777176678
203	E	P	0.0001777176678
203	E	Q	0.0001777176678
203	E	N	0.0001777176678
203	E	C	0.0001777176678
203	E	F	0.0001777176678
203	E	Y	0.0001777176678
203	E	A	0.0001777176678
203	E	H	0.0001777176678
66	P	V	0.000177479706635
66	P	W	0.000177479706635
66	P	Y	0.000177479706635
66	P	S	0.000177479706635
66	P	C	0.000177479706635
66	P	D	0.000177479706635
66	P	I	0.000177479706635
66	P	F	0.000177479706635
66	P	E	0.000177479706635
66	P	Q	0.000177479706635
66	P	G	0.000177479706635
66	P	N	0.000177479706635
66	P	M	0.000177479706635
66	P	H	0.000177479706635
66	P	K	0.000177479706635
66	P	R	0.000177479706635
66	P	T	0.000177479706635
384	T	N	0.000174523186705
384	T	F	0.000174523186705
384	T	G	0.000174523186705
384	T	W	0.000174523186705
384	T	Y	0.000174523186705
384	T	I	0.000174523186705
384	T	L	0.000174523186705
384	T	C	0.000174523186705
384	T	M	0.000174523186705
384	T	P	0.000174523186705
384	T	R	0.000174523186705
384	T	S	0.000174523186705
384	T	V	0.000174523186705
384	T	H	0.000174523186705
384	T	E	0.000174523186705
384	T	D	0.000174523186705
384	T	Q	0.000174523186705
448	E	S	0.00017072249303
448	E	L	0.00017072249303
448	E	H	0.00017072249303
448	E	Y	0.00017072249303
448	E	W	0.00017072249303
448	E	T	0.00017072249303
448	E	A	0.00017072249303
448	E	C	0.00017072249303
448	E	D	0.00017072249303
448	E	P	0.00017072249303
448	E	F	0.00017072249303
448	E	N	0.00017072249303
448	E	M	0.00017072249303
448	E	I	0.00017072249303
36	I	F	0.000162325287423
36	I	C	0.000162325287423
36	I	A	0.000162325287423
36	I	D	0.000162325287423
36	I	K	0.000162325287423
36	I	W	0.000162325287423
36	I	Y	0.000162325287423
36	I	H	0.000162325287423
36	I	Q	0.000162325287423
36	I	S	0.000162325287423
36	I	R	0.000162325287423
36	I	P	0.000162325287423
36	I	G	0.000162325287423
36	I	N	0.000162325287423
36	I	L	0.000162325287423
36	I	E	0.000162325287423
259	E	F	0.000159158299855
259	E	H	0.000159158299855
259	E	G	0.000159158299855
259	E	I	0.000159158299855
259	E	A	0.000159158299855
259	E	C	0.000159158299855
259	E	R	0.000159158299855
259	E	D	0.000159158299855
259	E	S	0.000159158299855
259	E	Y	0.000159158299855
259	E	P	0.000159158299855
259	E	W	0.000159158299855
259	E	Q	0.000159158299855
259	E	L	0.000159158299855
259	E	M	0.000159158299855
259	E	N	0.000159158299855
76	G	P	0.000157937772187
76	G	R	0.000157937772187
76	G	N	0.000157937772187
76	G	M	0.000157937772187
76	G	L	0.000157937772187
76	G	S	0.000157937772187
76	G	K	0.000157937772187
76	G	I	0.000157937772187
76	G	H	0.000157937772187
76	G	F	0.000157937772187
76	G	T	0.000157937772187
76	G	D	0.000157937772187
76	G	W	0.000157937772187
76	G	A	0.000157937772187
76	G	Q	0.000157937772187
76	G	C	0.000157937772187
76	G	Y	0.000157937772187
134	F	V	0.000157488829796
134	F	G	0.000157488829796
134	F	A	0.000157488829796
134	F	W	0.000157488829796
134	F	H	0.000157488829796
134	F	I	0.000157488829796
134	F	K	0.000157488829796
134	F	D	0.000157488829796
134	F	T	0.000157488829796
134	F	N	0.000157488829796
134	F	P	0.000157488829796
134	F	E	0.000157488829796
134	F	C	0.000157488829796
134	F	Q	0.000157488829796
134	F	R	0.000157488829796
328	L	E	0.000151123547988
328	L	C	0.000151123547988
328	L	A	0.000151123547988
328	L	Y	0.000151123547988
328	L	V	0.000151123547988
328	L	T	0.000151123547988
328	L	F	0.000151123547988
328	L	R	0.000151123547988
328	L	D	0.000151123547988
328	L	W	0.000151123547988
328	L	N	0.000151123547988
328	L	G	0.000151123547988
328	L	H	0.000151123547988
328	L	I	0.000151123547988
328	L	K	0.000151123547988
328	L	M	0.000151123547988
328	L	P	0.000151123547988
328	L	Q	0.000151123547988
410	G	T	0.000146706534105
410	G	P	0.000146706534105
410	G	N	0.000146706534105
410	G	M	0.000146706534105
410	G	L	0.000146706534105
410	G	K	0.000146706534105
410	G	W	0.000146706534105
410	G	I	0.000146706534105
410	G	H	0.000146706534105
410	G	F	0.000146706534105
410	G	E	0.000146706534105
410	G	C	0.000146706534105
301	A	Y	0.000146550828864
301	A	W	0.000146550828864
301	A	E	0.000146550828864
301	A	V	0.000146550828864
301	A	T	0.000146550828864
301	A	R	0.000146550828864
301	A	Q	0.000146550828864
301	A	P	0.000146550828864
301	A	N	0.000146550828864
301	A	M	0.000146550828864
301	A	K	0.000146550828864
301	A	I	0.000146550828864
301	A	H	0.000146550828864
301	A	C	0.000146550828864
301	A	F	0.000146550828864
301	A	G	0.000146550828864
301	A	L	0.000146550828864
378	A	K	0.000143922874896
378	A	N	0.000143922874896
378	A	C	0.000143922874896
378	A	G	0.000143922874896
378	A	H	0.000143922874896
378	A	I	0.000143922874896
378	A	F	0.000143922874896
378	A	L	0.000143922874896
378	A	D	0.000143922874896
378	A	S	0.000143922874896
378	A	Q	0.000143922874896
378	A	P	0.000143922874896
378	A	M	0.000143922874896
378	A	W	0.000143922874896
378	A	Y	0.000143922874896
378	A	R	0.000143922874896
462	Y	N	0.000139955278699
462	Y	A	0.000139955278699
462	Y	G	0.000139955278699
462	Y	E	0.000139955278699
462	Y	F	0.000139955278699
462	Y	C	0.000139955278699
462	Y	L	0.000139955278699
462	Y	K	0.000139955278699
462	Y	M	0.000139955278699
462	Y	Q	0.000139955278699
462	Y	R	0.000139955278699
462	Y	S	0.000139955278699
462	Y	T	0.000139955278699
462	Y	V	0.000139955278699
462	Y	W	0.000139955278699
462	Y	I	0.000139955278699
[truncated: 9,301 more rows]
