# Supplementary material for: Complete mapping of viral escape from neutralizing antibodies
Source: PLoS Pathog. 2017 Mar 13;13(3):e1006271. doi: 10.1371/journal.ppat.1006271 (PMC5363992; doi:10.1371/journal.ppat.1006271)
Supplement: S2 File — This ZIP archive contains the computer code to perform the data analysis described in this manuscript. The analysis is performed by the iPython notebook found in the ZIP archive. (ZIP) [file ppat.1006271.s008.zip › S2_File/differential_selections/L2_H17L10_vs_L2_mock_sitediffsel.txt]

site	abs_diffsel	positive_diffsel	negative_diffsel
253	76.1897519795	76.1592853714	-0.030466608114
186	62.8700934265	62.8700934265	0.0
182	53.0978597143	52.0217099397	-1.07614977459
220	39.2920206782	35.9414783936	-3.35054228456
254	28.1396593904	26.676276368	-1.4633830224
232	25.5823101062	4.64986755336	-20.9324425528
175	23.5346292288	1.30167358311	-22.2329556457
154	20.7975440832	3.11648913756	-17.6810549456
235	18.6501617259	2.63472953829	-16.0154321876
223	17.4669456175	8.65031227088	-8.81663334658
234	15.9396657571	14.2262018124	-1.71346394469
497	15.6270699641	0.0	-15.6270699641
299	15.1070196518	6.23460122816	-8.87241842367
210	15.0964105757	0.0	-15.0964105757
176	14.7622617614	0.27621915037	-14.486042611
231	14.5316905673	4.31103074005	-10.2206598273
171	14.2219001156	8.99867496239	-5.22322515319
158	13.6810882988	0.22036165143	-13.4607266473
170	13.4641579791	0.0	-13.4641579791
157	13.3797518545	0.0	-13.3797518545
237	12.9563283903	5.78534251742	-7.17098587284
277	12.8487448302	6.91502303208	-5.93372179807
153	12.4894118846	1.54870204551	-10.9407098391
251	12.3612771633	5.68561955858	-6.67565760468
184	12.3231385719	10.2886736237	-2.03446494818
499	12.3166923397	2.79403316731	-9.52265917238
337	11.4382457967	1.87466218679	-9.56358360989
90	11.4253091424	4.25098635322	-7.17432278915
255	10.9671480719	7.04583885665	-3.9213092153
100	10.6502260117	7.60135640654	-3.04886960518
257	10.5153425111	1.66928905404	-8.84605345704
236	10.1201722229	4.14366168766	-5.97651053523
99	9.91618744477	2.43010503354	-7.48608241123
150	9.79933956371	0.0	-9.79933956371
209	9.77122497041	1.71790309627	-8.05332187414
474	9.69683081414	6.12434480777	-3.57248600637
173	9.68330216946	0.026551320984	-9.65675084848
494	9.60187092854	7.22057921477	-2.38129171377
212	9.55519497971	1.88058235122	-7.67461262849
386	9.5041129095	3.70673055811	-5.79738235139
155	9.41900402793	3.33744862255	-6.08155540537
562	9.3766566339	6.96014748063	-2.41650915327
276	9.2958269425	1.66325328289	-7.63257365961
240	9.20963211252	0.0517350508651	-9.15789706165
390	8.96563061494	5.90506639539	-3.06056421955
283	8.77787934087	0.926433092706	-7.85144624817
288	8.68636669656	4.09193495302	-4.59443174354
106	8.67371603962	6.76129713042	-1.9124189092
294	8.65529012079	1.62751449804	-7.02777562275
278	8.58128239669	3.2103799787	-5.37090241799
141	8.57638688828	6.20528331903	-2.37110356924
104	8.55577359262	1.27283385438	-7.28293973823
540	8.50687799997	6.15981074647	-2.34706725349
229	8.19409913521	1.60522580916	-6.58887332605
415	8.17689928789	0.776362318436	-7.40053696946
169	8.06110503571	0.405610900651	-7.65549413506
504	8.04134809996	3.34555807661	-4.69579002335
179	8.02328904083	5.30068343661	-2.72260560421
146	7.89062355447	0.130821150118	-7.75980240436
512	7.55684010893	0.180521089905	-7.37631901902
89	7.51591151527	0.0	-7.51591151527
412	7.50076287867	0.234535420135	-7.26622745853
53	7.42713566133	2.25150470583	-5.17563095551
91	7.35507048931	3.31763142807	-4.03743906124
227	7.33722107887	2.19845705551	-5.13876402336
213	7.06291092226	0.308106602532	-6.75480431973
285	7.03208116536	3.21459257293	-3.81748859243
126	6.9907716221	5.56791999959	-1.42285162251
506	6.86448323008	2.12204561432	-4.74243761576
197	6.84614544341	0.0	-6.84614544341
476	6.83954504128	0.659509545251	-6.18003549603
136	6.73217298988	0.675151859631	-6.05702113025
244	6.65716148696	0.89756185046	-5.7595996365
515	6.63996612251	0.0	-6.63996612251
156	6.63147237463	2.79597179208	-3.83550058255
517	6.56574057993	0.0	-6.56574057993
103	6.55415386776	5.81317735288	-0.740976514882
2	6.53958011097	3.40436232563	-3.13521778534
252	6.53061234852	5.38524191986	-1.14537042866
361	6.50195463236	4.01281832378	-2.48913630858
148	6.4151758179	0.0	-6.4151758179
202	6.38929591297	4.08867607036	-2.30061984262
339	6.37714741166	2.5822052582	-3.79494215347
315	6.37702639602	3.33173998851	-3.04528640751
526	6.36464896319	2.41412409677	-3.95052486642
180	6.32323436768	1.45440378868	-4.868830579
216	6.29958090412	0.0583787470774	-6.24120215704
205	6.2420445461	2.16063963598	-4.08140491012
460	6.22310381969	4.1326884757	-2.090415344
490	6.20196843814	0.92262276451	-5.27934567363
318	6.18980153635	3.23411314954	-2.9556883868
113	6.06444868771	0.601987430022	-5.46246125769
468	6.06428628108	0.0	-6.06428628108
381	6.05001143183	4.91231323415	-1.13769819768
546	6.04197684046	5.5506695469	-0.49130729356
11	6.03567554663	0.570224827646	-5.46545071898
274	6.00734568407	1.42481703013	-4.58252865395
218	5.98749112155	0.0	-5.98749112155
185	5.88707011797	5.47103434709	-0.416035770886
556	5.76652575133	3.94922069721	-1.81730505412
3	5.71711386617	3.11536857865	-2.60174528752
172	5.6939201941	1.90301026289	-3.79090993122
456	5.67935824412	3.72215161566	-1.95720662847
507	5.67448843017	0.0174125345478	-5.65707589563
518	5.63322353199	0.0	-5.63322353199
86	5.61937092604	1.63383756953	-3.98553335651
272	5.5187866172	0.0	-5.5187866172
370	5.51176721486	2.10009274093	-3.41167447394
178	5.48158150923	0.234704704692	-5.24687680454
314	5.47929194671	3.19509533191	-2.2841966148
286	5.44033639287	1.04891347814	-4.39142291474
373	5.42721413428	4.30193987484	-1.12527425944
326	5.39098455123	0.0	-5.39098455123
404	5.35284504847	0.0	-5.35284504847
303	5.29023497601	0.0	-5.29023497601
10	5.12680417113	2.38850366073	-2.73830051039
68	5.10332148516	0.968872506657	-4.1344489785
321	5.08567999816	0.62891135671	-4.45676864145
62	5.00585261556	1.97890983333	-3.02694278223
471	4.78511743734	0.811969804317	-3.97314763302
159	4.76484653567	0.534980929523	-4.22986560615
177	4.74989234326	0.0823575813055	-4.66753476195
301	4.7305180787	2.1074674874	-2.6230505913
289	4.72815643891	1.38981061873	-3.33834582018
206	4.70871883779	0.0	-4.70871883779
145	4.70655726469	0.365792846965	-4.34076441773
306	4.62365086605	2.62272419886	-2.00092666719
509	4.60234876836	0.840953300106	-3.76139546825
265	4.51278468151	0.0852832397758	-4.42750144173
305	4.4936071852	2.13012918888	-2.36347799631
214	4.42714905857	0.0	-4.42714905857
228	4.34768498758	0.939829224447	-3.40785576314
87	4.33411254086	1.42842655949	-2.90568598137
143	4.32489072633	0.0	-4.32489072633
224	4.31212500104	0.0	-4.31212500104
467	4.28196740034	3.49724106867	-0.784726331676
188	4.25893748749	0.607177887151	-3.65175960034
455	4.23111015637	0.0	-4.23111015637
486	4.18942329673	0.0	-4.18942329673
225	4.17056353795	1.9140677722	-2.25649576575
524	4.15115525317	0.0	-4.15115525317
470	4.12845657319	0.0580272906895	-4.0704292825
432	4.12345807095	0.0	-4.12345807095
138	4.1021230267	0.699726478194	-3.4023965485
187	4.09186360802	1.49886753719	-2.59299607083
4	4.07848871018	0.977015013012	-3.10147369717
433	4.06035272101	3.37343935759	-0.68691336342
201	4.04672523467	0.714845690274	-3.33187954439
408	4.02383730961	0.0	-4.02383730961
37	3.97640677083	0.0236464525148	-3.95276031831
111	3.9727815472	2.51328744619	-1.45949410101
369	3.94614187055	0.788136476181	-3.15800539437
520	3.86688470067	1.05030982561	-2.81657487506
516	3.84132600232	3.84132600232	0.0
482	3.81741860461	0.0	-3.81741860461
500	3.76871982281	0.700632007296	-3.06808781551
124	3.76064007872	1.07366420766	-2.68697587106
493	3.75834638863	0.350269574636	-3.408076814
501	3.75751297414	0.47153573241	-3.28597724173
114	3.71734359981	0.0	-3.71734359981
127	3.66759902206	0.151415790356	-3.5161832317
445	3.65568027432	0.829369932114	-2.8263103422
60	3.6514554345	0.0	-3.6514554345
411	3.62738764995	2.56756296814	-1.05982468181
34	3.62331789533	2.87027438644	-0.753043508897
407	3.61781343709	0.17106596799	-3.4467474691
101	3.55471454143	0.0	-3.55471454143
71	3.53491322914	0.0	-3.53491322914
12	3.51561901559	0.0866610357179	-3.42895797988
128	3.4673730122	1.70702683138	-1.76034618082
312	3.42548813066	0.0	-3.42548813066
211	3.40874636071	0.0	-3.40874636071
427	3.38685317396	2.89750214763	-0.48935102633
508	3.37847403694	0.0	-3.37847403694
13	3.34197956499	0.0	-3.34197956499
43	3.325713871	3.1899846144	-0.135729256597
102	3.31767951873	0.659508232736	-2.658171286
119	3.27217809225	1.43891146267	-1.83326662958
54	3.25264893582	0.295650595088	-2.95699834073
555	3.24817834222	0.790931082357	-2.45724725986
270	3.23623425937	1.23109638631	-2.00513787306
207	3.19096169816	0.0	-3.19096169816
115	3.15753371651	1.93619009322	-1.22134362329
543	3.13922393131	0.181032435852	-2.95819149546
545	3.11990018458	0.0	-3.11990018458
261	3.11044617839	1.42916065762	-1.68128552078
444	3.09627017332	0.0	-3.09627017332
7	3.07369340553	0.0	-3.07369340553
183	3.07042973017	2.03512774584	-1.03530198433
287	3.03808924595	0.0	-3.03808924595
5	3.02289616222	0.0863586493658	-2.93653751286
510	2.96131586676	0.292735059722	-2.66858080703
199	2.95732350617	0.137709704342	-2.81961380183
485	2.94344612826	0.0	-2.94344612826
221	2.94299250664	0.0	-2.94299250664
149	2.93802470748	0.0	-2.93802470748
26	2.9348760965	0.0	-2.9348760965
298	2.89017143812	0.870566153121	-2.019605285
167	2.87245670935	0.0	-2.87245670935
52	2.77011915582	0.0	-2.77011915582
302	2.76233225574	0.623257046448	-2.13907520929
341	2.7566604976	2.46790132692	-0.288759170684
360	2.74442882361	2.65035096971	-0.0940778538946
123	2.74062403177	0.0	-2.74062403177
48	2.6890798917	0.0	-2.6890798917
238	2.66370334024	2.36524747191	-0.298455868325
368	2.64062323256	2.34181601781	-0.298807214747
434	2.64015068087	0.0	-2.64015068087
64	2.6350094219	0.409191115506	-2.22581830639
523	2.63337398228	0.61403767527	-2.01933630701
550	2.62597470173	0.830384469577	-1.79559023216
405	2.61361431833	0.0	-2.61361431833
273	2.58972112079	0.0	-2.58972112079
142	2.57455663832	0.80288528477	-1.77167135355
503	2.56846575349	1.50125350667	-1.06721224682
513	2.5658927622	0.774599444517	-1.79129331769
410	2.54333618893	1.10721620261	-1.43611998632
558	2.52833924642	0.844602600611	-1.68373664581
475	2.49435950866	0.609284107626	-1.88507540104
340	2.47407986185	1.44288691366	-1.03119294819
112	2.46604765035	0.305732732871	-2.16031491748
245	2.45814026475	2.19385735617	-0.264282908579
137	2.45721728064	0.790685890015	-1.66653139062
226	2.44728897529	0.053117915943	-2.39417105935
522	2.41283193592	0.0	-2.41283193592
378	2.40363422384	1.12811439719	-1.27551982665
246	2.38106241352	0.154310473075	-2.22675194044
528	2.34898552071	0.0	-2.34898552071
73	2.30053272883	0.120030174136	-2.18050255469
322	2.29964163825	1.65809329323	-0.64154834502
542	2.2996300393	0.0	-2.2996300393
198	2.27902272025	0.0887573796782	-2.19026534057
525	2.27759869638	1.40585393238	-0.871744763999
293	2.26065646489	0.98594170694	-1.27471475795
281	2.25227364129	0.745302478166	-1.50697116313
19	2.24660536327	0.553733739673	-1.6928716236
14	2.23908712397	0.243258094295	-1.99582902967
200	2.2197303868	0.207940584392	-2.01178980241
436	2.21602427738	0.0	-2.21602427738
269	2.21372812874	1.46567311238	-0.748055016359
162	2.16088311724	0.34780014854	-1.8130829687
383	2.13476101477	1.32497801118	-0.809783003583
428	2.13186589473	1.55069788761	-0.581168007119
82	2.12301866265	0.276985401504	-1.84603326115
249	2.11766287419	2.02722199536	-0.090440878834
304	2.11310869822	0.859052579422	-1.25405611879
279	2.10888731774	0.0439701474258	-2.06491717032
233	2.09575716273	2.07331625063	-0.022440912104
75	2.0661685057	0.136609098004	-1.9295594077
194	2.05684992606	0.0	-2.05684992606
384	2.03534620094	1.35008785047	-0.685258350469
6	2.03363186068	0.0	-2.03363186068
219	2.03086343729	0.268099743368	-1.76276369393
125	2.01952707921	0.0950919100097	-1.9244351692
191	2.01244946728	0.0	-2.01244946728
139	2.01202600007	0.165321182961	-1.8467048171
290	2.01179962043	0.0	-2.01179962043
268	2.00775679195	0.0	-2.00775679195
292	2.00539151108	0.769552311093	-1.23583919999
280	2.00043197316	1.61094612793	-0.389485845231
57	1.99767223834	0.0	-1.99767223834
535	1.98118139672	0.0	-1.98118139672
483	1.97158902102	0.104301586792	-1.86728743423
388	1.95248168413	0.537105056149	-1.41537662798
27	1.94428628551	0.0261613492192	-1.91812493629
168	1.94362368717	0.0	-1.94362368717
402	1.92945566904	0.152073454817	-1.77738221422
403	1.90720275274	0.0886464845442	-1.8185562682
165	1.90136608335	0.350704467559	-1.55066161579
488	1.90115298688	0.0750753146362	-1.82607767224
88	1.88405715514	0.0	-1.88405715514
492	1.85390904392	1.66204729318	-0.191861750737
24	1.8483549136	0.0	-1.8483549136
74	1.82553348019	1.73803912855	-0.0874943516448
92	1.82345837575	0.354709516817	-1.46874885893
51	1.81671856293	0.0	-1.81671856293
553	1.8134058299	0.0	-1.8134058299
511	1.80401127836	0.0	-1.80401127836
414	1.7998849446	0.0895455348308	-1.71033940977
21	1.79633447422	1.48211389494	-0.314220579279
195	1.78032060716	1.21060721199	-0.569713395166
382	1.77886282612	0.0	-1.77886282612
393	1.77523844646	0.312155262163	-1.4630831843
536	1.75436741105	1.09874707919	-0.655620331852
345	1.74985241399	0.0	-1.74985241399
565	1.74382334156	1.03929900333	-0.704524338229
282	1.7351092968	0.369219785908	-1.36588951089
554	1.68754265512	0.0	-1.68754265512
396	1.68220941572	0.29218693994	-1.39002247578
313	1.66850880601	0.425243544456	-1.24326526156
46	1.6230799954	0.342960158108	-1.28011983729
389	1.61737095916	1.14999695722	-0.467374001944
334	1.61718502047	0.0	-1.61718502047
417	1.61000139489	1.26739991953	-0.342601475361
489	1.60958398322	0.0	-1.60958398322
429	1.59895954227	0.822484724076	-0.776474818199
151	1.56781240582	0.0	-1.56781240582
421	1.56666022282	0.0	-1.56666022282
425	1.55878580347	0.509342853586	-1.04944294988
307	1.55656746327	0.0515956745532	-1.50497178872
353	1.55411240132	0.0	-1.55411240132
297	1.55227689907	1.28203988802	-0.270237011052
448	1.55091420888	1.10806320902	-0.442850999857
308	1.54247260047	0.216498941644	-1.32597365883
538	1.53624866555	0.0	-1.53624866555
418	1.53583977158	0.487211827578	-1.048627944
72	1.5303831887	1.34870520892	-0.181677979781
230	1.52217384184	0.0	-1.52217384184
392	1.5041131661	0.0	-1.5041131661
31	1.4842329685	0.112748653514	-1.37148431498
364	1.48342753626	1.48342753626	0.0
449	1.4795845922	1.43514138231	-0.0444432098962
189	1.46829510403	1.15956000389	-0.308735100145
248	1.46641640881	0.0	-1.46641640881
61	1.46002496194	0.317886587389	-1.14213837455
560	1.44884888365	0.517813418674	-0.931035464971
259	1.44682224826	0.945301414516	-0.501520833739
311	1.42131087234	1.2983525933	-0.12295827905
98	1.41714130792	1.01151074029	-0.405630567624
239	1.41117244488	0.0	-1.41117244488
498	1.39312813349	0.798894813355	-0.59423332014
203	1.36093637383	1.0408232731	-0.320113100729
358	1.3454964633	0.0	-1.3454964633
18	1.34356326264	0.680828356225	-0.662734906419
331	1.33615970173	0.0	-1.33615970173
548	1.3269331445	0.885211118521	-0.441722025974
409	1.32283091441	0.0357972619959	-1.28703365241
398	1.31236842655	0.0	-1.31236842655
349	1.27956916187	0.0	-1.27956916187
452	1.27929815084	0.0028739760685	-1.27642417477
401	1.27596250566	0.0	-1.27596250566
463	1.26700609828	0.0	-1.26700609828
561	1.26355837671	0.293677633719	-0.969880742994
406	1.22931771085	0.0	-1.22931771085
241	1.21939318287	0.0	-1.21939318287
130	1.21576782713	0.734888388489	-0.480879438643
65	1.21499651132	0.0577897564113	-1.15720675491
83	1.20621093857	0.0	-1.20621093857
164	1.20266738242	0.798307809797	-0.404359572626
16	1.20137304238	0.330522607004	-0.870850435375
181	1.19570634116	1.19570634116	0.0
395	1.19248043837	0.0	-1.19248043837
109	1.1876671054	0.289620755655	-0.898046349743
134	1.18416813759	0.945672048811	-0.238496088774
399	1.18148280965	0.0	-1.18148280965
336	1.17980701949	0.54704823525	-0.63275878424
133	1.15674166301	0.247675143391	-0.909066519615
346	1.15278238144	0.0	-1.15278238144
15	1.15143812098	0.0297459437621	-1.12169217722
502	1.14553643146	0.0710508881082	-1.07448554335
38	1.13483357448	0.00985127742953	-1.12498229705
529	1.13417060771	0.00620564893213	-1.12796495878
131	1.11929402528	0.366879464335	-0.752414560943
439	1.1175178605	0.0	-1.1175178605
397	1.10568648185	0.0896551400572	-1.0160313418
484	1.09875039279	0.342231535167	-0.756518857625
41	1.09866541731	0.801243200579	-0.297422216728
67	1.0955656392	0.0	-1.0955656392
495	1.09528700798	0.117853519951	-0.977433488033
532	1.09269807715	0.951765348518	-0.140932728632
32	1.0893922538	0.0174097009098	-1.07198255289
391	1.0858998345	0.0	-1.0858998345
47	1.0796484952	0.0	-1.0796484952
190	1.07423499534	0.0	-1.07423499534
93	1.06261833022	0.707810048727	-0.354808281489
438	1.05443770237	0.0441191724744	-1.01031852989
514	1.05209302971	0.0	-1.05209302971
465	1.05081622749	0.0	-1.05081622749
1	1.05048727684	0.0	-1.05048727684
284	1.04991454821	0.0	-1.04991454821
359	1.04221024744	0.652277590205	-0.389932657235
25	1.0244143724	0.422838857016	-0.601575515385
366	1.02112418886	0.0	-1.02112418886
135	1.01348412759	0.218086982781	-0.795397144812
431	1.00998850987	0.823013367221	-0.186975142648
204	1.0092170108	0.0	-1.0092170108
544	1.00597055162	0.348708675998	-0.657261875619
118	1.00305283734	0.0	-1.00305283734
49	1.00264355415	1.00264355415	0.0
458	1.0011323189	0.0	-1.0011323189
376	0.997596378167	0.0	-0.997596378167
379	0.995188188744	0.0	-0.995188188744
342	0.985328473897	0.754845390981	-0.230483082916
42	0.978882252049	0.0	-0.978882252049
147	0.978433199863	0.0	-0.978433199863
333	0.97501928543	0.0	-0.97501928543
348	0.974119995813	0.15588712531	-0.818232870503
413	0.966526011818	0.347181195654	-0.619344816164
537	0.960255199743	0.0	-0.960255199743
519	0.957886556046	0.0	-0.957886556046
356	0.94966191505	0.94966191505	0.0
549	0.949572796638	0.289885320219	-0.659687476419
338	0.934769254811	0.0	-0.934769254811
372	0.934669721464	0.0584740160717	-0.876195705392
462	0.931488934711	0.854843157234	-0.0766457774773
17	0.911753012536	0.246414982929	-0.665338029607
262	0.907926219897	0.0	-0.907926219897
466	0.896065419597	0.0	-0.896065419597
120	0.885976599683	0.19016688667	-0.695809713014
521	0.879694495848	0.0967123492815	-0.782982146566
8	0.869475637797	0.0171626810373	-0.852312956759
424	0.860112988294	0.353014208632	-0.507098779661
442	0.85816336383	0.0	-0.85816336383
461	0.837091717721	0.0891355552746	-0.747956162446
81	0.832535130532	0.649291956697	-0.183243173835
477	0.832063843793	0.581705162083	-0.250358681709
66	0.831625440729	0.818768742742	-0.0128566979877
473	0.825729790275	0.197882846123	-0.627846944152
332	0.816239852585	0.0	-0.816239852585
144	0.813869626381	0.0	-0.813869626381
496	0.80930162116	0.0	-0.80930162116
328	0.808637445076	0.808637445076	0.0
58	0.807843002151	0.0	-0.807843002151
28	0.804024883085	0.0	-0.804024883085
36	0.794204302355	0.77458113032	-0.0196231720349
527	0.78997134873	0.0	-0.78997134873
39	0.775614821669	0.0	-0.775614821669
530	0.774850224035	0.0	-0.774850224035
94	0.769869451422	0.38594310408	-0.383926347341
78	0.765714886011	0.639433904691	-0.12628098132
217	0.765074996485	0.485091322342	-0.279983674143
450	0.757047946787	0.414351298596	-0.342696648191
367	0.748901959954	0.179522075381	-0.569379884573
30	0.744536049596	0.0	-0.744536049596
243	0.742914189758	0.0314523731177	-0.71146181664
56	0.739733842314	0.508689678185	-0.231044164129
192	0.730251081917	0.09503208774	-0.635218994177
557	0.722787924026	0.425964955329	-0.296822968697
76	0.720117048815	0.720117048815	0.0
260	0.707762241566	0.0	-0.707762241566
400	0.6996296983	0.0	-0.6996296983
443	0.69493442421	0.0	-0.69493442421
420	0.689981114764	0.0156945182094	-0.674286596555
45	0.688083631613	0.183685537593	-0.50439809402
324	0.686689078643	0.0664131273175	-0.620275951326
469	0.680127757565	0.0	-0.680127757565
256	0.67773136417	0.0	-0.67773136417
85	0.673696402336	0.0699288343466	-0.60376756799
351	0.671694983018	0.239651621336	-0.432043361682
453	0.6676453126	0.319523015563	-0.348122297037
121	0.66642808009	0.0540662395633	-0.612361840527
161	0.663280808685	0.653460287353	-0.00982052133281
222	0.663148990556	0.132789672228	-0.530359318328
152	0.655027089183	0.655027089183	0.0
55	0.653697962539	0.0127163545468	-0.640981607992
275	0.652106883711	0.0	-0.652106883711
107	0.645120394395	0.0	-0.645120394395
250	0.644843310237	0.644843310237	0.0
446	0.639338406956	0.0	-0.639338406956
551	0.638402891075	0.146618815929	-0.491784075146
263	0.637637390032	0.0	-0.637637390032
309	0.636575476024	0.0066843143568	-0.629891161667
267	0.620209450235	0.0	-0.620209450235
457	0.618749801401	0.270298508866	-0.348451292535
541	0.618001651063	0.241830166959	-0.376171484104
20	0.613771050142	0.544214190198	-0.0695568599442
478	0.613177401407	0.29966669883	-0.313510702578
97	0.611788473601	0.259047035503	-0.352741438097
196	0.606583930294	0.220559995153	-0.386023935141
50	0.581522615679	0.00686222500304	-0.574660390676
296	0.578794194341	0.560356461065	-0.0184377332765
459	0.577964796338	0.0400069003529	-0.537957895985
70	0.575467000787	0.111602736729	-0.463864264058
422	0.570522525902	0.0	-0.570522525902
108	0.570342342549	0.56216289471	-0.00817944783925
40	0.560783576209	0.0	-0.560783576209
437	0.559643461335	0.0	-0.559643461335
480	0.546932489813	0.0	-0.546932489813
163	0.540997984544	0.382314374851	-0.158683609694
105	0.536767444543	0.0	-0.536767444543
563	0.523387436896	0.398488587458	-0.124898849438
329	0.522925967162	0.0	-0.522925967162
300	0.518918926786	0.322485030945	-0.19643389584
464	0.515377393153	0.33372108548	-0.181656307673
479	0.512177993475	0.0	-0.512177993475
327	0.502843947291	0.0	-0.502843947291
132	0.469678242458	0.0	-0.469678242458
363	0.463483483081	0.0	-0.463483483081
129	0.459494957832	0.0228929509642	-0.436602006868
215	0.449020420086	0.403458960682	-0.0455614594041
77	0.44635649064	0.0437823178307	-0.402574172809
564	0.442275901909	0.0201338284531	-0.422142073456
35	0.439200604341	0.0	-0.439200604341
531	0.434682463056	0.0	-0.434682463056
44	0.428882432735	0.0613390130814	-0.367543419653
22	0.426622511626	0.0	-0.426622511626
440	0.425214976029	0.185801378223	-0.239413597807
9	0.417423085754	0.0	-0.417423085754
343	0.408668824687	0.252393522794	-0.156275301893
426	0.403204294934	0.145917663922	-0.257286631012
505	0.387245849146	0.0119639654081	-0.375281883738
487	0.385538503552	0.250224704633	-0.135313798919
481	0.382732931784	0.00580180830206	-0.376931123482
533	0.374833710815	0.0	-0.374833710815
380	0.371387265785	0.0	-0.371387265785
84	0.367425941081	0.0605303728811	-0.3068955682
271	0.365518779178	0.0	-0.365518779178
347	0.365170933708	0.0	-0.365170933708
264	0.363285769647	0.0	-0.363285769647
117	0.339628233249	0.0	-0.339628233249
160	0.33467765002	0.294533977532	-0.0401436724886
291	0.330412037081	0.330412037081	0.0
472	0.311804876831	0.131099753916	-0.180705122915
63	0.309534283839	0.243330358348	-0.0662039254911
362	0.305074931512	0.0667895761669	-0.238285355345
357	0.304246557522	0.175479569177	-0.128766988344
116	0.303397545188	0.0	-0.303397545188
295	0.29975888478	0.29975888478	0.0
441	0.290662904006	0.0	-0.290662904006
110	0.289859685396	0.0	-0.289859685396
320	0.289193586592	0.0	-0.289193586592
33	0.288345680867	0.0	-0.288345680867
454	0.268394354721	0.268394354721	0.0
547	0.260528726197	0.0	-0.260528726197
435	0.254306169728	0.254306169728	0.0
310	0.25250392445	0.0	-0.25250392445
242	0.251325935565	0.251325935565	0.0
122	0.249531198368	0.0	-0.249531198368
166	0.24728476795	0.20428299154	-0.0430017764095
371	0.246402497206	0.246402497206	0.0
539	0.227608695781	0.109142543011	-0.11846615277
335	0.220358383613	0.0919895514366	-0.128368832177
385	0.219538192607	0.0	-0.219538192607
266	0.214338447786	0.059860474604	-0.154477973182
447	0.208677742265	0.0767842468913	-0.131893495373
258	0.206464483909	0.0	-0.206464483909
350	0.195163608677	0.0	-0.195163608677
423	0.192789291972	0.0	-0.192789291972
193	0.178042010562	0.0	-0.178042010562
69	0.170570293851	0.0690340951341	-0.101536198717
416	0.162022152307	0.0	-0.162022152307
323	0.142313493712	0.0	-0.142313493712
534	0.139515695524	0.0939395620935	-0.0455761334302
96	0.138994148981	0.0	-0.138994148981
394	0.130376902524	0.0	-0.130376902524
552	0.127818298082	0.0	-0.127818298082
559	0.116885874763	0.116885874763	0.0
430	0.113693397363	0.016966356515	-0.0967270408481
374	0.113142733701	0.113142733701	0.0
375	0.0924480540576	0.0	-0.0924480540576
330	0.0886467239547	0.0	-0.0886467239547
419	0.0727568425809	0.0	-0.0727568425809
344	0.0646277818329	0.0	-0.0646277818329
29	0.0623818383397	0.0	-0.0623818383397
95	0.0616261437323	0.0616261437323	0.0
377	0.0538469820294	0.0538469820294	0.0
23	0.0537205452988	0.0433341178782	-0.0103864274206
491	0.0474409975325	0.0	-0.0474409975325
140	0.0446785668997	0.0446785668997	0.0
325	0.0223628620664	0.0	-0.0223628620664
365	0.0194538430439	0.0194538430439	0.0
174	0.0144455852621	0.0	-0.0144455852621
316	0.00722682247015	0.00722682247015	0.0
317	6.08651035725e-15	0.0	-6.08651035725e-15
387	6.08651035725e-15	6.08651035725e-15	0.0
79	3.04325517862e-15	0.0	-3.04325517862e-15
247	0.0	0.0	0.0
319	0.0	0.0	0.0
208	0.0	0.0	0.0
352	0.0	0.0	0.0
80	0.0	0.0	0.0
355	0.0	0.0	0.0
451	0.0	0.0	0.0
354	0.0	0.0	0.0
59	0.0	0.0	0.0
566	NaN	NaN	NaN
