# Supplementary material for: Complete mapping of viral escape from neutralizing antibodies
Source: PLoS Pathog. 2017 Mar 13;13(3):e1006271. doi: 10.1371/journal.ppat.1006271 (PMC5363992; doi:10.1371/journal.ppat.1006271)
Supplement: S2 File — This ZIP archive contains the computer code to perform the data analysis described in this manuscript. The analysis is performed by the iPython notebook found in the ZIP archive. (ZIP) [file ppat.1006271.s008.zip › S2_File/differential_selections/L2_H17L19_c1_vs_L2_mock_mutdiffsel.txt]

site	wt	mut	diffsel
136	K	P	3.80701265937
136	K	T	3.55886473488
153	S	G	3.51872759477
158	S	P	3.48504762635
136	K	V	3.47316247613
157	K	S	3.44685723142
157	K	G	3.41559717645
148	V	T	3.40094963761
148	V	S	3.39101066814
153	S	R	3.39007453149
158	S	H	3.34848156089
158	S	A	3.34009984159
136	K	Y	3.33971290686
104	N	H	3.2695692269
157	K	L	3.25775534246
153	S	I	3.22173305997
493	E	A	3.14183178128
157	K	E	3.0953497076
157	K	H	3.07191727136
154	H	D	3.06636460009
156	G	A	3.03867697715
153	S	V	3.03815093622
136	K	A	3.00790943952
157	K	V	2.98702866032
153	S	T	2.94992898066
157	K	T	2.9148963737
154	H	L	2.87152154143
136	K	L	2.81020181417
153	S	L	2.78398466834
159	S	D	2.77121314005
153	S	K	2.71324344894
415	N	V	2.69569840557
156	G	Q	2.69408547599
415	N	A	2.67968724697
157	K	F	2.62634014678
153	S	Q	2.60939865392
153	S	A	2.59489871846
2	K	I	2.59393995803
148	V	I	2.57799309508
156	G	D	2.56589508442
157	K	Q	2.55297933858
156	G	N	2.52330858131
24	Y	T	2.52266016669
158	S	Q	2.50451158825
156	G	S	2.45428951778
153	S	N	2.45124560406
153	S	C	2.43817179206
381	Q	R	2.42416832255
468	Q	I	2.39439084756
136	K	F	2.35861948726
153	S	H	2.35012638984
115	Y	F	2.34366727623
321	K	I	2.33747971214
136	K	E	2.33723817306
277	F	V	2.33676964936
136	K	G	2.3177034049
136	K	S	2.30776868731
223	N	L	2.30510640364
158	S	T	2.29683890607
251	E	Q	2.28551893433
94	S	A	2.2768047091
158	S	L	2.25676578726
318	E	S	2.24325591358
495	V	I	2.23897459619
158	S	N	2.18606009473
157	K	I	2.18351857179
153	S	Y	2.14586950547
154	H	T	2.14098479622
390	G	K	2.13191464293
415	N	G	2.05343047716
158	S	V	1.97709809051
150	V	Y	1.95131976938
137	E	D	1.94184042122
180	S	V	1.93917194563
157	K	N	1.91214797464
68	Q	L	1.86150608259
392	T	R	1.8497224487
485	H	E	1.8495871215
157	K	D	1.81823179385
162	R	S	1.80496258585
157	K	R	1.79322916442
153	S	P	1.78253406683
155	R	D	1.75107919557
150	V	F	1.74894491042
154	H	E	1.71510240017
153	S	W	1.70802152173
276	G	Q	1.64241039328
162	R	N	1.63215815163
154	H	Q	1.62472884758
136	K	D	1.58173601444
155	R	G	1.57408661727
104	N	D	1.56506030239
259	E	V	1.54806339905
136	K	Q	1.49520434597
158	S	R	1.42369963611
158	S	I	1.41600446821
154	H	F	1.39153248421
159	S	T	1.38214927843
155	R	L	1.35079029751
205	Q	L	1.34299967989
136	K	W	1.3396869692
288	M	I	1.33060536916
412	E	L	1.31892916766
562	R	L	1.31085312984
165	L	V	1.30460873463
277	F	A	1.30405898452
2	K	M	1.30363138981
556	N	D	1.29233278965
211	G	S	1.27341670683
106	A	T	1.26837360441
156	G	T	1.25634054784
171	G	H	1.24525270289
78	L	V	1.24293283685
156	G	M	1.23955288671
157	K	M	1.23136343174
514	E	T	1.22571101714
185	K	R	1.22479645084
136	K	H	1.21799288588
106	A	S	1.20769460426
135	P	N	1.20295887963
403	N	H	1.19571905966
314	V	N	1.19371915972
146	N	D	1.1685841519
153	S	M	1.15871220521
154	H	V	1.15524126561
482	E	A	1.15458348325
195	V	I	1.14011453578
460	N	T	1.1384740891
155	R	S	1.13828289692
303	N	T	1.13545196417
156	G	K	1.12204223054
136	K	I	1.10449745915
289	H	Y	1.10378799862
4	K	Q	1.05601650924
202	D	S	1.0554426752
526	V	T	1.04919403556
511	L	G	1.03683550687
141	P	M	1.02901762115
292	N	S	1.02468464628
509	S	I	1.02259468949
318	E	A	1.02186798609
428	D	L	1.02172423539
499	T	V	1.0162347967
150	V	W	1.01621916251
497	N	S	1.01164526673
62	K	F	1.00627410223
427	V	K	0.997334286238
297	T	L	0.995625365807
304	S	G	0.994880149787
158	S	M	0.983147517592
111	D	Y	0.982393263494
408	A	T	0.972208298803
126	S	T	0.970440255772
390	G	R	0.968554256992
287	S	L	0.966122573609
155	R	M	0.957604667126
89	P	M	0.943419856901
178	T	S	0.938324727193
358	T	E	0.937194811022
211	G	R	0.936168407426
99	T	A	0.92733477381
517	D	H	0.920961693361
188	E	P	0.915633470323
155	R	A	0.913827243356
171	G	Y	0.912881379942
179	N	K	0.903146516591
440	E	K	0.899262393666
65	A	S	0.899158544869
172	D	S	0.898863213076
144	T	A	0.892039031506
4	K	N	0.890536066861
136	K	N	0.882926469274
232	A	S	0.88125001487
395	V	M	0.876177351109
121	Q	S	0.873762645579
427	V	S	0.8674606127
277	F	P	0.864079070385
353	I	L	0.86317026607
410	G	S	0.86056763331
220	S	H	0.858660103425
150	V	K	0.855011477699
103	E	V	0.848891006392
517	D	G	0.847422292679
470	K	Q	0.847380977485
171	G	F	0.837653431964
287	S	N	0.83509340722
173	S	A	0.834181736205
268	W	N	0.83323611572
174	Y	H	0.832516514568
265	I	V	0.831457675857
390	G	T	0.828760703479
490	E	A	0.818055067338
275	R	K	0.817006058497
137	E	N	0.81496938717
555	S	F	0.814043594784
405	Q	N	0.807159290791
550	S	G	0.806143674338
154	H	M	0.805426596198
83	E	Y	0.799496884933
315	T	G	0.799306402749
507	E	H	0.79298540881
108	Y	H	0.789832714182
60	K	A	0.784167501265
128	L	I	0.783478117504
404	T	E	0.781077288727
238	D	T	0.770245819343
141	P	A	0.769120122877
347	G	S	0.766097250226
80	G	A	0.760230130765
205	Q	A	0.760120717299
178	T	I	0.75977493412
209	S	I	0.75789635297
123	S	T	0.7571420615
137	E	S	0.75441272224
412	E	Y	0.751315540071
253	G	T	0.750178216855
111	D	N	0.748894711992
548	A	S	0.747990466289
130	R	G	0.745638212785
419	R	K	0.742210570924
290	E	D	0.740476494122
120	E	D	0.739598573141
299	Q	V	0.737562837504
383	S	G	0.736851881244
180	S	R	0.734976878182
206	S	A	0.733778329025
386	N	R	0.732684990314
248	T	I	0.729961887153
26	A	T	0.727222282329
153	S	F	0.72603986972
156	G	E	0.724761833186
2	K	S	0.724153305923
303	N	R	0.724050313478
297	T	S	0.722738463252
272	A	S	0.720390319039
337	I	L	0.719338744903
389	N	S	0.717382481844
111	D	S	0.715082424514
311	I	T	0.713467481052
482	E	D	0.713264483298
11	A	V	0.712910914873
299	Q	L	0.711855134441
187	K	A	0.711464683215
209	S	F	0.707780988102
172	D	Y	0.706920642029
47	V	I	0.705028966236
65	A	Q	0.704122466796
509	S	V	0.703722853575
201	S	K	0.70317155241
421	E	K	0.701736297414
476	I	W	0.700475268996
473	A	V	0.69997430396
504	K	V	0.699069642382
101	N	R	0.69846302397
25	H	Q	0.695789172702
420	M	L	0.690757999198
95	Y	H	0.68919881863
347	G	N	0.685627068788
414	N	A	0.682182656666
493	E	G	0.675490903975
103	E	K	0.673422176912
390	G	H	0.672963460101
517	D	S	0.672835920712
268	W	A	0.672186030262
37	L	G	0.671784956851
287	S	P	0.664988511035
465	V	A	0.664981044291
554	C	L	0.664376100163
150	V	I	0.663135389055
201	S	M	0.662841706711
562	R	T	0.661619123387
127	S	D	0.660868607481
62	K	Q	0.657937974549
305	N	L	0.655211896551
106	A	P	0.653063072034
83	E	N	0.652545116092
359	G	R	0.649143063139
415	N	D	0.648279047478
326	T	R	0.644885557896
234	P	A	0.643993155334
76	G	E	0.643308142751
138	S	R	0.639626175535
19	T	E	0.637664476004
64	I	V	0.635417348087
231	A	C	0.630902007832
412	E	H	0.629041460365
56	G	S	0.627446978209
276	G	A	0.626040574886
111	D	A	0.625937522301
188	E	I	0.62527334565
519	V	A	0.62498273484
431	F	L	0.62464280312
124	S	G	0.622973607297
32	T	A	0.619950773043
415	N	P	0.615598378813
155	R	I	0.614664715645
439	A	I	0.614399257465
99	T	W	0.610869720564
523	S	T	0.610224729433
21	C	Y	0.609992356224
517	D	T	0.607772117932
443	V	A	0.604555035048
139	S	R	0.602670924585
318	E	V	0.602601946587
186	G	R	0.60232136358
62	K	N	0.602139128367
305	N	S	0.601584240857
158	S	G	0.599524260965
542	L	P	0.597177859553
386	N	Y	0.595180752263
4	K	R	0.593593326723
220	S	F	0.593369272607
68	Q	I	0.592906740699
367	Y	C	0.591534957157
386	N	C	0.590084127676
529	I	V	0.590013092717
186	G	H	0.588448098572
177	L	S	0.586847533745
144	T	I	0.585500580842
514	E	S	0.582699345934
248	T	L	0.581775405044
61	L	I	0.581516514521
560	Q	T	0.580617339754
304	S	N	0.580604619903
12	F	I	0.578234237057
123	S	G	0.576646775495
361	I	V	0.572982325353
145	F	N	0.57182663267
89	P	I	0.568492909304
141	P	S	0.567069965024
482	E	G	0.566251634919
314	V	L	0.565254847074
396	N	S	0.564661434725
292	N	I	0.560416973494
201	S	T	0.559165289901
4	K	D	0.559070112512
124	S	Q	0.55881314264
274	S	R	0.557539408067
178	T	H	0.556962411568
429	D	M	0.556625870226
369	H	N	0.556053004066
497	N	Q	0.554889405684
561	C	I	0.554663564878
533	Y	H	0.549360269727
390	G	A	0.547273714819
276	G	D	0.546926630729
425	K	R	0.546779016189
135	P	S	0.544640604736
185	K	E	0.544095154958
138	S	T	0.540466372034
335	R	I	0.538950779258
269	Y	M	0.538041834403
294	K	S	0.535758197748
549	I	A	0.53437454857
386	N	L	0.534010236458
141	P	V	0.531148791396
84	C	R	0.530574941853
462	Y	H	0.530125913203
229	E	T	0.529497351603
133	I	L	0.529022864491
273	L	I	0.528990901734
98	E	V	0.528646221744
383	S	A	0.528100635757
456	L	Y	0.527135073658
179	N	L	0.524681685943
64	I	K	0.523264632865
551	F	V	0.522496414833
244	N	S	0.521666462107
131	F	V	0.520029053154
39	K	E	0.516865324039
447	N	I	0.515942440776
52	D	G	0.515622535952
404	T	I	0.51423507934
14	A	S	0.511079753459
34	D	G	0.510936060998
155	R	Y	0.510663274028
171	G	D	0.50988339277
424	N	D	0.509824455552
424	N	F	0.508810781789
172	D	G	0.508609870435
484	Y	H	0.508573124659
206	S	T	0.50805878239
48	N	S	0.506445664068
287	S	K	0.504470592031
19	T	V	0.503432569819
369	H	C	0.503358186848
5	L	P	0.503097720596
258	F	L	0.503054582211
517	D	I	0.502611960162
2	K	N	0.501831318788
337	I	K	0.500937721867
218	A	F	0.500861842215
378	A	V	0.49877341179
464	K	E	0.498502413471
170	K	V	0.498443523236
184	N	R	0.497234885198
201	S	R	0.497027126007
2	K	V	0.496962824502
248	T	S	0.495067187405
553	M	S	0.49497566054
428	D	G	0.493779458985
520	K	I	0.492539682407
386	N	S	0.491550392687
138	S	A	0.490116040377
6	L	F	0.489585171012
299	Q	E	0.487241321092
408	A	S	0.484989061286
299	Q	R	0.483318887075
408	A	H	0.479535122569
372	E	G	0.47934615845
490	E	G	0.478527296061
346	F	L	0.478525224577
339	S	P	0.476779230746
409	V	L	0.476359881999
205	Q	V	0.476085412937
413	F	L	0.475620714152
2	K	Q	0.475024934995
211	G	L	0.474724650716
506	S	W	0.474280190896
283	T	Q	0.474165189021
518	G	S	0.473661067467
302	I	V	0.471929632841
111	D	E	0.471225747781
490	E	P	0.46954693875
127	S	L	0.469095315857
447	N	S	0.4690432941
144	T	G	0.467665591647
563	I	M	0.466767260398
279	S	T	0.466061104672
438	N	S	0.465622020251
125	V	T	0.465017262298
500	Y	C	0.464701847276
230	I	P	0.464345655559
59	C	F	0.46371697267
158	S	D	0.459776664859
226	F	Y	0.459372038484
504	K	E	0.458979861307
156	G	L	0.457975355888
523	S	E	0.457613391073
227	T	K	0.45595191585
562	R	S	0.455508493164
129	E	G	0.454273261832
427	V	I	0.453552779387
145	F	G	0.451587935382
345	L	V	0.448803804448
103	E	Y	0.446139034333
407	T	Q	0.445238665458
268	W	V	0.444442676466
474	K	H	0.443212689437
312	H	D	0.442508482741
407	T	A	0.441512959522
190	L	M	0.440182553882
501	D	T	0.439368858315
86	S	G	0.437402451226
490	E	K	0.436884538085
274	S	I	0.435900429988
103	E	I	0.435689014409
137	E	V	0.435068080379
220	S	I	0.433881949704
51	E	G	0.433430676736
456	L	N	0.433369459816
467	S	G	0.432813373257
508	E	Q	0.432794383873
126	S	R	0.432267074208
65	A	P	0.430791153905
271	F	S	0.429429304931
277	F	E	0.429338363529
222	Y	H	0.428652087042
186	G	D	0.427291296128
509	S	P	0.426562810518
100	P	L	0.425230054978
12	F	V	0.425027790818
182	V	I	0.424456092728
136	K	M	0.424348900021
390	G	V	0.423901609545
116	E	G	0.423611425641
517	D	Y	0.421943437555
456	L	F	0.420517274078
127	S	T	0.419923364084
196	H	R	0.419380158648
5	L	G	0.418904207573
511	L	M	0.418808264036
535	T	I	0.4184436134
497	N	A	0.418441189
339	S	K	0.417886288117
382	K	M	0.416388469879
458	V	M	0.415631912937
2	K	T	0.415629741115
36	I	T	0.413311352966
517	D	F	0.410294647361
98	E	G	0.410208642674
515	K	P	0.408899122501
126	S	K	0.408882602585
51	E	C	0.408307033513
209	S	A	0.408089758925
347	G	A	0.407647594228
91	R	L	0.407552947021
447	N	T	0.405561111255
9	L	V	0.405030231138
154	H	I	0.404996984151
337	I	R	0.404816129811
501	D	G	0.403762151579
474	K	Q	0.403593217774
426	K	S	0.40260457557
339	S	T	0.401965507268
126	S	G	0.4017922614
397	S	A	0.400223928917
160	F	C	0.400088054794
43	V	A	0.400048979317
100	P	H	0.398946846858
53	S	L	0.39881271397
422	N	S	0.398740804647
299	Q	S	0.398623417806
104	N	T	0.396520856825
5	L	V	0.395630978516
4	K	S	0.395626460554
65	A	T	0.394973031882
26	A	S	0.394260618923
111	D	Q	0.391379201199
270	A	S	0.388791110493
287	S	H	0.388696201957
400	E	S	0.388460743817
227	T	Q	0.388175565088
398	V	I	0.387896515653
288	M	W	0.387442477331
111	D	V	0.38739098899
445	L	V	0.38186768993
477	G	Y	0.381339489929
278	E	G	0.380685305686
468	Q	H	0.380524539847
187	K	C	0.379860502555
535	T	V	0.378448478156
305	N	H	0.376544856295
7	V	M	0.375605847449
527	Y	C	0.375334905333
508	E	L	0.375021909037
467	S	H	0.372658612667
221	N	Q	0.372562133549
255	T	L	0.372242389556
381	Q	K	0.372147385728
415	N	F	0.371429106228
40	N	W	0.371239146431
133	I	V	0.369184470515
421	E	G	0.368889146585
524	M	P	0.368759682843
437	Y	F	0.368373479006
135	P	D	0.368078601854
64	I	R	0.367443269495
251	E	N	0.367027436896
550	S	C	0.366794804626
450	T	A	0.366051178207
227	T	S	0.365276730898
16	D	Y	0.364113193674
305	N	A	0.3633681781
154	H	P	0.362988828607
361	I	L	0.361940916372
563	I	V	0.361718703085
8	L	V	0.361665573235
510	K	V	0.36158988688
75	T	I	0.361390300321
400	E	A	0.361051878568
520	K	Q	0.361006389281
528	Q	T	0.360960734048
541	V	P	0.360867607839
237	R	F	0.360550110622
251	E	R	0.360377888376
414	N	G	0.360236158019
405	Q	V	0.355850426768
104	N	I	0.355384611191
201	S	N	0.355075664587
266	A	L	0.354815414032
402	M	L	0.354782414493
209	S	H	0.354334551432
192	L	M	0.354176615674
303	N	V	0.353707162527
277	F	Q	0.352957317825
212	N	A	0.352518906144
9	L	F	0.35251260566
211	G	W	0.352328970017
523	S	I	0.351877246239
428	D	N	0.35106312164
199	S	K	0.350857041624
181	Y	F	0.349856866114
331	V	F	0.349627974915
88	L	P	0.349553719081
164	L	M	0.349156269546
255	T	S	0.348843341731
274	S	G	0.348741809915
209	S	M	0.348616255041
68	Q	Y	0.347692759812
131	F	S	0.347654279699
317	G	E	0.347558286627
236	V	L	0.347278929874
523	S	V	0.34706826353
13	V	A	0.346957662153
57	K	L	0.346668505805
538	S	A	0.345913954424
288	M	H	0.345671091142
223	N	V	0.344812497292
123	S	I	0.344506717148
112	L	P	0.342969669576
543	L	M	0.342516159263
294	K	I	0.342424599557
4	K	E	0.341458550665
183	N	D	0.339800351824
428	D	M	0.338537945825
420	M	S	0.338418525439
523	S	K	0.338062359895
442	L	I	0.337203896087
529	I	S	0.336274315818
96	I	T	0.336215509411
103	E	T	0.335391255746
299	Q	M	0.33501526077
251	E	G	0.333819897868
370	Q	N	0.332302746297
91	R	H	0.332299802197
543	L	V	0.331372430422
358	T	I	0.330661764236
497	N	D	0.330482893867
86	S	Y	0.329611283187
86	S	D	0.329209495891
171	G	A	0.328917361232
77	W	L	0.328223865591
219	S	P	0.327329997495
288	M	A	0.326901815745
556	N	K	0.326520271276
15	T	A	0.325952031359
272	A	E	0.325873100657
437	Y	C	0.325403255194
433	D	S	0.324560528624
4	K	I	0.324188261574
238	D	H	0.323865715336
145	F	V	0.323092472653
70	G	D	0.323059214
137	E	Q	0.322030787009
412	E	S	0.321917153033
173	S	N	0.320936870756
231	A	R	0.318681393323
556	N	G	0.318270576579
282	I	V	0.317907109675
476	I	V	0.316902079546
512	N	E	0.316503314676
546	L	F	0.31622191292
205	Q	G	0.315707173187
60	K	Q	0.315658546998
381	Q	A	0.312909334649
135	P	E	0.312546482777
140	W	F	0.312511860834
314	V	R	0.312286157017
34	D	N	0.312121952362
518	G	K	0.311980668058
155	R	E	0.31058011735
527	Y	D	0.310333680583
540	L	A	0.310256565936
321	K	G	0.309508809871
284	S	T	0.308379649476
4	K	P	0.308150129051
212	N	K	0.306994023493
427	V	L	0.306320714494
3	A	R	0.305792025092
103	E	Q	0.305337323947
457	N	S	0.305097338428
317	G	R	0.304710276071
64	I	L	0.304298517549
367	Y	H	0.303932548498
474	K	N	0.302188875536
291	C	S	0.302001707361
514	E	L	0.30161911411
22	I	V	0.301381657831
517	D	K	0.300192295337
285	N	H	0.299200841594
212	N	Y	0.299057101152
407	T	V	0.298400785983
7	V	Y	0.298057792353
165	L	N	0.296928992586
455	D	S	0.295795609584
268	W	F	0.295569196615
321	K	T	0.29385064083
222	Y	M	0.292694190769
10	Y	R	0.292582002585
339	S	R	0.292566834928
236	V	N	0.291855005044
6	L	P	0.29140232376
520	K	H	0.291311759042
441	L	C	0.290985407437
68	Q	A	0.289856372555
540	L	T	0.28971286961
99	T	S	0.289536353345
38	E	A	0.287088115244
211	G	P	0.286569589591
123	S	F	0.286522727146
512	N	V	0.286420191781
389	N	H	0.286379209452
177	L	C	0.286151094152
368	H	F	0.285853786033
107	C	R	0.283069152198
497	N	G	0.28238432729
173	S	F	0.282379721188
145	F	T	0.282132005537
393	N	D	0.280627948629
408	A	R	0.280515924952
100	P	A	0.280011442614
294	K	N	0.279594230294
25	H	R	0.279588592965
278	E	F	0.279091148503
474	K	V	0.279025687554
92	S	T	0.278845942854
99	T	E	0.278570897479
428	D	E	0.2781762682
89	P	E	0.278120222955
501	D	Y	0.277722106591
62	K	S	0.276934235934
288	M	P	0.276924274525
283	T	V	0.27565091352
535	T	C	0.274655714051
4	K	Y	0.27382867011
398	V	A	0.272877434645
402	M	T	0.271261239308
386	N	M	0.271137898649
88	L	F	0.270532113041
164	L	S	0.270173614497
220	S	Y	0.269913467977
373	Q	A	0.26923707968
253	G	F	0.267018794237
154	H	C	0.266823083623
377	Y	C	0.266480700948
551	F	E	0.265845222078
253	G	K	0.265070492206
254	D	S	0.264203322415
221	N	S	0.263747554233
182	V	Q	0.263486386868
542	L	V	0.263093047502
13	V	G	0.262981956716
277	F	G	0.262817058032
245	Y	F	0.262017784844
133	I	M	0.26104419071
514	E	A	0.260923759152
466	K	W	0.260634172586
255	T	G	0.260606112402
151	S	P	0.258613747264
565	I	T	0.25821596161
456	L	S	0.257764342048
155	R	K	0.256861400225
470	K	A	0.256778230384
103	E	P	0.256643051821
449	R	S	0.256632717317
32	T	S	0.255488868776
372	E	A	0.25536284604
358	T	S	0.255054329867
65	A	N	0.254922088329
88	L	E	0.254886780452
37	L	N	0.254693097467
445	L	F	0.254338240156
62	K	G	0.254324414002
552	W	S	0.25349115292
35	T	A	0.253434230796
474	K	I	0.252405559412
22	I	M	0.252023059751
290	E	H	0.2519142708
404	T	R	0.250374215022
251	E	T	0.24889174599
390	G	L	0.2485756785
18	D	G	0.248310138197
188	E	R	0.247945248453
32	T	I	0.24784248698
177	L	W	0.247302885819
177	L	I	0.247302885819
102	S	F	0.246248037672
365	Y	C	0.246040701341
194	G	D	0.245110166715
200	S	I	0.245077480335
150	V	T	0.244755866519
159	S	R	0.244301120336
529	I	T	0.243602680748
439	A	L	0.242378204722
288	M	Y	0.24201097072
390	G	E	0.242006413733
230	I	A	0.24168734451
412	E	R	0.240665561198
464	K	R	0.240353104316
148	V	R	0.240271124103
381	Q	E	0.240087307162
44	T	I	0.239275645841
383	S	R	0.238180300663
169	K	H	0.238120044905
157	K	Y	0.237493891083
33	V	I	0.237377469807
268	W	I	0.237260707943
289	H	L	0.236589583059
274	S	A	0.234577975079
244	N	D	0.233375138981
89	P	A	0.233027053948
404	T	N	0.232954891
476	I	S	0.232377288065
122	L	W	0.232345701675
179	N	T	0.231609399518
68	Q	D	0.230845857452
85	D	G	0.230808410975
210	N	T	0.230653775493
182	V	A	0.230523244542
524	M	R	0.228568311921
420	M	R	0.227833948512
287	S	D	0.22745981798
368	H	L	0.226552098756
138	S	E	0.226227814075
516	I	V	0.226095432776
287	S	R	0.22589828473
318	E	D	0.225769062268
499	T	A	0.225509393473
429	D	N	0.224199518897
429	D	W	0.223958104828
214	Y	F	0.223817799324
182	V	W	0.222570780071
344	G	A	0.221600767661
340	I	Q	0.221278107585
375	S	T	0.220978235225
75	T	V	0.22063602991
286	A	T	0.21999834688
112	L	F	0.219343611158
514	E	G	0.218280818637
438	N	D	0.218078981885
211	G	I	0.217712858288
116	E	K	0.216696008847
51	E	Q	0.216212485469
103	E	D	0.215453039285
221	N	E	0.215373856147
163	N	S	0.215014094993
510	K	I	0.214917356209
551	F	I	0.214896066985
95	Y	D	0.214202115663
507	E	Y	0.213917685873
90	A	H	0.213883176956
299	Q	Y	0.213058458995
201	S	Y	0.212479783493
421	E	R	0.212024006859
4	K	M	0.211790404759
506	S	P	0.211581242597
194	G	A	0.21132823809
154	H	W	0.210749792029
214	Y	I	0.210408843383
68	Q	R	0.210215274162
509	S	A	0.210064163244
111	D	F	0.209597957336
482	E	S	0.209236340818
554	C	S	0.209202147971
506	S	V	0.209118491162
513	R	F	0.208824187877
396	N	D	0.208581728872
158	S	K	0.208511197022
89	P	G	0.207475333909
369	H	I	0.205934807148
440	E	N	0.205553158484
165	L	S	0.204681358205
277	F	Y	0.204109558836
127	S	G	0.204043868158
201	S	G	0.203810442877
188	E	D	0.203463993223
124	S	H	0.203115355961
347	G	R	0.202238844964
278	E	L	0.202078466226
486	K	S	0.201570853636
24	Y	H	0.201025226799
399	I	T	0.201001505527
76	G	R	0.200461018253
126	S	I	0.199988482676
132	E	K	0.199520737974
416	L	C	0.199319285339
468	Q	L	0.199052974826
31	D	G	0.198612137107
555	S	A	0.198607703501
202	D	L	0.198427791307
394	K	R	0.198261351642
212	N	L	0.198088996304
408	A	M	0.197935071458
74	I	V	0.197833876505
482	E	T	0.197189324855
221	N	L	0.196609010564
528	Q	S	0.196243059028
141	P	E	0.195932513722
456	L	R	0.195630806206
172	D	A	0.195554580178
448	E	K	0.195406230096
20	I	T	0.194845864752
370	Q	F	0.193700994287
443	V	D	0.193525940587
337	I	V	0.193307900871
377	Y	H	0.192789357652
403	N	G	0.192064123047
122	L	M	0.191973049221
513	R	L	0.191811975155
79	L	S	0.190594172889
232	A	R	0.190076983829
242	R	S	0.189719661693
83	E	T	0.189594682629
371	N	D	0.189487117229
90	A	S	0.188693912791
99	T	P	0.187604218887
88	L	Q	0.186529245065
478	N	D	0.185477900748
479	G	R	0.184759801466
13	V	H	0.184245862309
493	E	S	0.183890413491
238	D	G	0.182929016574
136	K	C	0.181971701531
492	M	E	0.181484964807
395	V	L	0.181350310575
558	S	I	0.181127023056
514	E	I	0.180757651869
224	R	A	0.180255605906
496	R	G	0.180049240139
471	N	Q	0.179892964722
106	A	K	0.179765877779
477	G	Q	0.179385332979
2	K	E	0.179042106789
346	F	Y	0.178787473064
40	N	Q	0.17668628051
98	E	D	0.176655964591
276	G	E	0.176515380735
337	I	T	0.176494088975
418	K	G	0.176236040764
83	E	H	0.176147246892
507	E	K	0.176115480848
456	L	V	0.176101004686
228	P	G	0.175992244201
408	A	Y	0.175765233055
550	S	T	0.175758673194
40	N	T	0.175645331582
180	S	Q	0.175528175683
160	F	L	0.17548333029
550	S	I	0.174999705016
553	M	I	0.17467201654
316	I	L	0.17434724798
429	D	I	0.174056251148
205	Q	F	0.173564556251
45	H	P	0.173117997417
212	N	R	0.172481460098
482	E	R	0.172104136193
172	D	I	0.171344301075
282	I	F	0.171190297439
507	E	L	0.170570916047
340	I	V	0.170497617259
269	Y	F	0.17025693035
385	Q	T	0.16976911924
125	V	L	0.169247902575
139	S	P	0.168836400397
516	I	L	0.168694749734
412	E	N	0.168630682918
494	S	M	0.167986309596
515	K	L	0.167707086736
68	Q	F	0.165955941139
304	S	I	0.165473464503
115	Y	L	0.165153578181
370	Q	C	0.164564973699
508	E	T	0.164563203042
392	T	K	0.164266387513
54	H	R	0.163870272962
116	E	H	0.163230036176
123	S	L	0.163095266307
178	T	A	0.162310876346
515	K	V	0.162291978813
242	R	K	0.161965201577
173	S	H	0.161526898447
403	N	A	0.161406782679
61	L	S	0.161033665991
418	K	R	0.160629292728
408	A	P	0.160504825865
499	T	F	0.15941854311
313	P	A	0.158985247469
372	E	S	0.158937964083
16	D	H	0.157654923706
555	S	D	0.157651971393
527	Y	S	0.157120064874
45	H	Q	0.156764619611
562	R	V	0.15616749783
274	S	L	0.155893716812
87	L	D	0.155675675008
92	S	P	0.154917247622
556	N	L	0.154209202386
62	K	E	0.154134828587
86	S	H	0.15376302179
499	T	C	0.15345971933
503	P	Q	0.153317885117
86	S	I	0.152853279736
211	G	N	0.152732261035
504	K	F	0.152730372948
188	E	K	0.152666733729
398	V	F	0.152644303204
517	D	V	0.152472990777
308	F	S	0.152321797399
550	S	L	0.151727527423
253	G	S	0.151440235398
439	A	Q	0.151307362144
314	V	F	0.151148095956
240	H	R	0.150859287354
71	K	S	0.150192901966
274	S	M	0.150008975816
129	E	T	0.149937614483
523	S	H	0.149819302439
523	S	Q	0.149819302439
222	Y	F	0.149716019239
2	K	Y	0.149639674435
182	V	R	0.148534664176
77	W	R	0.148475154971
539	S	L	0.148332951181
90	A	R	0.148182290802
521	L	V	0.148045437149
281	I	V	0.147639020112
463	E	G	0.14724092123
467	S	T	0.146714128083
204	Q	H	0.146440250365
311	I	M	0.146178185678
173	S	R	0.14593783253
375	S	A	0.145193806028
381	Q	V	0.145135464116
47	V	H	0.1447638766
560	Q	H	0.144698131146
551	F	G	0.143476571296
381	Q	I	0.143344578241
338	P	Q	0.143126145712
155	R	H	0.142888817517
205	Q	E	0.142818611153
338	P	G	0.142728718282
503	P	T	0.142035566142
526	V	S	0.141800875419
453	F	L	0.141618524117
280	G	I	0.141506304857
550	S	R	0.141125742961
312	H	P	0.140991363818
209	S	V	0.140989422324
261	T	I	0.140569533128
468	Q	M	0.140320048067
243	M	T	0.139746797524
136	K	R	0.139557977844
81	N	H	0.139471509019
420	M	T	0.138115357447
298	P	A	0.138106327595
1	M	R	0.137437419992
334	L	P	0.137239815329
199	S	A	0.136873232801
519	V	E	0.13643512141
180	S	I	0.136409495265
113	I	W	0.136052116773
408	A	I	0.135494131746
337	I	N	0.135346702609
563	I	T	0.134131684302
316	I	V	0.133484693991
155	R	Q	0.133304675074
154	H	G	0.133094254577
135	P	G	0.13306242354
345	L	R	0.132760796894
560	Q	A	0.131836272841
510	K	A	0.131221734237
466	K	Q	0.130699981666
443	V	I	0.13066310749
134	F	L	0.129550347036
277	F	K	0.129440409161
19	T	S	0.129309544666
91	R	A	0.129287494376
308	F	Y	0.129077314162
506	S	F	0.128811552304
274	S	K	0.128172241645
431	F	S	0.12810422324
511	L	H	0.128044184777
65	A	L	0.127749019215
187	K	L	0.127738198937
550	S	A	0.127630974047
101	N	T	0.126845755872
354	E	D	0.126282616389
494	S	R	0.126166725513
36	I	V	0.126042949984
477	G	P	0.124763359274
449	R	K	0.124588238144
555	S	K	0.124368547239
414	N	H	0.124252439215
397	S	F	0.124042265872
512	N	T	0.124040099108
51	E	A	0.123938189323
206	S	I	0.123302134875
454	H	P	0.123111798131
129	E	K	0.1230469608
448	E	D	0.123045426295
512	N	I	0.122828053695
103	E	S	0.122742313353
240	H	K	0.122606642619
40	N	S	0.121538470173
525	G	E	0.121227090918
114	D	Q	0.120816712672
528	Q	L	0.120550681065
251	E	S	0.120475905073
546	L	R	0.120144101249
42	A	I	0.119973038172
554	C	V	0.119809861037
210	N	R	0.119806005907
523	S	G	0.119284296958
282	I	L	0.11919455229
511	L	T	0.118875819916
274	S	H	0.118174726942
222	Y	T	0.117859645414
514	E	K	0.117769080459
341	Q	S	0.117628375864
409	V	T	0.117588564326
163	N	D	0.116864342705
305	N	T	0.116833501111
474	K	E	0.116608574253
60	K	T	0.116438739398
398	V	C	0.115841163185
194	G	S	0.115124699031
209	S	N	0.11504281031
356	G	V	0.114855844992
14	A	V	0.11442065661
217	V	L	0.114194957214
502	Y	H	0.114050893063
219	S	A	0.113862081743
285	N	S	0.113055063555
150	V	R	0.11262596621
70	G	H	0.111950799001
185	K	L	0.111918735877
397	S	P	0.110461758473
499	T	D	0.110452271968
37	L	P	0.110350800586
203	E	A	0.110047083044
74	I	M	0.109801658976
331	V	S	0.109613242755
331	V	D	0.109613242755
12	F	Y	0.109486214153
409	V	A	0.109464917237
6	L	Y	0.109343126419
220	S	E	0.108903317928
46	S	P	0.10855224759
543	L	C	0.10805391363
12	F	L	0.108018801639
214	Y	Q	0.10780295914
534	S	G	0.107738073284
532	I	A	0.107527210971
155	R	F	0.107439716746
32	T	R	0.10693053559
52	D	S	0.106895786389
255	T	I	0.106890481717
258	F	I	0.106604078315
476	I	M	0.105820201508
137	E	T	0.105799440653
561	C	S	0.105008556345
499	T	I	0.104644823094
287	S	I	0.104603070194
139	S	N	0.104377811657
244	N	C	0.104201467915
17	A	S	0.103912393224
382	K	E	0.103891305321
468	Q	T	0.1036291472
439	A	S	0.103521253596
522	E	D	0.10291727045
522	E	V	0.102614960662
19	T	I	0.102380668065
412	E	F	0.102314327573
331	V	E	0.102156703046
171	G	Q	0.102084404132
148	V	L	0.100728443507
10	Y	V	0.100700978699
368	H	R	0.0991769216506
487	C	R	0.0990842568555
545	S	P	0.0988698284661
104	N	C	0.0986497356404
527	Y	G	0.0974915824263
289	H	A	0.0973879506141
173	S	V	0.0959593864794
268	W	R	0.095477266042
11	A	M	0.0947128913864
564	C	Y	0.0947107117802
504	K	I	0.0945618870632
99	T	L	0.094302751449
302	I	T	0.0942876376893
152	C	F	0.093300996699
538	S	R	0.0932346488742
156	G	V	0.0930355733997
326	T	V	0.0923646106661
362	D	G	0.0913519656682
534	S	A	0.0912622125423
234	P	T	0.0910944133757
108	Y	D	0.0909104350109
126	S	A	0.0909000491872
519	V	T	0.0906616287404
101	N	Y	0.0905346772857
63	G	S	0.0902597476696
69	L	V	0.0901490962944
117	E	Q	0.090050143677
120	E	Q	0.0897549904539
529	I	W	0.0888929705764
168	T	E	0.0887637256162
43	V	E	0.0883874894162
544	V	I	0.0881563286239
173	S	I	0.0881384012201
111	D	T	0.0879756802032
104	N	A	0.0879380517962
526	V	W	0.0871754460104
522	E	N	0.0868690894105
72	C	F	0.0868422866846
89	P	Y	0.0865610222813
294	K	Y	0.085642572801
322	Y	D	0.0848732376598
475	E	V	0.0847545433627
225	R	L	0.0843330153869
124	S	M	0.0841299167574
474	K	M	0.0838532955392
171	G	T	0.0837481891702
340	I	T	0.0834830653045
461	L	Q	0.0832038022611
90	A	Y	0.0831972934409
555	S	P	0.0816169896636
206	S	V	0.0815398055978
508	E	S	0.0812196347105
259	E	Q	0.0811123311889
86	S	F	0.0807308473934
149	T	I	0.0806844600379
91	R	F	0.0806409707987
209	S	Y	0.0805697942484
294	K	E	0.0805129327606
10	Y	S	0.0804604189956
14	A	P	0.0804158151045
412	E	G	0.0802855870073
37	L	M	0.0802154924799
138	S	D	0.0800288755926
156	G	Y	0.0796747436715
264	L	Q	0.0795993052448
86	S	T	0.0794112163316
285	N	D	0.0793496515717
1	M	T	0.0793105942708
55	N	K	0.0793060571695
340	I	S	0.0792890226344
560	Q	M	0.0790289971363
2	K	H	0.0789234663147
221	N	D	0.0788126702543
503	P	Y	0.0786789302644
554	C	F	0.0786779762059
539	S	P	0.0784798653015
533	Y	I	0.0779308196756
388	I	L	0.0777846562574
337	I	F	0.0775382928725
526	V	H	0.077371959875
121	Q	F	0.0771803900247
426	K	A	0.0769834531368
393	N	S	0.0769551438447
411	K	H	0.0769453566153
411	K	Q	0.0769453566153
475	E	L	0.076787668268
512	N	D	0.0766322769212
282	I	N	0.0765322227815
251	E	L	0.0764945827376
41	V	G	0.0764793385494
268	W	G	0.0764515638561
287	S	V	0.0762743471355
272	A	I	0.076265322478
471	N	Y	0.0760932800246
213	A	G	0.0757133415251
371	N	K	0.0755564366917
294	K	P	0.0753614127436
298	P	Q	0.0753101272576
403	N	V	0.075294668684
499	T	M	0.0752757166328
290	E	Q	0.0752556691644
369	H	V	0.0751249354217
503	P	S	0.0748469539943
558	S	F	0.0743083683872
502	Y	A	0.0735942612968
179	N	R	0.0734068713562
177	L	F	0.0729152382645
177	L	H	0.0729152382645
188	E	H	0.0722310228652
8	L	F	0.0722253784091
32	T	V	0.0720512369239
470	K	T	0.0715777638386
400	E	T	0.0715224172449
421	E	S	0.0714194089749
64	I	T	0.0713850977221
158	S	C	0.071007673272
158	S	E	0.071007673272
158	S	Y	0.071007673272
158	S	W	0.071007673272
151	S	T	0.070983736555
288	M	T	0.0708512885984
31	D	T	0.0707154180526
483	F	S	0.0704359109194
402	M	F	0.0699377129527
179	N	E	0.0697453599935
38	E	D	0.0695591754898
410	G	Q	0.0692125691966
446	E	Q	0.0691914738362
140	W	C	0.0689945307658
262	G	D	0.0689511069894
55	N	Y	0.0687004740882
169	K	R	0.0684120494893
274	S	N	0.0683729874271
403	N	C	0.0676237723344
245	Y	R	0.0674687852948
286	A	V	0.0666892592817
379	A	S	0.0665474178684
487	C	S	0.0655878798037
223	N	S	0.0653851143767
330	M	T	0.0652236412782
406	F	Q	0.0651918186321
516	I	T	0.0649381058999
111	D	G	0.0646821881739
558	S	W	0.0645506125226
158	S	F	0.0642378333894
438	N	M	0.0641591058546
314	V	H	0.063965797744
197	H	T	0.0619834126239
525	G	T	0.0616410420193
393	N	R	0.0614491024344
127	S	N	0.0614104542616
458	V	L	0.0613421285455
295	C	Y	0.0610913631986
242	R	W	0.0610907744111
161	Y	F	0.0603978353316
370	Q	S	0.059977262981
99	T	D	0.059899861785
121	Q	H	0.0597601191695
183	N	L	0.0597220932301
132	E	Q	0.0596313509754
345	L	S	0.0588442805996
408	A	W	0.058102920359
143	H	T	0.0577392047746
316	I	T	0.0571659846469
107	C	S	0.055559001954
521	L	S	0.0554256643506
188	E	A	0.0552548444009
351	G	S	0.0550694804173
277	F	D	0.0548683522327
244	N	R	0.0548395325118
226	F	T	0.054643494848
80	G	R	0.0542098605049
538	S	G	0.0538873916233
184	N	T	0.0535169850564
139	S	E	0.0529940814578
296	Q	R	0.0528648539405
403	N	D	0.0526881754814
478	N	I	0.052686250534
515	K	N	0.0513074798288
429	D	G	0.0508317535739
294	K	H	0.0506549035363
303	N	Y	0.0506213608124
288	M	R	0.0503889249615
13	V	L	0.0501034102401
115	Y	H	0.0498452660413
249	L	F	0.0497920397171
264	L	Y	0.0497729502083
216	S	T	0.0495112239438
326	T	G	0.0494750192563
338	P	S	0.0491852997656
303	N	Q	0.0491168565945
502	Y	S	0.0483519424914
221	N	K	0.048235903396
303	N	P	0.0482112157919
555	S	N	0.0482078361885
388	I	V	0.0478956045822
187	K	T	0.0478096900416
544	V	S	0.0477340012534
514	E	M	0.0474503003338
530	L	F	0.0473901985857
288	M	V	0.0467123484692
294	K	G	0.0466767006379
277	F	T	0.046571788575
171	G	L	0.0465293541687
405	Q	R	0.0463643092699
314	V	S	0.0461807203333
121	Q	T	0.0460320974121
535	T	S	0.0460180445253
157	K	A	0.0459973343361
157	K	C	0.0459973343361
157	K	W	0.0459973343361
157	K	P	0.0459973343361
101	N	H	0.0458340623226
370	Q	Y	0.0458077399527
555	S	R	0.0457030964029
511	L	C	0.0456292747453
119	R	S	0.0455972093322
257	I	H	0.0452501770032
535	T	P	0.0450360771832
225	R	I	0.0450210331087
439	A	E	0.0449728302391
202	D	Q	0.0445169241488
278	E	Q	0.0442948365292
397	S	Q	0.0442603922938
173	S	L	0.0439485980463
524	M	D	0.0437648523015
272	A	R	0.04273330503
22	I	Q	0.04268520167
464	K	D	0.0424327808013
505	Y	C	0.0424008002591
434	I	L	0.0422659385153
258	F	Y	0.042192520849
410	G	M	0.0421227726925
513	R	W	0.0420101891145
125	V	S	0.0418669329007
18	D	A	0.041700776055
180	S	N	0.041518241114
520	K	V	0.0415091827118
517	D	Q	0.0413750756835
267	P	S	0.0413436593169
511	L	E	0.0412503506823
509	S	T	0.0412085017792
422	N	A	0.0410629165911
59	C	W	0.0410542439038
151	S	G	0.0406612471547
132	E	G	0.0405001971761
512	N	F	0.0402481000723
480	C	W	0.0402170053304
490	E	H	0.0402013815153
306	L	K	0.0400908131293
68	Q	G	0.0399975310711
501	D	P	0.0396419499325
534	S	P	0.0395616709596
206	S	R	0.0386504205258
206	S	Q	0.0386504205258
137	E	G	0.0382508739438
225	R	S	0.0381462460478
503	P	G	0.0380429586925
510	K	Y	0.0373898137758
180	S	G	0.0372344733894
386	N	G	0.0354604750226
411	K	S	0.0353947729782
478	N	T	0.0353336226247
475	E	I	0.0352843389427
378	A	T	0.0350703313748
480	C	R	0.0347034453368
87	L	I	0.0346520543826
543	L	F	0.0343914288449
508	E	M	0.034046319049
511	L	W	0.0324549583237
538	S	I	0.0320755338791
60	K	R	0.0315289617014
420	M	I	0.0310568005622
471	N	L	0.0308404888379
88	L	V	0.0292811751113
111	D	M	0.0291829884276
534	S	L	0.0287515988535
103	E	R	0.0286474774949
177	L	V	0.0281231730332
100	P	D	0.0279410272382
215	V	A	0.0278988367123
417	E	D	0.0277643015757
182	V	F	0.0277323520303
278	E	I	0.0275605045879
404	T	F	0.0275551629264
173	S	K	0.0275034226136
165	L	A	0.0271792290901
518	G	H	0.0269473962938
219	S	K	0.0265737783116
504	K	N	0.0265018159791
71	K	R	0.0262708573411
250	L	P	0.0259240498619
517	D	E	0.0257260932402
25	H	L	0.0255931919063
35	T	I	0.0250080767979
251	E	V	0.024825741749
282	I	T	0.024629790619
474	K	A	0.0240081117305
553	M	V	0.023742401438
303	N	A	0.0234672023754
289	H	G	0.0234611023102
290	E	L	0.0233379874443
477	G	R	0.0226835805423
127	S	A	0.0226073527212
466	K	E	0.0218009409293
154	H	Y	0.0214036191799
93	W	L	0.0213425218031
134	F	S	0.0212268487321
212	N	H	0.0194044034155
91	R	T	0.0192720143188
54	H	S	0.0183772215134
148	V	Q	0.0183233801271
148	V	D	0.0183233801271
148	V	E	0.0183233801271
148	V	C	0.0183233801271
148	V	H	0.0183233801271
148	V	F	0.0183233801271
148	V	Y	0.0183233801271
148	V	P	0.0183233801271
148	V	N	0.0183233801271
148	V	M	0.0183233801271
148	V	G	0.0183233801271
148	V	K	0.0183233801271
148	V	W	0.0183233801271
320	P	S	0.0181452594349
52	D	L	0.0179070024851
509	S	R	0.0178975745239
287	S	F	0.0178914370006
560	Q	L	0.0178483810697
488	D	K	0.0175196934329
565	I	R	0.0174829452583
115	Y	C	0.0169602632326
408	A	F	0.0169422921461
558	S	L	0.0168611657943
512	N	Q	0.0164050504419
138	S	H	0.0162815261101
515	K	H	0.0158929696436
533	Y	S	0.0157280565981
251	E	H	0.015032183671
447	N	D	0.0149520576086
279	S	H	0.0148166595388
278	E	S	0.014801672198
386	N	K	0.0143555057481
251	E	P	0.014303997872
151	S	W	0.0142685676516
134	F	I	0.0140147757185
271	F	T	0.0138684643618
481	F	L	0.0137802549084
269	Y	C	0.0137744474663
523	S	F	0.0135101416997
529	I	K	0.0134812466226
89	P	F	0.01333605251
139	S	L	0.0132364114026
97	V	I	0.0128088172193
197	H	R	0.0127629569552
9	L	I	0.0126941559139
372	E	K	0.0126892669538
486	K	R	0.0124784260932
279	S	F	0.0124037461213
278	E	A	0.0122631292731
412	E	I	0.0121188904937
88	L	H	0.0118190492138
520	K	T	0.0117358837338
409	V	Q	0.0116356200873
470	K	V	0.0114272306035
508	E	V	0.0111970622617
170	K	R	0.0110664561415
278	E	T	0.0107516789964
16	D	R	0.010655886233
156	G	F	0.0106548220168
156	G	C	0.0106548220168
156	G	R	0.0106548220168
156	G	W	0.0106548220168
156	G	H	0.0106548220168
156	G	I	0.0106548220168
156	G	P	0.0106548220168
303	N	L	0.0103351279955
116	E	P	0.0102451313798
412	E	V	0.0102328785444
177	L	Q	0.00976467619703
460	N	V	0.00959238783043
375	S	D	0.00944065430314
305	N	G	0.00933686354333
466	K	G	0.00930926578063
268	W	E	0.00835017306663
356	G	E	0.00823153156126
104	N	W	0.00784317376917
104	N	Q	0.00784317376917
104	N	P	0.00784317376917
104	N	R	0.00784317376917
104	N	M	0.00784317376917
104	N	G	0.00784317376917
104	N	E	0.00784317376917
71	K	L	0.00769025691832
249	L	M	0.00754933639452
155	R	C	0.0073321379519
155	R	P	0.0073321379519
155	R	N	0.0073321379519
155	R	T	0.0073321379519
155	R	W	0.0073321379519
39	K	R	0.00687851491806
338	P	R	0.00618696712795
260	A	S	0.0060685875769
415	N	W	0.00563023495264
415	N	E	0.00563023495264
415	N	Q	0.00563023495264
415	N	C	0.00563023495264
415	N	M	0.00563023495264
409	V	S	0.00530357389704
331	V	A	0.00518170433138
90	A	T	0.00517783197647
92	S	Q	0.00508237392567
318	E	T	0.00480277698776
259	E	R	0.00479396183012
261	T	A	0.00454254765853
41	V	M	0.0042893529151
236	V	Q	0.00428059367831
258	F	V	0.00389693153205
490	E	Y	0.0038772940369
227	T	L	0.00386495244268
445	L	Y	0.00368528369573
493	E	L	0.00357798100698
493	E	V	0.00357798100698
493	E	M	0.00357798100698
493	E	R	0.00357798100698
493	E	C	0.00357798100698
493	E	P	0.00357798100698
493	E	W	0.00357798100698
493	E	F	0.00357798100698
493	E	T	0.00357798100698
493	E	Y	0.00357798100698
120	E	K	0.00323984126013
541	V	T	0.00316572682457
140	W	L	0.00294469848612
20	I	V	0.00292734149542
2	K	W	0.00262565327145
2	K	A	0.00262565327145
2	K	C	0.00262565327145
2	K	F	0.00262565327145
2	K	D	0.00262565327145
2	K	R	0.00262565327145
24	Y	V	0.00248208161297
24	Y	D	0.00248208161297
24	Y	W	0.00248208161297
24	Y	E	0.00248208161297
24	Y	L	0.00248208161297
24	Y	Q	0.00248208161297
24	Y	R	0.00248208161297
24	Y	A	0.00248208161297
24	Y	M	0.00248208161297
24	Y	N	0.00248208161297
24	Y	K	0.00248208161297
24	Y	P	0.00248208161297
24	Y	G	0.00248208161297
24	Y	I	0.00248208161297
321	K	M	0.00228003251727
321	K	H	0.00228003251727
321	K	D	0.00228003251727
321	K	C	0.00228003251727
321	K	L	0.00228003251727
321	K	F	0.00228003251727
321	K	Y	0.00228003251727
321	K	A	0.00228003251727
321	K	W	0.00228003251727
321	K	S	0.00228003251727
321	K	P	0.00228003251727
321	K	N	0.00228003251727
318	E	F	0.00209360422186
318	E	Q	0.00209360422186
318	E	Y	0.00209360422186
318	E	G	0.00209360422186
318	E	L	0.00209360422186
318	E	C	0.00209360422186
318	E	W	0.00209360422186
318	E	I	0.00209360422186
318	E	M	0.00209360422186
318	E	P	0.00209360422186
390	G	P	0.00204274448386
390	G	W	0.00204274448386
390	G	N	0.00204274448386
390	G	Y	0.00204274448386
390	G	D	0.00204274448386
390	G	F	0.00204274448386
159	S	E	0.00203963802809
159	S	Y	0.00203963802809
159	S	V	0.00203963802809
159	S	W	0.00203963802809
159	S	F	0.00203963802809
159	S	Q	0.00203963802809
159	S	K	0.00203963802809
159	S	P	0.00203963802809
159	S	C	0.00203963802809
159	S	I	0.00203963802809
238	D	V	0.00193762044854
277	F	N	0.00186658720937
277	F	M	0.00186658720937
277	F	C	0.00186658720937
381	Q	S	0.00171249703614
381	Q	Y	0.00171249703614
381	Q	W	0.00171249703614
381	Q	P	0.00171249703614
381	Q	N	0.00171249703614
381	Q	T	0.00171249703614
381	Q	C	0.00171249703614
381	Q	D	0.00171249703614
381	Q	G	0.00171249703614
235	K	P	0.00169404004032
495	V	L	0.00153805190973
495	V	H	0.00153805190973
495	V	M	0.00153805190973
495	V	K	0.00153805190973
495	V	P	0.00153805190973
495	V	F	0.00153805190973
495	V	E	0.00153805190973
495	V	C	0.00153805190973
495	V	N	0.00153805190973
495	V	G	0.00153805190973
495	V	R	0.00153805190973
495	V	T	0.00153805190973
495	V	W	0.00153805190973
495	V	Y	0.00153805190973
495	V	S	0.00153805190973
495	V	D	0.00153805190973
495	V	A	0.00153805190973
495	V	Q	0.00153805190973
162	R	H	0.00150090194635
162	R	W	0.00150090194635
162	R	V	0.00150090194635
162	R	T	0.00150090194635
162	R	P	0.00150090194635
162	R	M	0.00150090194635
162	R	L	0.00150090194635
162	R	I	0.00150090194635
162	R	Q	0.00150090194635
162	R	G	0.00150090194635
162	R	E	0.00150090194635
162	R	D	0.00150090194635
162	R	C	0.00150090194635
162	R	Y	0.00150090194635
162	R	A	0.00150090194635
162	R	F	0.00150090194635
137	E	F	0.00128426396196
137	E	R	0.00128426396196
137	E	H	0.00128426396196
137	E	M	0.00128426396196
137	E	P	0.00128426396196
137	E	C	0.00128426396196
137	E	W	0.00128426396196
137	E	Y	0.00128426396196
68	Q	W	0.00118813056427
68	Q	H	0.00118813056427
68	Q	N	0.00118813056427
94	S	V	0.00111278357354
94	S	K	0.00111278357354
94	S	D	0.00111278357354
94	S	M	0.00111278357354
94	S	L	0.00111278357354
94	S	N	0.00111278357354
94	S	R	0.00111278357354
94	S	T	0.00111278357354
94	S	W	0.00111278357354
94	S	E	0.00111278357354
94	S	C	0.00111278357354
94	S	Q	0.00111278357354
94	S	H	0.00111278357354
94	S	I	0.00111278357354
468	Q	N	0.00110134740996
468	Q	E	0.00110134740996
468	Q	Y	0.00110134740996
468	Q	W	0.00110134740996
468	Q	G	0.00110134740996
468	Q	F	0.00110134740996
468	Q	P	0.00110134740996
548	A	F	0.00105187402178
548	A	K	0.00105187402178
548	A	C	0.00105187402178
548	A	H	0.00105187402178
548	A	N	0.00105187402178
548	A	E	0.00105187402178
548	A	D	0.00105187402178
548	A	I	0.00105187402178
548	A	W	0.00105187402178
548	A	Q	0.00105187402178
548	A	P	0.00105187402178
548	A	R	0.00105187402178
548	A	T	0.00105187402178
548	A	L	0.00105187402178
548	A	M	0.00105187402178
548	A	Y	0.00105187402178
548	A	V	0.00105187402178
211	G	C	0.000915376741417
211	G	Y	0.000915376741417
211	G	V	0.000915376741417
211	G	D	0.000915376741417
211	G	A	0.000915376741417
211	G	K	0.000915376741417
211	G	H	0.000915376741417
211	G	M	0.000915376741417
427	V	F	0.000856807341063
427	V	C	0.000856807341063
427	V	T	0.000856807341063
427	V	E	0.000856807341063
427	V	Y	0.000856807341063
427	V	D	0.000856807341063
427	V	N	0.000856807341063
427	V	P	0.000856807341063
427	V	G	0.000856807341063
427	V	H	0.000856807341063
427	V	M	0.000856807341063
427	V	W	0.000856807341063
427	V	Q	0.000856807341063
115	Y	I	0.00079750464392
115	Y	V	0.00079750464392
115	Y	K	0.00079750464392
115	Y	W	0.00079750464392
115	Y	G	0.00079750464392
115	Y	E	0.00079750464392
115	Y	N	0.00079750464392
115	Y	Q	0.00079750464392
115	Y	P	0.00079750464392
115	Y	R	0.00079750464392
115	Y	T	0.00079750464392
115	Y	A	0.00079750464392
115	Y	D	0.00079750464392
287	S	M	0.000767259209434
287	S	Y	0.000767259209434
287	S	W	0.000767259209434
287	S	Q	0.000767259209434
287	S	G	0.000767259209434
287	S	C	0.000767259209434
4	K	H	0.000760344298603
4	K	C	0.000760344298603
4	K	F	0.000760344298603
4	K	G	0.000760344298603
517	D	C	0.000747607164
517	D	M	0.000747607164
517	D	W	0.000747607164
111	D	R	0.000740072886259
111	D	L	0.000740072886259
111	D	I	0.000740072886259
111	D	W	0.000740072886259
111	D	K	0.000740072886259
111	D	C	0.000740072886259
111	D	H	0.000740072886259
111	D	P	0.000740072886259
429	D	C	0.000697342414023
429	D	E	0.000697342414023
429	D	R	0.000697342414023
429	D	T	0.000697342414023
429	D	P	0.000697342414023
429	D	H	0.000697342414023
429	D	F	0.000697342414023
429	D	A	0.000697342414023
429	D	S	0.000697342414023
429	D	L	0.000697342414023
429	D	Q	0.000697342414023
429	D	Y	0.000697342414023
429	D	K	0.000697342414023
205	Q	M	0.0006834622597
205	Q	T	0.0006834622597
205	Q	C	0.0006834622597
205	Q	W	0.0006834622597
205	Q	H	0.0006834622597
205	Q	R	0.0006834622597
205	Q	P	0.0006834622597
288	M	E	0.000674542609685
288	M	G	0.000674542609685
288	M	N	0.000674542609685
288	M	S	0.000674542609685
288	M	F	0.000674542609685
288	M	D	0.000674542609685
288	M	C	0.000674542609685
288	M	K	0.000674542609685
428	D	I	0.0006594291476
428	D	H	0.0006594291476
428	D	T	0.0006594291476
428	D	W	0.0006594291476
428	D	Y	0.0006594291476
428	D	K	0.0006594291476
428	D	P	0.0006594291476
428	D	F	0.0006594291476
428	D	V	0.0006594291476
428	D	C	0.0006594291476
428	D	S	0.0006594291476
428	D	A	0.0006594291476
428	D	R	0.0006594291476
428	D	Q	0.0006594291476
509	S	F	0.000656924836826
509	S	H	0.000656924836826
509	S	K	0.000656924836826
509	S	E	0.000656924836826
509	S	Q	0.000656924836826
509	S	C	0.000656924836826
509	S	N	0.000656924836826
509	S	Y	0.000656924836826
509	S	D	0.000656924836826
509	S	W	0.000656924836826
509	S	M	0.000656924836826
514	E	C	0.000607152218606
514	E	N	0.000607152218606
514	E	P	0.000607152218606
514	E	Q	0.000607152218606
514	E	V	0.000607152218606
514	E	F	0.000607152218606
514	E	D	0.000607152218606
514	E	W	0.000607152218606
514	E	H	0.000607152218606
171	G	V	0.000568637282775
171	G	C	0.000568637282775
171	G	K	0.000568637282775
171	G	I	0.000568637282775
171	G	P	0.000568637282775
171	G	W	0.000568637282775
171	G	M	0.000568637282775
103	E	M	0.000562569681217
103	E	F	0.000562569681217
103	E	G	0.000562569681217
103	E	H	0.000562569681217
103	E	C	0.000562569681217
103	E	N	0.000562569681217
103	E	W	0.000562569681217
103	E	A	0.000562569681217
251	E	D	0.000527242707587
251	E	F	0.000527242707587
251	E	W	0.000527242707587
251	E	C	0.000527242707587
259	E	L	0.000485255811159
259	E	H	0.000485255811159
259	E	A	0.000485255811159
259	E	C	0.000485255811159
259	E	I	0.000485255811159
259	E	F	0.000485255811159
259	E	G	0.000485255811159
259	E	D	0.000485255811159
259	E	W	0.000485255811159
259	E	Y	0.000485255811159
259	E	M	0.000485255811159
259	E	P	0.000485255811159
259	E	N	0.000485255811159
259	E	S	0.000485255811159
337	I	H	0.000472602208966
337	I	W	0.000472602208966
337	I	P	0.000472602208966
337	I	C	0.000472602208966
201	S	D	0.000455405832681
201	S	P	0.000455405832681
201	S	Q	0.000455405832681
202	D	H	0.000433591420666
202	D	I	0.000433591420666
202	D	F	0.000433591420666
202	D	A	0.000433591420666
202	D	C	0.000433591420666
202	D	K	0.000433591420666
202	D	Y	0.000433591420666
202	D	M	0.000433591420666
202	D	R	0.000433591420666
202	D	V	0.000433591420666
202	D	W	0.000433591420666
202	D	P	0.000433591420666
64	I	G	0.000429369732705
64	I	M	0.000429369732705
64	I	P	0.000429369732705
64	I	Q	0.000429369732705
64	I	F	0.000429369732705
64	I	C	0.000429369732705
64	I	Y	0.000429369732705
64	I	D	0.000429369732705
64	I	A	0.000429369732705
64	I	W	0.000429369732705
64	I	H	0.000429369732705
65	A	W	0.000415561247024
65	A	Y	0.000415561247024
65	A	G	0.000415561247024
65	A	D	0.000415561247024
65	A	C	0.000415561247024
65	A	F	0.000415561247024
65	A	I	0.000415561247024
65	A	H	0.000415561247024
180	S	P	0.000404264626158
180	S	K	0.000404264626158
180	S	D	0.000404264626158
180	S	C	0.000404264626158
180	S	A	0.000404264626158
180	S	W	0.000404264626158
556	N	W	0.000399329593133
556	N	Q	0.000399329593133
556	N	Y	0.000399329593133
556	N	F	0.000399329593133
556	N	M	0.000399329593133
556	N	P	0.000399329593133
556	N	E	0.000399329593133
556	N	T	0.000399329593133
556	N	C	0.000399329593133
556	N	A	0.000399329593133
556	N	R	0.000399329593133
195	V	H	0.000368545676864
195	V	W	0.000368545676864
195	V	Y	0.000368545676864
195	V	R	0.000368545676864
195	V	Q	0.000368545676864
195	V	P	0.000368545676864
195	V	N	0.000368545676864
195	V	M	0.000368545676864
195	V	G	0.000368545676864
195	V	T	0.000368545676864
195	V	S	0.000368545676864
195	V	F	0.000368545676864
195	V	E	0.000368545676864
195	V	D	0.000368545676864
195	V	C	0.000368545676864
195	V	A	0.000368545676864
195	V	K	0.000368545676864
511	L	K	0.000352366325773
511	L	F	0.000352366325773
511	L	D	0.000352366325773
511	L	I	0.000352366325773
511	L	P	0.000352366325773
511	L	R	0.000352366325773
511	L	Y	0.000352366325773
497	N	C	0.000339153973704
497	N	Y	0.000339153973704
497	N	P	0.000339153973704
497	N	W	0.000339153973704
550	S	H	0.000338387604098
550	S	Q	0.000338387604098
550	S	P	0.000338387604098
550	S	M	0.000338387604098
550	S	W	0.000338387604098
550	S	F	0.000338387604098
550	S	E	0.000338387604098
550	S	D	0.000338387604098
550	S	K	0.000338387604098
347	G	I	0.000333155156785
347	G	D	0.000333155156785
347	G	F	0.000333155156785
347	G	H	0.000333155156785
347	G	Y	0.000333155156785
347	G	W	0.000333155156785
347	G	K	0.000333155156785
347	G	Q	0.000333155156785
347	G	M	0.000333155156785
[truncated: 9,301 more rows]
