# Supplementary material for: Complete mapping of viral escape from neutralizing antibodies
Source: PLoS Pathog. 2017 Mar 13;13(3):e1006271. doi: 10.1371/journal.ppat.1006271 (PMC5363992; doi:10.1371/journal.ppat.1006271)
Supplement: S2 File — This ZIP archive contains the computer code to perform the data analysis described in this manuscript. The analysis is performed by the iPython notebook found in the ZIP archive. (ZIP) [file ppat.1006271.s008.zip › S2_File/differential_selections/L2_H17L19_c1_vs_L2_mock_sitediffsel.txt]

site	abs_diffsel	positive_diffsel	negative_diffsel
153	42.7681354054	41.5808615477	-1.18727385767
136	37.6861165068	37.6861165068	0.0
157	36.7286954135	36.7286954135	0.0
158	26.8338357669	26.8338357669	0.0
175	26.5730549987	0.0	-26.5730549987
154	21.9872388875	16.1709590937	-5.81627979382
235	18.4797176143	0.00169404004032	-18.4780235743
156	18.324222562	18.324222562	0.0
232	17.957099536	1.0713269987	-16.8857725373
176	15.4277479523	0.0	-15.4277479523
150	13.7836510671	6.5920125418	-7.19163852526
210	13.463641939	0.3504597814	-13.1131821576
415	12.3971331584	9.09227383698	-3.30485932142
170	11.1764234165	0.509509979378	-10.6669134371
237	10.2967005596	0.360550110622	-9.93615044898
148	10.2012552631	9.94915691009	-0.252098352999
155	10.1791759987	9.7987343241	-0.380441674629
223	9.94175958503	2.71530401531	-7.22645556972
277	8.79430938274	5.99061031409	-2.80369906865
104	8.51196474537	5.82802500113	-2.68393974424
220	8.49202511722	2.26472811164	-6.22729700558
146	8.3369411964	1.1685841519	-7.1683570445
257	8.09014968283	0.0452501770032	-8.04489950582
2	8.06418090015	6.93453264033	-1.12964825981
231	7.85611844428	0.949583401155	-6.90653504312
229	7.76446044047	0.529497351603	-7.23496308887
390	7.57869591502	6.076206947	-1.50248896802
251	7.18634144838	3.8488772854	-3.33746416298
169	7.1496978527	0.306532094394	-6.8431657583
299	7.14510466288	3.36667531768	-3.7784293452
209	7.08513501093	2.91331993335	-4.17181507758
412	7.02205621222	3.63545124886	-3.38660496336
145	6.7009834995	1.62863904624	-5.07234445326
517	6.68193508819	4.90585134629	-1.7760837419
240	6.51916206503	0.273465929973	-6.24569613506
497	6.50004279139	2.59919969846	-3.90084309293
4	6.42043544685	4.95729986924	-1.46313557761
113	6.34273618125	0.136052116773	-6.20668406447
173	6.27259451948	2.00051286749	-4.27208165199
180	6.25139417761	3.06726479702	-3.18412938059
212	6.1020298834	1.34854489061	-4.75348499279
318	6.03618763894	4.11923372773	-1.91695391121
89	5.99275269115	2.33043245181	-3.66232023935
159	5.99172617349	4.4180599191	-1.57366625439
276	5.85317423723	2.99189297963	-2.8612812576
476	5.71139682737	1.35557483812	-4.35582198925
512	5.70238045735	0.983077086695	-4.71930337066
138	5.69656835656	1.99274680372	-3.70382155283
283	5.67346937313	0.74981610254	-4.92365327059
507	5.65878732324	1.35358949158	-4.30519783166
11	5.6193880572	0.807623806259	-4.81176425094
386	5.44426468746	3.26594551092	-2.17831917654
303	5.42751056953	2.39496120375	-3.03254936578
171	5.36544345339	4.07093067724	-1.29451277614
197	5.34862221356	0.0747463695791	-5.27387584398
68	5.33341400697	3.74254095118	-1.59087305579
99	5.27905755775	2.44811857732	-2.83093898044
106	5.27849282749	3.31247785918	-1.96601496831
493	5.2287789853	4.03699290882	-1.19178607649
141	5.22010125244	3.09228901417	-2.12781223827
227	5.18267638123	1.21326916428	-3.96940721696
137	5.14682927877	4.42264582431	-0.724183454465
381	5.07389913458	3.65320486577	-1.4206942688
62	5.02195376023	2.95282427238	-2.06912948785
468	4.98630437032	3.22562698937	-1.76067738095
206	4.97576315002	1.52397989294	-3.45178325708
178	4.91489695069	2.41737294923	-2.49752400146
218	4.79897844431	0.500861842215	-4.2981166021
490	4.79855268729	2.24709251579	-2.5514601715
432	4.78469725147	0.0	-4.78469725147
111	4.7196632575	4.7196632575	0.0
236	4.66683518742	0.643414528596	-4.02342065883
337	4.66311645823	2.20966999074	-2.45344646749
272	4.63546543602	1.1652620472	-3.47020338882
211	4.60657828615	3.70097645783	-0.905601828312
287	4.60592765267	4.01610179815	-0.589825854522
265	4.53559017889	0.831457675857	-3.70413250303
326	4.52108331957	0.786725187818	-3.73435813175
201	4.49861679633	3.19493778348	-1.30367901284
485	4.45083178036	1.8495871215	-2.60124465886
177	4.4392455902	1.55132272529	-2.88792286491
504	4.38274428746	1.43184357968	-2.95090070778
205	4.38083019208	3.21608038654	-1.16474980555
288	4.36747941893	3.08290490153	-1.28457451739
314	4.34830010953	2.33357145811	-2.01472865142
408	4.33495744941	2.96296939523	-1.37198805418
213	4.32531263542	0.0757133415251	-4.24959929389
321	4.29923274658	2.96819955304	-1.33103319354
562	4.29626085661	2.58705841818	-1.70920243843
294	4.23291200427	1.49662555008	-2.73628645419
53	4.2176005357	0.39881271397	-3.81878782173
216	4.19409977857	0.0495112239438	-4.14458855462
526	4.1923030837	1.35554231686	-2.83676076684
90	4.15449141302	0.639134505966	-3.51535690706
224	4.15252147588	0.180255605906	-3.97226586997
482	3.98031129572	3.01262940333	-0.967681892394
444	3.96926095469	0.0	-3.96926095469
244	3.93309484005	0.914237280229	-3.01885755982
179	3.92841614723	1.80287168487	-2.12554446236
404	3.90871643087	1.80619663701	-2.10251979386
143	3.85544590861	0.0577392047746	-3.79770670384
499	3.85050937019	1.84507613702	-2.00543323317
123	3.8366465326	2.12878949374	-1.70785703886
339	3.73378341441	1.58919786106	-2.14458555335
188	3.72838213248	2.27372250916	-1.45465962332
101	3.70750034729	0.96167751945	-2.74582282784
103	3.7043890712	3.67285625114	-0.0315328200611
127	3.69039787318	1.83859030852	-1.85180756466
268	3.68098557	2.66525900939	-1.01572656061
274	3.67366378421	2.19822267739	-1.47544110682
455	3.66811066577	0.295795609584	-3.37231505619
100	3.6679732746	1.13212937169	-2.53584390291
500	3.64014664115	0.464701847276	-3.17544479388
255	3.61008709887	1.08858232541	-2.52150477347
162	3.5838104572	3.46113516863	-0.122675288578
26	3.58208535067	1.12148290125	-2.46060244941
555	3.56107138118	1.47019973917	-2.09087164201
515	3.54458597979	0.806098637522	-2.73848734227
126	3.53028188729	2.50645054022	-1.02383134707
305	3.47788375076	2.12385815843	-1.35402559233
456	3.46391479006	2.01131464984	-1.45260014022
289	3.45972013643	1.4612266346	-1.99849350182
135	3.41055199465	2.56498235672	-0.845569637933
403	3.38270188672	1.74479658189	-1.63790530483
427	3.36622273911	2.63580688825	-0.730415850856
65	3.35382780781	2.81504079497	-0.538787012842
234	3.35093558041	0.735087568709	-2.6158480117
474	3.33833465933	1.90489601123	-1.4334386481
182	3.31658876054	1.31730352042	-1.99928524012
523	3.27369789008	2.53823137966	-0.735466510415
543	3.26844472079	0.81633393216	-2.45211078863
24	3.2474754708	2.75843453607	-0.48904093473
60	3.24594257486	1.24779374936	-1.9981488255
514	3.23583007926	2.9406754576	-0.295154621662
187	3.20236760146	1.26687307475	-1.93549452671
165	3.19463081451	1.83340926516	-1.36122154935
48	3.15251145942	0.506445664068	-2.64606579535
199	3.13296800251	0.487730274425	-2.64523772809
407	3.12907827463	1.18515241096	-1.94392586367
467	3.11354329516	0.952186114006	-2.16135718116
228	3.11070896604	0.175992244201	-2.93471672184
207	3.10736046425	0.0	-3.10736046425
494	3.10612939136	0.294153035109	-2.81197635625
230	3.09821673692	0.706033000069	-2.39218373685
172	3.03682220764	2.484018178	-0.55280402964
556	3.02322177634	2.09572546541	-0.927496310921
518	2.9888956562	0.812589131819	-2.17630652438
185	2.982589847	1.8826474934	-1.0999423536
83	2.98088948038	1.81912707816	-1.16176240222
278	2.97208859038	0.971526742	-2.00056184838
460	2.93634575597	1.14829964606	-1.78804610991
445	2.88484854382	0.639891213781	-2.24495733004
102	2.83788186748	0.246248037672	-2.59163382981
285	2.835908633	0.49160555672	-2.34430307628
436	2.83532486	0.0	-2.83532486
124	2.83503899382	1.46959704986	-1.36544194396
470	2.8325483078	1.18716420231	-1.64538410549
410	2.80268172446	0.972077375175	-1.83060434929
510	2.77700596861	0.745118791102	-2.03188717751
7	2.76716602782	0.673663639802	-2.09350238802
392	2.75026766619	2.01724814647	-0.733019519718
542	2.69790797191	0.860270907054	-1.83763706486
292	2.69735666656	1.58738895843	-1.10996770813
315	2.69468011346	0.799306402749	-1.89537371071
186	2.6884507491	1.61963599922	-1.06881474988
509	2.67933642554	2.42927676633	-0.250059659203
115	2.67881286223	2.58599394405	-0.0928189181816
370	2.67782396014	0.796353717216	-1.88147024293
91	2.67748286952	0.969053228712	-1.70842964081
139	2.66302389028	0.942115629499	-1.72090826078
86	2.65414354444	1.56368197209	-1.09046157235
358	2.65347564929	1.52338347258	-1.13009217671
383	2.6418004927	1.50356671198	-1.13823378072
94	2.60054391181	2.29238367913	-0.308160232677
540	2.59645885486	0.599969435546	-1.99648941931
54	2.57669115072	0.182247494475	-2.39444365625
520	2.55611357229	1.19810289718	-1.35801067512
19	2.5459059668	1.37290177395	-1.17300419285
290	2.54009278698	1.09098442153	-1.44910836544
37	2.52821644328	1.11704434738	-1.4111720959
87	2.51416290549	0.19032772939	-2.3238351761
13	2.51050131665	0.844288891418	-1.66621242524
501	2.50492196428	1.16049506642	-1.34442689786
312	2.50444598786	0.583499846558	-1.92094614131
369	2.50428122159	1.34047093348	-1.16381028811
226	2.50272045299	0.514015533332	-1.98870491965
428	2.49251303811	2.49251303811	0.0
144	2.48808290036	1.94863351366	-0.539449386701
405	2.48703839631	1.20937402683	-1.27766436948
471	2.47682172188	0.286826733584	-2.1899949883
486	2.46479334029	0.214049279729	-2.25074406056
167	2.44017567015	0.0	-2.44017567015
5	2.43580252125	1.31763290668	-1.11816961456
246	2.43236871541	0.0	-2.43236871541
75	2.3922088929	0.582026330231	-1.81018256267
554	2.39114774339	1.07206608538	-1.31908165802
128	2.38566784221	0.78391768161	-1.6017501606
298	2.37736608151	0.213416454852	-2.16394962666
221	2.3770308758	1.17549347949	-1.20153739631
248	2.3723466684	1.80992410002	-0.562422568377
353	2.34253348636	0.86317026607	-1.47936322029
78	2.33211687924	1.24376013956	-1.08835673968
253	2.32604663041	1.43464438515	-0.89140224526
3	2.31922039109	0.305792025092	-2.013428366
149	2.30725062456	0.0806844600379	-2.22656616452
88	2.28712858084	1.10260208196	-1.18452649887
550	2.27263274866	1.94722659004	-0.325406158617
495	2.26665953057	2.26665953057	0.0
506	2.26509111992	1.02379147696	-1.24129964296
168	2.25373493144	0.0887637256162	-2.16497120583
535	2.2402951308	1.16260192732	-1.07769320349
508	2.19697358712	1.09884251197	-1.09813107515
511	2.19609227641	1.82436492364	-0.371727352773
57	2.19597592449	0.346668505805	-1.84930741868
14	2.19310362849	0.705916225174	-1.48718740332
254	2.16887252951	0.264203322415	-1.9046692071
191	2.15949806638	0.0	-2.15949806638
279	2.15350753949	0.493281510332	-1.66022602915
393	2.15148427274	0.419032194908	-1.73245207783
64	2.14284598892	1.90653193278	-0.236314056141
304	2.13382106861	1.74531282642	-0.388508242195
553	2.12651641825	0.693390078518	-1.43312633973
32	2.11273238442	1.3029297529	-0.809802631522
347	2.10768075992	2.0662749304	-0.0414058295145
382	2.08703003697	0.5202797752	-1.56675026177
151	2.06778482253	0.384527298625	-1.68325752391
528	2.06322814164	0.677754474141	-1.3854736675
524	2.05363296908	0.641092847066	-1.41254012201
119	2.05261088037	0.0455972093322	-2.00701367103
522	2.02873577447	0.292401320523	-1.73633445395
439	2.01221597861	1.15708846802	-0.855127510584
421	1.99590073738	1.35522274709	-0.640677990297
293	1.98462354725	0.0	-1.98462354725
12	1.96957320741	1.22225864281	-0.747314564596
219	1.96291638114	0.467765857549	-1.4951505236
558	1.96228500426	0.33684716976	-1.6254378345
489	1.9375933981	0.0	-1.9375933981
121	1.92850932059	1.05704437419	-0.871464946401
302	1.92711366418	0.566217270531	-1.36089639365
545	1.91416487198	0.0988698284661	-1.81529504351
270	1.88385161922	0.388791110493	-1.49506050873
6	1.8561748563	0.890330621191	-0.965844235107
301	1.85325671642	0.0	-1.85325671642
438	1.84495886941	0.747860107991	-1.09709876142
484	1.82063613232	0.508573124659	-1.31206300766
269	1.80700125008	0.722073212219	-1.08492803786
391	1.79937966261	0.0	-1.79937966261
202	1.78145886051	1.30359048771	-0.477868372802
52	1.78023720976	0.640425324827	-1.13981188493
409	1.77485578156	0.720352557545	-1.05450322402
297	1.77112497491	1.72322716576	-0.0478978091513
424	1.75197186831	1.01916409159	-0.732807776721
51	1.72558110501	1.18357976461	-0.542001340404
529	1.72283970711	1.27382863914	-0.449011067966
259	1.7139920725	1.64076327342	-0.0732287990795
214	1.70312669894	0.542029601848	-1.16109709709
273	1.68542587116	0.528990901734	-1.15643496942
286	1.67140180285	0.286687606162	-1.38471419669
73	1.66362370765	0.0	-1.66362370765
519	1.66317099488	0.85207948499	-0.811091509887
389	1.65725889985	1.00554105704	-0.65171784281
194	1.63654831797	0.571563103836	-1.06498521413
133	1.62304121532	1.16095300343	-0.462088211887
307	1.61445903724	0.0	-1.61445903724
184	1.60930123082	0.550751870254	-1.05854936057
473	1.58159089431	0.69997430396	-0.881616590354
414	1.56842432318	1.16875520652	-0.39966911666
433	1.54912124016	0.324560528624	-1.22456071154
183	1.52341567354	0.399522445054	-1.12389322849
125	1.52325077433	0.676132097773	-0.847118676556
413	1.52302506083	0.475620714152	-1.04740434668
551	1.50425830321	1.14814050902	-0.35611779419
131	1.49133152778	0.867845722314	-0.623485805468
401	1.4885664743	0.0	-1.4885664743
98	1.48494056427	1.11710117972	-0.367839384554
238	1.4748010051	1.28181957258	-0.192981432519
402	1.47094626452	0.695981366753	-0.774964897769
322	1.46577411934	0.0848732376598	-1.38090088168
306	1.46120239824	0.0400908131293	-1.42111158511
27	1.46009730047	0.0	-1.46009730047
345	1.45987345458	0.640408881942	-0.819464572636
222	1.45704988216	0.989973834834	-0.46707604733
420	1.4458928807	1.42800804807	-0.0178848326305
378	1.44331662036	0.533843743164	-0.9094728772
398	1.41515384777	0.931376493339	-0.483777354431
198	1.41473079198	0.0	-1.41473079198
447	1.41472419602	1.40743641423	-0.00728778178971
204	1.40899788866	0.146440250365	-1.2625576383
107	1.40348090584	0.338628154152	-1.06485275169
340	1.38382725632	0.554547812783	-0.829279443538
397	1.38106385261	0.678988345555	-0.702075507059
71	1.37921937147	0.184154016226	-1.19506535524
418	1.37084250076	0.336865333492	-1.03397716727
31	1.3627687952	0.26932755516	-1.09344124004
440	1.35933285937	1.10629368299	-0.253039176384
47	1.34314240004	0.850217690963	-0.49292470908
25	1.34006617797	1.003048632	-0.337017545973
400	1.32042558719	0.821372059865	-0.499053527329
239	1.31414451658	0.0	-1.31414451658
527	1.30705063385	0.941807270068	-0.365243363779
308	1.28748963397	0.281399111561	-1.00609052241
85	1.28457060025	0.230808410975	-1.05376218928
466	1.27816197458	0.422444360962	-0.855717613615
130	1.27591358526	0.746716241011	-0.529197344252
498	1.27366260777	0.0	-1.27366260777
82	1.25665401902	0.0	-1.25665401902
513	1.24877088058	0.442646352146	-0.80612452843
429	1.24112619627	1.23873695005	-0.00238924622005
334	1.23459741626	0.137239815329	-1.09735760093
190	1.23131998707	0.440182553882	-0.791137433193
142	1.22010884408	0.0	-1.22010884408
406	1.21600446567	0.0651918186321	-1.15081264704
16	1.21001538709	0.532424003614	-0.677591383475
252	1.20735355831	0.0	-1.20735355831
465	1.20502633081	0.666387371882	-0.538638958924
313	1.19306385984	0.158985247469	-1.03407861237
361	1.18851910202	0.935872777511	-0.252646324508
549	1.18184482907	0.53437454857	-0.647470280499
372	1.17866673882	0.907695420905	-0.27097131792
46	1.17839349899	0.10855224759	-1.0698412514
9	1.16989705797	0.771284927162	-0.39861213081
422	1.16759719695	0.439803721238	-0.727793475716
195	1.15488931207	1.14637981229	-0.00850949978635
76	1.15448992251	0.845607373464	-0.308882549048
395	1.15375155364	1.05923639528	-0.0945151583556
503	1.1528386769	0.48692229421	-0.665916382695
15	1.14475587906	0.325952031359	-0.818803847698
10	1.14087596109	0.473743400279	-0.667132560809
437	1.14016577386	0.694127968988	-0.446037804871
116	1.13937411546	0.814637858671	-0.324736256791
18	1.1370946819	0.290010914252	-0.847083767651
217	1.12112419665	0.114194957214	-1.00692923944
483	1.11730628387	0.0704359109194	-1.04687037295
61	1.101870635	0.743420506956	-0.358450128044
129	1.09299384719	0.727955034659	-0.365038812532
120	1.08466921911	0.834211402622	-0.250457816489
147	1.08209556188	0.0	-1.08209556188
538	1.08086864001	0.525848407977	-0.555020232028
92	1.07975900754	0.438845564402	-0.640913443142
200	1.0784515471	0.245077480335	-0.833374066761
243	1.07026531378	0.139746797524	-0.930518516258
164	1.0688455583	0.619672970425	-0.449172587871
112	1.06660526608	0.562313280734	-0.504291985347
452	1.06619040293	0.0	-1.06619040293
118	1.06346897769	0.0	-1.06346897769
565	1.06068587766	0.275698906868	-0.784986970795
464	1.05821108231	0.782122488703	-0.27608859361
373	1.05061407073	0.26923707968	-0.781376991045
488	1.04991387916	0.0175196934329	-1.03239418573
38	1.0380576154	0.356647290734	-0.681410324665
262	1.03127462161	0.0689511069894	-0.962323514624
367	1.01267836982	0.897299788199	-0.11537858162
560	1.00807824082	0.95663070413	-0.051447536691
34	1.00474300516	0.824934700799	-0.179808304364
469	0.99854410146	0.0	-0.99854410146
548	0.993233359613	0.76587232466	-0.227361034953
40	0.986236073648	0.846431597694	-0.139804475954
442	0.985447441575	0.337203896087	-0.648243545489
109	0.985131933101	0.0	-0.985131933101
396	0.977445177726	0.774827586004	-0.202617591722
563	0.966606805468	0.965244836967	-0.00136196850133
108	0.96269338491	0.882645338934	-0.0800480459758
384	0.959131143629	0.0	-0.959131143629
331	0.957998960359	0.677084989701	-0.280913970658
311	0.955469428391	0.861996179324	-0.0934732490662
42	0.954923959839	0.119973038172	-0.834950921667
70	0.952730706655	0.435010013001	-0.517720693655
376	0.940539763802	0.0	-0.940539763802
368	0.937106827957	0.612169236905	-0.324937591052
443	0.930439379638	0.930439379638	0.0
533	0.930301452373	0.643781363962	-0.28652008841
434	0.929836308518	0.0422659385153	-0.887570370002
431	0.928576157252	0.755539674208	-0.173036483044
348	0.918308598844	0.0	-0.918308598844
282	0.916647743664	0.710717035389	-0.205930708276
250	0.912029248866	0.0259240498619	-0.886105199004
95	0.906121549472	0.906121549472	0.0
338	0.9015319863	0.341227130888	-0.560304855413
453	0.900517898364	0.141618524117	-0.758899374246
28	0.899731014887	0.0	-0.899731014887
58	0.888624209721	0.0	-0.888624209721
261	0.885879005158	0.145112080786	-0.740766924371
275	0.884794168727	0.820888278197	-0.0639058905303
399	0.882706739666	0.201001505527	-0.681705234139
426	0.877745890791	0.479877584781	-0.39786830601
492	0.875450529771	0.181484964807	-0.693965564964
332	0.87543778241	0.0	-0.87543778241
114	0.870956468606	0.120816712672	-0.750139755935
419	0.854243499995	0.743429555865	-0.11081394413
174	0.850650597204	0.834642182909	-0.0160084142952
477	0.842830918542	0.709435900814	-0.133395017727
196	0.832746665773	0.419399302919	-0.413347362855
388	0.827972543906	0.12568026084	-0.702292283067
379	0.824432874248	0.0665474178684	-0.757885456379
450	0.820141494478	0.366051178207	-0.454090316272
266	0.818551229077	0.354815414032	-0.463735815044
80	0.817019052189	0.817019052189	0.0
1	0.804325648954	0.216748014263	-0.587577634691
215	0.802991767944	0.0278988367123	-0.775092931231
417	0.802264538177	0.0277643015757	-0.774500236601
67	0.793480215183	0.0	-0.793480215183
457	0.776997335877	0.305097338428	-0.471899997449
56	0.776734020663	0.629265995103	-0.14746802556
309	0.765716770546	0.0	-0.765716770546
84	0.761935278166	0.531482446841	-0.230452831325
530	0.760819212053	0.0473901985857	-0.713429013467
541	0.759169270334	0.364033334664	-0.39513593567
36	0.736685376826	0.540343480632	-0.196341896194
475	0.71980391425	0.196826550573	-0.522977363677
411	0.717946376492	0.189285486209	-0.528660890283
462	0.715768289364	0.530756413845	-0.185011875519
561	0.71466772971	0.661861258446	-0.0528064712633
260	0.712424977466	0.0060685875769	-0.706356389889
241	0.710881499136	0.0	-0.710881499136
192	0.699709432342	0.354176615674	-0.345532816668
448	0.698464899034	0.318523309229	-0.379941589805
441	0.691402209364	0.290985407437	-0.400416801928
336	0.688429457441	0.0	-0.688429457441
122	0.687724655246	0.424603071292	-0.263121583954
263	0.68331785256	0.0	-0.68331785256
335	0.680086029006	0.540046571767	-0.14003945724
458	0.675155216231	0.4778276842	-0.19732753203
546	0.674607298176	0.436989068762	-0.237618229414
225	0.671560327642	0.167500294543	-0.504060033099
39	0.663950374319	0.525168490805	-0.138781883514
359	0.662736339213	0.650877976467	-0.011858362746
346	0.661036459614	0.661036459614	0.0
350	0.660275294092	0.0	-0.660275294092
280	0.659492934664	0.141506304857	-0.517986629807
258	0.657417121921	0.657417121921	0.0
249	0.656405968907	0.0573413761116	-0.599064592795
317	0.653847261464	0.653847261464	0.0
459	0.653492957801	0.0	-0.653492957801
45	0.652121698421	0.329882617028	-0.322239081393
425	0.636717251912	0.549120418451	-0.0875968334609
50	0.636258259638	0.0	-0.636258259638
35	0.622614646106	0.278442307594	-0.344172338512
160	0.621525451834	0.576657114407	-0.0448683374278
245	0.61590372801	0.329599487059	-0.286304240951
21	0.612497391219	0.612497391219	0.0
461	0.610598475419	0.0832038022611	-0.527394673158
8	0.606240609022	0.434933731971	-0.171306877051
478	0.599305555008	0.273497773907	-0.325807781101
22	0.597927916234	0.597927916234	0.0
105	0.597624338643	0.0	-0.597624338643
343	0.571426227204	0.0	-0.571426227204
357	0.564734724332	0.0	-0.564734724332
43	0.564613412794	0.489482768838	-0.0751306439569
271	0.564303129456	0.444109749883	-0.120193379573
267	0.563326602625	0.0413436593169	-0.521982943308
33	0.559239614453	0.237377469807	-0.321862144646
77	0.558218970453	0.477605022786	-0.080613947667
93	0.555111687254	0.0213425218031	-0.533769165451
366	0.554641113209	0.0	-0.554641113209
480	0.548238542346	0.0749204506672	-0.473318091679
17	0.531838686799	0.103912393224	-0.427926293575
264	0.52037024106	0.129372255453	-0.390997985607
521	0.515101237797	0.203471101499	-0.311630136298
74	0.506600570194	0.307635535481	-0.198965034713
59	0.506209864734	0.506209864734	0.0
532	0.494611553176	0.107527210971	-0.387084342206
525	0.480923059834	0.182868132937	-0.298054926897
324	0.478038771167	0.0	-0.478038771167
537	0.475950336904	0.0	-0.475950336904
479	0.474637011082	0.184759801466	-0.289877209616
446	0.47064563788	0.0691914738362	-0.401454164043
557	0.468061308805	0.0	-0.468061308805
496	0.461302024818	0.180049240139	-0.281252784679
516	0.461251894274	0.461251894274	0.0
377	0.460346627186	0.460346627186	0.0
531	0.457424012896	0.0	-0.457424012896
203	0.455802439005	0.110047083044	-0.345755355961
481	0.45237171271	0.0137802549084	-0.438591457802
449	0.450345480888	0.381677971306	-0.0686675095821
385	0.447142796913	0.16976911924	-0.277373677672
310	0.446291301165	0.0	-0.446291301165
416	0.445513730855	0.199319285339	-0.246194445517
349	0.439055232167	0.0	-0.439055232167
284	0.437488059541	0.309676222036	-0.127811837505
536	0.436468159853	3.35634774946e-05	-0.436434596376
472	0.428245526548	0.0	-0.428245526548
189	0.427116694955	0.0	-0.427116694955
256	0.425068492118	0.0	-0.425068492118
242	0.413775199823	0.413775199823	0.0
502	0.400378116046	0.236201350872	-0.164176765174
344	0.399736237629	0.221709649572	-0.178026588057
132	0.391829326768	0.300119698493	-0.0917096282756
140	0.385218745036	0.385218745036	0.0
329	0.384319537818	0.0	-0.384319537818
375	0.376443204901	0.376443204901	0.0
63	0.372067818951	0.0902597476696	-0.281808071282
41	0.371534060487	0.0807686914645	-0.290765369022
463	0.367762560094	0.14724092123	-0.220521638864
333	0.367387629204	0.0	-0.367387629204
316	0.366064761287	0.366064761287	0.0
81	0.359868409832	0.139471509019	-0.220396900813
505	0.3585361778	0.0424008002591	-0.316135377541
544	0.356394072487	0.135890329877	-0.22050374261
281	0.354293772683	0.147639020112	-0.206654752571
539	0.352113631158	0.227069219186	-0.125044411972
72	0.351282118252	0.0868422866846	-0.264439831567
181	0.35065921399	0.35065921399	0.0
96	0.344067648294	0.336924413031	-0.00714323526237
44	0.335485622575	0.239585720342	-0.0958999022333
163	0.332690906846	0.332690906846	0.0
134	0.330841046664	0.164807053437	-0.166033993227
534	0.315939810907	0.267767921244	-0.0481718896631
487	0.307515134501	0.164716509858	-0.142798624643
552	0.303911655982	0.254057314092	-0.04985434189
291	0.302769359986	0.302769359986	0.0
166	0.288528205546	0.0	-0.288528205546
342	0.287428812919	0.0	-0.287428812919
454	0.283823141897	0.123111798131	-0.160711343766
430	0.278305059331	0.0	-0.278305059331
20	0.276872749527	0.198057077815	-0.0788156717121
363	0.276144010062	0.0	-0.276144010062
351	0.270521168712	0.0550694804173	-0.215451688295
30	0.269022620772	0.0	-0.269022620772
110	0.265780634099	0.0	-0.265780634099
371	0.265648353381	0.265648353381	0.0
365	0.24665445553	0.24665445553	0.0
300	0.230671130894	0.0	-0.230671130894
161	0.228355867924	0.0603978353316	-0.167958032592
327	0.217777743493	0.0	-0.217777743493
564	0.210030052677	0.0947185632012	-0.115311489475
362	0.203292508004	0.0913519656682	-0.111940542336
394	0.198628030074	0.198628030074	0.0
193	0.19198312461	0.0	-0.19198312461
79	0.191121475431	0.191121475431	0.0
55	0.16421118814	0.148439169755	-0.015772018385
330	0.162374107885	0.0652236412782	-0.097150466607
341	0.16193207646	0.117841949784	-0.0440901266766
69	0.154639899995	0.0902150030317	-0.0644248969634
117	0.153834370395	0.090056516145	-0.0637778542496
323	0.134481856416	0.0	-0.134481856416
354	0.126584333443	0.126584333443	0.0
356	0.123363119293	0.123363119293	0.0
97	0.103932457387	0.0128088172193	-0.091123640168
152	0.0935448542437	0.0935448542437	0.0
547	0.0894806388535	0.0	-0.0894806388535
320	0.0826305520489	0.0181452594349	-0.064485292614
296	0.0732401536978	0.0529370124567	-0.0203031412412
29	0.070440173279	0.0	-0.070440173279
49	0.0653035709988	0.0	-0.0653035709988
295	0.0612338804341	0.0612338804341	0.0
491	0.0501321596462	0.0	-0.0501321596462
423	0.0369576968528	0.0	-0.0369576968528
233	0.0251522901313	0.0	-0.0251522901313
325	0.0244966153776	0.0	-0.0244966153776
360	0.0226105212792	0.0	-0.0226105212792
364	0.0218432299477	0.0	-0.0218432299477
380	0.0197757356748	0.0	-0.0197757356748
66	0.0148316462446	0.0	-0.0148316462446
23	0.0118058147351	0.0	-0.0118058147351
247	6.08651035725e-15	6.08651035725e-15	0.0
387	3.04325517862e-15	0.0	-3.04325517862e-15
451	3.04325517862e-15	0.0	-3.04325517862e-15
352	0.0	0.0	0.0
328	0.0	0.0	0.0
355	0.0	0.0	0.0
435	0.0	0.0	0.0
559	0.0	0.0	0.0
208	0.0	0.0	0.0
374	0.0	0.0	0.0
319	0.0	0.0	0.0
566	NaN	NaN	NaN
