# Supplementary material for: Complete mapping of viral escape from neutralizing antibodies
Source: PLoS Pathog. 2017 Mar 13;13(3):e1006271. doi: 10.1371/journal.ppat.1006271 (PMC5363992; doi:10.1371/journal.ppat.1006271)
Supplement: S2 File — This ZIP archive contains the computer code to perform the data analysis described in this manuscript. The analysis is performed by the iPython notebook found in the ZIP archive. (ZIP) [file ppat.1006271.s008.zip › S2_File/differential_selections/L2_H17L19_c2_vs_L2_mock_mutdiffsel.txt]

site	wt	mut	diffsel
158	S	P	5.03690230679
157	K	S	5.02601388888
153	S	G	4.9087839182
157	K	G	4.9007504537
148	V	T	4.80735016297
158	S	A	4.77740529038
157	K	T	4.74389686596
157	K	L	4.72075682586
158	S	H	4.62282352076
104	N	H	4.56746936029
153	S	I	4.55943577303
153	S	R	4.53222954903
148	V	S	4.5258457298
157	K	H	4.49364660593
153	S	A	4.44378518434
493	E	A	4.4160859065
136	K	T	4.39931324936
136	K	P	4.34846325809
153	S	V	4.29471352673
136	K	Y	4.1430032299
157	K	E	4.13418221644
157	K	I	4.11527826979
154	H	D	4.11268463156
157	K	F	4.0813114755
159	S	D	4.06304137666
158	S	Q	4.06294173073
158	S	L	3.95929964567
157	K	Q	3.9507165377
153	S	L	3.90448597536
156	G	A	3.89546922462
153	S	Q	3.85361869345
2	K	I	3.85157950756
24	Y	T	3.76646347208
153	S	T	3.7376874289
495	V	I	3.71104579332
2	K	M	3.63472917284
321	K	I	3.53186448848
136	K	L	3.520856467
157	K	V	3.47845346262
157	K	N	3.46587304093
158	S	N	3.44640887407
156	G	Q	3.44152899874
223	N	L	3.43618628131
156	G	D	3.42028308583
94	S	A	3.41211205362
157	K	R	3.41063034193
468	Q	I	3.40224504805
153	S	Y	3.38721797548
157	K	M	3.36874832647
158	S	T	3.36631157261
153	S	K	3.36378790669
115	Y	F	3.35902684284
415	N	G	3.31711653169
381	Q	R	3.29408720423
277	F	V	3.28423087074
156	G	S	3.27992858452
153	S	H	3.22436002258
392	T	R	3.17626694489
136	K	V	3.16141485797
154	H	E	3.15998583584
153	S	N	3.12443794545
156	G	N	3.09197981299
136	K	F	3.07379190127
155	R	D	3.05489074863
153	S	C	3.04498224927
259	E	V	2.96885845668
153	S	P	2.89538836704
251	E	Q	2.87566176924
148	V	I	2.8744817829
158	S	V	2.82551496274
104	N	D	2.8166261377
4	K	Q	2.80952288376
136	K	S	2.75524089304
153	S	M	2.70315253106
318	E	S	2.6869998462
150	V	Y	2.65369904088
136	K	G	2.63971985929
154	H	L	2.59596428021
136	K	W	2.59427763549
153	S	W	2.56829806785
548	A	S	2.53271400725
136	K	A	2.45083013491
482	E	G	2.40698364032
68	Q	L	2.35562899049
136	K	E	2.35233613778
188	E	P	2.3521475411
156	G	T	2.35176726815
104	N	I	2.34660824115
390	G	K	2.33681727037
157	K	D	2.33395534561
238	D	T	2.33168619651
275	R	K	2.23440995239
187	K	A	2.21857067308
172	D	Y	2.20186298991
150	V	K	2.18294544216
180	S	V	2.17568778878
89	P	I	2.16235038905
415	N	V	2.15740824868
554	C	F	2.1494451985
156	G	K	2.13068336835
511	L	G	2.12334926458
276	G	Q	2.1219992095
483	F	I	2.10386361468
124	S	G	2.09693844372
137	E	D	2.06172433557
318	E	A	2.02621891295
154	H	T	1.96206850186
460	N	T	1.9481595134
185	K	R	1.94777026495
509	S	I	1.9278573761
211	G	S	1.91509562277
381	Q	F	1.90285766143
172	D	S	1.90231694643
353	I	L	1.88001968005
162	R	N	1.87350976641
415	N	C	1.84597676027
136	K	Q	1.84022992077
150	V	W	1.83518500345
153	S	F	1.82072668947
415	N	A	1.78519184486
2	K	V	1.78223926589
158	S	I	1.75250563067
155	R	L	1.74988252402
145	F	N	1.72420203261
370	Q	N	1.71503539993
550	S	G	1.71090343752
232	A	S	1.66975834878
154	H	F	1.66949304403
155	R	Q	1.66658127742
224	R	A	1.66444326526
294	K	N	1.65890974203
366	G	V	1.64709672349
314	V	L	1.62866734503
136	K	D	1.58745960383
550	S	I	1.56040053262
249	L	V	1.5349027422
361	I	L	1.50900770774
177	L	S	1.48444038964
136	K	N	1.48243095502
221	N	Q	1.47404832144
104	N	R	1.45194927885
554	C	V	1.44187968133
528	Q	T	1.43367989129
106	A	S	1.41712282303
376	G	V	1.41550997975
357	W	C	1.40767869662
103	E	V	1.40466116269
106	A	T	1.39597952151
138	S	I	1.39089493162
347	G	A	1.38437306131
156	G	R	1.37770797227
244	N	K	1.37700163231
123	S	I	1.3414894229
258	F	I	1.33238139754
148	V	E	1.32937446654
288	M	I	1.31969513998
482	E	A	1.30732660621
211	G	R	1.30533511932
268	W	A	1.30499067159
99	T	G	1.30305767088
304	S	I	1.30221082818
412	E	L	1.29505345448
490	E	W	1.28451225314
155	R	G	1.2769182639
295	C	F	1.27220783647
209	S	I	1.26148103709
414	N	A	1.24585187368
279	S	P	1.23683071787
248	T	S	1.23474228447
205	Q	H	1.22605936936
172	D	P	1.22015868269
390	G	T	1.21484429471
529	I	Y	1.2092926531
158	S	G	1.19117588299
4	K	Y	1.18282828762
382	K	Q	1.18028552303
77	W	C	1.17820378281
225	R	I	1.17804253539
155	R	S	1.17017749978
156	G	M	1.16085859316
523	S	I	1.1589332378
171	G	W	1.15768468081
148	V	D	1.1546844803
318	E	R	1.15419253312
265	I	V	1.14569819621
128	L	I	1.1448384801
211	G	T	1.144366665
497	N	M	1.14340515551
562	R	T	1.14314072909
520	K	V	1.13666935216
180	S	K	1.12971844768
519	V	A	1.12809655844
389	N	V	1.12559680996
158	S	F	1.12237468255
141	P	G	1.11869743714
372	E	A	1.11342236495
528	Q	S	1.10932298908
157	K	Y	1.104616405
272	A	K	1.10369593431
173	S	R	1.10350909832
194	G	V	1.10296489568
335	R	K	1.09908647326
432	L	Y	1.09405675062
237	R	F	1.09265479802
297	T	L	1.08433570434
80	G	A	1.07067346246
351	G	V	1.06921505899
178	T	R	1.06381448823
165	L	Q	1.06061999134
308	F	S	1.04844537907
9	L	F	1.04798329435
138	S	T	1.04598187301
114	D	E	1.03469714294
216	S	T	1.03135949726
13	V	H	1.02847285952
517	D	G	1.02573572002
490	E	A	1.02269835093
218	A	F	1.02054426589
68	Q	T	1.0192189302
498	G	V	1.01872615859
174	Y	H	1.01795185908
468	Q	K	1.01690508461
103	E	A	1.01120108713
140	W	C	1.00827886739
493	E	S	1.00713231949
411	K	Q	1.00415771112
162	R	T	0.991114053797
278	E	D	0.987183721788
145	F	G	0.985981457113
466	K	G	0.984904714855
278	E	I	0.968513935681
329	R	S	0.957312469849
11	A	D	0.955225883601
520	K	G	0.954775190807
303	N	M	0.95299966421
408	A	F	0.951693021031
541	V	L	0.949091574943
117	E	K	0.944362702188
493	E	Q	0.942931173686
298	P	S	0.940909632051
551	F	G	0.939860503607
378	A	T	0.939374290151
180	S	R	0.932990811886
105	G	R	0.932381448502
5	L	G	0.931292400672
220	S	H	0.924178900478
159	S	T	0.923595588158
125	V	L	0.912265979827
448	E	G	0.912163773641
159	S	I	0.90734864427
561	C	F	0.907096710561
422	N	H	0.907043897247
523	S	L	0.903866217801
277	F	A	0.900153796228
370	Q	T	0.897705170569
38	E	Q	0.896905478084
427	V	S	0.889616161605
272	A	G	0.882921325637
550	S	A	0.881845898085
136	K	C	0.880469911276
551	F	S	0.876916378204
158	S	K	0.876227330273
235	K	V	0.872615606865
176	K	N	0.872170153664
145	F	I	0.87148790394
151	S	P	0.870958517817
233	R	S	0.870857227458
173	S	N	0.866621509975
328	L	V	0.86468223621
294	K	I	0.861962801097
386	N	S	0.861192543596
347	G	V	0.86065905618
226	F	L	0.860380237656
543	L	G	0.856312556166
304	S	G	0.855775145612
408	A	S	0.85228865012
280	G	V	0.849474406519
277	F	S	0.843895514548
526	V	W	0.838057731906
488	D	G	0.837387835177
111	D	Y	0.826127204731
145	F	Y	0.826008013142
172	D	L	0.821576563468
480	C	Y	0.821107040097
507	E	D	0.819808330579
529	I	V	0.819154760437
52	D	N	0.817300940336
111	D	Q	0.814423372968
272	A	S	0.813607788645
178	T	V	0.812043124554
364	W	C	0.811782983802
381	Q	I	0.810943391581
470	K	Q	0.809083755307
452	D	A	0.808142130779
518	G	S	0.806426234765
555	S	N	0.798440920132
459	K	E	0.796753646447
262	G	V	0.792062376265
197	H	R	0.791800562281
14	A	S	0.789526395977
507	E	K	0.784672840792
17	A	V	0.783983375351
22	I	T	0.783249859797
528	Q	G	0.78273335063
6	L	A	0.782266640727
320	P	L	0.775314289004
359	G	R	0.775258187211
114	D	S	0.77436908669
331	V	F	0.77345308673
141	P	A	0.773160509641
311	I	T	0.767175431788
429	D	M	0.759102526419
394	K	R	0.751776351094
171	G	L	0.751568254512
512	N	R	0.750299610111
232	A	T	0.749993575445
105	G	V	0.748208715241
514	E	K	0.748030924139
155	R	M	0.746076050653
312	H	G	0.740497740049
162	R	S	0.735298171962
513	R	I	0.734942907524
356	G	E	0.728476821112
508	E	Q	0.728330036361
220	S	I	0.727478776538
410	G	V	0.719491940131
294	K	R	0.716446281614
35	T	I	0.714463802697
92	S	Y	0.71421376297
83	E	H	0.714062873688
520	K	H	0.712089733427
523	S	T	0.711271063163
53	S	F	0.7111976812
513	R	K	0.710708643168
303	N	T	0.707936314824
120	E	D	0.704834100637
103	E	K	0.704702542965
4	K	P	0.703147846206
253	G	F	0.699471668155
524	M	A	0.696458109575
48	N	D	0.693484540579
303	N	R	0.69116728991
381	Q	K	0.687958529121
154	H	V	0.687315322157
63	G	V	0.685848365286
371	N	S	0.685481794666
63	G	R	0.6781133945
562	R	S	0.677451133522
156	G	E	0.675466495485
517	D	S	0.674091674077
504	K	V	0.672484084539
465	V	L	0.671322539362
139	S	C	0.671097296191
370	Q	H	0.66667262582
502	Y	H	0.662940383184
257	I	M	0.661908726688
499	T	V	0.661448265369
27	N	E	0.660032197112
155	R	A	0.659877927897
478	N	L	0.659063357969
412	E	Y	0.657152486588
47	V	F	0.65309939703
266	A	V	0.651253893129
339	S	T	0.650900071811
256	I	L	0.649934541651
219	S	P	0.647021600476
467	S	V	0.64527338853
211	G	L	0.645159782854
274	S	I	0.644162923895
474	K	E	0.643414056301
92	S	I	0.64204068627
383	S	R	0.640569191501
400	E	S	0.640140221105
68	Q	K	0.638628178001
285	N	S	0.637533927542
156	G	H	0.637019102928
544	V	F	0.631625331348
160	F	S	0.631237332933
369	H	Y	0.626867115192
34	D	G	0.623250519663
269	Y	C	0.623038905886
60	K	L	0.622094549991
526	V	A	0.621594637859
428	D	M	0.621341634206
392	T	Y	0.62091211391
65	A	S	0.619906277451
274	S	L	0.610864370418
470	K	Y	0.610824869483
375	S	P	0.609187225068
51	E	C	0.605954355607
342	Y	F	0.605168190466
54	H	P	0.600004149626
561	C	I	0.596925731506
158	S	D	0.595732772288
322	Y	H	0.595630456037
64	I	L	0.59236742133
158	S	Y	0.592023480081
386	N	Y	0.589987258698
378	A	S	0.58961682
403	N	G	0.587516278568
386	N	E	0.587511695517
403	N	A	0.586648063962
38	E	G	0.584619017903
177	L	W	0.582515452477
171	G	R	0.581970355552
129	E	V	0.581726263621
135	P	S	0.576302014676
427	V	L	0.57613326539
529	I	T	0.572647326907
150	V	F	0.570009582504
474	K	Q	0.567854779528
210	N	T	0.564520921809
439	A	S	0.555826063638
261	T	C	0.553666663757
404	T	L	0.5461588072
88	L	H	0.545940117255
510	K	N	0.54221450379
538	S	G	0.541951036196
390	G	R	0.541939397345
376	G	Q	0.54046739777
326	T	L	0.537341300666
183	N	S	0.535817527894
507	E	P	0.533284053742
137	E	K	0.532687774333
154	H	Q	0.530214484415
155	R	E	0.529766202834
514	E	A	0.528454758907
522	E	K	0.5276813575
558	S	A	0.52372239643
463	E	D	0.523619722425
372	E	K	0.523552391515
178	T	S	0.521474996218
337	I	V	0.520810817754
421	E	K	0.520481358491
509	S	V	0.51989946936
47	V	A	0.518951259416
269	Y	F	0.518195642911
216	S	H	0.517837475502
277	F	G	0.513535272913
470	K	C	0.513138017487
453	F	S	0.512883371803
38	E	K	0.512710507924
286	A	K	0.512582475271
415	N	S	0.512235644831
89	P	E	0.510676190123
336	N	D	0.509319665476
232	A	R	0.506634449432
83	E	Y	0.506430506318
155	R	K	0.504808252555
91	R	K	0.503216947832
64	I	R	0.502181377322
343	R	I	0.50156766733
149	T	A	0.500746243624
542	L	V	0.498933958128
358	T	P	0.498543501592
409	V	L	0.496094671793
509	S	A	0.496015091398
141	P	D	0.494628228878
369	H	R	0.492053379735
161	Y	H	0.491869105009
412	E	V	0.491768723361
450	T	A	0.490087316729
318	E	V	0.489221734353
427	V	K	0.48566921761
129	E	K	0.484950333906
124	S	Q	0.484855972366
314	V	H	0.484133805246
7	V	C	0.482966397709
350	A	S	0.482853233538
251	E	G	0.480725637453
99	T	S	0.479959860382
113	I	L	0.479285730364
398	V	A	0.478597801832
141	P	V	0.477345157466
253	G	T	0.475079764587
4	K	R	0.474761670536
517	D	I	0.472797453114
504	K	S	0.472466357933
356	G	V	0.471271400745
108	Y	C	0.468413030616
349	I	V	0.46680804265
60	K	C	0.464736791099
75	T	V	0.464328662719
428	D	L	0.463614483229
50	L	V	0.461682636842
514	E	S	0.461475135069
412	E	K	0.461411380179
456	L	Y	0.460672595164
255	T	Y	0.459934597675
242	R	S	0.459830307694
272	A	T	0.459045841864
268	W	R	0.45887682297
538	S	F	0.456969976677
216	S	A	0.456769492872
494	S	I	0.45557238049
237	R	V	0.455018145231
4	K	N	0.452582589233
539	S	P	0.451263599725
397	S	Q	0.450611568213
484	Y	H	0.45053720124
277	F	M	0.450429602079
330	M	I	0.449059812193
267	P	T	0.448435886996
376	G	A	0.447750852428
287	S	Q	0.446804495169
503	P	L	0.446678787038
108	Y	H	0.446435511694
107	C	Y	0.444003760205
20	I	T	0.443832946905
301	A	T	0.443598779697
387	A	T	0.441337171604
232	A	K	0.441211329128
287	S	K	0.440006641015
481	F	L	0.438870126099
401	K	V	0.436810764992
124	S	P	0.436470501983
517	D	Y	0.434446952607
518	G	V	0.431685864143
156	G	L	0.430798868339
392	T	K	0.429507616718
171	G	A	0.429099114222
123	S	T	0.428525691374
184	N	D	0.426834531947
350	A	G	0.426445742724
379	A	S	0.425124661955
111	D	N	0.423490658649
554	C	Y	0.423096278464
548	A	E	0.422599239974
42	A	P	0.422363502028
205	Q	L	0.421618683029
325	S	G	0.418893104452
318	E	D	0.417169123539
91	R	N	0.415860813892
177	L	Q	0.414144811221
531	A	P	0.413130129677
524	M	S	0.412223024975
12	F	V	0.410709964802
528	Q	P	0.410581233826
283	T	F	0.410156543643
259	E	D	0.409887655838
187	K	T	0.409874687938
401	K	N	0.408732398974
422	N	L	0.406156959465
111	D	S	0.405074874758
159	S	G	0.404454291599
428	D	E	0.404150416768
297	T	S	0.403409325513
95	Y	C	0.402664407094
435	W	L	0.402520231903
238	D	N	0.402375619531
8	L	Q	0.401948454128
248	T	L	0.401744360975
252	P	L	0.401315144808
474	K	I	0.401182642783
503	P	T	0.401003169496
84	C	F	0.400579092275
65	A	Q	0.400186964117
65	A	T	0.399519151306
442	L	S	0.399260198588
144	T	S	0.397348911556
368	H	N	0.397069505305
182	V	R	0.393960275981
268	W	C	0.393670755994
264	L	M	0.392786904647
37	L	R	0.39253872309
563	I	T	0.392192782316
325	S	I	0.39177475898
290	E	T	0.391574846408
518	G	K	0.391184298907
527	Y	Q	0.389366166544
122	L	V	0.387856268137
337	I	L	0.385556476201
498	G	R	0.385525767945
414	N	Y	0.385159954964
156	G	V	0.384820230852
138	S	P	0.382189661574
390	G	E	0.382037219123
562	R	L	0.381622704838
103	E	D	0.381304107062
444	L	P	0.381243942419
76	G	R	0.37940018572
400	E	T	0.379233901858
495	V	L	0.379039192168
82	P	S	0.378696644381
292	N	D	0.378460473574
291	C	F	0.376948392404
452	D	Y	0.376113928671
536	V	A	0.376061516181
155	R	T	0.375743423829
447	N	D	0.375325348478
120	E	A	0.374715445993
268	W	G	0.373935137109
100	P	Q	0.373860853139
287	S	A	0.373567322492
490	E	R	0.371686319971
393	N	R	0.370678273337
253	G	S	0.369910362506
427	V	I	0.369764004575
171	G	D	0.368882088906
174	Y	F	0.367639360157
186	G	A	0.36739844622
432	L	Q	0.36737560077
252	P	M	0.365013217971
240	H	Y	0.364890504806
497	N	E	0.362719356344
318	E	K	0.361638022551
336	N	H	0.361184592997
281	I	L	0.359693387437
314	V	R	0.358849175004
185	K	E	0.357455170996
91	R	H	0.356928906905
475	E	K	0.355840501218
202	D	L	0.35583103904
75	T	D	0.355520119079
403	N	H	0.355479886361
1	M	I	0.35429906531
225	R	G	0.353849940877
513	R	T	0.353412106523
386	N	G	0.352368074967
464	K	N	0.352317332757
89	P	T	0.352279830846
403	N	Q	0.351722955683
424	N	D	0.351720329852
520	K	R	0.35101579331
286	A	G	0.350788755796
486	K	R	0.350007450997
382	K	V	0.348588517936
314	V	N	0.347853274129
221	N	E	0.347217229445
13	V	L	0.346888287002
335	R	I	0.346762954191
429	D	N	0.346643436179
272	A	V	0.345313847215
482	E	K	0.345278803754
355	G	W	0.343584167521
64	I	V	0.342936090756
534	S	P	0.338355687102
186	G	H	0.335893678857
177	L	P	0.335112659691
206	S	I	0.33398617768
147	G	R	0.333404218212
516	I	T	0.331369067384
548	A	G	0.330500508752
502	Y	C	0.330257421045
385	Q	E	0.329530239831
114	D	N	0.329433684853
111	D	A	0.329054988204
121	Q	H	0.328530610149
138	S	R	0.327715136721
367	Y	F	0.327676112559
256	I	T	0.327486414269
553	M	V	0.327264606205
462	Y	F	0.327258522959
65	A	K	0.326932608524
124	S	I	0.326695664826
527	Y	C	0.326627701326
55	N	S	0.325752233506
361	I	D	0.324917248244
160	F	L	0.324711441861
286	A	T	0.324462815646
528	Q	A	0.323930621915
448	E	D	0.323926850288
460	N	I	0.323078668453
422	N	A	0.32211133643
92	S	P	0.321427912883
269	Y	H	0.320942291776
455	D	S	0.320563108571
272	A	R	0.32039666218
189	V	F	0.317588252766
511	L	F	0.317216065382
490	E	S	0.316807443555
453	F	L	0.316010836639
288	M	W	0.315734609577
290	E	D	0.315416906249
141	P	S	0.314735067172
19	T	V	0.31432057185
430	G	R	0.313571045817
390	G	A	0.312099065424
337	I	A	0.310798716054
230	I	Y	0.31051951244
286	A	R	0.308988525252
359	G	V	0.308242337944
47	V	N	0.308061017408
73	N	S	0.307910322529
2	K	Y	0.307146075245
294	K	A	0.30650381078
303	N	H	0.306301831348
437	Y	H	0.302766227743
242	R	K	0.302219869078
27	N	D	0.302102769477
54	H	Y	0.301114903128
190	L	F	0.300502508881
251	E	K	0.299881744324
527	Y	S	0.297598302612
262	G	D	0.296018636879
396	N	R	0.295548291929
521	L	V	0.295093754094
243	M	T	0.294995331942
282	I	Y	0.294034856387
469	L	V	0.294018684983
287	S	P	0.292235984625
455	D	M	0.291581929621
313	P	S	0.291233321938
486	K	V	0.290753589175
177	L	T	0.290682424598
514	E	T	0.290507199467
19	T	L	0.288409300452
240	H	R	0.286614112284
48	N	L	0.286353052696
148	V	K	0.28632440127
103	E	T	0.286096746906
244	N	Q	0.285670297463
90	A	R	0.285624968126
97	V	L	0.285160664074
150	V	I	0.285099588138
386	N	K	0.284922275832
477	G	Y	0.284485336961
155	R	H	0.282970182421
523	S	F	0.282720572181
486	K	N	0.282586885215
138	S	E	0.281720054543
386	N	M	0.280387840912
25	H	L	0.279972575646
171	G	H	0.279852484667
276	G	R	0.279313585949
141	P	I	0.278525494085
225	R	M	0.277274692425
390	G	V	0.27704884169
198	P	S	0.27647822782
89	P	A	0.276240103024
262	G	C	0.274716410205
310	N	D	0.274294201294
179	N	K	0.273111404928
549	I	A	0.272607415782
362	D	G	0.272177176169
51	E	G	0.272115396137
122	L	S	0.269472890137
565	I	T	0.267984344572
282	I	V	0.267359768069
192	L	M	0.266628481746
548	A	P	0.266469068905
203	E	D	0.266209788248
406	F	I	0.265875366788
172	D	A	0.264996461515
25	H	Y	0.26494774711
563	I	K	0.263577985992
33	V	F	0.263431198968
32	T	I	0.2633839013
1	M	R	0.263135537067
142	N	L	0.262840457726
89	P	V	0.262767076062
503	P	R	0.261696883943
480	C	F	0.26053733358
10	Y	H	0.260374201664
514	E	H	0.259994054296
50	L	E	0.259911440913
535	T	I	0.259505509991
155	R	F	0.259455046185
64	I	E	0.257650208181
352	F	L	0.257573413223
53	S	V	0.254489162765
249	L	R	0.254165081733
170	K	I	0.253863176896
299	Q	V	0.253797380291
52	D	S	0.253783114933
429	D	W	0.253271748009
201	S	Q	0.252926203152
127	S	N	0.25291392155
266	A	L	0.252829991814
486	K	I	0.252581052594
220	S	N	0.25216120294
557	G	R	0.252115587943
9	L	V	0.251179011222
426	K	S	0.250786677783
238	D	L	0.250323963519
466	K	S	0.249501593181
244	N	C	0.247881375722
527	Y	G	0.247512108414
474	K	N	0.246598431671
324	R	N	0.246324831288
469	L	S	0.246305956411
221	N	D	0.244743012812
275	R	S	0.244479645682
158	S	M	0.243058292078
206	S	V	0.24264857265
446	E	G	0.241442175411
388	I	F	0.240152416532
19	T	R	0.238630790887
253	G	D	0.238507033127
78	L	D	0.238160815828
483	F	C	0.237901639253
404	T	C	0.237425554563
404	T	K	0.237425554563
7	V	M	0.236654844686
417	E	K	0.235940286936
418	K	E	0.234836277773
460	N	V	0.233558216852
112	L	F	0.233388901151
83	E	K	0.232786502153
439	A	L	0.232049453638
57	K	E	0.231920439175
236	V	N	0.230367658591
509	S	G	0.229471775901
292	N	R	0.229228570252
558	S	F	0.228159804482
315	T	I	0.228101164589
24	Y	S	0.227811915709
353	I	T	0.227516308524
330	M	V	0.226388043635
306	L	P	0.224376834114
538	S	I	0.224195818454
254	D	A	0.223810520278
184	N	R	0.222553662375
201	S	F	0.221233766289
300	G	E	0.219806003442
305	N	V	0.218157543067
516	I	V	0.218062242936
467	S	N	0.217676714011
436	T	I	0.217216030413
223	N	S	0.216694406311
501	D	I	0.216506902967
38	E	D	0.216213846734
138	S	V	0.215953828156
370	Q	V	0.21527815546
482	E	S	0.215161159854
21	C	F	0.215004596705
9	L	A	0.214859862439
8	L	F	0.214567029086
65	A	P	0.2138652677
59	C	R	0.212710652569
178	T	K	0.212529257825
478	N	D	0.211570171762
504	K	T	0.211384161207
391	I	S	0.211276824078
250	L	P	0.211256471283
61	L	F	0.210584995231
513	R	A	0.210499773236
158	S	R	0.210437125401
457	N	D	0.209008560718
122	L	M	0.208882257664
238	D	S	0.208850267238
99	T	D	0.208780248338
101	N	E	0.20875673125
408	A	T	0.208675341714
536	V	I	0.207716100579
534	S	T	0.207680009547
173	S	D	0.207133211659
143	H	T	0.207057421798
449	R	S	0.206596196349
378	A	V	0.206451205464
529	I	N	0.206314489607
363	G	E	0.20607086692
501	D	K	0.205718247224
271	F	L	0.205658175753
337	I	S	0.20412344564
113	I	Y	0.204032701914
377	Y	H	0.203912260426
326	T	G	0.203842784939
64	I	K	0.203451664867
329	R	A	0.203151030126
126	S	R	0.202093119109
201	S	G	0.202091417495
563	I	M	0.200140683918
423	L	F	0.198535787002
158	S	E	0.19815542516
158	S	C	0.19815542516
158	S	W	0.19815542516
24	Y	C	0.197752325069
141	P	N	0.197228350638
555	S	A	0.196638879841
474	K	G	0.196277044027
270	A	G	0.196239037755
532	I	T	0.194439561218
224	R	K	0.194240418986
94	S	L	0.192036425379
89	P	R	0.190599584472
482	E	R	0.190554798375
166	W	C	0.189260403713
29	S	L	0.188950404845
87	L	H	0.188789036574
480	C	R	0.186955198752
87	L	I	0.185626346453
57	K	Q	0.185487279243
62	K	Q	0.185451523124
53	S	I	0.184467795431
120	E	K	0.182669720003
201	S	K	0.182525610396
206	S	R	0.182108180213
135	P	H	0.182034142589
151	S	F	0.181930347653
534	S	L	0.181517698667
525	G	A	0.181318455113
394	K	E	0.180876399945
366	G	S	0.180678337597
241	G	W	0.180046131773
199	S	T	0.179355579856
513	R	S	0.179052124517
121	Q	R	0.178788062242
250	L	V	0.178106017996
395	V	L	0.178039843762
261	T	I	0.177833127095
326	T	R	0.177824120685
234	P	T	0.177580554406
143	H	V	0.176351737494
464	K	S	0.175787063916
103	E	P	0.175714330276
154	H	G	0.175380496716
393	N	D	0.174945324472
225	R	H	0.173940244378
408	A	L	0.173746406604
464	K	E	0.173475054378
388	I	A	0.172989263849
435	W	R	0.17269169204
188	E	G	0.17243728573
86	S	P	0.171676206998
466	K	Q	0.171452010415
290	E	L	0.171180101788
290	E	N	0.171180101788
514	E	G	0.171151055864
347	G	N	0.170973202478
407	T	V	0.170750968795
99	T	L	0.170396271282
136	K	R	0.170059843285
223	N	A	0.169567138173
501	D	L	0.169042455537
426	K	N	0.168517639179
251	E	R	0.167821870553
18	D	G	0.167488027872
290	E	K	0.167007498189
74	I	V	0.165290715434
438	N	Q	0.165091099531
541	V	M	0.163280919972
432	L	M	0.162911383732
194	G	D	0.16263088986
550	S	R	0.162023176833
279	S	A	0.16176938353
4	K	A	0.161586857774
512	N	Q	0.161058135821
297	T	A	0.160842604216
54	H	S	0.160838401567
253	G	E	0.160746394172
47	V	H	0.160544826364
52	D	Y	0.160233394912
134	F	I	0.160223627223
186	G	P	0.160193640697
341	Q	S	0.16016130778
545	S	L	0.159970710278
148	V	L	0.159606438979
506	S	F	0.159592222905
513	R	H	0.158545447121
104	N	L	0.158159578864
520	K	Q	0.157996270645
340	I	T	0.157825943133
514	E	L	0.157191905654
346	F	L	0.156241065529
99	T	V	0.156096658939
223	N	V	0.154586295352
558	S	P	0.154197324261
49	L	R	0.154024085267
227	T	L	0.153791916916
277	F	Y	0.151478964602
526	V	K	0.151456845719
408	A	R	0.149990192936
485	H	Y	0.149861079257
245	Y	F	0.149681653658
308	F	L	0.149629528167
438	N	D	0.149227569839
326	T	H	0.148237243457
507	E	Q	0.14795701283
315	T	F	0.147688217345
549	I	T	0.147515813435
274	S	G	0.147409442662
422	N	S	0.14673410245
40	N	S	0.146122113924
71	K	N	0.145581166601
513	R	Q	0.144903453988
361	I	V	0.144205644784
217	V	L	0.144163707718
264	L	I	0.144132057833
521	L	I	0.143478298287
397	S	P	0.143083291687
330	M	L	0.142321534646
226	F	W	0.142125363517
363	G	V	0.141365860087
152	C	F	0.141288571285
268	W	Y	0.140857500932
518	G	Q	0.139822476926
100	P	L	0.139141334036
405	Q	C	0.138390992891
19	T	H	0.137948003073
23	G	V	0.137919872025
64	I	D	0.137434149176
87	L	V	0.137113776419
157	K	C	0.137072725856
157	K	W	0.137072725856
157	K	A	0.137072725856
157	K	P	0.137072725856
90	A	D	0.136546483009
526	V	E	0.136458763299
368	H	L	0.136234327311
286	A	V	0.136095567566
420	M	L	0.13579153736
504	K	H	0.135147914998
335	R	P	0.135101175732
511	L	A	0.134665528883
500	Y	C	0.134179516837
102	S	F	0.134067062267
429	D	V	0.133836584517
124	S	R	0.133771014902
16	D	A	0.133658004453
98	E	V	0.133629498554
113	I	M	0.132479009956
150	V	T	0.13221555445
170	K	R	0.13206524622
557	G	E	0.131446312648
76	G	V	0.13064901073
548	A	T	0.130622717617
220	S	K	0.130472838809
34	D	N	0.130208418022
278	E	L	0.130195953979
456	L	S	0.129733189865
201	S	C	0.129546045526
131	F	S	0.129508943071
517	D	M	0.129388073154
16	D	G	0.129282253555
134	F	L	0.129209763916
538	S	Y	0.128459496524
368	H	R	0.128207305225
415	N	L	0.128000585235
180	S	H	0.12754679644
125	V	T	0.126716120125
340	I	K	0.126303769156
292	N	I	0.12494520558
344	G	V	0.124713442304
421	E	D	0.124469777401
197	H	L	0.124432023194
524	M	P	0.124068887506
420	M	T	0.123918396565
89	P	N	0.123770279928
186	G	L	0.123676246987
299	Q	K	0.123564649473
185	K	M	0.12268302815
412	E	I	0.121992365155
315	T	Y	0.121570756028
380	D	N	0.121497963033
137	E	N	0.12086000418
111	D	F	0.119749077909
24	Y	H	0.119730516572
286	A	L	0.119610735491
268	W	L	0.119421221049
537	A	S	0.119087506954
143	H	R	0.117843130247
373	Q	Y	0.11660125171
408	A	Q	0.115726342558
259	E	T	0.115467019946
228	P	Q	0.114917763646
424	N	S	0.113799741979
335	R	V	0.113559477898
331	V	D	0.113168861422
236	V	Y	0.112971150111
225	R	K	0.112879187831
483	F	S	0.112562014559
292	N	H	0.112236734022
314	V	G	0.112024839565
373	Q	L	0.111988307482
492	M	I	0.111849750638
23	G	C	0.111701063225
148	V	N	0.111076237229
391	I	T	0.110739140775
46	S	T	0.110639008474
173	S	G	0.110466889488
57	K	L	0.110385068842
399	I	M	0.110251336758
461	L	P	0.110220692732
462	Y	S	0.110088019315
506	S	P	0.109908191103
8	L	M	0.108960603695
456	L	V	0.108785801153
482	E	D	0.10843554447
135	P	D	0.107606600948
138	S	G	0.107011789706
466	K	T	0.106858035435
401	K	T	0.106745994857
460	N	M	0.106653797402
467	S	K	0.106304444138
101	N	Y	0.106069105185
466	K	E	0.105748207096
50	L	H	0.105449369901
112	L	R	0.105167269172
537	A	C	0.104104076203
273	L	R	0.102973411611
258	F	L	0.102525430945
177	L	F	0.102513748154
219	S	Y	0.102053695765
132	E	D	0.100393979488
260	A	S	0.0994546527117
137	E	Q	0.0988913044012
374	G	E	0.0988589072975
36	I	T	0.0988358956024
302	I	K	0.0986283902623
333	G	K	0.0982198489017
68	Q	C	0.0982175606647
101	N	A	0.098202038011
205	Q	T	0.097137872092
19	T	E	0.0970649902714
214	Y	K	0.0966919700235
369	H	C	0.0964422779673
368	H	Y	0.0961691404504
209	S	F	0.0961251772748
260	A	G	0.0959131301243
212	N	T	0.0958824122229
7	V	K	0.0946039445369
69	L	V	0.0930045007133
242	R	M	0.0929762582766
227	T	H	0.0929275482611
340	I	F	0.0928644714393
506	S	I	0.0924572625809
283	T	C	0.0923551323327
187	K	C	0.0916540196607
337	I	R	0.0915800703059
422	N	Y	0.0915220343652
1	M	T	0.0904327407178
294	K	Q	0.0899861724685
493	E	T	0.0892010236939
504	K	Y	0.0890693556037
339	S	H	0.0888508263056
221	N	G	0.0881558598088
297	T	P	0.0878791300432
215	V	L	0.0871383305171
221	N	K	0.0869274882652
274	S	W	0.0861849245677
100	P	E	0.0858308201797
276	G	W	0.085134005316
354	E	K	0.0850615351757
92	S	E	0.0846850401377
185	K	G	0.0844836886167
84	C	R	0.0841027074174
179	N	I	0.0837871411433
274	S	T	0.0831104102355
500	Y	N	0.0827617012761
533	Y	D	0.0825254014014
216	S	P	0.0820594104822
328	L	S	0.0814474810037
468	Q	S	0.0814463940376
387	A	S	0.081131597498
144	T	I	0.0809172512417
512	N	E	0.0804612883395
129	E	S	0.0803926007835
149	T	K	0.0800536936268
471	N	G	0.0796197194675
414	N	T	0.0795464653598
448	E	K	0.0795055010921
131	F	L	0.0794300628192
200	S	C	0.0792158148254
431	F	S	0.078249907026
166	W	S	0.0781018722292
209	S	K	0.0778065426771
139	S	Y	0.0767186992304
526	V	D	0.0767140548324
404	T	V	0.0761805568518
454	H	Y	0.0757500651288
357	W	L	0.0756031270112
12	F	T	0.0755706549522
278	E	F	0.0753632325633
420	M	V	0.0749650051832
130	R	G	0.0747163341248
101	N	R	0.0745978933828
519	V	M	0.0743477233155
266	A	S	0.0741245120075
450	T	I	0.0738309904749
412	E	C	0.0737383624955
466	K	I	0.0734431181406
401	K	A	0.0733550424479
463	E	S	0.0732391972422
307	P	S	0.0730537690458
317	G	E	0.0729103768402
456	L	T	0.0723108138608
447	N	I	0.071279089482
408	A	Y	0.0711435787539
304	S	N	0.0710926319085
440	E	Q	0.0708499660458
459	K	R	0.0702238453681
60	K	A	0.0699338116068
188	E	V	0.0698980259693
259	E	Q	0.069581221211
443	V	S	0.0695181786442
132	E	K	0.0691041252215
428	D	K	0.0683244830777
338	P	H	0.0682642335875
221	N	R	0.0675964989353
212	N	K	0.0672412769898
521	L	R	0.0669025687446
263	N	G	0.066752070059
187	K	E	0.0651474254373
5	L	A	0.0650686077891
4	K	V	0.0647679490894
130	R	I	0.0646362714858
255	T	I	0.064491204302
91	R	L	0.063781159913
314	V	Q	0.0620428275148
531	A	T	0.0599980117593
53	S	A	0.0593857179609
507	E	L	0.0589212349733
89	P	M	0.0579742116566
515	K	L	0.0577133366329
237	R	I	0.0571951550961
471	N	S	0.0570646188504
390	G	H	0.0568167047802
30	T	S	0.0566655924773
70	G	V	0.0566030979763
40	N	T	0.0562492193113
93	W	C	0.0562256993648
282	I	L	0.0561257374151
67	L	A	0.0559714510551
312	H	Q	0.0558690687917
11	A	V	0.0558450198919
47	V	I	0.0558227564435
150	V	Q	0.055773355488
220	S	F	0.0557272248489
211	G	P	0.0554403039419
339	S	Q	0.0550051379442
494	S	L	0.0550005937907
554	C	S	0.0549997868601
223	N	G	0.0547261247032
121	Q	S	0.0540469213948
215	V	A	0.0537271091681
500	Y	S	0.0536521844701
478	N	S	0.0534710379079
532	I	D	0.053218481807
496	R	T	0.0525080665939
535	T	P	0.0522256032384
560	Q	H	0.0515330383229
43	V	A	0.0514034245529
48	N	S	0.0512958947658
287	S	F	0.0509508570691
311	I	L	0.0508078199594
316	I	L	0.0505911087504
44	T	A	0.0500223038446
198	P	R	0.0496017375139
201	S	P	0.0494825276284
562	R	I	0.0490951512069
20	I	L	0.048784379002
452	D	N	0.0486712928799
16	D	E	0.048597250239
212	N	R	0.0485566425929
339	S	Y	0.0483302748812
545	S	P	0.0461600718085
41	V	A	0.0457894979512
166	W	G	0.0452415440907
410	G	S	0.0450574759637
280	G	T	0.0446433381507
136	K	I	0.0445371811408
141	P	H	0.044167744933
527	Y	A	0.0439492999928
165	L	V	0.0437831278673
143	H	A	0.0427520847922
517	D	E	0.0426585819448
100	P	V	0.0424848259631
350	A	D	0.042339630991
148	V	Y	0.0411354831457
148	V	H	0.0411354831457
148	V	R	0.0411354831457
148	V	G	0.0411354831457
148	V	F	0.0411354831457
148	V	M	0.0411354831457
148	V	C	0.0411354831457
148	V	W	0.0411354831457
148	V	P	0.0411354831457
148	V	Q	0.0411354831457
453	F	D	0.0408250945142
303	N	F	0.0404142483041
555	S	Q	0.0392548300701
563	I	V	0.0391393702892
510	K	H	0.0390820635465
393	N	S	0.0390760382454
499	T	D	0.0388337133438
544	V	I	0.0384098991127
289	H	S	0.0378958486414
303	N	G	0.0377761036655
96	I	V	0.0375100522325
452	D	L	0.0367878324428
497	N	S	0.0367278715838
408	A	H	0.036601722748
474	K	Y	0.0360373488776
189	V	A	0.0360304597549
482	E	L	0.0358937420793
351	G	S	0.0355252195624
167	L	I	0.0349140752485
526	V	L	0.0335424787278
262	G	S	0.0330281250749
316	I	M	0.0312615628055
146	N	G	0.0311431363677
448	E	Q	0.0306757434271
136	K	H	0.0302560909609
92	S	Q	0.0301999155807
386	N	L	0.0294321463049
530	L	P	0.0293078469965
77	W	R	0.0291541000192
20	I	M	0.0289515132182
13	V	E	0.0286450400995
45	H	Q	0.0285120365412
476	I	Y	0.0281553566066
154	H	W	0.028120995037
154	H	Y	0.028120995037
46	S	A	0.0275601048828
565	I	S	0.0273481192
508	E	V	0.0269003851399
497	N	Q	0.0267168231539
278	E	H	0.0264569550433
207	L	R	0.0263099650673
396	N	D	0.0256818694084
533	Y	S	0.0254473583278
303	N	V	0.0251605028531
549	I	V	0.0249310510562
221	N	L	0.0248412942468
103	E	S	0.0247613353407
251	E	D	0.0245814604083
294	K	T	0.0240874528955
292	N	F	0.0236897708126
15	T	S	0.023096477121
314	V	S	0.0229866283509
194	G	C	0.0227747642739
536	V	L	0.0226310917062
104	N	M	0.0221350281368
104	N	E	0.0221350281368
104	N	C	0.0221350281368
104	N	W	0.0221350281368
104	N	Q	0.0221350281368
104	N	P	0.0221350281368
104	N	G	0.0221350281368
50	L	P	0.021538792082
236	V	R	0.0213510530116
433	D	A	0.0212365666861
185	K	T	0.0212290691241
133	I	K	0.0205724175682
338	P	L	0.0205119812603
339	S	L	0.0204353490926
156	G	I	0.0204287942772
156	G	F	0.0204287942772
156	G	W	0.0204287942772
156	G	P	0.0204287942772
156	G	C	0.0204287942772
239	Q	H	0.0202164162018
332	T	A	0.0201722696247
502	Y	F	0.020031538567
328	L	I	0.0199623446876
352	F	S	0.0198446292696
83	E	A	0.0195942095566
543	L	F	0.0188771263435
505	Y	H	0.0186827052699
263	N	T	0.0182911856071
53	S	E	0.018258658811
227	T	Y	0.0179994441974
428	D	G	0.0177042242943
334	L	P	0.0170750747494
34	D	E	0.0167405195823
518	G	Y	0.0166483648639
93	W	R	0.0166083222008
275	R	G	0.0163575719547
510	K	S	0.0160160712606
360	M	L	0.0153671656632
408	A	G	0.0152309447424
28	N	D	0.0135608131024
493	E	K	0.0130388068652
171	G	Y	0.0129934438581
288	M	H	0.0127060706977
18	D	Y	0.0123368728334
243	M	L	0.0122903894569
45	H	R	0.0115214543457
81	N	D	0.0103969577914
507	E	S	0.0102519612469
129	E	G	0.00966377120751
505	Y	N	0.00928023049027
493	E	P	0.0092005707209
493	E	Y	0.0092005707209
493	E	W	0.0092005707209
493	E	V	0.0092005707209
493	E	R	0.0092005707209
493	E	L	0.0092005707209
493	E	F	0.0092005707209
493	E	C	0.0092005707209
493	E	M	0.0092005707209
564	C	S	0.0090318333911
510	K	V	0.00896681328548
205	Q	I	0.00871072720867
437	Y	C	0.00870559221595
259	E	A	0.00851337551756
100	P	H	0.00843562382862
367	Y	H	0.00833113449008
412	E	S	0.00825927562897
2	K	Q	0.00808379849986
2	K	R	0.00808379849986
2	K	D	0.00808379849986
2	K	W	0.00808379849986
2	K	A	0.00808379849986
2	K	F	0.00808379849986
2	K	C	0.00808379849986
2	K	N	0.00808379849986
548	A	F	0.0079911472543
548	A	L	0.0079911472543
548	A	H	0.0079911472543
548	A	I	0.0079911472543
548	A	M	0.0079911472543
548	A	Y	0.0079911472543
548	A	K	0.0079911472543
548	A	N	0.0079911472543
548	A	C	0.0079911472543
548	A	V	0.0079911472543
548	A	Q	0.0079911472543
548	A	W	0.0079911472543
548	A	D	0.0079911472543
548	A	R	0.0079911472543
83	E	N	0.00794255857577
562	R	N	0.0075202893745
92	S	N	0.00745364803697
206	S	A	0.00735985597587
24	Y	V	0.00694529374339
24	Y	L	0.00694529374339
24	Y	W	0.00694529374339
24	Y	A	0.00694529374339
24	Y	I	0.00694529374339
24	Y	P	0.00694529374339
24	Y	K	0.00694529374339
24	Y	M	0.00694529374339
24	Y	D	0.00694529374339
24	Y	E	0.00694529374339
24	Y	G	0.00694529374339
24	Y	N	0.00694529374339
24	Y	R	0.00694529374339
24	Y	Q	0.00694529374339
155	R	Y	0.00693031501607
155	R	C	0.00693031501607
155	R	P	0.00693031501607
155	R	N	0.00693031501607
155	R	W	0.00693031501607
255	T	F	0.00680520560931
321	K	M	0.00658247828687
321	K	H	0.00658247828687
321	K	T	0.00658247828687
321	K	W	0.00658247828687
321	K	L	0.00658247828687
321	K	S	0.00658247828687
321	K	D	0.00658247828687
321	K	Y	0.00658247828687
321	K	P	0.00658247828687
321	K	N	0.00658247828687
321	K	F	0.00658247828687
321	K	G	0.00658247828687
321	K	A	0.00658247828687
321	K	C	0.00658247828687
268	W	H	0.00656948801832
32	T	R	0.00648801256321
209	S	R	0.00639079482951
283	T	P	0.00605807652402
227	T	W	0.00586444082646
228	P	L	0.00576201488723
413	F	Y	0.00574806637164
415	N	Q	0.00561127718982
415	N	M	0.00561127718982
415	N	E	0.00561127718982
415	N	W	0.00561127718982
495	V	A	0.00527057381283
495	V	N	0.00527057381283
495	V	M	0.00527057381283
495	V	D	0.00527057381283
495	V	K	0.00527057381283
495	V	P	0.00527057381283
495	V	H	0.00527057381283
495	V	G	0.00527057381283
495	V	F	0.00527057381283
495	V	R	0.00527057381283
495	V	Q	0.00527057381283
495	V	C	0.00527057381283
495	V	T	0.00527057381283
495	V	W	0.00527057381283
495	V	Y	0.00527057381283
495	V	S	0.00527057381283
495	V	E	0.00527057381283
159	S	W	0.00504317538688
159	S	C	0.00504317538688
159	S	Q	0.00504317538688
159	S	Y	0.00504317538688
159	S	E	0.00504317538688
159	S	P	0.00504317538688
159	S	K	0.00504317538688
159	S	F	0.00504317538688
159	S	V	0.00504317538688
277	F	C	0.00475320857789
277	F	D	0.00475320857789
277	F	N	0.00475320857789
381	Q	V	0.00456798117609
381	Q	E	0.00456798117609
381	Q	G	0.00456798117609
381	Q	N	0.00456798117609
381	Q	S	0.00456798117609
381	Q	T	0.00456798117609
381	Q	W	0.00456798117609
381	Q	Y	0.00456798117609
381	Q	C	0.00456798117609
381	Q	D	0.00456798117609
381	Q	P	0.00456798117609
341	Q	H	0.00428227621409
341	Q	A	0.00428227621409
318	E	I	0.00412969938414
318	E	Q	0.00412969938414
318	E	C	0.00412969938414
318	E	F	0.00412969938414
318	E	G	0.00412969938414
318	E	T	0.00412969938414
318	E	M	0.00412969938414
318	E	Y	0.00412969938414
318	E	W	0.00412969938414
318	E	L	0.00412969938414
318	E	P	0.00412969938414
14	A	C	0.00351436189293
287	S	L	0.00332751268191
94	S	M	0.00300135910989
94	S	C	0.00300135910989
94	S	D	0.00300135910989
94	S	T	0.00300135910989
94	S	H	0.00300135910989
94	S	I	0.00300135910989
94	S	K	0.00300135910989
94	S	Q	0.00300135910989
94	S	N	0.00300135910989
94	S	R	0.00300135910989
94	S	V	0.00300135910989
94	S	W	0.00300135910989
94	S	E	0.00300135910989
468	Q	Y	0.00290558828343
468	Q	E	0.00290558828343
468	Q	F	0.00290558828343
468	Q	N	0.00290558828343
468	Q	W	0.00290558828343
468	Q	P	0.00290558828343
468	Q	G	0.00290558828343
314	V	Y	0.00283327966666
52	D	V	0.00209930503782
211	G	Y	0.00209340036215
211	G	M	0.00209340036215
211	G	A	0.00209340036215
211	G	C	0.00209340036215
211	G	D	0.00209340036215
211	G	H	0.00209340036215
211	G	K	0.00209340036215
211	G	W	0.00209340036215
211	G	V	0.00209340036215
259	E	L	0.00196968631061
259	E	Y	0.00196968631061
259	E	H	0.00196968631061
259	E	C	0.00196968631061
259	E	F	0.00196968631061
259	E	G	0.00196968631061
259	E	I	0.00196968631061
259	E	M	0.00196968631061
259	E	P	0.00196968631061
259	E	R	0.00196968631061
259	E	N	0.00196968631061
259	E	W	0.00196968631061
259	E	S	0.00196968631061
4	K	M	0.0018788368401
4	K	I	0.0018788368401
4	K	C	0.0018788368401
4	K	D	0.0018788368401
4	K	F	0.0018788368401
4	K	G	0.0018788368401
4	K	H	0.0018788368401
517	D	P	0.00186934696141
115	Y	P	0.00182226906499
115	Y	A	0.00182226906499
115	Y	E	0.00182226906499
115	Y	G	0.00182226906499
115	Y	I	0.00182226906499
115	Y	N	0.00182226906499
115	Y	K	0.00182226906499
115	Y	Q	0.00182226906499
115	Y	R	0.00182226906499
115	Y	T	0.00182226906499
115	Y	W	0.00182226906499
115	Y	V	0.00182226906499
115	Y	D	0.00182226906499
338	P	S	0.00162762339021
452	D	R	0.00152573740254
482	E	T	0.00151405083015
482	E	C	0.00151405083015
482	E	F	0.00151405083015
482	E	H	0.00151405083015
482	E	I	0.00151405083015
482	E	Y	0.00151405083015
482	E	M	0.00151405083015
482	E	N	0.00151405083015
482	E	P	0.00151405083015
482	E	W	0.00151405083015
162	R	E	0.00151000947956
162	R	Y	0.00151000947956
162	R	W	0.00151000947956
162	R	V	0.00151000947956
162	R	P	0.00151000947956
162	R	M	0.00151000947956
162	R	C	0.00151000947956
162	R	Q	0.00151000947956
162	R	H	0.00151000947956
162	R	D	0.00151000947956
162	R	L	0.00151000947956
162	R	A	0.00151000947956
162	R	G	0.00151000947956
162	R	F	0.00151000947956
162	R	I	0.00151000947956
68	Q	H	0.0013891203518
68	Q	N	0.0013891203518
68	Q	Y	0.0013891203518
68	Q	W	0.0013891203518
392	T	P	0.0013503458207
392	T	H	0.0013503458207
392	T	I	0.0013503458207
392	T	L	0.0013503458207
392	T	M	0.0013503458207
392	T	N	0.0013503458207
392	T	G	0.0013503458207
392	T	V	0.0013503458207
392	T	W	0.0013503458207
392	T	F	0.0013503458207
392	T	E	0.0013503458207
392	T	C	0.0013503458207
392	T	D	0.0013503458207
275	R	I	0.00128111777838
275	R	Y	0.00128111777838
275	R	W	0.00128111777838
275	R	V	0.00128111777838
275	R	Q	0.00128111777838
275	R	P	0.00128111777838
275	R	N	0.00128111777838
275	R	M	0.00128111777838
275	R	T	0.00128111777838
275	R	L	0.00128111777838
275	R	F	0.00128111777838
275	R	E	0.00128111777838
275	R	D	0.00128111777838
275	R	C	0.00128111777838
275	R	A	0.00128111777838
194	G	L	0.00126943725134
194	G	Y	0.00126943725134
194	G	W	0.00126943725134
194	G	T	0.00126943725134
194	G	A	0.00126943725134
194	G	R	0.00126943725134
194	G	E	0.00126943725134
194	G	Q	0.00126943725134
194	G	K	0.00126943725134
194	G	H	0.00126943725134
194	G	P	0.00126943725134
194	G	F	0.00126943725134
194	G	M	0.00126943725134
194	G	N	0.00126943725134
194	G	I	0.00126943725134
427	V	F	0.00123942538105
427	V	Y	0.00123942538105
427	V	P	0.00123942538105
427	V	N	0.00123942538105
427	V	M	0.00123942538105
427	V	G	0.00123942538105
427	V	H	0.00123942538105
427	V	E	0.00123942538105
427	V	T	0.00123942538105
427	V	Q	0.00123942538105
427	V	D	0.00123942538105
427	V	C	0.00123942538105
427	V	W	0.00123942538105
251	E	W	0.00111399305417
251	E	C	0.00111399305417
251	E	F	0.00111399305417
357	W	Q	0.00107535694381
357	W	H	0.00107535694381
357	W	A	0.00107535694381
357	W	E	0.00107535694381
357	W	Y	0.00107535694381
357	W	V	0.00107535694381
357	W	T	0.00107535694381
357	W	F	0.00107535694381
357	W	R	0.00107535694381
357	W	P	0.00107535694381
357	W	N	0.00107535694381
357	W	I	0.00107535694381
357	W	K	0.00107535694381
357	W	M	0.00107535694381
357	W	G	0.00107535694381
357	W	D	0.00107535694381
357	W	S	0.00107535694381
137	E	W	0.00106946184961
137	E	R	0.00106946184961
137	E	C	0.00106946184961
137	E	F	0.00106946184961
137	E	T	0.00106946184961
137	E	M	0.00106946184961
137	E	H	0.00106946184961
137	E	Y	0.00106946184961
137	E	P	0.00106946184961
550	S	K	0.00106466162255
550	S	D	0.00106466162255
550	S	E	0.00106466162255
550	S	F	0.00106466162255
550	S	H	0.00106466162255
550	S	M	0.00106466162255
550	S	W	0.00106466162255
550	S	Q	0.00106466162255
550	S	P	0.00106466162255
238	D	A	0.00106331278303
238	D	P	0.00106331278303
238	D	K	0.00106331278303
238	D	I	0.00106331278303
238	D	H	0.00106331278303
238	D	F	0.00106331278303
238	D	C	0.00106331278303
238	D	R	0.00106331278303
238	D	V	0.00106331278303
238	D	W	0.00106331278303
238	D	M	0.00106331278303
238	D	Q	0.00106331278303
238	D	Y	0.00106331278303
509	S	R	0.00104122003658
509	S	H	0.00104122003658
509	S	W	0.00104122003658
509	S	D	0.00104122003658
509	S	E	0.00104122003658
509	S	F	0.00104122003658
509	S	N	0.00104122003658
509	S	Q	0.00104122003658
509	S	K	0.00104122003658
509	S	Y	0.00104122003658
509	S	C	0.00104122003658
509	S	M	0.00104122003658
172	D	H	0.00102375963501
172	D	M	0.00102375963501
172	D	R	0.00102375963501
172	D	K	0.00102375963501
172	D	F	0.00102375963501
172	D	C	0.00102375963501
172	D	V	0.00102375963501
172	D	W	0.00102375963501
554	C	K	0.00101874543259
554	C	H	0.00101874543259
554	C	T	0.00101874543259
554	C	R	0.00101874543259
554	C	D	0.00101874543259
554	C	M	0.00101874543259
554	C	N	0.00101874543259
554	C	P	0.00101874543259
554	C	W	0.00101874543259
554	C	E	0.00101874543259
429	D	Y	0.000986971312895
429	D	I	0.000986971312895
429	D	C	0.000986971312895
429	D	R	0.000986971312895
429	D	S	0.000986971312895
429	D	L	0.000986971312895
429	D	T	0.000986971312895
429	D	H	0.000986971312895
429	D	Q	0.000986971312895
429	D	A	0.000986971312895
429	D	K	0.000986971312895
429	D	P	0.000986971312895
429	D	F	0.000986971312895
429	D	E	0.000986971312895
180	S	W	0.000901451058577
180	S	P	0.000901451058577
180	S	C	0.000901451058577
180	S	A	0.000901451058577
180	S	G	0.000901451058577
180	S	Q	0.000901451058577
180	S	D	0.000901451058577
366	G	I	0.00089980628806
366	G	W	0.00089980628806
366	G	T	0.00089980628806
366	G	A	0.00089980628806
366	G	C	0.00089980628806
366	G	E	0.00089980628806
366	G	H	0.00089980628806
366	G	R	0.00089980628806
366	G	Q	0.00089980628806
366	G	K	0.00089980628806
366	G	L	0.00089980628806
366	G	M	0.00089980628806
366	G	N	0.00089980628806
366	G	P	0.00089980628806
366	G	F	0.00089980628806
366	G	Y	0.00089980628806
428	D	Y	0.000885814150904
428	D	C	0.000885814150904
428	D	A	0.000885814150904
428	D	H	0.000885814150904
428	D	I	0.000885814150904
428	D	P	0.000885814150904
428	D	F	0.000885814150904
428	D	V	0.000885814150904
428	D	T	0.000885814150904
428	D	Q	0.000885814150904
428	D	W	0.000885814150904
428	D	R	0.000885814150904
428	D	S	0.000885814150904
114	D	V	0.000881347637901
114	D	T	0.000881347637901
114	D	F	0.000881347637901
114	D	R	0.000881347637901
114	D	W	0.000881347637901
114	D	Y	0.000881347637901
114	D	Q	0.000881347637901
114	D	P	0.000881347637901
114	D	K	0.000881347637901
114	D	A	0.000881347637901
114	D	I	0.000881347637901
114	D	H	0.000881347637901
114	D	C	0.000881347637901
294	K	W	0.000830428472881
294	K	Y	0.000830428472881
294	K	D	0.000830428472881
294	K	C	0.000830428472881
294	K	M	0.000830428472881
294	K	P	0.000830428472881
124	S	E	0.00082879752481
124	S	N	0.00082879752481
124	S	W	0.00082879752481
124	S	D	0.00082879752481
124	S	Y	0.00082879752481
124	S	H	0.00082879752481
124	S	K	0.00082879752481
124	S	C	0.00082879752481
103	E	M	0.000822273812844
103	E	H	0.000822273812844
103	E	G	0.000822273812844
103	E	C	0.000822273812844
103	E	I	0.000822273812844
103	E	F	0.000822273812844
103	E	W	0.000822273812844
103	E	Y	0.000822273812844
103	E	R	0.000822273812844
103	E	N	0.000822273812844
528	Q	N	0.000813755467119
528	Q	F	0.000813755467119
528	Q	W	0.000813755467119
528	Q	I	0.000813755467119
528	Q	Y	0.000813755467119
528	Q	C	0.000813755467119
528	Q	V	0.000813755467119
528	Q	D	0.000813755467119
490	E	I	0.000813700253081
490	E	Y	0.000813700253081
490	E	C	0.000813700253081
490	E	F	0.000813700253081
490	E	Q	0.000813700253081
89	P	C	0.000725197648115
89	P	H	0.000725197648115
89	P	K	0.000725197648115
89	P	W	0.000725197648115
188	E	I	0.000703560791549
188	E	C	0.000703560791549
188	E	F	0.000703560791549
188	E	Y	0.000703560791549
188	E	M	0.000703560791549
188	E	W	0.000703560791549
188	E	N	0.000703560791549
188	E	R	0.000703560791549
370	Q	M	0.000682456860821
370	Q	I	0.000682456860821
370	Q	K	0.000682456860821
370	Q	F	0.000682456860821
370	Q	G	0.000682456860821
370	Q	D	0.000682456860821
370	Q	Y	0.000682456860821
370	Q	W	0.000682456860821
370	Q	P	0.000682456860821
9	L	I	0.000655026663739
511	L	K	0.000651444733825
511	L	I	0.000651444733825
511	L	D	0.000651444733825
511	L	W	0.000651444733825
511	L	R	0.000651444733825
511	L	P	0.000651444733825
511	L	Y	0.000651444733825
390	G	N	0.000650821913076
390	G	F	0.000650821913076
390	G	P	0.000650821913076
390	G	Y	0.000650821913076
390	G	D	0.000650821913076
390	G	W	0.000650821913076
187	K	N	0.000600077452193
187	K	D	0.000600077452193
187	K	F	0.000600077452193
187	K	G	0.000600077452193
187	K	Y	0.000600077452193
187	K	S	0.000600077452193
187	K	I	0.000600077452193
187	K	W	0.000600077452193
187	K	H	0.000600077452193
187	K	M	0.000600077452193
187	K	P	0.000600077452193
272	A	F	0.000595456264482
272	A	P	0.000595456264482
272	A	N	0.000595456264482
272	A	M	0.000595456264482
272	A	H	0.000595456264482
272	A	I	0.000595456264482
272	A	D	0.000595456264482
272	A	C	0.000595456264482
272	A	W	0.000595456264482
272	A	Y	0.000595456264482
77	W	D	0.000584166732429
77	W	M	0.000584166732429
77	W	Q	0.000584166732429
77	W	E	0.000584166732429
77	W	N	0.000584166732429
77	W	G	0.000584166732429
77	W	A	0.000584166732429
77	W	P	0.000584166732429
77	W	T	0.000584166732429
77	W	F	0.000584166732429
77	W	K	0.000584166732429
77	W	H	0.000584166732429
77	W	I	0.000584166732429
77	W	S	0.000584166732429
77	W	V	0.000584166732429
77	W	Y	0.000584166732429
268	W	E	0.000572012332851
268	W	I	0.000572012332851
268	W	Q	0.000572012332851
268	W	F	0.000572012332851
268	W	P	0.000572012332851
268	W	T	0.000572012332851
268	W	D	0.000572012332851
268	W	M	0.000572012332851
268	W	K	0.000572012332851
268	W	N	0.000572012332851
38	E	I	0.000552992512867
38	E	W	0.000552992512867
38	E	N	0.000552992512867
38	E	Y	0.000552992512867
38	E	M	0.000552992512867
38	E	L	0.000552992512867
38	E	S	0.000552992512867
38	E	R	0.000552992512867
38	E	V	0.000552992512867
38	E	T	0.000552992512867
38	E	P	0.000552992512867
38	E	H	0.000552992512867
38	E	C	0.000552992512867
38	E	F	0.000552992512867
460	N	C	0.000538461545501
460	N	W	0.000538461545501
460	N	P	0.000538461545501
460	N	Y	0.000538461545501
460	N	E	0.000538461545501
460	N	F	0.000538461545501
460	N	H	0.000538461545501
460	N	L	0.000538461545501
483	F	Q	0.000517127338029
483	F	E	0.000517127338029
483	F	D	0.000517127338029
483	F	W	0.000517127338029
483	F	G	0.000517127338029
483	F	R	0.000517127338029
483	F	A	0.000517127338029
483	F	P	0.000517127338029
483	F	T	0.000517127338029
483	F	N	0.000517127338029
483	F	M	0.000517127338029
483	F	Y	0.000517127338029
483	F	H	0.000517127338029
483	F	V	0.000517127338029
529	I	G	0.000513098350253
529	I	D	0.000513098350253
529	I	M	0.000513098350253
529	I	E	0.000513098350253
529	I	L	0.000513098350253
529	I	C	0.000513098350253
529	I	K	0.000513098350253
529	I	Q	0.000513098350253
347	G	Q	0.000510684443311
347	G	L	0.000510684443311
347	G	C	0.000510684443311
347	G	D	0.000510684443311
347	G	M	0.000510684443311
347	G	F	0.000510684443311
347	G	H	0.000510684443311
347	G	I	0.000510684443311
347	G	K	0.000510684443311
347	G	Y	0.000510684443311
347	G	W	0.000510684443311
347	G	T	0.000510684443311
347	G	P	0.000510684443311
177	L	G	0.00049696535347
177	L	E	0.00049696535347
177	L	D	0.00049696535347
177	L	R	0.00049696535347
177	L	C	0.00049696535347
177	L	I	0.00049696535347
177	L	Y	0.00049696535347
177	L	H	0.00049696535347
177	L	K	0.00049696535347
177	L	N	0.00049696535347
185	K	Y	0.000492663245786
[truncated: 9,301 more rows]
