# Supplementary material for: Complete mapping of viral escape from neutralizing antibodies
Source: PLoS Pathog. 2017 Mar 13;13(3):e1006271. doi: 10.1371/journal.ppat.1006271 (PMC5363992; doi:10.1371/journal.ppat.1006271)
Supplement: S2 File — This ZIP archive contains the computer code to perform the data analysis described in this manuscript. The analysis is performed by the iPython notebook found in the ZIP archive. (ZIP) [file ppat.1006271.s008.zip › S2_File/differential_selections/L2_H17L19_c2_vs_L2_mock_sitediffsel.txt]

site	abs_diffsel	positive_diffsel	negative_diffsel
153	61.3490417797	60.3670918039	-0.981949975751
157	57.8771209657	57.8771209657	0.0
136	41.480698073	41.4746911304	-0.00600694258773
158	39.2756093756	39.2756093756	0.0
156	26.4607014476	26.3804555776	-0.08024586998
175	26.3370498035	0.0	-26.3370498035
154	20.5605505722	14.9493485869	-5.61120198532
232	20.2788153395	3.36759770279	-16.9112176368
235	19.5956424986	0.872615606865	-18.7230268917
104	15.9731640907	11.4957577938	-4.47740629689
148	15.6777632527	15.6600985314	-0.0176647212543
176	15.3589370458	0.872170153664	-14.4867668922
150	15.2896474303	7.71492756707	-7.5747198632
210	14.9474040874	0.564520921809	-14.3828831656
155	14.3228525102	12.3117989752	-2.01105353498
415	12.7747715774	9.76837472431	-3.0063968531
2	12.3188612886	9.64036440954	-2.6784968791
223	12.2149524363	4.03344968455	-8.18150275173
170	10.8953720703	0.385928423115	-10.5094436472
237	10.3729156279	1.60486809835	-8.76804752952
229	9.3363936759	0.0	-9.3363936759
240	9.25785487249	0.651504617091	-8.6063502554
231	9.10132398726	0.0	-9.10132398726
277	9.08339821614	6.15798364684	-2.9254145693
172	8.984652802	6.41910172109	-2.56555108091
497	8.83959228221	1.56956920659	-7.27002307562
145	8.72482559497	4.4076794068	-4.31714618817
318	8.70790889762	7.18086686594	-1.52704203168
220	8.57477555097	2.09001894361	-6.48475660736
390	8.32367125114	5.12550772492	-3.19816352622
159	8.30538048494	6.34382847917	-1.96155200577
209	8.29613089487	1.44180355187	-6.854327343
468	7.88865675984	4.52093564468	-3.36772111516
381	7.8647232777	6.74609457931	-1.11862869839
216	7.84457563373	2.08802587612	-5.75654975762
412	7.7212573249	3.10937604789	-4.61188127701
169	7.67259474413	0.0	-7.67259474413
493	7.5348811472	6.55119436672	-0.983686780477
180	7.52707505637	4.3722540022	-3.15482105417
251	7.23247537946	3.85201446114	-3.38046091832
278	7.2234036808	2.18771379905	-5.03568988175
89	7.09190527318	3.93955845575	-3.15234681743
146	7.03561589772	0.0311431363677	-7.00447276135
68	6.91001760972	4.11725014076	-2.79276746896
517	6.89860466507	2.78098780188	-4.11761686319
4	6.87093921754	5.86234994209	-1.00858927545
257	6.63888046315	0.661908726688	-5.97697173647
173	6.53873984708	2.28773070944	-4.25100913763
512	6.4919987291	0.991819034272	-5.50017969483
507	6.49167083803	2.35489543416	-4.13677540387
518	6.35318812651	1.7857672396	-4.56742088691
294	6.27865690671	3.66287883172	-2.61577807499
236	6.26939863191	0.364689861714	-5.9047087702
211	6.25620108355	5.08423809714	-1.17196298641
138	6.19205234458	3.75428966919	-2.43776267539
212	6.18111390921	0.211680331806	-5.9694335774
499	6.0243968427	0.700281978713	-5.32411486398
244	6.00764464427	1.9105533055	-4.09709133877
476	5.95313132785	0.0281553566066	-5.92497597124
515	5.9360912686	0.0577133366329	-5.87837793197
90	5.9356792267	0.422171451135	-5.51350777556
171	5.87921788408	3.58369084737	-2.29552703671
11	5.84489796929	1.01107090349	-4.8338270658
218	5.7595102268	1.02081818013	-4.73869204667
124	5.75777352475	3.48536197799	-2.27241154676
299	5.6976019952	0.377362029764	-5.32023996543
283	5.67593141932	0.508569752499	-5.16736166682
272	5.66921002269	3.9309359625	-1.7382740602
550	5.66386676104	4.32475499966	-1.33911176138
113	5.56305425529	0.815797442233	-4.74725681306
554	5.47247673781	4.07960839948	-1.39286833834
99	5.45808071885	2.31829070982	-3.13979000903
386	5.45059391373	2.98580183583	-2.4647920779
303	5.42296546258	2.76201053055	-2.66095493204
392	5.33511957487	4.24424117119	-1.09087840368
276	5.27508819566	2.48644680077	-2.7886413949
178	5.25593860131	2.60986186683	-2.64607673449
470	5.24593838906	1.93304664228	-3.31289174678
490	5.24385369004	2.99977286885	-2.24408082119
509	5.15226521802	3.1857383532	-1.96652686482
337	5.06401701546	1.51286952595	-3.55114748951
265	5.05899719562	1.14569819621	-3.9132989994
188	4.94913402609	2.60011133914	-2.34902268696
370	4.84843089819	3.50083346353	-1.34759743467
528	4.837765127	4.06675813047	-0.771006996531
432	4.81101773583	1.62434373512	-3.18667400071
482	4.79098510648	4.62477480336	-0.166210303122
321	4.757542953	3.6240191845	-1.1335237685
213	4.7195149697	0.0	-4.7195149697
205	4.64955477001	1.75352665169	-2.89602811832
187	4.64199103283	2.79184765809	-1.85014337474
314	4.62498123889	3.02217566711	-1.60280557178
141	4.62053779323	3.70073749271	-0.919800300527
24	4.6041687166	4.40899234183	-0.195176374763
182	4.58794992285	0.393960275981	-4.19398964687
177	4.5824646799	3.21437913932	-1.36808554058
523	4.58058451683	3.05965498286	-1.52092953397
520	4.52706254056	3.31598919781	-1.21107334275
123	4.50079070801	1.77125634291	-2.7295343651
224	4.49311261904	1.8590501369	-2.63406248215
255	4.40328085567	0.531231007587	-3.87204984809
460	4.27734045262	2.61575788847	-1.66158256415
486	4.27468966771	1.17592897798	-3.09876068973
137	4.23588184262	2.82378857513	-1.41209326749
227	4.20864126326	0.270583350201	-3.93805791306
106	4.19434792464	2.81919506475	-1.37515285989
495	4.17968474031	4.17968474031	0.0
162	4.16428981762	3.62257213437	-0.541717683258
526	4.10606658523	1.85782451234	-2.24824207289
206	4.07308959656	0.766102786519	-3.30698681004
53	4.06424224916	1.22779901617	-2.83644323299
54	4.05945819534	1.06195745432	-2.99750074102
288	4.05670494826	1.64926575474	-2.40743919352
326	4.04176223216	1.06724544975	-2.97451678241
94	4.03876035961	3.64316614743	-0.395594212181
504	4.03342990113	1.58055187428	-2.45287802685
506	4.02865135781	0.361957676589	-3.66669368122
103	4.02629325869	3.9966640505	-0.0296292081952
115	3.98519960031	3.38271634069	-0.602483259624
91	3.96978224779	1.33978782854	-2.62999441925
511	3.94981353708	2.58028089897	-1.36953263811
228	3.94173527806	0.120679778533	-3.82105549953
562	3.89370635276	2.26105890232	-1.63264745044
408	3.82927953297	2.57745884006	-1.25182069291
285	3.79559843036	0.637533927542	-3.15806450281
548	3.79478160406	3.79478160406	0.0
7	3.79222500737	0.814225186932	-2.97799982044
221	3.77769008357	2.33614630146	-1.44154378211
197	3.70700200574	0.916232585475	-2.79076942026
143	3.68596396709	0.544004374331	-3.14195959276
259	3.68593415488	3.59791365124	-0.0880205036468
60	3.64012903444	1.1567651527	-2.48336388174
529	3.58879511282	2.81151401686	-0.777281095969
86	3.56039605794	0.171676206998	-3.38871985095
201	3.54160392779	1.03780557049	-2.5037983573
254	3.53893968714	0.223810520278	-3.31512916686
238	3.47949342583	3.20705911298	-0.272434312846
185	3.46733580816	2.53805519104	-0.929280617121
403	3.45488625473	1.88136718457	-1.57351907015
226	3.45303525763	1.00250560117	-2.45052965646
543	3.42038208693	0.87518968251	-2.54519240442
274	3.40056880135	1.57207116981	-1.82849763154
474	3.37800779436	2.09204621748	-1.28596157688
13	3.37030227381	1.40400618662	-1.96629608719
315	3.36300228235	0.497360137961	-2.86564214439
513	3.36131118072	2.49541942467	-0.865891756044
455	3.35262773159	0.612145038192	-2.7404826934
234	3.32925602014	0.177580554406	-3.15167546573
500	3.28922630323	0.270593402584	-3.01863290065
376	3.28755328712	2.409379418	-0.87817386912
456	3.28057143505	0.771502400043	-2.50906903501
111	3.24098116538	2.92302433707	-0.317956828303
407	3.23182271026	0.170750968795	-3.06107174146
501	3.22400139358	0.591267605728	-2.63273378785
353	3.22072310339	2.11409893186	-1.10662417153
483	3.21656851126	2.46156705123	-0.755001460036
268	3.21346246669	2.80404172099	-0.409420745697
524	3.13218848699	1.23275002206	-1.89943846494
139	3.12409793302	0.747815995422	-2.37628193759
214	3.07687180211	0.0966919700235	-2.98017983209
508	3.05530096415	0.755230421501	-2.30007054265
467	3.0082295167	0.969254546679	-2.03897497002
3	2.94688310163	0.0	-2.94688310163
514	2.93722141871	2.62149642819	-0.315724990525
538	2.91647447515	1.35157632785	-1.5648981473
225	2.91394887043	2.09938081959	-0.814568050841
100	2.91346242852	0.649753457146	-2.26370897137
289	2.91338895836	0.0378958486414	-2.87549310971
253	2.87523167699	1.94588712142	-0.929344555569
427	2.87040686738	2.33729517913	-0.533111688247
361	2.86766187521	1.97882194061	-0.888839934605
65	2.86690365162	1.96205782981	-0.904845821807
404	2.86584172078	1.09719047318	-1.76865124761
52	2.85309736662	1.23341675522	-1.6196806114
102	2.82122417236	0.134067062267	-2.68715711009
184	2.78853158057	0.649388194322	-2.13914338625
279	2.78808591471	1.39916792492	-1.38891798979
485	2.78203287399	0.149861079257	-2.63217179473
249	2.76609256455	1.79366930238	-0.97242326217
64	2.76176918672	2.03929593733	-0.722473249393
248	2.73005223235	1.63922975235	-1.09082248001
444	2.69401231453	0.381243942419	-2.31276837211
347	2.69154903515	2.42264421773	-0.268904817416
151	2.65585681531	1.05288886547	-1.60296794984
286	2.65408337275	1.75480775334	-0.899275619412
494	2.635400619	0.51057297428	-2.12482764472
246	2.59610267593	0.0	-2.59610267593
5	2.57587754746	0.996361008461	-1.579516539
114	2.56864087044	2.14995743378	-0.418683436662
186	2.56563830201	0.987162012761	-1.57847628924
62	2.55318882401	0.185451523124	-2.36773730088
275	2.54400328549	2.5144639367	-0.0295393487868
101	2.54304188825	0.487625767828	-2.05541612042
339	2.53872590476	0.863521660034	-1.67520424472
290	2.51679076086	1.21635945442	-1.30043130644
92	2.51503976812	1.80206621769	-0.712973550435
372	2.51108104279	1.63999541914	-0.87108562365
304	2.5043671749	2.23646462964	-0.267902545263
149	2.49053850981	0.58079993725	-1.90973857256
165	2.45468692014	1.1044031192	-1.35028380094
127	2.43202634708	0.25291392155	-2.17911242553
522	2.42155779389	0.5276813575	-1.89387643639
230	2.38802960861	0.31051951244	-2.07751009617
12	2.37582512492	0.486280619754	-1.88954450516
297	2.37288584487	1.74002335554	-0.632862489325
378	2.36719605864	1.73965506355	-0.62754099509
382	2.36319177931	1.53318458734	-0.830007191968
252	2.32071769098	0.766328362779	-1.5543893282
287	2.31583433588	1.60839496417	-0.707439371707
422	2.31509449778	1.87630613275	-0.438788365025
6	2.30755261186	0.782266640727	-1.52528597114
471	2.29615862206	0.136684338318	-2.15947428375
388	2.28689057766	0.413141680381	-1.87374889728
38	2.2811172675	2.21819074583	-0.0629265216719
510	2.28001833753	0.606279451883	-1.67373888565
125	2.27330585151	1.03898209995	-1.23432375156
128	2.27328229925	1.14835925764	-1.12492304161
366	2.26531011921	1.8421719617	-0.423138157511
466	2.24494583672	1.69380516546	-0.551140671264
555	2.24462008523	1.03433463004	-1.21028545519
503	2.22166459858	1.10968532892	-1.11197926965
411	2.19013618677	1.00415771112	-1.18597847565
551	2.18244830671	1.82168173465	-0.360766572065
393	2.16312838769	0.584699636055	-1.57842875163
126	2.15274156033	0.202093119109	-1.95064844122
389	2.15220961894	1.12622064963	-1.02598896931
199	2.14535976264	0.179355579856	-1.96600418279
219	2.13813412015	0.749075296241	-1.38905882391
540	2.13809630787	0.0	-2.13809630787
401	2.107828008	1.02564420127	-1.08218380673
306	2.08780609752	0.224376834114	-1.86342926341
202	2.08235771187	0.35583103904	-1.72652667283
414	2.07224588535	1.71371111233	-0.358534773016
463	2.05831363487	0.596858919668	-1.4614547152
558	2.05396798834	0.906079525173	-1.14788846316
269	2.04778958582	1.46500836762	-0.582781218191
429	2.04128462188	1.5066718935	-0.534612728374
273	2.0282549529	0.102973411611	-1.92528154129
498	2.02790276369	1.40853625676	-0.619366506929
410	2.01324892161	0.765707575097	-1.24754134651
488	1.98442451007	0.837387835177	-1.1470366749
47	1.9751948761	1.70207039769	-0.273124478404
179	1.97000173785	0.356898546072	-1.61310319178
57	1.95768083795	0.527792787259	-1.42988805069
421	1.95687908694	0.644951135891	-1.31192795105
27	1.95226137665	0.962134966588	-0.990126410062
105	1.95080247109	1.68475314533	-0.266049325756
83	1.93054823093	1.48319373553	-0.447354495393
369	1.92707193575	1.21536277289	-0.711709162852
542	1.9262485215	0.498933958128	-1.42731456337
545	1.9164831153	0.206130782086	-1.71035233321
396	1.91031069825	0.321230161337	-1.58908053691
305	1.89498002048	0.218157543067	-1.67682247741
9	1.89312001254	1.51816314933	-0.374956863214
428	1.89287950664	1.58665082554	-0.306228681101
383	1.87767688525	0.640569191501	-1.23710769375
561	1.86031578366	1.508038139	-0.352277644662
88	1.84135695793	0.545940117255	-1.29541684067
14	1.84124065932	0.79304075787	-1.04819990145
301	1.83583411611	0.443598779697	-1.39223533641
75	1.8328223125	0.819848781798	-1.0129735307
475	1.81814900745	0.355840501218	-1.46230850623
409	1.81764197661	0.496094671793	-1.32154730481
489	1.81650072193	0.0	-1.81650072193
480	1.80321748065	1.27071416295	-0.532503317698
312	1.79607354511	0.796366808841	-0.999706736268
168	1.7697490234	0.0	-1.7697490234
48	1.72823957152	1.03113348804	-0.697106083483
553	1.7277687015	0.327264606205	-1.4005040953
335	1.69985306152	1.69985306152	0.0
63	1.66742747928	1.36732366925	-0.300103810029
527	1.6481358956	1.30745689602	-0.340678999579
400	1.64015460218	1.02036742561	-0.619787176569
484	1.63831061481	0.45053720124	-1.18777341357
405	1.63651042298	0.138390992891	-1.49811943009
51	1.63014345488	0.878547582688	-0.751595872194
331	1.62811964265	0.888178950445	-0.739940692202
502	1.62250198126	1.01471451908	-0.607787462177
8	1.62125035872	0.725476086909	-0.895774271813
25	1.60519939107	0.544920322756	-1.06027906831
398	1.59065508598	0.478597801832	-1.11205728415
200	1.56718979646	0.0792158148254	-1.48797398164
71	1.56578089069	0.145581166601	-1.42019972409
135	1.55034014665	0.866444342713	-0.683895803936
465	1.52923174391	0.671322539362	-0.857909204549
307	1.52792928891	0.0730537690458	-1.45487551986
358	1.50477935569	0.498543501592	-1.0062358541
357	1.50156289167	1.50156289167	0.0
322	1.49757541544	0.595630456037	-0.901944959405
120	1.49552663366	1.26492710947	-0.230599524186
42	1.49512985422	0.422363502028	-1.0727663522
19	1.48501905184	1.07756050031	-0.407458551528
298	1.47283932175	0.942070208313	-0.530769113436
535	1.47115778367	0.311731113229	-1.15942667044
207	1.469450005	0.0263099650673	-1.44314003993
292	1.46189170725	0.868991770388	-0.592899936867
50	1.45175525846	0.849036283407	-0.602718975052
448	1.44908136612	1.34911001342	-0.0999713527048
61	1.44193572226	0.210584995231	-1.23135072703
258	1.44167763984	1.44167763984	0.0
302	1.44022114556	0.0986283902623	-1.3415927553
313	1.43646397929	0.291233321938	-1.14523065735
282	1.43191935842	0.61752036187	-0.814398996553
261	1.43108866836	0.731499790853	-0.69958887751
452	1.42255640914	1.2733612493	-0.149195159834
397	1.41692463318	0.593694859901	-0.823229773275
112	1.40686238111	0.338556170323	-1.06830621079
174	1.40383516813	1.38929859006	-0.01453657807
262	1.3999233697	1.3999233697	0.0
239	1.39618337716	0.0202164162018	-1.37596696096
87	1.38566375506	0.511529159446	-0.874134595618
194	1.37630449507	1.30741210858	-0.0688923864826
308	1.37358105341	1.20210800282	-0.171473050588
167	1.37226434537	0.0349140752485	-1.33735027012
418	1.361206044	0.234836277773	-1.12636976623
266	1.34873789251	0.97976624893	-0.368971643581
77	1.33756741005	1.21670455055	-0.120862859504
556	1.33089117379	0.0	-1.33089117379
129	1.32028362572	1.15892203764	-0.161361588087
183	1.31837633616	0.535817527894	-0.782558808266
442	1.31732397004	0.399260198588	-0.918063771456
191	1.31629027386	0.0	-1.31629027386
190	1.31580594032	0.300502508881	-1.01530343144
10	1.31421563246	0.260374201664	-1.05384143079
436	1.31397184925	0.217216030413	-1.09675581883
345	1.30822487904	0.0	-1.30822487904
351	1.29747113965	1.10805547943	-0.189415660229
373	1.29635076197	0.228589559193	-1.06776120278
17	1.29270512783	0.784888066949	-0.507817060877
431	1.28863399924	0.078249907026	-1.21038409221
295	1.27754890916	1.27754890916	0.0
37	1.27575248342	0.39253872309	-0.883213760335
73	1.27061307965	0.307910322529	-0.962702757117
519	1.26677104507	1.20613157143	-0.0606394736424
329	1.25590537846	1.16384614736	-0.092059231098
198	1.25149376115	0.326079965334	-0.925413795819
26	1.25043560994	0.0	-1.25043560994
379	1.23981725603	0.425124661955	-0.814692594074
144	1.23634419831	0.478266162798	-0.758078035515
478	1.23176986722	0.925785698556	-0.305984168669
67	1.22478172733	0.0559714510551	-1.16881027628
217	1.22317409899	0.144163707718	-1.07901039128
343	1.22225020422	0.50156766733	-0.720682536891
256	1.2185728035	0.980433980845	-0.238138822659
280	1.2149405728	0.896413098149	-0.318527474656
453	1.21322686045	0.871187496023	-0.342039364432
119	1.21102507591	0.0	-1.21102507591
15	1.20876668164	0.023096477121	-1.18567020452
356	1.20346521616	1.20346521616	0.0
359	1.18181198029	1.08640729316	-0.095404687128
189	1.1703235939	0.353618712521	-0.81670488138
469	1.16815414808	0.540324641395	-0.627829506688
541	1.16442678556	1.1192720993	-0.045154686256
445	1.16314812723	0.0	-1.16314812723
434	1.15341312875	0.0	-1.15341312875
142	1.14202068589	0.262840457726	-0.879180228167
537	1.14150119865	0.223191583157	-0.918309615493
402	1.13982105346	0.0	-1.13982105346
311	1.12300853873	0.819917612002	-0.303090926729
391	1.1020119834	0.322015964854	-0.779996018545
80	1.07504490145	1.07504490145	0.0
117	1.06052368918	0.946835718101	-0.113687971082
450	1.03539292625	0.564169238317	-0.471223687934
336	1.02620826989	0.872389001921	-0.153819267973
241	1.02603731471	0.180046131773	-0.845991182934
140	1.0115309421	1.0115309421	0.0
1	0.992158489955	0.709182049132	-0.282976440823
270	0.982706300522	0.196239037755	-0.786467262768
328	0.969094653422	0.969094653422	0.0
16	0.967360056004	0.311537508247	-0.655822547757
439	0.964098008835	0.789088254902	-0.175009753933
35	0.963752172615	0.71599329955	-0.247758873065
121	0.960488055507	0.561423203848	-0.399064851659
160	0.958417435944	0.958417435944	0.0
350	0.954273977326	0.954273977326	0.0
525	0.952490952249	0.181318455113	-0.771172497137
281	0.945398068387	0.359693387437	-0.58570468095
394	0.935240774392	0.935240774392	0.0
147	0.932963691004	0.333404218212	-0.599559472792
459	0.930847290459	0.869591331985	-0.0612559584741
78	0.930637545902	0.238160815828	-0.692476730074
342	0.928999494158	0.606158507962	-0.322840986196
109	0.922857698447	0.0	-0.922857698447
334	0.919738654988	0.0170750747494	-0.902663580239
399	0.919275121591	0.110251336758	-0.809023784833
34	0.919254582804	0.772168900333	-0.147085682471
108	0.917352133562	0.917352133562	0.0
46	0.906548393784	0.138199113357	-0.768349280428
464	0.905957457005	0.702431494728	-0.203525962276
22	0.900002404337	0.785552355463	-0.114450048874
563	0.897442264877	0.897442264877	0.0
233	0.896356747969	0.87398017143	-0.0223765765386
424	0.895064915807	0.465615660465	-0.429449255343
477	0.892681008377	0.284485336961	-0.608195671417
413	0.884703599996	0.00574806637164	-0.878955533624
122	0.883339886653	0.868077211303	-0.0152626753498
85	0.864761928628	0.0	-0.864761928628
243	0.861188945853	0.307285721399	-0.553903224454
242	0.857494373675	0.857494373675	0.0
438	0.847526592745	0.31431866937	-0.533207923375
324	0.846194637132	0.246324831288	-0.599869805844
481	0.843805931636	0.439120202519	-0.404685729116
458	0.838830777207	0.0	-0.838830777207
320	0.831299669183	0.77814425712	-0.0531554120635
82	0.827756002861	0.378696644381	-0.44905935848
330	0.819976513944	0.819976513944	0.0
364	0.814680994949	0.814680994949	0.0
406	0.813534621033	0.265875366788	-0.547659254245
325	0.813003064452	0.813003064452	0.0
84	0.808668296179	0.485136561848	-0.32353173433
531	0.805446349724	0.473945295658	-0.331501054065
534	0.788670946303	0.729151473032	-0.0595194732705
521	0.784843274044	0.506170029675	-0.27867324437
32	0.781095519457	0.269871913863	-0.511223605594
39	0.773912074586	0.0	-0.773912074586
544	0.767830008962	0.671755745856	-0.0960742631058
340	0.767783298064	0.376994183728	-0.390789114336
368	0.759739458152	0.759739458152	0.0
549	0.755877617625	0.445714778721	-0.310162838903
18	0.750799174223	0.179824900705	-0.570974273517
264	0.735615708234	0.537939240214	-0.19767646802
384	0.735108397736	0.0	-0.735108397736
107	0.714981585657	0.445044637908	-0.269936947749
425	0.707191991339	0.0	-0.707191991339
546	0.706037708985	0.0	-0.706037708985
309	0.702065426146	0.0	-0.702065426146
375	0.698915533745	0.610740848676	-0.0881746850691
118	0.698778867583	0.0	-0.698778867583
76	0.696059564272	0.511038180204	-0.185021384068
284	0.690384289538	0.0	-0.690384289538
293	0.68912302193	0.0	-0.68912302193
371	0.687779742845	0.687779742845	0.0
316	0.682434405759	0.0818526715559	-0.600581734203
473	0.667745780106	0.0	-0.667745780106
532	0.659459003702	0.247658043025	-0.411800960676
31	0.658988263152	0.0	-0.658988263152
161	0.656972610729	0.492682419175	-0.164290191554
267	0.649998387597	0.449712455522	-0.200285932075
536	0.644830959006	0.60845320573	-0.0363777532761
260	0.64421030944	0.195367782836	-0.448842526605
310	0.643107965349	0.274294201294	-0.368813764055
565	0.638279974092	0.295332463772	-0.34294751032
28	0.636976020252	0.0135608131024	-0.623415207149
130	0.631267774963	0.139352605611	-0.491915169352
338	0.630763329732	0.090403838238	-0.540359491494
134	0.626219299907	0.289433391139	-0.336785908768
560	0.613940303628	0.0515330383229	-0.562407265305
461	0.611598744983	0.110220692732	-0.501378052251
192	0.610794227816	0.266628481746	-0.344165746069
74	0.60441808305	0.165290715434	-0.439127367617
533	0.599811437141	0.107972759729	-0.491838677412
457	0.593262362819	0.209008560718	-0.3842538021
435	0.5765610595	0.5765610595	0.0
462	0.570537064423	0.437999195164	-0.132537869259
539	0.568014635346	0.452440890906	-0.11557374444
33	0.56754392445	0.263431198968	-0.304112725482
385	0.566628589202	0.329757884073	-0.236870705129
479	0.565624105884	0.0	-0.565624105884
20	0.561415860049	0.522856168534	-0.0385596915151
426	0.558548964779	0.419986946921	-0.138562017858
97	0.558208696752	0.285229086881	-0.272979609871
40	0.556267930089	0.202371333236	-0.353896596854
516	0.551442851061	0.551442851061	0.0
98	0.550721928881	0.133629498554	-0.417092430326
395	0.548541081588	0.178039843762	-0.370501237826
21	0.547819223964	0.215004596705	-0.332814627259
204	0.545868307854	0.0	-0.545868307854
250	0.543726582996	0.389463103015	-0.154263479982
133	0.543007883951	0.0205724175682	-0.522435466383
30	0.533667332161	0.0566655924773	-0.477001739683
203	0.533385041053	0.266231227151	-0.267153813901
443	0.533235713759	0.0695181786442	-0.463717535115
387	0.523681613338	0.523681613338	0.0
441	0.513329651516	0.0	-0.513329651516
362	0.500855624369	0.272305578052	-0.228550046317
195	0.500596828479	0.0	-0.500596828479
327	0.485331650476	0.0	-0.485331650476
557	0.477728963928	0.384543440222	-0.093185523706
349	0.470213229865	0.470213229865	0.0
70	0.462813003672	0.0566030979763	-0.406209905696
420	0.456620166358	0.335155328372	-0.121464837986
447	0.452796793997	0.44763187569	-0.00516491830639
263	0.448266244998	0.0850432556661	-0.363222989332
132	0.447311104512	0.169498104709	-0.277812999802
93	0.420568981093	0.0728340215656	-0.347734959528
430	0.420141782134	0.314153865545	-0.105987916589
564	0.419600346899	0.0090318333911	-0.410568513508
164	0.414815896254	0.0	-0.414815896254
300	0.40853956174	0.219921515537	-0.188618046203
363	0.407508611627	0.348361539096	-0.0591470725315
423	0.406827147741	0.198535787002	-0.208291360739
333	0.405446491881	0.0982198489017	-0.307226642979
95	0.403943160604	0.403943160604	0.0
55	0.400290646417	0.326390474022	-0.0739001723951
56	0.385898589036	0.0	-0.385898589036
215	0.385095104858	0.140865439685	-0.244229665172
291	0.378075450874	0.378075450874	0.0
41	0.366551514836	0.0457894979512	-0.320762016885
163	0.359661751588	0.0	-0.359661751588
166	0.357234805896	0.313189281933	-0.0440455239638
355	0.344599104005	0.344599104005	0.0
131	0.343162272975	0.209255733453	-0.133906539522
446	0.342300455139	0.242066181855	-0.100234273284
332	0.340954616731	0.0201722696247	-0.320782347107
417	0.339241788644	0.236441528059	-0.102800260585
367	0.337359563401	0.337359563401	0.0
36	0.33669899275	0.0988358956024	-0.237863097148
433	0.323746283314	0.0212365666861	-0.302509716628
437	0.312472607562	0.312472607562	0.0
116	0.310223795524	0.0	-0.310223795524
472	0.308391625007	0.0	-0.308391625007
492	0.302481843967	0.111924703846	-0.190557140121
505	0.292040720134	0.0279629357602	-0.264077784374
323	0.291369705395	0.0	-0.291369705395
352	0.278163774922	0.278163774922	0.0
271	0.266200813765	0.206044852798	-0.060155960968
245	0.264181705703	0.149774980493	-0.114406725209
43	0.261646104152	0.0514034245529	-0.2102426796
23	0.261258310731	0.250233122701	-0.0110251880302
72	0.260858135754	0.0	-0.260858135754
45	0.256841554113	0.0400334908869	-0.216808063226
449	0.255625697755	0.206945665808	-0.0486800319467
29	0.255316828243	0.189299712048	-0.0660171161944
59	0.213342329126	0.213342329126	0.0
341	0.207802811646	0.169074668032	-0.0387281436135
81	0.205255548917	0.0103969577914	-0.194858591125
377	0.204485459647	0.204485459647	0.0
110	0.198026252616	0.0	-0.198026252616
69	0.183039434477	0.0930158888094	-0.0900235456679
49	0.179364367767	0.15436819754	-0.0249961702262
416	0.176048766109	0.0	-0.176048766109
196	0.169459737911	0.0	-0.169459737911
344	0.166392620792	0.124923835167	-0.0414687856249
193	0.165879765327	0.0	-0.165879765327
346	0.157315018826	0.157315018826	0.0
454	0.152924657644	0.0757500651288	-0.0771745925149
380	0.151173595558	0.121719344849	-0.0294542507087
440	0.145347381381	0.0708499660458	-0.0744974153355
152	0.14169138963	0.14169138963	0.0
530	0.129799745017	0.0293078469965	-0.100491898021
552	0.124625343209	0.0	-0.124625343209
58	0.122442661076	0.0	-0.122442661076
348	0.117835145232	0.0	-0.117835145232
496	0.115762348272	0.0525080665939	-0.0632542816778
374	0.0991268160804	0.0991268160804	0.0
354	0.0852909076547	0.0852909076547	0.0
317	0.0731058741603	0.0731058741603	0.0
222	0.065640330272	0.0	-0.065640330272
44	0.0502197540243	0.0502197540243	0.0
491	0.0462339568835	0.0	-0.0462339568835
547	0.0436027238473	0.0	-0.0436027238473
96	0.0376028770774	0.0376028770774	0.0
487	0.0279038494946	0.0	-0.0279038494946
296	0.0177966241962	0.0	-0.0177966241962
360	0.0155277389331	0.0155277389331	0.0
419	0.0150739220075	0.0	-0.0150739220075
66	0.0139443904435	0.0	-0.0139443904435
79	6.08651035725e-15	0.0	-6.08651035725e-15
365	6.08651035725e-15	6.08651035725e-15	0.0
451	0.0	0.0	0.0
319	0.0	0.0	0.0
559	0.0	0.0	0.0
247	0.0	0.0	0.0
181	0.0	0.0	0.0
208	0.0	0.0	0.0
566	NaN	NaN	NaN
