# Supplementary material for: Complete mapping of viral escape from neutralizing antibodies
Source: PLoS Pathog. 2017 Mar 13;13(3):e1006271. doi: 10.1371/journal.ppat.1006271 (PMC5363992; doi:10.1371/journal.ppat.1006271)
Supplement: S2 File — This ZIP archive contains the computer code to perform the data analysis described in this manuscript. The analysis is performed by the iPython notebook found in the ZIP archive. (ZIP) [file ppat.1006271.s008.zip › S2_File/differential_selections/L2_H17L19_c3_vs_L2_mock_mutdiffsel.txt]

site	wt	mut	diffsel
157	K	G	7.57607362541
157	K	L	7.45526841618
157	K	S	7.33508592218
158	S	P	7.33109815653
157	K	T	7.14669924082
153	S	I	7.01903823047
157	K	E	6.9358884633
157	K	Q	6.90854428776
104	N	H	6.84568751194
157	K	H	6.81968254173
157	K	F	6.66527338151
157	K	V	6.5494555282
153	S	R	6.5471354424
158	S	H	6.35936753546
153	S	K	6.34308680461
154	H	D	6.28976217812
156	G	D	6.26534255204
153	S	L	6.25286679408
153	S	G	6.22974641886
157	K	I	6.19889511381
157	K	M	6.18368752663
136	K	T	6.15987067784
159	S	D	6.0591018747
156	G	N	6.00910392401
153	S	V	5.88342927266
153	S	Y	5.83098579305
468	Q	I	5.76089659799
153	S	C	5.68965172154
2	K	I	5.67369585482
156	G	Q	5.60851334962
392	T	R	5.60390818265
153	S	Q	5.54706451776
381	Q	R	5.53837803038
115	Y	F	5.5201127994
24	Y	T	5.49792749872
277	F	V	5.48499013948
154	H	E	5.47331160167
94	S	A	5.46024175411
157	K	N	5.40111002828
157	K	D	5.36921586493
390	G	K	5.26282719983
321	K	I	5.26155161362
318	E	A	5.22562346736
157	K	R	5.21530070644
156	G	S	5.19160458389
148	V	S	5.10789185929
153	S	A	5.0904749063
68	Q	L	5.06157970486
156	G	A	5.02883172801
153	S	W	5.01735605056
223	N	L	5.00918120325
415	N	G	4.84866725106
158	S	V	4.783426971
158	S	L	4.73439974245
495	V	I	4.6675582015
2	K	M	4.63689198063
509	S	I	4.6160225786
153	S	P	4.52624265211
148	V	T	4.51120780029
153	S	M	4.37379593086
156	G	T	4.30859401913
157	K	Y	4.2158136062
548	A	S	4.21510431212
4	K	Q	4.06982423406
353	I	L	4.05906836593
187	K	A	4.04395151302
153	S	F	4.00131956913
259	E	V	3.98117696771
275	R	K	3.92323498542
172	D	Y	3.90169043593
158	S	A	3.88197054166
158	S	N	3.79290706728
232	A	S	3.79258523077
493	E	A	3.77611922619
235	K	V	3.6838374378
224	R	A	3.67740352266
389	N	I	3.60036166389
124	S	G	3.58692117292
372	E	A	3.43328266226
158	S	I	3.42643493356
294	K	N	3.4094279542
158	S	F	3.39487631731
318	E	S	3.3788844409
156	G	K	3.27348915845
153	S	H	3.2359288876
357	W	C	3.2265323982
503	P	T	3.21704989894
498	G	V	3.20646923632
415	N	C	3.1430969351
412	E	Y	3.04962528449
150	V	K	3.0388508027
511	L	G	3.02855675076
403	N	H	3.00669117777
89	P	I	2.9853546659
211	G	S	2.96968140176
138	S	I	2.94950366557
202	D	L	2.92588974179
157	K	A	2.83929267756
554	C	F	2.82431085704
349	I	V	2.77617347873
550	S	I	2.76029257546
14	A	R	2.75525698838
136	K	V	2.7536676842
410	G	V	2.71366900828
414	N	A	2.70228593548
351	G	V	2.68236533849
135	P	T	2.6785718357
172	D	S	2.66245220926
89	P	A	2.66103402864
366	G	V	2.62942515941
158	S	Y	2.61959251162
104	N	D	2.57537386604
129	E	G	2.56557835236
303	N	T	2.56403264139
94	S	L	2.51841786562
278	E	D	2.51089986607
220	S	F	2.49422076758
236	V	S	2.48249069906
386	N	Y	2.46473156894
304	S	I	2.44278358158
100	P	A	2.44157462747
145	F	N	2.4350957873
158	S	Q	2.43412189429
136	K	P	2.43146166297
255	T	Y	2.39082144798
554	C	V	2.38909892482
432	L	Y	2.34025736687
105	G	V	2.33927221212
510	K	E	2.32545119572
265	I	V	2.31835176841
275	R	I	2.30633578524
482	E	A	2.29146785115
244	N	Q	2.28837070919
140	W	C	2.27246461209
183	N	K	2.27117466538
123	S	I	2.25350842449
135	P	H	2.25031735813
77	W	C	2.23002288399
517	D	S	2.19657638161
136	K	W	2.16777541341
194	G	V	2.16327515475
460	N	T	2.13798255544
251	E	Q	2.1353906961
178	T	I	2.11995276663
493	E	S	2.11649883165
272	A	S	2.09288017435
268	W	C	2.09202210364
38	E	D	2.08083799988
197	H	Q	2.06722049254
215	V	A	2.05085564439
11	A	H	2.05015890184
412	E	V	2.0467335541
285	N	S	2.04605555017
158	S	G	2.00683622492
153	S	N	2.00024246267
242	R	S	1.99279674727
156	G	E	1.99225959696
99	T	G	1.97861673272
419	R	S	1.97486565788
75	T	A	1.96737800818
511	L	F	1.96136956713
159	S	I	1.93805264354
47	V	F	1.93259938244
376	G	V	1.92913224935
158	S	K	1.91386553892
389	N	D	1.90718411649
262	G	V	1.90116727731
370	Q	H	1.89329761762
2	K	V	1.8837249261
378	A	T	1.8622141604
145	F	G	1.84504858956
359	G	V	1.8405278216
158	S	R	1.82184282953
26	A	E	1.81961217171
536	V	A	1.81873047286
76	G	V	1.80990416527
331	V	F	1.80449862919
409	V	L	1.80103146177
197	H	N	1.80058112426
106	A	S	1.7982861658
283	T	N	1.79447806242
115	Y	S	1.76938800749
221	N	Q	1.76847121678
494	S	I	1.75961934711
225	R	I	1.75011824004
439	A	V	1.74810415875
189	V	F	1.74772782036
165	L	V	1.73947204756
151	S	P	1.7393963912
552	W	C	1.72682119643
324	R	S	1.72211997317
187	K	T	1.70711254045
325	S	I	1.69431068817
356	G	V	1.6846811992
136	K	G	1.6637015516
364	W	C	1.65787140828
155	R	L	1.65205481319
158	S	T	1.62669683649
394	K	N	1.62616993147
513	R	S	1.60439581735
64	I	L	1.60204828196
347	G	V	1.60183371011
289	H	N	1.60068206078
392	T	K	1.59601540467
444	L	I	1.58817458523
136	K	E	1.5768617542
535	T	A	1.57482188488
452	D	Y	1.56959403405
27	N	K	1.56484125486
103	E	V	1.54197866441
99	T	A	1.53443864215
280	G	V	1.53149713993
136	K	L	1.52654271278
59	C	R	1.52127713885
205	Q	K	1.52030361062
560	Q	H	1.51672810765
387	A	D	1.5161760685
312	H	Q	1.51603745008
436	T	K	1.51473433309
517	D	G	1.51289769813
309	Q	H	1.51248688618
513	R	M	1.50456290761
541	V	L	1.50425695809
324	R	M	1.49980738842
490	E	A	1.49672516122
531	A	E	1.49187298451
156	G	M	1.4864179835
2	K	R	1.47861547713
300	G	V	1.47841616522
90	A	V	1.4771576731
180	S	V	1.47506353938
155	R	D	1.47369510684
360	M	L	1.47182975667
78	L	I	1.47145523773
60	K	L	1.46749555773
457	N	D	1.46482521721
80	G	V	1.45738731108
374	G	V	1.4408957913
519	V	A	1.43769460634
380	D	Y	1.43583444085
166	W	C	1.43454363614
508	E	D	1.41562517009
304	S	G	1.4147958065
100	P	Q	1.41181715669
68	Q	K	1.40267641515
278	E	I	1.39886990683
87	L	M	1.3984869245
137	E	P	1.39599895198
136	K	A	1.39160382297
198	P	T	1.38557058875
258	F	I	1.38325262653
452	D	A	1.38226757493
274	S	L	1.38093143718
150	V	W	1.37162782923
136	K	F	1.36599629796
154	H	L	1.3656286597
100	P	T	1.36269359338
24	Y	D	1.3545032813
262	G	S	1.34691167247
30	T	N	1.34032152564
118	L	M	1.34023515247
211	G	R	1.33896798598
149	T	K	1.33886611675
315	T	K	1.33073283222
121	Q	K	1.33040829152
153	S	T	1.31976303435
308	F	L	1.31609988207
136	K	Y	1.31314851681
45	H	N	1.31183241893
298	P	H	1.29727507948
185	K	R	1.29719952291
204	Q	K	1.29662581821
158	S	M	1.29660315729
264	L	I	1.29514056558
306	L	I	1.29048721254
152	C	F	1.28358189763
156	G	V	1.28159589574
274	S	I	1.27554932007
292	N	K	1.26766331043
177	L	M	1.2670956666
240	H	N	1.26642972047
286	A	E	1.2662543464
307	P	H	1.26548935018
82	P	T	1.26130297653
25	H	N	1.26120252017
36	I	V	1.25984907074
544	V	F	1.25473998594
86	S	A	1.25187219028
329	R	S	1.2453443948
301	A	D	1.2428587134
167	L	M	1.22260037146
261	T	N	1.2194015205
277	F	S	1.21892679023
555	S	Y	1.21879142315
141	P	T	1.21798233949
455	D	E	1.21738218431
142	N	K	1.21710983274
194	G	C	1.21565720996
163	N	K	1.21096246859
52	D	Y	1.20616483445
155	R	M	1.20481851115
136	K	D	1.20214703781
119	R	M	1.19731275222
28	N	K	1.19708611838
436	T	A	1.19502930871
359	G	E	1.19254055575
158	S	W	1.19162522823
122	L	V	1.19137439394
99	T	P	1.18927279489
473	A	D	1.18577809083
111	D	Y	1.18470400995
379	A	S	1.18172702805
526	V	A	1.17987193111
237	R	F	1.17854639305
350	A	D	1.17811868244
65	A	S	1.16263343064
34	D	E	1.16006481677
50	L	I	1.15819966841
477	G	Q	1.15183180442
106	A	E	1.15148739108
293	T	K	1.14801256573
291	C	F	1.14714045364
202	D	S	1.1440926303
105	G	R	1.13438265622
375	S	A	1.13264858219
195	V	F	1.12878188288
332	T	K	1.12830335119
317	G	V	1.12798858223
485	H	Y	1.12680172269
432	L	M	1.12466515723
88	L	I	1.12156527978
290	E	T	1.11886652647
334	L	I	1.11403163468
224	R	S	1.1099980271
143	H	Q	1.10992951611
89	P	T	1.10709798895
37	L	R	1.09699580407
259	E	D	1.09332528214
309	Q	K	1.09050877364
323	V	F	1.08683047072
11	A	E	1.08594478019
381	Q	I	1.08523334428
344	G	V	1.0754972029
109	P	T	1.07548480647
179	N	S	1.0740861075
336	N	K	1.06965847881
63	G	V	1.06965610304
482	E	W	1.06869819684
78	L	V	1.0630399217
260	A	S	1.05790313092
535	T	N	1.05268494392
276	G	W	1.04130340313
4	K	L	1.03802690606
99	T	K	1.03771985974
267	P	T	1.03353892371
319	C	Y	1.02828031518
173	S	R	1.02609978744
350	A	S	1.01969815425
558	S	Y	1.01779464358
23	G	V	1.01619801752
37	L	I	1.01559019488
318	E	D	1.01504852082
280	G	C	1.01485934138
548	A	E	1.0080943506
125	V	L	1.00550374749
358	T	I	1.00319593029
527	Y	C	1.00257087099
540	L	M	1.00135286726
482	E	D	0.99824315048
252	P	T	0.997224709869
363	G	V	0.996352897516
298	P	T	0.996322782485
249	L	F	0.995897667014
120	E	D	0.991839935789
154	H	K	0.989891852153
190	L	I	0.988951355652
83	E	N	0.986637041765
203	E	D	0.984684828122
14	A	D	0.984352014418
154	H	T	0.984330754863
123	S	R	0.982284512625
531	A	S	0.981181504558
108	Y	H	0.976553598034
304	S	R	0.975568823773
147	G	V	0.974455137948
345	L	I	0.9736087421
134	F	L	0.964780433604
500	Y	S	0.962217714656
205	Q	H	0.956104260615
41	V	E	0.953930644789
148	V	I	0.952283039445
252	P	H	0.945454733562
445	L	M	0.944966922957
290	E	D	0.944731053193
4	K	Y	0.942975435222
263	N	D	0.941556274089
255	T	K	0.941289789536
164	L	F	0.93868104949
421	E	K	0.938550976753
168	T	K	0.938338600428
5	L	G	0.937321794602
85	D	N	0.936933356991
200	S	I	0.935592140308
32	T	N	0.935519813762
46	S	Y	0.93365371391
260	A	E	0.933269558361
560	Q	K	0.926435356142
395	V	L	0.925696065119
545	S	Y	0.924026265782
207	L	I	0.920545588382
291	C	Y	0.919796006483
55	N	K	0.918263872401
388	I	F	0.914305513538
381	Q	K	0.914162418387
18	D	Y	0.913443774039
283	T	L	0.913022143549
405	Q	K	0.912010727004
7	V	A	0.909178229302
526	V	M	0.906662574266
241	G	R	0.899488516988
200	S	R	0.895805502419
111	D	N	0.893472275989
415	N	A	0.891488145837
131	F	L	0.890593774406
53	S	I	0.886561889169
546	L	M	0.886224315694
294	K	V	0.886219894524
517	D	I	0.881680801377
556	N	D	0.881565495404
156	G	H	0.879837507833
427	V	A	0.878496307067
548	A	G	0.877939360539
361	I	Y	0.877250457596
93	W	C	0.876720941225
74	I	V	0.87643592653
267	P	Q	0.873974788723
338	P	Q	0.873100219679
445	L	F	0.870133135611
44	T	K	0.869843605276
287	S	L	0.86539600538
227	T	N	0.862128543735
23	G	C	0.861236041403
459	K	N	0.85841646698
473	A	S	0.857439816508
67	L	I	0.856808301412
430	G	V	0.846870077811
335	R	K	0.842971228589
439	A	E	0.842754929475
135	P	I	0.832717017456
295	C	Y	0.832696882981
354	E	I	0.829792154601
202	D	Y	0.829016459291
387	A	S	0.818833459094
553	M	I	0.815505601893
231	A	D	0.813962964049
238	D	Y	0.811543139729
213	A	D	0.81079338178
148	V	L	0.809388782307
325	S	N	0.809244249296
548	A	P	0.80877042647
6	L	F	0.808608080116
34	D	G	0.802200588842
172	D	L	0.800553501372
101	N	H	0.798982749726
109	P	Q	0.79749254878
85	D	Y	0.796113943217
485	H	Q	0.795168853607
326	T	N	0.791559818651
90	A	R	0.788043301443
38	E	K	0.786162339948
523	S	F	0.783746234322
339	S	Y	0.782639086832
244	N	D	0.782471661954
382	K	Y	0.777135117232
54	H	Q	0.772425394587
85	D	G	0.769316462097
229	E	K	0.767884021473
159	S	T	0.762367473699
338	P	T	0.761190788224
301	A	S	0.758535989556
98	E	K	0.755333879556
341	Q	K	0.755333691445
31	D	E	0.754277924509
448	E	K	0.753256409226
107	C	F	0.752959155647
113	I	V	0.751365743201
528	Q	K	0.750590109305
510	K	N	0.748092959886
439	A	S	0.742363979798
20	I	T	0.740436411835
517	D	Y	0.73312243411
427	V	S	0.732565559485
136	K	N	0.730685044622
13	V	L	0.729812866565
216	S	P	0.729241682094
542	L	I	0.72789402568
320	P	T	0.727749574025
119	R	S	0.727161396292
518	G	V	0.726595348247
384	T	K	0.726589773877
367	Y	C	0.725687120547
266	A	S	0.725420904749
496	R	K	0.717319918073
383	S	I	0.715809929632
26	A	S	0.714080121528
343	R	I	0.712324046297
387	A	V	0.711442899273
557	G	R	0.707017745397
475	E	L	0.706004054357
224	R	M	0.704769617543
561	C	Y	0.69510677748
564	C	F	0.694377549094
344	G	D	0.694317172895
237	R	I	0.693700943887
270	A	D	0.692904657706
15	T	K	0.691574633086
104	N	R	0.686364460641
279	S	Y	0.684738740758
490	E	G	0.684325289885
157	K	C	0.682247813371
157	K	W	0.682247813371
157	K	P	0.682247813371
355	G	V	0.68110988595
397	S	A	0.680415964354
48	N	K	0.678143530673
308	F	S	0.676194843576
410	G	C	0.676054772231
358	T	N	0.668092978626
148	V	E	0.666880071367
212	N	D	0.666021321268
488	D	E	0.665942067453
499	T	N	0.664821052165
458	V	L	0.664713179883
508	E	G	0.663808435858
196	H	N	0.663623333001
368	H	N	0.662756554382
408	A	S	0.66245677146
225	R	G	0.659692407135
362	D	Y	0.658601939273
335	R	I	0.656972815379
90	A	E	0.656647470434
7	V	F	0.655577740811
551	F	C	0.652484449583
354	E	D	0.650344699714
554	C	Y	0.649665705132
461	L	M	0.644375431156
75	T	I	0.643340971778
526	V	L	0.643301882134
561	C	F	0.641252389011
429	D	N	0.640298939958
393	N	K	0.636570857572
243	M	V	0.636494887745
314	V	I	0.634949482375
276	G	Q	0.633425725948
85	D	E	0.63147322928
372	E	K	0.630925415465
144	T	K	0.628768434061
101	N	K	0.624317894002
26	A	T	0.624144868619
28	N	D	0.623678159098
563	I	V	0.620665301442
112	L	H	0.620647381132
397	S	Y	0.618663817205
405	Q	V	0.616805705421
12	F	I	0.616037874655
286	A	S	0.615018020342
550	S	G	0.612900951911
102	S	Y	0.608774307766
194	G	D	0.607048658924
311	I	M	0.604989353758
470	K	N	0.604629975534
59	C	F	0.59667226893
262	G	C	0.595768242998
35	T	K	0.595140329195
32	T	I	0.594002332649
556	N	K	0.59114178079
106	A	P	0.585198402633
447	N	H	0.581914842573
456	L	S	0.581512451699
504	K	L	0.58140735793
64	I	M	0.581291698971
348	A	D	0.581013638107
136	K	S	0.579327726471
202	D	N	0.578886866923
49	L	M	0.578650231334
133	I	M	0.578329049284
150	V	T	0.577119983651
253	G	T	0.575173505343
178	T	N	0.572814005042
8	L	M	0.570907610261
266	A	E	0.568962136196
344	G	C	0.567639439592
42	A	E	0.563064365659
320	P	L	0.561837350505
512	N	D	0.561352194452
21	C	R	0.56126782239
131	F	S	0.560740635492
178	T	A	0.559516227998
420	M	I	0.558514277763
141	P	H	0.557658906772
285	N	K	0.556626101673
428	D	L	0.55582213252
450	T	N	0.555468562664
223	N	R	0.554601105291
180	S	Y	0.553421591371
231	A	S	0.552236865335
376	G	C	0.549646645317
14	A	S	0.549104331211
242	R	V	0.548681020127
297	T	K	0.548258032008
154	H	V	0.547993825441
239	Q	K	0.546063809759
427	V	K	0.543324640571
132	E	K	0.54169125801
313	P	T	0.541203472257
206	S	I	0.540465570296
397	S	F	0.539733012355
169	K	N	0.537618418265
448	E	G	0.526261239146
73	N	K	0.526031583851
155	R	A	0.525932656986
174	Y	D	0.525019338601
489	N	S	0.520886470746
433	D	Y	0.520373424803
91	R	I	0.51416638317
271	F	L	0.511674020944
446	E	G	0.51126709637
311	I	L	0.510707516828
114	D	E	0.50913121051
528	Q	S	0.508481123343
441	L	S	0.508139554861
97	V	L	0.502454455138
286	A	T	0.50209006766
551	F	L	0.500625791215
154	H	A	0.497411236964
114	D	G	0.496445037905
82	P	S	0.496420444607
51	E	D	0.49316812744
378	A	S	0.488900482532
6	L	M	0.488850115798
31	D	Y	0.48658669277
198	P	L	0.485494104305
125	V	A	0.484413477576
270	A	S	0.484242251472
296	Q	K	0.483910566571
366	G	D	0.483493767294
176	K	N	0.483294896773
333	G	V	0.481151735492
539	S	P	0.479126636798
219	S	Y	0.478146036234
199	S	Y	0.478049763243
106	A	T	0.476221912313
361	I	L	0.476014047874
385	Q	K	0.47515163107
485	H	N	0.475072896244
190	L	P	0.47465903118
415	N	K	0.474305620325
390	G	W	0.473872954406
173	S	E	0.472810610112
396	N	K	0.471032205365
307	P	T	0.470052074605
204	Q	R	0.469540464282
33	V	I	0.467471746662
31	D	N	0.467207104292
270	A	T	0.46625970077
302	I	M	0.464600928517
537	A	D	0.464464011867
154	H	F	0.464181497532
103	E	I	0.464083394847
272	A	G	0.462537618773
144	T	P	0.461749371896
522	E	G	0.458575315952
247	W	C	0.457622633409
66	P	Q	0.455873810503
5	L	I	0.451831699678
161	Y	C	0.450931701069
467	S	R	0.450531823519
441	L	F	0.448636367043
313	P	Q	0.447422258976
347	G	E	0.446081970401
15	T	A	0.445781418662
434	I	S	0.441243491978
130	R	I	0.440804360504
39	K	R	0.440787120856
440	E	K	0.440493648457
18	D	E	0.43699924622
512	N	K	0.435730279604
253	G	V	0.432480879703
267	P	S	0.430399069391
58	L	I	0.430046069418
415	N	V	0.422950913389
215	V	F	0.419132733169
165	L	I	0.41911519643
479	G	V	0.417563139974
456	L	V	0.416483536326
393	N	S	0.410438148573
477	G	V	0.409282960538
72	C	F	0.40797134512
537	A	S	0.40770173115
209	S	I	0.407518435893
465	V	L	0.406775662961
414	N	K	0.404076827394
319	C	F	0.400780773419
56	G	R	0.399534551654
158	S	D	0.398772536194
557	G	W	0.398208197554
103	E	D	0.396093601299
16	D	Y	0.395782576386
33	V	F	0.393316552196
7	V	I	0.393258563222
408	A	D	0.392403833057
519	V	L	0.391334044613
241	G	E	0.388179115755
305	N	Y	0.387966479954
380	D	N	0.387021574421
561	C	S	0.386550121683
483	F	L	0.386514501811
217	V	L	0.384501675089
563	I	K	0.382896025412
467	S	C	0.382833862228
75	T	D	0.37780941203
365	Y	H	0.376304899622
165	L	Q	0.375165530846
370	Q	K	0.373778162754
106	A	G	0.372762408778
56	G	V	0.372013693269
150	V	R	0.371032517636
523	S	L	0.368869919127
211	G	V	0.368855148516
93	W	G	0.367503217522
330	M	T	0.36409756832
398	V	F	0.363783253246
19	T	I	0.363123019029
168	T	A	0.361158950825
396	N	S	0.360864682198
243	M	I	0.360322278271
124	S	P	0.359323103166
206	S	N	0.358668780811
283	T	I	0.357873836176
302	I	R	0.355674192693
491	C	F	0.355153407974
427	V	F	0.353409947619
154	H	Y	0.353313498415
453	F	S	0.352496324704
98	E	G	0.350771627563
76	G	E	0.350761775501
86	S	Q	0.350553579419
194	G	R	0.349283516749
36	I	T	0.348231229521
143	H	N	0.344973477134
161	Y	F	0.343798427842
556	N	S	0.34251491754
508	E	Q	0.341620293235
16	D	E	0.340147940443
527	Y	D	0.335666130347
30	T	P	0.334514995445
433	D	E	0.334006040896
542	L	P	0.33385703072
473	A	V	0.333853615617
475	E	V	0.333428497307
52	D	E	0.332438527635
107	C	G	0.332345077217
474	K	M	0.331998920043
35	T	I	0.329366288743
454	H	P	0.3253586591
480	C	W	0.32446579387
357	W	L	0.324010442951
543	L	F	0.323395103551
428	D	G	0.322821150901
474	K	N	0.321460216238
54	H	Y	0.320994810375
423	L	F	0.319632159303
430	G	R	0.31920061099
449	R	K	0.318142589517
519	V	M	0.316497342167
534	S	L	0.316131377742
557	G	V	0.315633904173
378	A	E	0.315622769407
22	I	M	0.315249926965
194	G	S	0.31506675713
197	H	Y	0.313494726935
171	G	V	0.313303608795
242	R	K	0.312514663506
538	S	N	0.311716334029
556	N	H	0.311378731109
191	V	E	0.311287923492
430	G	E	0.309746156399
103	E	K	0.308767847177
120	E	V	0.308724963469
112	L	F	0.306609316325
365	Y	C	0.306135754439
213	A	S	0.303345945347
456	L	E	0.30209271261
243	M	K	0.301014457851
234	P	T	0.300480277118
464	K	E	0.298580598762
262	G	D	0.29769131339
533	Y	N	0.295721154097
408	A	P	0.295567027252
506	S	L	0.295187490354
452	D	H	0.295035966742
206	S	R	0.294522289311
477	G	E	0.294192863583
51	E	G	0.293938730953
556	N	T	0.292636908018
490	E	K	0.29186956007
104	N	A	0.291768317651
345	L	P	0.291117111003
533	Y	S	0.290875457245
46	S	A	0.29087517924
373	Q	K	0.290662831607
562	R	K	0.289728642981
252	P	L	0.288772714805
348	A	G	0.288519288496
310	N	D	0.28734866737
128	L	S	0.286360659363
429	D	E	0.284408329395
315	T	I	0.280214055463
65	A	P	0.27679270589
559	L	W	0.275972072116
528	Q	H	0.27534962491
11	A	P	0.274635298935
35	T	P	0.27408574762
45	H	Y	0.273675569446
65	A	V	0.271986939276
397	S	P	0.271486068057
218	A	E	0.271030812174
552	W	R	0.27022698405
485	H	L	0.269324438661
355	G	W	0.268928444113
329	R	M	0.267512028185
9	L	F	0.266992293969
41	V	L	0.266446984256
487	C	Y	0.26514126748
147	G	E	0.262953919725
532	I	R	0.262787173015
114	D	Q	0.262757524541
57	K	E	0.262589312615
389	N	K	0.26255306866
227	T	P	0.259420282635
301	A	G	0.259298978745
404	T	N	0.258260747934
51	E	K	0.257881033538
435	W	R	0.257699341963
470	K	T	0.25731637612
508	E	K	0.256617232679
320	P	Q	0.254101690172
414	N	G	0.253251639338
10	Y	C	0.252362591572
75	T	N	0.250397148166
241	G	V	0.250018554904
244	N	K	0.245750560431
153	S	D	0.244369030084
553	M	V	0.243602388412
268	W	L	0.241583869546
87	L	P	0.241392769262
417	E	K	0.241315304023
462	Y	H	0.24122655957
406	F	S	0.240493359057
135	P	D	0.239637980105
106	A	N	0.239103337512
447	N	S	0.238493300841
101	N	Y	0.238346933633
313	P	L	0.237830987669
117	E	Q	0.23758302256
516	I	M	0.237579693702
158	S	C	0.235793633809
158	S	E	0.235793633809
30	T	I	0.235143413331
303	N	K	0.234986813505
438	N	S	0.234959718481
352	F	L	0.234062200566
21	C	F	0.233313136999
135	P	S	0.233252422033
499	T	S	0.231205475623
478	N	D	0.231159583808
300	G	E	0.231008646456
502	Y	C	0.230089216701
452	D	N	0.229376269133
545	S	P	0.227057103164
55	N	S	0.226321856836
282	I	N	0.225989562316
172	D	G	0.225851815793
436	T	I	0.224066922733
107	C	W	0.223935863431
88	L	V	0.222228744904
115	Y	N	0.222143413149
248	T	N	0.222077380882
520	K	N	0.221390058503
554	C	G	0.221125839836
494	S	G	0.22060309406
140	W	R	0.220458746012
559	L	F	0.220035180455
550	S	N	0.217786524942
135	P	N	0.217578800996
388	I	S	0.217441745142
500	Y	N	0.216398930096
533	Y	D	0.216276825868
532	I	S	0.215301487516
254	D	E	0.214256210002
330	M	I	0.213776966456
562	R	G	0.211445608932
105	G	E	0.209733943525
448	E	V	0.208515500172
450	T	I	0.207725704797
290	E	V	0.207256454421
514	E	G	0.206610619089
141	P	L	0.205866482474
448	E	D	0.205496031195
295	C	F	0.205231479664
486	K	N	0.204831015348
332	T	I	0.204358720181
29	S	L	0.203087552694
456	L	I	0.202613883398
193	W	L	0.20242455276
171	G	W	0.200698785723
26	A	V	0.200501523261
480	C	R	0.200162514782
276	G	V	0.19972008864
403	N	K	0.199485320932
79	L	W	0.197658660301
366	G	S	0.197421077966
65	A	G	0.196976313552
80	G	E	0.196131360705
513	R	G	0.193680731559
59	C	Y	0.192717516126
284	S	P	0.191841443119
203	E	Q	0.19020981194
379	A	E	0.188530765662
110	G	R	0.188205581711
118	L	R	0.187732139442
406	F	L	0.187558451072
290	E	K	0.1875463563
190	L	F	0.187296110558
155	R	Y	0.186155834347
107	C	Y	0.18605016633
275	R	C	0.185019926238
142	N	H	0.184197739502
553	M	R	0.182973772245
169	K	R	0.180707581772
20	I	V	0.179318305032
52	D	G	0.179241438712
145	F	L	0.176894462415
363	G	A	0.17621470585
352	F	S	0.175210102357
513	R	H	0.174726173574
124	S	I	0.172686547981
469	L	P	0.171996310126
96	I	V	0.170864111277
563	I	T	0.170684796738
560	Q	L	0.169880035091
297	T	L	0.169149869521
239	Q	H	0.169057508535
18	D	V	0.168549778596
24	Y	H	0.167070267581
450	T	A	0.165853594814
63	G	R	0.1654395286
134	F	I	0.163057327499
96	I	L	0.162729620496
152	C	Y	0.162225024743
88	L	P	0.162081031485
447	N	D	0.160490066391
446	E	K	0.159886239636
373	Q	H	0.159209198466
523	S	I	0.158551951497
321	K	E	0.157493421416
269	Y	N	0.154735658941
263	N	T	0.154648238349
526	V	T	0.154532904202
565	I	T	0.152436636415
480	C	F	0.15189037106
500	Y	C	0.151677554314
246	Y	C	0.151505880023
311	I	V	0.150582975899
298	P	L	0.150388408264
429	D	M	0.149549336095
20	I	R	0.149079669919
53	S	R	0.148885245027
426	K	S	0.148634470282
144	T	A	0.148325673518
247	W	L	0.147181346715
505	Y	N	0.145108699593
490	E	Q	0.14470147609
16	D	G	0.144566613793
347	G	R	0.144444042805
348	A	S	0.143585148307
388	I	T	0.143417193714
447	N	K	0.143050006286
65	A	Y	0.142747267617
49	L	P	0.142495266392
514	E	D	0.142445213719
515	K	Q	0.14189847757
115	Y	H	0.141753239622
83	E	F	0.141587677141
538	S	I	0.141112274564
90	A	L	0.139873334299
124	S	L	0.139797283629
263	N	S	0.138781035903
137	E	G	0.138033684921
183	N	H	0.137908892837
1	M	R	0.137524499349
13	V	G	0.137032888056
181	Y	F	0.136708466671
123	S	G	0.136638473131
240	H	D	0.135922711897
116	E	K	0.135545870806
137	E	K	0.134928034333
368	H	Y	0.134202987201
250	L	I	0.133438191884
454	H	L	0.132340005044
369	H	N	0.131122284512
288	M	I	0.130420834156
149	T	R	0.129932625686
370	Q	S	0.129674211215
198	P	Q	0.129613542233
25	H	R	0.129502792071
506	S	P	0.128741937429
534	S	P	0.128273207201
383	S	A	0.128054206657
374	G	E	0.126550461882
225	R	S	0.125657345367
487	C	F	0.124967238661
472	N	T	0.124777922651
240	H	Y	0.124580734279
475	E	K	0.12376265051
538	S	T	0.123719493133
55	N	D	0.123626176649
133	I	T	0.122820725961
314	V	G	0.122666667901
87	L	Q	0.121746945217
163	N	S	0.121555978623
360	M	I	0.121111731175
82	P	Q	0.118498257172
93	W	S	0.118450648199
563	I	M	0.117912713353
31	D	A	0.117906616039
94	S	Y	0.117349457085
111	D	G	0.116309096955
525	G	E	0.113517193483
69	L	F	0.112146039178
12	F	Y	0.111732915597
9	L	S	0.110906274222
336	N	S	0.109456351859
440	E	Q	0.109083935258
398	V	D	0.107273254413
182	V	L	0.105522398425
196	H	D	0.105283539421
554	C	R	0.104241010848
104	N	M	0.102083507123
104	N	P	0.102083507123
104	N	G	0.102083507123
104	N	W	0.102083507123
104	N	Q	0.102083507123
104	N	I	0.102083507123
104	N	E	0.102083507123
104	N	C	0.102083507123
553	M	T	0.101707440019
521	L	S	0.101533131393
115	Y	C	0.100923275218
336	N	T	0.10030933259
297	T	P	0.10013971163
203	E	K	0.100137590757
260	A	V	0.0989404547853
152	C	R	0.0986500916707
351	G	D	0.0979496007976
460	N	D	0.0977955205579
1	M	T	0.0975905105999
532	I	M	0.097540092762
526	V	G	0.0973767413927
174	Y	C	0.0966116480529
188	E	P	0.0961418814021
68	Q	D	0.0959105490625
154	H	W	0.0956590669363
154	H	G	0.0956590669363
69	L	V	0.0949787626613
183	N	D	0.0944001311904
484	Y	N	0.0943721150349
328	L	S	0.0942002030082
449	R	M	0.0938041251305
308	F	C	0.0937821645004
507	E	K	0.0937420731983
1	M	I	0.093668371076
325	S	G	0.0934379493308
43	V	E	0.0932274673947
377	Y	C	0.0929746749144
84	C	W	0.0923178003573
84	C	S	0.0923178003573
452	D	E	0.0922577596611
32	T	A	0.0922517854222
31	D	K	0.0921322209211
422	N	Y	0.0916006086914
2	K	C	0.0911061521209
521	L	F	0.0904738373999
218	A	S	0.0904020026757
115	Y	G	0.0899951029171
62	K	E	0.0870315594397
547	G	V	0.0862741018349
312	H	D	0.0861647145641
199	S	P	0.0855491186866
130	R	G	0.0847341652557
221	N	Y	0.0836642065592
133	I	Y	0.0831173211634
156	G	C	0.0826318722433
156	G	F	0.0826318722433
156	G	R	0.0826318722433
156	G	W	0.0826318722433
156	G	L	0.0826318722433
156	G	P	0.0826318722433
156	G	I	0.0826318722433
529	I	V	0.0825228694635
184	N	K	0.0815864825421
541	V	M	0.0810042881387
479	G	E	0.0803671818088
279	S	P	0.0802063238919
135	P	L	0.0799578217917
329	R	T	0.079930139105
217	V	G	0.0796757054662
308	F	Y	0.0791333963109
390	G	E	0.0785768237116
399	I	T	0.0781526886416
564	C	W	0.07668741404
414	N	V	0.0761105489087
370	Q	R	0.0758020503725
65	A	D	0.0757056994145
66	P	L	0.0748709131209
431	F	Y	0.0741611299479
546	L	P	0.0727159539684
549	I	V	0.0722168608991
333	G	D	0.0721161679616
422	N	K	0.0719097256832
463	E	Q	0.0717811140371
366	G	A	0.0691878327253
491	C	S	0.0690426535154
310	N	S	0.0687616158153
443	V	F	0.0685907701685
502	Y	D	0.0684414558478
314	V	F	0.067775447219
282	I	M	0.0674903149891
212	N	K	0.0673386244544
32	T	P	0.0669395117527
501	D	N	0.0666429088554
429	D	Y	0.0635046647597
351	G	S	0.0634896059146
21	C	Y	0.0630921001803
312	H	N	0.0621386606958
342	Y	C	0.0617715891494
44	T	I	0.0615003793427
481	F	C	0.0612472068416
57	K	Q	0.0609558356223
16	D	V	0.0602938995031
535	T	S	0.0602293094926
188	E	G	0.0579287625944
269	Y	C	0.0565050400313
120	E	R	0.0559808276415
279	S	F	0.0558217090128
192	L	R	0.0551510049686
53	S	N	0.054171936234
218	A	F	0.0536303258945
84	C	F	0.0516715222345
218	A	G	0.0516253872014
241	G	W	0.0512800805128
1	M	K	0.0507238774215
122	L	S	0.0503591383018
561	C	R	0.0498832629555
243	M	T	0.0498499207614
340	I	N	0.0497535126956
271	F	I	0.0497334723905
292	N	S	0.0478333925024
426	K	E	0.0475887081934
542	L	R	0.0458559724522
358	T	P	0.0458079786335
50	L	P	0.0455306018538
286	A	V	0.0453777650718
3	A	G	0.045310405416
455	D	G	0.0445540887266
61	L	I	0.043526844482
17	A	E	0.0430435150029
341	Q	R	0.0428659292737
495	V	L	0.0426073343531
194	G	A	0.0425068765528
77	W	R	0.0414026987359
544	V	A	0.0409931622766
413	F	Y	0.0405288916952
42	A	G	0.0404002722808
530	L	F	0.0399447487968
33	V	L	0.039931136055
7	V	G	0.0393975203368
219	S	A	0.0380794290546
312	H	R	0.0380346236435
279	S	A	0.0378050000616
449	R	T	0.037804257337
420	M	E	0.0359066286764
148	V	R	0.0355709483038
148	V	P	0.0355709483038
148	V	Q	0.0355709483038
148	V	F	0.0355709483038
148	V	C	0.0355709483038
148	V	H	0.0355709483038
148	V	N	0.0355709483038
148	V	G	0.0355709483038
148	V	D	0.0355709483038
148	V	K	0.0355709483038
148	V	Y	0.0355709483038
148	V	W	0.0355709483038
148	V	M	0.0355709483038
367	Y	H	0.0354649408168
309	Q	E	0.0354573444898
505	Y	D	0.0348495216488
277	F	Y	0.0343894570873
536	V	D	0.034329679629
253	G	F	0.0339770498537
201	S	R	0.033828674382
429	D	W	0.0329727175736
24	Y	K	0.0312657777254
396	N	D	0.0305214275237
492	M	T	0.0299332550702
548	A	V	0.0292807469752
548	A	H	0.0292807469752
548	A	T	0.0292807469752
548	A	R	0.0292807469752
548	A	D	0.0292807469752
548	A	Q	0.0292807469752
548	A	C	0.0292807469752
548	A	Y	0.0292807469752
548	A	K	0.0292807469752
548	A	F	0.0292807469752
548	A	W	0.0292807469752
548	A	I	0.0292807469752
548	A	M	0.0292807469752
548	A	L	0.0292807469752
548	A	N	0.0292807469752
130	R	S	0.0279552898646
371	N	S	0.0276829277879
97	V	G	0.0276004730127
316	I	K	0.0275084355539
125	V	G	0.0274107890951
319	C	S	0.0271184793581
367	Y	S	0.0263996810082
110	G	V	0.0263865277167
198	P	S	0.0262832982463
552	W	S	0.0261772778262
536	V	I	0.0260321110809
122	L	F	0.0253336702737
305	N	H	0.0250261135489
66	P	T	0.0249614321065
24	Y	M	0.0247008481848
24	Y	L	0.0247008481848
24	Y	Q	0.0247008481848
24	Y	N	0.0247008481848
24	Y	P	0.0247008481848
24	Y	G	0.0247008481848
24	Y	R	0.0247008481848
24	Y	I	0.0247008481848
24	Y	W	0.0247008481848
24	Y	V	0.0247008481848
24	Y	A	0.0247008481848
24	Y	E	0.0247008481848
2	K	A	0.0244826009048
2	K	W	0.0244826009048
2	K	D	0.0244826009048
2	K	Q	0.0244826009048
2	K	N	0.0244826009048
2	K	F	0.0244826009048
136	K	I	0.0242950915915
136	K	H	0.0242950915915
136	K	C	0.0242950915915
487	C	R	0.0242588812326
321	K	L	0.023871996257
321	K	W	0.023871996257
321	K	M	0.023871996257
321	K	F	0.023871996257
321	K	T	0.023871996257
321	K	G	0.023871996257
321	K	D	0.023871996257
321	K	Y	0.023871996257
321	K	H	0.023871996257
321	K	C	0.023871996257
321	K	A	0.023871996257
321	K	S	0.023871996257
321	K	P	0.023871996257
321	K	N	0.023871996257
221	N	R	0.0228854128645
314	V	N	0.0212697999996
130	R	K	0.0211975574657
275	R	G	0.0210968023625
159	S	C	0.0206566797297
159	S	Y	0.0206566797297
159	S	W	0.0206566797297
159	S	F	0.0206566797297
159	S	E	0.0206566797297
159	S	V	0.0206566797297
159	S	K	0.0206566797297
159	S	P	0.0206566797297
159	S	Q	0.0206566797297
381	Q	N	0.0202373023928
381	Q	S	0.0202373023928
381	Q	V	0.0202373023928
381	Q	E	0.0202373023928
381	Q	T	0.0202373023928
381	Q	Y	0.0202373023928
381	Q	D	0.0202373023928
381	Q	W	0.0202373023928
381	Q	G	0.0202373023928
381	Q	C	0.0202373023928
381	Q	P	0.0202373023928
277	F	C	0.019802385073
277	F	N	0.019802385073
277	F	D	0.019802385073
277	F	M	0.019802385073
407	T	K	0.0195939157845
22	I	L	0.0194426654694
467	S	I	0.0179522694295
296	Q	E	0.0177320462676
468	Q	Y	0.0176878842578
468	Q	F	0.0176878842578
468	Q	E	0.0176878842578
468	Q	W	0.0176878842578
468	Q	G	0.0176878842578
468	Q	N	0.0176878842578
468	Q	P	0.0176878842578
477	G	A	0.0162730819519
191	V	G	0.0162604997216
523	S	W	0.0160406365763
313	P	S	0.0160128661379
252	P	S	0.015691281688
94	S	W	0.0149689769907
94	S	R	0.0149689769907
94	S	Q	0.0149689769907
94	S	N	0.0149689769907
94	S	M	0.0149689769907
94	S	T	0.0149689769907
94	S	K	0.0149689769907
94	S	D	0.0149689769907
94	S	C	0.0149689769907
94	S	E	0.0149689769907
94	S	I	0.0149689769907
94	S	H	0.0149689769907
94	S	V	0.0149689769907
72	C	Y	0.0144700781752
217	V	A	0.0137233951222
25	H	D	0.0134483786584
318	E	Q	0.0134030835357
318	E	L	0.0134030835357
318	E	C	0.0134030835357
318	E	I	0.0134030835357
318	E	W	0.0134030835357
318	E	Y	0.0134030835357
318	E	G	0.0134030835357
318	E	M	0.0134030835357
318	E	P	0.0134030835357
318	E	T	0.0134030835357
318	E	F	0.0134030835357
243	M	L	0.0131975257553
199	S	F	0.0130767446715
92	S	A	0.0126506501823
68	Q	Y	0.0123487090771
68	Q	W	0.0123487090771
68	Q	N	0.0123487090771
68	Q	H	0.0123487090771
67	L	V	0.0121279557856
236	V	N	0.011044408288
509	S	R	0.0110373984336
509	S	D	0.0110373984336
509	S	M	0.0110373984336
509	S	H	0.0110373984336
509	S	Q	0.0110373984336
509	S	C	0.0110373984336
509	S	K	0.0110373984336
509	S	Y	0.0110373984336
509	S	W	0.0110373984336
509	S	E	0.0110373984336
509	S	N	0.0110373984336
509	S	F	0.0110373984336
495	V	D	0.0108683543798
495	V	H	0.0108683543798
495	V	F	0.0108683543798
495	V	E	0.0108683543798
495	V	M	0.0108683543798
495	V	C	0.0108683543798
495	V	A	0.0108683543798
495	V	G	0.0108683543798
495	V	K	0.0108683543798
495	V	P	0.0108683543798
495	V	R	0.0108683543798
495	V	S	0.0108683543798
495	V	T	0.0108683543798
495	V	W	0.0108683543798
495	V	Y	0.0108683543798
495	V	Q	0.0108683543798
495	V	N	0.0108683543798
554	C	W	0.0103343101458
310	N	T	0.0102690072095
371	N	T	0.0101648130998
115	Y	D	0.00998555956454
115	Y	K	0.00998555956454
115	Y	A	0.00998555956454
115	Y	I	0.00998555956454
115	Y	E	0.00998555956454
115	Y	P	0.00998555956454
115	Y	Q	0.00998555956454
115	Y	W	0.00998555956454
115	Y	V	0.00998555956454
115	Y	T	0.00998555956454
115	Y	R	0.00998555956454
383	S	R	0.00966925527975
16	D	A	0.00946114508982
87	L	V	0.00934665039007
184	N	D	0.00929027633573
392	T	D	0.00830473873031
392	T	Y	0.00830473873031
392	T	W	0.00830473873031
392	T	N	0.00830473873031
392	T	V	0.00830473873031
392	T	L	0.00830473873031
392	T	C	0.00830473873031
392	T	P	0.00830473873031
392	T	E	0.00830473873031
392	T	M	0.00830473873031
392	T	G	0.00830473873031
392	T	H	0.00830473873031
392	T	F	0.00830473873031
392	T	I	0.00830473873031
415	N	E	0.00810701120119
415	N	Q	0.00810701120119
415	N	W	0.00810701120119
415	N	M	0.00810701120119
77	W	G	0.00805065432033
221	N	H	0.00780882676005
197	H	A	0.00772246261743
197	H	K	0.00772246261743
197	H	I	0.00772246261743
197	H	E	0.00772246261743
197	H	M	0.00772246261743
197	H	C	0.00772246261743
197	H	F	0.00772246261743
197	H	P	0.00772246261743
197	H	V	0.00772246261743
197	H	G	0.00772246261743
500	Y	D	0.00757790783495
509	S	G	0.0074827493715
283	T	C	0.00742725298455
283	T	W	0.00742725298455
283	T	P	0.00742725298455
283	T	G	0.00742725298455
283	T	K	0.00742725298455
283	T	H	0.00742725298455
277	F	E	0.00697567398695
509	S	P	0.00679887089441
223	N	T	0.00657285554836
223	N	P	0.00657285554836
223	N	M	0.00657285554836
223	N	S	0.00657285554836
223	N	W	0.00657285554836
223	N	C	0.00657285554836
223	N	K	0.00657285554836
390	G	D	0.00651991796967
390	G	F	0.00651991796967
390	G	Y	0.00651991796967
390	G	P	0.00651991796967
390	G	N	0.00651991796967
493	E	P	0.00625762434733
493	E	C	0.00625762434733
493	E	F	0.00625762434733
493	E	L	0.00625762434733
493	E	M	0.00625762434733
493	E	W	0.00625762434733
493	E	R	0.00625762434733
493	E	Y	0.00625762434733
493	E	T	0.00625762434733
493	E	V	0.00625762434733
98	E	D	0.00594798369673
275	R	F	0.00565482667077
275	R	A	0.00565482667077
275	R	P	0.00565482667077
275	R	M	0.00565482667077
275	R	L	0.00565482667077
275	R	T	0.00565482667077
275	R	V	0.00565482667077
275	R	N	0.00565482667077
275	R	E	0.00565482667077
275	R	W	0.00565482667077
275	R	Q	0.00565482667077
275	R	Y	0.00565482667077
275	R	S	0.00565482667077
275	R	D	0.00565482667077
496	R	I	0.00562826165636
26	A	L	0.00561279091419
26	A	F	0.00561279091419
26	A	D	0.00561279091419
26	A	G	0.00561279091419
26	A	H	0.00561279091419
26	A	K	0.00561279091419
26	A	P	0.00561279091419
26	A	W	0.00561279091419
26	A	N	0.00561279091419
26	A	Y	0.00561279091419
26	A	R	0.00561279091419
26	A	I	0.00561279091419
26	A	M	0.00561279091419
26	A	Q	0.00561279091419
26	A	C	0.00561279091419
539	S	A	0.00552430407676
357	W	A	0.00549798089554
357	W	E	0.00549798089554
357	W	F	0.00549798089554
357	W	G	0.00549798089554
357	W	P	0.00549798089554
357	W	Q	0.00549798089554
357	W	R	0.00549798089554
357	W	V	0.00549798089554
357	W	S	0.00549798089554
357	W	D	0.00549798089554
357	W	H	0.00549798089554
357	W	I	0.00549798089554
357	W	Y	0.00549798089554
357	W	T	0.00549798089554
357	W	N	0.00549798089554
357	W	M	0.00549798089554
357	W	K	0.00549798089554
133	I	L	0.00542088057756
235	K	P	0.0051864240696
235	K	H	0.0051864240696
235	K	D	0.0051864240696
235	K	G	0.0051864240696
198	P	A	0.00448536674027
194	G	H	0.0043256400174
194	G	W	0.0043256400174
194	G	E	0.0043256400174
194	G	F	0.0043256400174
194	G	K	0.0043256400174
194	G	L	0.0043256400174
194	G	N	0.0043256400174
194	G	Y	0.0043256400174
194	G	Q	0.0043256400174
194	G	P	0.0043256400174
194	G	T	0.0043256400174
194	G	M	0.0043256400174
194	G	I	0.0043256400174
259	E	H	0.00431120033237
259	E	Q	0.00431120033237
259	E	W	0.00431120033237
259	E	S	0.00431120033237
259	E	C	0.00431120033237
259	E	R	0.00431120033237
259	E	P	0.00431120033237
259	E	Y	0.00431120033237
259	E	N	0.00431120033237
259	E	L	0.00431120033237
259	E	I	0.00431120033237
259	E	G	0.00431120033237
259	E	A	0.00431120033237
259	E	M	0.00431120033237
259	E	F	0.00431120033237
406	F	C	0.0038276879402
438	N	K	0.00367026370039
353	I	C	0.00366825280431
353	I	F	0.00366825280431
353	I	M	0.00366825280431
353	I	Y	0.00366825280431
353	I	N	0.00366825280431
353	I	P	0.00366825280431
353	I	A	0.00366825280431
353	I	W	0.00366825280431
353	I	T	0.00366825280431
353	I	G	0.00366825280431
353	I	H	0.00366825280431
353	I	S	0.00366825280431
353	I	K	0.00366825280431
353	I	D	0.00366825280431
353	I	Q	0.00366825280431
353	I	R	0.00366825280431
353	I	E	0.00366825280431
4	K	F	0.00366702585339
4	K	C	0.00366702585339
4	K	I	0.00366702585339
4	K	G	0.00366702585339
4	K	D	0.00366702585339
4	K	H	0.00366702585339
4	K	M	0.00366702585339
187	K	P	0.00354847837165
187	K	D	0.00354847837165
187	K	W	0.00354847837165
187	K	F	0.00354847837165
187	K	S	0.00354847837165
187	K	G	0.00354847837165
187	K	N	0.00354847837165
187	K	I	0.00354847837165
187	K	H	0.00354847837165
187	K	Y	0.00354847837165
187	K	M	0.00354847837165
455	D	Y	0.00343633706093
455	D	Q	0.00343633706093
455	D	W	0.00343633706093
455	D	V	0.00343633706093
455	D	S	0.00343633706093
455	D	R	0.00343633706093
455	D	H	0.00343633706093
455	D	P	0.00343633706093
455	D	A	0.00343633706093
455	D	C	0.00343633706093
455	D	F	0.00343633706093
455	D	L	0.00343633706093
455	D	K	0.00343633706093
455	D	I	0.00343633706093
455	D	M	0.00343633706093
124	S	D	0.00309700709291
124	S	E	0.00309700709291
124	S	R	0.00309700709291
124	S	W	0.00309700709291
124	S	Y	0.00309700709291
124	S	H	0.00309700709291
124	S	C	0.00309700709291
124	S	K	0.00309700709291
124	S	N	0.00309700709291
211	G	C	0.00300899635468
211	G	D	0.00300899635468
211	G	A	0.00300899635468
211	G	H	0.00300899635468
211	G	Y	0.00300899635468
211	G	W	0.00300899635468
211	G	K	0.00300899635468
211	G	M	0.00300899635468
211	G	L	0.00300899635468
172	D	H	0.00297477096492
172	D	P	0.00297477096492
172	D	R	0.00297477096492
172	D	M	0.00297477096492
172	D	F	0.00297477096492
172	D	W	0.00297477096492
172	D	K	0.00297477096492
172	D	C	0.00297477096492
172	D	A	0.00297477096492
172	D	V	0.00297477096492
224	R	F	0.00296477795725
224	R	Y	0.00296477795725
224	R	W	0.00296477795725
224	R	I	0.00296477795725
224	R	P	0.00296477795725
224	R	E	0.00296477795725
224	R	D	0.00296477795725
224	R	C	0.00296477795725
349	I	T	0.00294360166501
349	I	F	0.00294360166501
349	I	C	0.00294360166501
349	I	E	0.00294360166501
349	I	G	0.00294360166501
349	I	K	0.00294360166501
349	I	D	0.00294360166501
349	I	Y	0.00294360166501
349	I	H	0.00294360166501
349	I	P	0.00294360166501
349	I	S	0.00294360166501
349	I	R	0.00294360166501
349	I	W	0.00294360166501
349	I	N	0.00294360166501
349	I	M	0.00294360166501
349	I	L	0.00294360166501
349	I	Q	0.00294360166501
349	I	A	0.00294360166501
87	L	C	0.00287587059575
87	L	W	0.00287587059575
87	L	Y	0.00287587059575
87	L	T	0.00287587059575
87	L	S	0.00287587059575
87	L	R	0.00287587059575
87	L	F	0.00287587059575
87	L	E	0.00287587059575
87	L	K	0.00287587059575
87	L	H	0.00287587059575
87	L	A	0.00287587059575
87	L	G	0.00287587059575
87	L	D	0.00287587059575
87	L	N	0.00287587059575
498	G	W	0.00285270504884
498	G	M	0.00285270504884
498	G	K	0.00285270504884
498	G	L	0.00285270504884
498	G	N	0.00285270504884
498	G	P	0.00285270504884
498	G	T	0.00285270504884
498	G	C	0.00285270504884
498	G	Y	0.00285270504884
498	G	D	0.00285270504884
498	G	F	0.00285270504884
498	G	I	0.00285270504884
498	G	H	0.00285270504884
294	K	Y	0.00255124585867
294	K	D	0.00255124585867
294	K	P	0.00255124585867
294	K	C	0.00255124585867
294	K	M	0.00255124585867
294	K	W	0.00255124585867
102	S	F	0.00250620511853
554	C	P	0.0025006542939
554	C	T	0.0025006542939
554	C	S	0.0025006542939
554	C	N	0.0025006542939
554	C	D	0.0025006542939
554	C	M	0.0025006542939
554	C	E	0.0025006542939
554	C	K	0.0025006542939
554	C	H	0.0025006542939
301	A	T	0.00249657090346
301	A	N	0.00249657090346
301	A	M	0.00249657090346
301	A	L	0.00249657090346
301	A	K	0.00249657090346
301	A	I	0.00249657090346
301	A	Q	0.00249657090346
301	A	R	0.00249657090346
301	A	C	0.00249657090346
301	A	H	0.00249657090346
301	A	V	0.00249657090346
301	A	W	0.00249657090346
301	A	F	0.00249657090346
301	A	E	0.00249657090346
301	A	P	0.00249657090346
301	A	Y	0.00249657090346
515	K	T	0.00249188765842
366	G	W	0.00248845089092
366	G	N	0.00248845089092
366	G	P	0.00248845089092
366	G	K	0.00248845089092
366	G	R	0.00248845089092
366	G	T	0.00248845089092
366	G	Q	0.00248845089092
366	G	M	0.00248845089092
366	G	Y	0.00248845089092
366	G	H	0.00248845089092
366	G	F	0.00248845089092
366	G	E	0.00248845089092
366	G	C	0.00248845089092
366	G	I	0.00248845089092
366	G	L	0.00248845089092
135	P	E	0.002420617666
135	P	K	0.002420617666
135	P	Q	0.002420617666
135	P	G	0.002420617666
135	P	F	0.002420617666
135	P	C	0.002420617666
135	P	Y	0.002420617666
135	P	M	0.002420617666
135	P	W	0.002420617666
135	P	V	0.002420617666
135	P	R	0.002420617666
389	N	M	0.00239904011654
389	N	L	0.00239904011654
389	N	Q	0.00239904011654
389	N	H	0.00239904011654
389	N	G	0.00239904011654
389	N	F	0.00239904011654
389	N	A	0.00239904011654
389	N	W	0.00239904011654
389	N	C	0.00239904011654
389	N	Y	0.00239904011654
389	N	T	0.00239904011654
389	N	V	0.00239904011654
389	N	E	0.00239904011654
389	N	P	0.00239904011654
468	Q	C	0.00236118201133
372	E	S	0.00228116954338
372	E	C	0.00228116954338
372	E	H	0.00228116954338
372	E	Y	0.00228116954338
372	E	I	0.00228116954338
372	E	L	0.00228116954338
372	E	F	0.00228116954338
372	E	R	0.00228116954338
372	E	V	0.00228116954338
372	E	P	0.00228116954338
372	E	Q	0.00228116954338
372	E	N	0.00228116954338
372	E	M	0.00228116954338
372	E	W	0.00228116954338
372	E	T	0.00228116954338
511	L	R	0.00224924466427
511	L	P	0.00224924466427
511	L	I	0.00224924466427
511	L	D	0.00224924466427
511	L	W	0.00224924466427
511	L	Y	0.00224924466427
511	L	K	0.00224924466427
89	P	K	0.00219305379416
89	P	M	0.00219305379416
89	P	R	0.00219305379416
89	P	W	0.00219305379416
89	P	C	0.00219305379416
89	P	H	0.00219305379416
202	D	C	0.00218352720546
202	D	V	0.00218352720546
202	D	K	0.00218352720546
202	D	I	0.00218352720546
202	D	H	0.00218352720546
202	D	F	0.00218352720546
202	D	R	0.00218352720546
202	D	A	0.00218352720546
202	D	Q	0.00218352720546
202	D	P	0.00218352720546
202	D	M	0.00218352720546
202	D	W	0.00218352720546
410	G	E	0.00202854786006
410	G	H	0.00202854786006
410	G	K	0.00202854786006
410	G	L	0.00202854786006
410	G	P	0.00202854786006
410	G	M	0.00202854786006
410	G	N	0.00202854786006
410	G	I	0.00202854786006
410	G	F	0.00202854786006
410	G	W	0.00202854786006
410	G	T	0.00202854786006
503	P	F	0.00192985235035
503	P	Y	0.00192985235035
503	P	A	0.00192985235035
503	P	C	0.00192985235035
503	P	E	0.00192985235035
503	P	D	0.00192985235035
503	P	R	0.00192985235035
503	P	W	0.00192985235035
503	P	M	0.00192985235035
503	P	N	0.00192985235035
503	P	Q	0.00192985235035
14	A	Q	0.00192410047309
14	A	M	0.00192410047309
14	A	K	0.00192410047309
14	A	H	0.00192410047309
14	A	G	0.00192410047309
14	A	F	0.00192410047309
14	A	E	0.00192410047309
14	A	I	0.00192410047309
14	A	N	0.00192410047309
14	A	P	0.00192410047309
14	A	Y	0.00192410047309
100	P	D	0.0018623424185
100	P	Y	0.0018623424185
100	P	N	0.0018623424185
100	P	K	0.0018623424185
100	P	M	0.0018623424185
100	P	I	0.0018623424185
100	P	C	0.0018623424185
100	P	F	0.0018623424185
481	F	L	0.00181782658244
75	T	F	0.00180810848816
75	T	Y	0.00180810848816
75	T	H	0.00180810848816
75	T	E	0.00180810848816
75	T	C	0.00180810848816
75	T	K	0.00180810848816
75	T	V	0.00180810848816
75	T	W	0.00180810848816
75	T	L	0.00180810848816
75	T	S	0.00180810848816
75	T	Q	0.00180810848816
75	T	R	0.00180810848816
75	T	G	0.00180810848816
75	T	M	0.00180810848816
304	S	H	0.00180029984033
304	S	C	0.00180029984033
304	S	A	0.00180029984033
304	S	P	0.00180029984033
304	S	M	0.00180029984033
304	S	T	0.00180029984033
304	S	L	0.00180029984033
304	S	K	0.00180029984033
304	S	Y	0.00180029984033
304	S	W	0.00180029984033
304	S	F	0.00180029984033
304	S	E	0.00180029984033
304	S	D	0.00180029984033
304	S	V	0.00180029984033
304	S	Q	0.00180029984033
77	W	K	0.00177208149671
77	W	Y	0.00177208149671
77	W	A	0.00177208149671
77	W	D	0.00177208149671
77	W	E	0.00177208149671
77	W	F	0.00177208149671
77	W	H	0.00177208149671
77	W	I	0.00177208149671
77	W	S	0.00177208149671
77	W	N	0.00177208149671
77	W	P	0.00177208149671
77	W	Q	0.00177208149671
77	W	T	0.00177208149671
77	W	V	0.00177208149671
77	W	M	0.00177208149671
82	P	I	0.00175463196452
82	P	N	0.00175463196452
82	P	R	0.00175463196452
82	P	M	0.00175463196452
82	P	C	0.00175463196452
82	P	K	0.00175463196452
82	P	V	0.00175463196452
82	P	W	0.00175463196452
82	P	G	0.00175463196452
82	P	H	0.00175463196452
82	P	D	0.00175463196452
82	P	A	0.00175463196452
82	P	L	0.00175463196452
82	P	E	0.00175463196452
82	P	F	0.00175463196452
82	P	Y	0.00175463196452
550	S	H	0.00162130562069
550	S	D	0.00162130562069
550	S	E	0.00162130562069
550	S	W	0.00162130562069
550	S	F	0.00162130562069
550	S	K	0.00162130562069
550	S	M	0.00162130562069
550	S	R	0.00162130562069
550	S	Q	0.00162130562069
550	S	P	0.00162130562069
436	T	F	0.00159160992455
436	T	Y	0.00159160992455
436	T	W	0.00159160992455
436	T	V	0.00159160992455
436	T	E	0.00159160992455
436	T	C	0.00159160992455
436	T	D	0.00159160992455
436	T	S	0.00159160992455
436	T	M	0.00159160992455
436	T	N	0.00159160992455
436	T	G	0.00159160992455
436	T	H	0.00159160992455
436	T	Q	0.00159160992455
436	T	L	0.00159160992455
436	T	R	0.00159160992455
436	T	P	0.00159160992455
445	L	G	0.00159037619515
445	L	W	0.00159037619515
445	L	R	0.00159037619515
445	L	S	0.00159037619515
445	L	T	0.00159037619515
445	L	Q	0.00159037619515
445	L	N	0.00159037619515
445	L	V	0.00159037619515
445	L	A	0.00159037619515
445	L	K	0.00159037619515
445	L	H	0.00159037619515
445	L	C	0.00159037619515
445	L	D	0.00159037619515
445	L	E	0.00159037619515
445	L	I	0.00159037619515
47	V	H	0.00153849805538
47	V	N	0.00153849805538
47	V	M	0.00153849805538
47	V	W	0.00153849805538
47	V	P	0.00153849805538
47	V	R	0.00153849805538
47	V	I	0.00153849805538
47	V	G	0.00153849805538
47	V	S	0.00153849805538
47	V	T	0.00153849805538
47	V	E	0.00153849805538
47	V	C	0.00153849805538
47	V	D	0.00153849805538
47	V	K	0.00153849805538
47	V	L	0.00153849805538
88	L	M	0.00151741475215
88	L	D	0.00151741475215
88	L	E	0.00151741475215
88	L	F	0.00151741475215
88	L	N	0.00151741475215
88	L	H	0.00151741475215
88	L	K	0.00151741475215
88	L	C	0.00151741475215
88	L	R	0.00151741475215
88	L	T	0.00151741475215
88	L	Y	0.00151741475215
88	L	G	0.00151741475215
88	L	Q	0.00151741475215
88	L	S	0.00151741475215
360	M	G	0.00151063435156
360	M	E	0.00151063435156
360	M	W	0.00151063435156
360	M	A	0.00151063435156
360	M	Y	0.00151063435156
360	M	C	0.00151063435156
360	M	D	0.00151063435156
360	M	P	0.00151063435156
360	M	T	0.00151063435156
360	M	H	0.00151063435156
360	M	N	0.00151063435156
360	M	Q	0.00151063435156
360	M	R	0.00151063435156
360	M	S	0.00151063435156
360	M	V	0.00151063435156
360	M	F	0.00151063435156
360	M	K	0.00151063435156
183	N	G	0.00146033833513
183	N	A	0.00146033833513
183	N	P	0.00146033833513
183	N	Y	0.00146033833513
183	N	W	0.00146033833513
183	N	V	0.00146033833513
183	N	L	0.00146033833513
183	N	I	0.00146033833513
183	N	E	0.00146033833513
183	N	M	0.00146033833513
[truncated: 9,301 more rows]
