# Supplementary material for: Complete mapping of viral escape from neutralizing antibodies
Source: PLoS Pathog. 2017 Mar 13;13(3):e1006271. doi: 10.1371/journal.ppat.1006271 (PMC5363992; doi:10.1371/journal.ppat.1006271)
Supplement: S2 File — This ZIP archive contains the computer code to perform the data analysis described in this manuscript. The analysis is performed by the iPython notebook found in the ZIP archive. (ZIP) [file ppat.1006271.s008.zip › S2_File/differential_selections/L2_H17L19_c3_vs_L2_mock_sitediffsel.txt]

site	abs_diffsel	positive_diffsel	negative_diffsel
157	100.862030371	100.862030371	0.0
153	85.8462469534	85.1524975191	-0.693749434311
158	53.4860252904	53.4860252904	0.0
156	41.9194835217	41.9040134049	-0.0154701168172
232	26.6043019129	3.79258523077	-22.8117166821
136	25.7759193642	24.9356751784	-0.840244185742
175	25.5935105404	0.0	-25.5935105404
154	25.0019276179	17.1571432387	-7.84478437916
235	22.2977353599	3.70458313407	-18.5931522258
2	19.8488156195	13.9109299962	-5.93788562325
390	18.663920236	5.84787656779	-12.8160436682
223	17.5235169834	5.60979229738	-11.913724686
176	16.8504595279	0.483294896773	-16.3671646311
210	15.9429255872	0.0	-15.9429255872
104	15.2561197457	11.2158622133	-4.04025753245
497	14.3311878634	0.0	-14.3311878634
89	14.254452691	6.76664500625	-7.48780768477
415	14.1968855379	9.81293691051	-4.38394862741
412	13.7330645321	5.0968135488	-8.63625098332
277	13.5220365472	6.82449160108	-6.69754494612
170	13.3257437381	0.0	-13.3257437381
150	13.1270660944	5.35863113321	-7.76843496121
148	12.9697075048	12.5100738807	-0.459633624157
220	12.82706024	2.49422076758	-10.3328394724
318	12.209665332	9.76699034797	-2.44267498399
237	12.030571857	1.87224733693	-10.15832452
99	11.8221185731	5.74165380011	-6.08046477295
386	11.4909090983	2.46473156894	-9.02617752933
468	11.3917286314	5.88707296981	-5.50465566162
159	11.2039397466	8.94543210951	-2.25850763706
172	11.1316697021	7.620295672	-3.51137403014
251	11.0256053628	2.1353906961	-8.89021466674
299	10.9815132573	0.0	-10.9815132573
517	10.7085879174	5.32663107314	-5.38195684425
145	10.4717875604	4.45703883928	-6.0147487211
278	10.4677666202	3.91122491225	-6.55654170794
173	10.3922688447	1.49891039755	-8.89335844717
294	10.1485836164	4.31095532387	-5.83762829249
231	10.1308576803	1.36619982938	-8.76465785095
229	10.0655717528	0.767884021473	-9.2976877313
236	9.99642823701	2.49353510735	-7.50289312967
276	9.72348196436	1.87444921772	-7.84903274664
68	9.55459182491	6.60956150537	-2.94503031954
257	9.45320446287	0.0	-9.45320446287
169	9.39733376098	0.718326000037	-8.67900776094
90	9.28916372268	3.06172177927	-6.22744194341
240	9.22164892838	1.52693316664	-7.69471576174
4	9.11635602474	6.07649575632	-3.03986026842
381	9.10708969131	7.76038411937	-1.34670557194
512	9.02068656288	0.997082474056	-8.02360408883
392	9.00123919157	7.31618992955	-1.68504926202
493	8.93559444123	5.95519430131	-2.98040013992
321	8.65689317866	5.75325298264	-2.90364019602
337	8.65318478667	0.0	-8.65318478667
224	8.57415024923	5.51588939095	-3.05826085828
94	8.51917559138	8.29060577769	-0.228569813686
113	8.5024188115	0.751365743201	-7.7510530683
244	8.41507361409	3.31902321155	-5.09605040253
476	8.32488385033	0.0	-8.32488385033
155	8.22041517429	5.04584826217	-3.17456691213
115	8.20437290582	7.954156993	-0.250215912815
212	8.09429255501	0.733359945722	-7.36093260928
187	8.03737457243	5.79009731556	-2.24727725687
482	8.03532483065	4.35840919847	-3.67691563218
499	8.02939698123	0.896026527788	-7.13337045344
518	8.0235843126	0.726595348247	-7.29698896435
209	7.94597839948	0.407518435893	-7.53845996358
24	7.83181167197	7.34717700354	-0.484634668421
138	7.55801705476	2.95772484787	-4.6002922069
554	7.49610338567	6.22128253646	-1.27482084921
216	7.38367643926	0.729241682094	-6.65443475716
11	7.37679191906	3.41499233859	-3.96179958047
339	7.37660788397	0.782639086832	-6.59396879714
548	7.34911965435	7.34911965435	0.0
283	7.16477570998	3.10993756005	-4.05483814993
227	7.15429702061	1.12154882637	-6.03274819424
197	7.10231890066	4.25852096991	-2.84379793076
509	7.04968940592	4.76275298007	-2.28693642586
146	6.98832252668	0.0	-6.98832252668
205	6.97294903645	2.47740243716	-4.49554659929
180	6.9053795989	2.02848513075	-4.87689446815
100	6.87905127454	5.23098411688	-1.64806715766
124	6.87638302339	4.28660117153	-2.58978185186
171	6.73420085543	0.514002394518	-6.22019846091
255	6.7329233376	3.33699761252	-3.39592572508
490	6.69670860825	2.61762148727	-4.07908712099
389	6.67083206336	5.80368541067	-0.867146652686
515	6.64561381595	0.144390365228	-6.50122345072
289	6.60153556452	1.60068206078	-5.00085350374
202	6.60147212356	5.50408802477	-1.09738409879
135	6.5920373835	6.55866003054	-0.03337735296
275	6.56671143316	6.51485507265	-0.0518563605171
511	6.56355927254	5.00604602442	-1.55751324813
211	6.52055564711	4.70458550344	-1.81597014366
303	6.47457078117	2.80171636112	-3.67285442006
510	6.30298893691	3.07529305675	-3.22769588016
432	6.29139798721	3.46654570559	-2.82485228162
265	6.21167125432	2.31835176841	-3.89331948591
274	6.19437106482	2.6589458464	-3.53542521843
272	6.15973436013	2.55730015798	-3.60243420215
285	6.07780233615	2.61246273644	-3.46533959971
474	6.01953299133	0.653459136281	-5.36607385505
53	5.90679888061	1.08961907043	-4.81717981018
86	5.8372211807	1.6024257697	-4.234795411
410	5.80932243917	3.41203780697	-2.39728463221
178	5.64403705235	3.25826218284	-2.3857748695
106	5.57846191352	4.63872298009	-0.939738933424
206	5.54568510747	1.19365664042	-4.35202846705
526	5.52905253191	2.98644737645	-2.54260515545
91	5.50494804305	0.51416638317	-4.99078165988
550	5.49590501428	3.60719310852	-1.88871190576
353	5.43822430809	4.1214286636	-1.31679564449
326	5.40411434594	0.791559818651	-4.61255452729
177	5.39890537061	1.2670956666	-4.13180970401
7	5.37851749969	1.99741205367	-3.38110544602
182	5.35573247284	0.105522398425	-5.25021007441
404	5.33128061812	0.258260747934	-5.07301987019
259	5.25011169036	5.13917025483	-0.110941435524
123	5.23195604588	3.38334832594	-1.84860771993
304	5.23160272447	4.86015270946	-0.371450015014
485	5.22355579462	2.6663679112	-2.55718788342
213	5.21171939466	1.11413932713	-4.09758006753
507	5.05088159788	0.0937420731983	-4.95713952468
14	4.99682426791	4.30987843921	-0.686945828695
214	4.9797134896	0.0	-4.9797134896
286	4.97928786735	2.42874019947	-2.55054766788
495	4.89492756031	4.89492756031	0.0
60	4.89230556912	1.46749555773	-3.4248100114
508	4.81733840159	2.67976212305	-2.13757627854
372	4.76401316931	4.09842562088	-0.665587548431
194	4.74907149429	4.74907149429	0.0
225	4.74452488659	2.53819520486	-2.20632968174
370	4.71226478824	2.47524825818	-2.23701653006
37	4.70922461151	2.11616540448	-2.59305920703
504	4.58555936335	0.58140735793	-4.00415200542
414	4.50590995883	3.44946423732	-1.05644572151
408	4.49319691303	1.35042763177	-3.14276928126
503	4.48066739758	3.2382782748	-1.24238912278
513	4.42007723392	3.48632124583	-0.933755988094
64	4.39473660319	2.18498400938	-2.20975259382
288	4.37309043311	0.130420834156	-4.24266959896
221	4.33459276286	1.88427318532	-2.45031957754
460	4.32783872479	2.24113599986	-2.08670272493
439	4.25381808132	3.34055240741	-0.913265673907
470	4.24800908025	0.861946351654	-3.38606272859
494	4.23236280846	1.9825201573	-2.24984265116
500	4.22740996929	1.3378721069	-2.88953786239
405	4.21114106409	1.52881643242	-2.68232463167
262	4.16292837381	4.16292837381	0.0
201	4.15984817615	0.033828674382	-4.12601950177
452	4.12687792015	3.57715305401	-0.549724866141
403	4.093723692	3.22235078547	-0.871372906523
506	4.07341680303	0.423929427783	-3.64948737525
486	4.02345083153	0.204831015348	-3.81861981618
143	3.99774839929	1.45490299325	-2.54284540604
467	3.94972884285	0.851317955177	-3.09841088768
498	3.90400039264	3.24355440195	-0.660445990685
101	3.83301693137	1.66218735806	-2.17082957331
361	3.80390732992	1.35326450547	-2.45064282445
105	3.7901069353	3.69924979079	-0.0908571445085
407	3.781221219	0.0195939157845	-3.76162730321
324	3.77171381128	3.23396003455	-0.537753776732
312	3.6923361592	1.70835719341	-1.98397896578
315	3.68950049921	1.61250859753	-2.07699190169
218	3.67274629748	0.466688527945	-3.20605776953
456	3.65634692072	1.50270258403	-2.15364433669
357	3.64400851637	3.64400851637	0.0
139	3.62048307726	0.0	-3.62048307726
524	3.60950116428	0.0	-3.60950116428
409	3.60486402289	1.80289590188	-1.801968121
234	3.59002609524	0.300480277118	-3.28954581812
228	3.56755299671	0.0	-3.56755299671
137	3.55213462744	1.66933470643	-1.88279992101
290	3.54743460578	2.4630899773	-1.08434462848
119	3.52332368891	1.92558754857	-1.59773614033
388	3.51658494838	1.27516445239	-2.24142049598
127	3.49324550616	0.0	-3.49324550616
71	3.47877303781	0.0	-3.47877303781
52	3.4754955489	1.71892679354	-1.75656875536
12	3.46318748089	0.727770790252	-2.73541669064
26	3.44253054883	3.44253054883	0.0
186	3.43960080078	0.0	-3.43960080078
366	3.41685460076	3.41685460076	0.0
38	3.41506767597	2.88142438677	-0.533643289197
13	3.40498711126	0.866845754621	-2.53814135664
471	3.38604796009	0.0	-3.38604796009
149	3.38015335991	1.46879874243	-1.91135461748
3	3.37652034421	0.045310405416	-3.33120993879
556	3.36061752066	2.42424673913	-0.936370781524
560	3.35269904829	2.62095721957	-0.73174182872
376	3.33577127745	2.48814809246	-0.847623184989
226	3.32238329154	0.0	-3.32238329154
151	3.31956787601	1.74046330169	-1.57910457432
75	3.31574076454	3.26423905899	-0.0515017055486
188	3.31265129102	0.154070643997	-3.15858064702
111	3.30955849823	2.1975013496	-1.11205714862
378	3.29176832835	2.67905214028	-0.612716188071
179	3.25753564199	1.0740861075	-2.18344953448
434	3.23622086261	0.441243491978	-2.79497737063
5	3.235728432	1.3897139528	-1.8460144792
268	3.22811507493	2.34498648875	-0.883128586184
369	3.20899152674	0.131122284512	-3.07786924223
85	3.14670395498	3.14670395498	0.0
65	3.1227871206	2.12898892553	-0.993798195064
427	3.10651337587	2.5142897921	-0.592223583774
340	3.10623436996	0.0497535126956	-3.05648085727
102	3.0935061079	0.611280512885	-2.48222559501
535	3.07884066727	2.70102188821	-0.377818779055
540	3.07556947874	1.00135286726	-2.07421661147
387	3.05548403564	3.05548403564	0.0
359	3.04876320856	3.04876320856	0.0
62	3.04834806718	0.0870315594397	-2.96131650774
543	3.04147539039	0.323395103551	-2.71808028684
103	3.02697676438	2.71770753323	-0.309269231148
553	3.01717239579	1.34378920257	-1.67338319322
314	3.01636437943	0.846661397494	-2.16970298193
129	3.01072559795	2.57815084954	-0.432574748412
287	3.00193218881	0.86539600538	-2.13653618343
555	2.99037423599	1.22132576159	-1.7690484744
562	2.97033330948	0.501174251913	-2.46915905756
436	2.95929632333	2.95929632333	0.0
523	2.91870887485	1.32720874152	-1.59150013332
254	2.90458845452	0.214256210002	-2.69033224452
444	2.89397798371	1.60680436691	-1.2871736168
280	2.87863909457	2.55604764719	-0.322591447385
242	2.86756613115	2.86756613115	0.0
351	2.86319963985	2.86319963985	0.0
184	2.85972459932	0.0908767588778	-2.76884784044
189	2.85944369708	1.75174608883	-1.10769760825
349	2.8291583087	2.8291583087	0.0
421	2.80590993195	0.938550976753	-1.8673589552
215	2.78669720727	2.48180977574	-0.304887431523
382	2.76925065881	0.777135117232	-1.99211554158
305	2.752644592	0.412992593503	-2.3396519985
165	2.75243943012	2.54317944619	-0.209259983934
246	2.74411699036	0.151505880023	-2.59261111033
78	2.73918043892	2.55183977797	-0.187340660951
520	2.72794769355	0.221390058503	-2.50655763504
200	2.68120728035	1.83834398921	-0.842863291142
51	2.66672853575	1.04498789193	-1.62174064382
309	2.65162765468	2.65162765468	0.0
185	2.64528242537	1.29823487045	-1.34704755492
501	2.62092604143	0.0666429088554	-2.55428313258
542	2.61751205458	1.10826620971	-1.50924584487
325	2.60767569926	2.60767569926	0.0
358	2.59868547428	1.72092705489	-0.877758419388
298	2.58825666055	2.45774643787	-0.130510222673
397	2.57649512338	2.11332318379	-0.463171939588
183	2.52684910277	2.52684910277	0.0
323	2.5110906416	1.08683047072	-1.42426017089
338	2.5091601994	1.6366205546	-0.872539644804
140	2.50537985275	2.50537985275	0.0
252	2.48886152069	2.25601426502	-0.232847255676
531	2.48632501753	2.48632501753	0.0
561	2.48526291766	1.77549632927	-0.709766588393
141	2.47613123088	1.99955240724	-0.476578823638
126	2.45304831156	0.0	-2.45304831156
77	2.44806826408	2.3060574595	-0.142010804576
57	2.42588940063	0.323545148237	-2.10234425239
253	2.4211690563	1.0416314349	-1.3795376214
306	2.41555505712	1.29514394071	-1.12041111642
473	2.38564176063	2.38564176063	0.0
267	2.37589117733	2.34651533586	-0.0293758414706
125	2.36416298214	1.51978758197	-0.844375400173
162	2.3622994213	0.0	-2.3622994213
331	2.34940414928	1.81538219857	-0.534021950712
344	2.34545047037	2.34545047037	0.0
47	2.32740673179	1.95567685327	-0.371729878513
34	2.32720965998	1.96977080624	-0.357438853742
59	2.31999393062	2.31999393062	0.0
301	2.30063881616	2.30063881616	0.0
545	2.2965490345	1.15256696672	-1.14398206778
522	2.29131516637	0.458575315952	-1.83273985042
347	2.28282149295	2.19991722247	-0.0829042704734
393	2.26762031218	1.04745630345	-1.22016400873
204	2.26633169407	1.77489620255	-0.491435491512
114	2.25306130281	1.2708739744	-0.982187328403
489	2.23993456222	0.520886470746	-1.71904809148
313	2.23722845138	1.24322658038	-0.994001871007
54	2.22969645648	1.09677869509	-1.13291776139
350	2.2085804064	2.2085804064	0.0
73	2.20401482188	0.526031583851	-1.67798323803
395	2.18216199443	0.925696065119	-1.25646592931
308	2.17809728169	2.17809728169	0.0
249	2.17775506864	0.995897667014	-1.18185740163
76	2.17383181525	2.17383181525	0.0
380	2.17141333101	1.82894482178	-0.342468509231
167	2.16696794534	1.23455121019	-0.932416735146
519	2.15715397992	2.1539344493	-0.00321953061649
558	2.13150550629	1.02151718151	-1.10998832479
260	2.12603995162	2.09903060242	-0.0270093491958
293	2.1215055737	1.15386583182	-0.967639741874
445	2.10929657189	1.8389557015	-0.270340870394
552	2.10456901656	2.0320719788	-0.0724970377557
219	2.08460936204	0.516225465288	-1.56838389675
329	2.08352731375	1.59682102544	-0.486706288311
528	2.07619361081	1.53777436862	-0.538419242187
83	2.07498137801	1.12915774843	-0.945823629574
291	2.07474782099	2.07474782099	0.0
28	2.06947578415	1.82826783757	-0.241207946581
207	2.0654391499	0.928923957843	-1.13651519206
279	2.0638343654	0.858783187003	-1.20505117839
198	2.05020306424	2.05020306424	0.0
477	2.03943829251	1.87718710556	-0.162251186942
383	2.0372676685	0.853533391568	-1.18373427693
128	2.03580819837	0.286360659363	-1.74944753901
25	2.01885391382	1.4093740782	-0.609479835621
45	2.01462091322	1.59045188485	-0.424169028361
31	2.01353917306	1.92510107862	-0.0884380944428
190	2.00334586431	1.65604462796	-0.347301236353
532	1.9977305658	0.575628753292	-1.42210181251
74	1.99258572432	0.87643592653	-1.11614979779
32	1.98658211981	1.69417890366	-0.292403216157
419	1.98451797914	1.98451797914	0.0
147	1.97525875688	1.23898732801	-0.736271428865
112	1.97044602438	0.927256697457	-1.04318932693
168	1.96508176352	1.30489639404	-0.660185369473
538	1.96254258395	0.576548101726	-1.38599448223
536	1.92560555934	1.89233279306	-0.0332727662851
261	1.92301863673	1.22627030051	-0.696748336223
398	1.92280175328	0.471056507659	-1.45174524562
30	1.92266943259	1.92266943259	0.0
292	1.91924375745	1.32003729855	-0.599206458908
93	1.9119474043	1.36528842606	-0.546658978246
239	1.90922937212	0.715121318294	-1.19410805383
82	1.90429578974	1.90429578974	0.0
345	1.89770578803	1.27052212683	-0.627183661201
23	1.89436622042	1.88420484892	-0.0101613714957
109	1.887901824	1.88111109938	-0.00679072461609
300	1.87737400133	1.71587955619	-0.161494445134
87	1.85917068856	1.81123547771	-0.0479352108463
195	1.85069087097	1.13081388607	-0.719876984901
475	1.83038004436	1.1650198042	-0.665360240161
36	1.82116079777	1.61380197294	-0.207358824828
27	1.81722906338	1.58780861997	-0.22942044341
457	1.80970098028	1.46848295801	-0.341218022271
541	1.80832870151	1.59832795248	-0.210000749031
302	1.80701160946	0.820746384619	-0.986265224843
18	1.7870468895	1.52400494532	-0.263041944174
448	1.78373972331	1.69744290896	-0.0862968143458
6	1.78189569361	1.30176552172	-0.48013017189
88	1.76866009453	1.5271188627	-0.241541231827
282	1.76237987024	0.293479877305	-1.46889999294
15	1.75441553591	1.14004783516	-0.614367700749
527	1.74970967507	1.34227002342	-0.407439651651
307	1.74708046466	1.74708046466	0.0
48	1.73961963095	0.68254415004	-1.05707548091
343	1.73666060304	0.712324046297	-1.02433655674
394	1.7269988875	1.63210125865	-0.0948976288495
270	1.7260018362	1.65133407523	-0.0746677609681
230	1.72311721215	0.0	-1.72311721215
429	1.70686388195	1.17383682369	-0.533027058264
41	1.70128067233	1.22304911506	-0.478231557269
557	1.69575824216	1.42461424977	-0.271143992391
356	1.69337153055	1.69337153055	0.0
364	1.6664647003	1.6664647003	0.0
120	1.6651050153	1.35956341376	-0.305541601535
80	1.66093336428	1.66093336428	0.0
248	1.65198708746	0.222077380882	-1.42990970658
16	1.62489231205	0.951002999002	-0.673889313052
360	1.61862227182	1.61862227182	0.0
241	1.60371034686	1.59598739381	-0.0077229530487
320	1.59916347479	1.54815735614	-0.0510061186413
131	1.58762503784	1.45726842468	-0.130356613153
92	1.58204129738	0.0126506501823	-1.5693906472
488	1.58087634566	0.666226420533	-0.914649925131
484	1.57495534834	0.0943721150349	-1.48058323331
374	1.57415044318	1.57415044318	0.0
144	1.56485947987	1.24160044797	-0.323259031898
152	1.5501163743	1.5501163743	0.0
118	1.53786936183	1.53786936183	0.0
63	1.52695533266	1.23877105921	-0.288184273452
544	1.51674303027	1.29990688508	-0.216836145192
363	1.50999510125	1.17624228921	-0.333752812036
335	1.50529141117	1.50529141117	0.0
107	1.50234007597	1.49901947979	-0.00332059617771
264	1.49802405808	1.30078236795	-0.197241690131
163	1.49483736143	1.3363229836	-0.158514377828
354	1.48513272102	1.48513272102	0.0
166	1.48322105054	1.44057256238	-0.0426484881584
430	1.47956653278	1.47956653278	0.0
281	1.47481637241	0.0	-1.47481637241
455	1.47283420235	1.31348132895	-0.159352873399
319	1.46100901727	1.46100901727	0.0
425	1.44195216477	0.0	-1.44195216477
401	1.43924967272	0.0	-1.43924967272
258	1.43445245425	1.39000554758	-0.0444469066726
8	1.43391976644	0.570907610261	-0.863012156179
334	1.42725815475	1.12214593635	-0.305112218405
142	1.41727871227	1.41727871227	0.0
379	1.40702684005	1.37550839661	-0.0315184434372
459	1.40417588732	0.859445597153	-0.544730290171
42	1.39902737423	0.603464637939	-0.79556273629
269	1.39477977616	0.211240698972	-1.18353907719
10	1.39270224363	0.253669574404	-1.13903266923
463	1.38854928177	0.0717811140371	-1.31676816773
121	1.38051097305	1.33804626735	-0.0424647056943
35	1.37983888304	1.20207889519	-0.177759987848
311	1.37859281922	1.26974000454	-0.108852814688
134	1.37466339311	1.13024747808	-0.244415915039
46	1.37255784883	1.23310963544	-0.13944821338
465	1.36926196071	0.406775662961	-0.962486297744
243	1.36589905417	1.36589905417	0.0
551	1.36582575506	1.15639755841	-0.209428196649
164	1.34441127464	0.940470970742	-0.403940303897
332	1.34071801091	1.34071801091	0.0
133	1.33702101603	0.790632850204	-0.546388165822
191	1.33616755774	0.327548423213	-1.00861913453
336	1.32810727216	1.28499468356	-0.0431125886083
367	1.3189202735	0.788379310315	-0.530540963188
438	1.31660077578	0.238629982181	-1.0779707936
266	1.31409473397	1.29920015286	-0.0148945811036
442	1.31045485573	0.0	-1.31045485573
563	1.29624120729	1.29624120729	0.0
458	1.29223426509	0.665308701673	-0.626925563413
55	1.28775143876	1.27391137723	-0.0138400615306
122	1.28563384778	1.27088211717	-0.0147517306101
346	1.28127890253	0.0	-1.28127890253
203	1.27950025129	1.27950025129	0.0
391	1.25260347727	0.0	-1.25260347727
322	1.24775118144	0.0	-1.24775118144
263	1.24045599419	1.24045599419	0.0
502	1.23416373743	0.298530672549	-0.935633064877
418	1.2194298251	0.0	-1.2194298251
284	1.21644950419	0.191841443119	-1.02460806107
50	1.21109209593	1.21109209593	0.0
428	1.20897861356	0.879867303513	-0.329111310052
33	1.19440107339	0.902449331861	-0.291951741529
44	1.1841737737	0.933739259342	-0.250434514361
19	1.18305486916	0.363123019029	-0.81993185013
564	1.17009396599	0.772867625221	-0.397226340773
537	1.16972474369	0.874217290536	-0.295507453157
375	1.16278507845	1.1371879881	-0.0255970903467
402	1.15224932827	0.0	-1.15224932827
20	1.14219013437	1.07161955884	-0.0705705755374
317	1.13263880563	1.13263880563	0.0
447	1.12631734786	1.12631734786	0.0
61	1.12402525336	0.043526844482	-1.08049840888
514	1.11599698959	0.349055832809	-0.76694115678
98	1.11552186361	1.11552186361	0.0
549	1.10476019388	0.0722168608991	-1.03254333298
238	1.09705308168	0.813402771859	-0.28365030982
480	1.09229917846	0.677211116946	-0.415088061514
546	1.05069912478	0.962550210888	-0.0881489138932
469	1.04982736977	0.171996310126	-0.877831059644
411	1.04844005923	0.0	-1.04844005923
341	1.04669689537	0.800001795648	-0.246695099726
199	1.04495611201	0.579611304346	-0.465344807664
441	1.04151332932	0.959134783917	-0.0823785454002
295	1.04138917219	1.04138917219	0.0
56	1.0350914068	0.773081798013	-0.262009608792
433	1.03403256279	0.856137102457	-0.17789546033
525	1.02136025963	0.113517193483	-0.907843066146
348	1.01782645886	1.01782645886	0.0
108	1.01186944222	0.979483439087	-0.0323860031331
533	1.00825587184	0.8042514281	-0.204004443744
420	1.00454566589	0.594869714006	-0.409675951885
67	0.995683576037	0.876909335932	-0.118774240105
464	0.98893936737	0.298580598762	-0.690358768608
373	0.970586114696	0.449987577679	-0.520598537017
431	0.965282194421	0.0741611299479	-0.891121064473
466	0.960769497939	0.0	-0.960769497939
355	0.953034718292	0.953034718292	0.0
422	0.952875641402	0.163510334375	-0.789365307027
297	0.941034717154	0.820077745052	-0.120956972102
450	0.931635225263	0.931635225263	0.0
271	0.916488128012	0.562065130881	-0.354422997131
368	0.885031766541	0.799558915868	-0.0854728506729
440	0.883229418321	0.550058004899	-0.333171413422
516	0.882836227804	0.237579693702	-0.645256534102
362	0.880382368592	0.660137866464	-0.220244502129
521	0.875848355112	0.192006968793	-0.683841386319
406	0.872320861659	0.432177408686	-0.440143452974
396	0.865746550203	0.865746550203	0.0
21	0.86028178485	0.86028178485	0.0
453	0.851882988963	0.352496324704	-0.499386664259
479	0.847744415671	0.498419816252	-0.349324599419
529	0.841435404247	0.0825228694635	-0.758912534784
443	0.835595127684	0.0685907701685	-0.767004357515
496	0.798317468271	0.726446296527	-0.0718711717449
161	0.796829228015	0.796829228015	0.0
132	0.790415899715	0.542776925623	-0.247638974092
196	0.772101397551	0.772101397551	0.0
565	0.751055352098	0.152436636415	-0.598618715683
400	0.748896047852	0.0	-0.748896047852
333	0.741876655638	0.554270997649	-0.187605657989
384	0.729962726751	0.729962726751	0.0
49	0.723919197196	0.723919197196	0.0
446	0.721292643344	0.673489823672	-0.0478028196719
461	0.686722821202	0.646929978868	-0.0397928423344
365	0.684424343446	0.684424343446	0.0
1	0.666378910908	0.379779941238	-0.286598969671
256	0.659709918057	0.0	-0.659709918057
437	0.655972795302	0.0	-0.655972795302
22	0.644022166852	0.334692592435	-0.309329574417
97	0.641276241829	0.531136307757	-0.110139934072
174	0.63738281272	0.623083764176	-0.0142990485444
39	0.628167154727	0.442034662367	-0.18613249236
217	0.61818787944	0.478548695481	-0.139639183959
330	0.615881171945	0.579377416653	-0.0365037552921
413	0.612640995273	0.0405288916952	-0.572112103577
424	0.607063299847	0.0	-0.607063299847
247	0.606643959707	0.606643959707	0.0
9	0.605903233709	0.378404778461	-0.227498455247
316	0.590519489463	0.0275084355539	-0.563011053909
117	0.576595313906	0.23758302256	-0.339012291346
130	0.575977387688	0.575977387688	0.0
273	0.573269879894	0.0	-0.573269879894
66	0.5704019733	0.557210788746	-0.013191184554
72	0.556005963138	0.423277822163	-0.132728140975
423	0.526441830997	0.31990938064	-0.206532450357
296	0.520015445583	0.503036889306	-0.0169785562776
478	0.519157398931	0.231159583808	-0.287997815123
222	0.516485972363	0.0	-0.516485972363
539	0.508262483621	0.48620896277	-0.0220535208513
426	0.507453082781	0.196223178476	-0.311229904305
505	0.504080251161	0.179958221242	-0.324122029919
110	0.503417434395	0.214592109428	-0.288825324967
534	0.501155852476	0.445476721449	-0.055679131027
483	0.499350935515	0.389675492337	-0.109675443178
449	0.49875967859	0.450547881985	-0.0482117966045
559	0.497524077606	0.497524077606	0.0
385	0.476579302702	0.476579302702	0.0
70	0.471738016812	0.0	-0.471738016812
491	0.46824502178	0.425258404808	-0.0429866169721
454	0.460404530893	0.45866934594	-0.00173518495238
481	0.443598474384	0.063065033424	-0.38053344096
40	0.440900143077	0.0	-0.440900143077
116	0.438346365527	0.135545870806	-0.302800494722
58	0.432604958531	0.432604958531	0.0
487	0.415611576734	0.415611576734	0.0
352	0.410404658174	0.410404658174	0.0
342	0.371847869176	0.0617715891494	-0.310076280027
310	0.367413706139	0.367413706139	0.0
327	0.360297370975	0.0	-0.360297370975
417	0.340471783642	0.241847105111	-0.0986246785317
462	0.335108042705	0.241559856442	-0.0935481862634
96	0.334391237325	0.334391237325	0.0
472	0.318887620816	0.124777922651	-0.194109698164
192	0.310958621053	0.0551510049686	-0.255807616085
81	0.29479871516	0.0	-0.29479871516
69	0.293624372093	0.207450613935	-0.086173758158
492	0.289237657452	0.0299332550702	-0.259304402381
84	0.269060459472	0.236796220725	-0.0322642387462
29	0.26671227817	0.203504717063	-0.0632075611065
245	0.259245271831	0.0	-0.259245271831
435	0.258328766396	0.258328766396	0.0
530	0.254556153977	0.0399447487968	-0.21461140518
193	0.230965376478	0.202919169144	-0.0280462073343
547	0.223372410443	0.0862741018349	-0.137098308608
79	0.198268518029	0.198268518029	0.0
416	0.17457995074	0.0	-0.17457995074
43	0.162729440936	0.093292886659	-0.0694365542771
250	0.156497751958	0.134344551975	-0.0221531999836
181	0.137034234852	0.137034234852	0.0
399	0.109714900119	0.0781582779364	-0.0315566221824
328	0.0944659552917	0.0944659552917	0.0
377	0.0932360070761	0.0932360070761	0.0
17	0.0432442301248	0.0432442301248	0.0
160	0.0402481359746	0.0	-0.0402481359746
371	0.0379458683073	0.0379458683073	0.0
233	0.0225783594752	0.0	-0.0225783594752
208	0.0	0.0	0.0
95	0.0	0.0	0.0
451	0.0	0.0	0.0
566	NaN	NaN	NaN
