# Supplementary material for: Complete mapping of viral escape from neutralizing antibodies
Source: PLoS Pathog. 2017 Mar 13;13(3):e1006271. doi: 10.1371/journal.ppat.1006271 (PMC5363992; doi:10.1371/journal.ppat.1006271)
Supplement: S2 File — This ZIP archive contains the computer code to perform the data analysis described in this manuscript. The analysis is performed by the iPython notebook found in the ZIP archive. (ZIP) [file ppat.1006271.s008.zip › S2_File/differential_selections/L2_H17L7_vs_L2_mock_mutdiffsel.txt]

site	wt	mut	diffsel
91	R	T	9.69942409637
91	R	L	8.83452339326
90	A	R	8.73476965208
91	R	S	8.32644882505
91	R	Q	8.00816023975
89	P	D	8.00766856242
91	R	G	7.94976298912
89	P	E	7.85883326018
91	R	N	7.77213198206
90	A	H	7.69307852848
90	A	D	7.65613435145
91	R	V	7.59769577341
91	R	H	7.54350514819
92	S	N	7.44725745341
91	R	Y	7.36463354265
91	R	M	7.34331856879
91	R	I	7.32504746422
146	N	G	7.18276848026
2	K	Y	7.00974065801
90	A	N	6.8627360455
89	P	W	6.79194968626
91	R	A	6.76880914027
89	P	L	6.75790920752
90	A	E	6.73574286822
89	P	F	6.70413145202
90	A	Y	6.67465116367
89	P	Y	6.33232973993
92	S	P	6.32985447052
91	R	D	6.30649593362
347	G	L	6.21539337091
89	P	I	6.18435714457
90	A	F	6.08044215354
68	Q	Y	6.01686977815
91	R	F	5.98582250687
90	A	P	5.97059272608
146	N	P	5.95333510707
403	N	G	5.81529768164
90	A	K	5.59719830342
116	E	G	5.49142091006
312	H	A	5.36517304133
529	I	W	5.34308151021
381	Q	A	5.17979695546
99	T	E	5.17354958824
90	A	M	5.15824386219
146	N	Y	5.12441114825
372	E	A	5.03738207478
91	R	P	5.03364224537
288	M	L	4.8639321847
339	S	V	4.85397980331
250	L	I	4.62312047862
294	K	N	4.55778711089
90	A	Q	4.37090769806
28	N	S	4.36617642711
313	P	A	4.30670258846
159	S	N	4.25899061963
264	L	I	4.21158438627
275	R	P	4.06366953397
511	L	V	4.05868736273
285	N	I	3.8128978064
306	L	R	3.80944996525
518	G	Q	3.7032142791
34	D	G	3.67492229737
100	P	V	3.66112532507
375	S	V	3.61394204371
520	K	R	3.60016934414
276	G	Q	3.59293087427
161	Y	F	3.47157881502
551	F	L	3.45968963191
236	V	S	3.41553403397
172	D	V	3.41377222879
60	K	S	3.3445684018
463	E	N	3.32913105754
90	A	W	3.2949569751
268	W	H	3.24847388479
157	K	S	3.19052185864
289	H	L	3.1749310035
444	L	P	3.16884547255
112	L	F	3.15286563672
382	K	E	3.13018033662
408	A	T	3.1087586283
412	E	H	3.00285982121
540	L	S	2.98239575409
114	D	N	2.9738113267
506	S	P	2.91699692897
77	W	V	2.91541585517
254	D	H	2.84735272674
386	N	A	2.84464005766
232	A	N	2.82831310073
227	T	N	2.81640601998
456	L	E	2.77207204801
280	G	C	2.76405689728
137	E	V	2.75208339572
439	A	V	2.70560361105
117	E	K	2.6914539062
294	K	L	2.6828081509
426	K	I	2.67825568259
135	P	N	2.64663055346
353	I	L	2.54120981005
188	E	S	2.50278236714
91	R	K	2.49730816655
89	P	N	2.46614754901
44	T	K	2.46310693718
464	K	E	2.45780075226
251	E	L	2.42357477899
389	N	R	2.41600021526
501	D	I	2.3555506703
312	H	D	2.33552579796
433	D	N	2.31943608549
88	L	Y	2.30628457363
510	K	V	2.29228199949
145	F	H	2.25216811535
375	S	L	2.16907725228
540	L	M	2.16187025918
90	A	V	2.12444594536
137	E	N	2.1122474524
90	A	L	2.10950771113
136	K	R	2.09659456103
188	E	V	2.08201318017
482	E	K	2.07096483109
176	K	I	2.05605065673
468	Q	I	2.05113241149
186	G	L	2.02830813686
106	A	V	2.01449819281
148	V	L	1.98892033978
182	V	S	1.98869097227
270	A	T	1.96861695503
251	E	R	1.95360032682
415	N	E	1.91003162236
89	P	V	1.90472630872
248	T	A	1.89711170963
494	S	R	1.8584600269
104	N	L	1.85568734413
216	S	H	1.85498835705
289	H	Y	1.8518883355
111	D	N	1.85037734754
410	G	S	1.84136031164
315	T	R	1.8348980161
106	A	S	1.83207069812
255	T	C	1.81701437098
460	N	G	1.81507295127
155	R	F	1.81317355166
22	I	V	1.75796821667
19	T	F	1.74012432101
100	P	A	1.71675953598
421	E	V	1.71358485267
231	A	L	1.70695855266
400	E	K	1.6825160039
249	L	V	1.67558658047
114	D	A	1.66376410567
251	E	G	1.65943126645
178	T	A	1.65074751068
119	R	K	1.64678057191
403	N	C	1.59509917788
158	S	N	1.58921443222
185	K	M	1.5854360271
433	D	E	1.55260882257
175	P	I	1.53564474379
556	N	L	1.5001223561
4	K	H	1.48904395517
467	S	G	1.46367171914
169	K	H	1.45769487349
186	G	A	1.45461055587
257	I	V	1.43263486115
503	P	R	1.43178007214
402	M	T	1.42151113244
259	E	R	1.41494942687
507	E	G	1.38185328226
162	R	G	1.37610860485
429	D	N	1.37353279229
517	D	S	1.35579403886
506	S	E	1.35275602696
139	S	A	1.34745602582
244	N	A	1.32353934198
209	S	Y	1.31469844344
294	K	R	1.30898821407
180	S	E	1.30647137096
27	N	D	1.28924052058
199	S	F	1.28838055104
289	H	S	1.28411853713
167	L	V	1.27048841707
174	Y	F	1.24998066835
255	T	N	1.24362102304
428	D	L	1.23619171815
520	K	E	1.23021580252
314	V	I	1.23013287772
211	G	E	1.22216024244
221	N	L	1.22030219606
410	G	Y	1.21419382454
427	V	K	1.21322255063
48	N	V	1.21065597704
106	A	F	1.1964932813
333	G	C	1.18511181426
427	V	S	1.18357931063
138	S	T	1.18102003894
53	S	A	1.17715108536
358	T	S	1.16043286863
7	V	W	1.14181363282
229	E	H	1.14165692162
150	V	I	1.12742657204
273	L	V	1.12340229479
562	R	K	1.11125012505
224	R	K	1.09989132918
135	P	A	1.09959011187
467	S	A	1.06879994795
437	Y	H	1.05328869997
486	K	S	1.04797226072
502	Y	A	1.04743778698
24	Y	T	1.04153982817
156	G	K	1.03753097664
145	F	L	1.02009277172
138	S	R	1.00958828566
19	T	R	1.00929039702
372	E	D	1.00291947708
386	N	V	0.990020385813
314	V	L	0.97549908841
119	R	Y	0.973019199428
172	D	Y	0.959121389658
2	K	H	0.950759119399
370	Q	I	0.944975644219
107	C	R	0.941588335722
551	F	S	0.932982629942
138	S	G	0.932083496842
442	L	A	0.919082854005
499	T	Y	0.918642438209
101	N	A	0.918490969701
7	V	C	0.905189475283
279	S	P	0.892127825659
321	K	I	0.889646769125
253	G	R	0.888743094491
254	D	E	0.882121123358
3	A	V	0.875143079465
120	E	G	0.868157445408
248	T	L	0.858348498118
328	L	S	0.854414015229
209	S	N	0.852913264356
179	N	M	0.849932672975
136	K	T	0.841086333826
206	S	T	0.83568387706
425	K	R	0.833893221111
38	E	D	0.829689361998
132	E	V	0.82533956412
397	S	A	0.81063981208
563	I	M	0.792326130064
439	A	E	0.786670857359
212	N	H	0.779645905257
381	Q	K	0.772138364152
11	A	F	0.755525168087
39	K	R	0.754794962988
281	I	V	0.744030814066
439	A	S	0.741941017856
441	L	N	0.740433500441
234	P	Y	0.740322215877
209	S	Q	0.727151159496
318	E	R	0.72352166364
456	L	S	0.722349825245
124	S	A	0.718718459719
512	N	S	0.718688562383
535	T	I	0.717574429805
11	A	V	0.714498200373
232	A	G	0.708351373722
364	W	C	0.703032885236
492	M	R	0.694593583203
257	I	T	0.6933700132
119	R	I	0.682946684189
90	A	S	0.675930642075
440	E	Y	0.674980240768
381	Q	M	0.65516004278
339	S	F	0.65373142742
386	N	R	0.647864085704
211	G	Y	0.646977028067
324	R	K	0.640688950462
171	G	S	0.639241783476
243	M	V	0.635982986545
484	Y	H	0.634789854189
429	D	M	0.632618040871
179	N	V	0.629928646689
202	D	G	0.613023849364
188	E	A	0.589412279918
277	F	P	0.579992581976
20	I	M	0.576874621905
91	R	E	0.573545866475
91	R	W	0.573545866475
91	R	C	0.573545866475
197	H	R	0.569303211865
563	I	T	0.568685920419
71	K	N	0.563614733536
496	R	S	0.548218578441
376	G	T	0.535387966246
156	G	E	0.525446644535
313	P	S	0.524591080965
565	I	T	0.520477373301
541	V	A	0.514550438575
277	F	N	0.513855967452
305	N	S	0.510289218681
78	L	P	0.50901730366
448	E	G	0.504334646047
132	E	D	0.502812485036
522	E	D	0.491213011922
165	L	S	0.48735569742
123	S	C	0.480617825641
512	N	T	0.474442905883
152	C	R	0.471172221702
542	L	P	0.470949931012
548	A	S	0.462518162112
164	L	V	0.461431307661
413	F	L	0.456813917135
428	D	M	0.451746627538
301	A	S	0.442377715663
329	R	G	0.442248588802
223	N	Y	0.441559123248
565	I	V	0.441413073592
533	Y	H	0.43779825316
304	S	I	0.433004804434
155	R	D	0.426499795189
14	A	S	0.426363556545
179	N	S	0.425572852546
427	V	L	0.422017254939
470	K	W	0.420394547501
249	L	S	0.41492541126
201	S	Q	0.413190801491
86	S	T	0.413183644679
484	Y	C	0.408861654073
178	T	V	0.39367596326
56	G	E	0.391178571707
200	S	I	0.388991447067
32	T	A	0.384068836254
121	Q	Y	0.381631853817
323	V	D	0.375000900155
407	T	H	0.373637349823
294	K	E	0.369166711166
144	T	S	0.368633909436
184	N	L	0.360441109668
55	N	S	0.35536314636
510	K	T	0.351371987666
33	V	A	0.345470103527
130	R	G	0.340358963376
488	D	A	0.338562625577
212	N	K	0.338555130513
266	A	S	0.337795418642
281	I	L	0.333696101501
114	D	L	0.329517632814
111	D	G	0.328372695782
490	E	V	0.327852392299
517	D	Y	0.323990771373
149	T	I	0.323462624037
89	P	C	0.317385595722
89	P	R	0.317385595722
89	P	K	0.317385595722
89	P	H	0.317385595722
89	P	M	0.317385595722
483	F	L	0.311499689449
240	H	D	0.310112292669
145	F	I	0.307965716877
226	F	I	0.304760732952
507	E	K	0.298093645893
220	S	P	0.289449627564
310	N	D	0.286555590602
371	N	I	0.286325101766
245	Y	C	0.283774655201
72	C	R	0.28162953811
381	Q	W	0.275449915733
90	A	C	0.27463506344
287	S	I	0.272291002099
101	N	E	0.266414273121
199	S	A	0.262688302981
243	M	K	0.261941600173
185	K	E	0.260097188527
497	N	M	0.259653402457
205	Q	H	0.256769008385
367	Y	H	0.249722749748
308	F	L	0.249190401227
561	C	F	0.24787148432
6	L	P	0.243346760306
297	T	S	0.241221843737
147	G	R	0.237423817993
472	N	T	0.233917414872
428	D	G	0.232770262425
303	N	S	0.232016384294
154	H	I	0.228070494101
481	F	L	0.225256280251
17	A	G	0.223957939961
1	M	T	0.2234621142
318	E	I	0.221919531014
265	I	T	0.221897118638
540	L	P	0.220275871897
164	L	F	0.219109782166
550	S	R	0.218324892892
337	I	S	0.210895975355
551	F	V	0.210470301347
80	G	R	0.209712579504
564	C	Y	0.208840675129
486	K	E	0.207575125166
88	L	F	0.206896879652
553	M	V	0.206872885555
157	K	T	0.206478065237
308	F	S	0.201162733834
343	R	I	0.200996036505
289	H	A	0.19617363321
336	N	S	0.195475092065
539	S	L	0.192229212762
344	G	V	0.192042337447
39	K	E	0.191894071862
277	F	Y	0.190791518989
77	W	G	0.189990148259
337	I	D	0.186688050406
183	N	D	0.184956051728
450	T	I	0.184453697019
13	V	L	0.182043455591
335	R	K	0.181627472859
249	L	F	0.180554710457
96	I	F	0.177687400452
532	I	S	0.177165131845
125	V	L	0.176427040658
460	N	I	0.172958948758
248	T	H	0.167248032567
361	I	T	0.1648002315
362	D	G	0.16312257737
151	S	T	0.163036834406
559	L	S	0.160994531154
424	N	D	0.159245210418
58	L	P	0.158181363854
132	E	G	0.157446831746
448	E	K	0.15570175299
133	I	L	0.154743146332
225	R	G	0.147369775571
349	I	T	0.146844676505
512	N	D	0.142663379345
529	I	G	0.14257064523
155	R	E	0.140952318406
211	G	S	0.138784093657
43	V	M	0.138240163333
386	N	D	0.137072012653
315	T	V	0.134302640269
433	D	G	0.133537363758
275	R	G	0.133348799638
506	S	A	0.132226544712
266	A	T	0.131884420403
279	S	F	0.130672117339
140	W	C	0.129284208953
2	K	P	0.128887922506
251	E	S	0.127797210571
84	C	F	0.125854534783
467	S	I	0.125337874604
450	T	A	0.124113094038
195	V	A	0.123087154214
490	E	K	0.122992930733
153	S	H	0.122445366503
260	A	V	0.120847132144
280	G	V	0.120749448645
89	P	G	0.118317668358
476	I	V	0.116353631864
99	T	L	0.116304742976
41	V	G	0.111848078061
45	H	Y	0.111279826188
367	Y	C	0.110296737581
156	G	V	0.108070128023
117	E	V	0.10665775937
19	T	A	0.10636549444
15	T	R	0.105916094073
125	V	A	0.0985080169305
261	T	S	0.0978852612668
403	N	K	0.0975216274082
322	Y	N	0.0948701311985
46	S	T	0.0943751053134
377	Y	H	0.0940787280746
244	N	D	0.0919590717486
267	P	S	0.09051085423
435	W	R	0.0896014667016
560	Q	L	0.0894541813232
82	P	L	0.0887843666717
194	G	D	0.088637225475
502	Y	S	0.0859303325735
500	Y	C	0.0828331946683
129	E	V	0.0825168514945
277	F	A	0.0812043773719
189	V	I	0.0809760844044
381	Q	E	0.0784297721631
495	V	A	0.077499650353
408	A	R	0.0774595799386
11	A	M	0.0768641735739
397	S	T	0.075898423046
187	K	R	0.0755413372319
471	N	K	0.074892937564
139	S	T	0.0740385127866
152	C	F	0.0736542071392
452	D	E	0.068686397615
339	S	T	0.0686027992994
330	M	T	0.0683596453116
29	S	P	0.0678192080897
2	K	C	0.0674266691734
2	K	F	0.0674266691734
2	K	N	0.0674266691734
2	K	W	0.0674266691734
2	K	R	0.0674266691734
2	K	A	0.0674266691734
2	K	V	0.0674266691734
2	K	Q	0.0674266691734
2	K	D	0.0674266691734
532	I	M	0.0663297694367
43	V	E	0.0649183594173
470	K	Y	0.0622326229691
98	E	V	0.061631438262
441	L	V	0.0605135343175
416	L	S	0.0597465382413
563	I	K	0.0583317799491
387	A	D	0.0583031529471
43	V	A	0.0575105144352
248	T	S	0.0558307185627
513	R	K	0.0553281287791
221	N	Q	0.0548400323492
333	G	E	0.053138322288
41	V	A	0.0513802484333
242	R	S	0.0512502658367
14	A	G	0.0506057962681
505	Y	C	0.0504011178008
40	N	S	0.0467076645819
200	S	C	0.0463760601219
195	V	D	0.0463478387685
208	Y	S	0.0458700843705
374	G	E	0.0456460741059
502	Y	T	0.0452481174806
357	W	L	0.0446826371607
445	L	P	0.0439804555109
112	L	R	0.0438460473889
491	C	R	0.0407087981494
222	Y	V	0.0402186304882
480	C	R	0.0399410567134
263	N	K	0.0388406194281
92	S	L	0.0386922725432
92	S	D	0.0386922725432
92	S	F	0.0386922725432
92	S	H	0.0386922725432
92	S	K	0.0386922725432
92	S	G	0.0386922725432
92	S	W	0.0386922725432
92	S	A	0.0386922725432
92	S	Y	0.0386922725432
92	S	E	0.0386922725432
92	S	I	0.0386922725432
92	S	C	0.0386922725432
447	N	I	0.0385581310936
413	F	P	0.0376527256313
16	D	G	0.0367907155296
65	A	D	0.0365833636962
146	N	I	0.0356132410521
146	N	S	0.0356132410521
146	N	C	0.0356132410521
146	N	A	0.0356132410521
146	N	M	0.0356132410521
146	N	L	0.0356132410521
146	N	W	0.0356132410521
146	N	T	0.0356132410521
179	N	P	0.035355962426
18	D	G	0.034071435286
134	F	L	0.0335514100272
431	F	P	0.030715121821
481	F	S	0.0285238998175
62	K	A	0.0271223577367
514	E	V	0.0262943809196
85	D	G	0.0256494103861
37	L	P	0.0246033919816
535	T	A	0.0228946636605
201	S	R	0.0223942249581
188	E	H	0.0199340202287
268	W	L	0.0186713871256
63	G	E	0.013979252696
352	F	S	0.0139349964126
19	T	S	0.0121376444045
250	L	P	0.0119439181177
250	L	K	0.0119439181177
250	L	E	0.0119439181177
250	L	D	0.0119439181177
250	L	S	0.0119439181177
250	L	M	0.0119439181177
250	L	N	0.0119439181177
250	L	F	0.0119439181177
250	L	C	0.0119439181177
250	L	Y	0.0119439181177
250	L	G	0.0119439181177
250	L	R	0.0119439181177
250	L	A	0.0119439181177
250	L	W	0.0119439181177
250	L	T	0.0119439181177
250	L	Q	0.0119439181177
250	L	H	0.0119439181177
288	M	N	0.0111929965485
288	M	S	0.0111929965485
288	M	D	0.0111929965485
288	M	A	0.0111929965485
288	M	K	0.0111929965485
288	M	F	0.0111929965485
288	M	H	0.0111929965485
288	M	Y	0.0111929965485
288	M	W	0.0111929965485
288	M	G	0.0111929965485
288	M	C	0.0111929965485
288	M	E	0.0111929965485
347	G	N	0.00934165647588
347	G	P	0.00934165647588
347	G	Q	0.00934165647588
347	G	T	0.00934165647588
347	G	C	0.00934165647588
347	G	W	0.00934165647588
347	G	M	0.00934165647588
347	G	I	0.00934165647588
347	G	F	0.00934165647588
347	G	K	0.00934165647588
347	G	H	0.00934165647588
347	G	V	0.00934165647588
347	G	D	0.00934165647588
347	G	Y	0.00934165647588
562	R	Q	0.00901172595982
376	G	V	0.00873764287715
529	I	L	0.00812248880503
529	I	Q	0.00812248880503
529	I	N	0.00812248880503
529	I	Y	0.00812248880503
529	I	M	0.00812248880503
529	I	K	0.00812248880503
529	I	C	0.00812248880503
529	I	D	0.00812248880503
529	I	E	0.00812248880503
312	H	M	0.00798972473668
312	H	K	0.00798972473668
312	H	Y	0.00798972473668
312	H	I	0.00798972473668
312	H	R	0.00798972473668
312	H	E	0.00798972473668
312	H	P	0.00798972473668
312	H	W	0.00798972473668
312	H	F	0.00798972473668
312	H	C	0.00798972473668
312	H	L	0.00798972473668
312	H	G	0.00798972473668
312	H	V	0.00798972473668
68	Q	W	0.007709899419
68	Q	N	0.007709899419
68	Q	H	0.007709899419
117	E	D	0.00671906883849
294	K	C	0.00654390025378
294	K	D	0.00654390025378
294	K	W	0.00654390025378
294	K	Y	0.00654390025378
294	K	M	0.00654390025378
294	K	P	0.00654390025378
403	N	T	0.00635090415622
403	N	E	0.00635090415622
403	N	V	0.00635090415622
403	N	F	0.00635090415622
403	N	A	0.00635090415622
403	N	Q	0.00635090415622
403	N	W	0.00635090415622
403	N	I	0.00635090415622
403	N	Y	0.00635090415622
403	N	L	0.00635090415622
403	N	P	0.00635090415622
403	N	M	0.00635090415622
403	N	R	0.00635090415622
44	T	S	0.00627418201583
529	I	H	0.00586247044798
160	F	V	0.00581265088999
116	E	V	0.00572218417267
116	E	Y	0.00572218417267
116	E	W	0.00572218417267
116	E	S	0.00572218417267
116	E	P	0.00572218417267
116	E	N	0.00572218417267
116	E	R	0.00572218417267
116	E	T	0.00572218417267
116	E	M	0.00572218417267
116	E	F	0.00572218417267
116	E	C	0.00572218417267
116	E	A	0.00572218417267
116	E	H	0.00572218417267
116	E	L	0.00572218417267
116	E	K	0.00572218417267
116	E	D	0.00572218417267
116	E	I	0.00572218417267
16	D	V	0.00548244021788
154	H	G	0.00526998174526
236	V	A	0.0047881993096
372	E	S	0.00472651183239
372	E	H	0.00472651183239
372	E	F	0.00472651183239
372	E	R	0.00472651183239
372	E	L	0.00472651183239
372	E	M	0.00472651183239
372	E	N	0.00472651183239
372	E	P	0.00472651183239
372	E	I	0.00472651183239
372	E	Q	0.00472651183239
372	E	C	0.00472651183239
372	E	Y	0.00472651183239
372	E	W	0.00472651183239
372	E	V	0.00472651183239
372	E	T	0.00472651183239
381	Q	T	0.00449083951658
381	Q	N	0.00449083951658
381	Q	V	0.00449083951658
381	Q	D	0.00449083951658
381	Q	S	0.00449083951658
381	Q	C	0.00449083951658
381	Q	Y	0.00449083951658
381	Q	P	0.00449083951658
381	Q	G	0.00449083951658
159	S	F	0.00431538147088
159	S	Y	0.00431538147088
159	S	W	0.00431538147088
159	S	P	0.00431538147088
159	S	K	0.00431538147088
159	S	C	0.00431538147088
159	S	E	0.00431538147088
159	S	I	0.00431538147088
159	S	Q	0.00431538147088
159	S	V	0.00431538147088
99	T	M	0.00416186145283
99	T	C	0.00416186145283
99	T	F	0.00416186145283
99	T	D	0.00416186145283
339	S	K	0.00392564286639
339	S	N	0.00392564286639
339	S	H	0.00392564286639
339	S	W	0.00392564286639
339	S	D	0.00392564286639
339	S	M	0.00392564286639
339	S	E	0.00392564286639
339	S	C	0.00392564286639
540	L	I	0.00378498363101
540	L	G	0.00378498363101
540	L	H	0.00378498363101
540	L	E	0.00378498363101
540	L	D	0.00378498363101
540	L	W	0.00378498363101
540	L	T	0.00378498363101
540	L	K	0.00378498363101
540	L	N	0.00378498363101
540	L	Q	0.00378498363101
540	L	R	0.00378498363101
540	L	C	0.00378498363101
339	S	G	0.00366919495894
28	N	E	0.0036258759237
28	N	I	0.0036258759237
28	N	P	0.0036258759237
28	N	M	0.0036258759237
28	N	L	0.0036258759237
28	N	Y	0.0036258759237
28	N	H	0.0036258759237
28	N	F	0.0036258759237
28	N	G	0.0036258759237
28	N	A	0.0036258759237
28	N	Q	0.0036258759237
28	N	T	0.0036258759237
28	N	V	0.0036258759237
28	N	W	0.0036258759237
28	N	C	0.0036258759237
28	N	R	0.0036258759237
313	P	I	0.00301890720605
313	P	Q	0.00301890720605
313	P	V	0.00301890720605
313	P	L	0.00301890720605
313	P	Y	0.00301890720605
313	P	G	0.00301890720605
313	P	H	0.00301890720605
313	P	M	0.00301890720605
313	P	W	0.00301890720605
313	P	N	0.00301890720605
313	P	D	0.00301890720605
313	P	E	0.00301890720605
313	P	F	0.00301890720605
313	P	C	0.00301890720605
264	L	T	0.00295674145436
264	L	K	0.00295674145436
264	L	M	0.00295674145436
264	L	N	0.00295674145436
264	L	P	0.00295674145436
264	L	E	0.00295674145436
264	L	Q	0.00295674145436
264	L	R	0.00295674145436
264	L	S	0.00295674145436
264	L	G	0.00295674145436
264	L	V	0.00295674145436
264	L	D	0.00295674145436
264	L	C	0.00295674145436
264	L	W	0.00295674145436
264	L	Y	0.00295674145436
264	L	A	0.00295674145436
264	L	H	0.00295674145436
306	L	E	0.00288395538562
306	L	M	0.00288395538562
306	L	C	0.00288395538562
306	L	K	0.00288395538562
306	L	N	0.00288395538562
306	L	D	0.00288395538562
306	L	G	0.00288395538562
306	L	P	0.00288395538562
306	L	Y	0.00288395538562
306	L	V	0.00288395538562
306	L	Q	0.00288395538562
306	L	W	0.00288395538562
306	L	S	0.00288395538562
306	L	H	0.00288395538562
270	A	S	0.00279546671565
520	K	Y	0.00241708603297
520	K	M	0.00241708603297
520	K	W	0.00241708603297
520	K	C	0.00241708603297
520	K	D	0.00241708603297
520	K	G	0.00241708603297
520	K	H	0.00241708603297
520	K	F	0.00241708603297
520	K	P	0.00241708603297
114	D	P	0.00222266609644
114	D	Q	0.00222266609644
114	D	H	0.00222266609644
114	D	I	0.00222266609644
114	D	Y	0.00222266609644
114	D	F	0.00222266609644
114	D	V	0.00222266609644
114	D	R	0.00222266609644
114	D	T	0.00222266609644
114	D	K	0.00222266609644
114	D	C	0.00222266609644
114	D	W	0.00222266609644
275	R	Y	0.00217050979958
275	R	E	0.00217050979958
275	R	D	0.00217050979958
275	R	A	0.00217050979958
275	R	S	0.00217050979958
275	R	I	0.00217050979958
275	R	L	0.00217050979958
275	R	C	0.00217050979958
275	R	F	0.00217050979958
275	R	N	0.00217050979958
275	R	W	0.00217050979958
275	R	V	0.00217050979958
275	R	Q	0.00217050979958
275	R	T	0.00217050979958
275	R	M	0.00217050979958
60	K	W	0.00209636196438
60	K	P	0.00209636196438
60	K	G	0.00209636196438
60	K	Q	0.00209636196438
60	K	V	0.00209636196438
60	K	I	0.00209636196438
60	K	E	0.00209636196438
60	K	H	0.00209636196438
60	K	C	0.00209636196438
60	K	D	0.00209636196438
511	L	K	0.00204848476747
511	L	Y	0.00204848476747
511	L	W	0.00204848476747
511	L	F	0.00204848476747
511	L	D	0.00204848476747
511	L	R	0.00204848476747
511	L	I	0.00204848476747
511	L	P	0.00204848476747
551	F	Q	0.00189580582257
551	F	P	0.00189580582257
551	F	T	0.00189580582257
551	F	R	0.00189580582257
551	F	N	0.00189580582257
551	F	W	0.00189580582257
551	F	G	0.00189580582257
551	F	Y	0.00189580582257
551	F	A	0.00189580582257
551	F	D	0.00189580582257
551	F	E	0.00189580582257
551	F	H	0.00189580582257
551	F	I	0.00189580582257
551	F	K	0.00189580582257
375	S	W	0.00185971524231
375	S	K	0.00185971524231
375	S	E	0.00185971524231
375	S	F	0.00185971524231
375	S	G	0.00185971524231
375	S	H	0.00185971524231
375	S	I	0.00185971524231
375	S	Y	0.00185971524231
375	S	T	0.00185971524231
375	S	M	0.00185971524231
375	S	C	0.00185971524231
375	S	N	0.00185971524231
375	S	P	0.00185971524231
375	S	Q	0.00185971524231
375	S	R	0.00185971524231
507	E	W	0.00185387272412
507	E	C	0.00185387272412
507	E	M	0.00185387272412
507	E	N	0.00185387272412
507	E	H	0.00185387272412
34	D	F	0.00165699616231
34	D	C	0.00165699616231
34	D	A	0.00165699616231
34	D	H	0.00165699616231
34	D	Q	0.00165699616231
34	D	K	0.00165699616231
34	D	I	0.00165699616231
34	D	R	0.00165699616231
34	D	Y	0.00165699616231
34	D	S	0.00165699616231
34	D	L	0.00165699616231
34	D	P	0.00165699616231
34	D	M	0.00165699616231
34	D	V	0.00165699616231
34	D	W	0.00165699616231
188	E	R	0.00156689615005
188	E	F	0.00156689615005
188	E	Y	0.00156689615005
188	E	W	0.00156689615005
188	E	I	0.00156689615005
188	E	N	0.00156689615005
188	E	M	0.00156689615005
188	E	C	0.00156689615005
100	P	K	0.00152948766595
100	P	I	0.00152948766595
100	P	F	0.00152948766595
100	P	N	0.00152948766595
100	P	Y	0.00152948766595
100	P	C	0.00152948766595
100	P	D	0.00152948766595
100	P	M	0.00152948766595
106	A	W	0.00136954684662
106	A	Q	0.00136954684662
106	A	R	0.00136954684662
106	A	P	0.00136954684662
106	A	C	0.00136954684662
106	A	M	0.00136954684662
106	A	N	0.00136954684662
106	A	L	0.00136954684662
106	A	D	0.00136954684662
106	A	K	0.00136954684662
106	A	I	0.00136954684662
106	A	H	0.00136954684662
106	A	Y	0.00136954684662
161	Y	Q	0.00130919286094
161	Y	D	0.00130919286094
161	Y	E	0.00130919286094
161	Y	H	0.00130919286094
161	Y	I	0.00130919286094
161	Y	K	0.00130919286094
161	Y	L	0.00130919286094
161	Y	M	0.00130919286094
161	Y	N	0.00130919286094
161	Y	W	0.00130919286094
161	Y	R	0.00130919286094
161	Y	S	0.00130919286094
161	Y	T	0.00130919286094
161	Y	V	0.00130919286094
161	Y	A	0.00130919286094
161	Y	G	0.00130919286094
161	Y	P	0.00130919286094
433	D	R	0.00126030821707
433	D	H	0.00126030821707
433	D	I	0.00126030821707
433	D	K	0.00126030821707
433	D	F	0.00126030821707
433	D	S	0.00126030821707
433	D	Q	0.00126030821707
433	D	M	0.00126030821707
433	D	T	0.00126030821707
433	D	P	0.00126030821707
433	D	L	0.00126030821707
433	D	C	0.00126030821707
433	D	V	0.00126030821707
433	D	Y	0.00126030821707
433	D	W	0.00126030821707
289	H	K	0.00125583409566
289	H	W	0.00125583409566
289	H	C	0.00125583409566
289	H	D	0.00125583409566
289	H	F	0.00125583409566
289	H	P	0.00125583409566
289	H	V	0.00125583409566
289	H	R	0.00125583409566
289	H	M	0.00125583409566
427	V	M	0.00114270766622
427	V	C	0.00114270766622
427	V	D	0.00114270766622
427	V	E	0.00114270766622
427	V	F	0.00114270766622
427	V	G	0.00114270766622
427	V	H	0.00114270766622
427	V	Y	0.00114270766622
427	V	T	0.00114270766622
427	V	Q	0.00114270766622
427	V	P	0.00114270766622
427	V	N	0.00114270766622
427	V	W	0.00114270766622
429	D	L	0.000920554210868
429	D	Y	0.000920554210868
429	D	T	0.000920554210868
429	D	S	0.000920554210868
429	D	R	0.000920554210868
429	D	Q	0.000920554210868
429	D	P	0.000920554210868
429	D	I	0.000920554210868
429	D	K	0.000920554210868
429	D	H	0.000920554210868
429	D	F	0.000920554210868
429	D	C	0.000920554210868
429	D	A	0.000920554210868
429	D	E	0.000920554210868
268	W	E	0.000890804336723
268	W	I	0.000890804336723
268	W	K	0.000890804336723
268	W	F	0.000890804336723
268	W	T	0.000890804336723
268	W	G	0.000890804336723
268	W	P	0.000890804336723
268	W	D	0.000890804336723
268	W	Q	0.000890804336723
268	W	N	0.000890804336723
268	W	M	0.000890804336723
137	E	R	0.00084998204812
137	E	C	0.00084998204812
137	E	F	0.00084998204812
137	E	M	0.00084998204812
137	E	Q	0.00084998204812
137	E	H	0.00084998204812
137	E	T	0.00084998204812
137	E	W	0.00084998204812
137	E	Y	0.00084998204812
137	E	P	0.00084998204812
463	E	F	0.000837805983542
463	E	Q	0.000837805983542
463	E	S	0.000837805983542
463	E	M	0.000837805983542
463	E	L	0.000837805983542
463	E	H	0.000837805983542
463	E	P	0.000837805983542
463	E	I	0.000837805983542
463	E	D	0.000837805983542
463	E	R	0.000837805983542
463	E	C	0.000837805983542
463	E	T	0.000837805983542
463	E	Y	0.000837805983542
463	E	V	0.000837805983542
463	E	W	0.000837805983542
77	W	T	0.000832629142602
77	W	A	0.000832629142602
77	W	D	0.000832629142602
77	W	E	0.000832629142602
77	W	F	0.000832629142602
77	W	Y	0.000832629142602
77	W	H	0.000832629142602
77	W	I	0.000832629142602
77	W	S	0.000832629142602
77	W	Q	0.000832629142602
77	W	R	0.000832629142602
77	W	P	0.000832629142602
77	W	K	0.000832629142602
77	W	M	0.000832629142602
77	W	N	0.000832629142602
254	D	P	0.000823975172948
254	D	R	0.000823975172948
254	D	K	0.000823975172948
254	D	I	0.000823975172948
254	D	F	0.000823975172948
254	D	C	0.000823975172948
254	D	L	0.000823975172948
254	D	M	0.000823975172948
254	D	V	0.000823975172948
254	D	W	0.000823975172948
254	D	Y	0.000823975172948
254	D	T	0.000823975172948
119	R	G	0.00082036153539
119	R	P	0.00082036153539
119	R	Q	0.00082036153539
119	R	S	0.00082036153539
119	R	T	0.00082036153539
119	R	V	0.00082036153539
119	R	M	0.00082036153539
119	R	L	0.00082036153539
119	R	A	0.00082036153539
119	R	F	0.00082036153539
119	R	C	0.00082036153539
119	R	E	0.00082036153539
119	R	D	0.00082036153539
119	R	N	0.00082036153539
119	R	W	0.00082036153539
135	P	H	0.000809399584723
135	P	V	0.000809399584723
135	P	R	0.000809399584723
135	P	Q	0.000809399584723
135	P	M	0.000809399584723
135	P	L	0.000809399584723
135	P	I	0.000809399584723
135	P	W	0.000809399584723
135	P	G	0.000809399584723
135	P	E	0.000809399584723
135	P	F	0.000809399584723
135	P	Y	0.000809399584723
135	P	C	0.000809399584723
135	P	K	0.000809399584723
280	G	N	0.00080198369489
280	G	E	0.00080198369489
280	G	F	0.00080198369489
280	G	H	0.00080198369489
280	G	I	0.00080198369489
280	G	K	0.00080198369489
280	G	L	0.00080198369489
280	G	A	0.00080198369489
280	G	Y	0.00080198369489
280	G	P	0.00080198369489
280	G	R	0.00080198369489
280	G	T	0.00080198369489
280	G	M	0.00080198369489
280	G	Q	0.00080198369489
280	G	W	0.00080198369489
285	N	M	0.000785950250126
285	N	C	0.000785950250126
285	N	Y	0.000785950250126
285	N	W	0.000785950250126
285	N	Q	0.000785950250126
285	N	P	0.000785950250126
285	N	F	0.000785950250126
285	N	H	0.000785950250126
285	N	G	0.000785950250126
285	N	L	0.000785950250126
467	S	Q	0.000774240335347
467	S	C	0.000774240335347
467	S	Y	0.000774240335347
467	S	W	0.000774240335347
467	S	P	0.000774240335347
467	S	M	0.000774240335347
467	S	K	0.000774240335347
467	S	H	0.000774240335347
467	S	F	0.000774240335347
467	S	L	0.000774240335347
439	A	L	0.000726120704568
439	A	C	0.000726120704568
439	A	D	0.000726120704568
439	A	F	0.000726120704568
439	A	G	0.000726120704568
439	A	H	0.000726120704568
439	A	K	0.000726120704568
439	A	P	0.000726120704568
439	A	M	0.000726120704568
439	A	Q	0.000726120704568
439	A	Y	0.000726120704568
439	A	N	0.000726120704568
439	A	W	0.000726120704568
439	A	R	0.000726120704568
139	S	I	0.000719056138499
139	S	Y	0.000719056138499
139	S	V	0.000719056138499
139	S	R	0.000719056138499
139	S	P	0.000719056138499
139	S	L	0.000719056138499
139	S	D	0.000719056138499
139	S	M	0.000719056138499
139	S	C	0.000719056138499
139	S	G	0.000719056138499
139	S	F	0.000719056138499
139	S	E	0.000719056138499
139	S	K	0.000719056138499
139	S	H	0.000719056138499
225	R	S	0.000702639094272
428	D	S	0.000694476211147
428	D	V	0.000694476211147
428	D	F	0.000694476211147
428	D	T	0.000694476211147
428	D	W	0.000694476211147
428	D	E	0.000694476211147
428	D	C	0.000694476211147
428	D	A	0.000694476211147
428	D	P	0.000694476211147
428	D	Y	0.000694476211147
428	D	H	0.000694476211147
428	D	R	0.000694476211147
428	D	Q	0.000694476211147
428	D	K	0.000694476211147
428	D	I	0.000694476211147
117	E	Y	0.000660265063675
117	E	N	0.000660265063675
117	E	P	0.000660265063675
117	E	Q	0.000660265063675
117	E	M	0.000660265063675
117	E	R	0.000660265063675
117	E	S	0.000660265063675
117	E	T	0.000660265063675
117	E	I	0.000660265063675
117	E	H	0.000660265063675
117	E	C	0.000660265063675
117	E	A	0.000660265063675
117	E	L	0.000660265063675
117	E	W	0.000660265063675
117	E	F	0.000660265063675
410	G	M	0.000647860350861
410	G	I	0.000647860350861
410	G	F	0.000647860350861
410	G	H	0.000647860350861
410	G	K	0.000647860350861
410	G	L	0.000647860350861
410	G	E	0.000647860350861
410	G	N	0.000647860350861
410	G	P	0.000647860350861
410	G	W	0.000647860350861
410	G	T	0.000647860350861
410	G	C	0.000647860350861
408	A	K	0.000609467545485
408	A	W	0.000609467545485
408	A	C	0.000609467545485
408	A	E	0.000609467545485
408	A	H	0.000609467545485
408	A	N	0.000609467545485
408	A	M	0.000609467545485
408	A	P	0.000609467545485
408	A	Y	0.000609467545485
172	D	L	0.000608089440933
172	D	C	0.000608089440933
172	D	F	0.000608089440933
172	D	H	0.000608089440933
172	D	K	0.000608089440933
172	D	M	0.000608089440933
172	D	P	0.000608089440933
172	D	R	0.000608089440933
172	D	S	0.000608089440933
172	D	A	0.000608089440933
172	D	W	0.000608089440933
157	K	Y	0.000596978158935
157	K	M	0.000596978158935
157	K	P	0.000596978158935
157	K	W	0.000596978158935
157	K	A	0.000596978158935
157	K	C	0.000596978158935
157	K	I	0.000596978158935
248	T	K	0.000594656217068
248	T	W	0.000594656217068
248	T	R	0.000594656217068
248	T	E	0.000594656217068
248	T	G	0.000594656217068
248	T	F	0.000594656217068
248	T	Y	0.000594656217068
248	T	M	0.000594656217068
248	T	P	0.000594656217068
248	T	D	0.000594656217068
248	T	C	0.000594656217068
248	T	N	0.000594656217068
382	K	N	0.00059427124954
382	K	D	0.00059427124954
382	K	F	0.00059427124954
382	K	C	0.00059427124954
382	K	G	0.00059427124954
382	K	H	0.00059427124954
382	K	I	0.00059427124954
382	K	Y	0.00059427124954
382	K	M	0.00059427124954
382	K	P	0.00059427124954
382	K	T	0.00059427124954
382	K	W	0.00059427124954
382	K	L	0.00059427124954
382	K	A	0.00059427124954
426	K	C	0.000573422947169
426	K	A	0.000573422947169
426	K	E	0.000573422947169
426	K	F	0.000573422947169
426	K	G	0.000573422947169
426	K	H	0.000573422947169
426	K	L	0.000573422947169
426	K	D	0.000573422947169
426	K	P	0.000573422947169
426	K	T	0.000573422947169
426	K	V	0.000573422947169
426	K	W	0.000573422947169
426	K	Y	0.000573422947169
426	K	M	0.000573422947169
426	K	Q	0.000573422947169
276	G	K	0.000563197043861
276	G	A	0.000563197043861
276	G	P	0.000563197043861
276	G	M	0.000563197043861
276	G	L	0.000563197043861
276	G	I	0.000563197043861
276	G	F	0.000563197043861
276	G	D	0.000563197043861
276	G	C	0.000563197043861
276	G	W	0.000563197043861
44	T	L	0.000550490038974
44	T	F	0.000550490038974
44	T	I	0.000550490038974
44	T	C	0.000550490038974
44	T	P	0.000550490038974
44	T	E	0.000550490038974
44	T	Q	0.000550490038974
44	T	D	0.000550490038974
44	T	V	0.000550490038974
44	T	M	0.000550490038974
44	T	G	0.000550490038974
44	T	R	0.000550490038974
44	T	W	0.000550490038974
44	T	Y	0.000550490038974
44	T	N	0.000550490038974
44	T	H	0.000550490038974
22	I	T	0.000542506850718
22	I	C	0.000542506850718
22	I	D	0.000542506850718
22	I	E	0.000542506850718
22	I	A	0.000542506850718
22	I	W	0.000542506850718
22	I	G	0.000542506850718
22	I	H	0.000542506850718
22	I	Y	0.000542506850718
22	I	F	0.000542506850718
22	I	L	0.000542506850718
22	I	K	0.000542506850718
22	I	M	0.000542506850718
22	I	N	0.000542506850718
22	I	S	0.000542506850718
22	I	P	0.000542506850718
22	I	Q	0.000542506850718
22	I	R	0.000542506850718
270	A	P	0.000523975631859
270	A	C	0.000523975631859
270	A	Y	0.000523975631859
270	A	W	0.000523975631859
270	A	V	0.000523975631859
270	A	R	0.000523975631859
270	A	Q	0.000523975631859
270	A	N	0.000523975631859
270	A	M	0.000523975631859
270	A	L	0.000523975631859
270	A	K	0.000523975631859
270	A	H	0.000523975631859
270	A	F	0.000523975631859
270	A	E	0.000523975631859
270	A	I	0.000523975631859
548	A	V	0.000516042360122
548	A	L	0.000516042360122
548	A	K	0.000516042360122
548	A	R	0.000516042360122
548	A	N	0.000516042360122
548	A	Y	0.000516042360122
548	A	P	0.000516042360122
548	A	C	0.000516042360122
548	A	W	0.000516042360122
548	A	F	0.000516042360122
548	A	I	0.000516042360122
548	A	Q	0.000516042360122
548	A	T	0.000516042360122
548	A	M	0.000516042360122
548	A	H	0.000516042360122
548	A	D	0.000516042360122
548	A	E	0.000516042360122
353	I	D	0.000468509238785
353	I	C	0.000468509238785
353	I	N	0.000468509238785
353	I	M	0.000468509238785
353	I	K	0.000468509238785
353	I	H	0.000468509238785
353	I	G	0.000468509238785
353	I	F	0.000468509238785
353	I	E	0.000468509238785
353	I	P	0.000468509238785
353	I	Q	0.000468509238785
353	I	R	0.000468509238785
353	I	S	0.000468509238785
353	I	T	0.000468509238785
353	I	W	0.000468509238785
353	I	Y	0.000468509238785
353	I	A	0.000468509238785
456	L	G	0.000438773392903
456	L	A	0.000438773392903
456	L	Y	0.000438773392903
456	L	W	0.000438773392903
456	L	C	0.000438773392903
456	L	P	0.000438773392903
456	L	T	0.000438773392903
456	L	M	0.000438773392903
456	L	K	0.000438773392903
464	K	V	0.000425745059495
464	K	T	0.000425745059495
464	K	A	0.000425745059495
464	K	C	0.000425745059495
464	K	D	0.000425745059495
464	K	Y	0.000425745059495
464	K	W	0.000425745059495
464	K	H	0.000425745059495
464	K	P	0.000425745059495
464	K	N	0.000425745059495
464	K	M	0.000425745059495
464	K	I	0.000425745059495
464	K	F	0.000425745059495
464	K	Q	0.000425745059495
112	L	Q	0.000405377267667
112	L	D	0.000405377267667
112	L	M	0.000405377267667
112	L	A	0.000405377267667
112	L	K	0.000405377267667
112	L	H	0.000405377267667
112	L	G	0.000405377267667
112	L	P	0.000405377267667
112	L	E	0.000405377267667
112	L	N	0.000405377267667
112	L	T	0.000405377267667
112	L	S	0.000405377267667
112	L	Y	0.000405377267667
112	L	C	0.000405377267667
112	L	V	0.000405377267667
112	L	W	0.000405377267667
24	Y	I	0.000387034159987
24	Y	Q	0.000387034159987
24	Y	A	0.000387034159987
24	Y	V	0.000387034159987
24	Y	R	0.000387034159987
24	Y	P	0.000387034159987
24	Y	D	0.000387034159987
24	Y	W	0.000387034159987
24	Y	L	0.000387034159987
24	Y	M	0.000387034159987
24	Y	K	0.000387034159987
24	Y	E	0.000387034159987
24	Y	H	0.000387034159987
24	Y	G	0.000387034159987
24	Y	N	0.000387034159987
400	E	Q	0.000384801634971
400	E	A	0.000384801634971
400	E	L	0.000384801634971
400	E	D	0.000384801634971
400	E	Y	0.000384801634971
400	E	W	0.000384801634971
400	E	S	0.000384801634971
400	E	R	0.000384801634971
400	E	P	0.000384801634971
400	E	C	0.000384801634971
400	E	N	0.000384801634971
400	E	I	0.000384801634971
400	E	H	0.000384801634971
400	E	G	0.000384801634971
400	E	F	0.000384801634971
400	E	M	0.000384801634971
506	S	M	0.000383870545359
506	S	Y	0.000383870545359
506	S	Q	0.000383870545359
506	S	K	0.000383870545359
506	S	G	0.000383870545359
506	S	D	0.000383870545359
186	G	M	0.000349954995656
186	G	Y	0.000349954995656
186	G	W	0.000349954995656
186	G	V	0.000349954995656
186	G	N	0.000349954995656
186	G	P	0.000349954995656
186	G	K	0.000349954995656
186	G	I	0.000349954995656
186	G	F	0.000349954995656
186	G	C	0.000349954995656
186	G	Q	0.000349954995656
389	N	L	0.00034845817771
389	N	H	0.00034845817771
389	N	V	0.00034845817771
389	N	W	0.00034845817771
389	N	T	0.00034845817771
389	N	Q	0.00034845817771
389	N	P	0.00034845817771
389	N	M	0.00034845817771
389	N	F	0.00034845817771
389	N	I	0.00034845817771
389	N	G	0.00034845817771
389	N	E	0.00034845817771
389	N	C	0.00034845817771
389	N	A	0.00034845817771
389	N	Y	0.00034845817771
425	K	F	0.000234372282424
425	K	Q	0.000234372282424
425	K	Y	0.000234372282424
425	K	S	0.000234372282424
425	K	W	0.000234372282424
425	K	A	0.000234372282424
425	K	C	0.000234372282424
425	K	D	0.000234372282424
425	K	G	0.000234372282424
425	K	I	0.000234372282424
425	K	T	0.000234372282424
425	K	M	0.000234372282424
425	K	N	0.000234372282424
425	K	P	0.000234372282424
425	K	V	0.000234372282424
425	K	L	0.000234372282424
425	K	H	0.000234372282424
111	D	H	0.000230004937799
111	D	M	0.000230004937799
111	D	C	0.000230004937799
111	D	A	0.000230004937799
111	D	K	0.000230004937799
111	D	L	0.000230004937799
111	D	I	0.000230004937799
111	D	P	0.000230004937799
111	D	T	0.000230004937799
111	D	V	0.000230004937799
111	D	W	0.000230004937799
111	D	R	0.000230004937799
249	L	R	0.000216278548856
249	L	H	0.000216278548856
249	L	K	0.000216278548856
249	L	M	0.000216278548856
249	L	N	0.000216278548856
249	L	P	0.000216278548856
249	L	Q	0.000216278548856
249	L	Y	0.000216278548856
249	L	W	0.000216278548856
249	L	D	0.000216278548856
249	L	C	0.000216278548856
249	L	A	0.000216278548856
249	L	E	0.000216278548856
249	L	G	0.000216278548856
444	L	K	0.000207472369026
444	L	S	0.000207472369026
444	L	E	0.000207472369026
444	L	F	0.000207472369026
444	L	T	0.000207472369026
444	L	D	0.000207472369026
444	L	H	0.000207472369026
444	L	C	0.000207472369026
444	L	V	0.000207472369026
444	L	G	0.000207472369026
444	L	N	0.000207472369026
444	L	R	0.000207472369026
444	L	M	0.000207472369026
444	L	Q	0.000207472369026
444	L	W	0.000207472369026
444	L	Y	0.000207472369026
255	T	G	0.000196900531624
255	T	M	0.000196900531624
255	T	L	0.000196900531624
255	T	R	0.000196900531624
255	T	P	0.000196900531624
255	T	H	0.000196900531624
156	G	P	0.000192274856054
156	G	C	0.000192274856054
156	G	I	0.000192274856054
156	G	W	0.000192274856054
156	G	L	0.000192274856054
156	G	H	0.000192274856054
156	G	F	0.000192274856054
156	G	R	0.000192274856054
138	S	D	0.000189203997929
138	S	L	0.000189203997929
138	S	C	0.000189203997929
138	S	P	0.000189203997929
138	S	M	0.000189203997929
138	S	W	0.000189203997929
138	S	V	0.000189203997929
138	S	H	0.000189203997929
174	Y	S	0.000177999179713
174	Y	P	0.000177999179713
174	Y	R	0.000177999179713
174	Y	L	0.000177999179713
174	Y	H	0.000177999179713
174	Y	V	0.000177999179713
174	Y	T	0.000177999179713
174	Y	M	0.000177999179713
174	Y	W	0.000177999179713
174	Y	K	0.000177999179713
174	Y	G	0.000177999179713
174	Y	Q	0.000177999179713
174	Y	D	0.000177999179713
174	Y	A	0.000177999179713
174	Y	E	0.000177999179713
174	Y	C	0.000177999179713
174	Y	I	0.000177999179713
437	Y	Q	0.000176876765925
437	Y	K	0.000176876765925
437	Y	I	0.000176876765925
437	Y	G	0.000176876765925
437	Y	F	0.000176876765925
437	Y	D	0.000176876765925
437	Y	A	0.000176876765925
437	Y	L	0.000176876765925
437	Y	E	0.000176876765925
437	Y	N	0.000176876765925
437	Y	V	0.000176876765925
437	Y	T	0.000176876765925
437	Y	S	0.000176876765925
437	Y	W	0.000176876765925
437	Y	P	0.000176876765925
437	Y	R	0.000176876765925
437	Y	M	0.000176876765925
518	G	C	0.000171149459742
518	G	V	0.000171149459742
518	G	P	0.000171149459742
518	G	Y	0.000171149459742
518	G	W	0.000171149459742
518	G	F	0.000171149459742
518	G	N	0.000171149459742
518	G	M	0.000171149459742
518	G	K	0.000171149459742
518	G	H	0.000171149459742
518	G	D	0.000171149459742
39	K	N	0.000154493670488
39	K	F	0.000154493670488
39	K	G	0.000154493670488
39	K	H	0.000154493670488
39	K	L	0.000154493670488
39	K	Y	0.000154493670488
39	K	V	0.000154493670488
39	K	M	0.000154493670488
39	K	I	0.000154493670488
39	K	P	0.000154493670488
39	K	W	0.000154493670488
39	K	D	0.000154493670488
39	K	C	0.000154493670488
39	K	A	0.000154493670488
39	K	S	0.000154493670488
39	K	Q	0.000154493670488
19	T	P	0.000153292980004
19	T	C	0.000153292980004
19	T	G	0.000153292980004
19	T	H	0.000153292980004
19	T	Q	0.000153292980004
19	T	W	0.000153292980004
19	T	Y	0.000153292980004
19	T	L	0.000153292980004
19	T	M	0.000153292980004
563	I	H	0.000152245997674
563	I	G	0.000152245997674
563	I	Y	0.000152245997674
563	I	L	0.000152245997674
563	I	N	0.000152245997674
563	I	P	0.000152245997674
563	I	Q	0.000152245997674
563	I	R	0.000152245997674
563	I	S	0.000152245997674
563	I	W	0.000152245997674
563	I	A	0.000152245997674
563	I	F	0.000152245997674
563	I	E	0.000152245997674
563	I	D	0.000152245997674
563	I	C	0.000152245997674
333	G	I	0.00014885203305
333	G	N	0.00014885203305
333	G	P	0.00014885203305
333	G	M	0.00014885203305
333	G	T	0.00014885203305
333	G	V	0.00014885203305
333	G	W	0.00014885203305
333	G	Y	0.00014885203305
333	G	K	0.00014885203305
333	G	H	0.00014885203305
333	G	D	0.00014885203305
333	G	F	0.00014885203305
333	G	L	0.00014885203305
333	G	Q	0.00014885203305
333	G	S	0.00014885203305
333	G	A	0.00014885203305
236	V	E	0.000148165586941
236	V	Y	0.000148165586941
236	V	P	0.000148165586941
236	V	G	0.000148165586941
236	V	F	0.000148165586941
236	V	C	0.000148165586941
236	V	D	0.000148165586941
236	V	K	0.000148165586941
236	V	W	0.000148165586941
185	K	P	0.000148103128249
185	K	C	0.000148103128249
185	K	T	0.000148103128249
185	K	F	0.000148103128249
185	K	H	0.000148103128249
185	K	D	0.000148103128249
185	K	V	0.000148103128249
185	K	Y	0.000148103128249
185	K	S	0.000148103128249
185	K	W	0.000148103128249
483	F	M	0.000133335049947
483	F	C	0.000133335049947
483	F	N	0.000133335049947
483	F	D	0.000133335049947
483	F	A	0.000133335049947
483	F	E	0.000133335049947
483	F	G	0.000133335049947
483	F	H	0.000133335049947
483	F	Y	0.000133335049947
483	F	P	0.000133335049947
483	F	V	0.000133335049947
483	F	R	0.000133335049947
483	F	T	0.000133335049947
483	F	W	0.000133335049947
483	F	Q	0.000133335049947
324	R	G	0.000130039220634
324	R	P	0.000130039220634
324	R	S	0.000130039220634
324	R	N	0.000130039220634
324	R	M	0.000130039220634
324	R	L	0.000130039220634
324	R	Y	0.000130039220634
324	R	W	0.000130039220634
324	R	I	0.000130039220634
324	R	F	0.000130039220634
324	R	C	0.000130039220634
324	R	H	0.000130039220634
324	R	Q	0.000130039220634
324	R	A	0.000130039220634
324	R	V	0.000130039220634
324	R	D	0.000130039220634
324	R	E	0.000130039220634
132	E	F	0.000117912163605
132	E	P	0.000117912163605
132	E	N	0.000117912163605
132	E	M	0.000117912163605
132	E	L	0.000117912163605
132	E	R	0.000117912163605
132	E	H	0.000117912163605
132	E	I	0.000117912163605
132	E	S	0.000117912163605
132	E	C	0.000117912163605
132	E	W	0.000117912163605
132	E	T	0.000117912163605
132	E	Y	0.000117912163605
132	E	Q	0.000117912163605
253	G	C	0.000112027930101
253	G	H	0.000112027930101
253	G	I	0.000112027930101
253	G	K	0.000112027930101
253	G	F	0.000112027930101
253	G	L	0.000112027930101
253	G	M	0.000112027930101
253	G	T	0.000112027930101
253	G	N	0.000112027930101
253	G	P	0.000112027930101
253	G	V	0.000112027930101
253	G	W	0.000112027930101
253	G	D	0.000112027930101
253	G	Q	0.000112027930101
182	V	H	0.000111729023816
182	V	P	0.000111729023816
182	V	D	0.000111729023816
182	V	F	0.000111729023816
182	V	G	0.000111729023816
182	V	C	0.000111729023816
182	V	N	0.000111729023816
182	V	Y	0.000111729023816
182	V	K	0.000111729023816
211	G	L	0.000109881084935
211	G	C	0.000109881084935
211	G	D	0.000109881084935
211	G	K	0.000109881084935
211	G	H	0.000109881084935
211	G	M	0.000109881084935
211	G	V	0.000109881084935
211	G	W	0.000109881084935
211	G	A	0.000109881084935
328	L	M	0.000104900179011
328	L	V	0.000104900179011
328	L	D	0.000104900179011
328	L	E	0.000104900179011
328	L	F	0.000104900179011
328	L	G	0.000104900179011
328	L	H	0.000104900179011
328	L	I	0.000104900179011
328	L	C	0.000104900179011
328	L	Y	0.000104900179011
328	L	N	0.000104900179011
328	L	P	0.000104900179011
328	L	Q	0.000104900179011
328	L	W	0.000104900179011
328	L	R	0.000104900179011
328	L	A	0.000104900179011
328	L	K	0.000104900179011
328	L	T	0.000104900179011
259	E	P	0.000102548711695
259	E	A	0.000102548711695
259	E	Y	0.000102548711695
259	E	C	0.000102548711695
259	E	H	0.000102548711695
259	E	F	0.000102548711695
259	E	G	0.000102548711695
259	E	W	0.000102548711695
259	E	N	0.000102548711695
259	E	I	0.000102548711695
259	E	D	0.000102548711695
259	E	L	0.000102548711695
259	E	M	0.000102548711695
259	E	S	0.000102548711695
259	E	Q	0.000102548711695
364	W	M	8.28774022503e-05
364	W	I	8.28774022503e-05
364	W	D	8.28774022503e-05
364	W	E	8.28774022503e-05
364	W	F	8.28774022503e-05
364	W	G	8.28774022503e-05
364	W	H	8.28774022503e-05
364	W	K	8.28774022503e-05
364	W	L	8.28774022503e-05
364	W	P	8.28774022503e-05
364	W	A	8.28774022503e-05
364	W	Q	8.28774022503e-05
364	W	R	8.28774022503e-05
364	W	S	8.28774022503e-05
364	W	V	8.28774022503e-05
364	W	Y	8.28774022503e-05
364	W	T	8.28774022503e-05
364	W	N	8.28774022503e-05
200	S	T	8.02617233761e-05
502	Y	M	7.93373883564e-05
502	Y	Q	7.93373883564e-05
502	Y	V	7.93373883564e-05
502	Y	P	7.93373883564e-05
502	Y	G	7.93373883564e-05
502	Y	W	7.93373883564e-05
502	Y	K	7.93373883564e-05
502	Y	D	7.93373883564e-05
502	Y	C	7.93373883564e-05
502	Y	I	7.93373883564e-05
120	E	N	7.88809241453e-05
120	E	T	7.88809241453e-05
120	E	I	7.88809241453e-05
120	E	A	7.88809241453e-05
120	E	C	7.88809241453e-05
120	E	F	7.88809241453e-05
120	E	H	7.88809241453e-05
120	E	L	7.88809241453e-05
120	E	M	7.88809241453e-05
120	E	R	7.88809241453e-05
120	E	S	7.88809241453e-05
120	E	V	7.88809241453e-05
120	E	W	7.88809241453e-05
120	E	Y	7.88809241453e-05
120	E	P	7.88809241453e-05
120	E	Q	7.88809241453e-05
243	M	F	7.3187780301e-05
243	M	Y	7.3187780301e-05
243	M	C	7.3187780301e-05
243	M	E	7.3187780301e-05
243	M	D	7.3187780301e-05
243	M	R	7.3187780301e-05
243	M	G	7.3187780301e-05
243	M	H	7.3187780301e-05
243	M	W	7.3187780301e-05
243	M	S	7.3187780301e-05
243	M	Q	7.3187780301e-05
243	M	P	7.3187780301e-05
243	M	N	7.3187780301e-05
243	M	L	7.3187780301e-05
243	M	A	7.3187780301e-05
308	F	M	6.42756033631e-05
308	F	T	6.42756033631e-05
308	F	A	6.42756033631e-05
308	F	W	6.42756033631e-05
308	F	R	6.42756033631e-05
308	F	Q	6.42756033631e-05
308	F	P	6.42756033631e-05
308	F	N	6.42756033631e-05
308	F	V	6.42756033631e-05
308	F	I	6.42756033631e-05
308	F	K	6.42756033631e-05
308	F	G	6.42756033631e-05
308	F	E	6.42756033631e-05
308	F	D	6.42756033631e-05
308	F	C	6.42756033631e-05
308	F	H	6.42756033631e-05
164	L	S	6.41293554881e-05
164	L	K	6.41293554881e-05
164	L	A	6.41293554881e-05
164	L	H	6.41293554881e-05
164	L	D	6.41293554881e-05
164	L	G	6.41293554881e-05
164	L	C	6.41293554881e-05
164	L	E	6.41293554881e-05
164	L	N	6.41293554881e-05
164	L	M	6.41293554881e-05
164	L	R	6.41293554881e-05
164	L	W	6.41293554881e-05
164	L	T	6.41293554881e-05
164	L	P	6.41293554881e-05
164	L	Q	6.41293554881e-05
164	L	Y	6.41293554881e-05
251	E	W	6.10856542414e-05
251	E	F	6.10856542414e-05
251	E	D	6.10856542414e-05
251	E	C	6.10856542414e-05
152	C	N	6.08308420116e-05
152	C	M	6.08308420116e-05
152	C	L	6.08308420116e-05
152	C	H	6.08308420116e-05
152	C	G	6.08308420116e-05
152	C	E	6.08308420116e-05
152	C	D	6.08308420116e-05
152	C	A	6.08308420116e-05
152	C	I	6.08308420116e-05
152	C	P	6.08308420116e-05
152	C	K	6.08308420116e-05
152	C	S	6.08308420116e-05
152	C	T	6.08308420116e-05
152	C	V	6.08308420116e-05
152	C	W	6.08308420116e-05
152	C	Q	6.08308420116e-05
152	C	Y	6.08308420116e-05
448	E	M	5.77540209604e-05
448	E	H	5.77540209604e-05
448	E	F	5.77540209604e-05
448	E	T	5.77540209604e-05
448	E	S	5.77540209604e-05
448	E	P	5.77540209604e-05
448	E	N	5.77540209604e-05
448	E	W	5.77540209604e-05
448	E	L	5.77540209604e-05
448	E	A	5.77540209604e-05
448	E	I	5.77540209604e-05
448	E	Y	5.77540209604e-05
448	E	D	5.77540209604e-05
448	E	C	5.77540209604e-05
20	I	E	5.63013830138e-05
20	I	S	5.63013830138e-05
20	I	Y	5.63013830138e-05
20	I	R	5.63013830138e-05
20	I	Q	5.63013830138e-05
20	I	W	5.63013830138e-05
20	I	T	5.63013830138e-05
20	I	D	5.63013830138e-05
20	I	V	5.63013830138e-05
20	I	F	5.63013830138e-05
20	I	H	5.63013830138e-05
20	I	N	5.63013830138e-05
20	I	P	5.63013830138e-05
20	I	A	5.63013830138e-05
20	I	C	5.63013830138e-05
20	I	G	5.63013830138e-05
33	V	E	5.13174116787e-05
33	V	R	5.13174116787e-05
33	V	S	5.13174116787e-05
33	V	T	5.13174116787e-05
33	V	W	5.13174116787e-05
33	V	G	5.13174116787e-05
33	V	H	5.13174116787e-05
33	V	Q	5.13174116787e-05
33	V	Y	5.13174116787e-05
33	V	K	5.13174116787e-05
33	V	F	5.13174116787e-05
33	V	P	5.13174116787e-05
33	V	I	5.13174116787e-05
33	V	C	5.13174116787e-05
33	V	L	5.13174116787e-05
33	V	N	5.13174116787e-05
33	V	M	5.13174116787e-05
33	V	D	5.13174116787e-05
371	N	P	2.79462640477e-05
371	N	D	2.79462640477e-05
371	N	Y	2.79462640477e-05
371	N	V	2.79462640477e-05
371	N	T	2.79462640477e-05
371	N	S	2.79462640477e-05
371	N	R	2.79462640477e-05
371	N	Q	2.79462640477e-05
371	N	W	2.79462640477e-05
371	N	A	2.79462640477e-05
371	N	M	2.79462640477e-05
371	N	H	2.79462640477e-05
371	N	G	2.79462640477e-05
371	N	F	2.79462640477e-05
371	N	E	2.79462640477e-05
371	N	C	2.79462640477e-05
371	N	L	2.79462640477e-05
371	N	K	2.79462640477e-05
441	L	M	2.74321098284e-05
441	L	A	2.74321098284e-05
441	L	Y	2.74321098284e-05
441	L	W	2.74321098284e-05
441	L	T	2.74321098284e-05
441	L	R	2.74321098284e-05
441	L	C	2.74321098284e-05
441	L	P	2.74321098284e-05
441	L	Q	2.74321098284e-05
441	L	I	2.74321098284e-05
441	L	H	2.74321098284e-05
441	L	G	2.74321098284e-05
441	L	E	2.74321098284e-05
441	L	D	2.74321098284e-05
441	L	K	2.74321098284e-05
440	E	M	2.56321903522e-05
440	E	K	2.56321903522e-05
440	E	A	2.56321903522e-05
440	E	C	2.56321903522e-05
440	E	F	2.56321903522e-05
440	E	H	2.56321903522e-05
440	E	I	2.56321903522e-05
440	E	L	2.56321903522e-05
440	E	S	2.56321903522e-05
440	E	N	2.56321903522e-05
440	E	P	2.56321903522e-05
440	E	Q	2.56321903522e-05
440	E	R	2.56321903522e-05
440	E	T	2.56321903522e-05
440	E	V	2.56321903522e-05
440	E	W	2.56321903522e-05
245	Y	N	2.54074124485e-05
245	Y	D	2.54074124485e-05
245	Y	W	2.54074124485e-05
245	Y	A	2.54074124485e-05
245	Y	G	2.54074124485e-05
245	Y	H	2.54074124485e-05
245	Y	I	2.54074124485e-05
245	Y	K	2.54074124485e-05
245	Y	L	2.54074124485e-05
245	Y	E	2.54074124485e-05
245	Y	P	2.54074124485e-05
245	Y	Q	2.54074124485e-05
245	Y	R	2.54074124485e-05
245	Y	S	2.54074124485e-05
[truncated: 9,301 more rows]
