# Supplementary material for: Complete mapping of viral escape from neutralizing antibodies
Source: PLoS Pathog. 2017 Mar 13;13(3):e1006271. doi: 10.1371/journal.ppat.1006271 (PMC5363992; doi:10.1371/journal.ppat.1006271)
Supplement: S2 File — This ZIP archive contains the computer code to perform the data analysis described in this manuscript. The analysis is performed by the iPython notebook found in the ZIP archive. (ZIP) [file ppat.1006271.s008.zip › S2_File/differential_selections/L2_H17L7_vs_L2_mock_sitediffsel.txt]

site	abs_diffsel	positive_diffsel	negative_diffsel
91	116.077367615	116.077367615	0.0
90	81.7158868674	80.0139736898	-1.70191317759
89	57.9469568104	54.7132985576	-3.23365825283
175	30.5521743061	1.53564474379	-29.0165295623
232	29.39019189	3.53666447445	-25.8535274156
146	26.2838498024	18.545420664	-7.73842913836
235	25.3128918898	0.0	-25.3128918898
154	25.3001999818	0.233340475847	-25.066859506
210	19.4068758562	0.0	-19.4068758562
176	19.3065850125	2.05605065673	-17.2505343557
157	17.8846884501	3.40117877099	-14.4835096791
158	17.8666387779	1.58921443222	-16.2774243457
497	17.0318657289	0.259653402457	-16.7722123264
294	16.9679164818	8.95801358854	-8.00990289323
170	16.463786175	0.0	-16.463786175
251	16.3985554503	6.16464792544	-10.2339075249
92	16.1482547377	14.2414191944	-1.90683554327
2	15.9488170212	8.69622772247	-7.25258929869
153	15.5979010864	0.122445366503	-15.4754557199
237	15.2720232189	0.0	-15.2720232189
390	15.2701566473	0.0	-15.2701566473
499	15.0941680351	0.918642438209	-14.1755255969
339	14.6917650545	5.61138836792	-9.08037668661
169	14.3675493643	1.45769487349	-12.9098544908
277	14.3342847309	1.36584444579	-12.9684402851
209	13.822056091	2.89476286729	-10.9272932237
68	13.7362332802	6.03999947641	-7.69623380377
299	13.3637148402	0.0	-13.3637148402
257	13.3165498822	2.12600487435	-11.1905450079
173	13.2806069613	0.0	-13.2806069613
312	12.9380079746	7.80456526086	-5.13344271378
386	12.8906992419	4.61959654183	-8.27110270011
99	12.8843376946	5.30650177702	-7.57783591762
415	12.8733326273	1.91003162236	-10.9633010049
240	12.8494482477	0.310112292669	-12.539335955
223	12.7682583166	0.441559123248	-12.3266991934
229	12.5747648424	1.14165692162	-11.4331079208
412	12.5639995255	3.00285982121	-9.56113970434
231	12.1273318367	1.70695855266	-10.420373284
518	12.1013915229	3.70509692316	-8.39629459977
283	12.0091724226	0.0	-12.0091724226
289	11.7430099633	6.5184140162	-5.22459594714
150	11.3804866418	1.12742657204	-10.2530600697
220	11.2088925059	0.289449627564	-10.9194428783
236	11.0884759624	3.42165572356	-7.66682023888
11	10.949258368	1.54688754203	-9.40237082594
212	10.9435114435	1.11820103577	-9.82531040775
285	10.9026163144	3.8207573089	-7.08185900552
136	10.8904001866	2.93768089486	-7.95271929174
104	10.719844589	1.85568734413	-8.86415724489
517	10.7059098217	1.67978481024	-9.02612501142
155	10.659504252	2.38062566526	-8.2788785867
337	10.5853485116	0.397584025761	-10.1877644858
145	10.4365801539	3.58022660395	-6.8563535499
476	10.4037347424	0.116353631864	-10.2873811105
512	10.3837017937	1.33579484761	-9.04790694614
213	10.3787752334	0.0	-10.3787752334
227	10.3398591076	2.81640601998	-7.52345308765
288	10.1637195437	4.99824814329	-5.16547140041
381	10.1277106841	7.00139260593	-3.12631807815
506	9.80196141917	4.40428272391	-5.39767869526
53	9.62917811547	1.17715108536	-8.45202703011
403	9.56772037855	7.59048024096	-1.97724013759
100	9.48219808066	5.39012076237	-4.09207731829
148	9.46720201978	1.98892033978	-7.47828168
216	9.46626620047	1.85498835705	-7.61127784342
113	9.42475379271	0.0	-9.42475379271
218	9.3907369708	0.0	-9.3907369708
172	9.38937256665	4.3795826023	-5.00978996435
159	9.19180615617	4.30214443434	-4.88966172183
468	9.04561826273	2.05113241149	-6.99448585124
197	9.0125931812	0.569303211865	-8.44328996933
501	8.8890234625	2.3555506703	-6.5334727922
244	8.72875416074	1.41549841373	-7.31325574701
276	8.59696436786	3.59856284471	-4.99840152315
182	8.4915764189	1.98969653348	-6.50187988542
278	8.31654728183	0.0	-8.31654728183
515	8.31017250954	0.0	-8.31017250954
171	8.17001430022	0.639241783476	-7.53077251674
114	8.09992161774	4.99376505834	-3.10615655939
474	8.07076382217	0.0	-8.07076382217
510	8.07034823103	2.64365398715	-5.42669424388
7	8.01696392663	2.0470031081	-5.96996081853
205	7.99540947699	0.256769008385	-7.7386404686
60	7.96758486238	3.36553202144	-4.60205284094
177	7.93113225027	0.0	-7.93113225027
137	7.80480954745	4.8728306686	-2.93197887884
456	7.71855150144	3.49837083379	-4.22018066764
180	7.71543086674	1.30647137096	-6.40895949577
188	7.70352846258	5.20667701666	-2.49685144592
490	7.69450170824	0.450845323032	-7.24365638521
493	7.67886961958	0.0	-7.67886961958
326	7.65792771695	0.0	-7.65792771695
255	7.63243234415	3.06181679721	-4.57061554694
408	7.61713848392	3.19170341615	-4.42543506777
138	7.5667269874	3.12420545343	-4.44252153397
370	7.54722697384	0.944975644219	-6.60225132962
254	7.54333694699	3.73936155217	-3.80397539482
178	7.4040589957	2.04442347395	-5.35963552175
272	7.35848838238	0.0	-7.35848838238
520	7.32373650282	4.85213892095	-2.47159758186
404	7.22190032331	0.0	-7.22190032331
504	7.20931911147	0.0	-7.20931911147
444	7.1731705949	3.17216503045	-4.00100556445
86	6.97068427679	0.413183644679	-6.55750063211
540	6.97045914147	5.40996168874	-1.56049745273
318	6.96791680933	0.945441194654	-6.02247561467
186	6.95945763948	3.48676819769	-3.47268944179
347	6.8620844704	6.34617656157	-0.515907908829
156	6.7961992984	1.67258594804	-5.12361335035
201	6.76148650429	0.435585026449	-6.32590147784
71	6.72410736666	0.563614733536	-6.16049263312
206	6.72044767549	0.83568387706	-5.88476379843
529	6.7110869765	5.56461702514	-1.14646995136
511	6.70995337066	4.07507524087	-2.63487812978
4	6.70496834458	1.48904395517	-5.21592438941
314	6.57138936962	2.20563196613	-4.3657574035
372	6.44247990425	6.11119922935	-0.331280674903
106	6.43486799953	5.06086628124	-1.37400171829
313	6.39105594246	4.87355837031	-1.51749757216
274	6.37270756873	0.0	-6.37270756873
455	6.27056995572	0.0	-6.27056995572
482	6.17226250754	2.07096483109	-4.10129767645
524	6.10348668074	0.0	-6.10348668074
234	6.07869995439	0.740322215877	-5.33837773852
268	5.97382465406	3.27694411962	-2.69688053444
375	5.95134455242	5.81091502462	-0.140429527809
101	5.90360480255	1.18490524282	-4.71869955973
460	5.85106758558	1.98803190003	-3.86303568555
265	5.83775278753	0.221897118638	-5.61585566889
116	5.75484224249	5.58869804099	-0.166144201497
306	5.75155219947	3.84982534065	-1.90172685882
112	5.74083809804	3.2031977204	-2.53764037764
224	5.71397765468	1.09989132918	-4.61408632549
382	5.66942994648	3.13850013411	-2.53092981237
486	5.59604005654	1.25554738589	-4.34049267065
494	5.54650236475	1.8584600269	-3.68804233785
143	5.51679104963	0.0	-5.51679104963
88	5.51076897195	2.51318145329	-2.99758751867
407	5.5075743992	0.373637349823	-5.13393704938
303	5.42796955813	0.232016384294	-5.19595317383
37	5.36643948028	0.0246033919816	-5.3418360883
507	5.35962505904	1.68921629177	-3.67040876727
471	5.34647392673	0.074892937564	-5.27158098917
19	5.32676383969	2.8692974937	-2.45746634599
3	5.26129517137	0.875143079465	-4.3861520919
410	5.24816414948	3.06332846039	-2.1848356891
315	5.24477859185	1.96920065637	-3.27557793548
28	5.24138533364	4.42419044189	-0.817194891748
509	5.23147655979	0.0	-5.23147655979
463	5.19577635451	3.3416981473	-1.85407820722
439	5.1767604457	4.24438117613	-0.932379269569
221	5.16944733898	1.27514222841	-3.89430511057
179	5.16915976868	1.94079013464	-3.22836963405
275	5.13079029005	4.22957598061	-0.901214309444
211	5.12819211355	2.00891029393	-3.11928181962
562	5.04145812836	1.12026185101	-3.92119627735
467	5.03761671542	2.66555194505	-2.37206477038
286	5.03157405798	0.0	-5.03157405798
124	5.0238341347	0.718718459719	-4.30511567498
526	5.0021203053	0.0	-5.0021203053
12	4.99151198522	0.0	-4.99151198522
432	4.96297315666	0.0	-4.96297315666
48	4.93938315266	1.21065597704	-3.72872717562
226	4.93173530889	0.304760732952	-4.62697457594
162	4.91739979373	1.37610860485	-3.54129118889
135	4.90666445046	3.75755225952	-1.14911219094
34	4.90438350083	3.69977723981	-1.20460626102
250	4.8482203753	4.82616708662	-0.0220532886769
551	4.80302902422	4.62968384471	-0.173345179508
264	4.55506850587	4.26184899099	-0.293219514884
13	4.51794499687	0.182043455591	-4.33590154128
287	4.46161440887	0.272291002099	-4.18932340677
5	4.44980756169	0.0	-4.44980756169
550	4.42456357346	0.218324892892	-4.20623868057
508	4.40723111313	0.0	-4.40723111313
353	4.37946327393	2.54917446711	-1.83028880682
545	4.37236917421	0.0	-4.37236917421
52	4.37150872436	0.0	-4.37150872436
556	4.35807422356	1.5001223561	-2.85795186746
199	4.32449873105	1.55106885403	-2.77342987702
340	4.32321597792	0.0	-4.32321597792
54	4.32146435987	0.0	-4.32146435987
184	4.30042190326	0.360441109668	-3.9399807936
421	4.29197704858	1.71358485267	-2.57839219591
542	4.2887448845	0.470949931012	-3.81779495349
127	4.2434389701	0.0	-4.2434389701
503	4.22364228704	1.43178007214	-2.79186221489
543	4.21937427543	0.0	-4.21937427543
102	4.19683794263	0.0	-4.19683794263
485	4.17906702505	0.0	-4.17906702505
500	4.16209118973	0.0828331946683	-4.07925799506
470	4.14017631521	0.48262717047	-3.65754914474
389	4.1394569398	2.42122708792	-1.71822985187
433	4.11849600549	4.02448689507	-0.0940091104181
228	4.08902052202	0.0	-4.08902052202
402	4.08097337822	1.42151113244	-2.65946224578
214	4.06625108788	0.0	-4.06625108788
427	4.05141297184	2.83367431586	-1.21773865598
207	4.02648633635	0.0	-4.02648633635
123	4.01254269583	0.480617825641	-3.53192487019
302	3.99446683708	0.0	-3.99446683708
167	3.96921811372	1.27048841707	-2.69872969664
555	3.96777695033	0.0	-3.96777695033
248	3.94371257785	2.98567483348	-0.958037744365
279	3.91227534737	1.022799943	-2.88947540437
149	3.82944144126	0.323462624037	-3.50597881722
57	3.81078993603	0.0	-3.81078993603
305	3.80192940412	0.510289218681	-3.29164018543
249	3.79500252097	2.27409460187	-1.5209079191
321	3.73993402413	0.889646769125	-2.85028725501
270	3.73408381468	1.97927205622	-1.75481175845
202	3.73039844697	0.613023849364	-3.11737459761
361	3.69187586074	0.1648002315	-3.52707562924
161	3.69127920851	3.49383509365	-0.197444114854
111	3.67702592961	2.18151010258	-1.49551582703
119	3.64866821609	3.31505187856	-0.333616337527
358	3.63979878496	1.16043286863	-2.47936591633
77	3.61927185048	3.11789544057	-0.50137640991
230	3.60136526668	0.0	-3.60136526668
185	3.57934566496	1.84701424691	-1.73233141805
434	3.55645422408	0.0	-3.55645422408
27	3.53571132867	1.28924052058	-2.24647080809
62	3.53540033731	0.0271223577367	-3.50827797957
273	3.52640497338	1.12340229479	-2.40300267859
522	3.50257485405	0.491213011922	-3.01136184213
414	3.48738993914	0.0	-3.48738993914
464	3.43829718134	2.46376118309	-0.974535998246
128	3.43661064389	0.0	-3.43661064389
528	3.41785007808	0.0	-3.41785007808
126	3.41432742991	0.0	-3.41432742991
117	3.40776431833	2.81473471037	-0.593029607967
280	3.38072578588	2.89683610135	-0.483889684528
445	3.36260120955	0.0439804555109	-3.31862075404
558	3.35403621119	0.0	-3.35403621119
301	3.30664270961	0.442377715663	-2.86426499395
6	3.29299882695	0.243346760306	-3.04965206664
141	3.29151578232	0.0	-3.29151578232
246	3.28285569639	0.0	-3.28285569639
87	3.27544658442	0.0	-3.27544658442
426	3.25573687056	2.6868570268	-0.568879843758
64	3.23224180316	0.0	-3.23224180316
14	3.17794063093	0.476969352813	-2.70097127812
73	3.13240623159	0.0	-3.13240623159
75	3.08848325589	0.0	-3.08848325589
293	3.07946092403	0.0	-3.07946092403
191	3.0535593958	0.0	-3.0535593958
26	3.04768375514	0.0	-3.04768375514
44	3.04462475344	2.47818895982	-0.566435793627
535	3.01287588868	0.740469093465	-2.27240679522
369	3.01201602513	0.0	-3.01201602513
429	2.99717027859	2.01903859211	-0.97813168648
398	2.99333231903	0.0	-2.99333231903
187	2.98464011532	0.0755413372319	-2.90909877809
388	2.97453162575	0.0	-2.97453162575
484	2.96430888006	1.04365150826	-1.9206573718
405	2.95043869082	0.0	-2.95043869082
290	2.90774586717	0.0	-2.90774586717
488	2.90245753798	0.338562625577	-2.5638949124
198	2.89693035993	0.0	-2.89693035993
553	2.87901165084	0.206872885555	-2.67213876528
168	2.83232374561	0.0	-2.83232374561
298	2.82386871165	0.0	-2.82386871165
219	2.76407601542	0.0	-2.76407601542
139	2.71508132067	1.43156132454	-1.28351999613
10	2.71497979599	0.0	-2.71497979599
475	2.70768499416	0.0	-2.70768499416
442	2.68098647153	0.919082854005	-1.76190361752
82	2.627917024	0.0887843666717	-2.53913265733
554	2.62188883001	0.0	-2.62188883001
281	2.6078480239	1.07772691557	-1.53012110834
409	2.58280910945	0.0	-2.58280910945
259	2.55357263341	1.41648765755	-1.13708497587
51	2.55101477646	0.0	-2.55101477646
38	2.55079434931	0.829689361998	-1.72110498731
396	2.54973845041	0.0	-2.54973845041
366	2.48017594905	0.0	-2.48017594905
532	2.4381278699	0.243494901282	-2.19463296862
523	2.43656385652	0.0	-2.43656385652
397	2.41363856327	0.886538235126	-1.52710032814
489	2.40543200079	0.0	-2.40543200079
323	2.40092444627	0.375000900155	-2.02592354612
392	2.38588944371	0.0	-2.38588944371
513	2.36902418013	0.0553281287791	-2.31369605135
428	2.35942824783	1.93112575128	-0.428302496545
345	2.34777951337	0.0	-2.34777951337
165	2.34082352522	0.48735569742	-1.8534678278
378	2.32013957575	0.0	-2.32013957575
282	2.31461920724	0.0	-2.31461920724
502	2.28484209136	1.17940961092	-1.10543248043
225	2.28399149219	0.148072414666	-2.13591907752
393	2.2762981978	0.0	-2.2762981978
200	2.26837984869	0.435447768912	-1.83293207978
538	2.22867021423	0.0	-2.22867021423
492	2.21122903459	0.694593583203	-1.51663545138
252	2.21041973063	0.0	-2.21041973063
549	2.16737539371	0.0	-2.16737539371
307	2.1094328506	0.0	-2.1094328506
65	2.09259708881	0.0365833636962	-2.05601372511
400	2.04624061139	1.68867283005	-0.357567781331
304	2.0414304658	0.433004804434	-1.60842566137
151	2.03574368827	0.163036834406	-1.87270685387
132	2.02868632913	1.48724965119	-0.541436677943
32	2.00127282038	0.384068836254	-1.61720398412
322	1.99994703663	0.0948701311985	-1.90507690543
401	1.99659217302	0.0	-1.99659217302
24	1.98777482166	1.04734534057	-0.940429481082
269	1.98244368509	0.0	-1.98244368509
239	1.97519775988	0.0	-1.97519775988
15	1.96393374928	0.105916094073	-1.85801765521
31	1.95379297479	0.0	-1.95379297479
292	1.93115767549	0.0	-1.93115767549
565	1.92744048237	0.96189411023	-0.965546372135
525	1.91820507443	0.0	-1.91820507443
142	1.91599304428	0.0	-1.91599304428
85	1.90703406571	0.0256494103861	-1.88138465533
560	1.90049707084	0.0894541813232	-1.81104288952
67	1.89272726098	0.0	-1.89272726098
376	1.8910273057	0.544125609123	-1.34690169657
16	1.88872349911	0.0422731557475	-1.84645034337
334	1.88811217963	0.0	-1.88811217963
452	1.86370070593	0.068686397615	-1.79501430832
25	1.86200042791	0.0	-1.86200042791
349	1.84290400124	0.146844676505	-1.69605932473
253	1.84051822884	0.890311485513	-0.950206743331
261	1.83028456794	0.0978852612668	-1.73239930667
61	1.81238276899	0.0	-1.81238276899
343	1.80586388532	0.200996036505	-1.60486784882
346	1.77078753583	0.0	-1.77078753583
22	1.76773333998	1.76773333998	0.0
46	1.74787542102	0.0943751053134	-1.65350031571
107	1.74634658138	0.941822523086	-0.804524058295
204	1.74167349735	0.0	-1.74167349735
563	1.74106091858	1.4216275204	-0.319433398182
78	1.73138302604	0.50901730366	-1.22236572238
496	1.73063309859	0.548218578441	-1.18241452015
561	1.71582210442	0.24787148432	-1.4679506201
383	1.70486363613	0.0	-1.70486363613
74	1.70340933259	0.0	-1.70340933259
446	1.70053067472	0.0	-1.70053067472
195	1.6981461858	0.169434992982	-1.52871119282
514	1.68733731012	0.0262943809196	-1.66104292921
192	1.68350933996	0.0	-1.68350933996
373	1.67027043027	0.0	-1.67027043027
395	1.65623414544	0.0	-1.65623414544
1	1.63434687367	0.2234621142	-1.41088475947
391	1.63333037389	0.0	-1.63333037389
125	1.63049579136	0.274935057589	-1.35556073377
243	1.62890366664	0.899022403422	-0.729881263215
194	1.62527112107	0.088637225475	-1.53663389559
418	1.60336031623	0.0	-1.60336031623
519	1.59431406431	0.0	-1.59431406431
413	1.58021850396	0.494466642766	-1.08575186119
422	1.57669938994	0.0	-1.57669938994
47	1.55643102994	0.0	-1.55643102994
83	1.54745796086	0.0	-1.54745796086
360	1.54640937526	0.0	-1.54640937526
498	1.53060038479	0.0	-1.53060038479
333	1.52713720532	1.24063176908	-0.28650543624
241	1.50661206445	0.0	-1.50661206445
458	1.50383790916	0.0	-1.50383790916
406	1.47915988383	0.0	-1.47915988383
183	1.47820722085	0.184956051728	-1.29325116913
217	1.47733952254	0.0	-1.47733952254
438	1.47528244268	0.0	-1.47528244268
537	1.470800936	0.0	-1.470800936
495	1.44718809469	0.077499650353	-1.36968844434
115	1.42295449364	0.0	-1.42295449364
144	1.42026176752	0.368633909436	-1.05162785808
121	1.41528075439	0.381631853817	-1.03364890058
8	1.41480070958	0.0	-1.41480070958
441	1.40829135399	0.801358516406	-0.606932837585
297	1.40436414725	0.241221843737	-1.16314230351
190	1.4008133989	0.0	-1.4008133989
120	1.39730652101	0.869419540195	-0.527886980819
94	1.39645190796	0.0	-1.39645190796
437	1.39023925815	1.05629560499	-0.333943653165
30	1.38758207087	0.0	-1.38758207087
411	1.37564361903	0.0	-1.37564361903
431	1.37405777636	0.030715121821	-1.34334265454
379	1.37304486905	0.0	-1.37304486905
331	1.35854717776	0.0	-1.35854717776
58	1.32951755112	0.158181363854	-1.17133618726
338	1.32115331816	0.0	-1.32115331816
316	1.29968179572	0.0	-1.29968179572
42	1.2951702981	0.0	-1.2951702981
55	1.28291707687	0.35536314636	-0.927553930506
174	1.27289531186	1.25300665441	-0.0198886574492
118	1.26434850084	0.0	-1.26434850084
536	1.25112406228	0.0	-1.25112406228
521	1.24038729416	0.0	-1.24038729416
103	1.23415121769	0.0	-1.23415121769
541	1.21462280786	0.514550438575	-0.700072369287
443	1.21188252244	0.0	-1.21188252244
530	1.21170409154	0.0	-1.21170409154
262	1.21087844346	0.0	-1.21087844346
466	1.19711221279	0.0	-1.19711221279
147	1.19220776657	0.237423817993	-0.954783948577
527	1.17761827321	0.0	-1.17761827321
367	1.17561975304	0.360019487329	-0.815600265713
329	1.17443199628	0.442248588802	-0.732183407479
440	1.15788404166	0.675390355814	-0.482493685844
39	1.15107798898	0.949160933578	-0.201917055407
309	1.14255261173	0.0	-1.14255261173
215	1.13362330063	0.0	-1.13362330063
133	1.1331006817	0.154743146332	-0.978357535364
332	1.12446359149	0.0	-1.12446359149
420	1.10569013899	0.0	-1.10569013899
516	1.10420572598	0.0	-1.10420572598
336	1.07980190308	0.195475092065	-0.884326811015
461	1.07660214859	0.0	-1.07660214859
109	1.06203926963	0.0	-1.06203926963
131	1.05302156912	0.0	-1.05302156912
469	1.04891590769	0.0	-1.04891590769
533	1.01455384626	0.43779825316	-0.576755593097
41	1.01155064854	0.163228326494	-0.848322322042
453	1.0044632469	0.0	-1.0044632469
384	0.989395762474	0.0	-0.989395762474
548	0.985329534763	0.471290882234	-0.514038652529
130	0.975348525226	0.340358963376	-0.63498956185
256	0.961700591698	0.0	-0.961700591698
450	0.959552634883	0.308566791056	-0.650985843827
17	0.954371092449	0.223957939961	-0.730413152489
425	0.951856501473	0.837877549912	-0.113978951561
348	0.936402747176	0.0	-0.936402747176
56	0.9315833374	0.391178571707	-0.540404765693
557	0.930472132096	0.0	-0.930472132096
448	0.9159191561	0.660844955331	-0.255074200769
473	0.915574390576	0.0	-0.915574390576
40	0.913093140413	0.0467076645819	-0.866385475831
481	0.911490172239	0.253780180069	-0.65770999217
93	0.91092508325	0.0	-0.91092508325
479	0.905096836186	0.0	-0.905096836186
35	0.904243654133	0.0	-0.904243654133
436	0.897983439612	0.0	-0.897983439612
477	0.896234676932	0.0	-0.896234676932
544	0.89046502654	0.0	-0.89046502654
164	0.884264463724	0.681567159515	-0.202697304209
350	0.876756041495	0.0	-0.876756041495
480	0.87185156814	0.0399410567134	-0.831910511426
50	0.869698695572	0.0	-0.869698695572
328	0.856302218451	0.856302218451	0.0
310	0.853196572804	0.286555590602	-0.566640982203
267	0.834084811784	0.09051085423	-0.743573957554
459	0.826937632729	0.0	-0.826937632729
222	0.797277698739	0.0402186304882	-0.757059068251
417	0.782566752177	0.0	-0.782566752177
363	0.772467131589	0.0	-0.772467131589
263	0.764470027513	0.0388406194281	-0.725629408085
18	0.761827808961	0.034071435286	-0.727756373675
424	0.755840062849	0.159245210418	-0.596594852431
70	0.742044180894	0.0	-0.742044180894
76	0.730103047942	0.0	-0.730103047942
308	0.725004667068	0.451381544715	-0.273623122354
465	0.722459918226	0.0	-0.722459918226
364	0.704524678477	0.704524678477	0.0
20	0.695503771292	0.577775444033	-0.117728327258
45	0.694736645537	0.111279826188	-0.583456819349
72	0.691404456175	0.28162953811	-0.409774918064
546	0.68338007489	0.0	-0.68338007489
311	0.681357860993	0.0	-0.681357860993
129	0.679885769101	0.0825168514945	-0.597368917606
266	0.675735144778	0.46999966483	-0.205735479948
505	0.674271893284	0.0504011178008	-0.623870775483
564	0.670325106998	0.208840675129	-0.461484431869
531	0.666444210874	0.0	-0.666444210874
324	0.661382792825	0.642899617213	-0.0184831756125
98	0.656760248111	0.061631438262	-0.595128809849
351	0.651940081376	0.0	-0.651940081376
284	0.623281511129	0.0	-0.623281511129
105	0.617097391125	0.0	-0.617097391125
84	0.61506552555	0.125854534783	-0.489210990767
260	0.604788675037	0.120847132144	-0.483941542893
327	0.601519630155	0.0	-0.601519630155
368	0.590562362423	0.0	-0.590562362423
163	0.586935739881	0.0	-0.586935739881
9	0.578485579108	0.0	-0.578485579108
359	0.575341900216	0.0	-0.575341900216
457	0.561914031338	0.0	-0.561914031338
399	0.552730006814	0.0	-0.552730006814
539	0.552384349005	0.192229212762	-0.360155136243
380	0.549546970034	0.0	-0.549546970034
196	0.549162190552	0.0	-0.549162190552
152	0.545860553155	0.545860553155	0.0
81	0.53868831583	0.0	-0.53868831583
483	0.535708602835	0.313499715198	-0.222208887637
362	0.521891682514	0.16312257737	-0.358769105144
271	0.518010090935	0.0	-0.518010090935
472	0.515294447838	0.233917414872	-0.281377032966
36	0.508241791346	0.0	-0.508241791346
21	0.502871903269	0.0	-0.502871903269
43	0.502670568771	0.260689174874	-0.241981393896
478	0.484796058637	0.0	-0.484796058637
97	0.480431823639	0.0	-0.480431823639
203	0.464195323727	0.0	-0.464195323727
49	0.448980137387	0.0	-0.448980137387
320	0.43932399749	0.0	-0.43932399749
344	0.436523754859	0.192042337447	-0.244481417413
238	0.428659324982	0.0	-0.428659324982
341	0.426446394037	0.0	-0.426446394037
134	0.42516407365	0.0335514100272	-0.391612663623
245	0.40859606978	0.284206581213	-0.124389488567
547	0.403582596386	0.0	-0.403582596386
300	0.402105031613	0.0	-0.402105031613
110	0.395677296317	0.0	-0.395677296317
430	0.384865246124	0.0	-0.384865246124
108	0.378392204795	0.0	-0.378392204795
342	0.37425473321	0.0	-0.37425473321
96	0.368385027689	0.177687400452	-0.190697627237
33	0.346393816937	0.346393816937	0.0
122	0.341449211269	0.0	-0.341449211269
385	0.33934444607	0.0	-0.33934444607
416	0.315226276479	0.0597465382413	-0.255479738238
258	0.302016720764	0.0	-0.302016720764
423	0.298578369934	0.0	-0.298578369934
371	0.286828134519	0.286828134519	0.0
487	0.215937052444	0.0	-0.215937052444
80	0.210101116363	0.210101116363	0.0
552	0.205918775554	0.0	-0.205918775554
394	0.204668398471	0.0	-0.204668398471
330	0.202078067987	0.0683596453116	-0.133718422676
189	0.197903473449	0.081006603836	-0.116896869613
166	0.193813135002	0.0	-0.193813135002
462	0.192670326836	0.0	-0.192670326836
335	0.181983238799	0.181983238799	0.0
29	0.172432764339	0.0678192080897	-0.104613556249
69	0.169118529118	0.0	-0.169118529118
63	0.168369026182	0.013979252696	-0.154389773486
454	0.167455229847	0.0	-0.167455229847
559	0.161274826996	0.161274826996	0.0
140	0.12951332176	0.12951332176	0.0
193	0.125049662937	0.0	-0.125049662937
491	0.11745131272	0.0407087981494	-0.0767425145704
534	0.097995277858	0.0	-0.097995277858
377	0.0942331659537	0.0942331659537	0.0
435	0.0897504794592	0.0897504794592	0.0
449	0.070986410335	0.0	-0.070986410335
357	0.0652632715736	0.0446826371607	-0.0205806344129
160	0.0614553401045	0.00581265088999	-0.0556426892145
387	0.0583891428754	0.0583891428754	0.0
242	0.0513544381008	0.0513544381008	0.0
447	0.0502910518097	0.0385926806761	-0.0116983711336
208	0.0459546779931	0.0459546779931	0.0
374	0.0457200970121	0.0457200970121	0.0
325	0.0346104229939	0.0	-0.0346104229939
233	0.0338898855043	0.0	-0.0338898855043
296	0.0292112123778	0.0	-0.0292112123778
66	0.0219292006698	0.0	-0.0219292006698
23	0.0176030427485	0.0	-0.0176030427485
352	0.0139573698098	0.0139573698098	0.0
419	0.00589605965369	0.0	-0.00589605965369
295	6.08651035725e-15	6.08651035725e-15	0.0
79	6.08651035725e-15	6.08651035725e-15	0.0
319	6.08651035725e-15	6.08651035725e-15	0.0
365	6.08651035725e-15	6.08651035725e-15	0.0
355	3.04325517862e-15	0.0	-3.04325517862e-15
247	3.04325517862e-15	0.0	-3.04325517862e-15
95	3.04325517862e-15	0.0	-3.04325517862e-15
59	0.0	0.0	0.0
354	0.0	0.0	0.0
451	0.0	0.0	0.0
181	0.0	0.0	0.0
356	0.0	0.0	0.0
291	0.0	0.0	0.0
317	0.0	0.0	0.0
566	NaN	NaN	NaN
