# Supplementary material for: Complete mapping of viral escape from neutralizing antibodies
Source: PLoS Pathog. 2017 Mar 13;13(3):e1006271. doi: 10.1371/journal.ppat.1006271 (PMC5363992; doi:10.1371/journal.ppat.1006271)
Supplement: S2 File — This ZIP archive contains the computer code to perform the data analysis described in this manuscript. The analysis is performed by the iPython notebook found in the ZIP archive. (ZIP) [file ppat.1006271.s008.zip › S2_File/differential_selections/L2_H18S415_vs_L2_mock_mutdiffsel.txt]

site	wt	mut	diffsel
89	P	D	6.94137341606
146	N	G	6.10608516457
89	P	E	6.09250797549
89	P	T	6.03098719595
90	A	P	5.82651268629
119	R	H	5.54491269949
104	N	E	5.04171630694
205	Q	I	4.77669143266
12	F	I	4.75896194946
520	K	F	4.69874651449
90	A	N	4.67988725566
60	K	A	4.59357409415
89	P	V	4.52436129245
467	S	T	4.39327236658
359	G	A	4.38217098497
180	S	R	4.33910234214
89	P	R	4.33643538241
519	V	A	4.26065054277
155	R	N	4.12233953125
517	D	E	4.07893505732
115	Y	A	4.05517144642
356	G	E	4.04712120942
381	Q	A	4.024449764
255	T	I	3.98636292414
268	W	A	3.97713506813
474	K	N	3.91277922984
314	V	N	3.90857443698
276	G	R	3.89478644645
414	N	D	3.85534099239
358	T	I	3.82629645458
565	I	F	3.81578839528
281	I	L	3.79537521865
136	K	N	3.78659515923
272	A	K	3.76071365046
515	K	V	3.7480595716
193	W	F	3.71953870424
239	Q	L	3.69653549752
275	R	G	3.66193207366
126	S	H	3.65651732811
230	I	M	3.58862640294
89	P	K	3.58770349498
179	N	K	3.57761111377
277	F	P	3.57685791833
155	R	S	3.57095282046
205	Q	L	3.53705248526
346	F	Y	3.50396336053
508	E	L	3.48953789836
285	N	Q	3.47918287689
171	G	R	3.45734529629
170	K	F	3.43227610521
4	K	R	3.39020469998
411	K	A	3.3699115897
399	I	P	3.36009497806
269	Y	H	3.35534258775
562	R	L	3.32114627252
341	Q	R	3.31689667504
137	E	N	3.26428612553
136	K	P	3.25734036665
13	V	N	3.2171387412
370	Q	I	3.21208690869
89	P	S	3.21199803519
179	N	V	3.20253711242
229	E	L	3.19764132719
550	S	A	3.19536185804
313	P	R	3.18620366424
104	N	F	3.17798754837
370	Q	S	3.15729681502
171	G	D	3.1296202191
415	N	R	3.08494013034
15	T	V	3.07898506264
86	S	D	3.07731925488
289	H	Y	3.0743533082
253	G	S	3.06574332974
177	L	C	3.06544832398
524	M	S	3.06064823094
287	S	T	3.04622633139
476	I	T	2.98020808073
303	N	G	2.92007536652
375	S	P	2.91521187999
314	V	L	2.87526431675
411	K	Q	2.8640240953
305	N	F	2.83697969375
339	S	V	2.83301289371
294	K	T	2.8277015004
155	R	Q	2.8146871818
513	R	N	2.81411022326
377	Y	D	2.79583965416
86	S	L	2.76233121098
514	E	A	2.75144134516
474	K	E	2.74988487388
553	M	S	2.72930753795
512	N	E	2.71450777753
305	N	R	2.70959042365
277	F	D	2.66992181605
558	S	F	2.66281115238
171	G	I	2.65948844929
187	K	E	2.63621039157
113	I	N	2.62433530978
359	G	E	2.6070691904
176	K	Y	2.5933815784
425	K	H	2.57604720408
315	T	P	2.50459118271
294	K	A	2.49297172683
551	F	G	2.48297007925
275	R	H	2.47073627419
62	K	Q	2.46783228109
155	R	L	2.45915378507
92	S	M	2.43664616372
145	F	G	2.41007971439
205	Q	R	2.39654514897
339	S	R	2.36427335034
358	T	H	2.33332961274
231	A	G	2.32579651605
283	T	A	2.32507925673
342	Y	H	2.31162933497
88	L	T	2.31028966455
206	S	G	2.30805150196
221	N	F	2.29775352937
172	D	P	2.29420034636
89	P	G	2.26559512016
154	H	F	2.2544825583
99	T	P	2.2540843551
227	T	G	2.25395602029
526	V	A	2.22075236679
255	T	L	2.21508106952
73	N	G	2.19681081799
470	K	I	2.17566342921
185	K	G	2.1745613336
244	N	K	2.15703617629
376	G	D	2.15314004742
135	P	G	2.13855489385
326	T	V	2.13252567204
278	E	G	2.13121705938
297	T	P	2.12762923329
53	S	L	2.11995021063
278	E	P	2.11646922709
127	S	T	2.09843273802
73	N	D	2.08442525625
471	N	L	2.07486074907
146	N	W	2.03766337927
354	E	Q	2.02572443506
236	V	L	2.00962922776
340	I	R	2.0080703499
251	E	T	2.00035163653
110	G	E	1.98878675673
470	K	Q	1.98533905226
80	G	E	1.97232499327
136	K	I	1.96694207896
136	K	R	1.96256276779
103	E	I	1.939686106
526	V	P	1.93298837882
108	Y	C	1.92966534339
111	D	H	1.92881583587
177	L	Y	1.92811507893
98	E	G	1.92395928475
499	T	I	1.91244110023
223	N	V	1.90857573804
142	N	L	1.90332361294
230	I	T	1.88908711146
339	S	Q	1.88005454391
264	L	I	1.8757545875
529	I	A	1.85242972199
386	N	H	1.84443747429
182	V	L	1.83084864559
508	E	Q	1.80323122592
111	D	S	1.80109463387
182	V	A	1.79641708917
123	S	L	1.78046927615
155	R	I	1.7740584848
68	Q	L	1.77043484003
512	N	S	1.76342321242
523	S	G	1.76070946766
150	V	S	1.72402092353
278	E	S	1.72271828594
560	Q	T	1.71503970586
564	C	F	1.70788179419
553	M	G	1.70343565851
337	I	S	1.69845394376
493	E	G	1.67945937571
343	R	K	1.6755897633
248	T	S	1.65768179358
89	P	N	1.6541146323
501	D	N	1.63783857006
278	E	V	1.61682321089
391	I	V	1.61588122202
404	T	A	1.60262703051
212	N	H	1.59144426931
178	T	I	1.58762901409
100	P	A	1.58113336877
248	T	H	1.5800185713
412	E	T	1.57709505631
124	S	P	1.57311235908
99	T	H	1.56827646858
277	F	S	1.56583660699
148	V	T	1.56229611271
550	S	N	1.56180240001
155	R	D	1.54586209726
286	A	L	1.54525639157
303	N	F	1.53904431211
268	W	R	1.52848018149
253	G	Y	1.5267582141
169	K	V	1.50897174419
182	V	S	1.5044902655
188	E	H	1.49567611881
321	K	Q	1.47878056044
518	G	L	1.45196121969
361	I	R	1.44251514042
294	K	N	1.43884049972
370	Q	T	1.4388301373
360	M	L	1.43574689865
474	K	F	1.43561810166
272	A	T	1.42395341
76	G	R	1.40763507958
312	H	D	1.40514385006
67	L	P	1.39121885916
506	S	A	1.37136967904
132	E	Q	1.36077362522
162	R	K	1.35791672764
386	N	R	1.35580691866
540	L	W	1.35081002503
283	T	S	1.34840939826
278	E	K	1.34748851342
558	S	Q	1.33820506165
427	V	S	1.33265310987
420	M	I	1.32303623315
550	S	G	1.27710390903
515	K	N	1.26998801144
68	Q	I	1.26302019478
70	G	H	1.26028737239
88	L	D	1.25999689314
286	A	Q	1.2461775171
121	Q	Y	1.24389980699
68	Q	M	1.23843302351
526	V	T	1.22727394713
277	F	K	1.22667439971
315	T	A	1.22322330069
75	T	W	1.21841912125
324	R	T	1.21017360006
11	A	T	1.20700728962
209	S	I	1.20147241407
227	T	R	1.19877958312
383	S	N	1.19514359797
175	P	L	1.19088782961
52	D	S	1.18467468463
315	T	S	1.18274925639
226	F	L	1.17619099524
274	S	K	1.1706146034
251	E	R	1.16160462148
100	P	S	1.15198000443
123	S	T	1.14447667749
286	A	S	1.14299400717
71	K	E	1.14206002879
468	Q	K	1.14191366004
174	Y	F	1.14029431667
524	M	V	1.13467329791
428	D	L	1.12876404758
227	T	A	1.12757744302
148	V	A	1.12462486761
206	S	L	1.12336014882
511	L	N	1.12069944086
281	I	F	1.11107943949
427	V	K	1.10858099612
506	S	H	1.1083031875
184	N	L	1.10380224609
390	G	Q	1.09802036005
437	Y	L	1.0804665893
213	A	D	1.07752924534
501	D	A	1.07485793768
53	S	A	1.07397675988
335	R	K	1.0714762866
285	N	T	1.06951116354
490	E	N	1.06576370881
474	K	Q	1.05067799441
372	E	S	1.04885000309
230	I	L	1.04820430666
288	M	L	1.04492636662
312	H	S	1.04319805647
211	G	T	1.04172713777
383	S	R	1.03707004768
137	E	L	1.03357313432
438	N	Q	1.03043993365
407	T	H	1.02183481835
278	E	I	1.01782883142
154	H	L	1.01375156836
553	M	R	1.0132324944
299	Q	H	1.00993457686
288	M	P	1.00891557857
154	H	V	0.99776234733
74	I	M	0.996902175489
223	N	Q	0.995994626389
386	N	A	0.990735586165
361	I	K	0.98905105744
172	D	Y	0.982290218782
283	T	R	0.97814534699
91	R	G	0.974307207794
475	E	K	0.971405504793
2	K	L	0.969587611776
512	N	A	0.963209385271
202	D	S	0.95688188874
321	K	R	0.956552861673
301	A	S	0.951837532646
9	L	P	0.948868515628
278	E	F	0.937892296022
156	G	K	0.935397645024
388	I	L	0.93443619737
390	G	R	0.932783179213
411	K	H	0.913340222296
380	D	N	0.902963824891
8	L	M	0.899115624565
404	T	G	0.897292476395
96	I	V	0.896112828389
467	S	A	0.886330763669
255	T	V	0.885781057796
318	E	L	0.883275354489
440	E	K	0.880519805275
497	N	T	0.872590043586
287	S	K	0.86542563963
52	D	N	0.864083091613
203	E	A	0.8621348675
90	A	D	0.859131595913
302	I	V	0.852002741388
512	N	V	0.849184680236
237	R	K	0.846827788711
9	L	V	0.844768989458
506	S	F	0.832032844607
221	N	S	0.827575828445
91	R	K	0.827469461734
488	D	N	0.826375071967
316	I	V	0.803619403768
155	R	Y	0.803445929908
339	S	A	0.795865578957
88	L	E	0.791759509884
195	V	D	0.78775503605
209	S	T	0.787356631818
231	A	C	0.786659669981
406	F	S	0.785521352297
294	K	S	0.783770855609
2	K	S	0.768095529397
251	E	G	0.765787138643
289	H	G	0.762923673262
456	L	G	0.759509255779
146	N	D	0.752707782578
123	S	A	0.748491312649
237	R	L	0.746212238285
375	S	Y	0.741425086656
157	K	R	0.725955918425
555	S	K	0.725042858192
248	T	A	0.71356763528
540	L	A	0.713340106131
157	K	H	0.707445018505
493	E	D	0.704571262879
277	F	Q	0.697250061927
305	N	G	0.691068879112
305	N	K	0.683431485796
486	K	Q	0.683409960382
329	R	K	0.681163740342
456	L	R	0.67529670355
3	A	F	0.675069111618
276	G	N	0.670876516532
90	A	L	0.666307578767
512	N	I	0.663076864297
261	T	I	0.661902549063
90	A	T	0.661603780415
438	N	H	0.660548336245
184	N	T	0.659441789346
273	L	M	0.657259908551
547	G	E	0.655065011401
548	A	S	0.65383982579
294	K	G	0.651566413336
407	T	R	0.648749170454
249	L	F	0.645926783164
154	H	P	0.645427186769
480	C	F	0.63589865519
555	S	D	0.623574050619
30	T	S	0.611902341781
513	R	G	0.611350793273
523	S	H	0.605416375304
57	K	V	0.590315165196
429	D	M	0.586696507211
273	L	V	0.585337303722
146	N	E	0.583258999968
153	S	R	0.579827267637
252	P	D	0.572809921133
527	Y	G	0.565559985265
385	Q	R	0.563787124526
20	I	M	0.545239528895
384	T	I	0.544733318268
345	L	S	0.543813523225
231	A	Q	0.543209933815
306	L	P	0.537341710289
299	Q	M	0.537190858975
11	A	V	0.532555244943
434	I	V	0.531932604693
299	Q	L	0.524677011995
188	E	S	0.519548846854
468	Q	S	0.519138738333
3	A	K	0.517878386824
34	D	Y	0.512180931372
490	E	K	0.507653726967
34	D	G	0.494066809314
36	I	T	0.493984546302
127	S	F	0.488595130079
40	N	S	0.485810863951
412	E	V	0.481498983538
398	V	A	0.479104916043
244	N	H	0.477492664419
198	P	L	0.472374030202
386	N	S	0.472179787835
343	R	G	0.466424307687
172	D	T	0.463410758481
407	T	I	0.461470293942
1	M	L	0.457426534556
532	I	V	0.457425834659
402	M	L	0.456240312372
447	N	S	0.456197604617
164	L	F	0.453782125705
335	R	I	0.452756763209
314	V	Y	0.452090225446
535	T	A	0.445021867368
428	D	M	0.444668723475
361	I	V	0.436045682554
83	E	N	0.433515634439
465	V	A	0.430818827938
427	V	L	0.429546000537
154	H	I	0.428380871044
542	L	P	0.424134389902
480	C	W	0.418533614197
42	A	E	0.417242535471
291	C	S	0.416981745256
428	D	N	0.41466144869
104	N	D	0.413788752476
47	V	A	0.411464972217
470	K	A	0.408307685748
506	S	L	0.399496681135
429	D	W	0.398871101987
517	D	I	0.392841477285
497	N	V	0.390847323266
37	L	S	0.38813406376
346	F	S	0.386024012934
426	K	S	0.385900753318
274	S	T	0.382228452467
444	L	P	0.382112011644
225	R	G	0.381864947719
304	S	T	0.380022042285
135	P	D	0.379943500776
74	I	T	0.371947981069
515	K	P	0.370829084219
242	R	S	0.367574120869
155	R	G	0.366400186644
104	N	Y	0.357709810293
178	T	H	0.34974113722
374	G	V	0.349708365218
344	G	R	0.349106487463
85	D	E	0.348316234708
371	N	D	0.347550771826
159	S	I	0.345931569568
268	W	H	0.345560090803
327	K	I	0.344262529406
166	W	C	0.343473513615
155	R	E	0.33812740537
32	T	I	0.336206153722
478	N	H	0.328190617183
503	P	D	0.325500502808
49	L	M	0.308253269777
390	G	L	0.307734155776
466	K	R	0.305282037696
443	V	F	0.302415781419
137	E	A	0.299944678538
60	K	R	0.296498653507
14	A	S	0.295225817465
186	G	H	0.294201628298
156	G	E	0.293737872139
467	S	I	0.292953481316
469	L	S	0.290804159939
194	G	D	0.289637592658
319	C	F	0.282767356338
520	K	T	0.279047755994
212	N	S	0.278995497444
445	L	P	0.278316872585
332	T	A	0.274590333728
561	C	Y	0.269806627719
381	Q	K	0.267671511365
96	I	T	0.267587886107
371	N	I	0.264951652882
559	L	F	0.264890816752
282	I	V	0.261575675664
31	D	S	0.258786136034
59	C	R	0.256458864541
15	T	I	0.253766698537
280	G	V	0.252556436897
5	L	A	0.252494712978
330	M	V	0.251869414062
152	C	F	0.25077868871
333	G	E	0.25000918339
219	S	P	0.247776990699
554	C	R	0.244602865743
390	G	V	0.243245765712
502	Y	S	0.242759531974
351	G	V	0.234154125628
262	G	V	0.233975556518
390	G	C	0.228842542272
499	T	A	0.228808794676
218	A	T	0.228139986892
179	N	M	0.228051578939
118	L	R	0.226768899171
200	S	I	0.226100488812
313	P	T	0.225755662207
77	W	C	0.225628723861
186	G	P	0.223196581657
205	Q	H	0.217951603175
494	S	K	0.21634488027
555	S	Y	0.215462516875
71	K	N	0.211818683045
18	D	G	0.210955765679
93	W	C	0.21043416135
456	L	S	0.210422758621
206	S	I	0.207027682258
92	S	P	0.206431549737
500	Y	C	0.205299077562
294	K	R	0.204680432479
275	R	K	0.198910052191
303	N	D	0.195613545009
346	F	I	0.194032162957
486	K	E	0.192504509061
154	H	G	0.189187044353
449	R	K	0.188543619392
565	I	T	0.188117329014
337	I	L	0.186531471133
453	F	S	0.182782708914
16	D	Y	0.18228671218
341	Q	H	0.180328861948
290	E	D	0.180328613127
79	L	W	0.178109613102
536	V	L	0.176984286154
124	S	G	0.176924141404
193	W	C	0.174633363723
497	N	Q	0.171956350059
200	S	C	0.171434403157
462	Y	H	0.170426843251
555	S	P	0.165744204413
215	V	A	0.16349097969
337	I	N	0.163167204697
463	E	A	0.16094069213
502	Y	F	0.156636397377
15	T	A	0.155667137978
491	C	F	0.154546857057
203	E	D	0.142447108797
292	N	I	0.13914355671
552	W	C	0.138351546391
44	T	S	0.136005005034
402	M	T	0.133107248147
44	T	K	0.133081459756
518	G	M	0.130617047745
446	E	K	0.129780620129
473	A	V	0.129095599606
215	V	F	0.128809052552
551	F	L	0.127633522198
5	L	P	0.126510817687
453	F	L	0.126266051636
376	G	V	0.12570627104
89	P	W	0.125412092954
89	P	M	0.125412092954
89	P	C	0.125412092954
89	P	H	0.125412092954
151	S	T	0.121283649037
42	A	P	0.117847370089
18	D	A	0.116775440595
146	N	V	0.115346884757
358	T	L	0.114562813078
185	K	E	0.114256188508
364	W	C	0.114021270088
479	G	E	0.113891927249
154	H	T	0.112584322409
4	K	N	0.111773235819
563	I	T	0.111571932723
422	N	K	0.108323479623
523	S	I	0.107363431625
90	A	H	0.106344876062
99	T	Y	0.104031887194
466	K	E	0.10073003966
412	E	D	0.0985930341592
383	S	I	0.0970731282388
326	T	S	0.0957758361685
421	E	G	0.095208076544
308	F	S	0.0947705980753
224	R	M	0.0942881757902
331	V	D	0.0936698055549
126	S	P	0.0932121489494
508	E	G	0.0912750011295
140	W	R	0.0910599547244
4	K	I	0.0908456492477
88	L	F	0.0891494537537
514	E	G	0.088638638227
398	V	I	0.0879571286544
63	G	R	0.0800244348433
484	Y	L	0.0775588382687
425	K	A	0.0760491774366
243	M	L	0.0759102449595
468	Q	V	0.0733649171928
325	S	I	0.0699122339816
517	D	Y	0.0687015226264
305	N	H	0.0642204003823
243	M	I	0.0639408634753
495	V	A	0.0630829940328
421	E	D	0.0619106989929
2	K	Y	0.0617776049316
117	E	K	0.061509439407
387	A	D	0.0592937657753
165	L	P	0.0577344709494
262	G	C	0.0557409062052
136	K	G	0.0552259434587
169	K	S	0.0529199472812
107	C	R	0.0517698294831
305	N	I	0.0517447109364
440	E	G	0.0508670905994
368	H	S	0.0501875182487
394	K	M	0.050056791847
12	F	S	0.0497781931389
240	H	D	0.0496593746923
296	Q	E	0.0490695444379
53	S	G	0.0486664180787
122	L	F	0.0484532346307
98	E	V	0.0482934414501
14	A	G	0.0458443778871
418	K	E	0.0456859345734
51	E	G	0.0443655582803
505	Y	C	0.044173969459
153	S	P	0.0430977535349
548	A	E	0.0428099630003
523	S	A	0.0426462877466
47	V	L	0.0420648176861
303	N	R	0.0409663631256
3	A	C	0.0398808117565
333	G	R	0.0396955065716
506	S	P	0.0386290605286
411	K	T	0.0385045078218
446	E	D	0.0384995817412
463	E	Q	0.038313535735
21	C	F	0.0378995535606
217	V	G	0.0377488736415
510	K	M	0.0375857171376
524	M	D	0.0370382151382
443	V	S	0.0368091513754
250	L	P	0.036627012153
439	A	E	0.0365142561032
229	E	T	0.0364579475764
489	N	H	0.032479140661
423	L	F	0.0322417575706
521	L	S	0.0282462728346
561	C	R	0.0256257973339
424	N	D	0.0243191850883
211	G	H	0.0231240197759
479	G	V	0.0218766914846
464	K	R	0.0204590589345
276	G	Q	0.0183814218232
90	A	Y	0.0150700187547
90	A	K	0.0150700187547
90	A	R	0.0150700187547
90	A	W	0.0150700187547
90	A	Q	0.0150700187547
90	A	C	0.0150700187547
155	R	C	0.00962934857703
155	R	W	0.00962934857703
155	R	F	0.00962934857703
155	R	T	0.00962934857703
155	R	P	0.00962934857703
26	A	S	0.00950869984489
116	E	K	0.00891568315486
146	N	T	0.00766073415866
146	N	A	0.00766073415866
146	N	C	0.00766073415866
146	N	S	0.00766073415866
146	N	M	0.00766073415866
146	N	L	0.00766073415866
146	N	I	0.00766073415866
205	Q	T	0.00653971551892
205	Q	P	0.00653971551892
205	Q	M	0.00653971551892
205	Q	F	0.00653971551892
205	Q	C	0.00653971551892
205	Q	W	0.00653971551892
119	R	Q	0.00639046678215
119	R	M	0.00639046678215
119	R	C	0.00639046678215
119	R	D	0.00639046678215
119	R	V	0.00639046678215
119	R	E	0.00639046678215
119	R	W	0.00639046678215
119	R	P	0.00639046678215
119	R	N	0.00639046678215
119	R	S	0.00639046678215
119	R	A	0.00639046678215
119	R	I	0.00639046678215
119	R	L	0.00639046678215
119	R	F	0.00639046678215
119	R	T	0.00639046678215
119	R	G	0.00639046678215
508	E	A	0.00623263321076
104	N	I	0.00582117059641
104	N	W	0.00582117059641
104	N	M	0.00582117059641
104	N	P	0.00582117059641
104	N	R	0.00582117059641
104	N	G	0.00582117059641
104	N	C	0.00582117059641
104	N	Q	0.00582117059641
370	Q	K	0.00482914245976
370	Q	D	0.00482914245976
370	Q	Y	0.00482914245976
370	Q	P	0.00482914245976
370	Q	W	0.00482914245976
370	Q	M	0.00482914245976
370	Q	G	0.00482914245976
370	Q	F	0.00482914245976
370	Q	H	0.00482914245976
339	S	E	0.00452035060696
339	S	C	0.00452035060696
339	S	H	0.00452035060696
339	S	M	0.00452035060696
339	S	D	0.00452035060696
339	S	N	0.00452035060696
339	S	W	0.00452035060696
339	S	K	0.00452035060696
339	S	G	0.00424014566789
114	D	Q	0.00411840139023
179	N	Y	0.00399932551915
179	N	W	0.00399932551915
179	N	Q	0.00399932551915
179	N	T	0.00399932551915
179	N	L	0.00399932551915
179	N	C	0.00399932551915
179	N	H	0.00399932551915
476	I	H	0.00391430936652
476	I	A	0.00391430936652
476	I	E	0.00391430936652
476	I	F	0.00391430936652
476	I	Q	0.00391430936652
476	I	P	0.00391430936652
171	G	V	0.00367940987045
171	G	W	0.00367940987045
171	G	K	0.00367940987045
171	G	C	0.00367940987045
171	G	Q	0.00367940987045
171	G	P	0.00367940987045
171	G	T	0.00367940987045
171	G	M	0.00367940987045
171	G	Y	0.00367940987045
12	F	R	0.00365227596167
12	F	W	0.00365227596167
12	F	N	0.00365227596167
12	F	Y	0.00365227596167
12	F	K	0.00365227596167
12	F	M	0.00365227596167
12	F	G	0.00365227596167
12	F	H	0.00365227596167
12	F	P	0.00365227596167
12	F	E	0.00365227596167
12	F	Q	0.00365227596167
12	F	D	0.00365227596167
277	F	M	0.00352268760351
277	F	N	0.00352268760351
277	F	C	0.00352268760351
60	K	H	0.0033590523775
60	K	C	0.0033590523775
60	K	D	0.0033590523775
60	K	E	0.0033590523775
60	K	Q	0.0033590523775
60	K	G	0.0033590523775
60	K	I	0.0033590523775
60	K	P	0.0033590523775
60	K	V	0.0033590523775
60	K	W	0.0033590523775
474	K	H	0.00330739649528
474	K	T	0.00330739649528
474	K	P	0.00330739649528
474	K	C	0.00330739649528
474	K	S	0.00330739649528
359	G	V	0.00321103113833
359	G	L	0.00321103113833
359	G	M	0.00321103113833
359	G	P	0.00321103113833
359	G	Q	0.00321103113833
359	G	R	0.00321103113833
359	G	D	0.00321103113833
359	G	T	0.00321103113833
359	G	N	0.00321103113833
359	G	W	0.00321103113833
359	G	H	0.00321103113833
359	G	F	0.00321103113833
359	G	S	0.00321103113833
359	G	Y	0.00321103113833
359	G	C	0.00321103113833
359	G	I	0.00321103113833
359	G	K	0.00321103113833
520	K	P	0.00294448588083
520	K	G	0.00294448588083
520	K	Y	0.00294448588083
520	K	W	0.00294448588083
520	K	C	0.00294448588083
520	K	M	0.00294448588083
520	K	H	0.00294448588083
520	K	D	0.00294448588083
255	T	M	0.0027439877595
255	T	G	0.0027439877595
255	T	H	0.0027439877595
255	T	C	0.0027439877595
255	T	R	0.0027439877595
255	T	P	0.0027439877595
467	S	K	0.00269062955918
467	S	C	0.00269062955918
467	S	P	0.00269062955918
467	S	M	0.00269062955918
467	S	L	0.00269062955918
467	S	Y	0.00269062955918
467	S	H	0.00269062955918
467	S	W	0.00269062955918
467	S	Q	0.00269062955918
467	S	F	0.00269062955918
276	G	F	0.00258133155658
276	G	L	0.00258133155658
276	G	A	0.00258133155658
276	G	C	0.00258133155658
276	G	D	0.00258133155658
276	G	W	0.00258133155658
276	G	I	0.00258133155658
276	G	K	0.00258133155658
276	G	P	0.00258133155658
276	G	M	0.00258133155658
294	K	P	0.00255235015323
294	K	Y	0.00255235015323
294	K	M	0.00255235015323
294	K	D	0.00255235015323
294	K	C	0.00255235015323
294	K	W	0.00255235015323
314	V	D	0.00237000138809
314	V	C	0.00237000138809
314	V	M	0.00237000138809
314	V	P	0.00237000138809
314	V	S	0.00237000138809
314	V	K	0.00237000138809
314	V	G	0.00237000138809
314	V	W	0.00237000138809
314	V	E	0.00237000138809
508	E	C	0.00226402756036
508	E	P	0.00226402756036
508	E	Y	0.00226402756036
508	E	W	0.00226402756036
508	E	N	0.00226402756036
508	E	R	0.00226402756036
508	E	H	0.00226402756036
508	E	F	0.00226402756036
508	E	D	0.00226402756036
508	E	M	0.00226402756036
96	I	F	0.00225678519146
269	Y	R	0.00225296315371
269	Y	I	0.00225296315371
269	Y	A	0.00225296315371
269	Y	V	0.00225296315371
269	Y	S	0.00225296315371
269	Y	G	0.00225296315371
269	Y	Q	0.00225296315371
269	Y	L	0.00225296315371
269	Y	P	0.00225296315371
269	Y	N	0.00225296315371
269	Y	D	0.00225296315371
269	Y	E	0.00225296315371
269	Y	K	0.00225296315371
269	Y	C	0.00225296315371
519	V	D	0.00222104260053
519	V	Y	0.00222104260053
519	V	W	0.00222104260053
519	V	S	0.00222104260053
519	V	P	0.00222104260053
519	V	Q	0.00222104260053
519	V	R	0.00222104260053
519	V	C	0.00222104260053
519	V	E	0.00222104260053
519	V	G	0.00222104260053
519	V	H	0.00222104260053
519	V	F	0.00222104260053
519	V	N	0.00222104260053
519	V	K	0.00222104260053
275	R	A	0.00222092230373
275	R	T	0.00222092230373
275	R	Y	0.00222092230373
275	R	W	0.00222092230373
275	R	F	0.00222092230373
275	R	E	0.00222092230373
275	R	D	0.00222092230373
275	R	C	0.00222092230373
275	R	V	0.00222092230373
275	R	L	0.00222092230373
275	R	N	0.00222092230373
275	R	P	0.00222092230373
275	R	M	0.00222092230373
275	R	Q	0.00222092230373
275	R	S	0.00222092230373
275	R	I	0.00222092230373
278	E	H	0.00219995399142
278	E	M	0.00219995399142
278	E	W	0.00219995399142
278	E	C	0.00219995399142
268	W	N	0.00219184667214
268	W	I	0.00219184667214
268	W	D	0.00219184667214
268	W	M	0.00219184667214
268	W	T	0.00219184667214
268	W	K	0.00219184667214
268	W	F	0.00219184667214
268	W	E	0.00219184667214
268	W	G	0.00219184667214
268	W	P	0.00219184667214
268	W	Q	0.00219184667214
136	K	C	0.00215708782707
136	K	W	0.00215708782707
136	K	H	0.00215708782707
340	I	F	0.00211590486853
340	I	N	0.00211590486853
340	I	M	0.00211590486853
340	I	S	0.00211590486853
340	I	H	0.00211590486853
340	I	G	0.00211590486853
340	I	W	0.00211590486853
340	I	P	0.00211590486853
340	I	E	0.00211590486853
340	I	D	0.00211590486853
340	I	C	0.00211590486853
340	I	A	0.00211590486853
340	I	Y	0.00211590486853
281	I	H	0.00208595057175
281	I	A	0.00208595057175
281	I	Q	0.00208595057175
281	I	C	0.00208595057175
281	I	P	0.00208595057175
281	I	R	0.00208595057175
281	I	M	0.00208595057175
281	I	K	0.00208595057175
281	I	E	0.00208595057175
281	I	S	0.00208595057175
281	I	N	0.00208595057175
281	I	W	0.00208595057175
281	I	D	0.00208595057175
281	I	G	0.00208595057175
281	I	Y	0.00208595057175
565	I	K	0.00189285697388
565	I	W	0.00189285697388
565	I	Y	0.00189285697388
565	I	N	0.00189285697388
565	I	Q	0.00189285697388
565	I	P	0.00189285697388
565	I	M	0.00189285697388
565	I	R	0.00189285697388
565	I	H	0.00189285697388
565	I	E	0.00189285697388
565	I	D	0.00189285697388
565	I	C	0.00189285697388
565	I	A	0.00189285697388
565	I	S	0.00189285697388
565	I	G	0.00189285697388
358	T	C	0.00188500372199
358	T	P	0.00188500372199
358	T	S	0.00188500372199
358	T	K	0.00188500372199
358	T	G	0.00188500372199
358	T	F	0.00188500372199
358	T	E	0.00188500372199
358	T	M	0.00188500372199
358	T	A	0.00188500372199
358	T	W	0.00188500372199
358	T	Q	0.00188500372199
358	T	D	0.00188500372199
358	T	R	0.00188500372199
358	T	V	0.00188500372199
314	V	Q	0.00187322536891
305	N	P	0.00183881696319
305	N	L	0.00183881696319
305	N	M	0.00183881696319
305	N	W	0.00183881696319
305	N	Q	0.00183881696319
550	S	R	0.00183502466146
550	S	K	0.00183502466146
550	S	D	0.00183502466146
550	S	E	0.00183502466146
550	S	W	0.00183502466146
550	S	P	0.00183502466146
550	S	Q	0.00183502466146
550	S	M	0.00183502466146
550	S	F	0.00183502466146
550	S	H	0.00183502466146
356	G	D	0.00179681851982
356	G	T	0.00179681851982
356	G	W	0.00179681851982
356	G	V	0.00179681851982
356	G	C	0.00179681851982
356	G	R	0.00179681851982
356	G	A	0.00179681851982
356	G	S	0.00179681851982
356	G	Y	0.00179681851982
356	G	Q	0.00179681851982
356	G	F	0.00179681851982
356	G	K	0.00179681851982
356	G	P	0.00179681851982
356	G	L	0.00179681851982
356	G	M	0.00179681851982
356	G	N	0.00179681851982
356	G	I	0.00179681851982
356	G	H	0.00179681851982
230	I	C	0.00174309559771
230	I	A	0.00174309559771
230	I	D	0.00174309559771
230	I	E	0.00174309559771
230	I	F	0.00174309559771
230	I	G	0.00174309559771
230	I	N	0.00174309559771
230	I	K	0.00174309559771
230	I	R	0.00174309559771
230	I	Y	0.00174309559771
230	I	W	0.00174309559771
230	I	H	0.00174309559771
411	K	R	0.00172716662158
411	K	F	0.00172716662158
411	K	I	0.00172716662158
411	K	M	0.00172716662158
411	K	N	0.00172716662158
411	K	P	0.00172716662158
411	K	Y	0.00172716662158
411	K	S	0.00172716662158
411	K	D	0.00172716662158
411	K	C	0.00172716662158
411	K	W	0.00172716662158
286	A	C	0.00171866863702
286	A	D	0.00171866863702
286	A	H	0.00171866863702
286	A	W	0.00171866863702
286	A	K	0.00171866863702
286	A	Y	0.00171866863702
286	A	P	0.00171866863702
286	A	M	0.00171866863702
286	A	F	0.00171866863702
287	S	C	0.00171606755143
287	S	V	0.00171606755143
287	S	D	0.00171606755143
287	S	Y	0.00171606755143
287	S	F	0.00171606755143
287	S	Q	0.00171606755143
287	S	I	0.00171606755143
287	S	G	0.00171606755143
287	S	M	0.00171606755143
287	S	W	0.00171606755143
313	P	I	0.00163356022305
313	P	Q	0.00163356022305
313	P	F	0.00163356022305
313	P	N	0.00163356022305
313	P	Y	0.00163356022305
313	P	D	0.00163356022305
313	P	H	0.00163356022305
313	P	G	0.00163356022305
313	P	L	0.00163356022305
313	P	C	0.00163356022305
313	P	E	0.00163356022305
313	P	W	0.00163356022305
313	P	M	0.00163356022305
313	P	V	0.00163356022305
193	W	M	0.00161298051884
193	W	Y	0.00161298051884
193	W	E	0.00161298051884
193	W	T	0.00161298051884
193	W	D	0.00161298051884
193	W	Q	0.00161298051884
193	W	P	0.00161298051884
193	W	N	0.00161298051884
193	W	S	0.00161298051884
193	W	L	0.00161298051884
193	W	K	0.00161298051884
193	W	I	0.00161298051884
193	W	H	0.00161298051884
193	W	G	0.00161298051884
193	W	A	0.00161298051884
193	W	V	0.00161298051884
180	S	A	0.00161127406346
180	S	P	0.00161127406346
180	S	Q	0.00161127406346
180	S	D	0.00161127406346
180	S	C	0.00161127406346
180	S	W	0.00161127406346
180	S	K	0.00161127406346
180	S	G	0.00161127406346
115	Y	T	0.00155936189514
115	Y	P	0.00155936189514
115	Y	N	0.00155936189514
115	Y	R	0.00155936189514
115	Y	V	0.00155936189514
115	Y	W	0.00155936189514
115	Y	Q	0.00155936189514
115	Y	I	0.00155936189514
115	Y	K	0.00155936189514
115	Y	G	0.00155936189514
115	Y	E	0.00155936189514
115	Y	D	0.00155936189514
381	Q	C	0.00155084183372
381	Q	D	0.00155084183372
381	Q	P	0.00155084183372
381	Q	V	0.00155084183372
381	Q	E	0.00155084183372
381	Q	W	0.00155084183372
381	Q	T	0.00155084183372
381	Q	N	0.00155084183372
381	Q	Y	0.00155084183372
381	Q	S	0.00155084183372
381	Q	G	0.00155084183372
154	H	E	0.00154046008277
154	H	W	0.00154046008277
154	H	Y	0.00154046008277
4	K	G	0.00150706827442
4	K	C	0.00150706827442
4	K	H	0.00150706827442
4	K	D	0.00150706827442
4	K	M	0.00150706827442
4	K	F	0.00150706827442
515	K	W	0.00145781079389
515	K	A	0.00145781079389
515	K	C	0.00145781079389
515	K	Q	0.00145781079389
515	K	F	0.00145781079389
515	K	H	0.00145781079389
515	K	M	0.00145781079389
515	K	Y	0.00145781079389
86	S	N	0.00144653380274
86	S	R	0.00144653380274
86	S	W	0.00144653380274
86	S	M	0.00144653380274
86	S	C	0.00144653380274
86	S	K	0.00144653380274
86	S	E	0.00144653380274
15	T	Q	0.00143551666429
15	T	N	0.00143551666429
15	T	C	0.00143551666429
15	T	H	0.00143551666429
15	T	F	0.00143551666429
15	T	M	0.00143551666429
15	T	E	0.00143551666429
15	T	R	0.00143551666429
15	T	L	0.00143551666429
15	T	W	0.00143551666429
15	T	Y	0.00143551666429
15	T	D	0.00143551666429
272	A	M	0.0013602259061
272	A	N	0.0013602259061
272	A	C	0.0013602259061
272	A	Y	0.0013602259061
272	A	W	0.0013602259061
272	A	R	0.0013602259061
272	A	F	0.0013602259061
272	A	P	0.0013602259061
272	A	H	0.0013602259061
272	A	I	0.0013602259061
272	A	D	0.0013602259061
239	Q	I	0.00135858724073
239	Q	Y	0.00135858724073
239	Q	P	0.00135858724073
239	Q	W	0.00135858724073
239	Q	T	0.00135858724073
239	Q	S	0.00135858724073
239	Q	C	0.00135858724073
239	Q	R	0.00135858724073
239	Q	G	0.00135858724073
239	Q	F	0.00135858724073
239	Q	E	0.00135858724073
239	Q	D	0.00135858724073
239	Q	H	0.00135858724073
512	N	Q	0.00130938039149
512	N	M	0.00130938039149
512	N	W	0.00130938039149
512	N	P	0.00130938039149
361	I	F	0.00127982119565
361	I	H	0.00127982119565
361	I	M	0.00127982119565
361	I	A	0.00127982119565
361	I	C	0.00127982119565
361	I	G	0.00127982119565
361	I	E	0.00127982119565
361	I	W	0.00127982119565
361	I	S	0.00127982119565
361	I	Q	0.00127982119565
361	I	P	0.00127982119565
361	I	Y	0.00127982119565
361	I	N	0.00127982119565
361	I	D	0.00127982119565
361	I	T	0.00127982119565
427	V	H	0.00126990554928
427	V	Q	0.00126990554928
427	V	T	0.00126990554928
427	V	W	0.00126990554928
427	V	G	0.00126990554928
427	V	C	0.00126990554928
427	V	Y	0.00126990554928
427	V	M	0.00126990554928
427	V	F	0.00126990554928
427	V	D	0.00126990554928
427	V	P	0.00126990554928
427	V	E	0.00126990554928
427	V	N	0.00126990554928
360	M	K	0.00126082555207
360	M	Q	0.00126082555207
360	M	S	0.00126082555207
360	M	T	0.00126082555207
360	M	V	0.00126082555207
360	M	W	0.00126082555207
360	M	Y	0.00126082555207
360	M	P	0.00126082555207
360	M	N	0.00126082555207
360	M	G	0.00126082555207
360	M	I	0.00126082555207
360	M	F	0.00126082555207
360	M	E	0.00126082555207
360	M	R	0.00126082555207
360	M	C	0.00126082555207
360	M	D	0.00126082555207
360	M	A	0.00126082555207
360	M	H	0.00126082555207
553	M	T	0.00118869281208
553	M	F	0.00118869281208
553	M	Q	0.00118869281208
553	M	K	0.00118869281208
553	M	L	0.00118869281208
553	M	N	0.00118869281208
553	M	P	0.00118869281208
553	M	H	0.00118869281208
553	M	V	0.00118869281208
553	M	Y	0.00118869281208
553	M	I	0.00118869281208
553	M	C	0.00118869281208
553	M	E	0.00118869281208
553	M	D	0.00118869281208
517	D	C	0.00118852486026
517	D	W	0.00118852486026
517	D	M	0.00118852486026
170	K	C	0.00117664720997
170	K	Y	0.00117664720997
170	K	P	0.00117664720997
170	K	G	0.00117664720997
182	V	D	0.00113770364591
182	V	K	0.00113770364591
182	V	G	0.00113770364591
182	V	N	0.00113770364591
182	V	H	0.00113770364591
182	V	P	0.00113770364591
182	V	Y	0.00113770364591
182	V	F	0.00113770364591
182	V	C	0.00113770364591
493	E	F	0.00111327909376
493	E	P	0.00111327909376
493	E	V	0.00111327909376
493	E	M	0.00111327909376
493	E	L	0.00111327909376
493	E	R	0.00111327909376
493	E	C	0.00111327909376
493	E	W	0.00111327909376
493	E	Y	0.00111327909376
493	E	T	0.00111327909376
414	N	M	0.00110162730005
414	N	F	0.00110162730005
414	N	H	0.00110162730005
414	N	E	0.00110162730005
414	N	I	0.00110162730005
414	N	C	0.00110162730005
414	N	L	0.00110162730005
414	N	Q	0.00110162730005
414	N	Y	0.00110162730005
414	N	R	0.00110162730005
414	N	T	0.00110162730005
414	N	V	0.00110162730005
414	N	W	0.00110162730005
414	N	P	0.00110162730005
506	S	D	0.0010946804556
506	S	K	0.0010946804556
506	S	M	0.0010946804556
506	S	Q	0.0010946804556
506	S	Y	0.0010946804556
506	S	G	0.0010946804556
341	Q	I	0.00106892083239
341	Q	V	0.00106892083239
341	Q	T	0.00106892083239
341	Q	P	0.00106892083239
341	Q	D	0.00106892083239
341	Q	E	0.00106892083239
341	Q	F	0.00106892083239
341	Q	G	0.00106892083239
341	Q	W	0.00106892083239
341	Q	N	0.00106892083239
341	Q	Y	0.00106892083239
341	Q	M	0.00106892083239
341	Q	C	0.00106892083239
341	Q	A	0.00106892083239
150	V	C	0.0010210093442
150	V	D	0.0010210093442
150	V	E	0.0010210093442
150	V	H	0.0010210093442
150	V	M	0.0010210093442
150	V	N	0.0010210093442
150	V	P	0.0010210093442
150	V	R	0.0010210093442
253	G	P	0.00101832074012
253	G	T	0.00101832074012
253	G	Q	0.00101832074012
253	G	K	0.00101832074012
253	G	L	0.00101832074012
253	G	M	0.00101832074012
253	G	N	0.00101832074012
253	G	D	0.00101832074012
253	G	V	0.00101832074012
253	G	W	0.00101832074012
253	G	H	0.00101832074012
253	G	F	0.00101832074012
253	G	I	0.00101832074012
253	G	C	0.00101832074012
126	S	Y	0.000993951831048
126	S	A	0.000993951831048
126	S	C	0.000993951831048
126	S	F	0.000993951831048
126	S	D	0.000993951831048
126	S	M	0.000993951831048
126	S	W	0.000993951831048
352	F	S	0.000984046981058
346	F	V	0.000960977798237
346	F	C	0.000960977798237
346	F	A	0.000960977798237
346	F	M	0.000960977798237
346	F	E	0.000960977798237
346	F	G	0.000960977798237
346	F	W	0.000960977798237
346	F	R	0.000960977798237
346	F	H	0.000960977798237
346	F	Q	0.000960977798237
346	F	P	0.000960977798237
346	F	N	0.000960977798237
346	F	K	0.000960977798237
346	F	T	0.000960977798237
346	F	D	0.000960977798237
390	G	Y	0.000930390369397
390	G	D	0.000930390369397
390	G	N	0.000930390369397
390	G	F	0.000930390369397
390	G	P	0.000930390369397
390	G	W	0.000930390369397
524	M	F	0.000916597609688
524	M	C	0.000916597609688
524	M	H	0.000916597609688
524	M	R	0.000916597609688
524	M	Q	0.000916597609688
524	M	K	0.000916597609688
524	M	E	0.000916597609688
524	M	W	0.000916597609688
524	M	G	0.000916597609688
524	M	Y	0.000916597609688
562	R	I	0.000889898440715
562	R	Y	0.000889898440715
562	R	W	0.000889898440715
562	R	P	0.000889898440715
562	R	M	0.000889898440715
562	R	E	0.000889898440715
562	R	G	0.000889898440715
562	R	S	0.000889898440715
562	R	C	0.000889898440715
562	R	F	0.000889898440715
343	R	Y	0.000878590446337
343	R	C	0.000878590446337
343	R	A	0.000878590446337
343	R	V	0.000878590446337
343	R	T	0.000878590446337
343	R	S	0.000878590446337
343	R	Q	0.000878590446337
343	R	P	0.000878590446337
343	R	W	0.000878590446337
343	R	M	0.000878590446337
343	R	I	0.000878590446337
343	R	H	0.000878590446337
343	R	F	0.000878590446337
343	R	E	0.000878590446337
343	R	N	0.000878590446337
343	R	D	0.000878590446337
343	R	L	0.000878590446337
375	S	K	0.000820997050494
375	S	V	0.000820997050494
375	S	T	0.000820997050494
375	S	R	0.000820997050494
375	S	N	0.000820997050494
375	S	H	0.000820997050494
375	S	I	0.000820997050494
375	S	Q	0.000820997050494
375	S	L	0.000820997050494
375	S	E	0.000820997050494
375	S	M	0.000820997050494
375	S	C	0.000820997050494
375	S	F	0.000820997050494
375	S	W	0.000820997050494
375	S	G	0.000820997050494
558	S	N	0.000818882229188
558	S	I	0.000818882229188
558	S	H	0.000818882229188
558	S	R	0.000818882229188
558	S	G	0.000818882229188
558	S	E	0.000818882229188
558	S	D	0.000818882229188
558	S	W	0.000818882229188
558	S	C	0.000818882229188
558	S	K	0.000818882229188
558	S	A	0.000818882229188
558	S	M	0.000818882229188
399	I	S	0.000817050505004
399	I	Q	0.000817050505004
399	I	R	0.000817050505004
399	I	N	0.000817050505004
399	I	L	0.000817050505004
399	I	T	0.000817050505004
399	I	C	0.000817050505004
399	I	G	0.000817050505004
399	I	M	0.000817050505004
399	I	F	0.000817050505004
399	I	W	0.000817050505004
399	I	E	0.000817050505004
399	I	Y	0.000817050505004
399	I	A	0.000817050505004
399	I	K	0.000817050505004
399	I	H	0.000817050505004
399	I	D	0.000817050505004
548	A	Q	0.000804735628055
548	A	H	0.000804735628055
548	A	W	0.000804735628055
548	A	M	0.000804735628055
548	A	N	0.000804735628055
548	A	L	0.000804735628055
548	A	K	0.000804735628055
548	A	P	0.000804735628055
548	A	Y	0.000804735628055
548	A	I	0.000804735628055
548	A	F	0.000804735628055
548	A	D	0.000804735628055
548	A	C	0.000804735628055
548	A	T	0.000804735628055
548	A	V	0.000804735628055
548	A	R	0.000804735628055
68	Q	Y	0.000799855099349
68	Q	N	0.000799855099349
68	Q	H	0.000799855099349
68	Q	W	0.000799855099349
137	E	P	0.000778903000378
137	E	Y	0.000778903000378
137	E	F	0.000778903000378
137	E	R	0.000778903000378
137	E	Q	0.000778903000378
137	E	T	0.000778903000378
137	E	M	0.000778903000378
137	E	H	0.000778903000378
137	E	C	0.000778903000378
137	E	W	0.000778903000378
248	T	E	0.000736659216939
248	T	W	0.000736659216939
248	T	R	0.000736659216939
248	T	Y	0.000736659216939
248	T	C	0.000736659216939
248	T	D	0.000736659216939
248	T	G	0.000736659216939
248	T	L	0.000736659216939
248	T	N	0.000736659216939
248	T	P	0.000736659216939
248	T	M	0.000736659216939
248	T	F	0.000736659216939
248	T	K	0.000736659216939
315	T	Q	0.000729862391043
315	T	H	0.000729862391043
315	T	I	0.000729862391043
315	T	L	0.000729862391043
315	T	W	0.000729862391043
315	T	N	0.000729862391043
315	T	F	0.000729862391043
315	T	M	0.000729862391043
315	T	E	0.000729862391043
315	T	C	0.000729862391043
315	T	D	0.000729862391043
342	Y	L	0.000727245470807
342	Y	A	0.000727245470807
342	Y	K	0.000727245470807
342	Y	C	0.000727245470807
342	Y	D	0.000727245470807
342	Y	E	0.000727245470807
342	Y	F	0.000727245470807
342	Y	G	0.000727245470807
342	Y	I	0.000727245470807
342	Y	W	0.000727245470807
342	Y	P	0.000727245470807
342	Y	N	0.000727245470807
342	Y	Q	0.000727245470807
342	Y	R	0.000727245470807
342	Y	S	0.000727245470807
342	Y	T	0.000727245470807
342	Y	V	0.000727245470807
342	Y	M	0.000727245470807
514	E	H	0.000698186676704
514	E	L	0.000698186676704
514	E	C	0.000698186676704
514	E	D	0.000698186676704
514	E	F	0.000698186676704
514	E	M	0.000698186676704
514	E	I	0.000698186676704
514	E	P	0.000698186676704
514	E	S	0.000698186676704
514	E	Q	0.000698186676704
514	E	V	0.000698186676704
514	E	W	0.000698186676704
514	E	N	0.000698186676704
377	Y	F	0.000688648588649
377	Y	P	0.000688648588649
377	Y	C	0.000688648588649
377	Y	A	0.000688648588649
377	Y	E	0.000688648588649
377	Y	Q	0.000688648588649
377	Y	R	0.000688648588649
377	Y	N	0.000688648588649
377	Y	M	0.000688648588649
377	Y	I	0.000688648588649
377	Y	G	0.000688648588649
377	Y	L	0.000688648588649
377	Y	K	0.000688648588649
377	Y	T	0.000688648588649
377	Y	H	0.000688648588649
377	Y	V	0.000688648588649
377	Y	W	0.000688648588649
377	Y	S	0.000688648588649
73	N	P	0.000686659841809
73	N	H	0.000686659841809
73	N	Y	0.000686659841809
73	N	W	0.000686659841809
73	N	V	0.000686659841809
73	N	R	0.000686659841809
73	N	M	0.000686659841809
73	N	C	0.000686659841809
73	N	L	0.000686659841809
73	N	F	0.000686659841809
73	N	I	0.000686659841809
428	D	I	0.000684708577608
428	D	C	0.000684708577608
428	D	K	0.000684708577608
428	D	E	0.000684708577608
428	D	A	0.000684708577608
428	D	F	0.000684708577608
428	D	S	0.000684708577608
428	D	P	0.000684708577608
428	D	R	0.000684708577608
428	D	T	0.000684708577608
428	D	H	0.000684708577608
428	D	W	0.000684708577608
428	D	Y	0.000684708577608
428	D	V	0.000684708577608
428	D	Q	0.000684708577608
299	Q	F	0.000635242133928
299	Q	W	0.000635242133928
299	Q	K	0.000635242133928
299	Q	G	0.000635242133928
13	V	M	0.000627991040704
13	V	Y	0.000627991040704
13	V	Q	0.000627991040704
13	V	P	0.000627991040704
13	V	G	0.000627991040704
13	V	H	0.000627991040704
13	V	W	0.000627991040704
13	V	F	0.000627991040704
13	V	D	0.000627991040704
13	V	C	0.000627991040704
13	V	K	0.000627991040704
13	V	R	0.000627991040704
13	V	E	0.000627991040704
429	D	L	0.000596092833234
429	D	E	0.000596092833234
429	D	H	0.000596092833234
429	D	I	0.000596092833234
429	D	S	0.000596092833234
429	D	K	0.000596092833234
429	D	C	0.000596092833234
429	D	P	0.000596092833234
429	D	F	0.000596092833234
429	D	Y	0.000596092833234
429	D	A	0.000596092833234
429	D	T	0.000596092833234
429	D	Q	0.000596092833234
429	D	R	0.000596092833234
111	D	P	0.000590649767241
111	D	V	0.000590649767241
111	D	A	0.000590649767241
111	D	T	0.000590649767241
111	D	R	0.000590649767241
111	D	N	0.000590649767241
111	D	W	0.000590649767241
111	D	L	0.000590649767241
111	D	C	0.000590649767241
111	D	M	0.000590649767241
111	D	K	0.000590649767241
111	D	I	0.000590649767241
551	F	K	0.00058982394888
551	F	V	0.00058982394888
551	F	Q	0.00058982394888
551	F	R	0.00058982394888
551	F	W	0.00058982394888
551	F	A	0.00058982394888
551	F	N	0.00058982394888
551	F	T	0.00058982394888
551	F	Y	0.00058982394888
551	F	H	0.00058982394888
551	F	E	0.00058982394888
551	F	D	0.00058982394888
551	F	P	0.00058982394888
551	F	I	0.00058982394888
321	K	G	0.000582880934473
321	K	F	0.000582880934473
321	K	S	0.000582880934473
321	K	M	0.000582880934473
321	K	T	0.000582880934473
321	K	L	0.000582880934473
321	K	H	0.000582880934473
321	K	P	0.000582880934473
321	K	N	0.000582880934473
321	K	D	0.000582880934473
321	K	C	0.000582880934473
321	K	A	0.000582880934473
321	K	Y	0.000582880934473
321	K	W	0.000582880934473
187	K	S	0.000579458888315
187	K	W	0.000579458888315
187	K	M	0.000579458888315
187	K	N	0.000579458888315
187	K	I	0.000579458888315
187	K	Y	0.000579458888315
187	K	H	0.000579458888315
187	K	D	0.000579458888315
187	K	F	0.000579458888315
187	K	P	0.000579458888315
187	K	G	0.000579458888315
560	Q	Y	0.000519162788236
560	Q	I	0.000519162788236
560	Q	D	0.000519162788236
560	Q	N	0.000519162788236
560	Q	R	0.000519162788236
560	Q	M	0.000519162788236
560	Q	E	0.000519162788236
560	Q	S	0.000519162788236
560	Q	L	0.000519162788236
560	Q	C	0.000519162788236
560	Q	P	0.000519162788236
560	Q	G	0.000519162788236
560	Q	H	0.000519162788236
560	Q	F	0.000519162788236
560	Q	W	0.000519162788236
513	R	F	0.000515337137643
513	R	Y	0.000515337137643
513	R	M	0.000515337137643
513	R	P	0.000515337137643
513	R	H	0.000515337137643
513	R	A	0.000515337137643
513	R	E	0.000515337137643
513	R	C	0.000515337137643
513	R	D	0.000515337137643
513	R	T	0.000515337137643
206	S	W	0.000504665058021
206	S	K	0.000504665058021
206	S	V	0.000504665058021
206	S	H	0.000504665058021
206	S	F	0.000504665058021
206	S	M	0.000504665058021
206	S	P	0.000504665058021
206	S	Q	0.000504665058021
206	S	R	0.000504665058021
501	D	Q	0.00050010219108
501	D	T	0.00050010219108
501	D	F	0.00050010219108
501	D	H	0.00050010219108
501	D	W	0.00050010219108
501	D	C	0.00050010219108
303	N	M	0.000466754878027
303	N	V	0.000466754878027
303	N	A	0.000466754878027
303	N	W	0.000466754878027
303	N	C	0.000466754878027
92	S	A	0.000458304249671
92	S	G	0.000458304249671
92	S	L	0.000458304249671
92	S	F	0.000458304249671
92	S	W	0.000458304249671
92	S	Y	0.000458304249671
92	S	K	0.000458304249671
92	S	C	0.000458304249671
92	S	I	0.000458304249671
92	S	H	0.000458304249671
92	S	D	0.000458304249671
92	S	E	0.000458304249671
127	S	H	0.000454305965566
127	S	W	0.000454305965566
127	S	K	0.000454305965566
127	S	I	0.000454305965566
127	S	M	0.000454305965566
127	S	G	0.000454305965566
127	S	C	0.000454305965566
127	S	Y	0.000454305965566
273	L	C	0.000434385790456
273	L	F	0.000434385790456
273	L	G	0.000434385790456
273	L	H	0.000434385790456
273	L	K	0.000434385790456
273	L	N	0.000434385790456
273	L	R	0.000434385790456
273	L	Q	0.000434385790456
273	L	E	0.000434385790456
273	L	S	0.000434385790456
273	L	T	0.000434385790456
273	L	Y	0.000434385790456
273	L	W	0.000434385790456
273	L	P	0.000434385790456
273	L	A	0.000434385790456
273	L	D	0.000434385790456
289	H	P	0.000427087861757
289	H	W	0.000427087861757
289	H	V	0.000427087861757
289	H	C	0.000427087861757
289	H	R	0.000427087861757
289	H	M	0.000427087861757
289	H	K	0.000427087861757
289	H	D	0.000427087861757
289	H	F	0.000427087861757
108	Y	M	0.000415704808991
108	Y	D	0.000415704808991
108	Y	E	0.000415704808991
108	Y	F	0.000415704808991
108	Y	G	0.000415704808991
108	Y	I	0.000415704808991
108	Y	W	0.000415704808991
108	Y	N	0.000415704808991
108	Y	L	0.000415704808991
108	Y	V	0.000415704808991
108	Y	P	0.000415704808991
108	Y	T	0.000415704808991
108	Y	A	0.000415704808991
108	Y	K	0.000415704808991
108	Y	Q	0.000415704808991
108	Y	R	0.000415704808991
108	Y	S	0.000415704808991
110	G	F	0.000411048505469
110	G	A	0.000411048505469
110	G	C	0.000411048505469
110	G	I	0.000411048505469
110	G	K	0.000411048505469
110	G	D	0.000411048505469
110	G	Y	0.000411048505469
110	G	H	0.000411048505469
110	G	W	0.000411048505469
110	G	Q	0.000411048505469
110	G	V	0.000411048505469
110	G	T	0.000411048505469
110	G	M	0.000411048505469
110	G	S	0.000411048505469
110	G	R	0.000411048505469
110	G	N	0.000411048505469
110	G	P	0.000411048505469
391	I	L	0.000403645198261
391	I	P	0.000403645198261
391	I	N	0.000403645198261
391	I	M	0.000403645198261
391	I	K	0.000403645198261
391	I	Q	0.000403645198261
391	I	R	0.000403645198261
391	I	W	0.000403645198261
391	I	Y	0.000403645198261
391	I	H	0.000403645198261
391	I	F	0.000403645198261
391	I	E	0.000403645198261
391	I	D	0.000403645198261
391	I	C	0.000403645198261
391	I	A	0.000403645198261
391	I	G	0.000403645198261
264	L	R	0.000389381120289
264	L	Y	0.000389381120289
264	L	V	0.000389381120289
264	L	W	0.000389381120289
264	L	M	0.000389381120289
264	L	E	0.000389381120289
264	L	D	0.000389381120289
264	L	K	0.000389381120289
264	L	C	0.000389381120289
264	L	H	0.000389381120289
264	L	Q	0.000389381120289
264	L	N	0.000389381120289
264	L	S	0.000389381120289
264	L	T	0.000389381120289
264	L	A	0.000389381120289
264	L	P	0.000389381120289
264	L	G	0.000389381120289
376	G	T	0.000383975595149
376	G	K	0.000383975595149
376	G	A	0.000383975595149
376	G	N	0.000383975595149
376	G	P	0.000383975595149
376	G	Q	0.000383975595149
376	G	R	0.000383975595149
376	G	M	0.000383975595149
376	G	W	0.000383975595149
376	G	H	0.000383975595149
376	G	F	0.000383975595149
376	G	E	0.000383975595149
376	G	C	0.000383975595149
376	G	Y	0.000383975595149
376	G	I	0.000383975595149
80	G	M	0.000382824137699
80	G	N	0.000382824137699
80	G	A	0.000382824137699
80	G	C	0.000382824137699
80	G	D	0.000382824137699
80	G	H	0.000382824137699
80	G	I	0.000382824137699
80	G	K	0.000382824137699
80	G	L	0.000382824137699
80	G	F	0.000382824137699
80	G	P	0.000382824137699
80	G	R	0.000382824137699
80	G	Q	0.000382824137699
80	G	V	0.000382824137699
80	G	Y	0.000382824137699
80	G	S	0.000382824137699
80	G	T	0.000382824137699
80	G	W	0.000382824137699
526	V	F	0.000372092875448
526	V	S	0.000372092875448
526	V	C	0.000372092875448
526	V	D	0.000372092875448
526	V	W	0.000372092875448
526	V	R	0.000372092875448
526	V	H	0.000372092875448
526	V	Q	0.000372092875448
526	V	N	0.000372092875448
526	V	K	0.000372092875448
526	V	E	0.000372092875448
148	V	Y	0.000363783009088
148	V	P	0.000363783009088
148	V	E	0.000363783009088
148	V	W	0.000363783009088
148	V	C	0.000363783009088
148	V	R	0.000363783009088
148	V	D	0.000363783009088
148	V	K	0.000363783009088
148	V	N	0.000363783009088
148	V	G	0.000363783009088
148	V	F	0.000363783009088
148	V	Q	0.000363783009088
148	V	H	0.000363783009088
148	V	M	0.000363783009088
285	N	I	0.000357650597063
285	N	Y	0.000357650597063
285	N	W	0.000357650597063
285	N	M	0.000357650597063
285	N	L	0.000357650597063
285	N	P	0.000357650597063
285	N	H	0.000357650597063
285	N	G	0.000357650597063
285	N	F	0.000357650597063
285	N	C	0.000357650597063
354	E	D	0.000356018052172
354	E	T	0.000356018052172
354	E	I	0.000356018052172
354	E	V	0.000356018052172
354	E	W	0.000356018052172
354	E	Y	0.000356018052172
354	E	L	0.000356018052172
354	E	K	0.000356018052172
354	E	F	0.000356018052172
354	E	R	0.000356018052172
354	E	G	0.000356018052172
354	E	S	0.000356018052172
354	E	P	0.000356018052172
354	E	N	0.000356018052172
354	E	C	0.000356018052172
354	E	A	0.000356018052172
354	E	H	0.000356018052172
354	E	M	0.000356018052172
564	C	A	0.000339658051952
564	C	V	0.000339658051952
564	C	T	0.000339658051952
564	C	G	0.000339658051952
564	C	N	0.000339658051952
564	C	H	0.000339658051952
564	C	W	0.000339658051952
564	C	I	0.000339658051952
564	C	D	0.000339658051952
564	C	E	0.000339658051952
564	C	P	0.000339658051952
564	C	L	0.000339658051952
564	C	K	0.000339658051952
564	C	R	0.000339658051952
564	C	Q	0.000339658051952
564	C	M	0.000339658051952
425	K	S	0.000337234891911
425	K	L	0.000337234891911
425	K	M	0.000337234891911
425	K	I	0.000337234891911
425	K	F	0.000337234891911
425	K	Q	0.000337234891911
425	K	D	0.000337234891911
425	K	G	0.000337234891911
425	K	T	0.000337234891911
425	K	C	0.000337234891911
425	K	V	0.000337234891911
425	K	P	0.000337234891911
425	K	N	0.000337234891911
425	K	Y	0.000337234891911
425	K	W	0.000337234891911
412	E	M	0.000334509410261
412	E	C	0.000334509410261
412	E	P	0.000334509410261
412	E	W	0.000334509410261
412	E	Y	0.000334509410261
98	E	S	0.000327781480284
98	E	Q	0.000327781480284
98	E	C	0.000327781480284
98	E	F	0.000327781480284
98	E	R	0.000327781480284
98	E	Y	0.000327781480284
98	E	N	0.000327781480284
98	E	M	0.000327781480284
98	E	L	0.000327781480284
98	E	T	0.000327781480284
98	E	W	0.000327781480284
98	E	P	0.000327781480284
98	E	I	0.000327781480284
98	E	A	0.000327781480284
98	E	H	0.000327781480284
386	N	F	0.000321206586629
386	N	P	0.000321206586629
386	N	W	0.000321206586629
386	N	E	0.000321206586629
386	N	G	0.000321206586629
438	N	W	0.000313272360184
438	N	S	0.000313272360184
438	N	A	0.000313272360184
438	N	C	0.000313272360184
438	N	E	0.000313272360184
438	N	F	0.000313272360184
438	N	Y	0.000313272360184
438	N	G	0.000313272360184
438	N	P	0.000313272360184
438	N	K	0.000313272360184
438	N	R	0.000313272360184
438	N	M	0.000313272360184
438	N	V	0.000313272360184
438	N	T	0.000313272360184
438	N	I	0.000313272360184
2	K	N	0.000295163646607
2	K	D	0.000295163646607
2	K	A	0.000295163646607
2	K	C	0.000295163646607
2	K	F	0.000295163646607
2	K	R	0.000295163646607
2	K	Q	0.000295163646607
2	K	V	0.000295163646607
2	K	W	0.000295163646607
221	N	K	0.000285113271839
221	N	M	0.000285113271839
221	N	P	0.000285113271839
221	N	C	0.000285113271839
221	N	V	0.000285113271839
221	N	H	0.000285113271839
221	N	W	0.000285113271839
227	T	C	0.000283241413985
227	T	L	0.000283241413985
227	T	P	0.000283241413985
227	T	Q	0.000283241413985
227	T	V	0.000283241413985
227	T	W	0.000283241413985
227	T	Y	0.000283241413985
227	T	D	0.000283241413985
185	K	P	0.00026944505557
185	K	W	0.00026944505557
185	K	D	0.00026944505557
185	K	C	0.00026944505557
185	K	F	0.00026944505557
185	K	Y	0.00026944505557
185	K	H	0.00026944505557
185	K	V	0.00026944505557
185	K	S	0.00026944505557
185	K	T	0.00026944505557
135	P	I	0.000246772049921
135	P	F	0.000246772049921
135	P	H	0.000246772049921
135	P	E	0.000246772049921
135	P	W	0.000246772049921
135	P	Y	0.000246772049921
135	P	C	0.000246772049921
135	P	L	0.000246772049921
135	P	M	0.000246772049921
135	P	Q	0.000246772049921
135	P	R	0.000246772049921
135	P	V	0.000246772049921
135	P	K	0.000246772049921
297	T	G	0.000246628034199
[truncated: 9,301 more rows]
