# Supplementary material for: Complete mapping of viral escape from neutralizing antibodies
Source: PLoS Pathog. 2017 Mar 13;13(3):e1006271. doi: 10.1371/journal.ppat.1006271 (PMC5363992; doi:10.1371/journal.ppat.1006271)
Supplement: S2 File — This ZIP archive contains the computer code to perform the data analysis described in this manuscript. The analysis is performed by the iPython notebook found in the ZIP archive. (ZIP) [file ppat.1006271.s008.zip › S2_File/differential_selections/L2_H18S415_vs_L2_mock_sitediffsel.txt]

site	abs_diffsel	positive_diffsel	negative_diffsel
89	42.4292062157	39.1467249168	-3.2824812989
175	29.6915216908	1.19088782961	-28.5006338612
232	29.0977090164	0.0	-29.0977090164
235	26.4931899285	0.0	-26.4931899285
210	22.4060124303	0.0	-22.4060124303
90	20.991872327	12.8902078856	-8.10166444133
155	20.6616364323	17.8431741655	-2.81846226685
136	20.3061303041	11.0351375796	-9.27099272456
176	19.5340042548	2.5933815784	-16.9406226764
205	17.9573884174	10.9674789632	-6.98990945419
157	17.718726098	1.43340093693	-16.2853251611
154	17.6971277828	5.64619727881	-12.050930504
277	17.6698025202	9.74710886582	-7.92269365438
278	17.6300889101	10.8992372401	-6.73085166997
158	17.4453399964	0.0	-17.4453399964
104	16.8401479152	9.03777178285	-7.8023761323
171	16.7440589	9.27956865351	-7.46449024652
497	16.1812316461	1.43539371691	-14.7458379291
153	15.9241261816	0.622925021171	-15.3012011604
223	15.8993821141	2.90457036443	-12.9948117496
474	15.7781806677	9.16549718227	-6.61268348545
294	15.560512089	8.4148455293	-7.14566655975
231	15.4897839526	3.65566611985	-11.8341178327
251	15.0297739653	3.92774339666	-11.1020305686
146	15.0020247793	9.64868735025	-5.35333742909
220	14.391228608	0.0	-14.391228608
512	13.9771170092	6.95863944132	-7.01847756786
283	13.9448610571	4.65163400198	-9.29322705515
173	13.8359601816	0.0	-13.8359601816
237	13.8087151168	1.593040027	-12.2156750898
240	13.6427899151	0.0496593746923	-13.5931305404
415	13.620205001	3.08494013034	-10.5352648707
257	13.4531060206	0.0	-13.4531060206
86	13.2532011743	5.84977620248	-7.40342497179
517	13.1881572774	4.54404363181	-8.64411364561
499	12.9790630308	2.1412498949	-10.8378131359
209	12.7382034803	1.98882904589	-10.7493744344
170	12.5689124165	3.43698269405	-9.13192972242
99	12.4570999746	3.92639271087	-8.5307072637
285	12.4443838377	4.5522705464	-7.8921132913
255	11.9793893619	7.10368897801	-4.87570038391
476	11.804672024	3.00369393693	-8.80097808711
515	11.7238693424	5.40053915361	-6.32333018878
370	11.6533879923	7.85167614314	-3.80171184915
180	11.5845519173	4.35199253464	-7.23255938267
299	11.524047096	2.07434341637	-9.44970367964
526	11.5232018853	5.38510771436	-6.13809417091
113	11.4798421049	2.62433530978	-8.8555067951
53	11.2859246003	3.24259338859	-8.04333121172
303	11.2199811086	4.69803336116	-6.5219477474
276	11.1442774555	4.60985770037	-6.5344197551
213	10.9920238341	1.07752924534	-9.91449458879
339	10.9384334554	7.91360931743	-3.02482413801
212	10.8801629601	1.87043976675	-9.00972319332
216	10.8063705327	0.0	-10.8063705327
412	10.8038930997	2.15885962106	-8.64503347866
272	10.7721916959	5.19962954543	-5.57256215045
236	10.7638542361	2.00999449729	-8.75385973881
314	10.7627570227	7.25913221704	-3.50362480568
386	10.7377791153	4.66476579989	-6.07301331537
179	10.7230320424	7.03619508376	-3.68683695866
169	10.7166078058	1.56189169147	-9.15471611436
229	10.6342695573	3.23409927476	-7.40017028255
150	10.5606231594	1.73218899828	-8.8284341611
227	10.2480748138	4.58257897773	-5.66549583606
177	10.2001900816	4.99622265045	-5.20396743118
470	10.1563812398	4.57041002303	-5.5859712168
182	10.1134936277	5.14199533308	-4.9714982946
337	10.062165109	2.04818213983	-8.01398296912
518	9.84778981489	1.58257826743	-8.26521154746
60	9.63400259172	4.92366327144	-4.71033932028
289	9.46802004008	3.84112077222	-5.62689926786
11	9.44577367573	1.73956253456	-7.70621114117
68	9.42319343999	4.27508747872	-5.14810596128
12	9.35728397213	4.85256745414	-4.50471651799
230	9.32647565775	6.54683496823	-2.77964068952
411	8.9859133453	7.20477924795	-1.78113409736
305	8.97582710074	7.04622967844	-1.9295974223
244	8.93048059368	2.63452884071	-6.29595175297
197	8.80734288158	0.0	-8.80734288158
326	8.77584873211	2.22830150821	-6.5475472239
550	8.55625983541	6.05261841369	-2.50364142172
148	8.52973481575	2.69201394245	-5.8377208733
178	8.48188317698	1.93737015131	-6.54451302567
206	8.47996418408	3.64298131856	-4.83698286552
390	8.43673849343	2.81620834524	-5.62053014819
268	8.3424181616	5.87528565382	-2.46713250778
467	8.30837788774	5.59946290716	-2.70891498058
468	8.30649876919	1.73441731557	-6.57208145362
315	8.18316089646	4.91859222609	-3.26456867037
381	8.16931695907	4.30918053554	-3.86013642353
218	8.15433154643	0.228139986892	-7.92619155953
520	8.02719969245	5.00135015753	-3.02584953492
172	8.00745167677	3.74027797243	-4.26717370434
524	7.91925841588	4.24152572008	-3.6777326958
119	7.79247217294	5.64716016801	-2.14531200494
137	7.74700888495	4.60559296839	-3.14141591656
404	7.65461963724	2.4999195069	-5.15470013034
358	7.60365002377	6.3005789325	-1.30307109127
274	7.55457084895	1.55284305586	-6.00172779309
138	7.52928471091	0.0	-7.52928471091
553	7.49777479622	5.46261739023	-2.03515740599
286	7.35553853082	3.94989593358	-3.40564259724
73	7.34830256378	4.2887893325	-3.05951323128
414	7.34318147221	3.87076377459	-3.47241769762
318	7.33549866714	0.883275354489	-6.45222331265
490	7.27380528324	1.57341743578	-5.70038784746
123	7.27257500893	3.67444657162	-3.59812843731
504	7.25925843062	0.0	-7.25925843062
62	7.19563230084	2.46783228109	-4.72780001975
508	7.19342793633	5.41291703423	-1.78051090211
471	7.1182169174	2.07486074907	-5.04335616833
359	7.04382770472	7.04382770472	0.0
562	7.03044249737	3.33004525692	-3.70039724045
126	7.02626443573	3.75668713988	-3.26957729585
493	6.99985798588	2.39516342952	-4.60469455635
4	6.99244122114	3.60186599469	-3.39057522646
156	6.97262440969	1.22913551716	-5.74348889252
145	6.96343300094	2.41007971439	-4.55335328656
221	6.87204593841	3.12732515071	-3.7447207877
88	6.86181769459	4.45119552133	-2.41062217326
287	6.84400662285	3.92881264653	-2.91519397631
506	6.74561601187	3.75639953554	-2.98921647633
201	6.72429213137	0.0	-6.72429213137
253	6.70000051376	4.6067580342	-2.09324247957
3	6.69723051989	1.2328283102	-5.46440220969
288	6.67201841497	2.05477889014	-4.61723952483
2	6.63243453823	1.80211721892	-4.83031731931
501	6.59814424559	2.71569712089	-3.8824471247
312	6.57041783068	2.45070800473	-4.11970982595
159	6.50057838907	0.345931569568	-6.15464681951
187	6.46535417099	2.64258443934	-3.82276973165
540	6.46049393206	2.06415013116	-4.3963438009
127	6.42288022774	2.59066231583	-3.83221791191
224	6.41130061508	0.0942881757902	-6.31701243929
275	6.3671131569	6.3671131569	0.0
513	6.31699261943	3.43061438791	-2.88637823152
13	6.30753666518	3.22530262473	-3.08223404045
100	6.25782789043	2.73477590335	-3.52305198707
124	6.12330453621	1.75003650049	-4.37326803573
52	6.09727970452	2.04875777624	-4.04852192828
143	6.07793967483	0.0	-6.07793967483
115	5.98283479316	4.07388378916	-1.90895100399
234	5.97503464613	0.0	-5.97503464613
346	5.96138886588	4.09843420339	-1.86295466248
186	5.94091238076	0.517398209955	-5.4235141708
265	5.88876219438	0.0	-5.88876219438
91	5.84455081597	1.80185891634	-4.04269189963
226	5.83077623693	1.17619099524	-4.65458524169
239	5.82605678556	3.71419713165	-2.11185965391
558	5.81474892698	4.01084280077	-1.8039061262
519	5.74991298376	4.29174513917	-1.45816784459
455	5.74911786593	0.0	-5.74911786593
228	5.73120345761	0.0	-5.73120345761
188	5.69965401427	2.01600678074	-3.68364723352
211	5.64750407906	1.06485115755	-4.58265292152
407	5.64579244177	2.13287108723	-3.51292135454
507	5.59927443724	0.0	-5.59927443724
281	5.55820626479	4.93774391671	-0.620462348077
408	5.49010878542	0.0	-5.49010878542
510	5.40180539261	0.0375857171376	-5.36421967547
71	5.34991412942	1.35397970568	-3.99593442374
111	5.32143353807	3.73699826695	-1.58443527111
7	5.29964356439	0.0	-5.29964356439
432	5.18481111175	0.0	-5.18481111175
456	5.17743354656	1.64522871795	-3.53220482861
565	5.16505057058	4.0322985789	-1.13275199168
399	5.05891498905	3.37398483664	-1.68493015241
523	5.04339706015	2.51659903	-2.52679803015
214	5.02818483991	0.0	-5.02818483991
248	5.00012022412	3.96084456997	-1.03927565415
101	4.96260951427	0.0	-4.96260951427
102	4.93766206939	0.0	-4.93766206939
184	4.74530219582	1.76324403543	-2.98205816039
425	4.57107307944	2.6571549049	-1.91391817454
15	4.56105257656	3.50564509912	-1.05540747744
494	4.55744177039	0.21634488027	-4.34109689012
269	4.5565571377	3.38688407191	-1.16967306579
555	4.51105677307	1.7298236301	-2.78123314297
543	4.50475646426	0.0	-4.50475646426
313	4.50358824679	3.43482916957	-1.06875907723
92	4.48777017026	2.64857736445	-1.83919280581
482	4.46214515042	0.0	-4.46214515042
369	4.4588940337	0.0	-4.4588940337
75	4.41222030768	1.21841912125	-3.19380118643
199	4.36728175998	0.0	-4.36728175998
321	4.36089140153	2.4434937552	-1.91739764633
486	4.35894578003	0.876299826967	-3.48264595306
185	4.3410020644	2.29151197266	-2.04949009174
500	4.32328965892	0.205299077562	-4.11799058136
444	4.31483748473	0.382112011644	-3.93272547309
542	4.29793608563	0.424134389902	-3.87380169573
545	4.283127625	0.0	-4.283127625
254	4.27059318969	0.0	-4.27059318969
135	4.24390740211	2.52170643127	-1.72220097084
460	4.23209689988	0.0	-4.23209689988
207	4.22518239639	0.0	-4.22518239639
48	4.15956472842	0.0	-4.15956472842
54	4.1231962169	0.0	-4.1231962169
514	4.1203567407	2.84915641018	-1.27120033051
193	4.10405938044	3.91997975626	-0.184079624183
302	4.08651949247	0.852002741388	-3.23451675108
356	4.07946394277	4.07946394277	0.0
341	3.97285567413	3.51219042864	-0.460665245493
142	3.96855009561	1.90332361294	-2.06522648268
114	3.96270296164	0.00411840139023	-3.95858456025
141	3.92476380674	0.0	-3.92476380674
509	3.89708479752	0.0	-3.89708479752
167	3.89539036734	0.0	-3.89539036734
301	3.88570685773	0.951837532646	-2.93386932509
128	3.88385277135	0.0	-3.88385277135
162	3.85449354309	1.35954250866	-2.49495103443
149	3.83409131009	0.0	-3.83409131009
375	3.82535381742	3.66895192241	-0.15640189501
323	3.8221629461	0.0	-3.8221629461
427	3.8135131104	2.88728887867	-0.926224231735
5	3.79192441396	0.379005530665	-3.41291888329
511	3.74247869643	1.12069944086	-2.62177925557
87	3.72417189007	0.0	-3.72417189007
57	3.72342163142	0.590315165196	-3.13310646623
340	3.71511799607	2.03557711319	-1.67954088288
410	3.71475373693	0.0	-3.71475373693
383	3.69276115592	2.33143442421	-1.36132673172
475	3.64225714004	0.971405504793	-2.67085163524
67	3.61930776792	1.39121885916	-2.22808890876
388	3.60844786386	0.93443619737	-2.67401166649
225	3.60087607045	0.381864947719	-3.21901112273
485	3.59522554357	0.0	-3.59522554357
168	3.56483314325	0.0	-3.56483314325
37	3.49979668777	0.38813406376	-3.11166262401
522	3.49638429571	0.0	-3.49638429571
297	3.44567719335	2.13108202577	-1.31459516758
246	3.43718745993	0.0	-3.43718745993
376	3.43606666672	2.28460595239	-1.15146071434
529	3.42229559474	1.85473833284	-1.56755726191
445	3.41672881094	0.278316872585	-3.13841193836
361	3.38891671717	2.88680919835	-0.50210751882
10	3.36891462329	0.0	-3.36891462329
528	3.36600424313	0.0	-3.36600424313
194	3.32738987393	0.289637592658	-3.03775228127
270	3.31443952408	0.0	-3.31443952408
434	3.31072524857	0.531932604693	-2.77879264387
26	3.30861672056	0.00950869984489	-3.29910802071
103	3.30348390201	1.94195617328	-1.36152772873
198	3.29854529249	0.472374030202	-2.82617126229
191	3.28989856367	0.0	-3.28989856367
139	3.28779510292	0.0	-3.28779510292
306	3.28456949347	0.537341710289	-2.74722778318
261	3.24356963387	0.661902549063	-2.58166708481
202	3.23636053514	0.957692864587	-2.27866767055
6	3.20078203047	0.0	-3.20078203047
64	3.13743988023	0.0	-3.13743988023
106	3.10832581939	0.0	-3.10832581939
279	3.10809416353	0.0	-3.10809416353
345	3.06484091653	0.543813523225	-2.52102739331
14	3.05525776539	0.341070195352	-2.71418757004
503	3.04339189833	0.325500502808	-2.71789139552
382	3.02115881811	0.0	-3.02115881811
298	3.01050267342	0.0	-3.01050267342
554	2.997973159	0.244602865743	-2.75337029326
19	2.99520557304	0.0	-2.99520557304
74	2.99347635556	1.36885015656	-1.624626199
556	2.94918101573	0.0	-2.94918101573
378	2.94188146526	0.0	-2.94188146526
219	2.88443365285	0.247776990699	-2.63665666215
405	2.87167263318	0.0	-2.87167263318
304	2.84789628061	0.380022042285	-2.46787423833
551	2.84398409854	2.61886113673	-0.225122961803
200	2.84242180633	0.397534891969	-2.44488691436
293	2.82442662997	0.0	-2.82442662997
535	2.82036386923	0.445021867368	-2.37534200186
377	2.80823532875	2.80823532875	0.0
489	2.75983007576	0.032479140661	-2.7273509351
125	2.7521430018	0.0	-2.7521430018
27	2.73139597834	0.0	-2.73139597834
252	2.6573554902	0.572809921133	-2.08454556907
393	2.64255934941	0.0	-2.64255934941
436	2.62036897067	0.0	-2.62036897067
112	2.60522483256	0.0	-2.60522483256
83	2.59284099414	0.433515634439	-2.1593253597
409	2.57962205139	0.0	-2.57962205139
51	2.55140180493	0.0443655582803	-2.50703624665
9	2.52767582925	1.79601546295	-0.731660366302
560	2.50060436108	1.72282714768	-0.777777213397
549	2.48213537411	0.0	-2.48213537411
391	2.47858860188	1.62233954519	-0.856249056688
396	2.46491918244	0.0	-2.46491918244
24	2.46091443967	0.0	-2.46091443967
372	2.44983072816	1.04885000309	-1.40098072506
195	2.42373755667	0.78775503605	-1.63598252062
98	2.41889576077	1.9771694484	-0.441726312374
249	2.41486869023	0.645926783164	-1.76894190706
428	2.41369875135	1.99836484841	-0.415333902932
564	2.39492300363	1.71331632302	-0.681606680617
392	2.38368443369	0.0	-2.38368443369
488	2.37960565539	0.826985797182	-1.55261985821
342	2.32471975344	2.32471975344	0.0
292	2.31713440097	0.13914355671	-2.17799084426
498	2.28386028257	0.0	-2.28386028257
8	2.27652884673	0.899115624565	-1.37741322217
82	2.27038210194	0.0	-2.27038210194
307	2.25177439623	0.0	-2.25177439623
290	2.24480676975	0.180328613127	-2.06447815663
406	2.2436736405	0.785521352297	-1.4581522882
403	2.24193096973	0.0	-2.24193096973
334	2.23779105198	0.0	-2.23779105198
264	2.20313283545	1.88237406655	-0.320758768907
132	2.20257941614	1.36213556685	-0.840443849296
402	2.20076480868	0.589347560519	-1.61141724816
121	2.17947786065	1.24449370609	-0.934984154565
357	2.17346142541	0.0	-2.17346142541
151	2.1702804306	0.121283649037	-2.04899678157
343	2.15695010857	2.15695010857	0.0
65	2.14799100201	0.0	-2.14799100201
34	2.13732222036	1.00624774069	-1.13107447967
538	2.13504344898	0.0	-2.13504344898
324	2.13187416591	1.2110563231	-0.920817842809
110	2.09910966401	1.99577458133	-0.103335082682
47	2.09548866306	0.453529789903	-1.64195887316
16	2.0904831287	0.18228671218	-1.90819641652
308	2.06300820865	0.0947705980753	-1.96823761058
452	2.04535774513	0.0	-2.04535774513
70	2.03489113189	1.26188029304	-0.773010838846
354	2.03213276	2.03213276	0.0
32	2.02923751641	0.336206153722	-1.69303136269
421	2.02139378802	0.157118775537	-1.86427501249
80	1.97921582775	1.97921582775	0.0
429	1.96940851767	0.993912908863	-0.975495608809
250	1.95862672986	0.036627012153	-1.92199971771
108	1.9498971676	1.93673232514	-0.013164842456
282	1.92753228654	0.261575675664	-1.66595661088
502	1.92366374886	0.399395929351	-1.52426781951
30	1.91707560768	0.611902341781	-1.3051732659
76	1.91638456968	1.41021246194	-0.506172107738
46	1.91522920098	0.0	-1.91522920098
61	1.89364382616	0.0	-1.89364382616
442	1.88491812017	0.0	-1.88491812017
241	1.88044254422	0.0	-1.88044254422
31	1.87755666274	0.258786136034	-1.6187705267
78	1.87628720624	0.0	-1.87628720624
165	1.85918433227	0.0577344709494	-1.80144986132
42	1.80520637765	0.53508990556	-1.27011647209
373	1.80169446396	0.0	-1.80169446396
349	1.79294120307	0.0	-1.79294120307
438	1.76823656736	1.69568735529	-0.0725492120658
527	1.7628532804	0.565559985265	-1.19729329513
480	1.7426759823	1.05509285602	-0.687583126276
492	1.73645067934	0.0	-1.73645067934
25	1.72806220984	0.0	-1.72806220984
431	1.7144343392	0.0	-1.7144343392
401	1.70156329168	0.0	-1.70156329168
483	1.69816875598	0.0	-1.69816875598
1	1.69737827901	0.457426534556	-1.23995174445
420	1.66248667016	1.32558506498	-0.336901605181
322	1.65662487314	0.0	-1.65662487314
395	1.65480371487	0.0	-1.65480371487
331	1.65279935332	0.0936698055549	-1.55912954777
273	1.63372934047	1.24954738492	-0.384181955553
189	1.63323667249	0.0	-1.63323667249
118	1.63065963847	0.226768899171	-1.4038907393
439	1.62858248302	0.0365142561032	-1.59206822691
366	1.61782587066	0.0	-1.61782587066
190	1.58560701483	0.0	-1.58560701483
262	1.57363371445	0.289716462724	-1.28391725173
437	1.55703871261	1.08180945291	-0.475229259699
204	1.54921171024	0.0	-1.54921171024
443	1.54446433973	0.339224932794	-1.20523940694
384	1.53209897349	0.544733318268	-0.987365655219
133	1.53158266519	0.0	-1.53158266519
397	1.52803398305	0.0	-1.52803398305
335	1.52750149383	1.52750149383	0.0
183	1.52085941558	0.0	-1.52085941558
561	1.5202510078	0.295432425053	-1.22481858275
18	1.51715941487	0.327731206274	-1.1894282086
284	1.50668976439	0.0	-1.50668976439
458	1.50289977191	0.0	-1.50289977191
380	1.49441376409	0.903681866256	-0.590731897835
332	1.47818608458	0.274590333728	-1.20359575085
147	1.47131579163	0.0	-1.47131579163
398	1.46025027509	0.567062044697	-0.893188230395
94	1.45878484726	0.0	-1.45878484726
360	1.45844175859	1.45844175859	0.0
338	1.45310700172	0.0	-1.45310700172
495	1.44711043903	0.0630829940328	-1.38402744499
422	1.44672226793	0.108323479623	-1.3383987883
107	1.44042255772	0.0517698294831	-1.38865272823
348	1.4315412686	0.0	-1.4315412686
203	1.43131314739	1.00583169705	-0.425481450345
418	1.42896903231	0.0456859345734	-1.38328309774
389	1.42662498856	0.0	-1.42662498856
85	1.38204214742	0.348316234708	-1.03372591271
548	1.37507959225	0.709525558839	-0.665554033408
215	1.35781372969	0.292300032242	-1.06551369745
41	1.35059210169	0.0	-1.35059210169
28	1.35053079264	0.0	-1.35053079264
38	1.33716974581	0.0	-1.33716974581
541	1.33610620412	0.0	-1.33610620412
463	1.32019443474	0.199254227865	-1.12094020687
525	1.3107049289	0.0	-1.3107049289
537	1.30245149832	0.0	-1.30245149832
131	1.27272347957	0.0	-1.27272347957
484	1.2451618428	0.0775588382687	-1.16760300453
446	1.23707945478	0.16828020187	-1.06879925291
309	1.23002464098	0.0	-1.23002464098
259	1.22817678071	0.0	-1.22817678071
530	1.22440698476	0.0	-1.22440698476
448	1.22166149647	0.0	-1.22166149647
469	1.22035263084	0.290804159939	-0.929548470905
58	1.21264851978	0.0	-1.21264851978
144	1.21151508118	0.0	-1.21151508118
433	1.20219049208	0.0	-1.20219049208
496	1.19953412994	0.0	-1.19953412994
521	1.17190099585	0.0282462728346	-1.14365472301
96	1.1680936419	1.1680936419	0.0
174	1.16596365993	1.1425354343	-0.0234282256359
327	1.13555107301	0.344262529406	-0.791288543602
93	1.11454873809	0.21043416135	-0.904114576739
164	1.0899122203	0.453782125705	-0.636130094591
477	1.08361978213	0.0	-1.08361978213
547	1.06451830625	0.655612274629	-0.408906031625
109	1.05822636245	0.0	-1.05822636245
440	1.02866652614	0.932912979615	-0.095753546529
353	1.02796913272	0.0	-1.02796913272
260	1.01493424941	0.0	-1.01493424941
130	1.00492232773	0.0	-1.00492232773
40	1.00396328006	0.485810863951	-0.518152416108
465	0.989132976324	0.431306023296	-0.557826953028
466	0.985284673727	0.406012077356	-0.579272596371
55	0.976769185409	0.0	-0.976769185409
516	0.951388505109	0.0	-0.951388505109
557	0.946341456769	0.0	-0.946341456769
546	0.944314587748	0.0	-0.944314587748
351	0.9434620544	0.234154125628	-0.709307928772
536	0.93786959726	0.176984286154	-0.760885311106
413	0.925490860784	0.0	-0.925490860784
532	0.922730212605	0.45908378582	-0.463646426785
400	0.913023503644	0.0	-0.913023503644
544	0.91279573764	0.0	-0.91279573764
256	0.908066775508	0.0	-0.908066775508
50	0.904158264976	0.0	-0.904158264976
385	0.902629964398	0.564207330329	-0.338422634069
453	0.899758268321	0.30904876055	-0.590709507771
424	0.891407879595	0.0243191850883	-0.867088694507
36	0.877775975579	0.494309413968	-0.383466561611
263	0.873872098532	0.0	-0.873872098532
45	0.872630658329	0.0	-0.872630658329
35	0.861092450319	0.0	-0.861092450319
311	0.860563788841	0.0	-0.860563788841
267	0.855312446383	0.0	-0.855312446383
105	0.854509172039	0.0	-0.854509172039
336	0.848100240295	0.0	-0.848100240295
120	0.844132420282	0.0	-0.844132420282
459	0.82657396672	0.0	-0.82657396672
478	0.820882005256	0.328190617183	-0.492691388072
222	0.817162710184	0.0	-0.817162710184
316	0.807663747708	0.807663747708	0.0
280	0.779790011438	0.252556436897	-0.527233574541
481	0.777164048512	0.0	-0.777164048512
563	0.768456639158	0.111571932723	-0.656884706435
44	0.767113435244	0.26908646479	-0.498026970454
22	0.759654000373	0.0	-0.759654000373
479	0.739587165918	0.135768618734	-0.603818547185
441	0.729012011392	0.0	-0.729012011392
417	0.695939818331	0.0	-0.695939818331
129	0.694062797095	0.0	-0.694062797095
63	0.691745183136	0.0800244348433	-0.611720748293
368	0.690828233997	0.0501875182487	-0.640640715748
329	0.683395153027	0.683395153027	0.0
505	0.678798205248	0.044173969459	-0.634624235789
163	0.67856594569	0.0	-0.67856594569
531	0.676493977091	0.0	-0.676493977091
117	0.672402247793	0.061509439407	-0.610892808386
20	0.669891798126	0.546017828553	-0.123873969573
217	0.66565493504	0.0377488736415	-0.627906061399
447	0.663346943077	0.456604608518	-0.206742334559
450	0.655290072445	0.0	-0.655290072445
266	0.645965789116	0.0	-0.645965789116
473	0.642503685426	0.129095599606	-0.513408085819
56	0.614797878713	0.0	-0.614797878713
371	0.613435373116	0.613435373116	0.0
426	0.607053841221	0.38631333811	-0.22074050311
347	0.605502618812	0.0	-0.605502618812
134	0.605304081529	0.0	-0.605304081529
363	0.599158014523	0.0	-0.599158014523
533	0.591889642702	0.0	-0.591889642702
21	0.562852746804	0.0378995535606	-0.524953193244
238	0.561983781893	0.0	-0.561983781893
344	0.560447319881	0.349329175302	-0.21111814458
457	0.560196376106	0.0	-0.560196376106
271	0.558037651948	0.0	-0.558037651948
97	0.554862981456	0.0	-0.554862981456
17	0.552063236026	0.0	-0.552063236026
39	0.541486738293	0.0	-0.541486738293
192	0.533810796246	0.0	-0.533810796246
84	0.511623452811	0.0	-0.511623452811
461	0.481570013343	0.0	-0.481570013343
116	0.476374258033	0.00891568315486	-0.467458574879
77	0.470431780389	0.226325519347	-0.244106261042
379	0.455353651464	0.0	-0.455353651464
472	0.444827992389	0.0	-0.444827992389
122	0.442020409588	0.0484532346307	-0.393567174958
33	0.440034164537	0.0	-0.440034164537
196	0.439474107397	0.0	-0.439474107397
81	0.431647725608	0.0	-0.431647725608
72	0.430786105364	0.0	-0.430786105364
310	0.421342700986	0.0	-0.421342700986
291	0.417678995461	0.417678995461	0.0
166	0.414019457021	0.34402039441	-0.0699990626115
245	0.410305782623	0.0	-0.410305782623
330	0.40044891776	0.252032802931	-0.148416114829
43	0.39196543026	0.0	-0.39196543026
362	0.390093390922	0.0	-0.390093390922
430	0.382839404133	0.0	-0.382839404133
242	0.368334675976	0.368334675976	0.0
539	0.366391985166	0.0	-0.366391985166
462	0.362586568474	0.170426843251	-0.192159725223
374	0.350281320947	0.350281320947	0.0
552	0.347613877186	0.138351546391	-0.209262330796
300	0.34097483116	0.0	-0.34097483116
258	0.32871872068	0.0	-0.32871872068
464	0.309749968732	0.0204590589345	-0.289290909797
49	0.30903886875	0.30903886875	0.0
243	0.297228903784	0.139851108435	-0.157377795349
333	0.290624855035	0.290624855035	0.0
319	0.283224041344	0.283224041344	0.0
559	0.265360836837	0.265360836837	0.0
449	0.259652185327	0.18872115527	-0.070931030057
59	0.256918966762	0.256918966762	0.0
161	0.255880958037	0.0	-0.255880958037
416	0.254938189921	0.0	-0.254938189921
394	0.254525222094	0.050056791847	-0.204468430247
152	0.251300395164	0.251300395164	0.0
491	0.23266658228	0.154666812941	-0.0779997693388
423	0.226611645224	0.0322417575706	-0.194369887654
487	0.219625692244	0.0	-0.219625692244
367	0.19497197772	0.0	-0.19497197772
79	0.178420847287	0.178420847287	0.0
69	0.177671892404	0.0	-0.177671892404
454	0.16716359723	0.0	-0.16716359723
320	0.129568551632	0.0	-0.129568551632
350	0.11519025982	0.0	-0.11519025982
419	0.114659676221	0.0	-0.114659676221
364	0.114198873311	0.114198873311	0.0
29	0.110099514665	0.0	-0.110099514665
325	0.107949346224	0.0699581662035	-0.0379911800202
534	0.0994360099285	0.0	-0.0994360099285
140	0.0911948445315	0.0911948445315	0.0
296	0.0811139515324	0.0490934757632	-0.0320204757692
160	0.0651809626344	0.0	-0.0651809626344
387	0.0593813476893	0.0593813476893	0.0
233	0.0370084088632	0.0	-0.0370084088632
66	0.023064752056	0.0	-0.023064752056
23	0.0185449697674	0.0	-0.0185449697674
352	0.000985476997437	0.000985476997437	0.0
295	6.08651035725e-15	0.0	-6.08651035725e-15
365	6.08651035725e-15	0.0	-6.08651035725e-15
247	6.08651035725e-15	6.08651035725e-15	0.0
95	3.04325517862e-15	0.0	-3.04325517862e-15
181	0.0	0.0	0.0
355	0.0	0.0	0.0
208	0.0	0.0	0.0
317	0.0	0.0	0.0
435	0.0	0.0	0.0
451	0.0	0.0	0.0
328	0.0	0.0	0.0
566	NaN	NaN	NaN
