# Supplementary material for: Complete mapping of viral escape from neutralizing antibodies
Source: PLoS Pathog. 2017 Mar 13;13(3):e1006271. doi: 10.1371/journal.ppat.1006271 (PMC5363992; doi:10.1371/journal.ppat.1006271)
Supplement: S2 File — This ZIP archive contains the computer code to perform the data analysis described in this manuscript. The analysis is performed by the iPython notebook found in the ZIP archive. (ZIP) [file ppat.1006271.s008.zip › S2_File/differential_selections/L3_H17L10_vs_L3_mock_mutdiffsel.txt]

site	wt	mut	diffsel
182	V	Y	7.72470160913
186	G	E	7.54715498625
220	S	R	7.43463258516
186	G	R	7.38118449346
234	P	K	7.33541482775
32	T	V	7.14267578635
318	E	T	6.9681463315
253	G	Q	6.80080777415
253	G	L	6.77950573969
182	V	S	6.55444605514
235	K	I	6.35855625175
400	E	A	6.34455707319
386	N	M	6.33870807494
254	D	K	6.33733802512
156	G	D	6.28783448426
253	G	K	6.25498071528
253	G	N	6.0749878594
173	S	Y	6.0317300498
220	S	P	5.91619172829
254	D	Q	5.89312067179
234	P	R	5.79405938641
313	P	K	5.77752091171
186	G	T	5.77177628577
182	V	R	5.73293387585
253	G	E	5.57030271765
186	G	P	5.41316344517
289	H	L	5.23081958793
273	L	V	5.22471090008
223	N	S	4.95921154409
523	S	A	4.85196811927
128	L	V	4.82229367029
220	S	L	4.6956498928
220	S	Q	4.6457420214
182	V	T	4.60587156576
252	P	D	4.53462169085
146	N	Y	4.51151731772
145	F	D	4.45488520423
378	A	C	4.44468891072
86	S	A	4.4323502924
299	Q	T	4.36711936539
288	M	R	4.2997616273
115	Y	T	4.27511266508
514	E	A	4.27144286047
236	V	R	4.27001621069
223	N	T	4.26284031378
484	Y	W	4.22913019842
253	G	R	4.19383373767
221	N	D	4.11127522746
213	A	T	4.09712204792
137	E	S	4.09708522231
182	V	A	4.06779124647
231	A	D	4.03763697639
205	Q	R	4.02347128125
510	K	Y	4.00003984782
242	R	W	3.97785965061
253	G	H	3.96944709009
236	V	S	3.96330773389
182	V	Q	3.95600340506
127	S	Q	3.93357332042
506	S	L	3.93004740714
220	S	I	3.91764907946
182	V	W	3.90312460401
182	V	N	3.89143978375
277	F	S	3.89094877473
342	Y	C	3.87927704225
60	K	H	3.83210960113
252	P	V	3.72419594932
251	E	N	3.64850609429
251	E	G	3.58607358891
184	N	G	3.5465490186
57	K	W	3.52906942948
70	G	A	3.52513799423
321	K	L	3.51125866058
254	D	H	3.50985561306
277	F	P	3.49481426973
206	S	G	3.45663721467
16	D	G	3.42707687174
140	W	Y	3.39222378038
127	S	R	3.32724936271
153	S	G	3.28295955798
211	G	S	3.25951429625
294	K	I	3.23297455804
415	N	S	3.22535793786
254	D	E	3.20950540065
62	K	N	3.19765396257
52	D	A	3.19394723678
137	E	A	3.14954934234
75	T	L	3.04130149483
314	V	T	2.99768791125
2	K	Q	2.98838977002
471	N	D	2.95850502927
392	T	R	2.94508334955
68	Q	L	2.94505351999
184	N	R	2.91318138206
404	T	R	2.83099337955
421	E	G	2.76702141445
494	S	G	2.75610310702
410	G	P	2.59578039555
482	E	D	2.59543589727
550	S	L	2.58514096129
251	E	H	2.57967568425
527	Y	H	2.53519514836
395	V	M	2.49089867571
360	M	L	2.42562732137
2	K	I	2.40674483799
331	V	I	2.39053094567
350	A	V	2.36837287786
86	S	Y	2.36581169289
362	D	V	2.35104906932
71	K	A	2.34094276834
363	G	R	2.30782977403
124	S	E	2.2908636337
522	E	A	2.26253737944
191	V	I	2.25762335063
105	G	R	2.25606890572
495	V	G	2.25053514711
94	S	A	2.23282657996
182	V	H	2.22794659079
358	T	A	2.21207977549
433	D	E	2.19434191878
525	G	S	2.19135974656
266	A	T	2.15300999115
228	P	S	2.1061429337
251	E	R	2.08602382542
146	N	T	2.06902711778
158	S	N	2.05212694808
318	E	H	2.04413619293
229	E	T	2.04252662555
81	N	K	2.03579531667
380	D	E	1.97268080609
226	F	S	1.9710431585
306	L	R	1.94481366919
251	E	L	1.90536144852
3	A	V	1.88399264109
111	D	T	1.86346203254
368	H	Y	1.84452252371
507	E	K	1.82676483486
148	V	T	1.81946783341
390	G	R	1.81584005615
377	Y	H	1.79212349704
141	P	T	1.78946915184
104	N	W	1.7886843815
390	G	L	1.73374101546
231	A	I	1.69781187794
528	Q	G	1.639675852
257	I	V	1.61608578791
390	G	M	1.59444265909
99	T	W	1.57958419699
305	N	S	1.57181160033
404	T	G	1.5334087766
186	G	S	1.52452106699
390	G	S	1.49609431361
278	E	D	1.49157906988
223	N	G	1.46470058718
1	M	I	1.44541759753
381	Q	R	1.41908715182
467	S	N	1.4078464717
229	E	F	1.40657370684
155	R	M	1.4006514172
189	V	I	1.38253300465
501	D	A	1.34838007182
91	R	M	1.29890677515
278	E	G	1.28814502058
89	P	G	1.28472945809
333	G	E	1.23165715613
160	F	C	1.22512424295
278	E	V	1.18819910729
18	D	G	1.18210919822
540	L	I	1.15228214082
392	T	N	1.12748856627
334	L	P	1.1222416857
235	K	R	1.0665934763
135	P	T	1.05930650855
223	N	L	1.05173453361
70	G	V	1.00206704556
538	S	I	0.996431767787
322	Y	C	0.990666559881
159	S	G	0.934675916
237	R	K	0.892734770285
54	H	T	0.882317354825
544	V	I	0.871559375402
257	I	L	0.848420979163
556	N	D	0.830464620239
175	P	I	0.818044868766
157	K	V	0.815181689421
178	T	A	0.808173700238
538	S	C	0.805354460201
26	A	S	0.796127643379
89	P	A	0.785036909795
278	E	L	0.770447532242
179	N	D	0.767091658628
209	S	T	0.762820513924
187	K	T	0.759012777655
501	D	E	0.756884841873
223	N	D	0.736889732445
427	V	S	0.703060135628
38	E	G	0.697590504339
276	G	E	0.692419051036
506	S	H	0.688487270861
402	M	I	0.635600620891
67	L	P	0.632219630268
111	D	N	0.626754724316
513	R	G	0.62664539517
119	R	A	0.588181966205
89	P	K	0.583845041148
119	R	M	0.582424367662
323	V	I	0.556291154127
132	E	D	0.553614811198
523	S	Y	0.546647813219
201	S	G	0.544769437427
521	L	H	0.541581450518
311	I	T	0.530299408887
21	C	R	0.518727892443
489	N	H	0.510660155517
469	L	V	0.508179549271
474	K	N	0.485909022717
81	N	D	0.485377271756
455	D	G	0.475920059038
296	Q	P	0.471938624614
243	M	T	0.455432918563
181	Y	N	0.45455366955
428	D	M	0.447867293428
343	R	G	0.435552686088
439	A	T	0.433153006494
357	W	L	0.426729805012
427	V	L	0.418929583821
561	C	F	0.417450775554
18	D	Y	0.411042136794
515	K	Q	0.407439522153
429	D	M	0.373746985701
503	P	E	0.367016111004
418	K	N	0.358697465953
71	K	R	0.353102814179
426	K	S	0.321528883011
412	E	L	0.31948787225
124	S	P	0.316353860103
436	T	A	0.314910948821
171	G	V	0.314136684499
140	W	R	0.31286059069
155	R	E	0.304055874038
260	A	V	0.303344992301
429	D	W	0.301690548082
22	I	M	0.299333618523
485	H	L	0.297169119197
186	G	L	0.29644982243
558	S	P	0.295990663682
425	K	E	0.28905619649
378	A	T	0.288425331536
134	F	S	0.288294672987
499	T	S	0.287833430289
561	C	R	0.286370968235
372	E	G	0.285572548634
349	I	T	0.275410958744
227	T	A	0.271808200762
100	P	R	0.270417773636
135	P	E	0.267123392302
449	R	W	0.264232652848
529	I	G	0.257869135716
282	I	V	0.252334153747
238	D	E	0.251986019446
367	Y	H	0.249631887824
108	Y	C	0.246815920137
466	K	N	0.241086576345
275	R	G	0.239094523454
268	W	R	0.234247879264
177	L	P	0.234125461343
491	C	F	0.232388783425
437	Y	H	0.231965429876
168	T	A	0.226954990068
449	R	S	0.223832606882
258	F	L	0.222203054769
43	V	A	0.2220627626
383	S	G	0.220526815774
473	A	S	0.218065569326
298	P	S	0.217822501804
536	V	D	0.21743849396
329	R	S	0.215900044072
467	S	G	0.21351300607
450	T	A	0.209834676116
469	L	S	0.209102480669
420	M	T	0.208851760841
183	N	D	0.205809345437
448	E	G	0.201973896654
164	L	F	0.197481651059
537	A	V	0.196226643431
9	L	I	0.180229926231
152	C	R	0.180154921769
429	D	V	0.178361473189
345	L	S	0.176758142384
459	K	E	0.173442591363
454	H	Q	0.170929904652
519	V	A	0.165977010505
305	N	H	0.163957370305
215	V	G	0.163354177175
558	S	F	0.162428910936
415	N	D	0.159320836912
426	K	N	0.158382306473
461	L	P	0.156937831303
40	N	K	0.155603021334
394	K	R	0.154176712419
250	L	D	0.154136869826
217	V	E	0.153748041274
53	S	A	0.143575345155
185	K	N	0.140404328443
35	T	I	0.1373491976
428	D	K	0.135987850863
10	Y	D	0.135947577355
466	K	I	0.135862048305
60	K	E	0.134193418818
510	K	Q	0.130549998205
28	N	D	0.128209916048
443	V	F	0.127873396656
507	E	A	0.121453742331
417	E	G	0.117005574317
197	H	R	0.115931095748
244	N	S	0.1154565422
451	L	V	0.114980940047
506	S	P	0.112994336716
413	F	L	0.112889662823
565	I	V	0.111189412207
253	G	T	0.109777027034
421	E	D	0.109475413051
57	K	R	0.106505340687
160	F	V	0.0981903546896
69	L	S	0.0972930850432
446	E	D	0.0927045987607
153	S	C	0.0925636187675
417	E	D	0.0913137879517
225	R	A	0.0899484238828
117	E	G	0.0895134968064
200	S	Y	0.0889506086176
396	N	D	0.0860193810867
8	L	P	0.0843788560565
470	K	A	0.083676893246
253	G	W	0.0826825126309
253	G	A	0.0826825126309
253	G	P	0.0826825126309
253	G	Y	0.0826825126309
253	G	M	0.0826825126309
253	G	I	0.0826825126309
253	G	F	0.0826825126309
253	G	D	0.0826825126309
253	G	C	0.0826825126309
504	K	N	0.081495104948
206	S	R	0.0799330858325
220	S	F	0.0777410310907
220	S	D	0.0777410310907
220	S	E	0.0777410310907
220	S	H	0.0777410310907
220	S	C	0.0777410310907
220	S	W	0.0777410310907
220	S	Y	0.0777410310907
220	S	V	0.0777410310907
55	N	I	0.07300133255
186	G	I	0.0727056160065
186	G	M	0.0727056160065
186	G	F	0.0727056160065
186	G	D	0.0727056160065
186	G	H	0.0727056160065
186	G	K	0.0727056160065
186	G	C	0.0727056160065
186	G	V	0.0727056160065
186	G	Q	0.0727056160065
186	G	W	0.0727056160065
186	G	Y	0.0727056160065
191	V	A	0.0698183820799
454	H	L	0.0696526911235
426	K	E	0.0676024524696
413	F	S	0.0669594807428
432	L	Q	0.0665654017336
423	L	V	0.0657260524537
532	I	R	0.0656053156249
470	K	R	0.0646814596153
200	S	G	0.0608093868609
503	P	L	0.0575322560287
154	H	G	0.0573865408338
182	V	E	0.0564968102636
182	V	P	0.0564968102636
182	V	C	0.0564968102636
182	V	D	0.0564968102636
182	V	G	0.0564968102636
182	V	K	0.0564968102636
507	E	D	0.0517136483909
447	N	D	0.0512290588799
61	L	F	0.050705569949
121	Q	E	0.048391631131
51	E	G	0.0478846077574
40	N	I	0.0474067643485
445	L	Q	0.0472153102611
45	H	P	0.0471788935299
451	L	W	0.0469112161
201	S	T	0.0467336752073
253	G	S	0.0466600394499
391	I	S	0.0463791216604
42	A	G	0.0455818380144
466	K	R	0.0444868411634
221	N	S	0.0437339169643
473	A	V	0.0419336724643
98	E	K	0.0413994211599
329	R	G	0.040009043866
20	I	M	0.0400003484873
554	C	W	0.0399970242476
559	L	V	0.0389675416759
540	L	S	0.0381739064507
215	V	A	0.035998847068
462	Y	H	0.0346244423287
386	N	W	0.0323027870624
386	N	Y	0.0323027870624
386	N	D	0.0323027870624
386	N	F	0.0323027870624
386	N	P	0.0323027870624
386	N	K	0.0323027870624
386	N	C	0.0323027870624
176	K	E	0.0322314563501
234	P	I	0.0304156903643
234	P	H	0.0304156903643
234	P	F	0.0304156903643
234	P	Y	0.0304156903643
234	P	W	0.0304156903643
234	P	G	0.0304156903643
234	P	S	0.0304156903643
234	P	C	0.0304156903643
234	P	D	0.0304156903643
234	P	E	0.0304156903643
234	P	N	0.0304156903643
234	P	M	0.0304156903643
234	P	Q	0.0304156903643
460	N	D	0.0300018571527
254	D	V	0.025919130189
254	D	W	0.025919130189
254	D	A	0.025919130189
254	D	L	0.025919130189
254	D	M	0.025919130189
254	D	P	0.025919130189
254	D	T	0.025919130189
254	D	R	0.025919130189
254	D	Y	0.025919130189
254	D	C	0.025919130189
254	D	F	0.025919130189
254	D	I	0.025919130189
479	G	V	0.0257943185868
99	T	P	0.0237275561987
465	V	E	0.0232550449668
394	K	T	0.0217754480902
422	N	I	0.0211517391899
322	Y	H	0.0207259102669
436	T	I	0.0202475073067
400	E	R	0.0196438175445
400	E	P	0.0196438175445
400	E	H	0.0196438175445
400	E	F	0.0196438175445
400	E	G	0.0196438175445
400	E	M	0.0196438175445
400	E	N	0.0196438175445
400	E	W	0.0196438175445
400	E	C	0.0196438175445
400	E	Y	0.0196438175445
400	E	V	0.0196438175445
400	E	I	0.0196438175445
400	E	L	0.0196438175445
199	S	P	0.0189103928754
318	E	A	0.0189057231939
318	E	N	0.0189057231939
318	E	M	0.0189057231939
318	E	K	0.0189057231939
318	E	Y	0.0189057231939
318	E	P	0.0189057231939
318	E	I	0.0189057231939
318	E	F	0.0189057231939
318	E	W	0.0189057231939
318	E	V	0.0189057231939
318	E	C	0.0189057231939
318	E	G	0.0189057231939
318	E	R	0.0189057231939
156	G	R	0.0182866764923
156	G	F	0.0182866764923
156	G	C	0.0182866764923
156	G	L	0.0182866764923
156	G	M	0.0182866764923
156	G	P	0.0182866764923
156	G	W	0.0182866764923
156	G	H	0.0182866764923
156	G	T	0.0182866764923
156	G	I	0.0182866764923
156	G	Y	0.0182866764923
32	T	Y	0.0182116319749
32	T	G	0.0182116319749
32	T	S	0.0182116319749
32	T	K	0.0182116319749
32	T	W	0.0182116319749
32	T	C	0.0182116319749
32	T	H	0.0182116319749
32	T	Q	0.0182116319749
32	T	P	0.0182116319749
32	T	M	0.0182116319749
32	T	D	0.0182116319749
32	T	F	0.0182116319749
220	S	T	0.0133175837229
428	D	G	0.0125538879916
135	P	L	0.0111903857269
235	K	M	0.0109938800661
235	K	D	0.0109938800661
235	K	C	0.0109938800661
235	K	F	0.0109938800661
235	K	G	0.0109938800661
235	K	L	0.0109938800661
235	K	H	0.0109938800661
235	K	N	0.0109938800661
235	K	Q	0.0109938800661
235	K	W	0.0109938800661
235	K	Y	0.0109938800661
235	K	E	0.0109938800661
145	F	I	0.0100955377698
145	F	W	0.0100955377698
145	F	T	0.0100955377698
145	F	A	0.0100955377698
145	F	C	0.0100955377698
145	F	H	0.0100955377698
145	F	K	0.0100955377698
145	F	M	0.0100955377698
145	F	N	0.0100955377698
145	F	P	0.0100955377698
145	F	Q	0.0100955377698
145	F	R	0.0100955377698
145	F	S	0.0100955377698
173	S	L	0.00982358998805
173	S	C	0.00982358998805
173	S	G	0.00982358998805
173	S	K	0.00982358998805
173	S	M	0.00982358998805
173	S	Q	0.00982358998805
173	S	R	0.00982358998805
418	K	E	0.00975008302344
309	Q	H	0.00939832870996
230	I	K	0.00848506446437
336	N	I	0.00743641647456
390	G	W	0.00727483160751
390	G	P	0.00727483160751
390	G	Y	0.00727483160751
390	G	C	0.00727483160751
390	G	N	0.00727483160751
390	G	F	0.00727483160751
390	G	D	0.00727483160751
223	N	K	0.00657347012513
223	N	Q	0.00657347012513
223	N	A	0.00657347012513
223	N	P	0.00657347012513
223	N	M	0.00657347012513
223	N	V	0.00657347012513
223	N	R	0.00657347012513
223	N	H	0.00657347012513
223	N	F	0.00657347012513
223	N	C	0.00657347012513
223	N	W	0.00657347012513
127	S	N	0.00615908829678
127	S	M	0.00615908829678
127	S	W	0.00615908829678
127	S	D	0.00615908829678
127	S	K	0.00615908829678
127	S	H	0.00615908829678
127	S	C	0.00615908829678
127	S	Y	0.00615908829678
127	S	I	0.00615908829678
313	P	G	0.00551412523159
313	P	H	0.00551412523159
313	P	Y	0.00551412523159
313	P	I	0.00551412523159
313	P	C	0.00551412523159
313	P	W	0.00551412523159
313	P	L	0.00551412523159
313	P	A	0.00551412523159
313	P	M	0.00551412523159
313	P	N	0.00551412523159
313	P	E	0.00551412523159
313	P	D	0.00551412523159
313	P	Q	0.00551412523159
313	P	V	0.00551412523159
251	E	D	0.00504537506165
251	E	W	0.00504537506165
251	E	Y	0.00504537506165
251	E	V	0.00504537506165
251	E	P	0.00504537506165
251	E	C	0.00504537506165
251	E	M	0.00504537506165
273	L	S	0.00493689055235
273	L	Q	0.00493689055235
273	L	C	0.00493689055235
273	L	N	0.00493689055235
273	L	G	0.00493689055235
273	L	K	0.00493689055235
273	L	P	0.00493689055235
273	L	R	0.00493689055235
273	L	D	0.00493689055235
273	L	T	0.00493689055235
273	L	Y	0.00493689055235
273	L	F	0.00493689055235
273	L	W	0.00493689055235
273	L	H	0.00493689055235
273	L	I	0.00493689055235
273	L	E	0.00493689055235
528	Q	R	0.00470345385039
252	P	M	0.00452475962973
252	P	Q	0.00452475962973
252	P	Y	0.00452475962973
252	P	W	0.00452475962973
252	P	S	0.00452475962973
252	P	N	0.00452475962973
252	P	R	0.00452475962973
252	P	I	0.00452475962973
252	P	K	0.00452475962973
252	P	C	0.00452475962973
252	P	G	0.00452475962973
252	P	F	0.00452475962973
252	P	E	0.00452475962973
184	N	W	0.00445283270263
184	N	A	0.00445283270263
184	N	C	0.00445283270263
184	N	F	0.00445283270263
184	N	H	0.00445283270263
184	N	I	0.00445283270263
184	N	Q	0.00445283270263
184	N	Y	0.00445283270263
184	N	P	0.00445283270263
236	V	K	0.00410877568237
236	V	C	0.00410877568237
236	V	D	0.00410877568237
236	V	E	0.00410877568237
236	V	G	0.00410877568237
236	V	P	0.00410877568237
236	V	T	0.00410877568237
236	V	Y	0.00410877568237
111	D	E	0.00407590388377
32	T	L	0.00407258700901
146	N	K	0.00395379431559
146	N	C	0.00395379431559
146	N	G	0.00395379431559
146	N	W	0.00395379431559
146	N	L	0.00395379431559
146	N	P	0.00395379431559
146	N	I	0.00395379431559
146	N	S	0.00395379431559
86	S	R	0.00385876797067
86	S	D	0.00385876797067
86	S	G	0.00385876797067
86	S	C	0.00385876797067
86	S	V	0.00385876797067
86	S	Q	0.00385876797067
86	S	K	0.00385876797067
86	S	N	0.00385876797067
86	S	M	0.00385876797067
346	F	Y	0.00376480628967
523	S	N	0.00362166875085
523	S	G	0.00362166875085
523	S	F	0.00362166875085
523	S	H	0.00362166875085
523	S	M	0.00362166875085
523	S	I	0.00362166875085
523	S	C	0.00362166875085
523	S	Q	0.00362166875085
523	S	K	0.00362166875085
523	S	E	0.00362166875085
506	S	Q	0.00348828451338
506	S	V	0.00348828451338
506	S	G	0.00348828451338
506	S	R	0.00348828451338
506	S	C	0.00348828451338
506	S	Y	0.00348828451338
506	S	D	0.00348828451338
506	S	M	0.00348828451338
137	E	M	0.00343981718698
137	E	Q	0.00343981718698
137	E	R	0.00343981718698
137	E	P	0.00343981718698
137	E	V	0.00343981718698
137	E	W	0.00343981718698
137	E	Y	0.00343981718698
137	E	N	0.00343981718698
137	E	I	0.00343981718698
137	E	C	0.00343981718698
137	E	K	0.00343981718698
137	E	L	0.00343981718698
137	E	F	0.00343981718698
137	E	H	0.00343981718698
213	A	I	0.00328155111217
213	A	L	0.00328155111217
213	A	W	0.00328155111217
213	A	Y	0.00328155111217
213	A	F	0.00328155111217
213	A	H	0.00328155111217
213	A	Q	0.00328155111217
213	A	E	0.00328155111217
213	A	N	0.00328155111217
213	A	R	0.00328155111217
213	A	M	0.00328155111217
277	F	V	0.00327723994119
277	F	W	0.00327723994119
277	F	M	0.00327723994119
277	F	I	0.00327723994119
277	F	H	0.00327723994119
277	F	D	0.00327723994119
277	F	C	0.00327723994119
277	F	N	0.00327723994119
289	H	V	0.00299428415719
289	H	P	0.00299428415719
289	H	I	0.00299428415719
289	H	E	0.00299428415719
289	H	K	0.00299428415719
289	H	R	0.00299428415719
289	H	D	0.00299428415719
289	H	Y	0.00299428415719
378	A	P	0.00297134836419
378	A	F	0.00297134836419
378	A	G	0.00297134836419
378	A	L	0.00297134836419
378	A	N	0.00297134836419
378	A	Q	0.00297134836419
378	A	W	0.00297134836419
378	A	R	0.00297134836419
378	A	Y	0.00297134836419
378	A	I	0.00297134836419
378	A	H	0.00297134836419
378	A	D	0.00297134836419
378	A	K	0.00297134836419
378	A	M	0.00297134836419
128	L	R	0.00294433234178
128	L	Q	0.00294433234178
128	L	P	0.00294433234178
128	L	F	0.00294433234178
128	L	E	0.00294433234178
128	L	K	0.00294433234178
128	L	M	0.00294433234178
128	L	W	0.00294433234178
128	L	T	0.00294433234178
128	L	N	0.00294433234178
128	L	Y	0.00294433234178
128	L	A	0.00294433234178
128	L	C	0.00294433234178
128	L	D	0.00294433234178
128	L	G	0.00294433234178
128	L	H	0.00294433234178
360	M	G	0.00282730570559
360	M	F	0.00282730570559
360	M	I	0.00282730570559
360	M	Y	0.00282730570559
360	M	N	0.00282730570559
360	M	H	0.00282730570559
360	M	P	0.00282730570559
360	M	D	0.00282730570559
360	M	S	0.00282730570559
360	M	A	0.00282730570559
360	M	C	0.00282730570559
360	M	V	0.00282730570559
360	M	Q	0.00282730570559
360	M	T	0.00282730570559
360	M	E	0.00282730570559
360	M	W	0.00282730570559
360	M	K	0.00282730570559
360	M	R	0.00282730570559
514	E	N	0.00275188571327
514	E	C	0.00275188571327
514	E	F	0.00275188571327
514	E	H	0.00275188571327
514	E	L	0.00275188571327
514	E	Y	0.00275188571327
514	E	I	0.00275188571327
514	E	R	0.00275188571327
514	E	W	0.00275188571327
514	E	V	0.00275188571327
415	N	Y	0.00263509052794
415	N	V	0.00263509052794
415	N	P	0.00263509052794
415	N	M	0.00263509052794
415	N	W	0.00263509052794
415	N	A	0.00263509052794
415	N	H	0.00263509052794
415	N	E	0.00263509052794
415	N	C	0.00263509052794
415	N	R	0.00263509052794
299	Q	D	0.00262033710783
299	Q	R	0.00262033710783
299	Q	M	0.00262033710783
299	Q	E	0.00262033710783
299	Q	G	0.00262033710783
299	Q	W	0.00262033710783
299	Q	Y	0.00262033710783
421	E	M	0.0025477104741
421	E	T	0.0025477104741
421	E	W	0.0025477104741
421	E	H	0.0025477104741
421	E	F	0.0025477104741
421	E	A	0.0025477104741
421	E	V	0.0025477104741
421	E	P	0.0025477104741
421	E	C	0.0025477104741
421	E	R	0.0025477104741
421	E	N	0.0025477104741
421	E	I	0.0025477104741
404	T	M	0.00248757570125
404	T	H	0.00248757570125
404	T	I	0.00248757570125
404	T	K	0.00248757570125
404	T	Q	0.00248757570125
404	T	D	0.00248757570125
404	T	Y	0.00248757570125
404	T	E	0.00248757570125
404	T	W	0.00248757570125
62	K	C	0.00236611470966
62	K	G	0.00236611470966
62	K	S	0.00236611470966
62	K	E	0.00236611470966
62	K	V	0.00236611470966
62	K	T	0.00236611470966
62	K	F	0.00236611470966
62	K	W	0.00236611470966
62	K	L	0.00236611470966
62	K	H	0.00236611470966
62	K	P	0.00236611470966
62	K	Q	0.00236611470966
62	K	I	0.00236611470966
242	R	P	0.00212694706747
242	R	F	0.00212694706747
242	R	Q	0.00212694706747
242	R	M	0.00212694706747
242	R	L	0.00212694706747
242	R	I	0.00212694706747
242	R	H	0.00212694706747
242	R	T	0.00212694706747
242	R	G	0.00212694706747
242	R	N	0.00212694706747
242	R	E	0.00212694706747
242	R	Y	0.00212694706747
242	R	D	0.00212694706747
242	R	C	0.00212694706747
242	R	A	0.00212694706747
242	R	V	0.00212694706747
392	T	P	0.0021219215377
392	T	A	0.0021219215377
392	T	F	0.0021219215377
392	T	E	0.0021219215377
392	T	D	0.0021219215377
392	T	W	0.0021219215377
392	T	V	0.0021219215377
392	T	Q	0.0021219215377
392	T	C	0.0021219215377
392	T	M	0.0021219215377
392	T	G	0.0021219215377
392	T	S	0.0021219215377
392	T	Y	0.0021219215377
392	T	L	0.0021219215377
392	T	H	0.0021219215377
392	T	I	0.0021219215377
321	K	H	0.00189976032914
321	K	D	0.00189976032914
321	K	E	0.00189976032914
321	K	Y	0.00189976032914
321	K	Q	0.00189976032914
321	K	G	0.00189976032914
321	K	C	0.00189976032914
321	K	I	0.00189976032914
321	K	N	0.00189976032914
321	K	W	0.00189976032914
321	K	S	0.00189976032914
321	K	P	0.00189976032914
321	K	F	0.00189976032914
221	N	K	0.00188981708883
221	N	P	0.00188981708883
221	N	Q	0.00188981708883
221	N	V	0.00188981708883
221	N	W	0.00188981708883
221	N	M	0.00188981708883
221	N	Y	0.00188981708883
221	N	C	0.00188981708883
221	N	H	0.00188981708883
221	N	G	0.00188981708883
221	N	F	0.00188981708883
221	N	A	0.00188981708883
221	N	E	0.00188981708883
527	Y	R	0.00185521758638
527	Y	E	0.00185521758638
527	Y	G	0.00185521758638
527	Y	K	0.00185521758638
527	Y	L	0.00185521758638
527	Y	M	0.00185521758638
527	Y	S	0.00185521758638
527	Y	A	0.00185521758638
527	Y	V	0.00185521758638
527	Y	T	0.00185521758638
527	Y	N	0.00185521758638
527	Y	Q	0.00185521758638
527	Y	D	0.00185521758638
527	Y	W	0.00185521758638
484	Y	G	0.00174360967129
484	Y	S	0.00174360967129
484	Y	V	0.00174360967129
484	Y	N	0.00174360967129
484	Y	T	0.00174360967129
484	Y	K	0.00174360967129
484	Y	I	0.00174360967129
484	Y	D	0.00174360967129
484	Y	M	0.00174360967129
484	Y	R	0.00174360967129
484	Y	P	0.00174360967129
484	Y	Q	0.00174360967129
484	Y	C	0.00174360967129
484	Y	E	0.00174360967129
141	P	G	0.00171214577699
141	P	S	0.00171214577699
141	P	R	0.00171214577699
141	P	Q	0.00171214577699
141	P	K	0.00171214577699
141	P	I	0.00171214577699
141	P	E	0.00171214577699
141	P	D	0.00171214577699
141	P	F	0.00171214577699
141	P	C	0.00171214577699
141	P	A	0.00171214577699
141	P	W	0.00171214577699
141	P	Y	0.00171214577699
141	P	L	0.00171214577699
115	Y	K	0.0016877677612
115	Y	A	0.0016877677612
115	Y	W	0.0016877677612
115	Y	V	0.0016877677612
115	Y	P	0.0016877677612
115	Y	Q	0.0016877677612
115	Y	N	0.0016877677612
115	Y	F	0.0016877677612
115	Y	E	0.0016877677612
115	Y	D	0.0016877677612
115	Y	G	0.0016877677612
471	N	M	0.00160941827267
471	N	C	0.00160941827267
471	N	F	0.00160941827267
471	N	G	0.00160941827267
471	N	H	0.00160941827267
471	N	I	0.00160941827267
471	N	L	0.00160941827267
471	N	E	0.00160941827267
471	N	P	0.00160941827267
471	N	R	0.00160941827267
471	N	V	0.00160941827267
471	N	W	0.00160941827267
471	N	A	0.00160941827267
471	N	Q	0.00160941827267
471	N	Y	0.00160941827267
288	M	D	0.00154337188963
288	M	E	0.00154337188963
288	M	F	0.00154337188963
288	M	G	0.00154337188963
288	M	H	0.00154337188963
288	M	K	0.00154337188963
288	M	C	0.00154337188963
288	M	W	0.00154337188963
288	M	N	0.00154337188963
288	M	Q	0.00154337188963
342	Y	K	0.00152347583419
342	Y	S	0.00152347583419
342	Y	R	0.00152347583419
342	Y	Q	0.00152347583419
342	Y	P	0.00152347583419
342	Y	N	0.00152347583419
342	Y	W	0.00152347583419
342	Y	L	0.00152347583419
342	Y	M	0.00152347583419
342	Y	I	0.00152347583419
342	Y	F	0.00152347583419
342	Y	V	0.00152347583419
342	Y	E	0.00152347583419
342	Y	D	0.00152347583419
342	Y	A	0.00152347583419
342	Y	T	0.00152347583419
342	Y	G	0.00152347583419
101	N	Y	0.00143947652304
191	V	G	0.0013941974872
191	V	C	0.0013941974872
191	V	Q	0.0013941974872
191	V	N	0.0013941974872
191	V	M	0.0013941974872
191	V	K	0.0013941974872
191	V	H	0.0013941974872
191	V	P	0.0013941974872
191	V	T	0.0013941974872
191	V	E	0.0013941974872
191	V	D	0.0013941974872
191	V	W	0.0013941974872
191	V	R	0.0013941974872
191	V	S	0.0013941974872
191	V	F	0.0013941974872
70	G	Y	0.00138668947918
70	G	W	0.00138668947918
70	G	T	0.00138668947918
70	G	S	0.00138668947918
70	G	R	0.00138668947918
70	G	Q	0.00138668947918
70	G	N	0.00138668947918
70	G	C	0.00138668947918
70	G	D	0.00138668947918
70	G	F	0.00138668947918
70	G	P	0.00138668947918
70	G	K	0.00138668947918
70	G	I	0.00138668947918
482	E	P	0.0013751496
482	E	A	0.0013751496
482	E	C	0.0013751496
482	E	F	0.0013751496
482	E	G	0.0013751496
482	E	H	0.0013751496
482	E	M	0.0013751496
482	E	Y	0.0013751496
482	E	I	0.0013751496
482	E	T	0.0013751496
482	E	V	0.0013751496
482	E	W	0.0013751496
482	E	R	0.0013751496
16	D	N	0.00136317365753
16	D	W	0.00136317365753
16	D	V	0.00136317365753
16	D	T	0.00136317365753
16	D	S	0.00136317365753
16	D	P	0.00136317365753
16	D	C	0.00136317365753
16	D	M	0.00136317365753
16	D	L	0.00136317365753
16	D	K	0.00136317365753
16	D	I	0.00136317365753
16	D	F	0.00136317365753
16	D	A	0.00136317365753
57	K	P	0.00127185819113
57	K	F	0.00127185819113
57	K	D	0.00127185819113
57	K	C	0.00127185819113
57	K	A	0.00127185819113
57	K	T	0.00127185819113
57	K	V	0.00127185819113
57	K	L	0.00127185819113
57	K	S	0.00127185819113
57	K	H	0.00127185819113
57	K	I	0.00127185819113
57	K	M	0.00127185819113
57	K	N	0.00127185819113
57	K	G	0.00127185819113
510	K	G	0.00124661488432
510	K	M	0.00124661488432
510	K	T	0.00124661488432
510	K	H	0.00124661488432
510	K	P	0.00124661488432
510	K	E	0.00124661488432
510	K	D	0.00124661488432
510	K	C	0.00124661488432
211	G	C	0.00120818566882
211	G	Q	0.00120818566882
211	G	Y	0.00120818566882
211	G	M	0.00120818566882
211	G	H	0.00120818566882
211	G	W	0.00120818566882
205	Q	C	0.00117922119372
205	Q	F	0.00117922119372
205	Q	T	0.00117922119372
205	Q	P	0.00117922119372
205	Q	G	0.00117922119372
205	Q	I	0.00117922119372
205	Q	D	0.00117922119372
433	D	K	0.0011620561366
433	D	T	0.0011620561366
433	D	L	0.0011620561366
433	D	I	0.0011620561366
433	D	M	0.0011620561366
433	D	Q	0.0011620561366
433	D	R	0.0011620561366
433	D	P	0.0011620561366
433	D	V	0.0011620561366
433	D	G	0.0011620561366
433	D	C	0.0011620561366
433	D	F	0.0011620561366
433	D	A	0.0011620561366
433	D	W	0.0011620561366
60	K	V	0.00106746281679
60	K	G	0.00106746281679
60	K	D	0.00106746281679
60	K	I	0.00106746281679
60	K	A	0.00106746281679
60	K	W	0.00106746281679
60	K	P	0.00106746281679
60	K	S	0.00106746281679
60	K	Q	0.00106746281679
60	K	M	0.00106746281679
60	K	F	0.00106746281679
60	K	C	0.00106746281679
427	V	W	0.00106688020444
427	V	A	0.00106688020444
427	V	T	0.00106688020444
427	V	P	0.00106688020444
427	V	Y	0.00106688020444
427	V	C	0.00106688020444
427	V	H	0.00106688020444
427	V	R	0.00106688020444
427	V	I	0.00106688020444
427	V	Q	0.00106688020444
427	V	D	0.00106688020444
427	V	N	0.00106688020444
427	V	F	0.00106688020444
427	V	E	0.00106688020444
427	V	M	0.00106688020444
427	V	G	0.00106688020444
395	V	Q	0.00105828233718
395	V	E	0.00105828233718
395	V	D	0.00105828233718
395	V	C	0.00105828233718
395	V	A	0.00105828233718
395	V	H	0.00105828233718
395	V	N	0.00105828233718
395	V	P	0.00105828233718
395	V	R	0.00105828233718
395	V	S	0.00105828233718
395	V	T	0.00105828233718
395	V	W	0.00105828233718
395	V	K	0.00105828233718
395	V	Y	0.00105828233718
395	V	F	0.00105828233718
395	V	G	0.00105828233718
182	V	I	0.00104725909526
148	V	Y	0.00101529527452
148	V	G	0.00101529527452
148	V	C	0.00101529527452
148	V	D	0.00101529527452
148	V	H	0.00101529527452
148	V	M	0.00101529527452
148	V	F	0.00101529527452
148	V	K	0.00101529527452
148	V	W	0.00101529527452
148	V	Q	0.00101529527452
148	V	P	0.00101529527452
148	V	N	0.00101529527452
148	V	R	0.00101529527452
130	R	S	0.00101238938534
257	I	E	0.00100925307392
257	I	K	0.00100925307392
257	I	Y	0.00100925307392
257	I	N	0.00100925307392
257	I	D	0.00100925307392
257	I	C	0.00100925307392
257	I	A	0.00100925307392
257	I	H	0.00100925307392
257	I	G	0.00100925307392
257	I	R	0.00100925307392
257	I	S	0.00100925307392
257	I	P	0.00100925307392
257	I	F	0.00100925307392
140	W	V	0.000963653724205
140	W	F	0.000963653724205
140	W	G	0.000963653724205
140	W	E	0.000963653724205
140	W	H	0.000963653724205
140	W	K	0.000963653724205
140	W	L	0.000963653724205
140	W	M	0.000963653724205
140	W	P	0.000963653724205
140	W	T	0.000963653724205
140	W	S	0.000963653724205
140	W	Q	0.000963653724205
140	W	D	0.000963653724205
140	W	A	0.000963653724205
140	W	I	0.000963653724205
140	W	N	0.000963653724205
75	T	W	0.000948724218861
75	T	D	0.000948724218861
75	T	E	0.000948724218861
75	T	F	0.000948724218861
75	T	G	0.000948724218861
75	T	C	0.000948724218861
75	T	K	0.000948724218861
75	T	Y	0.000948724218861
75	T	S	0.000948724218861
75	T	R	0.000948724218861
75	T	A	0.000948724218861
75	T	Q	0.000948724218861
75	T	M	0.000948724218861
75	T	H	0.000948724218861
2	K	W	0.000854929555019
2	K	D	0.000854929555019
2	K	Y	0.000854929555019
2	K	A	0.000854929555019
2	K	P	0.000854929555019
2	K	H	0.000854929555019
2	K	M	0.000854929555019
2	K	F	0.000854929555019
104	N	M	0.000819168333875
104	N	C	0.000819168333875
104	N	E	0.000819168333875
104	N	H	0.000819168333875
104	N	G	0.000819168333875
104	N	P	0.000819168333875
104	N	Q	0.000819168333875
104	N	R	0.000819168333875
482	E	Q	0.000817366556496
278	E	I	0.000814595375375
278	E	R	0.000814595375375
278	E	M	0.000814595375375
278	E	C	0.000814595375375
231	A	C	0.00073819662253
231	A	F	0.00073819662253
231	A	E	0.00073819662253
231	A	N	0.00073819662253
231	A	R	0.00073819662253
231	A	P	0.00073819662253
231	A	K	0.00073819662253
231	A	G	0.00073819662253
52	D	M	0.000656874959288
52	D	W	0.000656874959288
52	D	T	0.000656874959288
52	D	Q	0.000656874959288
52	D	P	0.000656874959288
52	D	C	0.000656874959288
52	D	H	0.000656874959288
52	D	F	0.000656874959288
52	D	K	0.000656874959288
52	D	I	0.000656874959288
52	D	L	0.000656874959288
410	G	N	0.000619183525614
410	G	D	0.000619183525614
410	G	E	0.000619183525614
410	G	F	0.000619183525614
410	G	L	0.000619183525614
410	G	K	0.000619183525614
410	G	W	0.000619183525614
410	G	Y	0.000619183525614
410	G	T	0.000619183525614
410	G	I	0.000619183525614
189	V	E	0.000607227436009
189	V	H	0.000607227436009
189	V	W	0.000607227436009
189	V	S	0.000607227436009
189	V	Y	0.000607227436009
189	V	D	0.000607227436009
189	V	R	0.000607227436009
189	V	M	0.000607227436009
189	V	L	0.000607227436009
189	V	Q	0.000607227436009
189	V	N	0.000607227436009
189	V	P	0.000607227436009
189	V	T	0.000607227436009
189	V	G	0.000607227436009
189	V	K	0.000607227436009
189	V	C	0.000607227436009
323	V	H	0.000581630156701
323	V	K	0.000581630156701
323	V	C	0.000581630156701
323	V	S	0.000581630156701
323	V	A	0.000581630156701
323	V	F	0.000581630156701
323	V	E	0.000581630156701
323	V	Q	0.000581630156701
323	V	G	0.000581630156701
323	V	L	0.000581630156701
323	V	T	0.000581630156701
323	V	N	0.000581630156701
323	V	P	0.000581630156701
323	V	W	0.000581630156701
323	V	Y	0.000581630156701
323	V	R	0.000581630156701
323	V	M	0.000581630156701
428	D	E	0.0005656100575
428	D	V	0.0005656100575
428	D	I	0.0005656100575
428	D	Y	0.0005656100575
428	D	T	0.0005656100575
428	D	A	0.0005656100575
428	D	C	0.0005656100575
428	D	W	0.0005656100575
428	D	F	0.0005656100575
428	D	P	0.0005656100575
428	D	Q	0.0005656100575
428	D	S	0.0005656100575
428	D	R	0.0005656100575
428	D	H	0.0005656100575
467	S	K	0.000517717782883
467	S	W	0.000517717782883
467	S	Y	0.000517717782883
467	S	Q	0.000517717782883
467	S	H	0.000517717782883
467	S	M	0.000517717782883
467	S	C	0.000517717782883
467	S	D	0.000517717782883
467	S	F	0.000517717782883
467	S	P	0.000517717782883
467	S	E	0.000517717782883
124	S	M	0.000507244039361
124	S	C	0.000507244039361
124	S	D	0.000507244039361
124	S	L	0.000507244039361
124	S	G	0.000507244039361
124	S	K	0.000507244039361
124	S	F	0.000507244039361
124	S	N	0.000507244039361
124	S	W	0.000507244039361
124	S	Y	0.000507244039361
124	S	H	0.000507244039361
124	S	R	0.000507244039361
266	A	W	0.000485998714992
266	A	P	0.000485998714992
266	A	K	0.000485998714992
266	A	L	0.000485998714992
266	A	G	0.000485998714992
266	A	M	0.000485998714992
266	A	N	0.000485998714992
266	A	R	0.000485998714992
266	A	Q	0.000485998714992
266	A	I	0.000485998714992
266	A	S	0.000485998714992
266	A	H	0.000485998714992
266	A	F	0.000485998714992
266	A	D	0.000485998714992
266	A	C	0.000485998714992
266	A	Y	0.000485998714992
81	N	S	0.000463192158005
81	N	G	0.000463192158005
81	N	V	0.000463192158005
81	N	E	0.000463192158005
81	N	C	0.000463192158005
81	N	F	0.000463192158005
81	N	H	0.000463192158005
81	N	P	0.000463192158005
81	N	I	0.000463192158005
81	N	Y	0.000463192158005
81	N	R	0.000463192158005
81	N	L	0.000463192158005
81	N	A	0.000463192158005
81	N	M	0.000463192158005
81	N	T	0.000463192158005
81	N	Q	0.000463192158005
81	N	W	0.000463192158005
94	S	K	0.000440055275412
94	S	T	0.000440055275412
94	S	V	0.000440055275412
94	S	R	0.000440055275412
94	S	Q	0.000440055275412
94	S	N	0.000440055275412
94	S	M	0.000440055275412
94	S	W	0.000440055275412
94	S	I	0.000440055275412
94	S	E	0.000440055275412
94	S	D	0.000440055275412
94	S	C	0.000440055275412
94	S	H	0.000440055275412
94	S	L	0.000440055275412
429	D	P	0.000415395505758
429	D	A	0.000415395505758
429	D	C	0.000415395505758
429	D	E	0.000415395505758
429	D	F	0.000415395505758
429	D	H	0.000415395505758
429	D	I	0.000415395505758
429	D	L	0.000415395505758
429	D	K	0.000415395505758
429	D	Y	0.000415395505758
429	D	T	0.000415395505758
429	D	Q	0.000415395505758
429	D	R	0.000415395505758
429	D	S	0.000415395505758
362	D	R	0.000414097514484
362	D	F	0.000414097514484
362	D	G	0.000414097514484
362	D	E	0.000414097514484
362	D	Q	0.000414097514484
362	D	A	0.000414097514484
362	D	H	0.000414097514484
362	D	C	0.000414097514484
362	D	I	0.000414097514484
362	D	S	0.000414097514484
362	D	L	0.000414097514484
362	D	M	0.000414097514484
362	D	Y	0.000414097514484
362	D	W	0.000414097514484
362	D	P	0.000414097514484
362	D	T	0.000414097514484
362	D	K	0.000414097514484
495	V	N	0.000388112149321
495	V	H	0.000388112149321
495	V	C	0.000388112149321
495	V	D	0.000388112149321
495	V	E	0.000388112149321
495	V	F	0.000388112149321
495	V	K	0.000388112149321
495	V	M	0.000388112149321
495	V	Q	0.000388112149321
495	V	S	0.000388112149321
495	V	T	0.000388112149321
495	V	W	0.000388112149321
495	V	Y	0.000388112149321
495	V	P	0.000388112149321
495	V	R	0.000388112149321
1	M	N	0.000371938293754
1	M	Q	0.000371938293754
1	M	C	0.000371938293754
1	M	K	0.000371938293754
1	M	G	0.000371938293754
1	M	S	0.000371938293754
1	M	Y	0.000371938293754
1	M	W	0.000371938293754
1	M	F	0.000371938293754
1	M	E	0.000371938293754
1	M	D	0.000371938293754
1	M	H	0.000371938293754
1	M	P	0.000371938293754
1	M	A	0.000371938293754
333	G	M	0.000353659057811
333	G	Y	0.000353659057811
333	G	W	0.000353659057811
333	G	T	0.000353659057811
333	G	S	0.000353659057811
333	G	R	0.000353659057811
333	G	Q	0.000353659057811
333	G	P	0.000353659057811
333	G	N	0.000353659057811
333	G	I	0.000353659057811
333	G	L	0.000353659057811
333	G	A	0.000353659057811
333	G	C	0.000353659057811
333	G	D	0.000353659057811
333	G	K	0.000353659057811
333	G	F	0.000353659057811
333	G	H	0.000353659057811
494	S	V	0.000346613396499
494	S	W	0.000346613396499
494	S	K	0.000346613396499
494	S	P	0.000346613396499
494	S	L	0.000346613396499
494	S	Y	0.000346613396499
494	S	H	0.000346613396499
494	S	D	0.000346613396499
494	S	C	0.000346613396499
494	S	A	0.000346613396499
494	S	F	0.000346613396499
522	E	Y	0.000337288002925
522	E	W	0.000337288002925
522	E	C	0.000337288002925
522	E	F	0.000337288002925
522	E	I	0.000337288002925
522	E	L	0.000337288002925
522	E	H	0.000337288002925
522	E	V	0.000337288002925
522	E	R	0.000337288002925
522	E	M	0.000337288002925
522	E	N	0.000337288002925
522	E	P	0.000337288002925
522	E	Q	0.000337288002925
206	S	M	0.000336348678488
206	S	W	0.000336348678488
206	S	C	0.000336348678488
206	S	Q	0.000336348678488
206	S	P	0.000336348678488
206	S	K	0.000336348678488
206	S	L	0.000336348678488
206	S	H	0.000336348678488
206	S	Y	0.000336348678488
363	G	I	0.000324167154947
363	G	L	0.000324167154947
363	G	K	0.000324167154947
363	G	N	0.000324167154947
363	G	S	0.000324167154947
363	G	Q	0.000324167154947
363	G	F	0.000324167154947
363	G	E	0.000324167154947
363	G	M	0.000324167154947
363	G	D	0.000324167154947
363	G	A	0.000324167154947
363	G	T	0.000324167154947
363	G	Y	0.000324167154947
363	G	W	0.000324167154947
363	G	H	0.000324167154947
363	G	P	0.000324167154947
363	G	C	0.000324167154947
544	V	N	0.000317985115116
544	V	G	0.000317985115116
544	V	Y	0.000317985115116
544	V	T	0.000317985115116
544	V	S	0.000317985115116
544	V	R	0.000317985115116
544	V	Q	0.000317985115116
544	V	P	0.000317985115116
544	V	E	0.000317985115116
544	V	W	0.000317985115116
544	V	K	0.000317985115116
544	V	H	0.000317985115116
544	V	A	0.000317985115116
544	V	C	0.000317985115116
544	V	D	0.000317985115116
544	V	M	0.000317985115116
544	V	L	0.000317985115116
380	D	T	0.000297996501759
380	D	R	0.000297996501759
380	D	S	0.000297996501759
380	D	A	0.000297996501759
380	D	V	0.000297996501759
380	D	W	0.000297996501759
380	D	F	0.000297996501759
380	D	G	0.000297996501759
380	D	Q	0.000297996501759
380	D	P	0.000297996501759
380	D	H	0.000297996501759
380	D	I	0.000297996501759
380	D	K	0.000297996501759
380	D	N	0.000297996501759
380	D	C	0.000297996501759
380	D	L	0.000297996501759
380	D	Y	0.000297996501759
380	D	M	0.000297996501759
331	V	D	0.00029775899091
331	V	G	0.00029775899091
331	V	E	0.00029775899091
331	V	K	0.00029775899091
331	V	R	0.00029775899091
331	V	Y	0.00029775899091
331	V	S	0.00029775899091
331	V	H	0.00029775899091
331	V	T	0.00029775899091
331	V	L	0.00029775899091
331	V	N	0.00029775899091
331	V	P	0.00029775899091
331	V	C	0.00029775899091
331	V	W	0.00029775899091
331	V	Q	0.00029775899091
331	V	M	0.00029775899091
226	F	G	0.000287383300931
226	F	W	0.000287383300931
226	F	T	0.000287383300931
226	F	A	0.000287383300931
226	F	D	0.000287383300931
226	F	Q	0.000287383300931
226	F	E	0.000287383300931
226	F	R	0.000287383300931
226	F	P	0.000287383300931
226	F	N	0.000287383300931
226	F	M	0.000287383300931
226	F	C	0.000287383300931
226	F	H	0.000287383300931
226	F	K	0.000287383300931
68	Q	N	0.000283954348273
68	Q	S	0.000283954348273
68	Q	T	0.000283954348273
68	Q	P	0.000283954348273
68	Q	Y	0.000283954348273
68	Q	W	0.000283954348273
68	Q	H	0.000283954348273
68	Q	M	0.000283954348273
68	Q	F	0.000283954348273
68	Q	C	0.000283954348273
68	Q	G	0.000283954348273
525	G	K	0.000279457235709
525	G	T	0.000279457235709
525	G	A	0.000279457235709
525	G	C	0.000279457235709
525	G	V	0.000279457235709
525	G	Y	0.000279457235709
525	G	H	0.000279457235709
525	G	I	0.000279457235709
525	G	L	0.000279457235709
525	G	R	0.000279457235709
525	G	F	0.000279457235709
525	G	M	0.000279457235709
525	G	N	0.000279457235709
525	G	Q	0.000279457235709
525	G	P	0.000279457235709
377	Y	A	0.000251468196191
377	Y	K	0.000251468196191
377	Y	W	0.000251468196191
377	Y	V	0.000251468196191
377	Y	T	0.000251468196191
377	Y	R	0.000251468196191
377	Y	Q	0.000251468196191
377	Y	N	0.000251468196191
377	Y	I	0.000251468196191
377	Y	S	0.000251468196191
377	Y	C	0.000251468196191
377	Y	D	0.000251468196191
377	Y	E	0.000251468196191
377	Y	F	0.000251468196191
377	Y	G	0.000251468196191
377	Y	L	0.000251468196191
377	Y	M	0.000251468196191
377	Y	P	0.000251468196191
111	D	P	0.000222780630629
111	D	I	0.000222780630629
111	D	H	0.000222780630629
111	D	F	0.000222780630629
111	D	C	0.000222780630629
111	D	A	0.000222780630629
111	D	M	0.000222780630629
111	D	K	0.000222780630629
111	D	W	0.000222780630629
111	D	L	0.000222780630629
350	A	H	0.00021777226125
350	A	T	0.00021777226125
350	A	G	0.00021777226125
350	A	M	0.00021777226125
350	A	L	0.00021777226125
350	A	K	0.00021777226125
350	A	N	0.00021777226125
350	A	I	0.00021777226125
350	A	E	0.00021777226125
350	A	R	0.00021777226125
350	A	P	0.00021777226125
350	A	Q	0.00021777226125
350	A	F	0.00021777226125
350	A	W	0.00021777226125
350	A	C	0.00021777226125
350	A	Y	0.00021777226125
368	H	G	0.000217710387822
368	H	P	0.000217710387822
368	H	T	0.000217710387822
368	H	W	0.000217710387822
368	H	M	0.000217710387822
368	H	V	0.000217710387822
368	H	L	0.000217710387822
368	H	Q	0.000217710387822
368	H	I	0.000217710387822
368	H	F	0.000217710387822
368	H	K	0.000217710387822
368	H	E	0.000217710387822
368	H	S	0.000217710387822
368	H	D	0.000217710387822
368	H	C	0.000217710387822
368	H	A	0.000217710387822
306	L	M	0.000199241826644
306	L	S	0.000199241826644
306	L	D	0.000199241826644
306	L	F	0.000199241826644
306	L	G	0.000199241826644
306	L	H	0.000199241826644
306	L	E	0.000199241826644
306	L	Q	0.000199241826644
306	L	W	0.000199241826644
306	L	Y	0.000199241826644
306	L	N	0.000199241826644
528	Q	V	0.000191768181022
528	Q	C	0.000191768181022
528	Q	D	0.000191768181022
528	Q	F	0.000191768181022
528	Q	W	0.000191768181022
528	Q	L	0.000191768181022
528	Q	M	0.000191768181022
528	Q	I	0.000191768181022
528	Q	T	0.000191768181022
528	Q	Y	0.000191768181022
528	Q	A	0.000191768181022
528	Q	N	0.000191768181022
3	A	R	0.000187989931815
3	A	I	0.000187989931815
3	A	L	0.000187989931815
3	A	M	0.000187989931815
3	A	Q	0.000187989931815
3	A	T	0.000187989931815
3	A	W	0.000187989931815
3	A	C	0.000187989931815
3	A	D	0.000187989931815
3	A	F	0.000187989931815
381	Q	T	0.000187517733037
381	Q	G	0.000187517733037
381	Q	F	0.000187517733037
381	Q	D	0.000187517733037
381	Q	E	0.000187517733037
381	Q	H	0.000187517733037
381	Q	I	0.000187517733037
381	Q	C	0.000187517733037
381	Q	Y	0.000187517733037
381	Q	N	0.000187517733037
381	Q	S	0.000187517733037
381	Q	M	0.000187517733037
381	Q	P	0.000187517733037
381	Q	W	0.000187517733037
381	Q	A	0.000187517733037
18	D	K	0.000186203702977
18	D	F	0.000186203702977
18	D	C	0.000186203702977
18	D	W	0.000186203702977
18	D	H	0.000186203702977
18	D	I	0.000186203702977
18	D	Q	0.000186203702977
18	D	M	0.000186203702977
18	D	L	0.000186203702977
18	D	N	0.000186203702977
18	D	P	0.000186203702977
18	D	R	0.000186203702977
18	D	S	0.000186203702977
18	D	T	0.000186203702977
314	V	P	0.000180257219537
314	V	D	0.000180257219537
314	V	G	0.000180257219537
314	V	W	0.000180257219537
314	V	K	0.000180257219537
314	V	E	0.000180257219537
314	V	C	0.000180257219537
314	V	M	0.000180257219537
507	E	N	0.000168059428614
507	E	W	0.000168059428614
507	E	M	0.000168059428614
507	E	F	0.000168059428614
507	E	C	0.000168059428614
105	G	P	0.000165332291658
105	G	D	0.000165332291658
105	G	H	0.000165332291658
105	G	I	0.000165332291658
105	G	K	0.000165332291658
105	G	L	0.000165332291658
105	G	M	0.000165332291658
105	G	N	0.000165332291658
105	G	C	0.000165332291658
105	G	Q	0.000165332291658
105	G	S	0.000165332291658
105	G	T	0.000165332291658
105	G	W	0.000165332291658
105	G	Y	0.000165332291658
105	G	A	0.000165332291658
105	G	F	0.000165332291658
469	L	D	0.000158012227545
469	L	M	0.000158012227545
469	L	N	0.000158012227545
469	L	F	0.000158012227545
469	L	I	0.000158012227545
469	L	H	0.000158012227545
469	L	G	0.000158012227545
469	L	P	0.000158012227545
469	L	E	0.000158012227545
469	L	W	0.000158012227545
469	L	C	0.000158012227545
469	L	K	0.000158012227545
469	L	Q	0.000158012227545
469	L	A	0.000158012227545
469	L	T	0.000158012227545
469	L	Y	0.000158012227545
469	L	R	0.000158012227545
160	F	M	0.000157445667888
160	F	I	0.000157445667888
160	F	H	0.000157445667888
160	F	G	0.000157445667888
160	F	E	0.000157445667888
160	F	D	0.000157445667888
160	F	A	0.000157445667888
160	F	N	0.000157445667888
160	F	T	0.000157445667888
160	F	Q	0.000157445667888
160	F	R	0.000157445667888
160	F	S	0.000157445667888
160	F	K	0.000157445667888
160	F	W	0.000157445667888
160	F	Y	0.000157445667888
160	F	P	0.000157445667888
160	F	L	0.000157445667888
402	M	E	0.000113345938551
402	M	A	0.000113345938551
402	M	S	0.000113345938551
402	M	R	0.000113345938551
402	M	Y	0.000113345938551
402	M	W	0.000113345938551
402	M	C	0.000113345938551
402	M	D	0.000113345938551
402	M	T	0.000113345938551
402	M	H	0.000113345938551
402	M	K	0.000113345938551
402	M	N	0.000113345938551
402	M	P	0.000113345938551
402	M	Q	0.000113345938551
402	M	F	0.000113345938551
402	M	G	0.000113345938551
538	S	Q	8.72519499776e-05
538	S	M	8.72519499776e-05
538	S	R	8.72519499776e-05
538	S	V	8.72519499776e-05
538	S	W	8.72519499776e-05
538	S	Y	8.72519499776e-05
538	S	E	8.72519499776e-05
538	S	N	8.72519499776e-05
538	S	L	8.72519499776e-05
538	S	K	8.72519499776e-05
538	S	H	8.72519499776e-05
538	S	G	8.72519499776e-05
538	S	F	8.72519499776e-05
538	S	D	8.72519499776e-05
538	S	P	8.72519499776e-05
426	K	Q	8.24333474059e-05
426	K	C	8.24333474059e-05
426	K	D	8.24333474059e-05
426	K	P	8.24333474059e-05
426	K	Y	8.24333474059e-05
426	K	W	8.24333474059e-05
426	K	M	8.24333474059e-05
426	K	A	8.24333474059e-05
426	K	F	8.24333474059e-05
426	K	G	8.24333474059e-05
426	K	H	8.24333474059e-05
426	K	I	8.24333474059e-05
426	K	V	8.24333474059e-05
426	K	T	8.24333474059e-05
437	Y	L	5.3595382144e-05
437	Y	P	5.3595382144e-05
437	Y	N	5.3595382144e-05
437	Y	Q	5.3595382144e-05
437	Y	R	5.3595382144e-05
437	Y	K	5.3595382144e-05
437	Y	S	5.3595382144e-05
437	Y	M	5.3595382144e-05
437	Y	C	5.3595382144e-05
437	Y	I	5.3595382144e-05
437	Y	V	5.3595382144e-05
437	Y	F	5.3595382144e-05
437	Y	G	5.3595382144e-05
437	Y	A	5.3595382144e-05
437	Y	W	5.3595382144e-05
437	Y	E	5.3595382144e-05
439	A	W	5.16093733346e-05
439	A	R	5.16093733346e-05
439	A	D	5.16093733346e-05
439	A	F	5.16093733346e-05
439	A	E	5.16093733346e-05
439	A	C	5.16093733346e-05
439	A	G	5.16093733346e-05
439	A	I	5.16093733346e-05
439	A	P	5.16093733346e-05
439	A	Y	5.16093733346e-05
439	A	H	5.16093733346e-05
439	A	Q	5.16093733346e-05
439	A	M	5.16093733346e-05
439	A	L	5.16093733346e-05
439	A	K	5.16093733346e-05
439	A	N	5.16093733346e-05
181	Y	R	4.09550043151e-05
181	Y	F	4.09550043151e-05
181	Y	G	4.09550043151e-05
181	Y	H	4.09550043151e-05
181	Y	D	4.09550043151e-05
181	Y	W	4.09550043151e-05
181	Y	S	4.09550043151e-05
181	Y	V	4.09550043151e-05
181	Y	E	4.09550043151e-05
181	Y	T	4.09550043151e-05
181	Y	C	4.09550043151e-05
181	Y	Q	4.09550043151e-05
181	Y	M	4.09550043151e-05
181	Y	P	4.09550043151e-05
181	Y	I	4.09550043151e-05
181	Y	L	4.09550043151e-05
181	Y	K	4.09550043151e-05
181	Y	A	4.09550043151e-05
394	K	M	3.21734688326e-05
394	K	Q	3.21734688326e-05
394	K	A	3.21734688326e-05
394	K	V	3.21734688326e-05
394	K	W	3.21734688326e-05
394	K	Y	3.21734688326e-05
394	K	P	3.21734688326e-05
394	K	N	3.21734688326e-05
394	K	S	3.21734688326e-05
394	K	E	3.21734688326e-05
394	K	I	3.21734688326e-05
394	K	H	3.21734688326e-05
394	K	G	3.21734688326e-05
394	K	F	3.21734688326e-05
394	K	D	3.21734688326e-05
394	K	C	3.21734688326e-05
394	K	L	3.21734688326e-05
451	L	I	2.95019444852e-05
451	L	S	2.95019444852e-05
451	L	Q	2.95019444852e-05
451	L	A	2.95019444852e-05
451	L	P	2.95019444852e-05
451	L	N	2.95019444852e-05
451	L	M	2.95019444852e-05
451	L	H	2.95019444852e-05
451	L	R	2.95019444852e-05
451	L	G	2.95019444852e-05
451	L	D	2.95019444852e-05
451	L	E	2.95019444852e-05
451	L	T	2.95019444852e-05
451	L	F	2.95019444852e-05
451	L	K	2.95019444852e-05
451	L	C	2.95019444852e-05
451	L	Y	2.95019444852e-05
454	H	K	2.71907010199e-05
454	H	V	2.71907010199e-05
454	H	A	2.71907010199e-05
454	H	C	2.71907010199e-05
454	H	D	2.71907010199e-05
454	H	F	2.71907010199e-05
454	H	G	2.71907010199e-05
454	H	I	2.71907010199e-05
454	H	W	2.71907010199e-05
454	H	M	2.71907010199e-05
454	H	P	2.71907010199e-05
454	H	R	2.71907010199e-05
454	H	S	2.71907010199e-05
454	H	T	2.71907010199e-05
454	H	N	2.71907010199e-05
454	H	E	2.71907010199e-05
322	Y	M	2.59059211768e-05
322	Y	T	2.59059211768e-05
322	Y	A	2.59059211768e-05
322	Y	D	2.59059211768e-05
322	Y	E	2.59059211768e-05
322	Y	G	2.59059211768e-05
322	Y	I	2.59059211768e-05
322	Y	K	2.59059211768e-05
322	Y	L	2.59059211768e-05
322	Y	N	2.59059211768e-05
322	Y	P	2.59059211768e-05
322	Y	W	2.59059211768e-05
322	Y	R	2.59059211768e-05
322	Y	S	2.59059211768e-05
322	Y	V	2.59059211768e-05
322	Y	Q	2.59059211768e-05
258	F	S	2.49871431486e-05
258	F	M	2.49871431486e-05
258	F	N	2.49871431486e-05
258	F	G	2.49871431486e-05
258	F	Q	2.49871431486e-05
258	F	W	2.49871431486e-05
258	F	E	2.49871431486e-05
258	F	K	2.49871431486e-05
258	F	P	2.49871431486e-05
258	F	D	2.49871431486e-05
258	F	I	2.49871431486e-05
258	F	Y	2.49871431486e-05
258	F	H	2.49871431486e-05
258	F	R	2.49871431486e-05
258	F	C	2.49871431486e-05
258	F	T	2.49871431486e-05
258	F	V	2.49871431486e-05
258	F	A	2.49871431486e-05
491	C	Q	2.37016427656e-05
491	C	D	2.37016427656e-05
491	C	E	2.37016427656e-05
491	C	G	2.37016427656e-05
491	C	V	2.37016427656e-05
491	C	A	2.37016427656e-05
491	C	W	2.37016427656e-05
491	C	Y	2.37016427656e-05
491	C	H	2.37016427656e-05
491	C	R	2.37016427656e-05
491	C	K	2.37016427656e-05
491	C	S	2.37016427656e-05
491	C	T	2.37016427656e-05
491	C	P	2.37016427656e-05
491	C	N	2.37016427656e-05
491	C	M	2.37016427656e-05
491	C	L	2.37016427656e-05
491	C	I	2.37016427656e-05
329	R	I	2.30116489493e-05
329	R	Y	2.30116489493e-05
329	R	A	2.30116489493e-05
329	R	C	2.30116489493e-05
329	R	D	2.30116489493e-05
329	R	E	2.30116489493e-05
329	R	F	2.30116489493e-05
329	R	H	2.30116489493e-05
329	R	W	2.30116489493e-05
329	R	K	2.30116489493e-05
329	R	P	2.30116489493e-05
329	R	T	2.30116489493e-05
329	R	Q	2.30116489493e-05
329	R	L	2.30116489493e-05
329	R	V	2.30116489493e-05
329	R	M	2.30116489493e-05
329	R	N	2.30116489493e-05
294	K	C	2.09295909641e-05
294	K	Y	2.09295909641e-05
294	K	P	2.09295909641e-05
294	K	W	2.09295909641e-05
294	K	G	2.09295909641e-05
294	K	F	2.09295909641e-05
294	K	H	2.09295909641e-05
164	L	M	1.66953150189e-05
164	L	A	1.66953150189e-05
164	L	R	1.66953150189e-05
164	L	E	1.66953150189e-05
164	L	D	1.66953150189e-05
164	L	W	1.66953150189e-05
164	L	S	1.66953150189e-05
164	L	P	1.66953150189e-05
164	L	N	1.66953150189e-05
164	L	C	1.66953150189e-05
164	L	G	1.66953150189e-05
164	L	H	1.66953150189e-05
164	L	V	1.66953150189e-05
164	L	Y	1.66953150189e-05
164	L	Q	1.66953150189e-05
164	L	T	1.66953150189e-05
164	L	K	1.66953150189e-05
305	N	A	1.22064042201e-05
305	N	C	1.22064042201e-05
305	N	I	1.22064042201e-05
305	N	T	1.22064042201e-05
305	N	F	1.22064042201e-05
305	N	M	1.22064042201e-05
305	N	Y	1.22064042201e-05
305	N	P	1.22064042201e-05
305	N	E	1.22064042201e-05
305	N	W	1.22064042201e-05
69	L	E	9.36758637792e-06
69	L	H	9.36758637792e-06
69	L	G	9.36758637792e-06
[truncated: 9,301 more rows]
