# Supplementary material for: Complete mapping of viral escape from neutralizing antibodies
Source: PLoS Pathog. 2017 Mar 13;13(3):e1006271. doi: 10.1371/journal.ppat.1006271 (PMC5363992; doi:10.1371/journal.ppat.1006271)
Supplement: S2 File — This ZIP archive contains the computer code to perform the data analysis described in this manuscript. The analysis is performed by the iPython notebook found in the ZIP archive. (ZIP) [file ppat.1006271.s008.zip › S2_File/differential_selections/L3_H17L10_vs_L3_mock_sitediffsel.txt]

site	abs_diffsel	positive_diffsel	negative_diffsel
182	48.2400656587	43.0042868566	-5.23577880206
253	40.6566440889	40.5444453141	-0.112198774802
220	30.6759119456	27.2451111396	-3.43080080599
186	29.1906149538	28.7340118761	-0.456603077673
175	28.9866252149	0.818044868766	-28.1685803462
153	24.3576922739	3.37552317675	-20.9821690972
254	20.4479770453	19.2608492729	-1.1871277724
251	19.9962766847	13.8409582668	-6.15531841789
154	19.6464652523	0.0573865408338	-19.5890787114
497	19.3928909686	0.0	-19.3928909686
232	18.7139696553	0.0	-18.7139696553
223	17.3389338477	12.5476848825	-4.79124896526
231	17.2206411035	5.74135442731	-11.4792866762
210	16.7406423751	0.0	-16.7406423751
176	16.5216123182	0.0322314563501	-16.4893808618
235	16.3655708802	7.55707628885	-8.80849459135
234	16.2276619151	13.5248781889	-2.70278372623
173	16.1760017322	6.10049517972	-10.0755065525
277	16.1104186201	7.41198096398	-8.69843765614
146	15.1676074672	6.61217479003	-8.55543267721
155	14.8795013972	1.70470729124	-13.174794106
236	13.8405249966	8.26619415005	-5.57433084655
2	13.7982793884	5.40197404445	-8.39630534395
170	13.6700413395	0.0	-13.6700413395
240	13.4926122192	0.0	-13.4926122192
213	13.4790972968	4.13321911015	-9.34587818661
150	13.3677598074	0.0	-13.3677598074
158	12.6074409543	2.05212694808	-10.5553140062
299	12.4780306051	4.38546172514	-8.09256887993
294	12.4661393939	3.23312106517	-9.23301832875
86	12.3799802675	6.83289089702	-5.54708937052
499	12.2299938209	0.287833430289	-11.9421603906
318	12.0011401768	9.25805692595	-2.74308325088
89	11.9875428465	2.65361140904	-9.33393143746
157	11.7370212121	0.815181689421	-10.9218395227
289	11.6660039293	5.25477386118	-6.41123006815
390	11.3190940245	6.69104186557	-4.62805215889
127	11.3088348444	7.3162544778	-3.99258036659
156	11.266097821	6.48898792568	-4.77710989534
386	11.1747360023	6.56482758438	-4.60990841789
518	10.9613825591	0.0	-10.9613825591
278	10.3321489005	4.7416291115	-5.59051978903
205	10.1980789812	4.03172582961	-6.16635315159
515	10.121882651	0.407439522153	-9.71444312888
517	10.0005425238	0.0	-10.0005425238
252	9.99593758843	8.31763951536	-1.67829807308
510	9.80494015331	4.1405627651	-5.66437738821
211	9.74938938356	3.26676341026	-6.48262597329
229	9.5588735348	3.44910033239	-6.10977320241
206	9.35902491123	3.53959743861	-5.81942747262
32	9.1462038221	7.36528795706	-1.78091586504
148	9.13702704763	1.83266667198	-7.30436037565
137	9.01202172502	7.29479200526	-1.71722971975
237	8.90293688252	0.892734770285	-8.01020211223
184	8.80646299704	6.49980589498	-2.30665710206
400	8.57522393021	6.59992670126	-1.97529722894
145	8.44110056572	4.58612719523	-3.85497337048
313	8.35505528495	5.85471866495	-2.50033662
60	8.30387209472	3.97911257375	-4.32475952097
523	8.26009119555	5.43483262	-2.82525857555
314	8.23057146132	2.99912996901	-5.23144149231
288	8.19365743115	4.3151953462	-3.87846208496
90	8.10209623129	0.0	-8.10209623129
474	8.0269506635	0.485909022717	-7.54104164078
326	7.97888776988	0.0	-7.97888776988
404	7.92263303437	4.38679033746	-3.53584269691
506	7.80370517563	4.75943529082	-3.0442698848
501	7.7680214989	2.10526491369	-5.66275658521
177	7.76418501487	0.234125461343	-7.53005955353
337	7.75312550342	0.0	-7.75312550342
68	7.6713981933	2.94817701782	-4.72322117548
115	7.61353576668	4.29367811045	-3.31985765623
91	7.60057352068	1.29890677515	-6.30166674554
53	7.49271856929	0.143575345155	-7.34914322414
228	7.42551676871	2.1061429337	-5.31937383501
171	7.32600042405	0.314136684499	-7.01186373955
378	7.30056058233	4.77471311935	-2.52584746298
484	7.224431633	4.25354073381	-2.97089089918
99	7.17816396531	1.60331175319	-5.57485221212
52	7.16861851909	3.20117286133	-3.96744565776
550	7.15102181082	2.58514096129	-4.56588084954
71	7.02249186867	2.69404558251	-4.32844628615
100	7.01286442785	0.270417773636	-6.74244665421
169	6.96141989638	0.0	-6.96141989638
273	6.86665296066	5.30370114892	-1.56295181175
221	6.83893808256	4.17957676658	-2.65936131598
227	6.78158485549	0.271808200762	-6.50977665473
507	6.72864344161	2.00077252272	-4.72787091889
514	6.72208999843	4.2989617176	-2.42312828083
283	6.69998824766	0.0	-6.69998824766
159	6.65307376816	0.934675916	-5.71839785216
212	6.64550903282	0.0	-6.64550903282
286	6.60487374427	0.0	-6.60487374427
143	6.55306130895	0.0	-6.55306130895
361	6.51497794707	0.0	-6.51497794707
113	6.48641528689	0.0	-6.48641528689
494	6.44329458605	2.75991585438	-3.68337873166
101	6.39497017392	0.00143947652304	-6.3935306974
209	6.3628207629	0.762820513924	-5.60000024897
167	6.34186906604	0.0	-6.34186906604
11	6.32636081804	0.0	-6.32636081804
75	6.29031793939	3.0545836339	-3.23573430549
321	6.28597566397	3.53595554485	-2.75002011911
490	6.18202378617	0.0	-6.18202378617
272	6.16150972437	0.0	-6.16150972437
303	6.10680171996	0.0	-6.10680171996
305	5.96549967123	1.73589103467	-4.22960863656
70	5.86932320836	4.54523200302	-1.32409120534
312	5.80757717262	0.0	-5.80757717262
340	5.77462521714	0.0	-5.77462521714
180	5.75108912538	0.0	-5.75108912538
358	5.74286550565	2.21207977549	-3.53078573017
415	5.732109332	3.41102968006	-2.32107965195
513	5.72599278544	0.62664539517	-5.09934739027
201	5.72438337934	0.591503112634	-5.13288026671
512	5.7205187928	0.0	-5.7205187928
128	5.59645306497	4.86940298775	-0.727050077215
306	5.55302156815	1.94700532928	-3.60601623887
508	5.51363465913	0.0	-5.51363465913
136	5.41006969248	0.0	-5.41006969248
476	5.38790581919	0.0	-5.38790581919
37	5.36866664667	0.0	-5.36866664667
524	5.31593840175	0.0	-5.31593840175
493	5.23269682587	0.0	-5.23269682587
125	5.22217119092	0.0	-5.22217119092
218	5.2114332479	0.0	-5.2114332479
178	5.16924132686	0.808173700238	-4.36106762662
104	5.16727633509	1.79523772817	-3.37203860692
509	5.15398746721	0.0	-5.15398746721
504	5.13859128614	0.081495104948	-5.05709618119
172	5.12282854257	0.0	-5.12282854257
57	5.04630977069	3.65338078485	-1.39292898584
12	5.04264258582	0.0	-5.04264258582
62	5.03175803197	3.22841345379	-1.80334457818
339	4.99552041875	0.0	-4.99552041875
7	4.96487613462	0.0	-4.96487613462
555	4.91545167698	0.0	-4.91545167698
140	4.83675787752	3.72050283066	-1.11625504686
292	4.81480213087	0.0	-4.81480213087
135	4.76336719315	1.33762028658	-3.42574690657
285	4.74709068476	0.0	-4.74709068476
242	4.69937566916	4.01189080369	-0.687484865467
4	4.67813648497	0.0	-4.67813648497
141	4.57313592623	1.81343919271	-2.75969673351
16	4.54979205657	3.44479812929	-1.10499392728
412	4.51059806673	0.31948787225	-4.19111019448
26	4.48770115465	0.796127643379	-3.69157351127
226	4.46430733618	1.97506652471	-2.48924081146
197	4.43075840312	0.115931095748	-4.31482730737
522	4.40736442127	2.26692212348	-2.14044229779
342	4.40716650639	3.90517613143	-0.501990374964
498	4.34460350505	0.0	-4.34460350505
10	4.29900800785	0.135947577355	-4.16306043049
525	4.29547093563	2.19555160509	-2.09991933054
105	4.29119484214	2.25871422239	-2.03248061975
138	4.26020591626	0.0	-4.26020591626
392	4.25693553032	4.10652266042	-0.150412869896
276	4.20767924468	0.692419051036	-3.51526019365
124	4.19165404864	2.61330442228	-1.57834962636
216	4.18213405812	0.0	-4.18213405812
179	4.1757144245	0.767091658628	-3.40862276587
123	4.15300554747	0.0	-4.15300554747
257	4.11801001039	2.47762705704	-1.64038295335
425	4.11162900761	0.28905619649	-3.82257281112
410	4.07215116661	2.60197223081	-1.47017893581
111	4.05586298959	2.49652046705	-1.55934252254
350	4.01886625086	2.37185723404	-1.64700901682
194	3.98846547994	0.0	-3.98846547994
19	3.88920925789	0.0	-3.88920925789
482	3.88040894585	2.61413020862	-1.26627873722
15	3.8775574382	0.0	-3.8775574382
526	3.86744795328	0.0	-3.86744795328
331	3.86724179061	2.39529508952	-1.47194670109
315	3.81880972946	0.0	-3.81880972946
455	3.80168584209	0.475920059038	-3.32576578305
301	3.78243789867	0.0	-3.78243789867
112	3.7823525578	0.0	-3.7823525578
65	3.77488374122	0.0	-3.77488374122
467	3.73063187699	1.62705437338	-2.10357750361
3	3.7165721011	1.8858725404	-1.8306995607
551	3.68673278535	0.0	-3.68673278535
202	3.67963385895	0.0	-3.67963385895
149	3.67257973582	0.0	-3.67257973582
290	3.60281001475	0.0	-3.60281001475
298	3.6024205377	0.217822501804	-3.3845980359
308	3.5716015649	0.0	-3.5716015649
126	3.57129380797	0.0	-3.57129380797
168	3.5700015545	0.226954990068	-3.34304656443
366	3.51172909919	0.0	-3.51172909919
188	3.50300403647	0.0	-3.50300403647
471	3.47819807637	2.98264630336	-0.495551773012
334	3.47201088376	1.1222416857	-2.34976919806
5	3.45203359377	0.0	-3.45203359377
87	3.44372779505	0.0	-3.44372779505
255	3.41800388552	0.0	-3.41800388552
370	3.41086770886	0.0	-3.41086770886
528	3.41031902254	1.64668052403	-1.76363849851
47	3.38816303298	0.0	-3.38816303298
67	3.38556644009	0.632219630268	-2.75334680982
187	3.37456887094	0.759012777655	-2.61555609329
200	3.36441776088	0.149759995478	-3.2146577654
279	3.34961237002	0.0	-3.34961237002
64	3.34748667488	0.0	-3.34748667488
414	3.27330527089	0.0	-3.27330527089
527	3.26492780526	2.56116819457	-0.703759610693
48	3.26396298083	0.0	-3.26396298083
543	3.25328133238	0.0	-3.25328133238
562	3.23792559623	0.0	-3.23792559623
363	3.23630564435	2.31334061566	-0.922965028688
495	3.18706754401	2.25635682935	-0.930710714659
542	3.18273050946	0.0	-3.18273050946
54	3.17351249437	0.882317354825	-2.29119513954
274	3.15454414396	0.0	-3.15454414396
541	3.14162932362	0.0	-3.14162932362
421	3.14000909377	2.90706935319	-0.232939740581
6	3.12612586891	0.0	-3.12612586891
51	3.11299749975	0.0478846077574	-3.06511289199
486	3.10328628137	0.0	-3.10328628137
38	3.09216477071	0.697590504339	-2.39457426637
433	3.08999342445	2.21061070469	-0.879382719761
224	3.08923506154	0.0	-3.08923506154
139	3.08895598474	0.0	-3.08895598474
304	3.0781466654	0.0	-3.0781466654
85	3.06191121627	0.0	-3.06191121627
266	3.03024839516	2.16078597059	-0.869462424564
106	3.00031375976	0.0	-3.00031375976
191	2.99979801218	2.34835469502	-0.65144331716
395	2.99416832227	2.50783119311	-0.486337129161
270	2.98552496802	0.0	-2.98552496802
189	2.95391435623	1.39224864362	-1.56166571261
14	2.94562223409	0.0	-2.94562223409
538	2.92220622313	1.80309500724	-1.11911121589
185	2.92177037806	0.140404328443	-2.78136604962
381	2.89372867696	1.42189991781	-1.47182875914
561	2.8931889649	0.703821743789	-2.18936722112
502	2.87522572292	0.0	-2.87522572292
368	2.86552797954	1.84800588991	-1.01752208962
445	2.86243397114	0.0472153102611	-2.81521866088
1	2.79916567905	1.45062473364	-1.34854094541
359	2.77767025398	0.0	-2.77767025398
94	2.732872752	2.23898735382	-0.493885398179
31	2.71711168385	0.0	-2.71711168385
27	2.71235671761	0.0	-2.71235671761
503	2.69452672603	0.424548367032	-2.269978359
549	2.68205905021	0.0	-2.68205905021
268	2.66513629197	0.234247879264	-2.4308884127
540	2.66050929213	1.19045604727	-1.47005324486
324	2.62741652083	0.0	-2.62741652083
82	2.61357109546	0.0	-2.61357109546
556	2.61061445282	0.830464620239	-1.78014983258
468	2.6042565816	0.0	-2.6042565816
199	2.58909840272	0.0189103928754	-2.57018800985
293	2.56928637257	0.0	-2.56928637257
198	2.5602804459	0.0	-2.5602804459
408	2.55225750847	0.0	-2.55225750847
142	2.54447743855	0.0	-2.54447743855
244	2.54281669975	0.1154565422	-2.42736015755
488	2.54118665245	0.0	-2.54118665245
343	2.53054424864	0.435552686088	-2.09499156255
219	2.52936584299	0.0	-2.52936584299
81	2.52904685511	2.52904685511	0.0
73	2.50783551784	0.0	-2.50783551784
360	2.47651882407	2.47651882407	0.0
225	2.45826921343	0.0899484238828	-2.36832078955
362	2.44431198044	2.35808872706	-0.0862232533724
548	2.42778643715	0.0	-2.42778643715
243	2.41311240327	0.455432918563	-1.95767948471
345	2.36359439571	0.176758142384	-2.18683625333
88	2.3512389461	0.0	-2.3512389461
92	2.34770774276	0.0	-2.34770774276
262	2.3371809941	0.0	-2.3371809941
344	2.31785985442	0.0	-2.31785985442
558	2.29977651316	0.458419574618	-1.84135693854
46	2.2977213461	0.0	-2.2977213461
13	2.29711369362	0.0	-2.29711369362
260	2.28457878502	0.303344992301	-1.98123379272
307	2.25660441239	0.0	-2.25660441239
322	2.2299794805	1.01180696489	-1.21817251561
250	2.21258585364	0.154136869826	-2.05844898382
351	2.17502846932	0.0	-2.17502846932
373	2.16675366755	0.0	-2.16675366755
119	2.15880159026	1.17064430975	-0.988157280512
519	2.15680330801	0.165977010505	-1.99082629751
162	2.11991238496	0.0	-2.11991238496
554	2.1068590789	0.0399970242476	-2.06686205465
39	2.10246144666	0.0	-2.10246144666
535	2.07715518492	0.0	-2.07715518492
207	2.05328689952	0.0	-2.05328689952
300	2.03674934405	0.0	-2.03674934405
18	2.02606845041	1.59575818685	-0.430310263556
261	2.00996129836	0.0	-2.00996129836
357	2.0015960771	0.426729805012	-1.57486627209
192	1.99300274338	0.0	-1.99300274338
380	1.97804474312	1.97804474312	0.0
302	1.97615305522	0.0	-1.97615305522
436	1.97454624563	0.335158456128	-1.6393877895
563	1.96061012641	0.0	-1.96061012641
560	1.9541210258	0.0	-1.9541210258
130	1.93882715193	0.00101238938534	-1.93781476254
103	1.93104413598	0.0	-1.93104413598
114	1.92656498529	0.0	-1.92656498529
118	1.89970974019	0.0	-1.89970974019
63	1.88011938524	0.0	-1.88011938524
483	1.86195231787	0.0	-1.86195231787
452	1.84629234733	0.0	-1.84629234733
76	1.81955089731	0.0	-1.81955089731
335	1.81124322535	0.0	-1.81124322535
377	1.79664992457	1.79664992457	0.0
269	1.7943290492	0.0	-1.7943290492
521	1.75870917027	0.541581450518	-1.21712771975
520	1.7489036649	0.0	-1.7489036649
485	1.7458538662	0.297169119197	-1.448684747
183	1.73962608397	0.205809345437	-1.53381673853
379	1.73737198208	0.0	-1.73737198208
131	1.73444444315	0.0	-1.73444444315
405	1.73308352229	0.0	-1.73308352229
45	1.72874125273	0.0471788935299	-1.6815623592
267	1.72299154754	0.0	-1.72299154754
411	1.71155317679	0.0	-1.71155317679
388	1.69793753069	0.0	-1.69793753069
545	1.69566545176	0.0	-1.69566545176
489	1.66608456012	0.510660155517	-1.1554244046
565	1.66530474307	0.111189412207	-1.55411533086
275	1.66443332546	0.239094523454	-1.42533880201
34	1.64384509341	0.0	-1.64384509341
238	1.63449684865	0.251986019446	-1.38251082921
25	1.62342540491	0.0	-1.62342540491
107	1.60813290593	0.0	-1.60813290593
429	1.57981469031	0.859614544053	-0.720200146258
531	1.57398581396	0.0	-1.57398581396
77	1.5712418808	0.0	-1.5712418808
372	1.55047134777	0.285572548634	-1.26489879914
348	1.5400010548	0.0	-1.5400010548
529	1.52672959327	0.257869135716	-1.26886045755
336	1.5100717466	0.00743641647456	-1.50263533012
21	1.50895140387	0.518727892443	-0.990223511426
9	1.5075305417	0.180229926231	-1.32730061547
553	1.50298560164	0.0	-1.50298560164
492	1.50192552387	0.0	-1.50192552387
196	1.49338504769	0.0	-1.49338504769
230	1.47710212307	0.00848506446437	-1.4686170586
532	1.46945319809	0.0656053156249	-1.40384788246
536	1.46761211234	0.21743849396	-1.25017361838
397	1.46723031541	0.0	-1.46723031541
466	1.46315366995	0.421435465813	-1.04171820414
409	1.45802270751	0.0	-1.45802270751
311	1.45396478602	0.530299408887	-0.923665377133
291	1.45091389074	0.0	-1.45091389074
42	1.44909835851	0.0455818380144	-1.4035165205
102	1.44690996773	0.0	-1.44690996773
349	1.43079839349	0.275410958744	-1.15538743474
450	1.40390321787	0.209834676116	-1.19406854175
316	1.39032318544	0.0	-1.39032318544
376	1.38334650218	0.0	-1.38334650218
511	1.37803888285	0.0	-1.37803888285
309	1.3634746277	0.00939832870996	-1.35407629899
382	1.35728311228	0.0	-1.35728311228
56	1.3422518482	0.0	-1.3422518482
160	1.32599117399	1.32599117399	0.0
353	1.31301733589	0.0	-1.31301733589
121	1.30479878383	0.048391631131	-1.2564071527
477	1.3006496967	0.0	-1.3006496967
401	1.29611847787	0.0	-1.29611847787
263	1.29419163347	0.0	-1.29419163347
325	1.28180741201	0.0	-1.28180741201
444	1.27246046272	0.0	-1.27246046272
204	1.27192651742	0.0	-1.27192651742
55	1.26999929575	0.07300133255	-1.1969979632
214	1.26605540497	0.0	-1.26605540497
505	1.25389374797	0.0	-1.25389374797
333	1.25197477913	1.23766936012	-0.0143054190172
354	1.2399409056	0.0	-1.2399409056
393	1.23308477963	0.0	-1.23308477963
320	1.23002676143	0.0	-1.23002676143
530	1.21913051413	0.0	-1.21913051413
427	1.20250224144	1.13905980272	-0.0634424387173
280	1.19866471361	0.0	-1.19866471361
479	1.18922424028	0.0257943185868	-1.16342992169
374	1.18505620929	0.0	-1.18505620929
282	1.18093914231	0.252334153747	-0.92860498856
120	1.15917535545	0.0	-1.15917535545
470	1.15745384854	0.148358352861	-1.00909549568
456	1.14177313472	0.0	-1.14177313472
544	1.14175548156	0.876965122359	-0.264790359196
190	1.12578692486	0.0	-1.12578692486
43	1.11993317543	0.2220627626	-0.897870412833
132	1.11519639218	0.553698736835	-0.561497655343
375	1.10894984703	0.0	-1.10894984703
533	1.10373105294	0.0	-1.10373105294
74	1.10167428283	0.0	-1.10167428283
129	1.09035715454	0.0	-1.09035715454
297	1.0893852554	0.0	-1.0893852554
78	1.08736223514	0.0	-1.08736223514
109	1.08045213406	0.0	-1.08045213406
296	1.05306482732	0.471938624614	-0.581126202704
552	1.05044378959	0.0	-1.05044378959
310	1.04912211417	0.0	-1.04912211417
371	1.04542873868	0.0	-1.04542873868
215	1.04166641138	0.199353024243	-0.842313387138
40	1.02644395913	0.203009785682	-0.823434173451
8	1.01599071685	0.0843788560565	-0.931611860793
28	1.01074014051	0.128209916048	-0.882530224461
346	1.00998894478	0.00376480628967	-1.00622413849
248	0.99125368821	0.0	-0.99125368821
449	0.989985694433	0.488065259729	-0.501920434704
463	0.985217678506	0.0	-0.985217678506
217	0.983623496374	0.153748041274	-0.8298754551
195	0.98030572255	0.0	-0.98030572255
327	0.979213512692	0.0	-0.979213512692
461	0.974636741501	0.156937831303	-0.817698910198
402	0.952014686099	0.637414155907	-0.314600530191
416	0.941921343694	0.0	-0.941921343694
22	0.923361622546	0.299333618523	-0.624028004023
174	0.921850940532	0.0	-0.921850940532
58	0.916462784686	0.0	-0.916462784686
17	0.906390516386	0.0	-0.906390516386
428	0.905996883507	0.604327573087	-0.30166931042
144	0.903570550913	0.0	-0.903570550913
61	0.899636491852	0.050705569949	-0.848930921903
259	0.889013558026	0.0	-0.889013558026
407	0.878873969811	0.0	-0.878873969811
537	0.871883321665	0.196226643431	-0.675656678234
166	0.871752435783	0.0	-0.871752435783
80	0.871115355376	0.0	-0.871115355376
133	0.870119932696	0.0	-0.870119932696
460	0.864616836456	0.0300018571527	-0.834614979304
391	0.85438634691	0.0463791216604	-0.808007225249
241	0.848715620895	0.0	-0.848715620895
246	0.844537835634	0.0	-0.844537835634
30	0.841380790504	0.0	-0.841380790504
496	0.817064538298	0.0	-0.817064538298
84	0.814021179439	0.0	-0.814021179439
161	0.809551267769	0.0	-0.809551267769
396	0.808620154716	0.0860193810867	-0.722600773629
364	0.802967338965	0.0	-0.802967338965
431	0.796392456056	0.0	-0.796392456056
20	0.794979459653	0.0400003484873	-0.754979111166
347	0.794004395497	0.0	-0.794004395497
41	0.79205707176	0.0	-0.79205707176
458	0.787743031285	0.0	-0.787743031285
443	0.787339479192	0.127873396656	-0.659466082535
256	0.787061412047	0.0	-0.787061412047
557	0.783221976103	0.0	-0.783221976103
117	0.773806813483	0.0895134968064	-0.684293316676
35	0.762384753366	0.1373491976	-0.625035555766
559	0.758135847771	0.0389675416759	-0.719168306096
287	0.7550054438	0.0	-0.7550054438
369	0.753514752682	0.0	-0.753514752682
441	0.746548193887	0.0	-0.746548193887
418	0.743384127784	0.368447548976	-0.374936578808
384	0.736212578161	0.0	-0.736212578161
419	0.735554049999	0.0	-0.735554049999
469	0.719968237809	0.719968237809	0.0
432	0.716948845861	0.0665654017336	-0.650383444128
323	0.712458164033	0.566178866791	-0.146279297243
147	0.711779528062	0.0	-0.711779528062
83	0.702072643341	0.0	-0.702072643341
165	0.69994506996	0.0	-0.69994506996
398	0.697525015003	0.0	-0.697525015003
439	0.683768189747	0.433978756467	-0.24978943328
420	0.681891684296	0.208851760841	-0.473039923455
383	0.679324164145	0.220526815774	-0.458797348372
281	0.678392239199	0.0	-0.678392239199
72	0.67296468495	0.0	-0.67296468495
98	0.671854155705	0.0413994211599	-0.630454734545
426	0.669299618386	0.548667708818	-0.120631909568
500	0.668885401311	0.0	-0.668885401311
341	0.667045372381	0.0	-0.667045372381
457	0.659757682941	0.0	-0.659757682941
367	0.655496329545	0.249631887824	-0.405864441722
108	0.653214569346	0.246815920137	-0.406398649209
480	0.648848177749	0.0	-0.648848177749
430	0.647138535486	0.0	-0.647138535486
464	0.629472405911	0.0	-0.629472405911
422	0.623361269672	0.0211517391899	-0.602209530482
97	0.622974307596	0.0	-0.622974307596
264	0.587515415166	0.0	-0.587515415166
399	0.582173490827	0.0	-0.582173490827
417	0.571034098789	0.208319362269	-0.362714736519
478	0.567882162181	0.0	-0.567882162181
96	0.567293992562	0.0	-0.567293992562
110	0.565801070541	0.0	-0.565801070541
116	0.564391736994	0.0	-0.564391736994
473	0.550645472814	0.25999924179	-0.290646231025
319	0.549122312798	0.0	-0.549122312798
245	0.546731943656	0.0	-0.546731943656
446	0.54190655976	0.0927045987607	-0.449201960999
481	0.531939866637	0.0	-0.531939866637
134	0.506022541979	0.288421810862	-0.217600731117
152	0.505812434499	0.180154921769	-0.32565751273
403	0.504918703008	0.0	-0.504918703008
564	0.50468056387	0.0	-0.50468056387
448	0.50425851091	0.201973896654	-0.302284614256
122	0.501426754122	0.0	-0.501426754122
295	0.486540439989	0.0	-0.486540439989
406	0.472576771591	0.0	-0.472576771591
24	0.461439954068	0.0	-0.461439954068
181	0.455290859628	0.455290859628	0.0
332	0.444006261178	0.0	-0.444006261178
151	0.442500657675	0.0	-0.442500657675
33	0.440256904578	0.0	-0.440256904578
440	0.416600238553	0.0	-0.416600238553
413	0.410326810821	0.179849143566	-0.230477667255
389	0.400959431312	0.0	-0.400959431312
459	0.381131347606	0.173442591363	-0.207688756243
44	0.367960920473	0.0	-0.367960920473
36	0.350625156776	0.0	-0.350625156776
356	0.349010147988	0.0	-0.349010147988
249	0.344728716494	0.0	-0.344728716494
454	0.335167519535	0.241017646991	-0.0941498725441
23	0.325609923795	0.0	-0.325609923795
546	0.30847816763	0.0	-0.30847816763
203	0.308314766784	0.0	-0.308314766784
93	0.308205374447	0.0	-0.308205374447
534	0.307921852833	0.0	-0.307921852833
387	0.306163438905	0.0	-0.306163438905
447	0.305695443641	0.0512290588799	-0.254466384761
284	0.299638042259	0.0	-0.299638042259
437	0.28299109995	0.23282295599	-0.0501681439599
487	0.272368353305	0.0	-0.272368353305
271	0.269312683384	0.0	-0.269312683384
442	0.261151490174	0.0	-0.261151490174
434	0.259885985669	0.0	-0.259885985669
329	0.25630028597	0.25630028597	0.0
491	0.232815412994	0.232815412994	0.0
465	0.226376683376	0.0232550449668	-0.203121638409
258	0.222652823345	0.222652823345	0.0
539	0.21577035055	0.0	-0.21577035055
164	0.214534717928	0.197765471414	-0.0167692465137
438	0.196326669999	0.0	-0.196326669999
453	0.194386307457	0.0	-0.194386307457
365	0.190775709293	0.0	-0.190775709293
50	0.182226855139	0.0	-0.182226855139
394	0.176499109479	0.176499109479	0.0
385	0.167013208414	0.0	-0.167013208414
352	0.165167759185	0.0	-0.165167759185
451	0.162393689203	0.162393689203	0.0
423	0.162113037724	0.0657260524537	-0.0963869852707
49	0.161501315744	0.0	-0.161501315744
330	0.159828208245	0.0	-0.159828208245
424	0.159110765777	0.0	-0.159110765777
338	0.151251845178	0.0	-0.151251845178
547	0.141526157939	0.0	-0.141526157939
516	0.118654596822	0.0	-0.118654596822
265	0.111518726059	0.0	-0.111518726059
69	0.097461701598	0.097461701598	0.0
475	0.0895797152996	0.0	-0.0895797152996
29	0.0842254935579	0.0	-0.0842254935579
462	0.0781909140455	0.0346244423287	-0.0435664717169
66	0.0302526655871	0.0	-0.0302526655871
472	0.0275389616892	0.0	-0.0275389616892
317	6.08651035725e-15	6.08651035725e-15	0.0
435	6.08651035725e-15	6.08651035725e-15	0.0
95	6.08651035725e-15	6.08651035725e-15	0.0
247	0.0	0.0	0.0
59	0.0	0.0	0.0
233	0.0	0.0	0.0
222	0.0	0.0	0.0
79	0.0	0.0	0.0
208	0.0	0.0	0.0
193	0.0	0.0	0.0
163	0.0	0.0	0.0
328	0.0	0.0	0.0
355	0.0	0.0	0.0
239	0.0	0.0	0.0
566	NaN	NaN	NaN
