# Supplementary material for: Complete mapping of viral escape from neutralizing antibodies
Source: PLoS Pathog. 2017 Mar 13;13(3):e1006271. doi: 10.1371/journal.ppat.1006271 (PMC5363992; doi:10.1371/journal.ppat.1006271)
Supplement: S2 File — This ZIP archive contains the computer code to perform the data analysis described in this manuscript. The analysis is performed by the iPython notebook found in the ZIP archive. (ZIP) [file ppat.1006271.s008.zip › S2_File/differential_selections/L3_H17L19_c1_vs_L3_mock_mutdiffsel.txt]

site	wt	mut	diffsel
136	K	P	3.55740502986
148	V	S	3.40230488275
148	V	T	3.36883940037
153	S	V	3.33176881373
136	K	A	3.31022857748
158	S	P	3.07051474986
136	K	V	2.98543708434
153	S	H	2.97099671032
157	K	Q	2.90034291634
153	S	G	2.89055599392
153	S	T	2.87544810238
153	S	Q	2.8722409411
156	G	D	2.83930037998
156	G	A	2.82329739362
153	S	K	2.79611671803
153	S	Y	2.79024575251
148	V	I	2.78890476936
136	K	S	2.76590089231
158	S	H	2.74066546935
171	G	F	2.68818493559
157	K	V	2.66032706142
157	K	G	2.64242498053
137	E	G	2.63939775677
324	R	L	2.58187587947
157	K	T	2.5701902827
136	K	L	2.54775763449
146	N	D	2.54435230399
86	S	G	2.54173020095
37	L	S	2.44363301543
136	K	F	2.43354305166
157	K	N	2.40806662879
154	H	L	2.36536540579
154	H	E	2.36031398169
10	Y	T	2.35783977262
153	S	N	2.33979552937
153	S	F	2.33238529143
154	H	D	2.30878553756
236	V	I	2.30687703047
373	Q	F	2.27004643272
153	S	I	2.16300628801
157	K	E	2.15910308507
157	K	D	2.13796278169
153	S	R	2.12119994872
337	I	H	2.10800776181
157	K	S	2.09742078827
460	N	A	2.09667513336
517	D	E	2.07105374807
137	E	Y	2.04419878177
288	M	T	2.0441555887
158	S	A	2.00507660716
253	G	N	1.97079030247
153	S	A	1.94418058583
116	E	A	1.93463784407
141	P	F	1.92002343471
115	Y	C	1.88420009238
407	T	A	1.85427074491
3	A	V	1.84528698589
155	R	L	1.83972312942
285	N	A	1.81888693637
378	A	V	1.80275916197
517	D	I	1.76958048136
431	F	S	1.76361990558
415	N	S	1.76317919601
92	S	P	1.73983139445
94	S	A	1.73883964245
153	S	L	1.7068944908
141	P	M	1.7044220001
171	G	S	1.69973331551
158	S	L	1.6842115672
162	R	S	1.67937176827
150	V	F	1.6634797189
515	K	P	1.65182625933
318	E	T	1.64740613807
185	K	Q	1.64018065325
156	G	Q	1.63142389157
339	S	A	1.62130540135
155	R	E	1.60769422358
459	K	R	1.58127744828
60	K	H	1.58086238496
173	S	F	1.58043808239
507	E	R	1.57121791965
315	T	G	1.57017145791
154	H	T	1.55058923995
412	E	M	1.5307554916
522	E	R	1.51902364348
182	V	A	1.51151613224
182	V	Y	1.50708909499
42	A	V	1.50297606521
184	N	S	1.4975838119
157	K	H	1.49737915594
425	K	R	1.48120630185
497	N	L	1.47261068766
512	N	V	1.47201876877
155	R	H	1.47136913761
349	I	M	1.46830403771
497	N	Q	1.46581648316
524	M	I	1.43464752528
177	L	H	1.42418457014
126	S	A	1.390132507
511	L	Q	1.35815210488
515	K	S	1.34434919025
506	S	T	1.33319260909
64	I	M	1.32380133299
155	R	T	1.32190676137
153	S	P	1.32144966408
206	S	G	1.31367108593
277	F	K	1.30524913771
404	T	S	1.29174407285
526	V	A	1.28751779237
439	A	I	1.28297341811
392	T	K	1.28105002894
292	N	E	1.26949054948
467	S	A	1.26176367014
512	N	I	1.26149124868
542	L	F	1.26098887911
141	P	R	1.25251335209
484	Y	L	1.24963888445
248	T	L	1.23097330932
221	N	D	1.2279518859
318	E	R	1.21975662074
88	L	T	1.20222826874
251	E	R	1.19131010491
158	S	D	1.18338533972
494	S	G	1.16917798021
268	W	L	1.15900977378
144	T	A	1.15493101702
474	K	C	1.15417047577
91	R	I	1.15350219811
137	E	D	1.14274504684
503	P	S	1.14175804683
88	L	E	1.13993731071
140	W	Y	1.13719554927
71	K	R	1.13464831336
372	E	D	1.13176678976
520	K	S	1.12835327541
157	K	I	1.1252583229
410	G	R	1.1192523524
429	D	G	1.10508676295
390	G	R	1.0991738227
412	E	G	1.09751352678
157	K	R	1.09723553095
499	T	I	1.09536106024
292	N	T	1.09350681467
150	V	G	1.08739004665
158	S	T	1.0817672237
512	N	Y	1.0810144593
156	G	T	1.07622501548
158	S	G	1.07491864465
404	T	Q	1.07151543961
155	R	G	1.06430767979
340	I	L	1.06410819945
404	T	N	1.05796217609
518	G	W	1.05200094055
518	G	A	1.05148510227
450	T	I	1.04596734537
368	H	Y	1.0452974904
139	S	T	1.04321034412
278	E	W	1.03660721818
145	F	T	1.03625342176
358	T	L	1.03586467411
83	E	Y	1.03309255303
90	A	N	1.03290837897
211	G	Q	1.03032598966
535	T	S	1.02905120995
290	E	L	1.02721334569
486	K	A	1.02494561846
285	N	S	1.02345021383
23	G	D	1.02222006554
274	S	T	1.01813601192
177	L	I	1.01332472831
502	Y	H	1.0126597371
243	M	I	1.01161337449
313	P	H	1.00617201702
251	E	V	1.00385589084
397	S	V	0.992308374543
145	F	H	0.991780432255
156	G	R	0.991296712527
104	N	K	0.988880987427
515	K	N	0.981545910336
138	S	G	0.977546416697
521	L	H	0.975212531123
538	S	C	0.970368181597
251	E	T	0.968068946646
315	T	S	0.966364147055
90	A	Q	0.965723391088
395	V	I	0.960601669607
303	N	F	0.959007255609
514	E	M	0.955277122429
11	A	K	0.946753903128
382	K	T	0.945096956475
101	N	T	0.942714641278
302	I	T	0.942694800095
536	V	A	0.942450253715
392	T	S	0.94144525963
64	I	V	0.939111933006
499	T	F	0.934780056736
283	T	A	0.933903000143
53	S	N	0.931334948183
381	Q	I	0.927272994281
154	H	Q	0.918432665172
527	Y	I	0.912473774716
278	E	T	0.906809339542
378	A	S	0.906217430592
70	G	D	0.905266365015
294	K	A	0.904859114911
158	S	N	0.902179736264
136	K	N	0.901267746013
272	A	V	0.895953270091
5	L	W	0.890941235032
89	P	Q	0.889926068163
86	S	I	0.887447740655
111	D	N	0.886634144954
1	M	I	0.886452652538
361	I	L	0.884390558761
305	N	L	0.877220660098
550	S	V	0.872597372211
497	N	T	0.871600441615
52	D	A	0.87077621149
481	F	L	0.86915232331
180	S	F	0.865209905822
136	K	M	0.859853850173
91	R	S	0.859179866218
542	L	C	0.85676849375
520	K	R	0.852746838787
415	N	F	0.849604368588
150	V	Y	0.849203255869
32	T	V	0.848299132752
370	Q	V	0.848103641297
412	E	F	0.847759957809
71	K	F	0.845583541382
90	A	D	0.844676273987
136	K	R	0.844101131487
486	K	D	0.841174162656
99	T	E	0.840846087406
411	K	H	0.839650285688
52	D	S	0.837685646441
136	K	E	0.834976073339
513	R	G	0.834963416761
278	E	H	0.834192072745
493	E	M	0.831851861935
104	N	I	0.831546589332
293	T	A	0.830734846703
389	N	R	0.830345032028
514	E	R	0.829271093795
140	W	F	0.825865277589
230	I	Q	0.823038795695
145	F	C	0.818954363049
65	A	E	0.818754917591
101	N	G	0.818749221738
155	R	Y	0.817114128445
184	N	T	0.816483865147
148	V	L	0.814917559379
154	H	V	0.812735476509
384	T	S	0.811662245598
136	K	I	0.808281573876
230	I	P	0.805359337415
226	F	T	0.803266128101
437	Y	H	0.802546527006
157	K	L	0.801244641088
454	H	Y	0.800211092529
102	S	F	0.798493974521
24	Y	C	0.797613366539
347	G	V	0.79371023951
205	Q	V	0.792516520123
73	N	S	0.792012140208
466	K	G	0.789947677136
211	G	E	0.787971570633
155	R	K	0.785491514879
178	T	R	0.783011747421
232	A	K	0.782540473215
274	S	D	0.782409502601
157	K	Y	0.781575000887
251	E	L	0.780421221189
277	F	S	0.78035246265
540	L	V	0.779463876107
486	K	R	0.77849022142
406	F	L	0.772884726729
221	N	Y	0.769322653912
499	T	K	0.766395015047
350	A	T	0.764516336051
15	T	I	0.762627538777
278	E	G	0.758886517753
68	Q	R	0.75216509181
254	D	Q	0.750593026636
60	K	A	0.750494532121
257	I	Q	0.74918732291
288	M	I	0.748126029213
544	V	F	0.740786130354
7	V	F	0.739908464001
134	F	S	0.738735893516
439	A	S	0.738676520231
397	S	F	0.730846196426
89	P	M	0.729947857909
2	K	Q	0.728531305074
146	N	A	0.728147765746
436	T	S	0.725268655215
509	S	L	0.724857318173
386	N	R	0.723673323387
493	E	A	0.722967098458
74	I	L	0.719782905177
18	D	N	0.719135955259
209	S	R	0.716121312133
156	G	N	0.71112035574
133	I	L	0.709462903368
532	I	T	0.705278446567
518	G	P	0.704851085884
159	S	A	0.701799123826
123	S	C	0.697174928933
60	K	F	0.694829515917
65	A	N	0.69479399415
194	G	A	0.693716739373
432	L	V	0.691608843621
211	G	S	0.690470523151
252	P	S	0.689323485091
407	T	K	0.689297573363
551	F	S	0.685121539211
2	K	T	0.684855439621
534	S	P	0.682842444195
285	N	D	0.676423428283
260	A	T	0.676064200814
104	N	D	0.675484926496
560	Q	T	0.669483728069
549	I	V	0.669213870736
401	K	T	0.668523131161
177	L	P	0.665266310105
211	G	R	0.6636399452
230	I	L	0.66301982412
83	E	T	0.662274102619
209	S	I	0.661362056161
214	Y	H	0.660054874514
252	P	V	0.656372752824
277	F	I	0.654339611449
155	R	I	0.654310602043
136	K	Y	0.651474636953
331	V	A	0.650097612042
286	A	L	0.650032090607
361	I	R	0.647139669629
425	K	N	0.646325680632
123	S	T	0.643811474577
303	N	C	0.642696556153
179	N	A	0.642411998004
112	L	T	0.642064595484
191	V	A	0.641070015692
517	D	G	0.640904599112
48	N	D	0.639258153155
411	K	G	0.636973667267
401	K	E	0.633530366198
415	N	R	0.631988927038
342	Y	P	0.630140919983
390	G	S	0.628334871743
407	T	H	0.624385655853
119	R	G	0.616504648836
286	A	S	0.615475236205
327	K	I	0.613952588663
288	M	L	0.612403514368
367	Y	H	0.611910194165
349	I	V	0.61187160561
124	S	L	0.60574668191
384	T	A	0.605030137771
496	R	I	0.600066537221
529	I	V	0.599798207695
514	E	Q	0.598593508811
306	L	R	0.598527756729
73	N	K	0.593225853441
513	R	V	0.591844147494
348	A	S	0.589501503605
83	E	Q	0.588050828573
177	L	T	0.58776007556
136	K	T	0.586040915808
132	E	G	0.585461933626
38	E	S	0.578171203174
65	A	S	0.578081477577
556	N	I	0.574451479298
492	M	T	0.573672512862
221	N	R	0.572554408776
280	G	H	0.57056067216
141	P	T	0.569240611423
386	N	K	0.563259767818
460	N	R	0.563096033019
211	G	L	0.559415661581
498	G	H	0.558368732387
201	S	T	0.554114176009
126	S	K	0.551567263253
495	V	L	0.551344398118
223	N	A	0.550284492601
229	E	V	0.549459524878
180	S	Q	0.5477369592
102	S	W	0.547427009772
410	G	T	0.544856528308
526	V	G	0.544430497028
415	N	T	0.542729953136
302	I	M	0.540041009526
299	Q	R	0.539041454835
167	L	I	0.538972769007
205	Q	Y	0.538402185017
65	A	L	0.537421583213
370	Q	H	0.536612691276
427	V	S	0.53254541077
539	S	L	0.531353265431
389	N	S	0.531245902058
400	E	T	0.531113505727
123	S	R	0.530977367375
251	E	D	0.530390839064
524	M	A	0.529459188308
268	W	V	0.529454795524
268	W	E	0.528938779547
279	S	I	0.52727674836
2	K	G	0.526730451046
401	K	R	0.526592993897
113	I	N	0.525820708676
412	E	Q	0.52531623576
486	K	E	0.523838951259
340	I	N	0.522024807689
250	L	I	0.519874230185
175	P	I	0.519018817557
169	K	T	0.518151938405
279	S	N	0.515474065447
410	G	S	0.514149917417
550	S	G	0.510734270498
276	G	L	0.510713589466
113	I	R	0.509582215578
474	K	N	0.508701843653
92	S	L	0.508217019511
171	G	T	0.507509059595
286	A	T	0.507038177429
124	S	D	0.506729903035
418	K	L	0.505320382243
337	I	E	0.504463374979
408	A	S	0.504405287313
159	S	N	0.504327734912
497	N	M	0.50197922056
318	E	K	0.496668303273
471	N	K	0.495767220793
347	G	L	0.494621109263
559	L	V	0.493900094198
556	N	Y	0.493032362714
348	A	T	0.489593615612
537	A	V	0.488785511278
272	A	R	0.488640466692
155	R	M	0.487373145548
176	K	C	0.485665281041
495	V	A	0.485146961404
347	G	E	0.483012555258
231	A	N	0.481089851581
561	C	I	0.478503344239
306	L	T	0.477629540165
10	Y	D	0.476933186438
279	S	F	0.476718800214
62	K	L	0.474746438994
403	N	Q	0.47323888133
408	A	C	0.472630746637
306	L	C	0.472376359395
155	R	F	0.472349670333
312	H	G	0.47079930908
342	Y	K	0.470732060396
156	G	E	0.470705810846
467	S	G	0.470390020003
156	G	H	0.470384593008
154	H	I	0.468740872519
80	G	V	0.468618282165
386	N	T	0.467389025406
5	L	I	0.467312035566
448	E	A	0.467235259265
103	E	N	0.466522365225
433	D	N	0.465449675897
212	N	G	0.46238999849
405	Q	R	0.462129051031
433	D	A	0.460942774287
231	A	G	0.45667084866
253	G	K	0.454697264051
303	N	K	0.453460553383
61	L	V	0.451846076378
168	T	A	0.450687454031
277	F	V	0.450474445278
278	E	N	0.449221187778
560	Q	S	0.447220473333
232	A	G	0.446399752512
279	S	C	0.446076992893
276	G	C	0.445512727965
173	S	G	0.44459089974
16	D	G	0.444483308145
410	G	H	0.44259177769
11	A	V	0.441954862591
554	C	L	0.441532161248
480	C	F	0.438584250267
510	K	L	0.438060235689
415	N	G	0.436478264368
249	L	F	0.434947361143
12	F	I	0.432066495049
467	S	T	0.43203056594
162	R	N	0.430584293812
318	E	V	0.428579461084
57	K	A	0.427820423888
504	K	S	0.426982260649
341	Q	K	0.426304504591
446	E	K	0.425941328121
477	G	V	0.424250039416
180	S	P	0.424193385757
450	T	S	0.423553862415
429	D	M	0.422875006428
515	K	R	0.416786727398
77	W	R	0.416722964003
300	G	R	0.415102940184
490	E	S	0.411384183339
454	H	L	0.411093576945
421	E	A	0.410170929397
290	E	S	0.410016719845
274	S	Y	0.409666242001
3	A	Y	0.407065590153
303	N	H	0.40675888953
318	E	Q	0.405727249355
114	D	G	0.404606585784
104	N	M	0.403735524248
538	S	G	0.402874764893
209	S	V	0.40195547707
294	K	F	0.40192833019
205	Q	T	0.401498164721
497	N	A	0.401488746252
525	G	M	0.400499761956
61	L	M	0.400317307869
435	W	R	0.399929297855
432	L	F	0.398352872084
232	A	M	0.398232792963
211	G	P	0.397674432392
177	L	V	0.397089904227
493	E	N	0.396840497529
102	S	A	0.396197619442
172	D	G	0.39610493297
506	S	K	0.394680578523
214	Y	S	0.393306663743
26	A	S	0.393203449708
53	S	E	0.389765398018
200	S	N	0.389334692878
28	N	D	0.389014828228
91	R	C	0.388819569635
563	I	F	0.388394316598
148	V	A	0.387492156957
4	K	N	0.386989194118
498	G	Q	0.386062807135
120	E	G	0.382726461025
335	R	I	0.382103469682
169	K	V	0.380070928039
185	K	M	0.379565385543
390	G	T	0.379436198094
139	S	G	0.379418348146
22	I	K	0.379067269955
390	G	A	0.378606798923
410	G	C	0.377989251667
32	T	R	0.372798904004
516	I	V	0.371959889128
392	T	A	0.370810488514
556	N	K	0.369562356643
73	N	I	0.36868844725
42	A	I	0.367580527891
153	S	M	0.366894309738
228	P	V	0.363891622698
200	S	I	0.362459362485
234	P	S	0.361578266364
268	W	G	0.358692040878
268	W	D	0.358692040878
480	C	Y	0.358583976892
69	L	V	0.358150657733
304	S	N	0.356611735585
417	E	G	0.355567496772
558	S	F	0.355153368966
197	H	R	0.355097518263
290	E	A	0.354037686722
119	R	F	0.352993114573
215	V	F	0.351998051678
403	N	D	0.351760884162
303	N	S	0.350814110374
337	I	L	0.350778967765
337	I	A	0.34988692463
5	L	P	0.348864502575
159	S	T	0.348296936299
428	D	G	0.348087102822
507	E	W	0.346985033272
389	N	T	0.34692349504
426	K	R	0.345931397856
44	T	I	0.345831701252
421	E	S	0.345029950501
283	T	V	0.34494197213
4	K	R	0.344148315115
377	Y	C	0.343657260254
156	G	K	0.343150296311
313	P	S	0.342665491256
397	S	N	0.340408876347
426	K	N	0.340072543571
546	L	M	0.339387151323
281	I	F	0.337902069046
545	S	A	0.33697141696
543	L	S	0.336936578704
551	F	P	0.336810465428
103	E	A	0.336609363665
524	M	V	0.336210659669
459	K	E	0.335985653168
428	D	M	0.33449688303
104	N	S	0.333944469522
510	K	I	0.330280855482
187	K	V	0.329384598766
42	A	E	0.32904769333
146	N	K	0.328568951169
191	V	I	0.32660881967
479	G	E	0.326354009662
302	I	R	0.326012708981
412	E	N	0.325811685506
564	C	F	0.325504708706
308	F	S	0.32370940769
510	K	N	0.322964728502
410	G	A	0.322902214317
311	I	M	0.32288124686
518	G	E	0.322498831005
136	K	D	0.321997715797
37	L	R	0.319428875237
294	K	T	0.318421415691
122	L	F	0.318024087186
505	Y	C	0.317287003564
505	Y	H	0.316484330436
369	H	R	0.313934888157
427	V	L	0.31388667946
299	Q	D	0.313715898757
356	G	V	0.313703818069
227	T	L	0.312526590835
126	S	R	0.312157234155
474	K	F	0.310155346065
440	E	G	0.310032121794
350	A	S	0.309677515528
206	S	T	0.309664265974
460	N	S	0.30942376245
111	D	Y	0.30873951785
184	N	L	0.30768022818
123	S	L	0.307138869195
5	L	Y	0.306774712416
2	K	I	0.306578172258
407	T	N	0.306399949506
81	N	D	0.305946530955
81	N	S	0.305946530955
393	N	S	0.305778201152
224	R	W	0.303431662564
533	Y	N	0.301483275303
413	F	W	0.300644154047
397	S	H	0.299216021876
428	D	L	0.299170558414
90	A	T	0.299032007743
179	N	S	0.296468634676
203	E	K	0.295334196697
266	A	V	0.294818645677
503	P	K	0.294815346511
522	E	D	0.294708402872
193	W	R	0.294638997229
219	S	F	0.294409757162
154	H	G	0.293547019177
178	T	P	0.292410347072
482	E	A	0.291693731746
427	V	K	0.291202219185
41	V	M	0.290280925103
221	N	L	0.288902904282
275	R	I	0.288589340819
371	N	S	0.288435420615
143	H	L	0.287567568219
421	E	Y	0.287487181878
101	N	S	0.286404685847
388	I	M	0.285593348639
260	A	V	0.285588073474
381	Q	A	0.285511362398
18	D	G	0.285362813382
400	E	Y	0.28505016976
252	P	A	0.284678724224
526	V	C	0.284337048352
315	T	I	0.283908374204
543	L	I	0.282869916267
486	K	N	0.282534966513
89	P	R	0.28236890818
158	S	K	0.280630811965
240	H	K	0.279717266393
445	L	P	0.27593754572
231	A	V	0.275208157159
382	K	I	0.272961233609
555	S	Q	0.272148762443
528	Q	K	0.271851753994
531	A	G	0.271504071962
225	R	K	0.271010666532
485	H	N	0.26992108834
196	H	R	0.269356482154
490	E	R	0.269160947976
171	G	E	0.268924420505
156	G	L	0.268508837302
274	S	N	0.268444912641
561	C	Y	0.266388946063
517	D	H	0.264799128999
405	Q	G	0.26477876448
11	A	T	0.264107013456
225	R	S	0.264059744013
239	Q	V	0.264006050818
461	L	P	0.263172211065
89	P	F	0.262223188798
376	G	D	0.261198611269
187	K	T	0.260989758663
251	E	A	0.259883332112
51	E	T	0.259524166446
270	A	T	0.258507281976
321	K	L	0.258324560031
465	V	L	0.258214084334
287	S	I	0.257677090353
468	Q	S	0.257664782213
186	G	E	0.256627051823
277	F	P	0.256418577004
299	Q	T	0.255529023125
514	E	G	0.254363115544
64	I	L	0.253720365457
157	K	F	0.253658583744
92	S	R	0.252845302678
65	A	G	0.251597084715
53	S	M	0.251016136537
522	E	A	0.250848087988
407	T	R	0.250593294067
134	F	L	0.250482812255
127	S	E	0.250105473242
464	K	N	0.249891956129
201	S	N	0.249389968088
23	G	S	0.249258000462
183	N	K	0.248957802115
180	S	A	0.248103278957
315	T	H	0.247477317168
528	Q	H	0.24629972994
195	V	I	0.245792854755
225	R	L	0.245784493722
267	P	L	0.245293642134
283	T	M	0.244673494346
108	Y	H	0.244422203381
110	G	V	0.243918989894
390	G	L	0.243002199318
110	G	E	0.242498817662
70	G	T	0.241084339901
362	D	Y	0.240548766847
171	G	V	0.239959194516
478	N	I	0.239557935041
94	S	F	0.239154333601
330	M	T	0.235616626469
7	V	I	0.23493392943
434	I	V	0.233690806007
138	S	A	0.233564850198
24	Y	M	0.233372865755
86	S	A	0.230795695996
85	D	Y	0.230360960504
4	K	F	0.230162148199
244	N	D	0.229227320497
468	Q	A	0.229112768568
451	L	S	0.2282680678
138	S	I	0.228218302807
85	D	E	0.226985441395
255	T	N	0.226938317187
212	N	V	0.224937531267
534	S	T	0.224663233033
7	V	N	0.224420603361
88	L	Q	0.224033802208
307	P	S	0.223892672719
491	C	Y	0.223630705911
78	L	P	0.223167062594
326	T	S	0.223095019882
189	V	F	0.222965920504
550	S	F	0.222857894769
556	N	V	0.222355953566
337	I	T	0.221800276599
51	E	C	0.221691084474
471	N	W	0.221145158101
378	A	C	0.219911699076
198	P	S	0.218899565317
185	K	L	0.218688674377
329	R	S	0.218656311459
45	H	P	0.218465043342
117	E	G	0.218460195868
123	S	Y	0.216586263576
558	S	V	0.214940082879
145	F	S	0.214599762052
150	V	T	0.213918281087
99	T	A	0.213837718084
20	I	V	0.212844003997
163	N	D	0.212473989935
268	W	S	0.210941482102
434	I	L	0.209890887826
365	Y	N	0.208629783383
318	E	L	0.208419561292
251	E	N	0.208386492437
92	S	I	0.208261032207
24	Y	F	0.208006569297
275	R	G	0.207683861004
70	G	K	0.207352770563
389	N	D	0.207335522459
84	C	F	0.207096655252
440	E	K	0.206264975039
410	G	W	0.205270970008
240	H	Y	0.204241771339
361	I	V	0.203571294571
82	P	S	0.203442179837
131	F	S	0.203434070196
5	L	H	0.202616171462
553	M	G	0.201214578576
213	A	T	0.200459616907
555	S	V	0.200429183163
212	N	S	0.199729892445
446	E	G	0.199613543197
394	K	N	0.199324944748
335	R	G	0.199155836909
173	S	V	0.198895936083
518	G	T	0.198419768025
415	N	L	0.197199069557
458	V	L	0.196583887751
86	S	N	0.196504511543
64	I	S	0.196050914547
515	K	Q	0.195798844051
494	S	I	0.195517193673
96	I	M	0.194849906138
408	A	V	0.194829382838
535	T	M	0.194803764313
520	K	F	0.192660488976
289	H	Y	0.192567257506
154	H	M	0.191917398519
498	G	E	0.191847481204
446	E	V	0.191732390655
180	S	W	0.19136655547
180	S	G	0.190589473752
141	P	L	0.190533745103
174	Y	D	0.190290913167
184	N	I	0.189866065594
152	C	Y	0.188928524495
202	D	G	0.187821037493
356	G	D	0.186474008457
299	Q	V	0.185300502541
231	A	Q	0.183796477581
563	I	L	0.183205112777
231	A	F	0.182766517535
12	F	P	0.181813097319
251	E	S	0.178374378253
324	R	M	0.177999454558
520	K	T	0.176548487086
426	K	S	0.176078233385
33	V	I	0.173847691685
83	E	L	0.173675319786
527	Y	S	0.173204144176
33	V	F	0.173158740718
278	E	F	0.173117161864
12	F	V	0.172677285983
339	S	P	0.172525529084
56	G	S	0.171763134478
486	K	M	0.171710273814
59	C	F	0.171108253645
97	V	I	0.170918531792
548	A	T	0.168939140998
457	N	D	0.168016368739
276	G	D	0.167385730044
142	N	D	0.167277359036
404	T	G	0.166680977218
463	E	K	0.166072753445
96	I	L	0.165812233747
114	D	V	0.165789264274
182	V	H	0.165053580748
141	P	D	0.165033716177
362	D	G	0.164758034603
535	T	I	0.162810778805
137	E	K	0.162719852347
419	R	S	0.162594300149
6	L	M	0.162498028609
61	L	I	0.161397177989
22	I	V	0.160861943552
107	C	F	0.160151219883
420	M	I	0.160039097463
542	L	S	0.156805876541
367	Y	F	0.155410128614
230	I	T	0.155002811887
231	A	C	0.154708167752
511	L	G	0.154541924936
52	D	N	0.154532555895
475	E	G	0.153830629418
46	S	F	0.153775254813
532	I	S	0.153346602775
22	I	M	0.152678511989
99	T	V	0.152156601367
148	V	H	0.152127786628
409	V	R	0.151365925947
287	S	D	0.151158789206
554	C	I	0.151030762119
2	K	V	0.150975248762
155	R	N	0.150814465883
10	Y	I	0.150289332745
90	A	Y	0.150087402603
438	N	Y	0.149975128565
512	N	H	0.149853075724
68	Q	M	0.148699918116
114	D	N	0.147793357559
372	E	K	0.147556557859
262	G	V	0.147345541432
470	K	T	0.146846892857
480	C	G	0.146164414786
297	T	I	0.14554960749
398	V	Y	0.145170231677
423	L	S	0.145166845728
415	N	I	0.1449595057
452	D	A	0.144955167444
408	A	L	0.144945796253
553	M	A	0.144158265952
221	N	T	0.14406848477
39	K	N	0.143824398226
539	S	T	0.143540871693
279	S	L	0.143198650057
283	T	S	0.14278791128
255	T	I	0.142577730953
429	D	W	0.142356882745
500	Y	C	0.142115308323
227	T	H	0.141315289369
515	K	L	0.140908014039
403	N	H	0.140590698169
499	T	L	0.140025125782
122	L	W	0.139786895954
171	G	A	0.138704264706
468	Q	R	0.13861220374
166	W	R	0.138513054925
102	S	N	0.138509598464
178	T	S	0.138489622709
224	R	L	0.138289228672
214	Y	R	0.137708304739
303	N	Q	0.137331810421
89	P	I	0.136725782115
99	T	W	0.136234319412
146	N	S	0.135559662472
541	V	Y	0.134530487298
259	E	K	0.134413518985
140	W	L	0.132452951628
44	T	A	0.131663643776
371	N	H	0.131583898617
548	A	P	0.130385359659
227	T	V	0.128600302029
145	F	V	0.128462561343
19	T	I	0.128138065996
408	A	T	0.127729476247
462	Y	C	0.12663588285
2	K	Y	0.125919611012
211	G	A	0.125613018995
292	N	Y	0.12540393036
262	G	D	0.124040002681
468	Q	L	0.123321888303
470	K	G	0.122805121071
561	C	S	0.12211095378
186	G	T	0.120316945506
464	K	Q	0.120060826812
468	Q	K	0.119311591096
206	S	I	0.117916375855
266	A	S	0.117573012846
512	N	S	0.117099078362
221	N	K	0.117008722391
395	V	L	0.116975855403
278	E	D	0.116382134631
499	T	M	0.115934600219
236	V	T	0.115750039555
223	N	S	0.114607293594
214	Y	I	0.114302943454
305	N	T	0.114260104851
524	M	D	0.114169016675
258	F	S	0.1141274425
8	L	R	0.114030335075
71	K	Q	0.113881950613
82	P	L	0.113740036953
422	N	I	0.112371994142
213	A	M	0.112242954251
224	R	T	0.111894500063
344	G	A	0.111792149982
439	A	G	0.109441548866
111	D	Q	0.108349965025
408	A	D	0.108089669882
555	S	P	0.107414040083
320	P	S	0.106487887358
456	L	K	0.105996563813
422	N	Y	0.105876867842
282	I	V	0.105657647295
241	G	E	0.105352179164
244	N	L	0.102518254687
383	S	I	0.102316906462
169	K	Q	0.102042434556
106	A	Q	0.101464976889
383	S	C	0.101384267099
78	L	V	0.100569006493
555	S	W	0.100372709884
332	T	R	0.100299707054
459	K	M	0.100241868984
524	M	G	0.10002746765
484	Y	N	0.099853443325
493	E	Y	0.0998368226359
516	I	T	0.0995968499598
118	L	I	0.099463376143
418	K	R	0.0992525671097
376	G	S	0.098434910984
506	S	A	0.0983586485556
129	E	V	0.0977900709002
390	G	M	0.097167110064
199	S	P	0.0971367377501
209	S	Q	0.0966549904463
359	G	V	0.0962598558125
511	L	S	0.0958672063396
526	V	L	0.0955063562194
376	G	C	0.0951443730368
13	V	G	0.0949481194654
460	N	H	0.0949257826084
214	Y	C	0.0937900284791
68	Q	K	0.0935413822926
21	C	Y	0.0922372803817
466	K	R	0.0918856552222
37	L	M	0.0917796417924
448	E	D	0.0906478677942
333	G	R	0.0898870158145
91	R	K	0.0898779470651
25	H	L	0.0892948049431
236	V	G	0.0891888634026
14	A	G	0.0887408540489
115	Y	D	0.0884067842254
251	E	I	0.0873036061431
532	I	N	0.0872765642561
86	S	L	0.0871595678336
429	D	E	0.0861989539697
179	N	D	0.0861788916768
382	K	S	0.0860586532145
346	F	L	0.0858901894546
62	K	S	0.085735321738
160	F	L	0.0853845083236
179	N	I	0.0853171017149
303	N	L	0.0852811366434
4	K	I	0.0852775101446
217	V	G	0.0850026381181
201	S	R	0.0850004399747
36	I	M	0.0846655200655
364	W	C	0.0840048726266
546	L	Q	0.0838038626098
47	V	L	0.0837957110082
295	C	F	0.0835510405856
542	L	T	0.0829212011354
550	S	T	0.0827326605118
167	L	Q	0.0819918608584
238	D	A	0.0819317778585
219	S	P	0.0812515335225
34	D	N	0.0812143217252
469	L	S	0.0805976370445
422	N	K	0.0802750543263
526	V	F	0.0799822289395
37	L	Q	0.0795884390874
497	N	I	0.0790915742603
290	E	F	0.0786582472891
44	T	K	0.0786462657212
9	L	V	0.0769271835485
337	I	R	0.076650489252
75	T	K	0.076010757231
129	E	G	0.0757838939228
490	E	D	0.0752991358527
545	S	T	0.0743877138485
197	H	Y	0.0742798409633
409	V	I	0.0739094633026
540	L	F	0.0730830253441
339	S	T	0.0727029326755
10	Y	H	0.0718060073386
303	N	E	0.0713062165566
321	K	V	0.0682838882514
520	K	V	0.0678960641491
155	R	S	0.0673486373383
373	Q	P	0.0664813441641
60	K	E	0.0651081217858
38	E	Q	0.0648239114647
248	T	A	0.0646921729169
52	D	Y	0.0645822491078
520	K	A	0.0638265998526
152	C	F	0.0637342160614
478	N	V	0.0637181374097
256	I	M	0.063242829155
378	A	T	0.0630808399681
529	I	T	0.0627960233582
536	V	L	0.0620930829439
510	K	V	0.0620402484368
154	H	N	0.0618609812183
554	C	S	0.0617320344531
142	N	S	0.0612747975746
236	V	W	0.0611904582153
208	Y	D	0.0606658405329
414	N	K	0.0605912934067
277	F	G	0.0603854189946
507	E	P	0.0600927765186
394	K	R	0.0599583265524
392	T	E	0.0598429148305
335	R	T	0.0597747242081
512	N	K	0.0595271499179
104	N	F	0.0586601628562
106	A	G	0.058323891304
3	A	E	0.0579752318606
271	F	I	0.0579686506044
180	S	T	0.0577048590647
159	S	H	0.0575567856451
18	D	Y	0.0574979384973
235	K	E	0.0565840795647
526	V	Y	0.0557893590478
464	K	E	0.0554967794456
293	T	S	0.0545539228122
513	R	A	0.0541213665512
475	E	K	0.0531678796599
459	K	N	0.0529986302094
88	L	F	0.0529743331594
83	E	K	0.0525244547372
73	N	G	0.0524498494239
88	L	D	0.0522174732974
490	E	G	0.0520782312601
468	Q	T	0.0520163494111
19	T	Q	0.0517355240008
510	K	M	0.0496078000607
210	N	S	0.0485359628364
476	I	V	0.048200501002
369	H	Y	0.0480721956827
490	E	A	0.0480006300931
238	D	G	0.0478350464519
47	V	T	0.0477442276518
455	D	T	0.0475636036783
473	A	S	0.0442526128295
292	N	V	0.0430162273528
466	K	Q	0.0423477081982
469	L	I	0.0422579384687
452	D	H	0.0415846812575
65	A	T	0.0412594052284
212	N	Y	0.0403250016826
102	S	Y	0.0392229638681
13	V	E	0.0389863404502
345	L	P	0.0388751417971
45	H	R	0.0386150359401
505	Y	D	0.0382161875232
372	E	G	0.0379265683672
46	S	A	0.0378498328951
362	D	N	0.0374094597884
306	L	H	0.0369044496069
211	G	D	0.0363955296969
153	S	D	0.0357594109514
153	S	W	0.0357594109514
153	S	C	0.0357594109514
400	E	D	0.0351920763022
523	S	A	0.035186622459
285	N	T	0.0346888608559
251	E	P	0.0343235443812
523	S	N	0.0340836986258
275	R	A	0.0333340936589
202	D	Y	0.0332048017851
207	L	H	0.0330202717215
412	E	K	0.0328524044197
257	I	F	0.0316170845484
244	N	S	0.0312756946741
172	D	S	0.0307655538255
201	S	V	0.0306397864114
212	N	A	0.0304254383561
255	T	V	0.0299589147775
134	F	I	0.0296144893499
239	Q	D	0.0295946952205
130	R	S	0.0292995174754
131	F	C	0.028910972768
390	G	C	0.0284792501098
303	N	D	0.0283586391229
13	V	A	0.0280637943991
253	G	V	0.027679370279
182	V	W	0.0271729542084
163	N	S	0.0271660539388
385	Q	V	0.0271256258536
213	A	G	0.0268985194467
148	V	W	0.0267864977094
148	V	D	0.0267864977094
148	V	C	0.0267864977094
148	V	F	0.0267864977094
148	V	Q	0.0267864977094
148	V	R	0.0267864977094
148	V	P	0.0267864977094
148	V	Y	0.0267864977094
148	V	G	0.0267864977094
148	V	K	0.0267864977094
148	V	M	0.0267864977094
148	V	N	0.0267864977094
212	N	D	0.0266844825156
91	R	D	0.0265855251668
235	K	N	0.0261187028998
45	H	Y	0.02571204192
514	E	D	0.0255481738311
305	N	H	0.0255342785377
13	V	I	0.0250357021449
63	G	V	0.0247501561657
27	N	S	0.024464994054
513	R	Q	0.0244231255044
41	V	A	0.0239603492532
41	V	G	0.0235746184535
520	K	Q	0.0234948559261
520	K	P	0.0234948559261
509	S	C	0.0231172600632
71	K	E	0.0230027668126
266	A	E	0.0228202495137
493	E	K	0.0220292703252
360	M	G	0.0216854585883
248	T	N	0.0212385025556
232	A	R	0.0207371792503
236	V	S	0.0207049714147
201	S	A	0.0204679568274
188	E	L	0.0202809556301
176	K	E	0.0201276657695
395	V	M	0.0199508299107
173	S	Y	0.0197577959652
487	C	R	0.019356186551
133	I	T	0.0192858439857
412	E	L	0.018950552595
269	Y	N	0.0187511400085
437	Y	C	0.0181189220844
467	S	C	0.0181180599893
158	S	W	0.0175964061307
158	S	M	0.0175964061307
158	S	Y	0.0175964061307
158	S	F	0.0175964061307
158	S	V	0.0175964061307
158	S	Q	0.0175964061307
158	S	C	0.0175964061307
158	S	E	0.0175964061307
380	D	N	0.0172142947439
18	D	V	0.0144794795473
337	I	F	0.0135493914573
157	K	A	0.0132755316767
157	K	P	0.0132755316767
157	K	W	0.0132755316767
157	K	C	0.0132755316767
157	K	M	0.0132755316767
21	C	R	0.0132666603505
77	W	G	0.012829387157
57	K	V	0.0125629414532
372	E	Q	0.0122195657982
502	Y	T	0.0121860677888
499	T	C	0.0121002019754
499	T	P	0.0121002019754
289	H	M	0.0116865611978
507	E	A	0.0115578292255
307	P	T	0.0115494098815
50	L	A	0.0113005104453
119	R	M	0.0110754298943
136	K	W	0.0109739056464
136	K	G	0.0109739056464
136	K	C	0.0109739056464
136	K	Q	0.0109739056464
136	K	H	0.0109739056464
198	P	L	0.0109297769784
38	E	K	0.0108360474468
484	Y	F	0.0103023895483
539	S	A	0.00978010334861
69	L	F	0.0093130608811
254	D	G	0.0091921661308
412	E	H	0.00907080843707
543	L	M	0.00903081059313
277	F	R	0.00887788748326
306	L	A	0.00880954618933
154	H	C	0.00877503496967
154	H	Y	0.00877503496967
154	H	W	0.00877503496967
154	H	F	0.00877503496967
154	H	K	0.00877503496967
528	Q	N	0.00864210401587
487	C	F	0.00825845741383
534	S	L	0.00772533076741
517	D	M	0.00642007676796
205	Q	P	0.00634717587961
155	R	P	0.00620492029449
155	R	W	0.00620492029449
155	R	C	0.00620492029449
155	R	D	0.00620492029449
156	G	F	0.00598016470579
156	G	C	0.00598016470579
156	G	I	0.00598016470579
156	G	M	0.00598016470579
156	G	P	0.00598016470579
156	G	W	0.00598016470579
156	G	Y	0.00598016470579
169	K	R	0.0058802410436
356	G	E	0.00587270961644
170	K	Y	0.00584155656991
115	Y	I	0.00563206746466
384	T	I	0.00554828999277
183	N	D	0.00541092720333
150	V	Q	0.00483830219386
412	E	R	0.00409417417767
548	A	S	0.00407446263001
318	E	D	0.00405873792563
454	H	Q	0.00403395276675
463	E	Q	0.00388466759246
410	G	M	0.00374875815606
518	G	L	0.00374811383038
236	V	R	0.00354426376099
429	D	V	0.00351549774651
37	L	H	0.00293110136609
37	L	C	0.00293110136609
37	L	E	0.00293110136609
37	L	W	0.00293110136609
37	L	D	0.00293110136609
37	L	K	0.00293110136609
37	L	A	0.00293110136609
37	L	G	0.00293110136609
37	L	N	0.00293110136609
37	L	P	0.00293110136609
37	L	F	0.00293110136609
215	V	G	0.00277992199117
236	V	P	0.00256570012459
236	V	Y	0.00256570012459
236	V	C	0.00256570012459
236	V	K	0.00256570012459
236	V	E	0.00256570012459
236	V	D	0.00256570012459
219	S	T	0.0023277706504
137	E	M	0.00219364565148
137	E	W	0.00219364565148
137	E	N	0.00219364565148
137	E	R	0.00219364565148
137	E	Q	0.00219364565148
137	E	P	0.00219364565148
137	E	V	0.00219364565148
137	E	L	0.00219364565148
137	E	F	0.00219364565148
137	E	C	0.00219364565148
137	E	H	0.00219364565148
137	E	I	0.00219364565148
181	Y	P	0.00210153509137
437	Y	D	0.0020377469457
160	F	S	0.00199284154855
512	N	F	0.00169284540982
512	N	W	0.00169284540982
512	N	T	0.00169284540982
512	N	P	0.00169284540982
512	N	G	0.00169284540982
512	N	C	0.00169284540982
512	N	A	0.00169284540982
512	N	Q	0.00169284540982
141	P	I	0.00166821621068
141	P	K	0.00166821621068
141	P	Q	0.00166821621068
141	P	A	0.00166821621068
141	P	C	0.00166821621068
141	P	E	0.00166821621068
141	P	G	0.00166821621068
141	P	Y	0.00166821621068
141	P	W	0.00166821621068
141	P	S	0.00166821621068
434	I	F	0.00163565109894
390	G	Y	0.00158935370416
390	G	P	0.00158935370416
390	G	W	0.00158935370416
390	G	F	0.00158935370416
390	G	N	0.00158935370416
390	G	D	0.00158935370416
251	E	C	0.00156539708047
251	E	M	0.00156539708047
251	E	W	0.00156539708047
251	E	Y	0.00156539708047
132	E	D	0.00127944090247
86	S	K	0.00125630053239
86	S	Q	0.00125630053239
86	S	C	0.00125630053239
86	S	M	0.00125630053239
86	S	R	0.00125630053239
86	S	V	0.00125630053239
86	S	D	0.00125630053239
253	G	Q	0.0011650349438
253	G	Y	0.0011650349438
253	G	C	0.0011650349438
253	G	D	0.0011650349438
253	G	W	0.0011650349438
253	G	T	0.0011650349438
253	G	M	0.0011650349438
253	G	P	0.0011650349438
253	G	F	0.0011650349438
253	G	I	0.0011650349438
253	G	L	0.0011650349438
253	G	A	0.0011650349438
121	Q	E	0.00113457500196
171	G	K	0.00111095571094
171	G	Q	0.00111095571094
171	G	C	0.00111095571094
171	G	Y	0.00111095571094
171	G	I	0.00111095571094
171	G	P	0.00111095571094
171	G	H	0.00111095571094
415	N	Y	0.00108126775291
415	N	D	0.00108126775291
415	N	E	0.00108126775291
415	N	A	0.00108126775291
415	N	M	0.00108126775291
415	N	H	0.00108126775291
415	N	W	0.00108126775291
415	N	V	0.00108126775291
415	N	P	0.00108126775291
415	N	C	0.00108126775291
295	C	Y	0.00107381490352
93	W	R	0.00106803848299
135	P	I	0.00105814416898
181	Y	F	0.00105135184285
211	G	H	0.00103118489936
211	G	W	0.00103118489936
211	G	M	0.00103118489936
211	G	C	0.00103118489936
211	G	Y	0.00103118489936
285	N	M	0.00102891330168
285	N	C	0.00102891330168
285	N	F	0.00102891330168
285	N	G	0.00102891330168
285	N	I	0.00102891330168
285	N	Y	0.00102891330168
285	N	P	0.00102891330168
285	N	V	0.00102891330168
285	N	W	0.00102891330168
285	N	H	0.00102891330168
285	N	Q	0.00102891330168
486	K	Y	0.0010228724723
486	K	C	0.0010228724723
486	K	H	0.0010228724723
486	K	V	0.0010228724723
486	K	Q	0.0010228724723
486	K	W	0.0010228724723
486	K	I	0.0010228724723
486	K	P	0.0010228724723
486	K	G	0.0010228724723
486	K	F	0.0010228724723
486	K	T	0.0010228724723
488	D	E	0.00102101828668
378	A	L	0.000982606736316
378	A	G	0.000982606736316
378	A	W	0.000982606736316
378	A	F	0.000982606736316
378	A	Y	0.000982606736316
378	A	D	0.000982606736316
378	A	Q	0.000982606736316
378	A	R	0.000982606736316
378	A	M	0.000982606736316
378	A	K	0.000982606736316
378	A	P	0.000982606736316
378	A	N	0.000982606736316
378	A	H	0.000982606736316
378	A	I	0.000982606736316
318	E	F	0.000978701269863
318	E	N	0.000978701269863
318	E	M	0.000978701269863
318	E	I	0.000978701269863
318	E	G	0.000978701269863
318	E	C	0.000978701269863
318	E	Y	0.000978701269863
318	E	W	0.000978701269863
318	E	P	0.000978701269863
318	E	A	0.000978701269863
515	K	C	0.000931404716595
515	K	H	0.000931404716595
515	K	W	0.000931404716595
515	K	A	0.000931404716595
515	K	Y	0.000931404716595
515	K	D	0.000931404716595
460	N	T	0.000915504362334
460	N	L	0.000915504362334
460	N	I	0.000915504362334
460	N	W	0.000915504362334
460	N	Y	0.000915504362334
460	N	P	0.000915504362334
460	N	M	0.000915504362334
460	N	V	0.000915504362334
460	N	F	0.000915504362334
460	N	E	0.000915504362334
460	N	C	0.000915504362334
324	R	E	0.000896436589542
324	R	D	0.000896436589542
324	R	G	0.000896436589542
324	R	I	0.000896436589542
324	R	P	0.000896436589542
324	R	F	0.000896436589542
324	R	H	0.000896436589542
324	R	C	0.000896436589542
324	R	V	0.000896436589542
324	R	Y	0.000896436589542
324	R	A	0.000896436589542
324	R	N	0.000896436589542
324	R	T	0.000896436589542
324	R	Q	0.000896436589542
324	R	W	0.000896436589542
407	T	E	0.000869705759372
407	T	I	0.000869705759372
407	T	V	0.000869705759372
407	T	F	0.000869705759372
407	T	Q	0.000869705759372
407	T	W	0.000869705759372
407	T	G	0.000869705759372
407	T	C	0.000869705759372
407	T	D	0.000869705759372
407	T	Y	0.000869705759372
407	T	L	0.000869705759372
407	T	M	0.000869705759372
407	T	P	0.000869705759372
288	M	H	0.000863812214229
288	M	Q	0.000863812214229
288	M	G	0.000863812214229
288	M	N	0.000863812214229
288	M	W	0.000863812214229
288	M	K	0.000863812214229
288	M	C	0.000863812214229
288	M	E	0.000863812214229
288	M	F	0.000863812214229
288	M	D	0.000863812214229
288	M	R	0.000863812214229
268	W	M	0.000809608678643
268	W	T	0.000809608678643
268	W	R	0.000809608678643
268	W	Q	0.000809608678643
268	W	P	0.000809608678643
268	W	N	0.000809608678643
268	W	K	0.000809608678643
268	W	H	0.000809608678643
268	W	I	0.000809608678643
268	W	F	0.000809608678643
268	W	Y	0.000809608678643
221	N	C	0.000789277037405
221	N	A	0.000789277037405
221	N	G	0.000789277037405
221	N	F	0.000789277037405
221	N	P	0.000789277037405
221	N	E	0.000789277037405
221	N	H	0.000789277037405
221	N	Q	0.000789277037405
221	N	V	0.000789277037405
221	N	W	0.000789277037405
221	N	M	0.000789277037405
427	V	P	0.000781468803789
427	V	I	0.000781468803789
427	V	D	0.000781468803789
427	V	E	0.000781468803789
427	V	F	0.000781468803789
427	V	Y	0.000781468803789
427	V	Q	0.000781468803789
427	V	W	0.000781468803789
427	V	A	0.000781468803789
427	V	G	0.000781468803789
427	V	N	0.000781468803789
427	V	M	0.000781468803789
427	V	T	0.000781468803789
427	V	H	0.000781468803789
427	V	C	0.000781468803789
427	V	R	0.000781468803789
83	E	C	0.00077888755078
10	Y	M	0.00075750841405
10	Y	E	0.00075750841405
10	Y	G	0.00075750841405
10	Y	K	0.00075750841405
10	Y	N	0.00075750841405
10	Y	P	0.00075750841405
10	Y	W	0.00075750841405
10	Y	R	0.00075750841405
10	Y	V	0.00075750841405
10	Y	Q	0.00075750841405
429	D	Q	0.000723212033463
429	D	F	0.000723212033463
429	D	Y	0.000723212033463
429	D	A	0.000723212033463
429	D	C	0.000723212033463
429	D	R	0.000723212033463
429	D	H	0.000723212033463
429	D	T	0.000723212033463
429	D	I	0.000723212033463
429	D	K	0.000723212033463
429	D	S	0.000723212033463
429	D	L	0.000723212033463
429	D	P	0.000723212033463
373	Q	L	0.000710500166066
373	Q	I	0.000710500166066
373	Q	H	0.000710500166066
373	Q	G	0.000710500166066
373	Q	D	0.000710500166066
373	Q	R	0.000710500166066
373	Q	C	0.000710500166066
373	Q	S	0.000710500166066
373	Q	Y	0.000710500166066
373	Q	A	0.000710500166066
373	Q	T	0.000710500166066
373	Q	V	0.000710500166066
373	Q	W	0.000710500166066
373	Q	M	0.000710500166066
373	Q	N	0.000710500166066
315	T	V	0.000704833908774
315	T	E	0.000704833908774
315	T	Y	0.000704833908774
315	T	Q	0.000704833908774
315	T	D	0.000704833908774
315	T	F	0.000704833908774
315	T	R	0.000704833908774
315	T	P	0.000704833908774
315	T	N	0.000704833908774
315	T	W	0.000704833908774
315	T	C	0.000704833908774
315	T	L	0.000704833908774
315	T	M	0.000704833908774
524	M	W	0.000703357260205
524	M	K	0.000703357260205
524	M	N	0.000703357260205
524	M	P	0.000703357260205
524	M	C	0.000703357260205
524	M	Y	0.000703357260205
524	M	F	0.000703357260205
524	M	H	0.000703357260205
381	Q	L	0.000699172294605
337	I	P	0.000664278179917
337	I	M	0.000664278179917
337	I	C	0.000664278179917
337	I	G	0.000664278179917
337	I	Y	0.000664278179917
337	I	W	0.000664278179917
125	V	F	0.00066026539848
517	D	F	0.00064702527621
517	D	V	0.00064702527621
517	D	P	0.00064702527621
517	D	A	0.00064702527621
517	D	C	0.00064702527621
517	D	W	0.00064702527621
278	E	M	0.000642317220369
278	E	C	0.000642317220369
278	E	I	0.000642317220369
278	E	L	0.000642317220369
278	E	R	0.000642317220369
520	K	I	0.000601999016503
520	K	Y	0.000601999016503
520	K	W	0.000601999016503
520	K	M	0.000601999016503
520	K	L	0.000601999016503
520	K	H	0.000601999016503
520	K	G	0.000601999016503
520	K	D	0.000601999016503
520	K	C	0.000601999016503
94	S	M	0.000595977573852
94	S	L	0.000595977573852
94	S	E	0.000595977573852
94	S	H	0.000595977573852
94	S	I	0.000595977573852
94	S	D	0.000595977573852
94	S	K	0.000595977573852
94	S	R	0.000595977573852
94	S	N	0.000595977573852
94	S	C	0.000595977573852
94	S	T	0.000595977573852
94	S	W	0.000595977573852
94	S	V	0.000595977573852
94	S	Q	0.000595977573852
3	A	L	0.000594040273603
3	A	Q	0.000594040273603
3	A	W	0.000594040273603
3	A	T	0.000594040273603
3	A	M	0.000594040273603
3	A	I	0.000594040273603
3	A	F	0.000594040273603
3	A	C	0.000594040273603
3	A	R	0.000594040273603
3	A	D	0.000594040273603
92	S	W	0.000581039742851
92	S	C	0.000581039742851
92	S	D	0.000581039742851
92	S	A	0.000581039742851
92	S	K	0.000581039742851
92	S	Y	0.000581039742851
92	S	G	0.000581039742851
92	S	Q	0.000581039742851
92	S	F	0.000581039742851
92	S	N	0.000581039742851
92	S	M	0.000581039742851
379	A	S	0.000573751281583
349	I	G	0.000570803719878
349	I	T	0.000570803719878
349	I	S	0.000570803719878
349	I	Y	0.000570803719878
349	I	K	0.000570803719878
349	I	Q	0.000570803719878
349	I	L	0.000570803719878
349	I	H	0.000570803719878
349	I	R	0.000570803719878
349	I	F	0.000570803719878
349	I	P	0.000570803719878
349	I	E	0.000570803719878
349	I	N	0.000570803719878
349	I	A	0.000570803719878
349	I	W	0.000570803719878
349	I	D	0.000570803719878
349	I	C	0.000570803719878
73	N	H	0.000565882831925
73	N	V	0.000565882831925
73	N	Y	0.000565882831925
73	N	C	0.000565882831925
73	N	D	0.000565882831925
73	N	E	0.000565882831925
73	N	F	0.000565882831925
73	N	L	0.000565882831925
73	N	M	0.000565882831925
73	N	P	0.000565882831925
73	N	W	0.000565882831925
73	N	Q	0.000565882831925
73	N	R	0.000565882831925
73	N	T	0.000565882831925
303	N	M	0.000550880357664
303	N	W	0.000550880357664
303	N	Y	0.000550880357664
303	N	R	0.000550880357664
230	I	M	0.000539886818804
230	I	S	0.000539886818804
230	I	R	0.000539886818804
230	I	H	0.000539886818804
230	I	C	0.000539886818804
230	I	E	0.000539886818804
230	I	N	0.000539886818804
230	I	D	0.000539886818804
230	I	A	0.000539886818804
230	I	K	0.000539886818804
230	I	G	0.000539886818804
230	I	W	0.000539886818804
230	I	F	0.000539886818804
230	I	Y	0.000539886818804
392	T	F	0.000515631433577
392	T	Q	0.000515631433577
392	T	W	0.000515631433577
392	T	C	0.000515631433577
392	T	D	0.000515631433577
392	T	V	0.000515631433577
392	T	H	0.000515631433577
392	T	N	0.000515631433577
392	T	M	0.000515631433577
392	T	G	0.000515631433577
392	T	L	0.000515631433577
392	T	I	0.000515631433577
392	T	Y	0.000515631433577
392	T	P	0.000515631433577
428	D	P	0.000513653739015
428	D	F	0.000513653739015
428	D	C	0.000513653739015
428	D	I	0.000513653739015
428	D	Y	0.000513653739015
428	D	H	0.000513653739015
428	D	K	0.000513653739015
428	D	W	0.000513653739015
428	D	E	0.000513653739015
428	D	R	0.000513653739015
428	D	T	0.000513653739015
428	D	A	0.000513653739015
428	D	V	0.000513653739015
428	D	Q	0.000513653739015
428	D	S	0.000513653739015
514	E	N	0.000513161887326
514	E	W	0.000513161887326
514	E	V	0.000513161887326
514	E	Y	0.000513161887326
514	E	H	0.000513161887326
514	E	C	0.000513161887326
514	E	F	0.000513161887326
514	E	L	0.000513161887326
514	E	I	0.000513161887326
42	A	Q	0.000494801633827
42	A	L	0.000494801633827
42	A	S	0.000494801633827
42	A	R	0.000494801633827
42	A	N	0.000494801633827
42	A	W	0.000494801633827
42	A	M	0.000494801633827
42	A	H	0.000494801633827
42	A	D	0.000494801633827
42	A	G	0.000494801633827
42	A	P	0.000494801633827
42	A	C	0.000494801633827
42	A	Y	0.000494801633827
42	A	F	0.000494801633827
83	E	P	0.000493484703659
83	E	W	0.000493484703659
83	E	S	0.000493484703659
83	E	M	0.000493484703659
83	E	V	0.000493484703659
83	E	R	0.000493484703659
83	E	F	0.000493484703659
83	E	A	0.000493484703659
83	E	I	0.000493484703659
83	E	D	0.000493484703659
83	E	H	0.000493484703659
52	D	I	0.000492092569329
52	D	Q	0.000492092569329
52	D	T	0.000492092569329
52	D	C	0.000492092569329
52	D	F	0.000492092569329
52	D	H	0.000492092569329
52	D	M	0.000492092569329
52	D	W	0.000492092569329
52	D	L	0.000492092569329
52	D	P	0.000492092569329
52	D	K	0.000492092569329
162	R	T	0.000484091425049
162	R	Q	0.000484091425049
162	R	V	0.000484091425049
162	R	I	0.000484091425049
162	R	L	0.000484091425049
162	R	H	0.000484091425049
162	R	W	0.000484091425049
162	R	Y	0.000484091425049
162	R	M	0.000484091425049
162	R	A	0.000484091425049
162	R	C	0.000484091425049
162	R	P	0.000484091425049
162	R	G	0.000484091425049
162	R	F	0.000484091425049
162	R	E	0.000484091425049
162	R	D	0.000484091425049
339	S	K	0.000481905197391
339	S	W	0.000481905197391
339	S	L	0.000481905197391
339	S	Q	0.000481905197391
339	S	C	0.000481905197391
339	S	M	0.000481905197391
339	S	D	0.000481905197391
339	S	E	0.000481905197391
339	S	F	0.000481905197391
339	S	H	0.000481905197391
339	S	N	0.000481905197391
458	V	A	0.000481113729021
88	L	V	0.000480687401403
88	L	A	0.000480687401403
88	L	K	0.000480687401403
88	L	H	0.000480687401403
88	L	C	0.000480687401403
88	L	G	0.000480687401403
88	L	M	0.000480687401403
88	L	W	0.000480687401403
88	L	P	0.000480687401403
88	L	Y	0.000480687401403
88	L	N	0.000480687401403
88	L	S	0.000480687401403
88	L	R	0.000480687401403
120	E	A	0.00047959809768
274	S	C	0.000476708236435
274	S	P	0.000476708236435
274	S	M	0.000476708236435
274	S	W	0.000476708236435
274	S	A	0.000476708236435
274	S	V	0.000476708236435
274	S	F	0.000476708236435
274	S	Q	0.000476708236435
274	S	K	0.000476708236435
116	E	T	0.000475220670489
116	E	Q	0.000475220670489
116	E	F	0.000475220670489
116	E	N	0.000475220670489
116	E	S	0.000475220670489
116	E	R	0.000475220670489
116	E	W	0.000475220670489
116	E	V	0.000475220670489
116	E	I	0.000475220670489
116	E	H	0.000475220670489
116	E	L	0.000475220670489
116	E	M	0.000475220670489
116	E	D	0.000475220670489
116	E	Y	0.000475220670489
116	E	C	0.000475220670489
21	C	S	0.000472193798971
177	L	R	0.000466296803968
177	L	Y	0.000466296803968
177	L	F	0.000466296803968
177	L	E	0.000466296803968
177	L	W	0.000466296803968
177	L	Q	0.000466296803968
177	L	G	0.000466296803968
177	L	D	0.000466296803968
177	L	N	0.000466296803968
177	L	K	0.000466296803968
177	L	S	0.000466296803968
177	L	C	0.000466296803968
467	S	F	0.000461787906007
467	S	Y	0.000461787906007
467	S	W	0.000461787906007
467	S	Q	0.000461787906007
467	S	P	0.000461787906007
467	S	D	0.000461787906007
467	S	K	0.000461787906007
467	S	H	0.000461787906007
467	S	E	0.000461787906007
467	S	M	0.000461787906007
185	K	W	0.000420923655206
185	K	Y	0.000420923655206
185	K	S	0.000420923655206
185	K	V	0.000420923655206
185	K	T	0.000420923655206
185	K	I	0.000420923655206
185	K	P	0.000420923655206
185	K	G	0.000420923655206
185	K	N	0.000420923655206
185	K	F	0.000420923655206
185	K	D	0.000420923655206
185	K	C	0.000420923655206
71	K	I	0.000420557212424
71	K	Y	0.000420557212424
71	K	A	0.000420557212424
71	K	C	0.000420557212424
71	K	V	0.000420557212424
71	K	W	0.000420557212424
71	K	M	0.000420557212424
71	K	G	0.000420557212424
71	K	H	0.000420557212424
522	E	P	0.000416313620614
522	E	N	0.000416313620614
522	E	C	0.000416313620614
522	E	Y	0.000416313620614
522	E	V	0.000416313620614
522	E	Q	0.000416313620614
522	E	W	0.000416313620614
522	E	M	0.000416313620614
522	E	L	0.000416313620614
522	E	I	0.000416313620614
522	E	H	0.000416313620614
522	E	F	0.000416313620614
412	E	S	0.000415054861537
412	E	Y	0.000415054861537
412	E	W	0.000415054861537
412	E	P	0.000415054861537
412	E	D	0.000415054861537
431	F	K	0.00040355366547
431	F	D	0.00040355366547
431	F	E	0.00040355366547
431	F	A	0.00040355366547
431	F	T	0.00040355366547
431	F	Y	0.00040355366547
431	F	H	0.00040355366547
431	F	I	0.00040355366547
431	F	W	0.00040355366547
431	F	M	0.00040355366547
431	F	P	0.00040355366547
431	F	Q	0.00040355366547
431	F	R	0.00040355366547
431	F	G	0.00040355366547
431	F	V	0.00040355366547
431	F	N	0.00040355366547
439	A	F	0.000400261563735
439	A	H	0.000400261563735
439	A	Y	0.000400261563735
439	A	W	0.000400261563735
439	A	C	0.000400261563735
439	A	D	0.000400261563735
439	A	E	0.000400261563735
439	A	N	0.000400261563735
439	A	Q	0.000400261563735
439	A	L	0.000400261563735
439	A	M	0.000400261563735
439	A	K	0.000400261563735
439	A	P	0.000400261563735
439	A	R	0.000400261563735
302	I	K	0.000398187903801
302	I	Y	0.000398187903801
302	I	W	0.000398187903801
302	I	S	0.000398187903801
302	I	Q	0.000398187903801
302	I	P	0.000398187903801
302	I	N	0.000398187903801
302	I	G	0.000398187903801
302	I	H	0.000398187903801
302	I	A	0.000398187903801
302	I	C	0.000398187903801
302	I	D	0.000398187903801
302	I	E	0.000398187903801
302	I	F	0.000398187903801
302	I	L	0.000398187903801
395	V	P	0.000398110567527
395	V	D	0.000398110567527
395	V	W	0.000398110567527
395	V	T	0.000398110567527
395	V	S	0.000398110567527
395	V	R	0.000398110567527
395	V	Y	0.000398110567527
395	V	Q	0.000398110567527
395	V	H	0.000398110567527
395	V	N	0.000398110567527
395	V	G	0.000398110567527
395	V	C	0.000398110567527
395	V	E	0.000398110567527
395	V	A	0.000398110567527
395	V	F	0.000398110567527
395	V	K	0.000398110567527
65	A	W	0.00039575976031
65	A	K	0.00039575976031
65	A	F	0.00039575976031
65	A	I	0.00039575976031
65	A	Q	0.00039575976031
65	A	C	0.00039575976031
65	A	Y	0.00039575976031
65	A	H	0.00039575976031
459	K	S	0.000387742871662
459	K	I	0.000387742871662
459	K	L	0.000387742871662
459	K	F	0.000387742871662
459	K	P	0.000387742871662
459	K	Y	0.000387742871662
459	K	Q	0.000387742871662
459	K	W	0.000387742871662
459	K	T	0.000387742871662
459	K	G	0.000387742871662
459	K	D	0.000387742871662
459	K	C	0.000387742871662
459	K	V	0.000387742871662
459	K	H	0.000387742871662
5	L	D	0.000385574886638
5	L	K	0.000385574886638
5	L	S	0.000385574886638
5	L	R	0.000385574886638
[truncated: 9,301 more rows]
