# Supplementary material for: Complete mapping of viral escape from neutralizing antibodies
Source: PLoS Pathog. 2017 Mar 13;13(3):e1006271. doi: 10.1371/journal.ppat.1006271 (PMC5363992; doi:10.1371/journal.ppat.1006271)
Supplement: S2 File — This ZIP archive contains the computer code to perform the data analysis described in this manuscript. The analysis is performed by the iPython notebook found in the ZIP archive. (ZIP) [file ppat.1006271.s008.zip › S2_File/differential_selections/L3_H17L19_c1_vs_L3_mock_sitediffsel.txt]

site	abs_diffsel	positive_diffsel	negative_diffsel
153	37.0634510018	34.9304573728	-2.13299362896
157	25.1985674187	25.1985674187	0.0
136	23.4631354418	23.4631354418	0.0
175	19.5329653144	0.519018817557	-19.0139464969
158	15.0710167821	14.1641213989	-0.906895383186
154	13.2350926833	11.376163753	-1.85892893033
156	12.6323929227	11.6672744393	-0.965118483385
155	11.5304872778	10.7646227774	-0.765864500399
148	11.3979436075	11.236024528	-0.161919079517
232	10.4216931661	1.64791019794	-8.77378296812
150	10.2941248337	3.8188296047	-6.475295229
176	9.93365831383	0.505792946811	-9.42786536702
497	9.66769662132	4.79332455521	-4.87437206612
146	9.5956776818	3.73781233955	-5.85786534224
517	9.00280363107	4.75664018596	-4.24616344511
171	8.76436054441	5.5507918804	-3.21356866401
89	8.32396512727	2.30119180516	-6.0227733221
210	8.16758609231	0.0485359628364	-8.11905012947
235	8.02104216495	0.0827027824644	-7.93833938249
170	7.7590523898	0.00584155656991	-7.75321083323
515	7.62662955456	4.73680337371	-2.88982618086
182	7.28466030167	3.21083176218	-4.07382853949
141	7.08217572361	5.81844902171	-1.2637267019
137	6.89223096279	6.01538518555	-0.876845777239
390	6.85071932013	2.86373637318	-3.98698294695
231	6.77051639353	1.73424002027	-5.03627637326
278	6.66016643078	4.2784272186	-2.38173921218
499	6.48566277639	3.07685729373	-3.40880548267
412	6.43619271532	4.39420011139	-2.04199260393
240	6.40309073774	0.483959037732	-5.91913170001
404	6.28871244002	3.5906548486	-2.69805759142
251	6.2811067757	5.24857994429	-1.03252683141
425	6.2098570068	2.12753198249	-4.08232502431
229	6.1862292317	0.549459524878	-5.63676970682
518	5.85964086008	3.33459395356	-2.52504690652
60	5.85293887174	3.09269460815	-2.76024426359
386	5.77752445793	1.75432211661	-4.02320234132
223	5.76209377844	0.664891786195	-5.09720199224
474	5.73123491304	1.97302766549	-3.75820724755
104	5.72133701655	3.29327458995	-2.4280624266
173	5.69540832822	2.24368271418	-3.45172561404
177	5.62889506559	4.09322114999	-1.5356739156
145	5.61952035112	3.19005054046	-2.42946981066
213	5.48858528124	0.339601090604	-5.14898419064
415	5.41119636994	4.57695196193	-0.834244408007
337	5.39123041917	3.62912285557	-1.7621075636
90	5.38394216059	3.29442714149	-2.08951501911
277	5.37590602744	3.51751338201	-1.85839264544
184	5.37191387279	2.81372711782	-2.55818675498
2	5.3623175424	2.52444354588	-2.83787399652
237	5.35088154548	0.0	-5.35088154548
86	5.29562308214	3.95243182071	-1.34319126144
205	5.27769584751	1.73876404574	-3.53893180177
318	5.25225604218	4.42040308444	-0.831852957745
211	5.19207043535	4.29666259581	-0.895407839545
285	5.10024805509	3.56476748566	-1.53548056943
91	5.08455636807	2.51820750954	-2.56634885854
292	5.078925826	2.53141752186	-2.54750830414
294	4.95990313131	1.62520886079	-3.33469427052
143	4.80839064994	0.287567568219	-4.52082308172
178	4.79517353538	1.2139117172	-3.58126181818
512	4.79516808748	4.15454654403	-0.640621543444
209	4.79045139771	1.87609383581	-2.91435756189
236	4.65273575078	2.61264982756	-2.04008592321
113	4.59614627418	1.03540292425	-3.56074334992
169	4.48346677561	1.00614554204	-3.47732123356
410	4.46166220433	3.53143463794	-0.930227566388
288	4.41120116138	3.41418706664	-0.997014094734
507	4.38658837153	1.99039274389	-2.39619562764
100	4.33558596284	0.0	-4.33558596284
64	4.33341011921	2.7165880433	-1.61682207591
340	4.2778447577	1.58613300714	-2.69171175056
206	4.22544902876	1.74125172776	-2.484197301
159	4.18781447832	1.61198058068	-2.57583389764
299	4.16624532228	1.29358687926	-2.87265844302
123	4.16527998577	2.39568890366	-1.76959108212
506	4.10282188039	1.82630750239	-2.276514378
53	4.09614759931	1.57211648274	-2.52403111657
126	4.08580226062	2.25545481989	-1.83034744073
10	4.07393482374	3.06444338328	-1.00949144046
315	4.06604408832	3.07708413716	-0.988959951168
303	4.05187400956	3.13721868922	-0.914655320331
180	4.03659675671	2.52708454947	-1.50951220725
65	4.01461700279	2.92507454056	-1.08954246223
467	4.01457499525	2.18692019513	-1.82765480012
283	3.98131603884	1.6663063779	-2.31500966094
486	3.94590735771	3.63394579132	-0.311961566398
286	3.9275739126	1.77371600005	-2.15385791256
526	3.92445213159	2.34986174607	-1.57459038552
101	3.9198145737	2.05019234645	-1.86962222725
407	3.88527150639	3.73625339257	-0.149018113816
460	3.79914671424	3.07419125943	-0.724955454811
324	3.78111294148	2.77332188287	-1.00779105861
397	3.75388070088	2.36415138452	-1.38972931636
92	3.75023327956	2.71554618602	-1.03468709354
220	3.73177422292	0.0	-3.73177422292
115	3.69798734864	1.98126806331	-1.71671928533
339	3.61728462156	1.87183482028	-1.74544980128
37	3.56060546014	2.96667208657	-0.593933373562
11	3.54272792476	1.6536039196	-1.88912400516
524	3.53858502778	2.52014071566	-1.01844431212
504	3.52865151655	0.426982260649	-3.10166925591
514	3.4184213235	2.6676714714	-0.7507498521
493	3.394543487	2.07535578672	-1.31918770028
510	3.39314737773	1.20295386817	-2.19019350956
268	3.38752271813	3.15463460817	-0.232888109956
276	3.35269239345	1.12361204748	-2.22908034597
542	3.29624966502	2.36194875743	-0.934300907593
551	3.27929717132	1.02193200464	-2.25736516668
185	3.26354452963	2.24348579703	-1.02005873259
272	3.2504320966	1.38459373678	-1.86583835982
221	3.23900375034	3.12849110744	-0.110512642897
274	3.23052887027	2.48294704329	-0.747581826979
305	3.20875901604	1.01701504349	-2.19174397255
289	3.18443867693	0.204253818704	-2.98018485823
378	3.15913784445	3.00572562591	-0.153412218536
3	3.15374127482	2.31626821064	-0.83747306418
484	3.1367514101	1.35979471732	-1.77695669278
99	3.12788151187	1.34307472627	-1.7848067856
5	3.12102312735	2.21997883103	-0.901044296322
501	3.11118889855	0.0	-3.11118889855
138	3.10547200376	1.44035438308	-1.66511762069
382	3.09117224355	1.3041168433	-1.78705540025
312	3.06025301068	0.47079930908	-2.5894537016
361	3.0494976798	1.73510152296	-1.31439615684
212	3.04217887644	0.984492344757	-2.05768653168
476	3.00595270272	0.048200501002	-2.95775220172
513	3.00201692128	1.50535205631	-1.49666486497
503	2.98612684891	1.43735238229	-1.54877446662
450	2.98423637374	1.46952120779	-1.51471516595
326	2.9781546839	0.223095019882	-2.75505966402
373	2.95250509344	2.34718527938	-0.605319814062
167	2.94174396749	0.620964629865	-2.32077933762
88	2.94096583993	2.67764012434	-0.263325715593
411	2.91687329413	1.4789107225	-1.43796257163
83	2.87833206861	2.51582447803	-0.362507590575
12	2.87085398132	0.786556878351	-2.08429710297
520	2.87078225014	2.53443945726	-0.336342792881
279	2.8640306524	2.11188508761	-0.75214556479
555	2.85947689298	0.680364695573	-2.1791121974
252	2.85151720249	1.63174874261	-1.21976845988
508	2.83883570412	0.0	-2.83883570412
228	2.83699507982	0.363891622698	-2.47310345712
253	2.8159085487	2.46714735613	-0.34876119257
522	2.80726023545	2.06957589779	-0.73768433766
71	2.80244859064	2.12090158708	-0.681547003569
290	2.78678385048	1.87235984196	-0.914424008523
127	2.78543845135	0.250105473242	-2.53533297811
535	2.73745445002	1.38691622202	-1.350538228
42	2.73434303862	2.2065315093	-0.527811529321
392	2.72316349587	2.66036753199	-0.0627959638784
149	2.6962868044	0.0	-2.6962868044
401	2.66259624998	1.83137096544	-0.83122528454
216	2.65509554637	0.0	-2.65509554637
257	2.59626260663	0.780804407458	-1.81545819917
550	2.58133933619	1.69055910707	-0.890780229124
227	2.57784074337	0.582442182233	-1.99539856114
381	2.56647023633	1.21348352897	-1.35298670736
313	2.55851381544	1.34979398306	-1.20871983239
7	2.51265374295	1.20232544161	-1.31032830134
162	2.51085373794	2.11770152489	-0.393152213055
230	2.50954566577	2.45397918458	-0.0555664811889
124	2.48016726064	1.11247658494	-1.3676906757
306	2.47985513695	1.59649271001	-0.883362426943
314	2.45647815631	0.0	-2.45647815631
218	2.45337682026	0.0	-2.45337682026
52	2.44973016112	1.9329896812	-0.516740479928
201	2.42346678193	0.93961232731	-1.48385445462
68	2.41171153049	0.99515888732	-1.41655264317
140	2.36173908176	2.10027808747	-0.261460994289
389	2.36103140462	1.91915979811	-0.441871606509
459	2.35756062052	2.07593200085	-0.281628619677
439	2.33561796339	2.13669514909	-0.1989228143
4	2.33185926145	1.04657716758	-1.28528209387
187	2.3030699705	0.590374357429	-1.71269561307
431	2.293664518	1.77007676423	-0.523587753773
116	2.28492234912	1.94176615413	-0.343156194993
527	2.27346976727	1.08567791889	-1.18779184837
494	2.2693814347	1.36728188286	-0.902099551833
370	2.26340406295	1.38754765655	-0.875856406405
255	2.24395501215	0.399474962917	-1.84448004923
32	2.23471109296	1.22194566595	-1.012765427
470	2.2326775394	0.269652013928	-1.96302552548
509	2.22996407224	0.747974578236	-1.48198949401
125	2.20268662612	0.00066026539848	-2.20202636072
168	2.2012448173	0.450687454031	-1.75055736327
179	2.17458824386	1.11083128088	-1.06375696298
73	2.17456070442	1.81429864997	-0.360262054453
511	2.13751150608	1.61250678429	-0.525004721792
226	2.13330008104	0.803266128101	-1.33003395294
498	2.1270505853	1.13627902073	-0.99077156457
556	2.12565339628	1.66287940398	-0.462773992303
70	2.12247214884	1.35555481718	-0.766917331662
541	2.11155044613	0.134530487298	-1.97701995883
302	2.10522978827	1.81472133716	-0.29050845111
94	2.10235027181	1.98633766208	-0.116012609723
234	2.10193515716	0.361578266364	-1.7403568908
102	2.09931061426	1.92364890134	-0.175661712915
347	2.094185912	1.77569747217	-0.318488439828
349	2.08987930656	2.08987930656	0.0
429	2.08974994073	1.76943486028	-0.320315080457
139	2.03380046227	1.42448089712	-0.609319565146
350	2.01869355204	1.07426173922	-0.944431812815
103	2.01517963577	0.80313172889	-1.21204790688
62	2.01161330508	0.560481760732	-1.45113154435
408	1.99202095496	1.55434034156	-0.437680613401
400	1.97758790847	0.851355751788	-1.12623215669
348	1.97348151933	1.07909511922	-0.894386400116
445	1.97234265179	0.27593754572	-1.69640510607
172	1.96899067792	0.426870486796	-1.54212019113
421	1.934565163	1.04268806178	-0.891877101225
214	1.89349955838	1.40141540581	-0.492084152577
490	1.8720197245	0.856397790382	-1.01562193412
455	1.86921675922	0.0475636036783	-1.82165315555
562	1.81994352232	0.0	-1.81994352232
560	1.80975790463	1.11797854667	-0.691779357959
48	1.80920990011	0.639258153155	-1.16995174696
19	1.79494646666	0.179873589997	-1.61507287666
260	1.79031214624	0.961652274288	-0.828659871954
202	1.76860290674	0.221025839278	-1.54757706746
561	1.76681345704	0.867003244082	-0.899810212962
144	1.75471283858	1.15720748459	-0.597505353992
85	1.75203758955	0.457346401899	-1.29469118765
536	1.74350292644	1.005790597	-0.737712329437
543	1.72214764964	0.628837305564	-1.09331034408
384	1.71803826528	1.4247449875	-0.293293277785
372	1.7060383	1.33219742512	-0.373840874881
200	1.70583171184	0.751794055363	-0.954037656476
432	1.70168172706	1.09051172097	-0.611170006089
189	1.69326762362	0.222965920504	-1.47030170311
243	1.68955562918	1.01422223238	-0.675333396795
388	1.68824101211	0.285593348639	-1.40264766348
466	1.67610675232	0.925391370305	-0.750715382012
521	1.66479667256	0.976695251047	-0.68810142151
532	1.64665471217	0.946927556232	-0.699727155937
433	1.64337241646	0.927542969145	-0.715829447316
549	1.63107335481	0.66927214297	-0.961801211839
106	1.62510411072	0.159788868193	-1.46531524253
254	1.61909331739	0.760051343008	-0.859041974377
224	1.60717545269	0.5536153913	-1.05356006139
111	1.6050142871	1.30607413099	-0.29894015611
1	1.59881213075	0.889505631835	-0.709306498915
112	1.59417903648	0.642064595484	-0.952114440998
248	1.57413271627	1.32087612447	-0.253256591799
538	1.5734199566	1.37730574077	-0.19611421583
368	1.56825535845	1.04790133828	-0.520354020176
135	1.56679919269	0.00105814416898	-1.56574104852
293	1.5639107668	0.886269552696	-0.677641214101
456	1.56016157151	0.105996563813	-1.45416500769
67	1.55788718532	0.0	-1.55788718532
525	1.55756888297	0.400499761956	-1.15706912102
405	1.55309751099	0.727635462875	-0.825462048112
358	1.55180369138	1.04140070774	-0.51040298364
15	1.54998221513	0.765415856221	-0.784566358904
75	1.53559585703	0.076010757231	-1.4595850998
409	1.51431679367	0.22527538925	-1.28904140442
14	1.51196235077	0.0887408540489	-1.42322149672
528	1.51111907847	0.52679358795	-0.984325490517
452	1.49661916805	0.186539848701	-1.31007931935
495	1.46270583659	1.03868841512	-0.424017421471
540	1.46197521856	0.853369903036	-0.608605315522
502	1.42897646006	1.02848755507	-0.400488904984
219	1.42464399562	0.377989061335	-1.04665493428
31	1.41690334799	0.0	-1.41690334799
199	1.41436433005	0.0971367377501	-1.3172275923
57	1.39954930286	0.440383365342	-0.959165937522
304	1.39861328093	0.356611735585	-1.04200154535
298	1.39742451507	0.0	-1.39742451507
545	1.39293946955	0.411359130808	-0.981580338741
436	1.38782322045	0.725268655215	-0.66255456524
280	1.38576216476	0.57056067216	-0.815201492599
342	1.38101326225	1.10347488034	-0.277538381917
492	1.37294196322	0.573672512862	-0.799269450355
38	1.36485727305	0.653831162085	-0.711026110968
406	1.36270326461	0.774252298814	-0.588450965794
523	1.32982391329	0.0692703210848	-1.26055359221
34	1.32579388728	0.0812143217252	-1.24457956556
321	1.32571178325	0.326608448282	-0.999103334971
23	1.31216174314	1.27651936545	-0.0356423776857
18	1.30747793794	1.07884562917	-0.228632308765
391	1.30644659409	0.0	-1.30644659409
471	1.3021123407	0.717330226288	-0.584782114415
554	1.30038697875	0.6545083124	-0.645878666352
519	1.29577938994	0.0	-1.29577938994
54	1.28650944696	0.0	-1.28650944696
529	1.28397993194	0.662855835141	-0.621124096798
45	1.27479022783	0.282792121202	-0.99199810663
188	1.26374870184	0.0202809556301	-1.24346774621
196	1.26049906387	0.269356482154	-0.991142581718
468	1.25833973044	0.92117109363	-0.337168636807
244	1.25578785792	0.363021269858	-0.89276658806
416	1.25448486066	0.0	-1.25448486066
197	1.24888953106	0.429377359226	-0.819512171836
133	1.24711621308	0.729739977908	-0.517376235175
24	1.24364152387	1.24364152387	0.0
477	1.2355063682	0.424250039416	-0.811256328784
301	1.23243692503	0.0	-1.23243692503
558	1.22615056246	0.570093451846	-0.656057110617
454	1.21884633638	1.21884633638	0.0
544	1.21213152824	0.741393152204	-0.470738376032
366	1.19430107479	0.0	-1.19430107479
61	1.19076769628	1.01629718537	-0.174470510914
403	1.18399997682	0.967079085844	-0.216920890976
119	1.18195001667	0.982273609045	-0.199676407621
482	1.18183369032	0.291693731746	-0.890139958571
428	1.16124888801	0.989459350351	-0.171789537663
427	1.15013781028	1.15013781028	0.0
47	1.14813463021	0.13153993866	-1.01659469155
420	1.14492707334	0.160039097463	-0.984887975874
308	1.13790160467	0.32370940769	-0.814192196975
82	1.13763342211	0.31718221679	-0.820451205319
563	1.12298083056	0.571599429375	-0.551381401187
422	1.12112632015	0.29852391631	-0.82260240384
105	1.10415735107	0.0	-1.10415735107
395	1.103898124	1.103898124	0.0
327	1.10329524598	0.614479585702	-0.488815660279
496	1.09054344656	0.600530261009	-0.490013185552
262	1.08979830384	0.271385544113	-0.818412759728
480	1.08195433157	0.94585007665	-0.136104254918
534	1.08120735914	0.917667210382	-0.163540148757
481	1.07596949808	0.872204735313	-0.203764762767
359	1.06518927111	0.0962598558125	-0.968929415298
74	1.05639730139	0.722049721613	-0.334347579775
270	1.05634655298	0.258507281976	-0.797839271003
398	1.05087204668	0.145170231677	-0.905701815003
114	1.04994514297	0.718751251543	-0.33119389143
142	1.03953118234	0.22855215661	-0.810979025733
26	1.03720017633	0.393203449708	-0.643996726623
300	1.03624150628	0.415102940184	-0.621138566098
134	1.02161912174	1.02161912174	0.0
51	1.01098134486	0.481365234662	-0.529616110201
311	1.01083563787	0.32288124686	-0.687954391006
533	1.00565473192	0.301483275303	-0.704171456615
269	0.999499990989	0.0187511400085	-0.980748850981
191	0.995020106063	0.97195233904	-0.0230677670224
307	0.988855395087	0.2354420826	-0.753413312486
225	0.985765792766	0.782271345217	-0.203494447549
194	0.98291518087	0.693716739373	-0.289198441497
46	0.978933535562	0.191625087708	-0.787308447855
417	0.967477075645	0.355567496772	-0.611909578873
120	0.956686121423	0.383206059122	-0.5734800623
414	0.949632888553	0.0605912934067	-0.889041595147
463	0.949570031494	0.169957421038	-0.779612610456
39	0.94385315181	0.143824398226	-0.800028753584
192	0.938346810751	0.0	-0.938346810751
396	0.928846906879	0.0	-0.928846906879
16	0.921436684042	0.444537603526	-0.476899080515
446	0.909630885727	0.819116494959	-0.0905143907673
559	0.903137223701	0.494283675549	-0.408853548152
426	0.902036130437	0.863882776401	-0.0381533540356
345	0.900710384237	0.0388751417971	-0.86183524244
281	0.896158544994	0.337902069046	-0.558256475948
437	0.895882313409	0.825727382272	-0.0701549311371
9	0.892489007392	0.0769271835485	-0.815561823844
537	0.888776578264	0.489135838694	-0.39964073957
238	0.886793643192	0.12976682431	-0.757026818882
215	0.881921140929	0.354777973669	-0.52714316726
464	0.880077294433	0.425449562387	-0.454627732046
461	0.879026761241	0.263172211065	-0.615854550176
77	0.878039405153	0.42955235116	-0.448487053993
87	0.87627961384	0.0	-0.87627961384
458	0.86638379758	0.19706500148	-0.6693187961
334	0.85852578537	0.0	-0.85852578537
186	0.854655653477	0.376943997329	-0.477711656148
25	0.839356558543	0.0892948049431	-0.7500617536
379	0.837990464629	0.000573751281583	-0.837416713348
441	0.828050970834	0.0	-0.828050970834
505	0.827593467116	0.67386706454	-0.153726402576
282	0.819846029464	0.105657647295	-0.714188382169
40	0.815902354312	0.0	-0.815902354312
322	0.815735242939	0.0	-0.815735242939
531	0.814468567428	0.271504071962	-0.542964495467
489	0.813302207235	0.0	-0.813302207235
367	0.809962849302	0.769526554531	-0.0404362947714
198	0.808866441406	0.229829342295	-0.579037099111
331	0.801572227676	0.65190868576	-0.149663541916
371	0.793250442768	0.420107916516	-0.373142526252
564	0.790818572586	0.325504708706	-0.465313863879
473	0.789181005217	0.0442526128295	-0.744928392387
309	0.787448073772	0.0	-0.787448073772
548	0.784033546568	0.303398963287	-0.480634583281
530	0.783087402024	0.0	-0.783087402024
78	0.780978566991	0.323736069087	-0.457242497904
174	0.779654257422	0.190290913167	-0.589363344255
96	0.77419759023	0.360662139885	-0.413535450346
76	0.772759760464	0.0	-0.772759760464
320	0.772582571212	0.106487887358	-0.666094683854
553	0.766671534504	0.345372844528	-0.421298689976
241	0.766451498084	0.105352179164	-0.661099318921
376	0.760146645167	0.45477789529	-0.305368749877
383	0.754358541846	0.203701173561	-0.550657368285
98	0.751515991844	0.0	-0.751515991844
323	0.744021014409	0.0	-0.744021014409
374	0.73815756519	0.0	-0.73815756519
369	0.730131008102	0.362034247459	-0.368096760644
27	0.72085067341	0.024464994054	-0.696385679356
204	0.718073014633	0.0	-0.718073014633
132	0.71411067746	0.588006224207	-0.126104453252
448	0.713048215622	0.558678961172	-0.15436925445
402	0.695558742476	0.0	-0.695558742476
22	0.694800705988	0.694800705988	0.0
8	0.692712397602	0.114030335075	-0.578682062527
6	0.691072498914	0.162498028609	-0.528574470305
539	0.686934849789	0.686934849789	0.0
84	0.685601058547	0.207096655252	-0.478504403295
485	0.684208329248	0.26992108834	-0.414287240908
267	0.671661348089	0.245293642134	-0.426367705955
117	0.670073746347	0.218460195868	-0.451613550479
335	0.662235510084	0.642905334269	-0.0193301758157
275	0.653984108029	0.531412284853	-0.122571823177
80	0.652733399852	0.47000443706	-0.182728962792
336	0.651793253287	0.0	-0.651793253287
430	0.651650813981	0.0	-0.651650813981
207	0.650759493158	0.0330202717215	-0.617739221437
565	0.650543374619	0.0	-0.650543374619
418	0.647607937531	0.606039123105	-0.0415688144266
488	0.645096205855	0.00102101828668	-0.644075187569
20	0.644422741469	0.212844003997	-0.431578737472
354	0.643753269245	0.0	-0.643753269245
443	0.641986853658	0.0	-0.641986853658
33	0.632884036133	0.347148440883	-0.28573559525
129	0.63192758496	0.173573964823	-0.458353620137
121	0.627196594992	0.00113457500196	-0.62606201999
478	0.624793496319	0.303276072451	-0.321517423868
56	0.624390970962	0.171763134478	-0.452627836484
130	0.619100239539	0.0292995174754	-0.589800722063
266	0.61889631918	0.436018913926	-0.182877405254
81	0.613841698262	0.613841698262	0.0
55	0.613677319801	0.0	-0.613677319801
399	0.613527820112	0.0	-0.613527820112
250	0.611729182446	0.524210260236	-0.0875189222102
13	0.605416775463	0.18703395646	-0.418382819003
122	0.602514558994	0.458556585145	-0.143957973849
203	0.600121100895	0.295334196697	-0.304786904199
297	0.597582322471	0.14554960749	-0.452032714981
546	0.597063362499	0.423965484162	-0.173097878337
341	0.593774919437	0.42725452188	-0.166520397557
457	0.593769521999	0.168016368739	-0.42575315326
393	0.589536754359	0.305778201152	-0.283758553207
118	0.57336620383	0.099463376143	-0.473902827687
375	0.568335538783	0.0	-0.568335538783
44	0.557893964401	0.557893964401	0.0
17	0.553901493561	0.0	-0.553901493561
261	0.550357227607	0.0	-0.550357227607
444	0.538346032358	0.0	-0.538346032358
344	0.536374611551	0.111792149982	-0.424582461569
287	0.534679378015	0.409667634449	-0.125011743566
190	0.530136824983	0.0	-0.530136824983
107	0.523624344852	0.160151219883	-0.363473124969
440	0.517812944405	0.517812944405	0.0
161	0.513559997618	0.0	-0.513559997618
356	0.507729372442	0.507729372442	0.0
479	0.48937423107	0.32703522951	-0.16233900156
110	0.487735490143	0.487735490143	0.0
552	0.483846838098	0.0	-0.483846838098
128	0.480218303664	0.0	-0.480218303664
28	0.480116074876	0.390025537699	-0.0900905371768
516	0.473135613318	0.473135613318	0.0
131	0.46773411669	0.232345042964	-0.235389073725
108	0.465880442544	0.244585075447	-0.221295367097
310	0.463784419847	0.0	-0.463784419847
147	0.460347736208	0.0	-0.460347736208
256	0.446371060415	0.063242829155	-0.38312823126
434	0.446320566302	0.446320566302	0.0
362	0.443875620885	0.443875620885	0.0
249	0.436866543573	0.436866543573	0.0
30	0.436065095131	0.0	-0.436065095131
165	0.429666725891	0.0	-0.429666725891
438	0.427224052394	0.149975128565	-0.277248923829
217	0.420921264736	0.0850026381181	-0.335918626618
449	0.419321042526	0.0	-0.419321042526
166	0.406631578947	0.138513054925	-0.268118524023
72	0.404953791417	0.0	-0.404953791417
435	0.400998950453	0.400998950453	0.0
242	0.39570252822	0.0	-0.39570252822
246	0.388726977221	0.0	-0.388726977221
316	0.369727148269	0.0	-0.369727148269
69	0.368654663394	0.368654663394	0.0
447	0.367260747925	0.0	-0.367260747925
93	0.366452873751	0.00106803848299	-0.365384835268
483	0.365557662166	0.0	-0.365557662166
363	0.360061011929	0.0	-0.360061011929
41	0.354881990121	0.33875083885	-0.016131151271
377	0.344720884422	0.344720884422	0.0
333	0.33809493128	0.0898870158145	-0.248207915465
557	0.337665973794	0.0	-0.337665973794
475	0.331191898534	0.207166459764	-0.124025438771
58	0.330857226128	0.0	-0.330857226128
325	0.323337975889	0.0	-0.323337975889
332	0.323227862187	0.100299707054	-0.222928155132
263	0.321477433664	0.0	-0.321477433664
273	0.317536231718	0.0	-0.317536231718
183	0.31531152288	0.255656151243	-0.0596553716371
35	0.307937784986	0.0	-0.307937784986
413	0.301577835897	0.301577835897	0.0
330	0.301511583117	0.236086529163	-0.0654250539544
365	0.300624934845	0.208966155034	-0.0916587798106
193	0.295652414888	0.295652414888	0.0
239	0.294536937604	0.294536937604	0.0
357	0.294158495596	0.0	-0.294158495596
245	0.292203899856	0.0	-0.292203899856
151	0.291397308194	0.0	-0.291397308194
291	0.291235622923	0.0	-0.291235622923
296	0.289591802368	0.0	-0.289591802368
465	0.285242937673	0.258893051875	-0.0263498857987
319	0.284439289326	0.0	-0.284439289326
442	0.281066913822	0.0	-0.281066913822
36	0.277409667648	0.0846655200655	-0.192744147583
353	0.276863456304	0.0	-0.276863456304
462	0.274816564303	0.12663588285	-0.148180681453
195	0.273204143753	0.246908649932	-0.0262954938212
259	0.266081841358	0.134530423354	-0.131551418004
394	0.259867795637	0.259867795637	0.0
385	0.254203502793	0.0271256258536	-0.22707787694
152	0.253358237669	0.253358237669	0.0
423	0.253221245508	0.145259194881	-0.107962050627
491	0.251585682685	0.224249848143	-0.0273358345422
264	0.247256132638	0.0	-0.247256132638
343	0.246304215315	0.0	-0.246304215315
387	0.243222036322	0.0	-0.243222036322
21	0.242656394879	0.105976134531	-0.136680260348
424	0.24161560892	0.0	-0.24161560892
163	0.240198036558	0.240198036558	0.0
97	0.239398415806	0.171149969108	-0.0682484466979
451	0.228825685321	0.228825685321	0.0
346	0.227531734159	0.0858901894546	-0.141641544705
329	0.21936619019	0.21936619019	0.0
351	0.216625465485	0.0	-0.216625465485
271	0.212021720087	0.0579686506044	-0.154053069483
364	0.204221298289	0.0840364259135	-0.120184872376
360	0.203089815264	0.0216854585883	-0.181404356676
59	0.1716588787	0.1716588787	0.0
43	0.170251064303	0.0	-0.170251064303
500	0.168869836847	0.142592558902	-0.0262772779444
284	0.163344555793	0.0	-0.163344555793
419	0.163344305055	0.163344305055	0.0
469	0.161341428436	0.12309194883	-0.0382494796052
258	0.130389816281	0.114426333646	-0.0159634826352
50	0.128425793772	0.0113005104453	-0.117125283326
63	0.111781321074	0.0247501561657	-0.0870311649088
164	0.100365570148	0.0	-0.100365570148
453	0.0899895991761	0.0	-0.0899895991761
160	0.0875731173699	0.0875731173699	0.0
295	0.084850772038	0.084850772038	0.0
338	0.0795144776372	0.0	-0.0795144776372
547	0.0774948796508	0.0	-0.0774948796508
265	0.0631367074738	0.0	-0.0631367074738
208	0.0608579457549	0.0608579457549	0.0
29	0.0464843101614	0.0	-0.0464843101614
49	0.0417125097088	0.0	-0.0417125097088
472	0.0381451711693	0.0	-0.0381451711693
109	0.0371305301542	0.0	-0.0371305301542
352	0.0350532726767	0.0	-0.0350532726767
487	0.0277010256339	0.0277010256339	0.0
380	0.0172617710482	0.0172617710482	0.0
66	0.0169543661086	0.0	-0.0169543661086
181	0.00315974772438	0.00315974772438	0.0
328	6.08651035725e-15	0.0	-6.08651035725e-15
247	3.04325517862e-15	0.0	-3.04325517862e-15
355	0.0	0.0	0.0
317	0.0	0.0	0.0
222	0.0	0.0	0.0
79	0.0	0.0	0.0
233	0.0	0.0	0.0
95	0.0	0.0	0.0
566	NaN	NaN	NaN
