# Supplementary material for: Complete mapping of viral escape from neutralizing antibodies
Source: PLoS Pathog. 2017 Mar 13;13(3):e1006271. doi: 10.1371/journal.ppat.1006271 (PMC5363992; doi:10.1371/journal.ppat.1006271)
Supplement: S2 File — This ZIP archive contains the computer code to perform the data analysis described in this manuscript. The analysis is performed by the iPython notebook found in the ZIP archive. (ZIP) [file ppat.1006271.s008.zip › S2_File/differential_selections/L3_H17L19_c2_vs_L3_mock_mutdiffsel.txt]

site	wt	mut	diffsel
153	S	K	5.32280325422
153	S	Q	5.09661085003
156	G	D	5.03144776789
37	L	S	5.00642618865
153	S	V	5.00631304899
157	K	T	4.93793511935
153	S	F	4.92554963561
153	S	T	4.91135885528
236	V	I	4.84640585639
148	V	T	4.68585431476
153	S	G	4.66109034544
157	K	Q	4.5763196361
148	V	S	4.47194244037
154	H	E	4.45117317622
136	K	S	4.40093474057
158	S	P	4.38122540525
157	K	N	4.32937256925
156	G	Q	4.27498406333
156	G	N	4.25613952797
153	S	I	4.24669044673
153	S	R	4.2034612346
158	S	A	4.19421802529
157	K	E	4.07237214995
136	K	I	4.06881314902
158	S	L	3.97107086773
156	G	A	3.92597973681
157	K	V	3.89882284156
148	V	I	3.87310681114
136	K	V	3.83683435965
136	K	A	3.78983015045
162	R	N	3.74818594007
253	G	N	3.71577505958
136	K	L	3.70226492012
157	K	S	3.68571155634
229	E	L	3.6591941993
157	K	G	3.65205742042
157	K	H	3.62544486304
154	H	D	3.57255347681
153	S	H	3.49684411525
158	S	N	3.48559458302
157	K	Y	3.36517612114
497	N	K	3.31417042035
116	E	A	3.31374436692
141	P	F	3.30964631811
157	K	D	3.29302354311
140	W	F	3.27766138849
89	P	V	3.2503361161
158	S	D	3.2398540325
507	E	R	3.17267838135
157	K	F	3.13594625343
136	K	E	3.13195615322
153	S	N	3.11241418895
136	K	W	3.08721575339
154	H	L	3.06244531971
153	S	L	3.05897571283
150	V	Y	3.05517561586
158	S	G	3.04586471678
498	G	H	2.98768765979
158	S	T	2.91129235433
158	S	H	2.90918571995
148	V	D	2.89093578056
99	T	D	2.82199181456
99	T	V	2.814602235
14	A	S	2.78523405154
251	E	D	2.73020880779
382	K	R	2.72711646109
136	K	G	2.70514776962
185	K	Q	2.70313081053
137	E	T	2.68120865598
156	G	S	2.68109298337
268	W	Q	2.6700161492
173	S	E	2.66039960124
138	S	N	2.64480790024
136	K	P	2.63706568439
298	P	A	2.59193988316
538	S	T	2.58865465757
157	K	L	2.5569044605
142	N	A	2.55248923749
156	G	T	2.54188938795
420	M	F	2.53471986323
289	H	G	2.4666730142
153	S	P	2.4593180573
157	K	I	2.45615731536
146	N	D	2.45325070023
432	L	V	2.43713316534
68	Q	I	2.42015406286
410	G	R	2.41452390825
206	S	G	2.38751461068
60	K	A	2.32665572149
178	T	S	2.32619835551
138	S	Y	2.29570261229
501	D	A	2.25939172195
154	H	T	2.24700444956
209	S	R	2.2458889957
141	P	M	2.21129077431
156	G	H	2.19578215967
510	K	L	2.189186149
157	K	R	2.18900236825
382	K	Q	2.18445546091
136	K	Y	2.17937295913
525	G	D	2.17070105138
415	N	A	2.13584075921
278	E	L	2.13508082487
463	E	A	2.11971302098
274	S	N	2.10593178423
318	E	K	2.09767464085
518	G	P	2.08626980447
213	A	N	2.08264415516
467	S	A	2.06428525227
554	C	L	2.05891482312
155	R	F	2.05566507754
145	F	G	2.0531763787
339	S	V	2.03344237505
64	I	L	2.02920212307
206	S	N	2.02468487979
214	Y	L	2.01324294961
158	S	F	2.00909454992
404	T	N	1.9979010227
225	R	Q	1.96883302102
155	R	S	1.96634301624
53	S	V	1.96223118812
154	H	M	1.91749199192
390	G	T	1.91693641844
133	I	L	1.90968472569
229	E	Q	1.9087312124
19	T	R	1.89976517988
517	D	G	1.89955536466
155	R	G	1.89543809492
141	P	L	1.89525887353
412	E	R	1.89192496174
397	S	K	1.86595043867
407	T	I	1.865300744
294	K	V	1.85799272077
153	S	A	1.85688807728
155	R	M	1.85134072834
159	S	A	1.84659658173
337	I	L	1.84465793731
124	S	T	1.8427989308
11	A	I	1.83404177662
493	E	A	1.82432877171
226	F	W	1.81407125228
182	V	M	1.80412966597
411	K	T	1.80317363882
411	K	I	1.8028088639
191	V	I	1.80117688154
158	S	I	1.79380969179
287	S	K	1.78777113032
176	K	N	1.75831280156
169	K	V	1.71776893399
106	A	T	1.71390077081
141	P	S	1.71097351851
209	S	A	1.70449690988
138	S	R	1.70292887604
438	N	K	1.68826880575
136	K	F	1.67188327736
159	S	T	1.64708705387
148	V	K	1.646764494
522	E	G	1.64309577144
136	K	C	1.63739515237
458	V	A	1.63092450025
460	N	A	1.62665319982
415	N	G	1.61667350538
340	I	R	1.61395545105
333	G	E	1.59720374267
173	S	A	1.58963787578
155	R	Y	1.58840181777
310	N	I	1.57413183071
180	S	V	1.56506177025
404	T	S	1.5633527037
380	D	G	1.55950401556
136	K	Q	1.5580930789
527	Y	I	1.558012215
339	S	A	1.49062069026
487	C	Y	1.48543770088
486	K	N	1.47691181699
16	D	G	1.47025940357
51	E	I	1.46774684566
515	K	R	1.46638616842
114	D	A	1.46197933546
318	E	T	1.45712456487
524	M	A	1.45493651249
437	Y	N	1.44784048248
155	R	N	1.43801823441
336	N	H	1.42368566139
381	Q	A	1.42070879105
174	Y	W	1.41288414264
162	R	S	1.41104868656
412	E	S	1.40301464092
299	Q	L	1.40245159561
489	N	D	1.38141979315
392	T	R	1.37054210936
237	R	K	1.36301598832
278	E	F	1.36165090146
173	S	Y	1.36041146172
3	A	T	1.35560676345
375	S	A	1.34755324114
155	R	L	1.34642869665
526	V	L	1.33889392369
318	E	L	1.32586649716
347	G	T	1.31994455119
456	L	K	1.3083815676
153	S	Y	1.30232293483
490	E	G	1.30175585707
459	K	R	1.30068729341
448	E	K	1.29319466198
520	K	H	1.29040284508
178	T	R	1.28271335166
189	V	T	1.27826280529
428	D	N	1.27728594215
541	V	L	1.27196445085
128	L	V	1.2711294996
154	H	F	1.26637943373
386	N	S	1.24912325489
13	V	A	1.23696568435
171	G	N	1.23653506673
74	I	T	1.22825710682
517	D	E	1.22593803108
428	D	E	1.22128791722
355	G	R	1.22061678095
201	S	H	1.21279671111
498	G	V	1.20461659581
249	L	S	1.20429820368
187	K	I	1.20364311009
211	G	I	1.20170602109
407	T	R	1.19393110742
553	M	S	1.18424265366
64	I	K	1.18222075404
73	N	D	1.17545547578
209	S	T	1.17429193089
404	T	R	1.17296817435
412	E	A	1.16144202972
306	L	R	1.15061894236
299	Q	H	1.14793929531
337	I	K	1.14613211047
361	I	V	1.13980809044
171	G	R	1.13749026093
321	K	H	1.13441922472
115	Y	S	1.13410758674
84	C	S	1.12555708389
469	L	V	1.12136503092
510	K	I	1.12132952292
123	S	A	1.11668538177
189	V	A	1.11408275377
299	Q	I	1.11258867682
538	S	C	1.10383847396
227	T	A	1.0993596891
277	F	K	1.0962884604
397	S	A	1.0804955363
156	G	Y	1.07817203317
115	Y	G	1.06806294322
354	E	V	1.06418874692
130	R	K	1.05632917969
402	M	L	1.04869129091
524	M	I	1.04715481107
232	A	R	1.04202125069
470	K	Q	1.04051670514
397	S	N	1.03526522775
511	L	F	1.03172176728
553	M	I	1.03000297065
86	S	L	1.02997630868
136	K	N	1.02694279542
361	I	M	1.02689642019
286	A	T	1.02346054317
131	F	S	1.01275301657
289	H	T	1.00835859798
326	T	V	0.998125436387
406	F	L	0.997544882366
303	N	A	0.994289725661
518	G	A	0.993336484822
126	S	A	0.991417588701
492	M	T	0.979897084883
395	V	M	0.977919557676
224	R	A	0.975175547029
94	S	A	0.96188021227
16	D	Y	0.960120071967
278	E	P	0.958850451031
173	S	F	0.954351554185
550	S	N	0.953555809458
303	N	S	0.953132546537
524	M	V	0.947595955026
126	S	G	0.94283433419
202	D	I	0.937358104624
103	E	D	0.936877714349
286	A	V	0.936330058069
19	T	M	0.936168127709
226	F	I	0.932101234104
139	S	L	0.927834890935
287	S	R	0.923215052794
409	V	R	0.921107461824
389	N	S	0.919875173099
351	G	S	0.918944730772
465	V	A	0.914909216723
278	E	D	0.898981814586
322	Y	H	0.895757885425
83	E	L	0.895497625868
89	P	D	0.891203216393
64	I	V	0.888970387386
502	Y	W	0.883919661048
497	N	Q	0.877638375987
226	F	T	0.876409114334
492	M	L	0.871998986787
488	D	E	0.871288610595
283	T	V	0.871012016586
520	K	R	0.867454943702
361	I	R	0.865602706191
399	I	T	0.863973405586
148	V	E	0.862858942537
111	D	L	0.858636953404
72	C	G	0.858187542402
158	S	R	0.856554178565
297	T	A	0.853475926541
340	I	V	0.848389125826
216	S	Y	0.848256414752
507	E	P	0.847588228589
153	S	W	0.84751110027
89	P	E	0.847161711485
200	S	I	0.822365542721
5	L	S	0.820595281131
277	F	P	0.820096957909
242	R	K	0.815523886539
2	K	T	0.81502709074
102	S	Y	0.812033185915
148	V	G	0.805109857362
432	L	Y	0.802384351719
129	E	T	0.794881178288
2	K	A	0.792813457941
444	L	P	0.789970510066
462	Y	F	0.787679478492
179	N	L	0.78515339247
443	V	I	0.783752988329
535	T	S	0.783192483673
526	V	S	0.778757238039
75	T	V	0.776029362854
269	Y	F	0.773356645975
86	S	I	0.772473999134
432	L	Q	0.772261073073
143	H	L	0.769436597644
299	Q	R	0.768919655198
498	G	R	0.766556697985
177	L	H	0.765936155962
159	S	D	0.765529166492
68	Q	T	0.762568098676
503	P	S	0.756731310684
362	D	N	0.754983164375
25	H	L	0.750846905221
401	K	M	0.749917121843
463	E	D	0.749330643504
88	L	Q	0.74911077053
463	E	K	0.746340667407
388	I	F	0.742226959447
375	S	V	0.739967653548
539	S	T	0.738394961321
357	W	C	0.738340773513
487	C	S	0.736169739451
383	S	G	0.735797466044
509	S	T	0.735488080308
353	I	T	0.734796185522
518	G	Y	0.732829183961
173	S	L	0.731134105425
402	M	I	0.723570570794
405	Q	G	0.722403083668
71	K	G	0.721600753982
349	I	M	0.71661286465
290	E	V	0.713271889341
288	M	R	0.713237948301
226	F	L	0.709642304466
171	G	V	0.706558684229
497	N	G	0.705489729618
104	N	Y	0.699913901634
132	E	P	0.698266351549
274	S	I	0.695740213903
155	R	E	0.69378157316
449	R	K	0.693115864185
544	V	A	0.692853453774
560	Q	E	0.691145483168
532	I	T	0.691011010949
183	N	K	0.688843024946
90	A	Q	0.676210759082
304	S	I	0.674077913535
561	C	L	0.671278608633
552	W	G	0.670281763127
90	A	R	0.667513105261
89	P	A	0.666460933614
255	T	Q	0.664479258757
314	V	H	0.662423944214
439	A	S	0.662385384698
172	D	Q	0.66098582173
74	I	V	0.658228646684
208	Y	C	0.654636192832
52	D	S	0.650328568625
548	A	P	0.65012398159
346	F	S	0.649313464265
526	V	A	0.647146402884
550	S	T	0.642387387194
453	F	S	0.641919337759
51	E	G	0.640803880316
199	S	Y	0.639256620548
314	V	S	0.636912487124
378	A	T	0.636107215425
380	D	A	0.635958799551
471	N	S	0.628461946379
534	S	A	0.627755544826
220	S	P	0.626845140348
51	E	K	0.622142233656
148	V	Q	0.620980481761
307	P	T	0.61779833562
124	S	G	0.615064638904
62	K	N	0.613787762028
294	K	E	0.612690418853
557	G	V	0.612095892979
429	D	M	0.608171773686
281	I	T	0.608147437936
314	V	A	0.606674257034
80	G	E	0.606516520719
205	Q	S	0.605302621121
58	L	I	0.597762907189
83	E	Y	0.59696397187
148	V	L	0.594926738419
251	E	F	0.591218931998
544	V	F	0.587339386335
529	I	C	0.584996978055
367	Y	H	0.58143501835
379	A	S	0.580973993932
423	L	S	0.580944749472
35	T	I	0.580882939173
329	R	S	0.579291847636
564	C	F	0.576589848609
316	I	T	0.57642321582
470	K	N	0.573952454692
428	D	M	0.572314191581
427	V	L	0.571353095484
18	D	E	0.565054259956
473	A	V	0.564927884971
175	P	T	0.562961016032
309	Q	H	0.561245788801
290	E	D	0.559597817883
302	I	M	0.559143792121
231	A	H	0.558133688159
356	G	V	0.557299351978
154	H	G	0.555273774762
92	S	P	0.554605750952
383	S	I	0.552183121473
65	A	G	0.549338314979
24	Y	H	0.546583268381
330	M	T	0.54576164311
34	D	N	0.5457320936
401	K	A	0.544030999729
19	T	K	0.543716128152
190	L	F	0.542656996907
331	V	F	0.541599004454
1	M	L	0.540546139291
294	K	N	0.537957238125
404	T	L	0.536511478752
550	S	I	0.532655008183
513	R	I	0.53227847336
438	N	D	0.532277966771
305	N	D	0.530776651492
174	Y	H	0.530173306283
100	P	E	0.529276939722
154	H	I	0.528370053817
156	G	K	0.528315503803
234	P	H	0.525467019799
251	E	H	0.524031582027
7	V	F	0.520696291303
80	G	V	0.519587911913
4	K	P	0.517810865383
493	E	G	0.517770355833
113	I	A	0.517387155028
107	C	F	0.508996901273
119	R	K	0.508684871874
51	E	A	0.505318798285
113	I	T	0.504009612108
320	P	S	0.50347249882
221	N	V	0.503468133016
268	W	H	0.501133167318
101	N	K	0.493570714089
551	F	S	0.488444480059
362	D	G	0.487757543305
510	K	S	0.485491147573
477	G	E	0.485457701377
50	L	I	0.484762661337
205	Q	W	0.482941623313
422	N	S	0.48217489747
140	W	C	0.480512621724
548	A	S	0.479504693528
535	T	P	0.479278809125
149	T	A	0.479230457648
531	A	G	0.477594059605
500	Y	C	0.476395150494
445	L	P	0.472598044578
324	R	M	0.469780398537
270	A	S	0.466889454074
190	L	R	0.466510940175
272	A	S	0.466381073842
306	L	K	0.465787668427
359	G	V	0.465386315928
436	T	I	0.464790021753
525	G	V	0.463977712523
495	V	A	0.463841187096
392	T	H	0.463787606516
54	H	S	0.463520819914
160	F	L	0.459811764962
48	N	S	0.457272244855
482	E	N	0.456238410213
115	Y	T	0.454510260493
179	N	A	0.452885960497
193	W	C	0.452407091288
129	E	K	0.451172912512
360	M	V	0.449122276239
44	T	A	0.448393350103
563	I	K	0.446738887053
429	D	Y	0.446430193243
241	G	W	0.444947332215
129	E	G	0.444891424147
76	G	E	0.44398053851
473	A	T	0.439289687686
460	N	G	0.438908763804
522	E	S	0.438378481707
460	N	S	0.437929349138
306	L	C	0.436393548211
68	Q	V	0.434788892638
119	R	S	0.43394837362
277	F	G	0.429829267065
154	H	N	0.428035756428
229	E	V	0.427988341744
491	C	F	0.427885576397
70	G	K	0.426582494017
125	V	L	0.42564379713
155	R	D	0.424879050625
396	N	D	0.424567471097
26	A	T	0.423199031909
552	W	L	0.418929235341
299	Q	A	0.417479701806
172	D	N	0.415497726744
413	F	L	0.415003421752
150	V	Q	0.414836646405
156	G	L	0.41474447423
138	S	I	0.41336651723
456	L	G	0.413288128014
508	E	T	0.409557133879
194	G	S	0.409220571432
364	W	C	0.408907931651
12	F	L	0.406581362857
156	G	V	0.403993224685
11	A	P	0.403598221707
28	N	K	0.402689488134
217	V	I	0.401923985778
119	R	W	0.399731096975
376	G	C	0.399283402977
560	Q	H	0.398626968805
376	G	V	0.397592273473
150	V	T	0.396007979893
508	E	K	0.395244478787
384	T	A	0.393917390318
518	G	K	0.39356913791
515	K	S	0.389993309342
378	A	E	0.389673055029
293	T	K	0.389278254898
186	G	V	0.38685490304
211	G	V	0.385430685603
347	G	V	0.3819225775
363	G	E	0.380792839469
72	C	F	0.380222538724
3	A	S	0.379881884956
173	S	H	0.379730415609
230	I	V	0.378085857892
247	W	C	0.377733572353
127	S	P	0.377186303883
392	T	K	0.377028033431
296	Q	P	0.373556703246
125	V	A	0.372526192446
524	M	D	0.372374809279
330	M	I	0.37111519895
359	G	R	0.369782709247
118	L	M	0.369073910588
561	C	I	0.368993765441
351	G	D	0.368022105475
271	F	H	0.365665420311
77	W	C	0.364943736736
152	C	R	0.363618947551
319	C	F	0.363063775008
251	E	N	0.362030542488
390	G	V	0.361216402983
248	T	A	0.361159489932
534	S	P	0.360687379691
279	S	F	0.359233639012
114	D	F	0.359222198457
263	N	S	0.357477982925
78	L	V	0.357234266244
325	S	I	0.356300070725
316	I	V	0.355002049601
519	V	L	0.352568523326
404	T	G	0.35196452192
108	Y	C	0.350419233931
231	A	S	0.349088677706
219	S	A	0.346880994092
132	E	V	0.344027903883
12	F	Y	0.343777010625
547	G	R	0.342657488869
426	K	R	0.342479117961
92	S	D	0.340446631604
447	N	S	0.3403492315
490	E	D	0.339223879182
408	A	T	0.338968490065
402	M	K	0.3376771354
57	K	E	0.336454237041
450	T	I	0.335898519988
518	G	F	0.335533449458
215	V	F	0.335472219669
253	G	E	0.335374773363
262	G	D	0.335362912561
159	S	I	0.334542977875
47	V	F	0.334163967623
38	E	D	0.334053187081
561	C	Y	0.333896869084
156	G	E	0.333337067434
311	I	T	0.327977983567
513	R	S	0.327062748221
221	N	D	0.325619181204
495	V	L	0.325092102132
488	D	G	0.323986611909
177	L	M	0.323718653164
292	N	K	0.323588170584
150	V	I	0.322710112825
480	C	F	0.322031526929
123	S	C	0.321928844118
23	G	V	0.318748515021
10	Y	C	0.317743432622
33	V	F	0.317482496753
405	Q	E	0.316296569662
370	Q	L	0.315463736071
90	A	S	0.315066896002
325	S	G	0.314873128722
324	R	S	0.312636283914
52	D	Y	0.311934288496
278	E	V	0.311905080097
126	S	L	0.311859416808
122	L	F	0.311587030421
168	T	A	0.31145221749
479	G	R	0.311170752773
499	T	N	0.309484096419
29	S	P	0.309044035918
493	E	D	0.308857760412
201	S	R	0.308487437186
385	Q	K	0.308059757646
501	D	G	0.30795418117
427	V	S	0.305728117989
415	N	V	0.304587001797
55	N	K	0.303408270871
494	S	I	0.303338681788
365	Y	C	0.303321548655
194	G	V	0.301988151214
52	D	N	0.301141958295
454	H	Y	0.300911777741
18	D	G	0.299972678986
479	G	V	0.298812348944
426	K	S	0.297587985216
53	S	M	0.297405532002
53	S	E	0.296610160059
486	K	Q	0.294880441628
473	A	S	0.294704813858
306	L	P	0.293362874202
560	Q	K	0.29273976476
505	Y	H	0.291369516126
128	L	S	0.28959884423
155	R	T	0.288925022314
344	G	V	0.288477856275
467	S	G	0.28836872111
336	N	K	0.287660168408
232	A	M	0.286263629639
398	V	F	0.284229956219
193	W	R	0.281038892061
512	N	S	0.280692223357
91	R	I	0.28051471502
104	N	R	0.278689282402
76	G	V	0.278030337554
262	G	V	0.276906114038
515	K	N	0.276074199332
408	A	S	0.275990152087
34	D	Y	0.27592394792
460	N	Y	0.275552252389
240	H	K	0.27491343813
416	L	K	0.274594784988
518	G	L	0.273678835708
223	N	A	0.272458416351
339	S	G	0.270730528405
144	T	K	0.270421498129
161	Y	H	0.269924478954
209	S	N	0.269738505045
326	T	I	0.268476371583
378	A	S	0.268096865938
41	V	A	0.267953770544
429	D	W	0.266438967671
520	K	N	0.265742276639
35	T	K	0.265656496637
436	T	A	0.265586085549
342	Y	H	0.264889265123
166	W	C	0.264513682098
291	C	Y	0.263817680765
1	M	K	0.263156869671
133	I	M	0.262857467875
457	N	D	0.262314114809
6	L	P	0.260038476834
496	R	I	0.257335094951
208	Y	N	0.256665981364
265	I	T	0.255844372426
427	V	I	0.255128000193
370	Q	S	0.254719297246
351	G	V	0.254292404925
147	G	V	0.254159440424
21	C	F	0.252073652144
368	H	W	0.250939412065
251	E	R	0.249561283463
299	Q	N	0.249524895875
54	H	Y	0.249505805598
549	I	T	0.248493115969
101	N	Y	0.248164376156
188	E	S	0.248085863368
33	V	I	0.247991810086
90	A	I	0.247924661396
216	S	P	0.24715303131
278	E	T	0.246739402406
442	L	F	0.246595763858
54	H	R	0.246195220867
413	F	S	0.245683314346
298	P	S	0.244499959416
542	L	I	0.243152239723
38	E	G	0.241736927457
232	A	S	0.240720770228
543	L	F	0.239575296998
322	Y	F	0.238345006161
280	G	D	0.23783075894
387	A	S	0.235697460598
132	E	K	0.235593568212
336	N	S	0.235177674172
238	D	Y	0.234887111897
542	L	A	0.232926685334
107	C	Y	0.232723520278
275	R	I	0.232711037644
250	L	P	0.232443731232
215	V	A	0.23083415706
458	V	M	0.228449406634
111	D	N	0.22821529832
370	Q	K	0.228007812113
119	R	M	0.226364765448
31	D	E	0.225614038481
11	A	E	0.225580615834
248	T	S	0.224232959392
199	S	F	0.222028017561
542	L	F	0.220376622702
476	I	V	0.220078401248
516	I	T	0.219837270133
438	N	S	0.219402021049
57	K	R	0.219359788197
175	P	I	0.219210710726
451	L	S	0.218882693273
303	N	Q	0.218713831629
419	R	S	0.218431979064
443	V	F	0.217735281346
60	K	F	0.216749901728
500	Y	N	0.216099374532
243	M	I	0.209409028979
7	V	W	0.207726709509
43	V	L	0.207066742923
386	N	T	0.205952817355
40	N	K	0.204272156006
103	E	G	0.201335380921
328	L	F	0.201276037892
276	G	N	0.201214333462
525	G	L	0.201026765061
81	N	D	0.198301446453
491	C	R	0.196443951817
485	H	R	0.195601087492
158	S	K	0.195013177376
130	R	S	0.194177071102
109	P	R	0.19400085501
124	S	L	0.193867027634
272	A	E	0.193624881461
223	N	S	0.193475220743
270	A	V	0.193089167463
2	K	R	0.192734494068
333	G	R	0.191800397859
169	K	A	0.19162982108
93	W	L	0.191258816337
51	E	D	0.191113468481
28	N	D	0.1894774831
272	A	I	0.189040067862
465	V	I	0.188664309513
536	V	L	0.187860873845
154	H	V	0.187258672626
193	W	S	0.187062875514
148	V	A	0.18330404933
373	Q	K	0.180797422782
243	M	K	0.180307141847
306	L	I	0.180048279672
279	S	Y	0.179416203198
212	N	T	0.179199217243
255	T	A	0.178969142782
475	E	K	0.178671813355
3	A	R	0.177644786386
268	W	V	0.177337352367
45	H	Y	0.176822306433
13	V	L	0.176266305976
69	L	M	0.175888351938
135	P	H	0.175878808319
276	G	S	0.175178287178
104	N	D	0.172528730427
84	C	W	0.172232925464
171	G	T	0.171900502697
53	S	R	0.171829353434
219	S	P	0.171723959045
556	N	S	0.17159836497
178	T	A	0.16990380137
497	N	A	0.168156333235
236	V	L	0.168082533486
488	D	A	0.167460032101
480	C	Y	0.167133062547
339	S	F	0.166543031455
165	L	I	0.16649224306
542	L	P	0.165334669508
466	K	E	0.163414702492
343	R	I	0.162396619943
209	S	V	0.162246559321
129	E	D	0.161752097211
211	G	S	0.161065653691
144	T	I	0.16067541933
477	G	V	0.160500450821
432	L	T	0.159994971474
52	D	H	0.159140073595
397	S	P	0.159082315457
241	G	V	0.158804078581
383	S	R	0.158392964301
63	G	V	0.158023300821
154	H	A	0.157648236429
449	R	W	0.157374035946
251	E	L	0.156583660555
103	E	Q	0.154701218806
427	V	G	0.154095472061
89	P	N	0.153640084112
465	V	L	0.153607705985
402	M	T	0.151862704193
94	S	F	0.150019769987
278	E	S	0.147970332283
363	G	V	0.147901747764
187	K	N	0.147727073206
323	V	I	0.147640119262
186	G	R	0.147612489121
86	S	E	0.147361665855
297	T	S	0.146744198083
132	E	D	0.146225669662
121	Q	E	0.145959305617
564	C	Y	0.145934861416
113	I	L	0.145746685713
327	K	E	0.144573082577
134	F	S	0.144372122821
367	Y	C	0.144321637104
300	G	R	0.141107779696
366	G	V	0.14108025913
540	L	S	0.140561732093
429	D	V	0.139375740874
303	N	K	0.137913026972
289	H	R	0.135749041639
532	I	V	0.13418032414
219	S	T	0.133757839673
88	L	V	0.133530459383
184	N	D	0.133206658023
401	K	E	0.132622325804
461	L	P	0.132216476148
228	P	V	0.132066057683
398	V	A	0.132040607336
464	K	N	0.131801191461
5	L	P	0.13160322572
288	M	V	0.131228590306
153	S	D	0.130987496792
153	S	C	0.130987496792
153	S	M	0.130987496792
210	N	K	0.130674946053
204	Q	R	0.130659337205
270	A	D	0.130532235647
98	E	G	0.130523674866
269	Y	D	0.130108456247
102	S	T	0.130090297981
433	D	G	0.129193820254
462	Y	S	0.127091646388
232	A	P	0.126408835219
287	S	L	0.126262763975
255	T	I	0.12539826326
117	E	G	0.125309332095
323	V	F	0.124157039065
118	L	P	0.123821776882
253	G	V	0.123288709826
262	G	S	0.123248370368
140	W	R	0.122823816537
166	W	R	0.122349111005
369	H	V	0.12164412204
182	V	E	0.121409771795
92	S	L	0.12123417051
99	T	E	0.121114710593
259	E	A	0.119423134187
142	N	K	0.118815474643
539	S	P	0.118499100734
286	A	E	0.117878342043
308	F	S	0.117758395395
332	T	K	0.117017625547
504	K	N	0.115863845955
561	C	S	0.11464826341
9	L	S	0.113991542503
32	T	N	0.11356223533
9	L	F	0.113228716038
211	G	P	0.113144715745
52	D	G	0.112247001271
441	L	C	0.111917482921
524	M	R	0.111641260889
12	F	V	0.11125446608
487	C	F	0.111131773819
422	N	I	0.110967132122
200	S	R	0.110754423749
380	D	N	0.110178693735
164	L	F	0.108328842541
403	N	S	0.107791509836
249	L	F	0.107763751548
269	Y	H	0.107087591602
282	I	N	0.105777015175
146	N	A	0.105673364859
17	A	S	0.105511102326
60	K	Y	0.10549390811
242	R	S	0.104561332975
298	P	T	0.103266512123
82	P	S	0.101371850049
42	A	E	0.100592880398
258	F	S	0.100523243797
169	K	N	0.0993938587158
554	C	F	0.0980301237177
120	E	D	0.0979818050136
185	K	G	0.0976136599511
432	L	S	0.0971977682113
122	L	P	0.0964539296065
122	L	M	0.0964539296065
123	S	T	0.0964516262981
90	A	V	0.095874943691
471	N	D	0.0957811459147
345	L	P	0.0937776990954
18	D	Y	0.0923357911233
230	I	M	0.0920159215425
178	T	I	0.0917208738474
500	Y	F	0.0911436511253
3	A	E	0.0909612348539
151	S	L	0.0908362471453
96	I	V	0.0903371088228
415	N	H	0.08945126954
23	G	D	0.088824991181
18	D	N	0.0887698491446
381	Q	S	0.0886295060553
443	V	A	0.08831201603
114	D	S	0.0879964113228
296	Q	H	0.0879672759865
424	N	S	0.087162139052
282	I	V	0.0866673638959
457	N	S	0.0857478430791
283	T	A	0.0854674582681
391	I	V	0.0853094925901
528	Q	H	0.0839939160541
503	P	T	0.0831724893727
297	T	P	0.0815711930132
345	L	S	0.0812367719023
296	Q	K	0.081224048792
460	N	T	0.0812184356777
511	L	S	0.0810034601559
240	H	R	0.0807538025145
214	Y	C	0.0802184313306
456	L	P	0.0800519401852
171	G	W	0.0798627725017
521	L	F	0.0784055961247
499	T	M	0.0782867257126
91	R	K	0.0778886856017
191	V	E	0.076979413836
503	P	L	0.0767857476971
431	F	S	0.0766772366861
205	Q	H	0.0753814204025
281	I	F	0.0746349665421
86	S	Y	0.0744543458008
446	E	D	0.073926797186
268	W	C	0.0738172899883
321	K	I	0.0719975872308
355	G	W	0.071826448591
98	E	D	0.0712916575845
243	M	T	0.0712552988189
352	F	L	0.0706216248472
16	D	V	0.0700690074345
194	G	A	0.0691209106726
44	T	S	0.0691053377389
191	V	L	0.0688437913716
46	S	C	0.0686214118071
17	A	T	0.0681765645201
414	N	G	0.0681550889093
33	V	L	0.0672359884355
81	N	S	0.0667331671863
148	V	F	0.0659776483706
148	V	W	0.0659776483706
148	V	C	0.0659776483706
148	V	Y	0.0659776483706
148	V	P	0.0659776483706
148	V	R	0.0659776483706
148	V	M	0.0659776483706
148	V	N	0.0659776483706
148	V	H	0.0659776483706
26	A	S	0.0650044742117
292	N	H	0.0649472178878
41	V	M	0.0647269964069
81	N	H	0.0642486980689
114	D	G	0.0639387893766
550	S	G	0.063055711576
181	Y	N	0.06260197447
369	H	F	0.0621879351318
536	V	A	0.0616597064545
275	R	G	0.0614696131692
45	H	L	0.0600555666821
1	M	I	0.0592976531322
510	K	Q	0.0592931241365
366	G	A	0.0589935925924
528	Q	R	0.0581114994096
158	S	E	0.0575096536256
158	S	V	0.0575096536256
158	S	W	0.0575096536256
158	S	M	0.0575096536256
158	S	Q	0.0575096536256
158	S	Y	0.0575096536256
158	S	C	0.0575096536256
505	Y	N	0.057362835924
157	K	P	0.0569512521061
157	K	M	0.0569512521061
157	K	W	0.0569512521061
157	K	C	0.0569512521061
157	K	A	0.0569512521061
75	T	A	0.0567565114559
358	T	N	0.0563418254262
280	G	V	0.0558995053209
391	I	M	0.0557856850832
387	A	D	0.0549090110092
195	V	D	0.0549089753881
265	I	K	0.0541276032092
211	G	Q	0.0539611165378
370	Q	R	0.0529759730726
201	S	C	0.0528127446353
94	S	P	0.0525197205732
15	T	A	0.0525094411253
27	N	D	0.0517872808598
515	K	M	0.0513614568407
120	E	G	0.0509221379036
407	T	K	0.0503424737036
509	S	P	0.0498942758967
225	R	G	0.0472125694628
440	E	N	0.046924338229
431	F	L	0.046356608132
528	Q	K	0.0463508612453
4	K	S	0.0455829533365
38	E	A	0.0455452833218
497	N	I	0.0449674922573
2	K	P	0.0439934960861
410	G	V	0.0437477043746
238	D	V	0.0435848763753
53	S	A	0.043033236257
485	H	Q	0.0429610155022
130	R	I	0.041580408831
469	L	I	0.04140842987
462	Y	D	0.0412436306202
526	V	T	0.0412121527306
366	G	D	0.0405797100446
291	C	S	0.0399374407033
478	N	K	0.0379670583702
476	I	T	0.037578680443
455	D	N	0.0366575250183
501	D	V	0.0363879210752
134	F	I	0.035845392347
188	E	R	0.0356778241706
154	H	K	0.0347959767355
154	H	Y	0.0347959767355
154	H	Q	0.0347959767355
154	H	C	0.0347959767355
154	H	W	0.0347959767355
529	I	V	0.0329071126477
485	H	Y	0.0324775725081
565	I	S	0.0324095748833
339	S	L	0.0308128618384
156	G	F	0.0301690220027
156	G	R	0.0301690220027
156	G	C	0.0301690220027
156	G	M	0.0301690220027
156	G	P	0.0301690220027
156	G	I	0.0301690220027
156	G	W	0.0301690220027
347	G	L	0.0297967137468
136	K	D	0.0287506154724
136	K	R	0.0287506154724
136	K	H	0.0287506154724
136	K	M	0.0287506154724
11	A	V	0.0283878337653
483	F	S	0.0275484993521
430	G	V	0.0264244392999
45	H	N	0.0259942862301
285	N	T	0.0257094756908
329	R	K	0.0236465212674
12	F	S	0.0222679112764
40	N	H	0.0221504831102
328	L	V	0.0220192610555
217	V	L	0.0217267530589
207	L	H	0.0214497556302
78	L	R	0.0214469200814
37	L	G	0.0205058705214
37	L	M	0.0205058705214
37	L	A	0.0205058705214
37	L	W	0.0205058705214
37	L	C	0.0205058705214
37	L	K	0.0205058705214
37	L	D	0.0205058705214
37	L	P	0.0205058705214
37	L	F	0.0205058705214
37	L	E	0.0205058705214
37	L	N	0.0205058705214
37	L	H	0.0205058705214
236	V	Y	0.020043514501
236	V	T	0.020043514501
236	V	K	0.020043514501
236	V	G	0.020043514501
236	V	E	0.020043514501
236	V	D	0.020043514501
236	V	C	0.020043514501
236	V	P	0.020043514501
244	N	S	0.0199221496838
342	Y	D	0.0197716361224
26	A	P	0.0193000001722
98	E	A	0.0190967002867
474	K	Y	0.0189053474985
190	L	V	0.0183594833015
427	V	D	0.0181478219076
21	C	R	0.0180298724153
444	L	V	0.0178232812782
305	N	H	0.0177945530028
532	I	S	0.0176600562446
473	A	D	0.0174009675561
115	Y	C	0.01726811402
512	N	L	0.0169485714613
463	E	N	0.016338601989
432	L	M	0.0159460683328
337	I	V	0.015815478591
213	A	S	0.0154509379839
430	G	R	0.0148974032063
155	R	P	0.0138431893434
155	R	C	0.0138431893434
155	R	W	0.0138431893434
288	M	I	0.0137707519335
37	L	Y	0.0136473313656
259	E	G	0.0136079026871
269	Y	N	0.0134290535315
448	E	G	0.0126594213406
455	D	A	0.011982397847
218	A	P	0.0118700675745
300	G	E	0.0110646621657
437	Y	C	0.0108131660502
283	T	C	0.0105936825801
562	R	S	0.0100819620382
44	T	I	0.00983105984974
205	Q	V	0.00980743742473
181	Y	F	0.0092214611163
49	L	V	0.00850273055197
236	V	R	0.00816895763105
23	G	C	0.00797467268214
391	I	S	0.00754819932437
440	E	G	0.00703700815729
527	Y	C	0.00642894958701
456	L	V	0.0063424557031
276	G	V	0.00564757483048
162	R	F	0.00523845987333
162	R	H	0.00523845987333
162	R	D	0.00523845987333
162	R	E	0.00523845987333
162	R	Y	0.00523845987333
162	R	A	0.00523845987333
162	R	C	0.00523845987333
162	R	T	0.00523845987333
162	R	G	0.00523845987333
162	R	V	0.00523845987333
162	R	M	0.00523845987333
162	R	P	0.00523845987333
162	R	Q	0.00523845987333
162	R	L	0.00523845987333
162	R	W	0.00523845987333
162	R	I	0.00523845987333
552	W	R	0.00522067665003
439	A	Q	0.00507170922952
457	N	T	0.00479765114847
253	G	T	0.00452787699733
253	G	C	0.00452787699733
253	G	D	0.00452787699733
253	G	Q	0.00452787699733
253	G	Y	0.00452787699733
253	G	F	0.00452787699733
253	G	I	0.00452787699733
253	G	L	0.00452787699733
253	G	A	0.00452787699733
253	G	M	0.00452787699733
253	G	P	0.00452787699733
253	G	W	0.00452787699733
510	K	A	0.00405409021011
301	A	D	0.00403367917834
548	A	I	0.0040151523675
548	A	K	0.0040151523675
548	A	F	0.0040151523675
548	A	N	0.0040151523675
548	A	M	0.0040151523675
548	A	Y	0.0040151523675
548	A	L	0.0040151523675
548	A	V	0.0040151523675
548	A	Q	0.0040151523675
548	A	R	0.0040151523675
548	A	T	0.0040151523675
548	A	H	0.0040151523675
548	A	C	0.0040151523675
548	A	D	0.0040151523675
548	A	W	0.0040151523675
499	T	P	0.00386427614055
463	E	Q	0.00351760233799
374	G	F	0.00344736398854
141	P	W	0.00331231479978
141	P	A	0.00331231479978
141	P	Y	0.00331231479978
141	P	I	0.00331231479978
141	P	E	0.00331231479978
141	P	C	0.00331231479978
141	P	R	0.00331231479978
141	P	D	0.00331231479978
141	P	K	0.00331231479978
141	P	G	0.00331231479978
141	P	Q	0.00331231479978
224	R	S	0.00289745301764
498	G	N	0.00284778700432
498	G	C	0.00284778700432
498	G	F	0.00284778700432
498	G	I	0.00284778700432
498	G	K	0.00284778700432
498	G	L	0.00284778700432
498	G	M	0.00284778700432
498	G	D	0.00284778700432
498	G	P	0.00284778700432
498	G	W	0.00284778700432
498	G	Y	0.00284778700432
498	G	T	0.00284778700432
518	G	E	0.00272738090663
14	A	R	0.00265718564607
14	A	E	0.00265718564607
14	A	F	0.00265718564607
14	A	C	0.00265718564607
14	A	L	0.00265718564607
14	A	T	0.00265718564607
14	A	H	0.00265718564607
14	A	G	0.00265718564607
14	A	Y	0.00265718564607
14	A	W	0.00265718564607
14	A	I	0.00265718564607
14	A	M	0.00265718564607
14	A	K	0.00265718564607
14	A	P	0.00265718564607
138	S	W	0.00234327407264
138	S	L	0.00234327407264
138	S	D	0.00234327407264
138	S	K	0.00234327407264
138	S	Q	0.00234327407264
138	S	M	0.00234327407264
138	S	P	0.00234327407264
138	S	H	0.00234327407264
138	S	C	0.00234327407264
138	S	F	0.00234327407264
89	P	F	0.00225572423853
89	P	Y	0.00225572423853
89	P	C	0.00225572423853
89	P	I	0.00225572423853
89	P	W	0.00225572423853
89	P	S	0.00225572423853
89	P	K	0.00225572423853
229	E	P	0.00214955468846
229	E	A	0.00214955468846
229	E	R	0.00214955468846
229	E	C	0.00214955468846
229	E	H	0.00214955468846
229	E	M	0.00214955468846
229	E	N	0.00214955468846
229	E	I	0.00214955468846
538	S	P	0.00205663614368
538	S	E	0.00205663614368
538	S	F	0.00205663614368
538	S	L	0.00205663614368
538	S	Q	0.00205663614368
538	S	R	0.00205663614368
538	S	V	0.00205663614368
538	S	M	0.00205663614368
538	S	K	0.00205663614368
538	S	I	0.00205663614368
538	S	G	0.00205663614368
538	S	W	0.00205663614368
538	S	Y	0.00205663614368
538	S	H	0.00205663614368
538	S	D	0.00205663614368
538	S	N	0.00205663614368
278	E	G	0.00191667543872
278	E	C	0.00191667543872
278	E	M	0.00191667543872
278	E	I	0.00191667543872
278	E	R	0.00191667543872
140	W	I	0.00189256000996
140	W	M	0.00189256000996
140	W	L	0.00189256000996
140	W	K	0.00189256000996
140	W	G	0.00189256000996
140	W	E	0.00189256000996
140	W	D	0.00189256000996
140	W	A	0.00189256000996
140	W	N	0.00189256000996
140	W	Q	0.00189256000996
140	W	S	0.00189256000996
140	W	T	0.00189256000996
140	W	V	0.00189256000996
140	W	P	0.00189256000996
140	W	H	0.00189256000996
99	T	Q	0.00188134528172
99	T	G	0.00188134528172
99	T	F	0.00188134528172
99	T	C	0.00188134528172
99	T	N	0.00188134528172
99	T	I	0.00188134528172
99	T	Y	0.00188134528172
99	T	M	0.00188134528172
99	T	L	0.00188134528172
507	E	W	0.00181342339626
507	E	F	0.00181342339626
507	E	C	0.00181342339626
507	E	N	0.00181342339626
507	E	M	0.00181342339626
382	K	N	0.00180235767565
382	K	P	0.00180235767565
382	K	Y	0.00180235767565
382	K	I	0.00180235767565
382	K	M	0.00180235767565
382	K	L	0.00180235767565
382	K	C	0.00180235767565
382	K	H	0.00180235767565
382	K	W	0.00180235767565
382	K	G	0.00180235767565
382	K	D	0.00180235767565
382	K	S	0.00180235767565
382	K	F	0.00180235767565
382	K	T	0.00180235767565
346	F	L	0.00177101113074
173	S	Q	0.00173874754732
173	S	G	0.00173874754732
173	S	R	0.00173874754732
173	S	M	0.00173874754732
173	S	C	0.00173874754732
173	S	K	0.00173874754732
116	E	Y	0.00170335814178
116	E	H	0.00170335814178
116	E	I	0.00170335814178
116	E	T	0.00170335814178
116	E	M	0.00170335814178
116	E	N	0.00170335814178
116	E	Q	0.00170335814178
116	E	R	0.00170335814178
116	E	S	0.00170335814178
116	E	V	0.00170335814178
116	E	C	0.00170335814178
116	E	L	0.00170335814178
116	E	F	0.00170335814178
116	E	D	0.00170335814178
116	E	W	0.00170335814178
404	T	K	0.00161289086314
404	T	Q	0.00161289086314
404	T	M	0.00161289086314
404	T	Y	0.00161289086314
404	T	I	0.00161289086314
404	T	H	0.00161289086314
404	T	W	0.00161289086314
404	T	E	0.00161289086314
404	T	D	0.00161289086314
209	S	D	0.00148697646494
209	S	L	0.00148697646494
209	S	C	0.00148697646494
209	S	W	0.00148697646494
209	S	F	0.00148697646494
209	S	K	0.00148697646494
209	S	E	0.00148697646494
209	S	Y	0.00148697646494
357	W	H	0.00146337017927
357	W	T	0.00146337017927
357	W	V	0.00146337017927
357	W	D	0.00146337017927
357	W	G	0.00146337017927
357	W	S	0.00146337017927
357	W	R	0.00146337017927
357	W	I	0.00146337017927
357	W	F	0.00146337017927
357	W	M	0.00146337017927
357	W	N	0.00146337017927
357	W	K	0.00146337017927
357	W	A	0.00146337017927
357	W	E	0.00146337017927
357	W	P	0.00146337017927
357	W	Y	0.00146337017927
357	W	Q	0.00146337017927
339	S	H	0.00137547187607
339	S	K	0.00137547187607
339	S	C	0.00137547187607
339	S	D	0.00137547187607
339	S	E	0.00137547187607
339	S	Q	0.00137547187607
339	S	W	0.00137547187607
339	S	T	0.00137547187607
339	S	M	0.00137547187607
339	S	N	0.00137547187607
299	Q	W	0.00131548423646
299	Q	Y	0.00131548423646
299	Q	M	0.00131548423646
299	Q	D	0.00131548423646
299	Q	G	0.00131548423646
299	Q	E	0.00131548423646
268	W	K	0.00128879062856
268	W	F	0.00128879062856
268	W	T	0.00128879062856
268	W	I	0.00128879062856
268	W	G	0.00128879062856
268	W	Y	0.00128879062856
268	W	E	0.00128879062856
268	W	D	0.00128879062856
268	W	M	0.00128879062856
268	W	N	0.00128879062856
268	W	P	0.00128879062856
268	W	R	0.00128879062856
206	S	W	0.00126162503548
206	S	P	0.00126162503548
206	S	C	0.00126162503548
206	S	H	0.00126162503548
206	S	K	0.00126162503548
206	S	M	0.00126162503548
206	S	Q	0.00126162503548
206	S	R	0.00126162503548
206	S	Y	0.00126162503548
206	S	L	0.00126162503548
191	V	N	0.00122543531385
191	V	H	0.00122543531385
191	V	C	0.00122543531385
191	V	D	0.00122543531385
191	V	F	0.00122543531385
191	V	G	0.00122543531385
191	V	K	0.00122543531385
191	V	T	0.00122543531385
191	V	P	0.00122543531385
191	V	Q	0.00122543531385
191	V	R	0.00122543531385
191	V	S	0.00122543531385
191	V	W	0.00122543531385
191	V	M	0.00122543531385
428	D	F	0.0011990656694
428	D	C	0.0011990656694
428	D	V	0.0011990656694
428	D	A	0.0011990656694
428	D	Y	0.0011990656694
428	D	K	0.0011990656694
428	D	I	0.0011990656694
428	D	W	0.0011990656694
428	D	H	0.0011990656694
428	D	R	0.0011990656694
428	D	Q	0.0011990656694
428	D	S	0.0011990656694
428	D	T	0.0011990656694
428	D	P	0.0011990656694
318	E	I	0.00117246027244
318	E	V	0.00117246027244
318	E	A	0.00117246027244
318	E	C	0.00117246027244
318	E	F	0.00117246027244
318	E	G	0.00117246027244
318	E	Y	0.00117246027244
318	E	M	0.00117246027244
318	E	N	0.00117246027244
318	E	P	0.00117246027244
318	E	R	0.00117246027244
318	E	W	0.00117246027244
185	K	V	0.00116286595349
185	K	I	0.00116286595349
185	K	D	0.00116286595349
185	K	C	0.00116286595349
185	K	P	0.00116286595349
185	K	T	0.00116286595349
185	K	Y	0.00116286595349
185	K	F	0.00116286595349
185	K	N	0.00116286595349
185	K	S	0.00116286595349
185	K	W	0.00116286595349
525	G	Y	0.0011297941769
525	G	Q	0.0011297941769
525	G	P	0.0011297941769
525	G	N	0.0011297941769
525	G	K	0.0011297941769
525	G	T	0.0011297941769
525	G	H	0.0011297941769
525	G	M	0.0011297941769
525	G	F	0.0011297941769
525	G	C	0.0011297941769
525	G	A	0.0011297941769
525	G	I	0.0011297941769
525	G	R	0.0011297941769
501	D	W	0.00112809343117
501	D	R	0.00112809343117
501	D	S	0.00112809343117
501	D	M	0.00112809343117
501	D	F	0.00112809343117
501	D	H	0.00112809343117
501	D	E	0.00112809343117
137	E	M	0.00112364815651
137	E	N	0.00112364815651
137	E	P	0.00112364815651
137	E	F	0.00112364815651
137	E	Q	0.00112364815651
137	E	V	0.00112364815651
137	E	W	0.00112364815651
137	E	R	0.00112364815651
137	E	L	0.00112364815651
137	E	Y	0.00112364815651
137	E	K	0.00112364815651
137	E	C	0.00112364815651
137	E	H	0.00112364815651
137	E	I	0.00112364815651
501	D	I	0.00112144016148
194	G	T	0.0011148977999
194	G	L	0.0011148977999
194	G	E	0.0011148977999
194	G	K	0.0011148977999
194	G	F	0.0011148977999
194	G	Y	0.0011148977999
194	G	H	0.0011148977999
194	G	W	0.0011148977999
194	G	I	0.0011148977999
194	G	R	0.0011148977999
194	G	Q	0.0011148977999
194	G	P	0.0011148977999
194	G	N	0.0011148977999
194	G	M	0.0011148977999
194	G	C	0.0011148977999
432	L	G	0.0010928298263
432	L	W	0.0010928298263
432	L	R	0.0010928298263
432	L	C	0.0010928298263
432	L	D	0.0010928298263
432	L	E	0.0010928298263
432	L	A	0.0010928298263
432	L	H	0.0010928298263
432	L	K	0.0010928298263
432	L	I	0.0010928298263
432	L	N	0.0010928298263
432	L	P	0.0010928298263
518	G	C	0.0010635006763
518	G	W	0.0010635006763
518	G	M	0.0010635006763
518	G	N	0.0010635006763
518	G	D	0.0010635006763
226	F	M	0.00105088364789
226	F	C	0.00105088364789
226	F	D	0.00105088364789
226	F	E	0.00105088364789
226	F	G	0.00105088364789
226	F	H	0.00105088364789
226	F	A	0.00105088364789
226	F	N	0.00105088364789
226	F	Q	0.00105088364789
226	F	R	0.00105088364789
226	F	K	0.00105088364789
226	F	P	0.00105088364789
251	E	M	0.00104595980907
251	E	Y	0.00104595980907
251	E	P	0.00104595980907
251	E	V	0.00104595980907
251	E	W	0.00104595980907
251	E	C	0.00104595980907
510	K	E	0.0010437074505
510	K	C	0.0010437074505
510	K	H	0.0010437074505
510	K	G	0.0010437074505
510	K	P	0.0010437074505
510	K	M	0.0010437074505
510	K	D	0.0010437074505
510	K	T	0.0010437074505
142	N	T	0.00101382035609
142	N	I	0.00101382035609
142	N	Q	0.00101382035609
142	N	L	0.00101382035609
142	N	M	0.00101382035609
142	N	Y	0.00101382035609
142	N	H	0.00101382035609
142	N	R	0.00101382035609
142	N	G	0.00101382035609
142	N	D	0.00101382035609
142	N	C	0.00101382035609
142	N	E	0.00101382035609
142	N	S	0.00101382035609
142	N	F	0.00101382035609
142	N	W	0.00101382035609
142	N	V	0.00101382035609
142	N	P	0.00101382035609
159	S	V	0.001001972546
159	S	P	0.001001972546
159	S	F	0.001001972546
159	S	L	0.001001972546
159	S	C	0.001001972546
159	S	W	0.001001972546
159	S	E	0.001001972546
159	S	Y	0.001001972546
159	S	K	0.001001972546
159	S	H	0.001001972546
159	S	M	0.001001972546
64	I	S	0.000988567583479
64	I	C	0.000988567583479
64	I	N	0.000988567583479
64	I	Y	0.000988567583479
64	I	A	0.000988567583479
64	I	Q	0.000988567583479
64	I	H	0.000988567583479
64	I	G	0.000988567583479
64	I	W	0.000988567583479
64	I	D	0.000988567583479
64	I	P	0.000988567583479
64	I	E	0.000988567583479
289	H	Q	0.000987386526563
19	T	P	0.000973870070114
19	T	E	0.000973870070114
19	T	C	0.000973870070114
19	T	F	0.000973870070114
19	T	D	0.000973870070114
19	T	W	0.000973870070114
19	T	Y	0.000973870070114
19	T	G	0.000973870070114
19	T	Q	0.000973870070114
51	E	R	0.000963317866528
51	E	Q	0.000963317866528
51	E	M	0.000963317866528
51	E	N	0.000963317866528
51	E	W	0.000963317866528
51	E	Y	0.000963317866528
51	E	S	0.000963317866528
51	E	F	0.000963317866528
51	E	H	0.000963317866528
51	E	P	0.000963317866528
51	E	L	0.000963317866528
68	Q	L	0.000949494100442
68	Q	H	0.000949494100442
68	Q	P	0.000949494100442
68	Q	S	0.000949494100442
68	Q	M	0.000949494100442
68	Q	C	0.000949494100442
68	Q	Y	0.000949494100442
68	Q	F	0.000949494100442
68	Q	W	0.000949494100442
68	Q	N	0.000949494100442
68	Q	G	0.000949494100442
427	V	R	0.000940223493342
427	V	E	0.000940223493342
427	V	T	0.000940223493342
427	V	C	0.000940223493342
427	V	A	0.000940223493342
427	V	F	0.000940223493342
427	V	W	0.000940223493342
427	V	N	0.000940223493342
427	V	Y	0.000940223493342
427	V	H	0.000940223493342
427	V	M	0.000940223493342
427	V	Q	0.000940223493342
427	V	P	0.000940223493342
289	H	P	0.00091400850138
289	H	D	0.00091400850138
289	H	E	0.00091400850138
289	H	K	0.00091400850138
289	H	I	0.00091400850138
289	H	L	0.00091400850138
289	H	Y	0.00091400850138
289	H	V	0.00091400850138
524	M	H	0.000911519142034
524	M	F	0.000911519142034
524	M	Y	0.000911519142034
524	M	C	0.000911519142034
524	M	W	0.000911519142034
524	M	K	0.000911519142034
524	M	P	0.000911519142034
524	M	N	0.000911519142034
463	E	I	0.000891155986432
463	E	S	0.000891155986432
463	E	R	0.000891155986432
463	E	C	0.000891155986432
463	E	F	0.000891155986432
463	E	H	0.000891155986432
463	E	V	0.000891155986432
463	E	L	0.000891155986432
463	E	M	0.000891155986432
463	E	P	0.000891155986432
463	E	Y	0.000891155986432
463	E	W	0.000891155986432
526	V	R	0.000878283065752
526	V	G	0.000878283065752
526	V	K	0.000878283065752
526	V	N	0.000878283065752
526	V	P	0.000878283065752
526	V	Q	0.000878283065752
526	V	F	0.000878283065752
526	V	H	0.000878283065752
526	V	C	0.000878283065752
526	V	Y	0.000878283065752
526	V	W	0.000878283065752
340	I	E	0.000875794402413
340	I	F	0.000875794402413
340	I	A	0.000875794402413
340	I	N	0.000875794402413
340	I	P	0.000875794402413
340	I	C	0.000875794402413
340	I	G	0.000875794402413
340	I	D	0.000875794402413
340	I	H	0.000875794402413
340	I	Y	0.000875794402413
340	I	W	0.000875794402413
340	I	S	0.000875794402413
467	S	E	0.000875439280544
467	S	K	0.000875439280544
467	S	H	0.000875439280544
467	S	P	0.000875439280544
467	S	M	0.000875439280544
467	S	F	0.000875439280544
467	S	Q	0.000875439280544
467	S	D	0.000875439280544
467	S	W	0.000875439280544
467	S	Y	0.000875439280544
467	S	C	0.000875439280544
415	N	E	0.000851317520478
415	N	Y	0.000851317520478
415	N	C	0.000851317520478
415	N	D	0.000851317520478
415	N	R	0.000851317520478
415	N	M	0.000851317520478
415	N	W	0.000851317520478
415	N	P	0.000851317520478
274	S	C	0.000844329255965
274	S	F	0.000844329255965
274	S	P	0.000844329255965
274	S	K	0.000844329255965
274	S	A	0.000844329255965
274	S	T	0.000844329255965
274	S	M	0.000844329255965
274	S	Q	0.000844329255965
274	S	Y	0.000844329255965
274	S	V	0.000844329255965
274	S	W	0.000844329255965
178	T	M	0.000830420961451
178	T	P	0.000830420961451
178	T	Q	0.000830420961451
178	T	G	0.000830420961451
178	T	D	0.000830420961451
178	T	C	0.000830420961451
178	T	K	0.000830420961451
178	T	V	0.000830420961451
178	T	Y	0.000830420961451
178	T	W	0.000830420961451
178	T	F	0.000830420961451
178	T	H	0.000830420961451
298	P	G	0.000823363509233
298	P	Y	0.000823363509233
298	P	W	0.000823363509233
298	P	V	0.000823363509233
298	P	Q	0.000823363509233
298	P	R	0.000823363509233
298	P	I	0.000823363509233
298	P	M	0.000823363509233
298	P	N	0.000823363509233
298	P	F	0.000823363509233
298	P	E	0.000823363509233
298	P	D	0.000823363509233
298	P	K	0.000823363509233
298	P	C	0.000823363509233
298	P	L	0.000823363509233
410	G	L	0.000809298807963
410	G	W	0.000809298807963
410	G	Y	0.000809298807963
410	G	T	0.000809298807963
410	G	N	0.000809298807963
410	G	F	0.000809298807963
410	G	I	0.000809298807963
410	G	E	0.000809298807963
410	G	D	0.000809298807963
410	G	K	0.000809298807963
429	D	Q	0.000804711683452
429	D	H	0.000804711683452
429	D	E	0.000804711683452
429	D	K	0.000804711683452
429	D	S	0.000804711683452
429	D	I	0.000804711683452
429	D	A	0.000804711683452
429	D	T	0.000804711683452
429	D	R	0.000804711683452
429	D	P	0.000804711683452
429	D	F	0.000804711683452
429	D	C	0.000804711683452
429	D	L	0.000804711683452
86	S	V	0.000799763313374
86	S	M	0.000799763313374
86	S	N	0.000799763313374
86	S	K	0.000799763313374
86	S	G	0.000799763313374
86	S	C	0.000799763313374
86	S	R	0.000799763313374
86	S	A	0.000799763313374
86	S	Q	0.000799763313374
86	S	D	0.000799763313374
411	K	V	0.000796095112955
411	K	S	0.000796095112955
411	K	R	0.000796095112955
411	K	P	0.000796095112955
411	K	M	0.000796095112955
411	K	L	0.000796095112955
411	K	F	0.000796095112955
411	K	Y	0.000796095112955
411	K	D	0.000796095112955
411	K	C	0.000796095112955
411	K	A	0.000796095112955
411	K	W	0.000796095112955
411	K	N	0.000796095112955
497	N	Y	0.000795928653886
497	N	W	0.000795928653886
497	N	C	0.000795928653886
497	N	P	0.000795928653886
16	D	T	0.000789481225752
16	D	F	0.000789481225752
16	D	C	0.000789481225752
16	D	A	0.000789481225752
16	D	S	0.000789481225752
16	D	L	0.000789481225752
16	D	N	0.000789481225752
16	D	I	0.000789481225752
16	D	W	0.000789481225752
16	D	P	0.000789481225752
16	D	M	0.000789481225752
16	D	K	0.000789481225752
333	G	L	0.000766836833049
333	G	T	0.000766836833049
333	G	M	0.000766836833049
333	G	S	0.000766836833049
333	G	Q	0.000766836833049
333	G	P	0.000766836833049
333	G	N	0.000766836833049
333	G	W	0.000766836833049
333	G	A	0.000766836833049
333	G	Y	0.000766836833049
333	G	F	0.000766836833049
333	G	D	0.000766836833049
333	G	C	0.000766836833049
333	G	I	0.000766836833049
333	G	K	0.000766836833049
333	G	H	0.000766836833049
171	G	H	0.000765793562096
171	G	Y	0.000765793562096
171	G	Q	0.000765793562096
171	G	P	0.000765793562096
171	G	I	0.000765793562096
171	G	K	0.000765793562096
171	G	C	0.000765793562096
171	G	A	0.000765793562096
171	G	F	0.000765793562096
214	Y	E	0.000756347233097
214	Y	P	0.000756347233097
214	Y	N	0.000756347233097
214	Y	R	0.000756347233097
214	Y	I	0.000756347233097
214	Y	G	0.000756347233097
214	Y	F	0.000756347233097
214	Y	A	0.000756347233097
214	Y	D	0.000756347233097
214	Y	T	0.000756347233097
214	Y	W	0.000756347233097
214	Y	Q	0.000756347233097
214	Y	K	0.000756347233097
214	Y	H	0.000756347233097
53	S	P	0.000751796926364
53	S	W	0.000751796926364
53	S	H	0.000751796926364
53	S	C	0.000751796926364
53	S	Y	0.000751796926364
53	S	D	0.000751796926364
493	E	Y	0.000744611946124
493	E	C	0.000744611946124
493	E	V	0.000744611946124
493	E	T	0.000744611946124
493	E	R	0.000744611946124
493	E	Q	0.000744611946124
493	E	P	0.000744611946124
493	E	H	0.000744611946124
493	E	M	0.000744611946124
493	E	W	0.000744611946124
493	E	F	0.000744611946124
493	E	L	0.000744611946124
493	E	I	0.000744611946124
493	E	N	0.000744611946124
294	K	H	0.00074396201653
294	K	C	0.00074396201653
294	K	F	0.00074396201653
294	K	G	0.00074396201653
294	K	P	0.00074396201653
294	K	Y	0.00074396201653
294	K	W	0.00074396201653
60	K	P	0.000741645698827
60	K	G	0.000741645698827
60	K	Q	0.000741645698827
60	K	W	0.000741645698827
60	K	V	0.000741645698827
60	K	S	0.000741645698827
60	K	D	0.000741645698827
60	K	M	0.000741645698827
60	K	I	0.000741645698827
60	K	H	0.000741645698827
60	K	E	0.000741645698827
60	K	C	0.000741645698827
554	C	Q	0.000741338816513
554	C	P	0.000741338816513
554	C	T	0.000741338816513
554	C	V	0.000741338816513
554	C	R	0.000741338816513
554	C	N	0.000741338816513
554	C	A	0.000741338816513
554	C	K	0.000741338816513
554	C	W	0.000741338816513
554	C	E	0.000741338816513
554	C	G	0.000741338816513
554	C	H	0.000741338816513
554	C	D	0.000741338816513
420	M	W	0.000726684069127
420	M	P	0.000726684069127
420	M	H	0.000726684069127
420	M	I	0.000726684069127
420	M	K	0.000726684069127
420	M	G	0.000726684069127
420	M	E	0.000726684069127
420	M	Y	0.000726684069127
420	M	S	0.000726684069127
420	M	R	0.000726684069127
420	M	Q	0.000726684069127
420	M	N	0.000726684069127
420	M	A	0.000726684069127
420	M	C	0.000726684069127
420	M	D	0.000726684069127
550	S	E	0.000719100032027
550	S	Q	0.000719100032027
550	S	P	0.000719100032027
550	S	H	0.000719100032027
550	S	M	0.000719100032027
550	S	C	0.000719100032027
550	S	D	0.000719100032027
550	S	Y	0.000719100032027
550	S	W	0.000719100032027
550	S	K	0.000719100032027
397	S	E	0.000697366052726
397	S	M	0.000697366052726
397	S	W	0.000697366052726
397	S	I	0.000697366052726
397	S	F	0.000697366052726
397	S	G	0.000697366052726
397	S	D	0.000697366052726
397	S	C	0.000697366052726
397	S	V	0.000697366052726
397	S	R	0.000697366052726
541	V	D	0.000666124488057
541	V	R	0.000666124488057
541	V	S	0.000666124488057
541	V	C	0.000666124488057
541	V	Q	0.000666124488057
541	V	T	0.000666124488057
541	V	W	0.000666124488057
541	V	E	0.000666124488057
541	V	N	0.000666124488057
541	V	Y	0.000666124488057
541	V	H	0.000666124488057
541	V	P	0.000666124488057
541	V	G	0.000666124488057
541	V	K	0.000666124488057
541	V	A	0.000666124488057
460	N	L	0.00065495178301
460	N	C	0.00065495178301
460	N	W	0.00065495178301
460	N	F	0.00065495178301
460	N	I	0.00065495178301
460	N	V	0.00065495178301
460	N	P	0.00065495178301
460	N	R	0.00065495178301
460	N	M	0.00065495178301
460	N	E	0.00065495178301
287	S	G	0.000646671334415
287	S	M	0.000646671334415
287	S	E	0.000646671334415
287	S	N	0.000646671334415
[truncated: 9,301 more rows]
