# Supplementary material for: Complete mapping of viral escape from neutralizing antibodies
Source: PLoS Pathog. 2017 Mar 13;13(3):e1006271. doi: 10.1371/journal.ppat.1006271 (PMC5363992; doi:10.1371/journal.ppat.1006271)
Supplement: S2 File — This ZIP archive contains the computer code to perform the data analysis described in this manuscript. The analysis is performed by the iPython notebook found in the ZIP archive. (ZIP) [file ppat.1006271.s008.zip › S2_File/differential_selections/L3_H17L19_c2_vs_L3_mock_sitediffsel.txt]

site	abs_diffsel	positive_diffsel	negative_diffsel
153	57.6194097996	54.901114348	-2.71829545164
157	50.0590024783	50.0590024783	0.0
136	39.5488786517	39.5488786517	0.0
158	33.3953448779	33.3953448779	0.0
156	27.8770610843	27.8770610843	0.0
148	21.2295827456	21.2295827456	0.0
154	19.649506456	18.5476142257	-1.10189223029
175	19.5185533886	0.782171726758	-18.7363816618
155	15.8388896108	13.59075088	-2.24813873083
497	13.2490703959	5.11360606607	-8.13546432985
173	12.3660220302	7.68609749924	-4.67992453099
176	11.7889922161	1.75831280156	-10.0306794145
150	11.6535489925	4.18873035499	-7.46481863756
170	11.2168349533	0.0	-11.2168349533
390	10.8388207976	2.27815282142	-8.56066797621
232	10.7995922618	1.69541448577	-9.10417777601
229	10.7853023381	6.01311019095	-4.7721921471
141	10.691187546	9.16360494726	-1.5275825987
210	10.2072619123	0.130674946053	-10.0765869662
89	9.54060883911	5.82459213137	-3.71601670773
99	9.29737924267	5.77464086769	-3.52273837498
146	9.15030807331	2.55892406509	-6.59138400822
138	8.93004946728	7.08023864653	-1.84981082075
412	8.44355452609	4.45842186226	-3.98513266382
235	8.42372165228	0.0	-8.42372165228
231	8.28939758825	0.907222365865	-7.38217522238
517	8.17104363567	3.12824296897	-5.0428006667
209	8.10490721146	5.56855871256	-2.53634849891
278	8.04967211333	6.07076218393	-1.9789099294
213	8.01299952454	2.09809509314	-5.91490443139
518	7.71677357026	4.82326178062	-2.89351178964
251	7.52244888767	4.61991056717	-2.9025383205
404	7.45604754926	5.63721391919	-1.81883363008
159	7.42284589407	4.60477747797	-2.8180684161
237	7.34681122887	1.36301598832	-5.98379524055
206	7.28550397618	4.42481574083	-2.86068823534
299	7.12274865471	5.10679672604	-2.01595192867
386	7.04744721184	1.45507607225	-5.5923711396
337	7.03118783214	3.0087054398	-4.02248239235
240	7.03041253232	0.355667240644	-6.67474529167
37	6.88810649544	5.26614396628	-1.62196252916
223	6.78370527128	0.465933637094	-6.31777163418
515	6.74651762053	2.18381513393	-4.56270248659
507	6.74624611401	4.02933372692	-2.71691238709
236	6.62507691435	5.18300546352	-1.44207145084
318	6.47114168517	4.89473522616	-1.57640645901
277	6.45768333903	2.34621468538	-4.11146865365
182	6.37803524087	1.92679232424	-4.45124291663
382	6.27187058779	4.93680492946	-1.33506565834
415	6.11944774666	4.15336307609	-1.96608467057
68	6.03889849017	3.62795548928	-2.41094300089
145	5.9556510299	2.0531763787	-3.90247465121
294	5.94375163409	3.01384811186	-2.92990352223
171	5.90884692917	3.33923942915	-2.56960750003
498	5.83952747823	4.99303439763	-0.8464930806
510	5.81594011442	3.86834642342	-1.947593691
524	5.77976571238	3.94099550189	-1.8387702105
411	5.73418744198	3.61633173919	-2.11785570279
64	5.73360450614	4.1122560755	-1.62134843064
499	5.6710205071	0.391635098272	-5.27938540883
467	5.66835137944	2.36228380547	-3.30606757397
162	5.61170848051	5.24304998461	-0.368658495904
289	5.60006571454	3.61908010836	-1.98098560618
226	5.51255308659	4.34483450896	-1.16771857763
397	5.40527165473	4.14776717871	-1.25750447602
178	5.37366195989	3.88050143393	-1.49316052596
253	5.36158120947	4.22877306674	-1.13280814273
220	5.25489266907	0.626845140348	-4.62804752873
211	5.11720582983	1.91530819267	-3.20189763716
339	5.04035077639	4.00590420577	-1.03444657062
180	4.92825452296	1.56506177025	-3.36319275271
19	4.8792977019	3.38841426638	-1.49088343552
501	4.74970903484	2.61275191838	-2.13695711646
508	4.74698055983	0.804801612666	-3.94217894716
143	4.70166409562	0.769436597644	-3.93222749797
100	4.67631998447	0.529276939722	-4.14704304475
115	4.66486315276	2.67594048658	-1.98892266618
11	4.63137970265	2.49408786291	-2.13729183974
113	4.60833207061	1.16714345285	-3.44118861776
425	4.56145480443	0.0	-4.56145480443
2	4.52639463198	1.84505986921	-2.68133476276
361	4.44040718376	3.03230721682	-1.40809996693
169	4.42284459867	2.01171765659	-2.41112694208
490	4.41156080592	1.64103771705	-2.77052308886
340	4.39265719669	2.4728541097	-1.91980308699
432	4.35396319458	4.29803135607	-0.0559318385137
526	4.27090763007	2.81567083107	-1.455236799
474	4.26833826711	0.0189053474985	-4.24943291961
227	4.26617075546	1.0993596891	-3.16681106636
51	4.25227817465	3.43772172293	-0.814556451718
268	4.22897053408	3.43776944641	-0.79120108767
326	4.22768957281	1.26660180797	-2.96108776484
189	4.22366169549	2.39475499074	-1.82890670475
185	4.19689049408	2.81353599597	-1.38335449811
60	4.17579279851	2.65779927971	-1.51799351879
123	4.17203085359	1.53506585219	-2.6369650014
298	4.12259518432	2.95205680733	-1.17053837699
53	4.11137865789	2.77562025143	-1.33575840646
274	4.10773179562	2.81095961995	-1.29677217568
91	4.07184813982	0.358403400622	-3.7134447392
463	4.07167692052	3.64593440806	-0.425742512467
407	3.98473325714	3.11719558999	-0.867537667151
137	3.97497029418	2.69693973017	-1.27803056401
212	3.97214715636	0.179199217243	-3.79294793912
314	3.93650112575	1.90640679176	-2.03009433399
140	3.91648963592	3.9093862269	-0.00710340902643
205	3.91477930382	1.17343310226	-2.74134620156
126	3.86370919427	2.24832336889	-1.61538582538
124	3.84308939236	2.65669927128	-1.18639012108
538	3.8028123672	3.72539930982	-0.0774130573778
525	3.78380254535	2.85039285326	-0.933409692086
303	3.75457417627	2.30658669495	-1.44798748132
493	3.71819060873	2.6613814552	-1.05680915353
506	3.69159618557	0.0	-3.69159618557
428	3.67252625276	3.08767497032	-0.584851282431
101	3.67005512273	0.741735090245	-2.92832003249
116	3.66354677063	3.33929473905	-0.324252031583
104	3.63595105942	1.15113191446	-2.48481914496
486	3.60140245443	1.77357658585	-1.82782586858
381	3.57903610287	1.50933829711	-2.06969780577
127	3.53807734092	0.377186303883	-3.16089103703
476	3.52546419002	0.257657081691	-3.26780710833
201	3.43965325334	1.57409689294	-1.8655563604
460	3.40641632227	2.86681151865	-0.539604803611
420	3.3881784074	2.54562012427	-0.842558283128
468	3.37221351415	0.0	-3.37221351415
504	3.36348878503	0.115863845955	-3.24762493907
321	3.35936072367	1.20641681195	-2.15294391172
177	3.33938687866	1.08965480913	-2.24973206954
218	3.29627150759	0.0118700675745	-3.28440144001
172	3.29374493352	1.07648354847	-2.21726138504
522	3.25737796277	2.08728997217	-1.1700879906
287	3.24455409936	2.84630234577	-0.39825175359
283	3.20858519989	0.967073157434	-2.24151204246
86	3.20189247807	2.0322639526	-1.16962852547
202	3.2006336017	0.937358104624	-2.26327549708
550	3.19949554702	2.19884491673	-1.00065063029
90	3.12465291708	2.00579242811	-1.11886048898
106	3.11181186148	1.71551586185	-1.39629599963
179	3.10432837081	1.23803935297	-1.86628901784
512	3.01996101332	0.297640794818	-2.7223202185
410	3.00377567833	2.4663646007	-0.537411077631
14	3.00012761432	2.82243465059	-0.177692963734
292	2.99067636961	0.388535388472	-2.60214098113
216	2.98930788385	1.09570509657	-1.89360278728
257	2.97797662676	0.0	-2.97797662676
125	2.96775091451	0.798169989576	-2.16958092494
527	2.92182485934	1.56666997732	-1.35515488202
520	2.91628743186	2.43030848452	-0.48597894734
3	2.91225628027	2.0070105002	-0.905245780067
401	2.90964590598	1.42657044738	-1.4830754586
306	2.8802282119	2.53289329078	-0.347334921127
409	2.87394451364	0.921107461824	-1.95283705181
228	2.86790421551	0.132066057683	-2.73583815783
286	2.86284571279	2.08448741447	-0.778358298329
554	2.86142157687	2.16658235145	-0.694839225417
255	2.83841311973	0.968846664798	-1.86956645493
4	2.82789476991	0.563393818719	-2.26450095119
541	2.81962527493	1.28195631817	-1.53766895676
16	2.76083801975	2.50992225768	-0.250915762069
400	2.74783011504	0.0	-2.74783011504
133	2.74517763489	2.18153330051	-0.563644334377
553	2.73899586829	2.22067724858	-0.518318619702
272	2.72521072738	0.849046023164	-1.87616470421
551	2.70890172719	0.488444480059	-2.22045724713
438	2.70298986085	2.44707806697	-0.255911793881
375	2.69337347986	2.09292479315	-0.600448686707
388	2.68986674761	0.742226959447	-1.94763978816
142	2.68853965819	2.68853965819	0.0
184	2.67752951924	0.133206658023	-2.54432286122
405	2.67595674275	1.03869965333	-1.63725708942
225	2.66969232917	2.02332601246	-0.646366316708
135	2.6452033406	0.175878808319	-2.46932453228
509	2.64163709433	0.785382356204	-1.85625473813
12	2.60475040477	0.883880750838	-1.72086965393
214	2.59915113435	2.10405024221	-0.495100892144
149	2.58502500102	0.479230457648	-2.10579454337
288	2.5639384462	0.85823729054	-1.70570115566
187	2.56270605891	1.35233673386	-1.21036932505
305	2.56246344079	0.548571204495	-2.0138922363
555	2.56188941473	0.0	-2.56188941473
487	2.49930009557	2.34121804794	-0.158082047634
402	2.49635446042	2.26721181265	-0.229142647777
221	2.49556368531	0.82908731422	-1.66647637109
470	2.48951869592	1.61827807929	-0.871240616634
290	2.44406296637	1.27436791643	-1.16969504994
408	2.4387546996	0.614958642152	-1.82379605745
224	2.43555559407	0.978073000046	-1.45748259402
414	2.42031565301	0.0681550889093	-2.3521605641
234	2.41344570851	0.525467019799	-1.88797868871
456	2.40633489358	1.81094609378	-0.595388799799
139	2.39719529054	0.927834890935	-1.4693603996
114	2.37519352127	1.97762919933	-0.397564321942
188	2.36740491131	0.283763687538	-2.08364122377
380	2.31413661158	2.31413661158	0.0
561	2.31246875854	1.49145152482	-0.821017233712
488	2.29497198075	1.3648818498	-0.930090130954
52	2.29356196904	1.53779754228	-0.755764426756
75	2.28801426859	0.83278587431	-1.45522839428
458	2.25891597006	1.86482446216	-0.394091507903
392	2.21858613983	2.21858613983	0.0
92	2.19968504511	1.01628655307	-1.18339849204
513	2.19128184036	0.859341221582	-1.33194061877
71	2.188980766	0.721600753982	-1.46738001202
492	2.18338271468	1.85686636598	-0.326516348702
5	2.17914982499	0.952198506851	-1.22695131814
503	2.179077994	0.916689547754	-1.26238844624
429	2.17681460634	1.47087792736	-0.705936678977
535	2.15167817603	1.263361753	-0.888316423024
395	2.15142137248	0.977919557676	-1.1735018148
310	2.13413216708	1.57894961671	-0.555182550366
502	2.13163175592	0.883919661048	-1.24771209487
74	2.08908782771	1.89442856547	-0.194659262244
543	2.08260589144	0.239575296998	-1.84303059444
383	2.07597409611	1.44825673252	-0.627717363597
511	2.05764515467	1.11386166548	-0.943783489186
191	2.05362957818	1.96415618114	-0.08947339704
437	2.04940885409	1.46172240916	-0.58768644493
433	2.04574955362	0.129193820254	-1.91655573337
13	2.0335139598	1.42001383876	-0.613500121033
73	2.03234250876	1.17663205856	-0.855710450204
378	2.02735818032	1.29605012282	-0.731308057499
129	2.01375622717	1.857357631	-0.156398596165
285	1.9971180512	0.0257094756908	-1.97140857551
347	1.97398445024	1.73670650553	-0.237277944702
174	1.96040542758	1.95095377321	-0.00945165437886
336	1.95848545967	1.9535006393	-0.00498482036913
450	1.95461705975	0.335898519988	-1.61871853976
200	1.95321475973	0.935239153119	-1.01797560661
270	1.93145500726	0.790510857184	-1.14094415008
254	1.90333856401	0.0	-1.90333856401
83	1.87456596793	1.49642620097	-0.378139766962
103	1.87271127396	1.29602918111	-0.576682092849
65	1.86416588363	0.549338314979	-1.31482756866
279	1.85272429568	0.53864984221	-1.31407445347
548	1.83031774526	1.18985596063	-0.640461784632
131	1.82726091864	1.01414895012	-0.813111968518
312	1.82566079272	0.0	-1.82566079272
370	1.82287721595	0.851166818503	-0.971710397444
333	1.80797403664	1.80127352986	-0.00670050678628
484	1.80603219928	0.0	-1.80603219928
544	1.80009945754	1.28209454213	-0.518004915409
167	1.79644095042	0.0	-1.79644095042
359	1.78709396949	0.835169025175	-0.951924944316
489	1.77570734867	1.38890143887	-0.386805909804
190	1.76679085524	1.02806326286	-0.738727592384
523	1.76260080836	0.0	-1.76260080836
556	1.73015005066	0.17159836497	-1.55855168569
427	1.70721083839	1.31667541305	-0.390535425338
315	1.69636480443	0.0	-1.69636480443
562	1.69192579202	0.0100819620382	-1.68184382998
62	1.68064413533	0.614015778054	-1.06662835728
111	1.67066229664	1.08805591347	-0.582606383171
7	1.66583292976	0.729587799409	-0.936245130346
48	1.63865940029	0.457272244855	-1.18138715544
219	1.62990921796	0.652362792811	-0.977546425151
560	1.6020087103	1.3859696857	-0.216039024604
406	1.59369765913	0.999939675483	-0.593757983646
459	1.58891201433	1.30447130339	-0.284440710933
494	1.58825298823	0.303338681788	-1.28491430645
128	1.58161827975	1.5660667638	-0.015551515946
119	1.57723393096	1.57282637008	-0.00440756087455
102	1.57646559355	0.943338040138	-0.633127553408
540	1.56982084263	0.140561732093	-1.42925911054
469	1.55371680209	1.16538017597	-0.388336626121
132	1.54938657859	1.42722879723	-0.122157781358
351	1.54701136428	1.54701136428	0.0
416	1.53926835912	0.274594784988	-1.26467357413
353	1.53160141691	0.734796185522	-0.796805231384
168	1.5304991554	0.31145221749	-1.21904693791
358	1.52424384137	0.0563418254262	-1.46790201594
269	1.51595430231	1.02655106997	-0.489403232346
322	1.50481621894	1.13696035865	-0.367855860282
307	1.49946970652	0.61779833562	-0.881671370897
130	1.47161435141	1.29648835454	-0.175125996861
47	1.45321519003	0.334518024272	-1.11869716576
354	1.4422201107	1.06684757603	-0.375372534662
244	1.43963934004	0.0199221496838	-1.41971719035
545	1.43140790866	0.0	-1.43140790866
399	1.42665144707	0.86548945387	-0.561161993198
473	1.42366238119	1.31883882422	-0.104823556972
302	1.41573572599	0.559165858678	-0.856569867316
38	1.40832731642	0.621378096226	-0.786949220199
349	1.40414776597	0.71672807846	-0.687419687511
1	1.39157896621	0.86459269198	-0.52698627423
304	1.38853887862	0.67657248103	-0.711966397592
389	1.38525460084	0.921583091672	-0.463671509171
10	1.38347027125	0.319890443609	-1.06357982765
276	1.38158594224	0.38204019547	-0.999545746772
34	1.37989201941	0.822119921792	-0.55777209762
514	1.37463290858	0.0	-1.37463290858
448	1.37071993836	1.31210264173	-0.0586172966265
313	1.36934774177	0.0	-1.36934774177
443	1.3670036048	1.0924098643	-0.274593740503
84	1.36427235484	1.3027387516	-0.0615336032362
549	1.35615395271	0.248493115969	-1.10766083674
529	1.35417713027	0.617904090703	-0.73627303957
466	1.34949501911	0.163414702492	-1.18608031661
563	1.34554947407	0.446738887053	-0.898810587015
243	1.34075102285	0.460971469645	-0.879779553207
249	1.31773002036	1.31773002036	0.0
462	1.29996106038	0.957487052792	-0.342474007588
355	1.29727359834	1.29727359834	0.0
186	1.29598592422	0.534467392161	-0.761518532055
455	1.29263991952	0.0486399228653	-1.24399999665
519	1.26898534144	0.352568523326	-0.916416818116
444	1.26483967882	0.807793791344	-0.457045887473
465	1.26105320182	1.26105320182	0.0
39	1.25923951119	0.0	-1.25923951119
67	1.25549912746	0.0	-1.25549912746
199	1.25464239725	0.864088799644	-0.390553597604
297	1.24967738226	1.0842605847	-0.165416797553
362	1.24663224008	1.24663224008	0.0
94	1.24431615912	1.16826001855	-0.0760561405674
72	1.24374345263	1.24374345263	0.0
324	1.23919546106	0.782847864831	-0.456347596228
31	1.23465596646	0.225614038481	-1.00904192798
495	1.23349665471	0.790048702604	-0.443447952103
54	1.22990583312	0.96102755225	-0.268878280869
532	1.22410127053	0.844550676585	-0.379550593941
320	1.20783774855	0.50347249882	-0.70436524973
308	1.20247290923	0.117758395395	-1.08471451383
461	1.19536766672	0.132216476148	-1.06315119057
552	1.19127786269	1.09733114996	-0.0939467127321
316	1.187725174	0.933730304964	-0.253994869039
25	1.18645093011	0.752945907514	-0.433505022596
238	1.16111213382	0.278471988272	-0.882640145549
452	1.157624848	0.0	-1.157624848
398	1.15365821048	0.416270563555	-0.737387646923
183	1.14776800543	0.69236907999	-0.455398925442
70	1.14628687156	0.426582494017	-0.719704377542
250	1.14226383316	0.232443731232	-0.909820101927
80	1.13482976604	1.13081566293	-0.00401410311379
18	1.12684726209	1.04915961115	-0.0776876509435
565	1.11988208536	0.0324095748833	-1.08747251048
112	1.11894219679	0.0	-1.11894219679
471	1.10996916979	0.725452744994	-0.384516424794
531	1.10183824241	0.477594059605	-0.624244182807
477	1.09439051287	0.646532125654	-0.447858387217
6	1.082163468	0.260038476834	-0.822124991162
557	1.08185045602	0.612727756059	-0.469122699959
345	1.07725383239	0.175014470998	-0.902239361394
88	1.06608770958	0.884189233823	-0.181898475759
534	1.05693169137	0.991629906606	-0.0653017847594
282	1.05378897479	0.192444379071	-0.861344595715
343	1.03041576936	0.162396619943	-0.868019149419
261	1.02417055133	0.0	-1.02417055133
396	1.01412099886	0.424567471097	-0.589553527762
215	1.00529189518	0.566647125252	-0.43864476993
35	0.994287453401	0.849106120554	-0.145181332847
330	0.988628801701	0.919076583202	-0.069552218499
17	0.986840495785	0.173687666846	-0.813152828938
445	0.985394856511	0.472598044578	-0.512796811934
379	0.975380952565	0.581677140172	-0.393703812392
281	0.971052816563	0.684552579017	-0.286500237547
45	0.964060423129	0.262872159345	-0.701188263785
194	0.958509576934	0.797053100317	-0.161456476617
436	0.95689500487	0.730376107302	-0.226518897568
26	0.950664002663	0.507503506293	-0.44316049637
413	0.942001080933	0.661542026627	-0.280459054306
393	0.933509412813	0.0	-0.933509412813
256	0.925582945396	0.0	-0.925582945396
196	0.925410232232	0.0	-0.925410232232
242	0.924632193323	0.923981496832	-0.000650696490836
193	0.923251219027	0.923251219027	0.0
208	0.914405896202	0.914405896202	0.0
57	0.914124842984	0.556634839402	-0.357490003582
241	0.912375858257	0.604261219539	-0.308114638718
521	0.912071697816	0.0784055961247	-0.833666101692
453	0.910004251218	0.643005119456	-0.266999131762
528	0.907964374593	0.188456276709	-0.719508097884
539	0.905455528127	0.859721363358	-0.045734164769
368	0.902107304373	0.250939412065	-0.651167892308
33	0.901684462014	0.633794078144	-0.267890383869
372	0.899308911399	0.0	-0.899308911399
367	0.895559618628	0.727342865083	-0.168216753545
192	0.885397174383	0.0	-0.885397174383
267	0.879976363665	0.0	-0.879976363665
464	0.877107039132	0.131801191461	-0.745305847672
422	0.873070259512	0.594394727845	-0.278675531666
439	0.870666566159	0.669036201145	-0.201630365014
260	0.869911339234	0.0	-0.869911339234
542	0.865247052305	0.865247052305	0.0
449	0.853833182975	0.853833182975	0.0
376	0.847033670024	0.800298094492	-0.0467355755327
9	0.830950535933	0.22722025854	-0.603730277393
536	0.828237650623	0.2495205803	-0.578717070323
564	0.819213764058	0.724968530828	-0.0942452332301
500	0.813658038104	0.786136272908	-0.0275217651961
482	0.799079230159	0.456631061765	-0.342448168393
293	0.792529846232	0.390358414891	-0.402171431341
263	0.790881872415	0.357477982925	-0.433403889489
248	0.790848562597	0.586714245911	-0.204134316686
357	0.789093830579	0.763218066561	-0.025875764018
252	0.785074765966	0.0	-0.785074765966
331	0.78418725653	0.544486820678	-0.239700435852
533	0.783759422041	0.0	-0.783759422041
346	0.781800233594	0.652783515201	-0.129016718393
447	0.762526193483	0.3403492315	-0.422176961983
309	0.749540963517	0.562448000402	-0.187092963116
366	0.746370314944	0.24164388427	-0.504726430674
107	0.744368491035	0.744368491035	0.0
32	0.743503970201	0.11356223533	-0.629941734871
505	0.740185363512	0.34892304474	-0.391262318772
262	0.738488846965	0.738488846965	0.0
87	0.737206515671	0.0	-0.737206515671
76	0.725821126745	0.725821126745	0.0
441	0.714780989123	0.111917482921	-0.602863506202
121	0.712729698315	0.145959305617	-0.566770392699
496	0.711905135661	0.257335094951	-0.45457004071
384	0.700517720633	0.393917390318	-0.306600330315
423	0.691202416223	0.582241396003	-0.10896102022
15	0.686172637237	0.0525094411253	-0.633663196112
195	0.685816365357	0.0549089753881	-0.630907389968
426	0.680046778046	0.641483045847	-0.0385637321998
325	0.673712058049	0.673712058049	0.0
105	0.6701639283	0.0	-0.6701639283
327	0.665766250456	0.144573082577	-0.521193167878
144	0.661808398245	0.431744691326	-0.23006370692
480	0.661702948844	0.49012830057	-0.171574648275
161	0.659635991859	0.269924478954	-0.389711512904
108	0.656507883888	0.350772284574	-0.305735599314
28	0.652152324181	0.594438442678	-0.0577138815031
280	0.645927387549	0.293730264261	-0.352197123288
40	0.641351739254	0.226422639117	-0.414929100137
479	0.637319371577	0.611968761016	-0.0253506105617
230	0.636585636197	0.471724306889	-0.164861329308
360	0.635841471727	0.449122276239	-0.186719195488
85	0.632053882566	0.0	-0.632053882566
118	0.627485322012	0.494911321326	-0.132574000687
93	0.627428063724	0.191258816337	-0.436169247386
491	0.626301483016	0.626301483016	0.0
335	0.62453824686	0.0	-0.62453824686
122	0.618842670126	0.505392413353	-0.113450256773
24	0.615191801079	0.548296810386	-0.0668949906929
204	0.613653565959	0.130659337205	-0.482994228754
329	0.604902747667	0.604902747667	0.0
78	0.604746208345	0.378681186326	-0.226065022019
147	0.604068376251	0.254159440424	-0.349908935827
296	0.602543490454	0.543861256112	-0.0586822343422
58	0.601302840024	0.601302840024	0.0
363	0.593750214459	0.530147742161	-0.063602472298
56	0.57647891167	8.4996387821e-05	-0.576393915282
98	0.574887081652	0.220912032737	-0.353975048915
21	0.567567931791	0.270145537456	-0.297422394335
457	0.56421775662	0.353290666405	-0.210927090215
446	0.564177678595	0.073926797186	-0.490250881409
530	0.562975656244	0.0	-0.562975656244
44	0.561167450897	0.52922423488	-0.0319432160166
356	0.559758910189	0.559758910189	0.0
207	0.557944378389	0.0214497556302	-0.536494622758
117	0.554955767398	0.125309332095	-0.429646435303
42	0.554857789399	0.100592880398	-0.454264909001
348	0.548191371408	0.0	-0.548191371408
8	0.546184882295	0.0	-0.546184882295
364	0.538357097743	0.410454073971	-0.127903023773
27	0.536138480691	0.0517872808598	-0.484351199832
197	0.534222379809	0.0	-0.534222379809
46	0.534131996199	0.0686214118071	-0.465510584392
55	0.52764413452	0.30409583551	-0.223548299009
82	0.524290922769	0.101371850049	-0.42291907272
421	0.519547994711	0.0	-0.519547994711
246	0.517129526468	0.0	-0.517129526468
77	0.515049060284	0.37071723397	-0.144331826314
20	0.502134704555	0.0	-0.502134704555
43	0.490246287211	0.207066742923	-0.283179544288
387	0.490216478283	0.290850047553	-0.19936643073
50	0.486908682469	0.486908682469	0.0
311	0.481507234042	0.328494353155	-0.153012880888
291	0.471133474503	0.304064738412	-0.167068736091
160	0.461135422105	0.461135422105	0.0
344	0.46093473902	0.288779098651	-0.172155640369
558	0.453891772261	0.0	-0.453891772261
371	0.44104032703	0.0	-0.44104032703
61	0.437582360371	0.0	-0.437582360371
41	0.437243563971	0.333461643526	-0.103781920445
373	0.436211397908	0.180797422782	-0.255413975127
198	0.435976902445	0.0	-0.435976902445
23	0.42997075104	0.416794283904	-0.0131764671363
217	0.425584618639	0.425584618639	0.0
547	0.424636998207	0.343489684567	-0.0811473136403
275	0.423210537267	0.295179971698	-0.128030565569
152	0.417078839834	0.364371706822	-0.0527071330126
203	0.412452951426	0.0	-0.412452951426
63	0.411675261057	0.158135497352	-0.253539763705
442	0.399923659722	0.246770176335	-0.153153483387
417	0.398126646089	0.0	-0.398126646089
166	0.388140303619	0.388140303619	0.0
97	0.381271492624	0.0	-0.381271492624
247	0.379009967363	0.379009967363	0.0
265	0.376462754105	0.310677454935	-0.0657852991704
478	0.376286189632	0.0379670583702	-0.338319131262
391	0.375726720776	0.148652480097	-0.22707424068
259	0.375441522383	0.133031036874	-0.242410485509
454	0.37293253964	0.301597397547	-0.0713351420935
271	0.370499734198	0.366817352997	-0.00368238120123
151	0.366834776054	0.0908362471453	-0.275998528909
109	0.365735670297	0.19400085501	-0.171734815287
319	0.364372251542	0.364372251542	0.0
134	0.364216188258	0.180217515168	-0.18399867309
301	0.354987863701	0.00403367917834	-0.350954184523
29	0.353129773735	0.30996696989	-0.0431628038451
264	0.351650659227	0.0	-0.351650659227
165	0.35163061045	0.166710826379	-0.184919784072
323	0.350293387078	0.274262726666	-0.0760306604122
96	0.349163812688	0.0903371088228	-0.258826703865
245	0.345152734477	0.0	-0.345152734477
374	0.332307510665	0.00344736398854	-0.328860146676
81	0.330283937887	0.330283937887	0.0
273	0.316361192765	0.0	-0.316361192765
440	0.310255521954	0.0539613463863	-0.256294175568
385	0.308955731529	0.308955731529	0.0
434	0.304825119755	0.0	-0.304825119755
365	0.304249718456	0.304249718456	0.0
475	0.304054191847	0.178794539053	-0.125259652793
300	0.297437609425	0.152172441862	-0.145265167564
516	0.287934016794	0.220298605636	-0.0676354111579
266	0.286819592277	0.0	-0.286819592277
342	0.285594301951	0.285594301951	0.0
424	0.280388620706	0.087162139052	-0.193226481654
481	0.274857914024	0.0	-0.274857914024
430	0.274303519429	0.0413218425062	-0.232981676923
485	0.271874877016	0.271874877016	0.0
30	0.261089170146	0.0	-0.261089170146
369	0.253559895039	0.18415234661	-0.0694075484283
341	0.253078301648	0.0	-0.253078301648
403	0.249927159649	0.107819032896	-0.142108126753
334	0.237059054892	0.0	-0.237059054892
328	0.22387413283	0.22387413283	0.0
418	0.223158556352	0.0	-0.223158556352
419	0.21945421654	0.21945421654	0.0
451	0.219410133035	0.219410133035	0.0
295	0.207324176601	0.0	-0.207324176601
431	0.203701499109	0.123227300566	-0.0804741985429
36	0.18427777519	0.0	-0.18427777519
284	0.179317005871	0.0	-0.179317005871
258	0.177360552228	0.100593934164	-0.0767666180636
69	0.176497034516	0.176497034516	0.0
120	0.174542597071	0.149353452227	-0.0251891448436
352	0.155467307795	0.0706216248472	-0.0848456829478
559	0.150056381161	0.0	-0.150056381161
332	0.140742968803	0.117303799938	-0.0234391688653
164	0.118088442721	0.108582043395	-0.00950639932636
22	0.11422363681	0.0	-0.11422363681
49	0.0939306058442	0.00850273055197	-0.0854278752923
338	0.0848869027193	0.0	-0.0848869027193
483	0.0720687374863	0.0275484993521	-0.0445202381342
181	0.0719923494997	0.0719923494997	0.0
350	0.0660338987628	0.0	-0.0660338987628
546	0.0631551666622	0.0	-0.0631551666622
472	0.0385318666616	0.0	-0.0385318666616
110	0.0288980955818	0.0	-0.0288980955818
66	0.0158033270729	0.0	-0.0158033270729
537	0.0102757162595	0.0	-0.0102757162595
163	6.08651035725e-15	0.0	-6.08651035725e-15
239	6.08651035725e-15	6.08651035725e-15	0.0
377	6.08651035725e-15	6.08651035725e-15	0.0
59	6.08651035725e-15	6.08651035725e-15	0.0
95	3.04325517862e-15	0.0	-3.04325517862e-15
222	3.04325517862e-15	0.0	-3.04325517862e-15
394	0.0	0.0	0.0
79	0.0	0.0	0.0
317	0.0	0.0	0.0
233	0.0	0.0	0.0
435	0.0	0.0	0.0
566	NaN	NaN	NaN
