# Supplementary material for: Complete mapping of viral escape from neutralizing antibodies
Source: PLoS Pathog. 2017 Mar 13;13(3):e1006271. doi: 10.1371/journal.ppat.1006271 (PMC5363992; doi:10.1371/journal.ppat.1006271)
Supplement: S2 File — This ZIP archive contains the computer code to perform the data analysis described in this manuscript. The analysis is performed by the iPython notebook found in the ZIP archive. (ZIP) [file ppat.1006271.s008.zip › S2_File/differential_selections/L3_H17L19_c3_vs_L3_mock_mutdiffsel.txt]

site	wt	mut	diffsel
157	K	H	8.37840162608
157	K	G	7.59699934318
156	G	D	7.48952945802
158	S	P	7.44802083152
157	K	Q	7.23952783312
157	K	D	7.12556574305
157	K	I	6.97551396895
158	S	H	6.88710195619
157	K	T	6.83440597884
136	K	V	6.82756447699
157	K	E	6.69396586749
253	G	N	6.53953580905
153	S	K	6.53830852323
154	H	E	6.51258186841
157	K	S	6.38909858306
153	S	Y	6.36839402434
153	S	R	6.32841968478
153	S	F	6.28665081272
157	K	L	6.23449344682
185	K	Q	6.15295808884
148	V	S	6.11801257052
157	K	Y	6.08770321069
37	L	S	6.06254147883
156	G	Q	6.03408094288
157	K	N	5.96121039106
153	S	I	5.94236924183
153	S	Q	5.9254855031
158	S	L	5.90711847886
153	S	G	5.85579124605
236	V	I	5.82308899606
157	K	R	5.81262960378
154	H	D	5.78060903752
156	G	N	5.75211826174
153	S	V	5.75110588523
157	K	V	5.7451874825
153	S	M	5.62829196816
158	S	D	5.61840053733
140	W	F	5.45899093322
153	S	L	5.40558891414
148	V	T	5.38125420648
156	G	A	5.37129327821
158	S	N	5.28305216018
146	N	D	5.18238394487
159	S	D	4.86797540208
156	G	L	4.76081611714
538	S	T	4.74999744417
157	K	F	4.69021064291
136	K	L	4.50641717683
404	T	S	4.4581905934
156	G	T	4.32539516415
154	H	L	4.0907776687
153	S	P	4.06442614697
179	N	L	3.98878928823
86	S	I	3.94993311704
321	K	H	3.90563535085
156	G	S	3.83997505628
172	D	N	3.82881452144
158	S	A	3.7517306507
136	K	A	3.68832257146
499	T	F	3.6531530711
426	K	R	3.63140323636
136	K	T	3.58549907007
153	S	H	3.54838003156
88	L	F	3.39025807255
279	S	C	3.34306034601
154	H	V	3.31926312223
148	V	I	3.30835347756
158	S	T	3.30398857951
155	R	S	3.29878735723
224	R	A	3.288904896
2	K	L	3.23056449734
154	H	T	3.15114455296
156	G	R	3.14307926991
143	H	L	3.11441874876
158	S	I	3.09944838578
36	I	M	3.02291572766
213	A	N	2.96857733654
424	N	H	2.91119816937
216	S	T	2.89986802161
251	E	V	2.89723687954
276	G	E	2.86839103243
17	A	S	2.85722396019
158	S	W	2.77801007529
179	N	S	2.74404718804
148	V	L	2.70588260764
73	N	R	2.70313665482
136	K	N	2.61226583694
174	Y	C	2.61086193882
153	S	T	2.57393825783
169	K	S	2.56462874778
200	S	I	2.55636723944
538	S	C	2.53046168158
289	H	L	2.44018030276
153	S	N	2.41446517696
165	L	F	2.39375688426
104	N	L	2.39178445348
137	E	S	2.36504062958
148	V	D	2.34680639972
467	S	A	2.33757630938
142	N	A	2.32866236826
136	K	P	2.24817031292
257	I	T	2.24729898748
232	A	R	2.15054308887
345	L	P	2.13357942804
390	G	T	2.06052568297
155	R	E	2.04198816362
2	K	S	2.00642625188
136	K	F	2.00506189162
483	F	V	1.96366091758
344	G	D	1.91931157331
136	K	S	1.91075708185
187	K	E	1.84597109993
162	R	N	1.83637530493
232	A	T	1.80988914356
155	R	L	1.8075577166
409	V	M	1.80534838874
377	Y	G	1.78696272175
353	I	V	1.74187756539
162	R	K	1.71394335806
515	K	G	1.66367240899
49	L	Q	1.63931584325
136	K	E	1.62554086875
301	A	S	1.61094274263
314	V	F	1.59065751622
184	N	S	1.58128821432
136	K	Y	1.50976683955
8	L	M	1.50056228538
518	G	P	1.49323329374
178	T	R	1.49085497782
288	M	I	1.48884751066
277	F	K	1.4866616576
274	S	N	1.45508745673
526	V	G	1.41571753216
147	G	P	1.41054613812
131	F	V	1.4029614178
269	Y	C	1.37455515171
136	K	I	1.34966633729
167	L	Q	1.34730956301
169	K	T	1.3294911741
302	I	M	1.32267097224
155	R	M	1.31463097
497	N	D	1.29657735424
201	S	N	1.27234116477
83	E	S	1.25403124404
158	S	F	1.2261336057
538	S	I	1.19447477118
73	N	S	1.19179610931
154	H	M	1.17747330052
22	I	M	1.14309526894
354	E	K	1.1360928833
486	K	E	1.02587916047
83	E	N	0.978516610463
261	T	I	0.960962969213
253	G	L	0.952589923011
386	N	A	0.919894219125
154	H	R	0.91865076362
130	R	K	0.917753155474
16	D	A	0.896053550917
445	L	P	0.863376409904
155	R	Y	0.858546825885
77	W	G	0.84869791431
202	D	I	0.840632476702
154	H	N	0.838679638774
233	R	G	0.833125274988
501	D	N	0.781260889858
232	A	M	0.758277641281
555	S	F	0.75535845361
94	S	P	0.733356480095
536	V	A	0.71161627266
156	G	E	0.704573318061
94	S	F	0.679154508606
328	L	S	0.638272818186
370	Q	R	0.62874694761
22	I	T	0.611513706285
51	E	G	0.60426686735
427	V	S	0.593655231286
388	I	N	0.579592099395
398	V	I	0.56681039361
183	N	S	0.563641905171
97	V	A	0.557759964398
535	T	A	0.548928868328
149	T	A	0.543549914473
153	S	C	0.539257803278
155	R	K	0.530070740122
286	A	V	0.52138136636
492	M	L	0.504418670306
154	H	G	0.504400770551
2	K	E	0.502440666175
48	N	S	0.485011649826
132	E	G	0.479350267191
193	W	R	0.475870001162
298	P	S	0.471624069209
153	S	A	0.465937870699
318	E	G	0.464021517254
558	S	P	0.462038901469
470	K	R	0.460826019424
241	G	E	0.453378602702
453	F	S	0.453161052942
217	V	A	0.451670074595
99	T	R	0.439211277732
291	C	S	0.435524627917
505	Y	H	0.43419222677
156	G	K	0.4208517456
78	L	P	0.419228009152
433	D	G	0.418070869069
429	D	M	0.414005693401
432	L	Q	0.406285497243
392	T	K	0.40041358057
116	E	A	0.391223834724
437	Y	H	0.389650755884
513	R	Q	0.3850995445
312	H	R	0.380461593695
199	S	A	0.378392143181
510	K	E	0.377383238105
157	K	C	0.37562358362
157	K	M	0.37562358362
157	K	P	0.37562358362
157	K	W	0.37562358362
157	K	A	0.37562358362
148	V	A	0.375290632735
124	S	P	0.373758543364
163	N	K	0.36485303838
402	M	K	0.346781588152
563	I	V	0.345767455322
141	P	F	0.341681674794
119	R	K	0.341479014658
336	N	D	0.338674232433
158	S	E	0.335015895377
158	S	Q	0.335015895377
158	S	M	0.335015895377
158	S	Y	0.335015895377
158	S	V	0.335015895377
158	S	C	0.335015895377
158	S	K	0.335015895377
513	R	G	0.332721229415
492	M	T	0.332239607548
565	I	V	0.326340787061
121	Q	H	0.325711270154
80	G	E	0.325187184244
17	A	T	0.322226631494
73	N	D	0.319679989154
561	C	Y	0.319067709575
366	G	A	0.311638945362
439	A	T	0.310504259133
414	N	K	0.30917256582
503	P	Q	0.307352714745
455	D	H	0.30630645166
436	T	A	0.304552241783
153	S	W	0.300749945419
153	S	D	0.300749945419
428	D	M	0.296134691352
201	S	G	0.294974432598
542	L	P	0.294049998413
43	V	G	0.292910647402
252	P	S	0.290981795991
225	R	G	0.28578929607
164	L	F	0.284233831334
212	N	S	0.28263754851
309	Q	P	0.277718280752
420	M	I	0.276244073453
427	V	L	0.275950949463
163	N	S	0.273788484639
362	D	N	0.269071197777
18	D	G	0.267885524036
484	Y	H	0.264712300714
241	G	W	0.259089765472
112	L	P	0.258916937015
417	E	G	0.258503553539
132	E	D	0.25737909701
138	S	G	0.256536303963
467	S	G	0.256227410135
232	A	S	0.255149012714
332	T	A	0.253079254136
265	I	M	0.252639636608
70	G	M	0.251974060987
451	L	S	0.25193880367
230	I	M	0.251878080676
548	A	V	0.25186617591
24	Y	H	0.251565198026
264	L	I	0.244998570087
148	V	E	0.23921162068
71	K	Q	0.238640123162
534	S	L	0.237896809781
535	T	I	0.231203898578
39	K	N	0.227701373986
534	S	P	0.225716914176
403	N	S	0.223826680405
87	L	P	0.223801503162
69	L	F	0.223390272887
40	N	K	0.222791194109
110	G	E	0.220350331038
104	N	D	0.216864956431
434	I	T	0.216003663096
16	D	G	0.21376582132
197	H	R	0.21189308801
108	Y	C	0.209576060672
242	R	W	0.206499426171
540	L	P	0.200436617265
8	L	P	0.198277650758
119	R	M	0.197908333001
368	H	N	0.19774645466
215	V	A	0.197130349485
191	V	L	0.191810417526
14	A	V	0.191465636102
229	E	L	0.189693536307
309	Q	H	0.189310958778
491	C	S	0.188647183144
564	C	R	0.188256458312
313	P	T	0.186998223653
42	A	E	0.184781558276
466	K	E	0.178176434851
260	A	V	0.177935551063
206	S	R	0.175879825987
190	L	F	0.172871070068
81	N	D	0.167416099685
45	H	R	0.165198925917
221	N	D	0.164343172993
258	F	L	0.163799126765
132	E	K	0.163746781436
439	A	S	0.163067380943
486	K	Q	0.163009281928
240	H	R	0.15273964785
62	K	R	0.152184242757
428	D	L	0.151391435394
559	L	S	0.14972439312
108	Y	N	0.146830646382
321	K	E	0.14677521315
311	I	M	0.146724121215
492	M	K	0.145781633541
427	V	K	0.145689881655
532	I	T	0.145385709867
33	V	F	0.145020473875
535	T	P	0.142945727276
289	H	R	0.140541108388
460	N	D	0.139088675506
1	M	K	0.137267086651
473	A	V	0.134366894785
154	H	F	0.132582251354
154	H	Y	0.132582251354
154	H	Q	0.132582251354
154	H	K	0.132582251354
154	H	C	0.132582251354
154	H	W	0.132582251354
166	W	R	0.131234091841
134	F	S	0.130174109554
52	D	Y	0.126477245248
148	V	M	0.125854135979
148	V	P	0.125854135979
148	V	H	0.125854135979
148	V	F	0.125854135979
148	V	K	0.125854135979
148	V	Y	0.125854135979
148	V	R	0.125854135979
148	V	C	0.125854135979
148	V	N	0.125854135979
148	V	G	0.125854135979
148	V	Q	0.125854135979
148	V	W	0.125854135979
429	D	G	0.125848325831
35	T	A	0.125541151835
108	Y	D	0.125406707818
417	E	K	0.124352961421
372	E	G	0.123597349881
283	T	P	0.12202849075
244	N	S	0.119949929878
465	V	E	0.11876028488
422	N	I	0.116464990909
158	S	G	0.115831578873
206	S	C	0.115412428864
17	A	G	0.113044162067
549	I	T	0.11189340394
156	G	M	0.111517991024
156	G	Y	0.111517991024
156	G	C	0.111517991024
156	G	F	0.111517991024
156	G	P	0.111517991024
156	G	H	0.111517991024
156	G	W	0.111517991024
156	G	I	0.111517991024
69	L	V	0.111455258903
275	R	G	0.110900881165
489	N	T	0.110140564132
443	V	F	0.109398346788
23	G	D	0.107698264624
348	A	T	0.107481314259
495	V	A	0.10427606531
450	T	A	0.103302216696
101	N	Y	0.103011654718
271	F	S	0.100568813593
396	N	S	0.0998418289499
313	P	S	0.0998255735309
311	I	R	0.0987989688357
54	H	R	0.0966348037545
421	E	Q	0.0943595044049
428	D	Y	0.0921992736772
43	V	E	0.091520417561
13	V	G	0.0913226308197
44	T	A	0.0896952071486
75	T	S	0.0891528793023
24	Y	N	0.0879319782611
9	L	F	0.0877744869327
103	E	K	0.0875661945409
448	E	D	0.0874049889573
302	I	R	0.0867878924688
136	K	D	0.0865749019379
156	G	V	0.086076599252
330	M	V	0.0854486168682
43	V	A	0.0850467623361
298	P	A	0.0846009460999
480	C	W	0.0837635985572
426	K	E	0.0831633034353
533	Y	Q	0.0830952259165
203	E	K	0.0826982168064
33	V	I	0.0819071641611
179	N	I	0.0795877307573
505	Y	C	0.0787711039656
317	G	V	0.07584544842
201	S	R	0.0752735238199
179	N	D	0.0727373164083
503	P	L	0.0686523477006
82	P	L	0.0684583588258
320	P	S	0.0680248743478
428	D	G	0.0677216063792
63	G	R	0.0672260342743
323	V	A	0.0667128439338
5	L	P	0.0657221303046
333	G	R	0.065260129983
299	Q	R	0.0629844573755
79	L	W	0.0605541064973
49	L	M	0.0582780650389
20	I	V	0.0582564542931
46	S	C	0.0570879952348
128	L	I	0.0569815643727
472	N	Y	0.0565486623961
491	C	R	0.0561562917133
485	H	P	0.0560700033048
480	C	R	0.0558644861121
61	L	S	0.0547727341294
510	K	Q	0.0544798007141
565	I	F	0.0539781810256
552	W	R	0.0528594792938
282	I	M	0.0518392359925
57	K	R	0.0516941224977
43	V	L	0.0516675342045
173	S	F	0.0509748209666
340	I	K	0.0508388442441
419	R	W	0.0508125131172
508	E	G	0.0484192594119
45	H	L	0.0479030733823
250	L	P	0.0468188584859
134	F	V	0.0457540077494
339	S	F	0.0445876396071
454	H	L	0.0444556807067
448	E	V	0.0443269980424
129	E	G	0.0432181825919
193	W	S	0.043046202166
248	T	I	0.0423621621332
225	R	S	0.0420523372647
136	K	G	0.0413631871811
136	K	M	0.0413631871811
136	K	R	0.0413631871811
136	K	H	0.0413631871811
136	K	C	0.0413631871811
136	K	Q	0.0413631871811
136	K	W	0.0413631871811
37	L	N	0.0411142365
37	L	F	0.0411142365
37	L	W	0.0411142365
37	L	M	0.0411142365
37	L	A	0.0411142365
37	L	K	0.0411142365
37	L	H	0.0411142365
37	L	G	0.0411142365
37	L	P	0.0411142365
37	L	E	0.0411142365
37	L	D	0.0411142365
37	L	C	0.0411142365
501	D	G	0.0407668147413
120	E	K	0.0401158791309
142	N	Y	0.0399477708386
111	D	E	0.0398419319369
236	V	C	0.0384412272898
236	V	E	0.0384412272898
236	V	D	0.0384412272898
236	V	G	0.0384412272898
236	V	K	0.0384412272898
236	V	P	0.0384412272898
236	V	T	0.0384412272898
236	V	Y	0.0384412272898
84	C	F	0.0379509665766
276	G	V	0.0379117511708
214	Y	C	0.0367167175293
494	S	G	0.0366883728032
18	D	N	0.0365979901895
336	N	S	0.0358519210652
342	Y	C	0.0345836972974
37	L	Y	0.0331688483356
81	N	S	0.0328667951185
185	K	T	0.0322965370762
253	G	Q	0.0320914948519
253	G	T	0.0320914948519
253	G	D	0.0320914948519
253	G	A	0.0320914948519
253	G	C	0.0320914948519
253	G	Y	0.0320914948519
253	G	W	0.0320914948519
253	G	P	0.0320914948519
253	G	I	0.0320914948519
253	G	F	0.0320914948519
253	G	M	0.0320914948519
533	Y	C	0.0320195000272
78	L	Q	0.0300640823389
199	S	P	0.0283790391317
94	S	Y	0.0260069274584
490	E	A	0.025884498987
475	E	G	0.0247970682937
539	S	L	0.0238878155585
130	R	S	0.0232160603563
398	V	A	0.021210017898
187	K	I	0.0211256790273
242	R	S	0.0199099469859
16	D	E	0.0184784255284
327	K	E	0.0173756593829
19	T	R	0.0168403803416
239	Q	K	0.0163199293608
185	K	N	0.0158663075457
185	K	C	0.0158663075457
185	K	V	0.0158663075457
185	K	I	0.0158663075457
185	K	G	0.0158663075457
185	K	F	0.0158663075457
185	K	P	0.0158663075457
185	K	W	0.0158663075457
185	K	Y	0.0158663075457
185	K	S	0.0158663075457
185	K	D	0.0158663075457
461	L	P	0.0154037068122
466	K	T	0.014307486528
168	T	R	0.0139171709877
52	D	V	0.013891878875
141	P	S	0.0137296860056
420	M	T	0.0134321779057
564	C	S	0.012877603044
452	D	A	0.0116114910132
538	S	V	0.0103931268452
538	S	R	0.0103931268452
538	S	H	0.0103931268452
538	S	G	0.0103931268452
538	S	L	0.0103931268452
538	S	M	0.0103931268452
538	S	E	0.0103931268452
538	S	D	0.0103931268452
538	S	P	0.0103931268452
538	S	W	0.0103931268452
538	S	N	0.0103931268452
538	S	K	0.0103931268452
538	S	F	0.0103931268452
538	S	Q	0.0103931268452
538	S	Y	0.0103931268452
321	K	Q	0.00994148171921
263	N	T	0.0089807015434
253	G	S	0.00846965489357
78	L	F	0.00846124868158
236	V	W	0.00751639053162
140	W	L	0.00742640944697
140	W	G	0.00742640944697
140	W	A	0.00742640944697
140	W	D	0.00742640944697
140	W	E	0.00742640944697
140	W	H	0.00742640944697
140	W	I	0.00742640944697
140	W	K	0.00742640944697
140	W	S	0.00742640944697
140	W	M	0.00742640944697
140	W	N	0.00742640944697
140	W	P	0.00742640944697
140	W	Q	0.00742640944697
140	W	T	0.00742640944697
140	W	R	0.00742640944697
140	W	V	0.00742640944697
146	N	P	0.00726108628919
146	N	I	0.00726108628919
146	N	G	0.00726108628919
146	N	L	0.00726108628919
146	N	C	0.00726108628919
146	N	S	0.00726108628919
146	N	K	0.00726108628919
146	N	W	0.00726108628919
363	G	E	0.00665311860783
306	L	F	0.00654998065081
41	V	A	0.00647902167917
41	V	G	0.00636450001963
242	R	V	0.00539285278204
155	R	P	0.00519461722382
155	R	D	0.00519461722382
155	R	C	0.00519461722382
155	R	W	0.00519461722382
404	T	H	0.00506677880087
404	T	K	0.00506677880087
404	T	M	0.00506677880087
404	T	I	0.00506677880087
404	T	W	0.00506677880087
404	T	E	0.00506677880087
404	T	D	0.00506677880087
404	T	Q	0.00506677880087
404	T	Y	0.00506677880087
179	N	R	0.00505972531576
179	N	A	0.00505972531576
179	N	F	0.00505972531576
179	N	H	0.00505972531576
179	N	P	0.00505972531576
179	N	M	0.00505972531576
179	N	V	0.00505972531576
179	N	W	0.00505972531576
179	N	Y	0.00505972531576
179	N	Q	0.00505972531576
179	N	C	0.00505972531576
2	K	H	0.00487804656766
2	K	Y	0.00487804656766
2	K	P	0.00487804656766
2	K	M	0.00487804656766
2	K	W	0.00487804656766
2	K	A	0.00487804656766
2	K	F	0.00487804656766
2	K	I	0.00487804656766
2	K	D	0.00487804656766
337	I	F	0.00484261608203
159	S	F	0.00444855475393
159	S	L	0.00444855475393
159	S	W	0.00444855475393
159	S	P	0.00444855475393
159	S	V	0.00444855475393
159	S	M	0.00444855475393
159	S	H	0.00444855475393
159	S	E	0.00444855475393
159	S	C	0.00444855475393
159	S	Y	0.00444855475393
159	S	K	0.00444855475393
69	L	M	0.00402014028916
74	I	F	0.00390531481168
86	S	R	0.00287728746118
86	S	M	0.00287728746118
86	S	D	0.00287728746118
86	S	C	0.00287728746118
86	S	V	0.00287728746118
86	S	N	0.00287728746118
86	S	Q	0.00287728746118
86	S	G	0.00287728746118
86	S	A	0.00287728746118
86	S	K	0.00287728746118
172	D	Q	0.00267295096238
172	D	L	0.00267295096238
172	D	K	0.00267295096238
172	D	I	0.00267295096238
172	D	H	0.00267295096238
172	D	C	0.00267295096238
172	D	P	0.00267295096238
172	D	F	0.00267295096238
172	D	S	0.00267295096238
172	D	V	0.00267295096238
172	D	W	0.00267295096238
172	D	A	0.00267295096238
172	D	M	0.00267295096238
172	D	R	0.00267295096238
321	K	G	0.00255660757354
321	K	F	0.00255660757354
321	K	C	0.00255660757354
321	K	Y	0.00255660757354
321	K	D	0.00255660757354
321	K	S	0.00255660757354
321	K	P	0.00255660757354
321	K	I	0.00255660757354
321	K	W	0.00255660757354
321	K	N	0.00255660757354
426	K	F	0.00230720592026
426	K	S	0.00230720592026
426	K	T	0.00230720592026
426	K	Q	0.00230720592026
426	K	V	0.00230720592026
426	K	D	0.00230720592026
426	K	G	0.00230720592026
426	K	N	0.00230720592026
426	K	W	0.00230720592026
426	K	A	0.00230720592026
426	K	C	0.00230720592026
426	K	P	0.00230720592026
426	K	H	0.00230720592026
426	K	I	0.00230720592026
426	K	Y	0.00230720592026
426	K	M	0.00230720592026
73	N	F	0.00195646881128
73	N	Y	0.00195646881128
73	N	P	0.00195646881128
73	N	M	0.00195646881128
73	N	W	0.00195646881128
73	N	V	0.00195646881128
73	N	Q	0.00195646881128
73	N	L	0.00195646881128
73	N	E	0.00195646881128
73	N	K	0.00195646881128
73	N	I	0.00195646881128
73	N	H	0.00195646881128
73	N	C	0.00195646881128
73	N	T	0.00195646881128
87	L	V	0.00176477934873
36	I	W	0.00157406587888
36	I	F	0.00157406587888
36	I	P	0.00157406587888
36	I	N	0.00157406587888
36	I	S	0.00157406587888
36	I	L	0.00157406587888
36	I	K	0.00157406587888
36	I	H	0.00157406587888
36	I	R	0.00157406587888
36	I	G	0.00157406587888
36	I	Q	0.00157406587888
36	I	D	0.00157406587888
36	I	Y	0.00157406587888
36	I	C	0.00157406587888
36	I	A	0.00157406587888
36	I	E	0.00157406587888
279	S	H	0.00155061843966
279	S	K	0.00155061843966
279	S	I	0.00155061843966
279	S	G	0.00155061843966
279	S	D	0.00155061843966
279	S	V	0.00155061843966
279	S	E	0.00155061843966
279	S	M	0.00155061843966
279	S	Q	0.00155061843966
279	S	W	0.00155061843966
200	S	P	0.00154891365476
200	S	W	0.00154891365476
200	S	Q	0.00154891365476
200	S	Y	0.00154891365476
200	S	L	0.00154891365476
200	S	M	0.00154891365476
200	S	F	0.00154891365476
200	S	E	0.00154891365476
200	S	V	0.00154891365476
200	S	K	0.00154891365476
200	S	D	0.00154891365476
200	S	H	0.00154891365476
200	S	A	0.00154891365476
162	R	M	0.00150555882717
162	R	L	0.00150555882717
162	R	F	0.00150555882717
162	R	Q	0.00150555882717
162	R	G	0.00150555882717
162	R	H	0.00150555882717
162	R	C	0.00150555882717
162	R	A	0.00150555882717
162	R	I	0.00150555882717
162	R	W	0.00150555882717
162	R	V	0.00150555882717
162	R	T	0.00150555882717
162	R	D	0.00150555882717
162	R	P	0.00150555882717
162	R	E	0.00150555882717
162	R	S	0.00150555882717
162	R	Y	0.00150555882717
17	A	N	0.00149002010493
17	A	H	0.00149002010493
17	A	P	0.00149002010493
17	A	R	0.00149002010493
17	A	K	0.00149002010493
17	A	I	0.00149002010493
17	A	Q	0.00149002010493
17	A	W	0.00149002010493
17	A	F	0.00149002010493
17	A	D	0.00149002010493
17	A	L	0.00149002010493
17	A	M	0.00149002010493
17	A	Y	0.00149002010493
224	R	C	0.00144574562598
224	R	T	0.00144574562598
224	R	Y	0.00144574562598
224	R	V	0.00144574562598
224	R	Q	0.00144574562598
224	R	F	0.00144574562598
224	R	N	0.00144574562598
224	R	D	0.00144574562598
224	R	P	0.00144574562598
224	R	E	0.00144574562598
224	R	H	0.00144574562598
224	R	I	0.00144574562598
224	R	L	0.00144574562598
224	R	G	0.00144574562598
270	A	T	0.00132750877425
467	S	W	0.00128248202917
467	S	Q	0.00128248202917
467	S	M	0.00128248202917
467	S	Y	0.00128248202917
467	S	C	0.00128248202917
467	S	P	0.00128248202917
467	S	H	0.00128248202917
467	S	K	0.00128248202917
467	S	F	0.00128248202917
467	S	E	0.00128248202917
467	S	D	0.00128248202917
88	L	A	0.00123899643411
88	L	M	0.00123899643411
88	L	K	0.00123899643411
88	L	R	0.00123899643411
88	L	G	0.00123899643411
88	L	D	0.00123899643411
88	L	T	0.00123899643411
88	L	H	0.00123899643411
88	L	S	0.00123899643411
88	L	V	0.00123899643411
88	L	W	0.00123899643411
88	L	Y	0.00123899643411
88	L	C	0.00123899643411
88	L	P	0.00123899643411
88	L	N	0.00123899643411
424	N	V	0.00115486151052
424	N	C	0.00115486151052
424	N	F	0.00115486151052
424	N	A	0.00115486151052
424	N	G	0.00115486151052
424	N	E	0.00115486151052
424	N	Y	0.00115486151052
424	N	W	0.00115486151052
424	N	Q	0.00115486151052
424	N	T	0.00115486151052
424	N	R	0.00115486151052
424	N	I	0.00115486151052
424	N	P	0.00115486151052
424	N	K	0.00115486151052
424	N	M	0.00115486151052
424	N	L	0.00115486151052
208	Y	H	0.0011313061026
276	G	D	0.00110493102521
276	G	Y	0.00110493102521
276	G	K	0.00110493102521
276	G	F	0.00110493102521
276	G	I	0.00110493102521
276	G	H	0.00110493102521
276	G	L	0.00110493102521
276	G	M	0.00110493102521
276	G	W	0.00110493102521
276	G	P	0.00110493102521
187	K	L	0.00094526243573
187	K	N	0.00094526243573
187	K	W	0.00094526243573
187	K	S	0.00094526243573
187	K	Q	0.00094526243573
187	K	M	0.00094526243573
187	K	P	0.00094526243573
187	K	Y	0.00094526243573
187	K	D	0.00094526243573
187	K	H	0.00094526243573
187	K	F	0.00094526243573
187	K	A	0.00094526243573
353	I	M	0.000841646106425
353	I	N	0.000841646106425
353	I	Y	0.000841646106425
353	I	W	0.000841646106425
353	I	T	0.000841646106425
353	I	S	0.000841646106425
353	I	Q	0.000841646106425
353	I	P	0.000841646106425
353	I	R	0.000841646106425
353	I	G	0.000841646106425
353	I	C	0.000841646106425
353	I	D	0.000841646106425
353	I	E	0.000841646106425
353	I	F	0.000841646106425
353	I	A	0.000841646106425
353	I	H	0.000841646106425
353	I	K	0.000841646106425
353	I	L	0.000841646106425
174	Y	M	0.000809819610983
174	Y	A	0.000809819610983
174	Y	D	0.000809819610983
174	Y	E	0.000809819610983
174	Y	G	0.000809819610983
174	Y	I	0.000809819610983
174	Y	V	0.000809819610983
174	Y	L	0.000809819610983
174	Y	R	0.000809819610983
174	Y	P	0.000809819610983
174	Y	S	0.000809819610983
174	Y	T	0.000809819610983
174	Y	K	0.000809819610983
174	Y	F	0.000809819610983
174	Y	Q	0.000809819610983
427	V	F	0.00074801516092
427	V	E	0.00074801516092
427	V	N	0.00074801516092
427	V	Q	0.00074801516092
427	V	H	0.00074801516092
427	V	I	0.00074801516092
427	V	W	0.00074801516092
427	V	G	0.00074801516092
427	V	M	0.00074801516092
427	V	P	0.00074801516092
427	V	Y	0.00074801516092
427	V	C	0.00074801516092
427	V	D	0.00074801516092
427	V	A	0.00074801516092
427	V	R	0.00074801516092
427	V	T	0.00074801516092
499	T	W	0.000695775815699
499	T	G	0.000695775815699
499	T	P	0.000695775815699
499	T	H	0.000695775815699
499	T	C	0.000695775815699
499	T	Q	0.000695775815699
137	E	R	0.000674968376583
137	E	K	0.000674968376583
137	E	I	0.000674968376583
137	E	H	0.000674968376583
137	E	V	0.000674968376583
137	E	M	0.000674968376583
137	E	Y	0.000674968376583
137	E	L	0.000674968376583
137	E	N	0.000674968376583
137	E	F	0.000674968376583
137	E	Q	0.000674968376583
137	E	W	0.000674968376583
137	E	C	0.000674968376583
137	E	P	0.000674968376583
8	L	T	0.000662252983356
8	L	G	0.000662252983356
8	L	E	0.000662252983356
8	L	H	0.000662252983356
8	L	I	0.000662252983356
8	L	K	0.000662252983356
8	L	D	0.000662252983356
8	L	Y	0.000662252983356
8	L	F	0.000662252983356
8	L	V	0.000662252983356
8	L	A	0.000662252983356
8	L	S	0.000662252983356
8	L	R	0.000662252983356
8	L	W	0.000662252983356
8	L	Q	0.000662252983356
8	L	N	0.000662252983356
8	L	C	0.000662252983356
165	L	Q	0.000640126486506
165	L	W	0.000640126486506
165	L	V	0.000640126486506
165	L	Y	0.000640126486506
165	L	T	0.000640126486506
165	L	M	0.000640126486506
165	L	S	0.000640126486506
165	L	R	0.000640126486506
165	L	K	0.000640126486506
165	L	N	0.000640126486506
165	L	D	0.000640126486506
165	L	E	0.000640126486506
165	L	H	0.000640126486506
165	L	C	0.000640126486506
165	L	A	0.000640126486506
216	S	G	0.000566873500365
216	S	P	0.000566873500365
216	S	A	0.000566873500365
216	S	C	0.000566873500365
216	S	K	0.000566873500365
216	S	V	0.000566873500365
216	S	D	0.000566873500365
216	S	E	0.000566873500365
216	S	M	0.000566873500365
216	S	N	0.000566873500365
216	S	H	0.000566873500365
216	S	I	0.000566873500365
83	E	M	0.000565328756604
83	E	T	0.000565328756604
83	E	F	0.000565328756604
83	E	H	0.000565328756604
83	E	I	0.000565328756604
83	E	K	0.000565328756604
83	E	Y	0.000565328756604
83	E	D	0.000565328756604
83	E	P	0.000565328756604
83	E	R	0.000565328756604
83	E	V	0.000565328756604
83	E	A	0.000565328756604
83	E	C	0.000565328756604
83	E	L	0.000565328756604
83	E	W	0.000565328756604
377	Y	M	0.000508687193266
377	Y	A	0.000508687193266
377	Y	I	0.000508687193266
377	Y	C	0.000508687193266
377	Y	D	0.000508687193266
377	Y	P	0.000508687193266
377	Y	N	0.000508687193266
377	Y	Q	0.000508687193266
377	Y	W	0.000508687193266
377	Y	H	0.000508687193266
377	Y	R	0.000508687193266
377	Y	S	0.000508687193266
377	Y	E	0.000508687193266
377	Y	F	0.000508687193266
377	Y	T	0.000508687193266
377	Y	L	0.000508687193266
377	Y	V	0.000508687193266
377	Y	K	0.000508687193266
49	L	F	0.000486678208881
49	L	I	0.000486678208881
49	L	H	0.000486678208881
49	L	G	0.000486678208881
49	L	R	0.000486678208881
49	L	E	0.000486678208881
49	L	A	0.000486678208881
49	L	D	0.000486678208881
49	L	K	0.000486678208881
49	L	N	0.000486678208881
49	L	P	0.000486678208881
49	L	T	0.000486678208881
49	L	V	0.000486678208881
49	L	W	0.000486678208881
49	L	Y	0.000486678208881
49	L	C	0.000486678208881
49	L	S	0.000486678208881
409	V	P	0.000442984341732
409	V	N	0.000442984341732
409	V	S	0.000442984341732
409	V	W	0.000442984341732
409	V	Q	0.000442984341732
409	V	R	0.000442984341732
409	V	Y	0.000442984341732
409	V	C	0.000442984341732
409	V	I	0.000442984341732
409	V	H	0.000442984341732
409	V	G	0.000442984341732
409	V	E	0.000442984341732
409	V	D	0.000442984341732
409	V	K	0.000442984341732
142	N	T	0.00043844068154
142	N	G	0.00043844068154
142	N	F	0.00043844068154
142	N	L	0.00043844068154
142	N	Q	0.00043844068154
142	N	V	0.00043844068154
142	N	E	0.00043844068154
142	N	P	0.00043844068154
142	N	S	0.00043844068154
142	N	W	0.00043844068154
142	N	I	0.00043844068154
142	N	D	0.00043844068154
142	N	C	0.00043844068154
142	N	R	0.00043844068154
142	N	M	0.00043844068154
142	N	H	0.00043844068154
429	D	P	0.000396764288393
429	D	L	0.000396764288393
429	D	E	0.000396764288393
429	D	F	0.000396764288393
429	D	H	0.000396764288393
429	D	A	0.000396764288393
429	D	I	0.000396764288393
429	D	K	0.000396764288393
429	D	C	0.000396764288393
429	D	Q	0.000396764288393
429	D	S	0.000396764288393
429	D	T	0.000396764288393
429	D	Y	0.000396764288393
429	D	R	0.000396764288393
429	D	W	0.000396764288393
428	D	C	0.000391511013936
428	D	S	0.000391511013936
428	D	R	0.000391511013936
428	D	V	0.000391511013936
428	D	H	0.000391511013936
428	D	T	0.000391511013936
428	D	F	0.000391511013936
428	D	W	0.000391511013936
428	D	I	0.000391511013936
428	D	K	0.000391511013936
428	D	A	0.000391511013936
428	D	P	0.000391511013936
428	D	Q	0.000391511013936
428	D	E	0.000391511013936
345	L	M	0.000377092107429
345	L	N	0.000377092107429
345	L	E	0.000377092107429
345	L	D	0.000377092107429
345	L	F	0.000377092107429
345	L	H	0.000377092107429
345	L	K	0.000377092107429
345	L	G	0.000377092107429
345	L	R	0.000377092107429
345	L	A	0.000377092107429
345	L	S	0.000377092107429
345	L	Q	0.000377092107429
345	L	T	0.000377092107429
345	L	W	0.000377092107429
345	L	Y	0.000377092107429
345	L	C	0.000377092107429
314	V	G	0.000362911639478
314	V	K	0.000362911639478
314	V	D	0.000362911639478
314	V	M	0.000362911639478
314	V	C	0.000362911639478
314	V	E	0.000362911639478
314	V	P	0.000362911639478
314	V	T	0.000362911639478
314	V	W	0.000362911639478
143	H	K	0.000357932713284
143	H	M	0.000357932713284
143	H	P	0.000357932713284
143	H	R	0.000357932713284
143	H	T	0.000357932713284
143	H	V	0.000357932713284
143	H	E	0.000357932713284
143	H	I	0.000357932713284
143	H	G	0.000357932713284
143	H	W	0.000357932713284
143	H	D	0.000357932713284
143	H	C	0.000357932713284
143	H	A	0.000357932713284
169	K	Y	0.000357870017496
169	K	W	0.000357870017496
169	K	P	0.000357870017496
169	K	H	0.000357870017496
169	K	I	0.000357870017496
169	K	C	0.000357870017496
169	K	D	0.000357870017496
169	K	L	0.000357870017496
169	K	F	0.000357870017496
302	I	K	0.000343608319339
302	I	A	0.000343608319339
302	I	C	0.000343608319339
302	I	D	0.000343608319339
302	I	F	0.000343608319339
302	I	G	0.000343608319339
302	I	H	0.000343608319339
302	I	Y	0.000343608319339
302	I	L	0.000343608319339
302	I	S	0.000343608319339
302	I	W	0.000343608319339
302	I	E	0.000343608319339
302	I	N	0.000343608319339
302	I	P	0.000343608319339
302	I	Q	0.000343608319339
22	I	A	0.000343486260882
22	I	Q	0.000343486260882
22	I	W	0.000343486260882
22	I	C	0.000343486260882
22	I	D	0.000343486260882
22	I	Y	0.000343486260882
22	I	E	0.000343486260882
22	I	F	0.000343486260882
22	I	H	0.000343486260882
22	I	R	0.000343486260882
22	I	K	0.000343486260882
22	I	S	0.000343486260882
22	I	P	0.000343486260882
22	I	L	0.000343486260882
22	I	N	0.000343486260882
22	I	G	0.000343486260882
344	G	Y	0.000309348149436
344	G	W	0.000309348149436
344	G	T	0.000309348149436
344	G	S	0.000309348149436
344	G	R	0.000309348149436
344	G	Q	0.000309348149436
344	G	P	0.000309348149436
344	G	M	0.000309348149436
344	G	K	0.000309348149436
344	G	H	0.000309348149436
344	G	F	0.000309348149436
344	G	E	0.000309348149436
344	G	C	0.000309348149436
344	G	N	0.000309348149436
344	G	L	0.000309348149436
344	G	I	0.000309348149436
94	S	N	0.000302220400327
94	S	T	0.000302220400327
94	S	V	0.000302220400327
94	S	R	0.000302220400327
94	S	Q	0.000302220400327
94	S	W	0.000302220400327
94	S	M	0.000302220400327
94	S	A	0.000302220400327
94	S	I	0.000302220400327
94	S	C	0.000302220400327
94	S	K	0.000302220400327
94	S	H	0.000302220400327
94	S	L	0.000302220400327
94	S	E	0.000302220400327
94	S	D	0.000302220400327
483	F	R	0.000272527558688
483	F	Y	0.000272527558688
483	F	A	0.000272527558688
483	F	G	0.000272527558688
483	F	D	0.000272527558688
483	F	T	0.000272527558688
483	F	E	0.000272527558688
483	F	H	0.000272527558688
483	F	W	0.000272527558688
483	F	I	0.000272527558688
483	F	M	0.000272527558688
483	F	C	0.000272527558688
483	F	Q	0.000272527558688
483	F	P	0.000272527558688
483	F	N	0.000272527558688
483	F	K	0.000272527558688
147	G	T	0.000228455580898
147	G	C	0.000228455580898
147	G	K	0.000228455580898
147	G	H	0.000228455580898
147	G	F	0.000228455580898
147	G	D	0.000228455580898
147	G	S	0.000228455580898
147	G	L	0.000228455580898
147	G	Y	0.000228455580898
147	G	A	0.000228455580898
147	G	W	0.000228455580898
147	G	I	0.000228455580898
147	G	N	0.000228455580898
147	G	Q	0.000228455580898
147	G	M	0.000228455580898
289	H	E	0.000226440391303
289	H	V	0.000226440391303
289	H	Y	0.000226440391303
289	H	P	0.000226440391303
289	H	D	0.000226440391303
289	H	K	0.000226440391303
289	H	I	0.000226440391303
131	F	Q	0.000221206814434
131	F	A	0.000221206814434
131	F	C	0.000221206814434
131	F	D	0.000221206814434
131	F	E	0.000221206814434
131	F	Y	0.000221206814434
131	F	W	0.000221206814434
131	F	T	0.000221206814434
131	F	G	0.000221206814434
131	F	P	0.000221206814434
131	F	N	0.000221206814434
131	F	M	0.000221206814434
131	F	K	0.000221206814434
131	F	I	0.000221206814434
131	F	H	0.000221206814434
131	F	R	0.000221206814434
354	E	C	0.000217498747012
354	E	I	0.000217498747012
354	E	Y	0.000217498747012
354	E	W	0.000217498747012
354	E	T	0.000217498747012
354	E	S	0.000217498747012
354	E	R	0.000217498747012
354	E	Q	0.000217498747012
354	E	H	0.000217498747012
354	E	A	0.000217498747012
354	E	N	0.000217498747012
354	E	M	0.000217498747012
354	E	L	0.000217498747012
354	E	F	0.000217498747012
354	E	G	0.000217498747012
354	E	P	0.000217498747012
269	Y	G	0.000209844169444
269	Y	R	0.000209844169444
269	Y	Q	0.000209844169444
269	Y	P	0.000209844169444
269	Y	M	0.000209844169444
269	Y	I	0.000209844169444
269	Y	K	0.000209844169444
269	Y	H	0.000209844169444
269	Y	T	0.000209844169444
269	Y	E	0.000209844169444
269	Y	A	0.000209844169444
269	Y	L	0.000209844169444
269	Y	S	0.000209844169444
269	Y	V	0.000209844169444
269	Y	D	0.000209844169444
257	I	D	0.000204897251942
257	I	R	0.000204897251942
257	I	S	0.000204897251942
257	I	Y	0.000204897251942
257	I	P	0.000204897251942
257	I	C	0.000204897251942
257	I	N	0.000204897251942
257	I	E	0.000204897251942
257	I	F	0.000204897251942
257	I	K	0.000204897251942
257	I	G	0.000204897251942
257	I	A	0.000204897251942
257	I	H	0.000204897251942
251	E	Y	0.000190309943877
251	E	W	0.000190309943877
251	E	P	0.000190309943877
251	E	M	0.000190309943877
251	E	D	0.000190309943877
251	E	C	0.000190309943877
16	D	V	0.000178055217649
16	D	F	0.000178055217649
16	D	T	0.000178055217649
16	D	P	0.000178055217649
16	D	N	0.000178055217649
16	D	M	0.000178055217649
16	D	W	0.000178055217649
16	D	L	0.000178055217649
16	D	I	0.000178055217649
16	D	C	0.000178055217649
16	D	S	0.000178055217649
16	D	K	0.000178055217649
233	R	Y	0.000165401870489
233	R	L	0.000165401870489
233	R	C	0.000165401870489
233	R	K	0.000165401870489
233	R	D	0.000165401870489
233	R	E	0.000165401870489
233	R	M	0.000165401870489
233	R	F	0.000165401870489
233	R	I	0.000165401870489
233	R	H	0.000165401870489
233	R	W	0.000165401870489
233	R	T	0.000165401870489
233	R	S	0.000165401870489
233	R	Q	0.000165401870489
233	R	P	0.000165401870489
233	R	N	0.000165401870489
233	R	A	0.000165401870489
233	R	V	0.000165401870489
104	N	G	0.000156756068586
104	N	C	0.000156756068586
104	N	M	0.000156756068586
104	N	Q	0.000156756068586
104	N	E	0.000156756068586
104	N	P	0.000156756068586
104	N	R	0.000156756068586
104	N	H	0.000156756068586
130	R	C	0.000135267770682
130	R	H	0.000135267770682
130	R	L	0.000135267770682
130	R	M	0.000135267770682
130	R	N	0.000135267770682
130	R	F	0.000135267770682
130	R	D	0.000135267770682
130	R	P	0.000135267770682
130	R	T	0.000135267770682
130	R	A	0.000135267770682
130	R	Q	0.000135267770682
130	R	E	0.000135267770682
130	R	V	0.000135267770682
130	R	Y	0.000135267770682
130	R	W	0.000135267770682
132	E	L	0.0001228816529
132	E	Y	0.0001228816529
132	E	N	0.0001228816529
132	E	M	0.0001228816529
132	E	V	0.0001228816529
132	E	Q	0.0001228816529
132	E	W	0.0001228816529
132	E	T	0.0001228816529
132	E	F	0.0001228816529
132	E	I	0.0001228816529
132	E	H	0.0001228816529
132	E	R	0.0001228816529
132	E	C	0.0001228816529
132	E	A	0.0001228816529
132	E	S	0.0001228816529
328	L	E	0.000116195466272
328	L	R	0.000116195466272
328	L	K	0.000116195466272
328	L	M	0.000116195466272
328	L	G	0.000116195466272
328	L	N	0.000116195466272
328	L	P	0.000116195466272
328	L	Q	0.000116195466272
328	L	F	0.000116195466272
328	L	D	0.000116195466272
328	L	I	0.000116195466272
328	L	T	0.000116195466272
328	L	V	0.000116195466272
328	L	W	0.000116195466272
328	L	Y	0.000116195466272
328	L	A	0.000116195466272
328	L	C	0.000116195466272
328	L	H	0.000116195466272
119	R	L	0.000100915764635
119	R	D	0.000100915764635
119	R	T	0.000100915764635
119	R	V	0.000100915764635
119	R	W	0.000100915764635
119	R	Y	0.000100915764635
119	R	S	0.000100915764635
119	R	A	0.000100915764635
119	R	E	0.000100915764635
119	R	H	0.000100915764635
119	R	I	0.000100915764635
119	R	C	0.000100915764635
119	R	Q	0.000100915764635
119	R	P	0.000100915764635
119	R	N	0.000100915764635
119	R	G	0.000100915764635
288	M	Q	0.000100443995544
288	M	G	0.000100443995544
288	M	N	0.000100443995544
288	M	H	0.000100443995544
288	M	R	0.000100443995544
288	M	W	0.000100443995544
288	M	F	0.000100443995544
288	M	E	0.000100443995544
288	M	D	0.000100443995544
288	M	C	0.000100443995544
288	M	K	0.000100443995544
505	Y	Q	9.79071954561e-05
505	Y	D	9.79071954561e-05
505	Y	W	9.79071954561e-05
505	Y	V	9.79071954561e-05
505	Y	A	9.79071954561e-05
505	Y	P	9.79071954561e-05
505	Y	G	9.79071954561e-05
505	Y	E	9.79071954561e-05
505	Y	K	9.79071954561e-05
505	Y	S	9.79071954561e-05
505	Y	T	9.79071954561e-05
505	Y	R	9.79071954561e-05
505	Y	L	9.79071954561e-05
505	Y	I	9.79071954561e-05
505	Y	M	9.79071954561e-05
193	W	P	8.8423023275e-05
193	W	L	8.8423023275e-05
193	W	M	8.8423023275e-05
193	W	N	8.8423023275e-05
193	W	H	8.8423023275e-05
193	W	Q	8.8423023275e-05
193	W	T	8.8423023275e-05
193	W	V	8.8423023275e-05
193	W	K	8.8423023275e-05
193	W	E	8.8423023275e-05
193	W	G	8.8423023275e-05
193	W	F	8.8423023275e-05
193	W	D	8.8423023275e-05
193	W	C	8.8423023275e-05
193	W	A	8.8423023275e-05
193	W	I	8.8423023275e-05
193	W	Y	8.8423023275e-05
163	N	V	8.69241192264e-05
163	N	Y	8.69241192264e-05
163	N	T	8.69241192264e-05
163	N	R	8.69241192264e-05
163	N	Q	8.69241192264e-05
163	N	I	8.69241192264e-05
163	N	L	8.69241192264e-05
163	N	H	8.69241192264e-05
163	N	W	8.69241192264e-05
163	N	G	8.69241192264e-05
163	N	M	8.69241192264e-05
163	N	E	8.69241192264e-05
163	N	D	8.69241192264e-05
163	N	C	8.69241192264e-05
163	N	A	8.69241192264e-05
163	N	F	8.69241192264e-05
163	N	P	8.69241192264e-05
398	V	Q	7.99517465467e-05
398	V	W	7.99517465467e-05
398	V	M	7.99517465467e-05
398	V	P	7.99517465467e-05
398	V	K	7.99517465467e-05
398	V	H	7.99517465467e-05
398	V	Y	7.99517465467e-05
398	V	G	7.99517465467e-05
398	V	E	7.99517465467e-05
398	V	D	7.99517465467e-05
398	V	C	7.99517465467e-05
398	V	N	7.99517465467e-05
398	V	T	7.99517465467e-05
398	V	S	7.99517465467e-05
398	V	R	7.99517465467e-05
437	Y	C	7.90881286861e-05
437	Y	P	7.90881286861e-05
437	Y	N	7.90881286861e-05
437	Y	Q	7.90881286861e-05
437	Y	M	7.90881286861e-05
437	Y	L	7.90881286861e-05
437	Y	F	7.90881286861e-05
437	Y	A	7.90881286861e-05
437	Y	W	7.90881286861e-05
437	Y	E	7.90881286861e-05
437	Y	G	7.90881286861e-05
437	Y	K	7.90881286861e-05
437	Y	V	7.90881286861e-05
437	Y	R	7.90881286861e-05
437	Y	S	7.90881286861e-05
437	Y	I	7.90881286861e-05
439	A	E	7.32026274503e-05
439	A	Q	7.32026274503e-05
439	A	Y	7.32026274503e-05
439	A	W	7.32026274503e-05
439	A	H	7.32026274503e-05
439	A	I	7.32026274503e-05
439	A	N	7.32026274503e-05
439	A	K	7.32026274503e-05
439	A	F	7.32026274503e-05
439	A	D	7.32026274503e-05
439	A	C	7.32026274503e-05
439	A	L	7.32026274503e-05
439	A	P	7.32026274503e-05
439	A	R	7.32026274503e-05
439	A	M	7.32026274503e-05
439	A	G	7.32026274503e-05
417	E	W	6.75253725862e-05
417	E	D	6.75253725862e-05
417	E	A	6.75253725862e-05
417	E	F	6.75253725862e-05
417	E	T	6.75253725862e-05
417	E	H	6.75253725862e-05
417	E	I	6.75253725862e-05
417	E	S	6.75253725862e-05
417	E	V	6.75253725862e-05
417	E	Q	6.75253725862e-05
417	E	Y	6.75253725862e-05
417	E	M	6.75253725862e-05
417	E	N	6.75253725862e-05
417	E	P	6.75253725862e-05
417	E	L	6.75253725862e-05
417	E	R	6.75253725862e-05
417	E	C	6.75253725862e-05
274	S	F	6.50935689531e-05
274	S	Q	6.50935689531e-05
274	S	T	6.50935689531e-05
274	S	V	6.50935689531e-05
274	S	C	6.50935689531e-05
274	S	K	6.50935689531e-05
274	S	P	6.50935689531e-05
274	S	M	6.50935689531e-05
274	S	A	6.50935689531e-05
274	S	W	6.50935689531e-05
274	S	Y	6.50935689531e-05
563	I	S	6.32419125352e-05
563	I	G	6.32419125352e-05
563	I	H	6.32419125352e-05
563	I	L	6.32419125352e-05
563	I	N	6.32419125352e-05
563	I	P	6.32419125352e-05
563	I	R	6.32419125352e-05
563	I	A	6.32419125352e-05
563	I	E	6.32419125352e-05
563	I	D	6.32419125352e-05
563	I	W	6.32419125352e-05
563	I	Y	6.32419125352e-05
563	I	C	6.32419125352e-05
563	I	Q	6.32419125352e-05
69	L	D	5.64834344754e-05
69	L	N	5.64834344754e-05
69	L	K	5.64834344754e-05
69	L	I	5.64834344754e-05
69	L	H	5.64834344754e-05
69	L	G	5.64834344754e-05
69	L	S	5.64834344754e-05
69	L	Y	5.64834344754e-05
69	L	C	5.64834344754e-05
69	L	E	5.64834344754e-05
69	L	W	5.64834344754e-05
69	L	T	5.64834344754e-05
69	L	A	5.64834344754e-05
69	L	Q	5.64834344754e-05
69	L	R	5.64834344754e-05
69	L	P	5.64834344754e-05
453	F	V	5.63611925713e-05
453	F	A	5.63611925713e-05
453	F	C	5.63611925713e-05
453	F	D	5.63611925713e-05
453	F	E	5.63611925713e-05
453	F	G	5.63611925713e-05
453	F	H	5.63611925713e-05
453	F	K	5.63611925713e-05
453	F	M	5.63611925713e-05
453	F	N	5.63611925713e-05
453	F	P	5.63611925713e-05
453	F	Q	5.63611925713e-05
453	F	R	5.63611925713e-05
453	F	T	5.63611925713e-05
453	F	I	5.63611925713e-05
453	F	W	5.63611925713e-05
453	F	Y	5.63611925713e-05
534	S	I	5.11000049666e-05
534	S	N	5.11000049666e-05
534	S	R	5.11000049666e-05
534	S	Q	5.11000049666e-05
534	S	E	5.11000049666e-05
534	S	C	5.11000049666e-05
534	S	G	5.11000049666e-05
534	S	H	5.11000049666e-05
534	S	D	5.11000049666e-05
534	S	F	5.11000049666e-05
534	S	K	5.11000049666e-05
534	S	T	5.11000049666e-05
534	S	Y	5.11000049666e-05
534	S	W	5.11000049666e-05
534	S	V	5.11000049666e-05
534	S	M	5.11000049666e-05
362	D	M	4.39528697495e-05
362	D	Y	4.39528697495e-05
362	D	W	4.39528697495e-05
362	D	V	4.39528697495e-05
362	D	T	4.39528697495e-05
362	D	S	4.39528697495e-05
362	D	R	4.39528697495e-05
362	D	Q	4.39528697495e-05
362	D	P	4.39528697495e-05
362	D	K	4.39528697495e-05
362	D	L	4.39528697495e-05
362	D	I	4.39528697495e-05
362	D	A	4.39528697495e-05
362	D	C	4.39528697495e-05
362	D	F	4.39528697495e-05
362	D	G	4.39528697495e-05
362	D	E	4.39528697495e-05
362	D	H	4.39528697495e-05
392	T	H	4.33476098969e-05
392	T	S	4.33476098969e-05
392	T	V	4.33476098969e-05
392	T	P	4.33476098969e-05
392	T	N	4.33476098969e-05
392	T	M	4.33476098969e-05
392	T	L	4.33476098969e-05
392	T	I	4.33476098969e-05
392	T	Q	4.33476098969e-05
392	T	G	4.33476098969e-05
392	T	D	4.33476098969e-05
392	T	C	4.33476098969e-05
392	T	W	4.33476098969e-05
392	T	Y	4.33476098969e-05
392	T	F	4.33476098969e-05
392	T	A	4.33476098969e-05
392	T	E	4.33476098969e-05
164	L	Q	3.93449222262e-05
164	L	K	3.93449222262e-05
164	L	E	3.93449222262e-05
164	L	A	3.93449222262e-05
164	L	H	3.93449222262e-05
164	L	M	3.93449222262e-05
164	L	N	3.93449222262e-05
164	L	P	3.93449222262e-05
164	L	C	3.93449222262e-05
164	L	R	3.93449222262e-05
164	L	T	3.93449222262e-05
164	L	V	3.93449222262e-05
164	L	W	3.93449222262e-05
164	L	Y	3.93449222262e-05
164	L	D	3.93449222262e-05
164	L	G	3.93449222262e-05
164	L	S	3.93449222262e-05
24	Y	P	3.72688466787e-05
24	Y	R	3.72688466787e-05
24	Y	E	3.72688466787e-05
24	Y	D	3.72688466787e-05
24	Y	F	3.72688466787e-05
24	Y	G	3.72688466787e-05
24	Y	I	3.72688466787e-05
24	Y	L	3.72688466787e-05
24	Y	Q	3.72688466787e-05
24	Y	A	3.72688466787e-05
24	Y	V	3.72688466787e-05
24	Y	T	3.72688466787e-05
24	Y	S	3.72688466787e-05
24	Y	K	3.72688466787e-05
24	Y	W	3.72688466787e-05
491	C	E	3.54832830403e-05
491	C	L	3.54832830403e-05
491	C	N	3.54832830403e-05
491	C	K	3.54832830403e-05
491	C	I	3.54832830403e-05
491	C	H	3.54832830403e-05
491	C	Y	3.54832830403e-05
491	C	M	3.54832830403e-05
491	C	D	3.54832830403e-05
491	C	T	3.54832830403e-05
491	C	A	3.54832830403e-05
491	C	Q	3.54832830403e-05
491	C	W	3.54832830403e-05
491	C	G	3.54832830403e-05
491	C	P	3.54832830403e-05
491	C	V	3.54832830403e-05
451	L	Q	3.54217087015e-05
451	L	Y	3.54217087015e-05
451	L	K	3.54217087015e-05
451	L	C	3.54217087015e-05
451	L	A	3.54217087015e-05
451	L	V	3.54217087015e-05
451	L	T	3.54217087015e-05
451	L	R	3.54217087015e-05
451	L	P	3.54217087015e-05
451	L	W	3.54217087015e-05
451	L	D	3.54217087015e-05
451	L	M	3.54217087015e-05
451	L	E	3.54217087015e-05
451	L	F	3.54217087015e-05
451	L	G	3.54217087015e-05
451	L	H	3.54217087015e-05
451	L	I	3.54217087015e-05
451	L	N	3.54217087015e-05
81	N	C	3.28208585364e-05
81	N	G	3.28208585364e-05
81	N	F	3.28208585364e-05
81	N	E	3.28208585364e-05
81	N	Y	3.28208585364e-05
81	N	A	3.28208585364e-05
81	N	W	3.28208585364e-05
81	N	K	3.28208585364e-05
81	N	I	3.28208585364e-05
81	N	H	3.28208585364e-05
81	N	M	3.28208585364e-05
81	N	P	3.28208585364e-05
81	N	Q	3.28208585364e-05
81	N	R	3.28208585364e-05
81	N	T	3.28208585364e-05
81	N	V	3.28208585364e-05
81	N	L	3.28208585364e-05
97	V	W	3.10133197211e-05
97	V	K	3.10133197211e-05
97	V	T	3.10133197211e-05
97	V	M	3.10133197211e-05
97	V	S	3.10133197211e-05
97	V	Q	3.10133197211e-05
97	V	P	3.10133197211e-05
97	V	R	3.10133197211e-05
97	V	F	3.10133197211e-05
97	V	H	3.10133197211e-05
97	V	D	3.10133197211e-05
97	V	Y	3.10133197211e-05
97	V	N	3.10133197211e-05
97	V	G	3.10133197211e-05
97	V	E	3.10133197211e-05
97	V	C	3.10133197211e-05
265	I	L	2.92202086792e-05
265	I	W	2.92202086792e-05
265	I	Q	2.92202086792e-05
265	I	D	2.92202086792e-05
265	I	E	2.92202086792e-05
265	I	F	2.92202086792e-05
265	I	G	2.92202086792e-05
265	I	H	2.92202086792e-05
265	I	K	2.92202086792e-05
265	I	C	2.92202086792e-05
265	I	N	2.92202086792e-05
265	I	P	2.92202086792e-05
265	I	A	2.92202086792e-05
265	I	R	2.92202086792e-05
265	I	S	2.92202086792e-05
265	I	Y	2.92202086792e-05
265	I	T	2.92202086792e-05
258	F	Y	2.68355806022e-05
258	F	R	2.68355806022e-05
258	F	S	2.68355806022e-05
258	F	I	2.68355806022e-05
258	F	W	2.68355806022e-05
258	F	V	2.68355806022e-05
258	F	T	2.68355806022e-05
258	F	N	2.68355806022e-05
258	F	P	2.68355806022e-05
258	F	A	2.68355806022e-05
258	F	C	2.68355806022e-05
258	F	K	2.68355806022e-05
258	F	E	2.68355806022e-05
258	F	G	2.68355806022e-05
258	F	M	2.68355806022e-05
258	F	H	2.68355806022e-05
258	F	Q	2.68355806022e-05
258	F	D	2.68355806022e-05
403	N	V	2.63044609331e-05
403	N	Q	2.63044609331e-05
403	N	A	2.63044609331e-05
403	N	C	2.63044609331e-05
403	N	D	2.63044609331e-05
403	N	E	2.63044609331e-05
403	N	G	2.63044609331e-05
403	N	T	2.63044609331e-05
403	N	R	2.63044609331e-05
403	N	W	2.63044609331e-05
403	N	P	2.63044609331e-05
403	N	I	2.63044609331e-05
403	N	F	2.63044609331e-05
403	N	Y	2.63044609331e-05
403	N	L	2.63044609331e-05
403	N	M	2.63044609331e-05
264	L	S	2.29530963332e-05
264	L	T	2.29530963332e-05
264	L	Y	2.29530963332e-05
264	L	F	2.29530963332e-05
264	L	G	2.29530963332e-05
264	L	D	2.29530963332e-05
264	L	Q	2.29530963332e-05
264	L	R	2.29530963332e-05
264	L	E	2.29530963332e-05
264	L	P	2.29530963332e-05
264	L	H	2.29530963332e-05
264	L	A	2.29530963332e-05
264	L	K	2.29530963332e-05
264	L	M	2.29530963332e-05
264	L	C	2.29530963332e-05
264	L	V	2.29530963332e-05
264	L	N	2.29530963332e-05
108	Y	G	2.28950782448e-05
108	Y	P	2.28950782448e-05
108	Y	M	2.28950782448e-05
108	Y	A	2.28950782448e-05
108	Y	T	2.28950782448e-05
108	Y	F	2.28950782448e-05
108	Y	S	2.28950782448e-05
108	Y	W	2.28950782448e-05
108	Y	I	2.28950782448e-05
108	Y	K	2.28950782448e-05
108	Y	R	2.28950782448e-05
108	Y	L	2.28950782448e-05
108	Y	Q	2.28950782448e-05
108	Y	E	2.28950782448e-05
108	Y	V	2.28950782448e-05
43	V	D	1.88900133866e-05
43	V	H	1.88900133866e-05
43	V	F	1.88900133866e-05
43	V	I	1.88900133866e-05
43	V	N	1.88900133866e-05
43	V	C	1.88900133866e-05
43	V	Y	1.88900133866e-05
43	V	W	1.88900133866e-05
43	V	T	1.88900133866e-05
43	V	S	1.88900133866e-05
43	V	R	1.88900133866e-05
43	V	Q	1.88900133866e-05
43	V	P	1.88900133866e-05
43	V	K	1.88900133866e-05
501	D	W	1.73008057873e-05
501	D	H	1.73008057873e-05
501	D	F	1.73008057873e-05
501	D	E	1.73008057873e-05
501	D	S	1.73008057873e-05
501	D	M	1.73008057873e-05
501	D	R	1.73008057873e-05
166	W	D	1.63764664785e-05
166	W	A	1.63764664785e-05
166	W	H	1.63764664785e-05
166	W	E	1.63764664785e-05
166	W	Q	1.63764664785e-05
166	W	L	1.63764664785e-05
166	W	K	1.63764664785e-05
166	W	I	1.63764664785e-05
166	W	M	1.63764664785e-05
166	W	T	1.63764664785e-05
166	W	S	1.63764664785e-05
166	W	G	1.63764664785e-05
166	W	V	1.63764664785e-05
166	W	Y	1.63764664785e-05
166	W	N	1.63764664785e-05
166	W	P	1.63764664785e-05
166	W	F	1.63764664785e-05
559	L	W	1.30342774012e-05
559	L	Y	1.30342774012e-05
559	L	D	1.30342774012e-05
559	L	C	1.30342774012e-05
559	L	V	1.30342774012e-05
559	L	A	1.30342774012e-05
559	L	R	1.30342774012e-05
559	L	T	1.30342774012e-05
559	L	E	1.30342774012e-05
559	L	N	1.30342774012e-05
559	L	G	1.30342774012e-05
559	L	K	1.30342774012e-05
559	L	Q	1.30342774012e-05
559	L	P	1.30342774012e-05
559	L	M	1.30342774012e-05
559	L	I	1.30342774012e-05
559	L	H	1.30342774012e-05
317	G	R	1.11945928318e-05
317	G	N	1.11945928318e-05
317	G	P	1.11945928318e-05
317	G	Q	1.11945928318e-05
317	G	M	1.11945928318e-05
317	G	F	1.11945928318e-05
317	G	S	1.11945928318e-05
317	G	A	1.11945928318e-05
317	G	E	1.11945928318e-05
317	G	D	1.11945928318e-05
317	G	L	1.11945928318e-05
317	G	H	1.11945928318e-05
317	G	K	1.11945928318e-05
317	G	C	1.11945928318e-05
317	G	T	1.11945928318e-05
317	G	W	1.11945928318e-05
317	G	Y	1.11945928318e-05
317	G	I	1.11945928318e-05
23	G	L	1.07484198741e-05
23	G	T	1.07484198741e-05
23	G	R	1.07484198741e-05
23	G	A	1.07484198741e-05
23	G	Q	1.07484198741e-05
23	G	M	1.07484198741e-05
23	G	P	1.07484198741e-05
23	G	I	1.07484198741e-05
23	G	N	1.07484198741e-05
23	G	K	1.07484198741e-05
23	G	E	1.07484198741e-05
23	G	Y	1.07484198741e-05
23	G	H	1.07484198741e-05
23	G	F	1.07484198741e-05
23	G	C	1.07484198741e-05
23	G	W	1.07484198741e-05
501	D	I	1.0383374322e-05
79	L	M	9.65032117616e-06
79	L	K	9.65032117616e-06
79	L	F	9.65032117616e-06
79	L	P	9.65032117616e-06
79	L	Q	9.65032117616e-06
79	L	R	9.65032117616e-06
79	L	S	9.65032117616e-06
79	L	N	9.65032117616e-06
79	L	T	9.65032117616e-06
79	L	I	9.65032117616e-06
79	L	V	9.65032117616e-06
79	L	Y	9.65032117616e-06
79	L	G	9.65032117616e-06
79	L	H	9.65032117616e-06
79	L	A	9.65032117616e-06
79	L	C	9.65032117616e-06
79	L	D	9.65032117616e-06
79	L	E	9.65032117616e-06
536	V	H	8.17989473908e-06
536	V	T	8.17989473908e-06
536	V	E	8.17989473908e-06
536	V	M	8.17989473908e-06
536	V	K	8.17989473908e-06
536	V	Y	8.17989473908e-06
536	V	W	8.17989473908e-06
536	V	S	8.17989473908e-06
536	V	C	8.17989473908e-06
536	V	D	8.17989473908e-06
536	V	R	8.17989473908e-06
536	V	N	8.17989473908e-06
536	V	Q	8.17989473908e-06
536	V	P	8.17989473908e-06
536	V	G	8.17989473908e-06
116	E	W	7.93186412448e-06
116	E	M	7.93186412448e-06
116	E	N	7.93186412448e-06
116	E	Q	7.93186412448e-06
116	E	R	7.93186412448e-06
116	E	S	7.93186412448e-06
116	E	T	7.93186412448e-06
116	E	V	7.93186412448e-06
116	E	Y	7.93186412448e-06
116	E	L	7.93186412448e-06
116	E	D	7.93186412448e-06
116	E	I	7.93186412448e-06
116	E	H	7.93186412448e-06
116	E	F	7.93186412448e-06
116	E	C	7.93186412448e-06
332	T	H	7.79711672838e-06
332	T	L	7.79711672838e-06
332	T	W	7.79711672838e-06
332	T	Y	7.79711672838e-06
332	T	M	7.79711672838e-06
332	T	R	7.79711672838e-06
332	T	Q	7.79711672838e-06
332	T	P	7.79711672838e-06
332	T	N	7.79711672838e-06
332	T	G	7.79711672838e-06
332	T	S	7.79711672838e-06
332	T	V	7.79711672838e-06
332	T	C	7.79711672838e-06
332	T	D	7.79711672838e-06
332	T	E	7.79711672838e-06
332	T	F	7.79711672838e-06
332	T	I	7.79711672838e-06
44	T	G	5.2349965621e-06
44	T	S	5.2349965621e-06
44	T	V	5.2349965621e-06
44	T	F	5.2349965621e-06
44	T	R	5.2349965621e-06
44	T	W	5.2349965621e-06
44	T	Y	5.2349965621e-06
44	T	Q	5.2349965621e-06
44	T	P	5.2349965621e-06
44	T	L	5.2349965621e-06
44	T	N	5.2349965621e-06
44	T	M	5.2349965621e-06
44	T	C	5.2349965621e-06
44	T	D	5.2349965621e-06
44	T	E	5.2349965621e-06
44	T	H	5.2349965621e-06
44	T	I	5.2349965621e-06
472	N	E	2.5806180147e-06
472	N	A	2.5806180147e-06
472	N	C	2.5806180147e-06
472	N	D	2.5806180147e-06
472	N	F	2.5806180147e-06
472	N	G	2.5806180147e-06
472	N	I	2.5806180147e-06
472	N	K	2.5806180147e-06
472	N	L	2.5806180147e-06
472	N	M	2.5806180147e-06
472	N	Q	2.5806180147e-06
472	N	R	2.5806180147e-06
472	N	S	2.5806180147e-06
472	N	T	2.5806180147e-06
472	N	V	2.5806180147e-06
472	N	W	2.5806180147e-06
472	N	P	2.5806180147e-06
239	Q	T	2.39350988712e-06
239	Q	N	2.39350988712e-06
239	Q	W	2.39350988712e-06
239	Q	V	2.39350988712e-06
[truncated: 9,301 more rows]
