# Supplementary material for: Complete mapping of viral escape from neutralizing antibodies
Source: PLoS Pathog. 2017 Mar 13;13(3):e1006271. doi: 10.1371/journal.ppat.1006271 (PMC5363992; doi:10.1371/journal.ppat.1006271)
Supplement: S2 File — This ZIP archive contains the computer code to perform the data analysis described in this manuscript. The analysis is performed by the iPython notebook found in the ZIP archive. (ZIP) [file ppat.1006271.s008.zip › S2_File/differential_selections/L3_H17L19_c3_vs_L3_mock_sitediffsel.txt]

site	abs_diffsel	positive_diffsel	negative_diffsel
157	93.6430316396	93.6430316396	0.0
153	76.9183182361	74.2383109817	-2.68000725439
158	48.1202941441	47.7639481076	-0.356346036551
156	42.8199331394	42.8199331394	0.0
154	32.6704940415	27.0890742314	-5.58141981013
136	32.2451496765	32.2451496765	0.0
175	22.0255978124	0.0	-22.0255978124
148	21.9850611471	21.9850611471	0.0
232	16.416597436	4.97385888642	-11.4427385496
155	16.1474389392	9.87236024235	-6.27507869684
390	15.41619836	2.06052568297	-13.355672677
497	14.3333404641	1.29657735424	-13.0367631099
170	12.9016779601	0.0	-12.9016779601
210	12.7446493333	0.0	-12.7446493333
146	12.4856396127	5.24047263518	-7.24516697756
176	12.2024372787	0.0	-12.2024372787
499	12.1651826247	3.65732772599	-8.50785489875
213	10.9352827879	2.96857733654	-7.96670545134
2	10.8399530701	5.7833338345	-5.05661923558
474	10.82665482	0.0	-10.82665482
235	10.2216460943	0.0	-10.2216460943
253	10.0296411008	7.85360183033	-2.17603927046
159	10.0021348745	4.91690950437	-5.08522537015
231	9.64853639428	0.0	-9.64853639428
518	9.61745684199	1.49323329374	-8.12422354824
150	9.52104030496	0.0	-9.52104030496
404	9.25016337079	4.50379160261	-4.74637176818
240	9.15407219142	0.15273964785	-9.00133254357
169	9.14613201158	3.89734075204	-5.24879125955
89	9.05469082411	0.0	-9.05469082411
277	8.8941520033	1.4866616576	-7.4074903457
86	8.75706594381	3.97870599165	-4.77835995216
538	8.70298102546	8.63083079961	-0.0721502258534
37	8.52230445971	6.58908116517	-1.93322329455
236	8.4015842979	6.13813520491	-2.26344909299
251	8.22757097669	2.8983787392	-5.32919223749
179	8.04511089331	6.94081850191	-1.10429239141
173	7.98126940988	0.0509748209666	-7.93029458891
143	7.91583830376	3.11907187403	-4.79676642973
185	7.79009927955	6.35978400892	-1.43031527064
515	7.63971484073	1.66367240899	-5.97604243173
237	7.25237821791	0.0	-7.25237821791
223	7.17992703688	0.0	-7.17992703688
517	6.89829886441	0.0	-6.89829886441
386	6.88855951974	0.919894219125	-5.96866530061
229	6.7738812609	0.189693536307	-6.5841877246
172	6.59315241928	3.86623583491	-2.72691658437
216	6.35978489127	2.90667050361	-3.45311438766
337	6.33651052342	0.00484261608203	-6.33166790734
289	6.30879628262	2.58230649388	-3.72648978874
90	6.30428665814	0.0	-6.30428665814
104	6.27829114747	2.60990345846	-3.66838768901
140	6.2622887882	5.57781348437	-0.684475303831
321	6.20739014408	4.08791812146	-2.11947202263
182	5.95599815342	0.0	-5.95599815342
177	5.89705742384	0.0	-5.89705742384
467	5.83027858422	2.60791102183	-3.22236756239
257	5.67191279126	2.24996265175	-3.42195013951
220	5.65090292589	0.0	-5.65090292589
294	5.65087905213	0.0	-5.65087905213
224	5.49098419738	3.30914533477	-2.18183886261
100	5.46348608674	0.0	-5.46348608674
211	5.42152392208	0.0	-5.42152392208
88	5.40364473239	3.40884301906	-1.99480171333
171	5.3560825869	0.0	-5.3560825869
299	5.33979203991	0.0629844573755	-5.27680758253
279	5.31838443721	3.3585665304	-1.95981790681
167	5.29695866173	1.34730956301	-3.94964909873
276	5.22545674308	2.91735209385	-2.30810464923
212	5.11287817764	0.28263754851	-4.83024062913
178	5.06178411549	1.49085497782	-3.57092913767
227	5.00123168592	0.0	-5.00123168592
412	4.96804185577	0.0	-4.96804185577
91	4.91474424851	0.0	-4.91474424851
278	4.90713031837	0.0	-4.90713031837
283	4.89266821168	0.12202849075	-4.77063972093
53	4.85666386804	0.0	-4.85666386804
99	4.8344419185	0.439211277732	-4.39523064077
184	4.772365743	1.58128821432	-3.19107752868
201	4.7004106293	1.64258912119	-3.05782150811
145	4.65620223285	0.0	-4.65620223285
73	4.65026717679	4.24200331664	-0.408263860154
127	4.63615289524	0.0	-4.63615289524
361	4.6195552063	0.0	-4.6195552063
205	4.56236608552	0.0	-4.56236608552
526	4.56215666712	1.41571753216	-3.14643913496
425	4.47290591903	0.0	-4.47290591903
206	4.44915919304	0.291292254851	-4.15786693819
455	4.43029529865	0.30630645166	-4.12398884699
513	4.39610147101	0.717820773915	-3.67828069709
125	4.35018076847	0.0	-4.35018076847
326	4.20204709607	0.0	-4.20204709607
138	4.16813213741	0.256536303963	-3.91159583345
555	4.13906418999	0.75535845361	-3.38370573638
11	4.11786793883	0.0	-4.11786793883
200	4.08884638414	2.57650311695	-1.51234326718
512	4.07924430091	0.0	-4.07924430091
303	4.07372222655	0.0	-4.07372222655
414	4.06608425172	0.30917256582	-3.7569116859
209	4.04031968889	0.0	-4.04031968889
314	4.0148506845	1.59392372098	-2.42092696352
508	3.96432738241	0.0484192594119	-3.915908123
228	3.95908372004	0.0	-3.95908372004
101	3.94910819275	0.103011654718	-3.84609653803
180	3.93150945991	0.0	-3.93150945991
510	3.93144864925	0.431863038819	-3.49958561043
17	3.91523518963	3.31186501512	-0.603370174511
197	3.87174936794	0.21189308801	-3.65985627993
137	3.85506851357	2.37449018685	-1.48057832671
501	3.84287751768	0.822159193615	-3.02071832407
507	3.81221816922	0.0	-3.81221816922
506	3.8071697829	0.0	-3.8071697829
113	3.79132590183	0.0	-3.79132590183
426	3.78647365388	3.75148183452	-0.0349918193596
286	3.78415533613	0.52138136636	-3.26277396977
123	3.74729431946	0.0	-3.74729431946
524	3.70639415849	0.0	-3.70639415849
490	3.58806979576	0.025884498987	-3.56218529677
162	3.57591316305	3.57591316305	0.0
509	3.56419293814	0.0	-3.56419293814
301	3.5570387103	1.61094274263	-1.94609596767
345	3.55686197648	2.13961290176	-1.41724907472
60	3.48394947793	0.0	-3.48394947793
12	3.45665580538	0.0	-3.45665580538
285	3.45354782362	0.0	-3.45354782362
288	3.44061306801	1.48995239461	-1.95066067339
445	3.42202417287	0.863376409904	-2.55864776296
139	3.40401247863	0.0	-3.40401247863
493	3.38724184971	0.0	-3.38724184971
274	3.38208624897	1.45580348599	-1.92628276298
135	3.37142805034	0.0	-3.37142805034
272	3.35918284173	0.0	-3.35918284173
504	3.3529973533	0.0	-3.3529973533
344	3.33224097708	1.9242611437	-1.40797983338
424	3.32214961837	2.92967595354	-0.392473664823
483	3.31595779726	1.96802135852	-1.34793643874
218	3.29315148433	0.0	-3.29315148433
149	3.28586278769	0.543549914473	-2.74231287321
468	3.26963795027	0.0	-3.26963795027
36	3.25211493578	3.04810078173	-0.204014154057
174	3.23870623041	2.62300923298	-0.615696997425
486	3.19887241335	1.1888884424	-2.00998397095
71	3.1920744637	0.238640123162	-2.95343434054
409	3.18428716031	1.81155016952	-1.37273699079
339	3.17922722745	0.0445876396071	-3.13463958784
305	3.14353200499	0.0	-3.14353200499
68	3.13758436725	0.0	-3.13758436725
4	3.07235388965	0.0	-3.07235388965
142	3.06668566555	2.37562519	-0.691060475548
312	3.04677562328	0.380461593695	-2.66631402959
165	3.02930200354	2.40335878156	-0.625943221979
476	3.00293683858	0.0	-3.00293683858
408	2.97290316517	0.0	-2.97290316517
187	2.95476979435	1.87843992818	-1.07632986616
112	2.9500395612	0.258916937015	-2.69112262418
550	2.93181829401	0.0	-2.93181829401
318	2.91907260477	0.464021517254	-2.45505108752
498	2.86089667138	0.0	-2.86089667138
415	2.85213771012	0.0	-2.85213771012
65	2.83000673059	0.0	-2.83000673059
77	2.7742591043	0.84869791431	-1.92556118999
340	2.7471000277	0.0508388442441	-2.69626118346
388	2.72941919607	0.579592099395	-2.14982709667
411	2.7187355589	0.0	-2.7187355589
202	2.68846979212	0.840632476702	-1.84783731542
400	2.6727978643	0.0	-2.6727978643
308	2.67115042663	0.0	-2.67115042663
292	2.62878741046	0.0	-2.62878741046
141	2.61946685823	0.3554113608	-2.26405549743
551	2.58967945649	0.0	-2.58967945649
381	2.57479927383	0.0	-2.57479927383
52	2.57046005518	0.140369124123	-2.43009093106
535	2.56734980105	0.923078494182	-1.64427130686
370	2.5664735523	0.62874694761	-1.93772660469
10	2.55830850829	0.0	-2.55830850829
47	2.54577733251	0.0	-2.54577733251
75	2.54471157757	0.0891528793023	-2.45555869827
261	2.51963507436	0.960962969213	-1.55867210514
5	2.51185028276	0.0657221303046	-2.44612815245
64	2.4838197345	0.0	-2.4838197345
268	2.47765205084	0.0	-2.47765205084
436	2.47134470244	0.304552241783	-2.16679246065
255	2.4690336831	0.0	-2.4690336831
221	2.4518770389	0.164343172993	-2.28753386591
194	2.4308683731	0.0	-2.4308683731
126	2.43014924209	0.0	-2.43014924209
168	2.42916492234	0.0139171709877	-2.41524775135
470	2.41732139942	0.460826019424	-1.95649537999
15	2.4113955403	0.0	-2.4113955403
7	2.40677956678	0.0	-2.40677956678
269	2.40363245909	1.37770281426	-1.02592964483
105	2.39919844344	0.0	-2.39919844344
51	2.38885219953	0.60426686735	-1.78458533218
83	2.3520042231	2.24102778585	-0.110976437254
503	2.32864993427	0.376005062445	-1.95264487183
48	2.32799334744	0.485011649826	-1.84298169761
188	2.32750275637	0.0	-2.32750275637
306	2.3173164008	0.00654998065081	-2.31076642015
115	2.30839638946	0.0	-2.30839638946
260	2.26536238421	0.177935551063	-2.08742683315
433	2.26205893944	0.418070869069	-1.84398807037
405	2.23798645503	0.0	-2.23798645503
226	2.19722111056	0.0	-2.19722111056
302	2.17802170148	1.4146129895	-0.763408711971
543	2.1775359117	0.0	-2.1775359117
397	2.17044627967	0.0	-2.17044627967
315	2.15464838387	0.0	-2.15464838387
358	2.14904703278	0.0	-2.14904703278
357	2.14762326577	0.0	-2.14762326577
298	2.14681693608	0.556225015309	-1.59059192077
562	2.11983305386	0.0	-2.11983305386
19	2.11733583308	0.0168403803416	-2.10049545274
234	2.0996666655	0.0	-2.0996666655
85	2.09647475537	0.0	-2.09647475537
484	2.09147212377	0.264712300714	-1.82675982306
323	2.08785006937	0.0667128439338	-2.02113722544
6	2.08061434686	0.0	-2.08061434686
548	2.07389754833	0.25186617591	-1.82203137242
290	2.05604727545	0.0	-2.05604727545
542	2.04822962734	0.294049998413	-1.75417962893
304	2.04509405107	0.0	-2.04509405107
106	2.04454288493	0.0	-2.04454288493
62	2.04139320139	0.152184242757	-1.88920895864
561	2.02506676453	0.319067709575	-1.70599905495
22	2.00712647599	1.7601047554	-0.247021720597
225	1.99780426273	0.327841633334	-1.6699626294
492	1.97261449679	0.982439911396	-0.99017458539
366	1.96864748523	0.311638945362	-1.65700853987
410	1.93429941003	0.0	-1.93429941003
254	1.92617793451	0.0	-1.92617793451
131	1.91349413263	1.40650072683	-0.506993405804
494	1.90378505457	0.0366883728032	-1.86709668177
87	1.89725500673	0.22556628251	-1.67168872422
147	1.89593108779	1.41397297183	-0.481958115959
502	1.88911553455	0.0	-1.88911553455
545	1.87499827694	0.0	-1.87499827694
360	1.86831666232	0.0	-1.86831666232
378	1.83288579389	0.0	-1.83288579389
244	1.8224458024	0.119949929878	-1.70249587252
540	1.81573083284	0.200436617265	-1.61529421558
26	1.81171761425	0.0	-1.81171761425
377	1.79611909123	1.79611909123	0.0
124	1.79596892836	0.373758543364	-1.422210385
488	1.77520928191	0.0	-1.77520928191
183	1.77231545615	0.563641905171	-1.20867355098
198	1.76867852204	0.0	-1.76867852204
46	1.76706327099	0.0570879952348	-1.70997527576
558	1.75797268101	0.462038901469	-1.29593377954
353	1.75702719531	1.75702719531	0.0
452	1.74252892222	0.0116114910132	-1.73091743121
541	1.71756375579	0.0	-1.71756375579
8	1.71009823686	1.71009823686	0.0
49	1.70586743784	1.70586743784	0.0
549	1.69618520402	0.11189340394	-1.58429180008
207	1.68699626228	0.0	-1.68699626228
401	1.67750825774	0.0	-1.67750825774
243	1.67577649291	0.0	-1.67577649291
13	1.67411753505	0.0913226308197	-1.58279490423
382	1.6728138822	0.0	-1.6728138822
78	1.66353545362	0.457753340172	-1.20578211345
252	1.66162743188	0.290981795991	-1.37064563589
450	1.63963462885	0.103302216696	-1.53633241215
324	1.63290964807	0.0	-1.63290964807
14	1.62534699102	0.191465636102	-1.43388135491
525	1.62187613504	0.0	-1.62187613504
250	1.61653674196	0.0468188584859	-1.56971788347
444	1.61049272833	0.0	-1.61049272833
482	1.59947642873	0.0	-1.59947642873
523	1.58615016805	0.0	-1.58615016805
432	1.56967928182	0.406285497243	-1.16339378458
189	1.56664549469	0.0	-1.56664549469
354	1.56522829344	1.13957286325	-0.425655430186
114	1.53829413114	0.0	-1.53829413114
130	1.53479700877	0.94299823239	-0.59179877638
522	1.51981425092	0.0	-1.51981425092
528	1.50956863745	0.0	-1.50956863745
456	1.50862872545	0.0	-1.50862872545
92	1.50129093839	0.0	-1.50129093839
293	1.49409795288	0.0	-1.49409795288
54	1.48972753319	0.0966348037545	-1.39309272943
94	1.48678261738	1.44305122216	-0.0437313952168
514	1.46124904534	0.0	-1.46124904534
1	1.45947369144	0.137267086651	-1.32220660479
16	1.45281665033	1.13043446038	-0.322382189953
67	1.45276253956	0.0	-1.45276253956
527	1.44173301919	0.0	-1.44173301919
38	1.43824257564	0.0	-1.43824257564
262	1.43526430867	0.0	-1.43526430867
192	1.41488638932	0.0	-1.41488638932
519	1.41415645193	0.0	-1.41415645193
536	1.39007232361	0.711738971082	-0.678333352525
39	1.37664752419	0.227701373986	-1.1489461502
219	1.35467791144	0.0	-1.35467791144
103	1.34419760913	0.0875661945409	-1.25663141459
429	1.33074024618	0.545805483557	-0.784934762618
307	1.32532819039	0.0	-1.32532819039
373	1.32041754048	0.0	-1.32041754048
31	1.32017269481	0.0	-1.32017269481
204	1.31223417408	0.0	-1.31223417408
359	1.31149364069	0.0	-1.31149364069
199	1.30569641128	0.406771182313	-0.89892522897
230	1.3048068922	0.251878080676	-1.05292881153
313	1.3045732954	0.286823797183	-1.01774949822
343	1.29241041713	0.0	-1.29241041713
309	1.28666090996	0.46702923953	-0.819631670434
560	1.28541570639	0.0	-1.28541570639
241	1.27430581899	0.712468368174	-0.56183745082
291	1.26804795544	0.435524627917	-0.832523327528
32	1.26059404698	0.0	-1.26059404698
391	1.25679678603	0.0	-1.25679678603
460	1.25270390067	0.139088675506	-1.11361522517
63	1.24861147176	0.0672260342743	-1.18138543748
82	1.24137623315	0.0684583588258	-1.17291787432
421	1.239560989	0.0943595044049	-1.14520148459
466	1.2370263514	0.192483921379	-1.04454243002
334	1.23298428159	0.0	-1.23298428159
416	1.22732622171	0.0	-1.22732622171
45	1.21837188627	0.213101999299	-1.00526988697
511	1.21613787691	0.0	-1.21613787691
544	1.2136563431	0.0	-1.2136563431
463	1.20842802297	0.0	-1.20842802297
395	1.20421119257	0.0	-1.20421119257
3	1.20029048337	0.0	-1.20029048337
556	1.19821851265	0.0	-1.19821851265
393	1.19259718782	0.0	-1.19259718782
107	1.16553484866	0.0	-1.16553484866
402	1.16374920259	0.346781588152	-0.816967614439
407	1.15549250216	0.0	-1.15549250216
300	1.1316927318	0.0	-1.1316927318
25	1.12617838732	0.0	-1.12617838732
422	1.12432320757	0.116464990909	-1.00785821666
196	1.11819668952	0.0	-1.11819668952
565	1.11660045909	0.380318968087	-0.736281491005
34	1.11650215772	0.0	-1.11650215772
282	1.11378865491	0.0518392359925	-1.06194941892
489	1.10572824832	0.110140564132	-0.995587684187
27	1.10536620942	0.0	-1.10536620942
322	1.09273637008	0.0	-1.09273637008
42	1.08507498896	0.184781558276	-0.900293430687
275	1.08302330421	0.110900881165	-0.972122423049
40	1.07571415853	0.222791194109	-0.852922964422
532	1.07178085567	0.145385709867	-0.926395145798
280	1.06910814517	0.0	-1.06910814517
331	1.06251222655	0.0	-1.06251222655
133	1.05579351603	0.0	-1.05579351603
238	1.05196924302	0.0	-1.05196924302
554	1.05146371775	0.0	-1.05146371775
18	1.03173432719	0.304483514225	-0.727250812967
256	1.02838342613	0.0	-1.02838342613
427	1.02726430498	1.02726430498	0.0
458	1.01971950485	0.0	-1.01971950485
121	1.00866895103	0.325711270154	-0.682957680872
531	1.00831360069	0.0	-1.00831360069
273	1.00189035811	0.0	-1.00189035811
9	0.989332815325	0.0877744869327	-0.901558328392
132	0.983772294053	0.90231937043	-0.0814529236231
190	0.981476526312	0.172871070068	-0.808605456244
485	0.981213292239	0.0560700033048	-0.925143288934
217	0.978548453377	0.451670074595	-0.526878378782
441	0.973180416335	0.0	-0.973180416335
398	0.961665671476	0.589219687706	-0.37244598377
263	0.955474553291	0.0089807015434	-0.946493851748
350	0.953630531624	0.0	-0.953630531624
520	0.951582244039	0.0	-0.951582244039
70	0.947030358791	0.251974060987	-0.695056297805
336	0.945140848258	0.374526153498	-0.57061469476
57	0.940049757256	0.0516941224977	-0.888355634758
431	0.933062953581	0.0	-0.933062953581
384	0.927645304933	0.0	-0.927645304933
43	0.919331311619	0.521409821691	-0.397921489928
420	0.913544529389	0.289676251358	-0.623868278031
97	0.912884996854	0.558256177513	-0.354628819341
111	0.911882036985	0.0398419319369	-0.872040105048
430	0.907916212695	0.0	-0.907916212695
473	0.898116439757	0.134366894785	-0.763749544972
419	0.885024208371	0.0508125131172	-0.834211695254
186	0.879071393941	0.0	-0.879071393941
152	0.86264582454	0.0	-0.86264582454
464	0.860902314454	0.0	-0.860902314454
443	0.854338418451	0.109398346788	-0.744940071663
406	0.846269319013	0.0	-0.846269319013
530	0.838237543492	0.0	-0.838237543492
233	0.836102508657	0.836102508657	0.0
30	0.833055454136	0.0	-0.833055454136
457	0.831859081131	0.0	-0.831859081131
270	0.83072349043	0.00132750877425	-0.829395981656
396	0.830437626144	0.0998418289499	-0.730595797194
333	0.830358275437	0.065260129983	-0.765098145454
55	0.828339042581	0.0	-0.828339042581
564	0.825746814312	0.201134061356	-0.624612752956
529	0.823908140196	0.0	-0.823908140196
108	0.822703616014	0.482156841045	-0.340546774969
266	0.818939774663	0.0	-0.818939774663
372	0.817237540992	0.123597349881	-0.693640191111
56	0.814263395474	0.0	-0.814263395474
267	0.812730691057	0.0	-0.812730691057
521	0.808322984803	0.0	-0.808322984803
76	0.805205709298	0.0	-0.805205709298
93	0.783206108565	0.0	-0.783206108565
428	0.780366574317	0.612928160998	-0.167438413319
311	0.776579399951	0.245523090051	-0.5310563099
316	0.775445097769	0.0	-0.775445097769
109	0.770615672775	0.0	-0.770615672775
320	0.76824457742	0.0680248743478	-0.700219703073
214	0.760152826545	0.0367167175293	-0.723436109016
116	0.758529376539	0.391342812686	-0.367186563853
552	0.753940528139	0.0528594792938	-0.701081048845
379	0.751130884901	0.0	-0.751130884901
563	0.747736500228	0.346652842098	-0.40108365813
102	0.73701883592	0.0	-0.73701883592
479	0.736226218556	0.0	-0.736226218556
364	0.734200164862	0.0	-0.734200164862
129	0.732230283616	0.0432181825919	-0.689012101024
195	0.727749734662	0.0	-0.727749734662
448	0.726968062388	0.131731987	-0.595236075388
348	0.726373138342	0.107481314259	-0.618891824084
399	0.719052877245	0.0	-0.719052877245
80	0.712929103732	0.325187184244	-0.387741919488
363	0.712653745168	0.00665311860783	-0.70600062656
74	0.710480141552	0.00390531481168	-0.70657482674
533	0.710473847356	0.115114725944	-0.595359121412
374	0.707969563923	0.0	-0.707969563923
383	0.698574919975	0.0	-0.698574919975
248	0.696890209046	0.0423621621332	-0.654528046913
553	0.69110947767	0.0	-0.69110947767
191	0.690140288793	0.191810417526	-0.498329871267
349	0.684440502556	0.0	-0.684440502556
505	0.682393375449	0.514431938668	-0.167961436781
376	0.675689605686	0.0	-0.675689605686
28	0.672481033323	0.0	-0.672481033323
297	0.670045651207	0.0	-0.670045651207
471	0.665882852667	0.0	-0.665882852667
281	0.651105160339	0.0	-0.651105160339
117	0.643780167742	0.0	-0.643780167742
534	0.642059753429	0.464431324037	-0.177628429393
328	0.640364336579	0.640364336579	0.0
163	0.640119233046	0.640119233046	0.0
495	0.636119063389	0.10427606531	-0.531842998079
335	0.636047802179	0.0	-0.636047802179
325	0.629963561619	0.0	-0.629963561619
144	0.627714261445	0.0	-0.627714261445
215	0.62471485486	0.197130349485	-0.427584505375
98	0.60957525136	0.0	-0.60957525136
259	0.603905118372	0.0	-0.603905118372
110	0.602445000416	0.220350331038	-0.382094669378
118	0.599109588318	0.0	-0.599109588318
375	0.598349003875	0.0	-0.598349003875
461	0.594380395604	0.0154037068122	-0.578976688792
392	0.582828228224	0.401150489938	-0.181677738286
434	0.575682239858	0.216003663096	-0.359678576762
387	0.568213999586	0.0	-0.568213999586
477	0.560990619382	0.0	-0.560990619382
418	0.559281243868	0.0	-0.559281243868
96	0.55462959811	0.0	-0.55462959811
310	0.553390871805	0.0	-0.553390871805
368	0.552175799192	0.19774645466	-0.354429344532
84	0.551396388738	0.0379509665766	-0.513445422161
119	0.546160452077	0.541001999893	-0.00515845218384
128	0.542317135153	0.0569815643727	-0.485335570781
203	0.540660127581	0.0826982168064	-0.457961910775
453	0.535097274092	0.454119193215	-0.0809780808763
33	0.533514097032	0.226927638036	-0.306586458995
21	0.530080330766	0.0	-0.530080330766
193	0.520419394723	0.520419394723	0.0
439	0.511959128494	0.474742882116	-0.0372162463783
242	0.503368069319	0.231802225939	-0.271565843381
496	0.50321548283	0.0	-0.50321548283
389	0.502079200614	0.0	-0.502079200614
449	0.495993689583	0.0	-0.495993689583
356	0.492251368777	0.0	-0.492251368777
20	0.483900080251	0.0582564542931	-0.425643625958
440	0.4822518096	0.0	-0.4822518096
346	0.466632650067	0.0	-0.466632650067
332	0.464198371193	0.253211805121	-0.210986566073
437	0.460885249762	0.390916165943	-0.0699690838196
24	0.454582690872	0.340056208988	-0.114526481884
465	0.44589979684	0.11876028488	-0.327139511959
537	0.433633452741	0.0	-0.433633452741
327	0.433628565486	0.0173756593829	-0.416252906103
72	0.432790638263	0.0	-0.432790638263
371	0.431660767716	0.0	-0.431660767716
447	0.430797040981	0.0	-0.430797040981
347	0.428509179098	0.0	-0.428509179098
500	0.421037005668	0.0	-0.421037005668
469	0.410669493306	0.0	-0.410669493306
557	0.404097341854	0.0	-0.404097341854
287	0.397615191336	0.0	-0.397615191336
264	0.395549644884	0.245388772725	-0.150160872159
35	0.39417306874	0.125541151835	-0.268631916906
369	0.389586275727	0.0	-0.389586275727
61	0.389501836963	0.0547727341294	-0.334729102833
417	0.384004446294	0.384004446294	0.0
245	0.381490080041	0.0	-0.381490080041
134	0.380712286256	0.175928117303	-0.204784168953
403	0.36139441736	0.22424755178	-0.137146865579
341	0.360370154056	0.0	-0.360370154056
454	0.358344727433	0.0444556807067	-0.313889046726
446	0.351963481888	0.0	-0.351963481888
478	0.350514806508	0.0	-0.350514806508
246	0.349855971189	0.0	-0.349855971189
351	0.343964550548	0.0	-0.343964550548
69	0.33976940703	0.33976940703	0.0
480	0.331327210016	0.139628084669	-0.191699125347
462	0.328205474741	0.0	-0.328205474741
265	0.327159610923	0.253136380156	-0.0740232307675
249	0.324679005391	0.0	-0.324679005391
342	0.323157215535	0.0345836972974	-0.288573518238
151	0.305429415792	0.0	-0.305429415792
296	0.30529344798	0.0	-0.30529344798
413	0.305016527648	0.0	-0.305016527648
120	0.303036088399	0.0401158791309	-0.262920209269
319	0.298754313336	0.0	-0.298754313336
164	0.295524576384	0.284902695011	-0.0106218813725
481	0.290503772945	0.0	-0.290503772945
271	0.280918671783	0.100568813593	-0.18034985819
459	0.276079571568	0.0	-0.276079571568
491	0.275273760635	0.245371207386	-0.0299025532489
442	0.270901160089	0.0	-0.270901160089
362	0.269862349433	0.269862349433	0.0
161	0.269729492243	0.0	-0.269729492243
559	0.260396241808	0.149945975836	-0.110450265972
295	0.259072641754	0.0	-0.259072641754
451	0.252576394427	0.252576394427	0.0
50	0.224465664508	0.0	-0.224465664508
385	0.221828402547	0.0	-0.221828402547
367	0.210272520387	0.0	-0.210272520387
284	0.201280736007	0.0	-0.201280736007
81	0.200840849399	0.200840849399	0.0
546	0.189105043407	0.0	-0.189105043407
44	0.170563695938	0.0897842020902	-0.0807794938478
487	0.165168264611	0.0	-0.165168264611
258	0.164282167215	0.164282167215	0.0
23	0.161947321837	0.107870239342	-0.0540770824955
330	0.157748382453	0.0854838021014	-0.0722645803511
475	0.145952389188	0.0247970682937	-0.121155320894
329	0.137228871319	0.0	-0.137228871319
122	0.134562758836	0.0	-0.134562758836
166	0.132935001523	0.131512491771	-0.00142250975208
539	0.104897849447	0.0238878155585	-0.0810100338888
365	0.0970888565004	0.0	-0.0970888565004
472	0.0936841999369	0.0565925329023	-0.0370916670346
438	0.0921530383706	0.0	-0.0921530383706
547	0.0845805741634	0.0	-0.0845805741634
352	0.0842037936088	0.0	-0.0842037936088
338	0.0825749972801	0.0	-0.0825749972801
317	0.076046951091	0.076046951091	0.0
58	0.0717604978291	0.0	-0.0717604978291
41	0.0704292920492	0.0128435216988	-0.0575857703504
79	0.0607278122785	0.0607278122785	0.0
423	0.0581712558218	0.0	-0.0581712558218
29	0.0501325715549	0.0	-0.0501325715549
66	0.0182400632572	0.0	-0.0182400632572
239	0.0163630125388	0.0163630125388	0.0
516	0.0149744307632	0.0	-0.0149744307632
208	0.00113427083033	0.00113427083033	0.0
394	6.08651035725e-15	0.0	-6.08651035725e-15
222	6.08651035725e-15	0.0	-6.08651035725e-15
247	6.08651035725e-15	0.0	-6.08651035725e-15
95	6.08651035725e-15	6.08651035725e-15	0.0
160	0.0	0.0	0.0
181	0.0	0.0	0.0
435	0.0	0.0	0.0
380	0.0	0.0	0.0
59	0.0	0.0	0.0
355	0.0	0.0	0.0
566	NaN	NaN	NaN
