# Supplementary material for: Complete mapping of viral escape from neutralizing antibodies
Source: PLoS Pathog. 2017 Mar 13;13(3):e1006271. doi: 10.1371/journal.ppat.1006271 (PMC5363992; doi:10.1371/journal.ppat.1006271)
Supplement: S2 File — This ZIP archive contains the computer code to perform the data analysis described in this manuscript. The analysis is performed by the iPython notebook found in the ZIP archive. (ZIP) [file ppat.1006271.s008.zip › S2_File/differential_selections/L3_H17L7_vs_L3_mock_mutdiffsel.txt]

site	wt	mut	diffsel
89	P	E	9.39658570293
90	A	D	8.95255155169
91	R	S	8.77644185632
91	R	V	8.7317525069
91	R	D	8.5968520299
556	N	I	8.54045838035
91	R	T	8.26724186815
90	A	F	7.99592174891
89	P	D	7.99239883511
170	K	Y	7.81108219852
92	S	P	7.36477690368
90	A	H	7.31764502571
91	R	G	7.30361216725
90	A	R	7.16590499881
89	P	Y	7.15933893876
90	A	E	7.1379258792
91	R	I	7.0880618028
86	S	H	6.91825922946
90	A	N	6.89525549572
89	P	I	6.77362460194
91	R	A	6.50014013464
105	G	A	6.48773426566
221	N	D	6.45138939712
91	R	C	6.33282288085
91	R	L	6.23257324445
90	A	M	6.21026112287
70	G	M	6.12611897557
396	N	S	6.07404267295
90	A	Q	6.05203993504
91	R	M	5.93622647762
524	M	E	5.91114152525
91	R	Q	5.61739316377
411	K	N	5.46400664526
277	F	L	5.38205567253
466	K	R	5.30798960522
89	P	F	5.12785358148
374	G	E	5.10225891302
412	E	A	4.93534064305
90	A	P	4.83945143077
274	S	T	4.81963893639
264	L	I	4.78505065476
424	N	D	4.77518849959
347	G	Y	4.73412307902
294	K	A	4.73205015177
73	N	S	4.69375407957
509	S	I	4.63247722433
53	S	N	4.5443385757
89	P	L	4.48502802447
278	E	G	4.48483134692
171	G	S	4.48274063153
273	L	C	4.47558718652
113	I	T	4.47315061254
442	L	F	4.43834300463
553	M	A	4.29050878071
209	S	N	4.12849761728
237	R	F	3.97479760928
220	S	T	3.88569387703
13	V	A	3.88348130796
138	S	R	3.85438890884
220	S	R	3.84538304917
490	E	D	3.83290654596
390	G	T	3.68872838629
554	C	W	3.68366102319
463	E	A	3.61667751069
91	R	W	3.6073543688
173	S	D	3.3291392043
386	N	M	3.32288402181
172	D	T	3.29296699857
89	P	V	3.29001449132
138	S	T	3.2666581681
251	E	H	3.21268199675
563	I	V	3.04073850962
479	G	E	3.02633492625
90	A	S	2.93945863361
28	N	K	2.91965160429
240	H	S	2.85273426753
88	L	H	2.79286560305
287	S	I	2.78737303037
64	I	D	2.7832974688
555	S	E	2.70902823442
274	S	D	2.55239621202
464	K	R	2.55074246751
53	S	I	2.54104068942
427	V	I	2.47142162697
177	L	V	2.43466948978
476	I	M	2.4267170282
135	P	E	2.29704990047
161	Y	H	2.24534902122
552	W	G	2.2259136003
456	L	G	2.17219088569
92	S	N	2.13304977473
20	I	M	2.12961403678
540	L	T	1.75523862017
346	F	L	1.7414624164
306	L	A	1.65980590746
364	W	R	1.64365880168
516	I	M	1.55676234087
236	V	A	1.50407094871
221	N	I	1.47247876431
176	K	T	1.41952023818
544	V	A	1.33476113422
468	Q	R	1.30922067904
99	T	K	1.25391263437
394	K	Q	1.24529079442
337	I	S	1.23572986659
289	H	L	1.22254440136
556	N	T	1.19228475046
205	Q	P	1.15414926359
540	L	P	1.08154488124
272	A	T	1.03008106718
428	D	L	1.02993352174
427	V	K	1.01989366882
168	T	A	0.968798362251
157	K	V	0.964580643508
504	K	E	0.931919935135
470	K	R	0.920249592292
425	K	E	0.916499507565
146	N	E	0.893891246206
501	D	G	0.882259487624
190	L	P	0.853990547727
468	Q	H	0.853496898802
26	A	S	0.835158826393
127	S	T	0.832211406007
161	Y	F	0.823558474258
311	I	M	0.82353948444
370	Q	R	0.82118086324
155	R	E	0.787755044732
182	V	S	0.77298321182
372	E	V	0.766172021889
322	Y	H	0.760778494827
351	G	D	0.742044206136
344	G	R	0.739527910644
499	T	R	0.732413723636
119	R	M	0.719540840238
14	A	N	0.699332394056
474	K	T	0.696146217944
239	Q	S	0.69425690362
504	K	I	0.672850227434
91	R	E	0.654863268964
156	G	K	0.651739422758
133	I	T	0.650074680037
249	L	S	0.647479978364
392	T	K	0.645761026477
422	N	K	0.641937290612
43	V	A	0.628574778076
343	R	Q	0.601447014639
277	F	H	0.587734000635
152	C	F	0.57057315938
433	D	G	0.564948915954
508	E	L	0.560561387383
345	L	S	0.541837127527
418	K	E	0.540813543206
154	H	G	0.533018070995
544	V	F	0.528804023689
136	K	A	0.521293994089
287	S	A	0.520477548928
291	C	S	0.520006797441
427	V	S	0.51483965872
110	G	V	0.514081319231
132	E	G	0.512128072836
436	T	I	0.506307197125
57	K	E	0.503721445094
41	V	G	0.501204472654
179	N	D	0.499642684286
108	Y	C	0.498666036098
18	D	Y	0.49379068364
494	S	G	0.486644351011
555	S	P	0.48129944893
407	T	A	0.475275735435
510	K	Q	0.473805103531
251	E	A	0.472953963776
357	W	L	0.458802462633
211	G	V	0.454873640213
306	L	H	0.452424858877
241	G	W	0.435590564433
556	N	S	0.434674950187
41	V	A	0.432101022052
309	Q	H	0.432061795021
543	L	F	0.424772245076
541	V	L	0.423117924384
10	Y	N	0.419728898711
50	L	I	0.417816489651
393	N	S	0.4059292706
155	R	M	0.399778634782
91	R	H	0.39687455142
91	R	N	0.39687455142
91	R	Y	0.39687455142
91	R	P	0.39687455142
84	C	R	0.390692310174
538	S	R	0.379914817486
1	M	K	0.37836707384
382	K	R	0.37679537451
336	N	K	0.374618445348
239	Q	R	0.370583492928
36	I	T	0.370456834633
51	E	G	0.369777881423
428	D	N	0.367802397823
385	Q	K	0.361177842852
59	C	S	0.35942302959
426	K	S	0.358270164202
296	Q	R	0.357151527933
68	Q	K	0.356743629703
219	S	F	0.352221802844
515	K	R	0.351081923102
386	N	L	0.350217865505
510	K	E	0.349218952443
169	K	R	0.342619982004
464	K	N	0.34131486981
215	V	A	0.33839894117
25	H	R	0.336665321487
420	M	I	0.334593629253
45	H	R	0.328217205301
243	M	T	0.328164343487
85	D	Y	0.325478853494
13	V	L	0.323401464633
198	P	S	0.320919720631
427	V	N	0.320808620651
1	M	T	0.320321083632
117	E	G	0.315990761676
74	I	T	0.314132000711
429	D	W	0.310688503138
538	S	N	0.309966053157
56	G	W	0.309099463286
466	K	E	0.308066844378
99	T	A	0.307976467076
89	P	S	0.306615120059
89	P	W	0.306615120059
89	P	K	0.306615120059
89	P	C	0.306615120059
561	C	R	0.306592013633
296	Q	P	0.304217990254
45	H	P	0.295920321041
397	S	N	0.284563065677
20	I	V	0.280434209276
336	N	S	0.275284043388
426	K	E	0.274202277474
172	D	Y	0.273389989292
103	E	G	0.270882442973
90	A	W	0.268841850317
90	A	G	0.268841850317
90	A	Y	0.268841850317
90	A	C	0.268841850317
90	A	L	0.268841850317
90	A	K	0.268841850317
453	F	S	0.266714062398
107	C	S	0.262951088634
437	Y	C	0.262076258885
486	K	E	0.260948404915
329	R	M	0.253659675885
266	A	S	0.252189474861
507	E	A	0.252027472104
7	V	W	0.247219465232
562	R	I	0.242075798258
429	D	M	0.238210266328
111	D	A	0.234798851204
339	S	F	0.232670501285
81	N	S	0.231984761162
94	S	A	0.231961767434
528	Q	L	0.231127493506
129	E	G	0.223645516409
387	A	S	0.219408801953
397	S	F	0.21870954931
41	V	M	0.216455265066
54	H	R	0.216305817755
511	L	S	0.215685022414
453	F	Y	0.214525979984
33	V	F	0.212717394009
218	A	E	0.208328555307
244	N	S	0.207906799238
338	P	S	0.206239403245
15	T	K	0.204782786878
174	Y	S	0.203056316606
481	F	S	0.200688030333
558	S	P	0.200508482548
239	Q	K	0.19516092226
97	V	L	0.191338302361
132	E	D	0.188289027262
480	C	R	0.187227907308
437	Y	D	0.185967427857
176	K	E	0.184240248015
298	P	S	0.184178051172
525	G	V	0.183110141112
532	I	N	0.180922120865
217	V	L	0.180818867928
370	Q	K	0.180542472873
328	L	M	0.180390692859
49	L	M	0.179817359598
331	V	F	0.175414050514
433	D	E	0.175306551968
191	V	L	0.173546767446
14	A	P	0.173335626064
166	W	C	0.173131565016
137	E	A	0.170350148192
119	R	S	0.169723825259
468	Q	P	0.16967809757
564	C	F	0.166297680833
532	I	T	0.165444483674
379	A	S	0.1638854195
39	K	T	0.163459771824
410	G	C	0.160642050643
85	D	E	0.157954818482
38	E	G	0.155866583577
447	N	K	0.152667805715
267	P	L	0.152544432462
185	K	T	0.151765092921
269	Y	R	0.14974544156
554	C	R	0.149148071166
101	N	T	0.146991498455
319	C	S	0.144006864446
555	S	A	0.143952631633
400	E	G	0.142533476912
413	F	I	0.142269768707
529	I	V	0.141975580642
299	Q	L	0.141351156564
297	T	A	0.14096376983
387	A	T	0.140394976176
488	D	H	0.140353974598
533	Y	S	0.136491470731
43	V	L	0.133668212686
462	Y	H	0.13083714867
332	T	I	0.128497117784
114	D	G	0.127093804244
505	Y	F	0.126290706723
106	A	V	0.125527682246
182	V	A	0.124609950437
416	L	S	0.124184254516
38	E	V	0.116139750996
417	E	V	0.113319218858
98	E	A	0.109903394574
277	F	V	0.108675442305
362	D	N	0.106977822397
303	N	S	0.106939429543
117	E	D	0.106461932161
166	W	S	0.105183735753
197	H	R	0.100283763241
343	R	G	0.100181520703
559	L	W	0.100010413173
484	Y	N	0.0981173232702
437	Y	H	0.0977700854616
514	E	D	0.0973386301351
565	I	N	0.096998636838
457	N	S	0.0956302020924
399	I	N	0.0936374468688
349	I	T	0.0924363012924
441	L	M	0.0920227027099
346	F	I	0.0894721602301
454	H	P	0.088393930436
89	P	R	0.0870124660014
192	L	Y	0.0863742056925
80	G	V	0.0845292649857
91	R	F	0.080761600874
81	N	H	0.0805188780915
193	W	R	0.0796921568703
268	W	R	0.0787668333958
503	P	L	0.0747729434268
486	K	N	0.0740373918632
561	C	F	0.0736220008718
35	T	I	0.0711425120763
532	I	S	0.0706267366647
281	I	T	0.0697185073055
485	H	R	0.0694320932042
214	Y	C	0.0681597678493
21	C	Y	0.0681343765624
123	S	T	0.0669442670561
507	E	Y	0.0644574229144
471	N	K	0.0619463671971
102	S	G	0.0608955193215
191	V	Y	0.060750682261
149	T	R	0.0606817873291
42	A	V	0.0603095333409
427	V	L	0.0599929256947
433	D	Y	0.0573502528606
428	D	M	0.0567407577859
46	S	T	0.0558353012371
485	H	P	0.0558201008939
296	Q	L	0.0552852783563
25	H	D	0.0545062025864
243	M	L	0.0537470943959
52	D	V	0.0519685346669
556	N	C	0.0500483710111
556	N	W	0.0500483710111
556	N	Y	0.0500483710111
556	N	A	0.0500483710111
556	N	E	0.0500483710111
556	N	R	0.0500483710111
556	N	G	0.0500483710111
556	N	P	0.0500483710111
556	N	Q	0.0500483710111
556	N	M	0.0500483710111
556	N	H	0.0500483710111
556	N	F	0.0500483710111
496	R	T	0.0491505425752
500	Y	N	0.0488961789544
467	S	I	0.0486391908625
296	Q	H	0.0476838769117
131	F	S	0.0463662639913
238	D	Y	0.0441282489291
170	K	I	0.0418736147295
170	K	D	0.0418736147295
170	K	H	0.0418736147295
170	K	C	0.0418736147295
170	K	P	0.0418736147295
170	K	M	0.0418736147295
170	K	Q	0.0418736147295
90	A	T	0.0409842554376
383	S	R	0.0394532844989
144	T	I	0.0373739323985
277	F	N	0.0354451071346
277	F	I	0.0354451071346
277	F	D	0.0354451071346
277	F	M	0.0354451071346
277	F	C	0.0354451071346
277	F	W	0.0354451071346
199	S	C	0.0339034901151
130	R	I	0.0330631593231
488	D	G	0.0327064053951
34	D	N	0.0326428386642
554	C	S	0.0325925804069
270	A	T	0.0317188405647
347	G	V	0.0313535269095
82	P	S	0.0306160586525
435	W	R	0.0305974440328
154	H	R	0.0302247688277
42	A	E	0.029142774458
443	V	S	0.0284438777331
92	S	A	0.0222282802537
92	S	K	0.0222282802537
92	S	Q	0.0222282802537
92	S	G	0.0222282802537
92	S	M	0.0222282802537
92	S	F	0.0222282802537
92	S	W	0.0222282802537
92	S	Y	0.0222282802537
92	S	D	0.0222282802537
92	S	R	0.0222282802537
92	S	C	0.0222282802537
86	S	D	0.019743667507
86	S	Q	0.019743667507
86	S	V	0.019743667507
86	S	M	0.019743667507
86	S	G	0.019743667507
86	S	K	0.019743667507
86	S	A	0.019743667507
86	S	R	0.019743667507
86	S	N	0.019743667507
86	S	C	0.019743667507
559	L	F	0.019270309559
316	I	M	0.0188633376965
509	S	C	0.0173056026758
509	S	G	0.0173056026758
509	S	Y	0.0173056026758
509	S	D	0.0173056026758
509	S	H	0.0173056026758
509	S	K	0.0173056026758
509	S	F	0.0173056026758
509	S	Q	0.0173056026758
509	S	N	0.0173056026758
509	S	R	0.0173056026758
509	S	W	0.0173056026758
509	S	L	0.0173056026758
509	S	E	0.0173056026758
77	W	C	0.0166015682529
510	K	T	0.0159905414901
21	C	G	0.0158922131627
482	E	K	0.0154728857221
91	R	K	0.0152272928396
423	L	S	0.0144916885156
243	M	I	0.0129570903233
547	G	R	0.0121566448716
73	N	R	0.0115799838244
73	N	K	0.0115799838244
73	N	V	0.0115799838244
73	N	Q	0.0115799838244
73	N	P	0.0115799838244
73	N	C	0.0115799838244
73	N	M	0.0115799838244
73	N	L	0.0115799838244
73	N	Y	0.0115799838244
73	N	I	0.0115799838244
73	N	F	0.0115799838244
73	N	E	0.0115799838244
73	N	T	0.0115799838244
73	N	W	0.0115799838244
73	N	D	0.0115799838244
73	N	H	0.0115799838244
221	N	K	0.0110619934912
221	N	Y	0.0110619934912
221	N	Q	0.0110619934912
221	N	E	0.0110619934912
221	N	F	0.0110619934912
221	N	G	0.0110619934912
221	N	H	0.0110619934912
221	N	V	0.0110619934912
221	N	M	0.0110619934912
221	N	P	0.0110619934912
221	N	W	0.0110619934912
221	N	C	0.0110619934912
221	N	A	0.0110619934912
96	I	F	0.0106445150561
359	G	R	0.0104439242157
105	G	M	0.00973624866926
105	G	L	0.00973624866926
105	G	Q	0.00973624866926
105	G	S	0.00973624866926
105	G	H	0.00973624866926
105	G	N	0.00973624866926
105	G	P	0.00973624866926
105	G	W	0.00973624866926
105	G	K	0.00973624866926
105	G	D	0.00973624866926
105	G	Y	0.00973624866926
105	G	C	0.00973624866926
105	G	F	0.00973624866926
105	G	T	0.00973624866926
105	G	I	0.00973624866926
70	G	N	0.00973472294147
70	G	F	0.00973472294147
70	G	C	0.00973472294147
70	G	A	0.00973472294147
70	G	D	0.00973472294147
70	G	W	0.00973472294147
70	G	V	0.00973472294147
70	G	K	0.00973472294147
70	G	P	0.00973472294147
70	G	Q	0.00973472294147
70	G	R	0.00973472294147
70	G	S	0.00973472294147
70	G	T	0.00973472294147
70	G	Y	0.00973472294147
70	G	I	0.00973472294147
210	N	K	0.00942503337441
396	N	F	0.00919318940924
396	N	I	0.00919318940924
396	N	Q	0.00919318940924
396	N	R	0.00919318940924
396	N	T	0.00919318940924
396	N	V	0.00919318940924
396	N	H	0.00919318940924
396	N	G	0.00919318940924
396	N	P	0.00919318940924
396	N	E	0.00919318940924
396	N	C	0.00919318940924
396	N	W	0.00919318940924
396	N	Y	0.00919318940924
396	N	A	0.00919318940924
396	N	L	0.00919318940924
396	N	M	0.00919318940924
426	K	N	0.00894751907147
524	M	A	0.00853806384714
524	M	H	0.00853806384714
524	M	K	0.00853806384714
524	M	F	0.00853806384714
524	M	C	0.00853806384714
524	M	W	0.00853806384714
524	M	P	0.00853806384714
524	M	N	0.00853806384714
524	M	Y	0.00853806384714
232	A	D	0.00835147286213
294	K	G	0.00793485833491
294	K	F	0.00793485833491
294	K	C	0.00793485833491
294	K	W	0.00793485833491
294	K	H	0.00793485833491
294	K	Y	0.00793485833491
294	K	P	0.00793485833491
90	A	I	0.00776492481729
32	T	I	0.00670950335025
109	P	R	0.00535985387058
53	S	W	0.00532776245808
53	S	C	0.00532776245808
53	S	A	0.00532776245808
53	S	P	0.00532776245808
53	S	D	0.00532776245808
53	S	Y	0.00532776245808
53	S	V	0.00532776245808
53	S	H	0.00532776245808
374	G	D	0.00505724808743
374	G	W	0.00505724808743
374	G	T	0.00505724808743
374	G	Y	0.00505724808743
374	G	M	0.00505724808743
374	G	N	0.00505724808743
374	G	I	0.00505724808743
374	G	S	0.00505724808743
374	G	A	0.00505724808743
374	G	R	0.00505724808743
374	G	Q	0.00505724808743
374	G	P	0.00505724808743
374	G	H	0.00505724808743
374	G	C	0.00505724808743
374	G	K	0.00505724808743
374	G	L	0.00505724808743
374	G	F	0.00505724808743
565	I	V	0.00476992451339
13	V	K	0.00459974529221
13	V	W	0.00459974529221
13	V	T	0.00459974529221
13	V	Q	0.00459974529221
13	V	N	0.00459974529221
13	V	P	0.00459974529221
13	V	M	0.00459974529221
13	V	F	0.00459974529221
13	V	D	0.00459974529221
13	V	C	0.00459974529221
13	V	Y	0.00459974529221
13	V	E	0.00459974529221
264	L	H	0.00439810871863
264	L	Q	0.00439810871863
264	L	P	0.00439810871863
264	L	K	0.00439810871863
264	L	R	0.00439810871863
264	L	S	0.00439810871863
264	L	T	0.00439810871863
264	L	V	0.00439810871863
264	L	Y	0.00439810871863
264	L	N	0.00439810871863
264	L	G	0.00439810871863
264	L	F	0.00439810871863
264	L	E	0.00439810871863
264	L	D	0.00439810871863
264	L	C	0.00439810871863
264	L	A	0.00439810871863
264	L	M	0.00439810871863
274	S	Y	0.00426290440255
274	S	W	0.00426290440255
274	S	Q	0.00426290440255
274	S	P	0.00426290440255
274	S	M	0.00426290440255
274	S	K	0.00426290440255
274	S	F	0.00426290440255
274	S	V	0.00426290440255
274	S	A	0.00426290440255
274	S	C	0.00426290440255
411	K	D	0.00416624946051
411	K	R	0.00416624946051
411	K	I	0.00416624946051
411	K	L	0.00416624946051
411	K	M	0.00416624946051
411	K	C	0.00416624946051
411	K	F	0.00416624946051
411	K	P	0.00416624946051
411	K	W	0.00416624946051
411	K	V	0.00416624946051
411	K	A	0.00416624946051
411	K	S	0.00416624946051
411	K	Y	0.00416624946051
407	T	R	0.00416539897159
466	K	P	0.00400140242872
466	K	D	0.00400140242872
466	K	I	0.00400140242872
466	K	C	0.00400140242872
466	K	N	0.00400140242872
466	K	L	0.00400140242872
466	K	V	0.00400140242872
466	K	Y	0.00400140242872
466	K	Q	0.00400140242872
466	K	W	0.00400140242872
466	K	M	0.00400140242872
220	S	I	0.0036459289977
220	S	E	0.0036459289977
220	S	D	0.0036459289977
220	S	C	0.0036459289977
220	S	Y	0.0036459289977
220	S	W	0.0036459289977
220	S	V	0.0036459289977
220	S	Q	0.0036459289977
220	S	H	0.0036459289977
220	S	F	0.0036459289977
424	N	R	0.00348682000943
424	N	M	0.00348682000943
424	N	P	0.00348682000943
424	N	Q	0.00348682000943
424	N	K	0.00348682000943
424	N	T	0.00348682000943
424	N	W	0.00348682000943
424	N	V	0.00348682000943
424	N	L	0.00348682000943
424	N	C	0.00348682000943
424	N	I	0.00348682000943
424	N	G	0.00348682000943
424	N	F	0.00348682000943
424	N	E	0.00348682000943
424	N	Y	0.00348682000943
424	N	H	0.00348682000943
424	N	A	0.00348682000943
553	M	D	0.00328383063408
553	M	S	0.00328383063408
553	M	Y	0.00328383063408
553	M	T	0.00328383063408
553	M	R	0.00328383063408
553	M	F	0.00328383063408
553	M	C	0.00328383063408
553	M	W	0.00328383063408
553	M	E	0.00328383063408
553	M	H	0.00328383063408
553	M	K	0.00328383063408
553	M	N	0.00328383063408
553	M	P	0.00328383063408
553	M	Q	0.00328383063408
171	G	Y	0.00315661959345
171	G	Q	0.00315661959345
171	G	P	0.00315661959345
171	G	K	0.00315661959345
171	G	I	0.00315661959345
171	G	H	0.00315661959345
171	G	F	0.00315661959345
171	G	C	0.00315661959345
171	G	A	0.00315661959345
171	G	V	0.00315661959345
177	L	P	0.00308308934107
177	L	W	0.00308308934107
177	L	E	0.00308308934107
177	L	C	0.00308308934107
177	L	N	0.00308308934107
177	L	K	0.00308308934107
177	L	F	0.00308308934107
177	L	D	0.00308308934107
177	L	Q	0.00308308934107
177	L	S	0.00308308934107
177	L	Y	0.00308308934107
177	L	R	0.00308308934107
177	L	H	0.00308308934107
177	L	G	0.00308308934107
113	I	D	0.00303497038301
113	I	P	0.00303497038301
113	I	W	0.00303497038301
113	I	C	0.00303497038301
113	I	M	0.00303497038301
113	I	E	0.00303497038301
113	I	L	0.00303497038301
113	I	K	0.00303497038301
138	S	K	0.0029555988901
138	S	W	0.0029555988901
138	S	Q	0.0029555988901
138	S	M	0.0029555988901
138	S	L	0.0029555988901
138	S	P	0.0029555988901
138	S	H	0.0029555988901
138	S	F	0.0029555988901
138	S	D	0.0029555988901
138	S	C	0.0029555988901
138	S	Y	0.0029555988901
347	G	A	0.00293494617382
347	G	E	0.00293494617382
347	G	D	0.00293494617382
347	G	T	0.00293494617382
347	G	S	0.00293494617382
347	G	Q	0.00293494617382
347	G	P	0.00293494617382
347	G	N	0.00293494617382
347	G	M	0.00293494617382
347	G	K	0.00293494617382
347	G	I	0.00293494617382
347	G	W	0.00293494617382
347	G	H	0.00293494617382
347	G	F	0.00293494617382
347	G	C	0.00293494617382
563	I	S	0.00278052242841
563	I	P	0.00278052242841
563	I	A	0.00278052242841
563	I	C	0.00278052242841
563	I	D	0.00278052242841
563	I	Y	0.00278052242841
563	I	E	0.00278052242841
563	I	N	0.00278052242841
563	I	G	0.00278052242841
563	I	H	0.00278052242841
563	I	L	0.00278052242841
563	I	R	0.00278052242841
563	I	Q	0.00278052242841
563	I	W	0.00278052242841
412	E	Y	0.00263337547941
412	E	W	0.00263337547941
412	E	S	0.00263337547941
412	E	H	0.00263337547941
412	E	P	0.00263337547941
412	E	M	0.00263337547941
412	E	D	0.00263337547941
412	E	N	0.00263337547941
53	S	T	0.00257103618111
565	I	F	0.00255366309924
273	L	E	0.00249944607677
273	L	Q	0.00249944607677
273	L	P	0.00249944607677
273	L	N	0.00249944607677
273	L	R	0.00249944607677
273	L	K	0.00249944607677
273	L	Y	0.00249944607677
273	L	D	0.00249944607677
273	L	F	0.00249944607677
273	L	H	0.00249944607677
273	L	W	0.00249944607677
273	L	S	0.00249944607677
273	L	G	0.00249944607677
273	L	I	0.00249944607677
273	L	T	0.00249944607677
209	S	C	0.00234056958929
209	S	E	0.00234056958929
209	S	D	0.00234056958929
209	S	K	0.00234056958929
209	S	L	0.00234056958929
209	S	F	0.00234056958929
209	S	R	0.00234056958929
209	S	W	0.00234056958929
209	S	Y	0.00234056958929
209	S	V	0.00234056958929
442	L	P	0.00219546924205
442	L	E	0.00219546924205
442	L	C	0.00219546924205
442	L	H	0.00219546924205
442	L	I	0.00219546924205
442	L	K	0.00219546924205
442	L	M	0.00219546924205
442	L	N	0.00219546924205
442	L	A	0.00219546924205
442	L	Q	0.00219546924205
442	L	T	0.00219546924205
442	L	V	0.00219546924205
442	L	W	0.00219546924205
442	L	Y	0.00219546924205
442	L	D	0.00219546924205
442	L	G	0.00219546924205
442	L	R	0.00219546924205
12	F	C	0.00194836339048
278	E	C	0.00181235795726
278	E	I	0.00181235795726
278	E	R	0.00181235795726
278	E	M	0.00181235795726
278	E	L	0.00181235795726
237	R	P	0.00165899349969
237	R	T	0.00165899349969
237	R	V	0.00165899349969
237	R	W	0.00165899349969
237	R	E	0.00165899349969
237	R	D	0.00165899349969
237	R	A	0.00165899349969
237	R	H	0.00165899349969
237	R	C	0.00165899349969
237	R	N	0.00165899349969
386	N	F	0.00157054235881
386	N	P	0.00157054235881
386	N	C	0.00157054235881
386	N	D	0.00157054235881
386	N	W	0.00157054235881
386	N	K	0.00157054235881
386	N	Y	0.00157054235881
554	C	G	0.00147245657162
554	C	Q	0.00147245657162
554	C	N	0.00147245657162
554	C	T	0.00147245657162
554	C	V	0.00147245657162
554	C	H	0.00147245657162
554	C	E	0.00147245657162
554	C	D	0.00147245657162
554	C	A	0.00147245657162
554	C	P	0.00147245657162
554	C	K	0.00147245657162
28	N	M	0.00138178641374
28	N	C	0.00138178641374
28	N	Y	0.00138178641374
28	N	W	0.00138178641374
28	N	V	0.00138178641374
28	N	T	0.00138178641374
28	N	R	0.00138178641374
28	N	P	0.00138178641374
28	N	I	0.00138178641374
28	N	L	0.00138178641374
28	N	Q	0.00138178641374
28	N	H	0.00138178641374
28	N	E	0.00138178641374
28	N	F	0.00138178641374
28	N	G	0.00138178641374
28	N	A	0.00138178641374
463	E	S	0.00127258455976
463	E	M	0.00127258455976
463	E	W	0.00127258455976
463	E	V	0.00127258455976
463	E	C	0.00127258455976
463	E	H	0.00127258455976
463	E	L	0.00127258455976
463	E	R	0.00127258455976
463	E	P	0.00127258455976
463	E	Y	0.00127258455976
463	E	F	0.00127258455976
463	E	I	0.00127258455976
463	E	N	0.00127258455976
479	G	H	0.00125315817766
479	G	T	0.00125315817766
479	G	K	0.00125315817766
479	G	A	0.00125315817766
479	G	D	0.00125315817766
479	G	L	0.00125315817766
479	G	F	0.00125315817766
479	G	M	0.00125315817766
479	G	C	0.00125315817766
479	G	N	0.00125315817766
479	G	P	0.00125315817766
479	G	I	0.00125315817766
479	G	Q	0.00125315817766
479	G	Y	0.00125315817766
479	G	W	0.00125315817766
479	G	V	0.00125315817766
479	G	S	0.00125315817766
427	V	F	0.00109871141673
427	V	Y	0.00109871141673
427	V	W	0.00109871141673
427	V	Q	0.00109871141673
427	V	A	0.00109871141673
427	V	T	0.00109871141673
427	V	E	0.00109871141673
427	V	P	0.00109871141673
427	V	G	0.00109871141673
427	V	H	0.00109871141673
427	V	M	0.00109871141673
427	V	C	0.00109871141673
427	V	R	0.00109871141673
427	V	D	0.00109871141673
173	S	M	0.00104607175221
173	S	K	0.00104607175221
173	S	L	0.00104607175221
173	S	G	0.00104607175221
173	S	Q	0.00104607175221
173	S	C	0.00104607175221
173	S	R	0.00104607175221
371	N	I	0.000990773678435
490	E	Q	0.000985455642902
490	E	F	0.000985455642902
490	E	H	0.000985455642902
490	E	L	0.000985455642902
490	E	M	0.000985455642902
490	E	P	0.000985455642902
490	E	V	0.000985455642902
490	E	W	0.000985455642902
490	E	C	0.000985455642902
490	E	Y	0.000985455642902
172	D	I	0.000857977180632
172	D	K	0.000857977180632
172	D	L	0.000857977180632
172	D	M	0.000857977180632
172	D	F	0.000857977180632
172	D	Q	0.000857977180632
172	D	R	0.000857977180632
172	D	S	0.000857977180632
172	D	H	0.000857977180632
172	D	A	0.000857977180632
172	D	W	0.000857977180632
172	D	C	0.000857977180632
172	D	P	0.000857977180632
172	D	V	0.000857977180632
251	E	V	0.000837276425429
251	E	Y	0.000837276425429
251	E	C	0.000837276425429
251	E	D	0.000837276425429
251	E	M	0.000837276425429
251	E	P	0.000837276425429
251	E	W	0.000837276425429
464	K	Y	0.000771220777329
464	K	W	0.000771220777329
464	K	T	0.000771220777329
464	K	V	0.000771220777329
464	K	A	0.000771220777329
464	K	C	0.000771220777329
464	K	I	0.000771220777329
464	K	S	0.000771220777329
464	K	P	0.000771220777329
464	K	H	0.000771220777329
464	K	L	0.000771220777329
464	K	D	0.000771220777329
464	K	F	0.000771220777329
464	K	M	0.000771220777329
287	S	E	0.000668165484812
287	S	Y	0.000668165484812
287	S	Q	0.000668165484812
287	S	N	0.000668165484812
287	S	W	0.000668165484812
287	S	C	0.000668165484812
287	S	M	0.000668165484812
287	S	R	0.000668165484812
287	S	L	0.000668165484812
287	S	F	0.000668165484812
287	S	H	0.000668165484812
287	S	G	0.000668165484812
287	S	T	0.000668165484812
287	S	K	0.000668165484812
287	S	V	0.000668165484812
456	L	C	0.000599946695776
456	L	A	0.000599946695776
456	L	N	0.000599946695776
456	L	Y	0.000599946695776
456	L	H	0.000599946695776
456	L	P	0.000599946695776
456	L	K	0.000599946695776
456	L	M	0.000599946695776
456	L	E	0.000599946695776
456	L	Q	0.000599946695776
456	L	R	0.000599946695776
456	L	S	0.000599946695776
161	Y	S	0.00051049029906
161	Y	I	0.00051049029906
161	Y	K	0.00051049029906
161	Y	D	0.00051049029906
161	Y	L	0.00051049029906
161	Y	Q	0.00051049029906
161	Y	A	0.00051049029906
161	Y	R	0.00051049029906
161	Y	M	0.00051049029906
161	Y	G	0.00051049029906
161	Y	T	0.00051049029906
161	Y	V	0.00051049029906
161	Y	P	0.00051049029906
161	Y	W	0.00051049029906
161	Y	E	0.00051049029906
161	Y	N	0.00051049029906
99	T	M	0.000457298778452
99	T	Y	0.000457298778452
99	T	Q	0.000457298778452
99	T	N	0.000457298778452
99	T	L	0.000457298778452
99	T	I	0.000457298778452
99	T	G	0.000457298778452
99	T	F	0.000457298778452
99	T	C	0.000457298778452
20	I	Q	0.000443147714143
20	I	K	0.000443147714143
20	I	A	0.000443147714143
20	I	C	0.000443147714143
20	I	D	0.000443147714143
20	I	E	0.000443147714143
20	I	F	0.000443147714143
20	I	G	0.000443147714143
20	I	W	0.000443147714143
20	I	N	0.000443147714143
20	I	P	0.000443147714143
20	I	R	0.000443147714143
20	I	S	0.000443147714143
20	I	Y	0.000443147714143
20	I	H	0.000443147714143
552	W	N	0.000427309207638
552	W	D	0.000427309207638
552	W	Y	0.000427309207638
552	W	V	0.000427309207638
552	W	T	0.000427309207638
552	W	R	0.000427309207638
552	W	Q	0.000427309207638
552	W	P	0.000427309207638
552	W	S	0.000427309207638
552	W	M	0.000427309207638
552	W	E	0.000427309207638
552	W	F	0.000427309207638
552	W	A	0.000427309207638
552	W	I	0.000427309207638
552	W	K	0.000427309207638
552	W	H	0.000427309207638
552	W	L	0.000427309207638
346	F	T	0.000389315138827
346	F	N	0.000389315138827
346	F	P	0.000389315138827
346	F	W	0.000389315138827
346	F	Q	0.000389315138827
346	F	R	0.000389315138827
346	F	Y	0.000389315138827
346	F	G	0.000389315138827
346	F	V	0.000389315138827
346	F	M	0.000389315138827
346	F	H	0.000389315138827
346	F	E	0.000389315138827
346	F	D	0.000389315138827
346	F	C	0.000389315138827
346	F	A	0.000389315138827
346	F	K	0.000389315138827
540	L	A	0.000297387039532
540	L	Y	0.000297387039532
540	L	K	0.000297387039532
540	L	R	0.000297387039532
540	L	N	0.000297387039532
540	L	Q	0.000297387039532
540	L	C	0.000297387039532
540	L	G	0.000297387039532
540	L	D	0.000297387039532
540	L	H	0.000297387039532
540	L	F	0.000297387039532
540	L	E	0.000297387039532
540	L	S	0.000297387039532
540	L	W	0.000297387039532
240	H	K	0.000264583007856
240	H	V	0.000264583007856
240	H	W	0.000264583007856
240	H	C	0.000264583007856
240	H	F	0.000264583007856
428	D	W	0.000262785053894
428	D	E	0.000262785053894
428	D	T	0.000262785053894
428	D	S	0.000262785053894
428	D	V	0.000262785053894
428	D	R	0.000262785053894
428	D	Q	0.000262785053894
428	D	P	0.000262785053894
428	D	K	0.000262785053894
428	D	H	0.000262785053894
428	D	C	0.000262785053894
428	D	A	0.000262785053894
428	D	Y	0.000262785053894
428	D	F	0.000262785053894
428	D	I	0.000262785053894
516	I	G	0.000255596051465
516	I	H	0.000255596051465
516	I	K	0.000255596051465
516	I	D	0.000255596051465
516	I	E	0.000255596051465
516	I	L	0.000255596051465
516	I	R	0.000255596051465
516	I	N	0.000255596051465
516	I	F	0.000255596051465
516	I	T	0.000255596051465
516	I	P	0.000255596051465
516	I	Q	0.000255596051465
516	I	S	0.000255596051465
516	I	W	0.000255596051465
516	I	Y	0.000255596051465
516	I	C	0.000255596051465
516	I	A	0.000255596051465
429	D	S	0.000181074952737
429	D	Q	0.000181074952737
429	D	R	0.000181074952737
429	D	I	0.000181074952737
429	D	T	0.000181074952737
429	D	Y	0.000181074952737
429	D	L	0.000181074952737
429	D	P	0.000181074952737
429	D	F	0.000181074952737
429	D	K	0.000181074952737
429	D	C	0.000181074952737
429	D	A	0.000181074952737
429	D	H	0.000181074952737
429	D	E	0.000181074952737
372	E	R	0.000179390064654
476	I	Q	0.000164997475798
476	I	C	0.000164997475798
476	I	D	0.000164997475798
476	I	H	0.000164997475798
476	I	F	0.000164997475798
476	I	P	0.000164997475798
476	I	G	0.000164997475798
476	I	K	0.000164997475798
476	I	W	0.000164997475798
364	W	Q	0.000162672450366
364	W	E	0.000162672450366
364	W	P	0.000162672450366
364	W	F	0.000162672450366
364	W	G	0.000162672450366
364	W	I	0.000162672450366
364	W	L	0.000162672450366
364	W	H	0.000162672450366
364	W	K	0.000162672450366
364	W	T	0.000162672450366
364	W	N	0.000162672450366
364	W	M	0.000162672450366
364	W	A	0.000162672450366
364	W	V	0.000162672450366
364	W	Y	0.000162672450366
364	W	D	0.000162672450366
364	W	S	0.000162672450366
64	I	C	0.000162181310711
64	I	A	0.000162181310711
64	I	G	0.000162181310711
64	I	Y	0.000162181310711
64	I	N	0.000162181310711
64	I	E	0.000162181310711
64	I	S	0.000162181310711
64	I	Q	0.000162181310711
64	I	P	0.000162181310711
64	I	W	0.000162181310711
64	I	H	0.000162181310711
394	K	N	0.000147163834289
394	K	D	0.000147163834289
394	K	E	0.000147163834289
394	K	F	0.000147163834289
394	K	G	0.000147163834289
394	K	H	0.000147163834289
394	K	I	0.000147163834289
394	K	L	0.000147163834289
394	K	M	0.000147163834289
394	K	C	0.000147163834289
394	K	P	0.000147163834289
394	K	S	0.000147163834289
394	K	V	0.000147163834289
394	K	W	0.000147163834289
394	K	T	0.000147163834289
394	K	A	0.000147163834289
394	K	Y	0.000147163834289
394	K	R	0.000147163834289
41	V	R	0.000142547507043
41	V	Y	0.000142547507043
41	V	K	0.000142547507043
41	V	I	0.000142547507043
41	V	H	0.000142547507043
41	V	N	0.000142547507043
41	V	P	0.000142547507043
41	V	Q	0.000142547507043
41	V	S	0.000142547507043
41	V	F	0.000142547507043
41	V	T	0.000142547507043
41	V	W	0.000142547507043
41	V	D	0.000142547507043
41	V	C	0.000142547507043
41	V	L	0.000142547507043
239	Q	D	0.000136874493938
239	Q	E	0.000136874493938
239	Q	F	0.000136874493938
239	Q	G	0.000136874493938
239	Q	M	0.000136874493938
239	Q	H	0.000136874493938
239	Q	I	0.000136874493938
239	Q	A	0.000136874493938
239	Q	T	0.000136874493938
239	Q	W	0.000136874493938
239	Q	P	0.000136874493938
239	Q	Y	0.000136874493938
239	Q	C	0.000136874493938
239	Q	L	0.000136874493938
239	Q	N	0.000136874493938
239	Q	V	0.000136874493938
152	C	Y	0.000126583426925
152	C	Q	0.000126583426925
152	C	M	0.000126583426925
152	C	L	0.000126583426925
152	C	K	0.000126583426925
152	C	I	0.000126583426925
152	C	H	0.000126583426925
152	C	G	0.000126583426925
152	C	R	0.000126583426925
152	C	E	0.000126583426925
152	C	P	0.000126583426925
152	C	N	0.000126583426925
152	C	D	0.000126583426925
152	C	W	0.000126583426925
152	C	V	0.000126583426925
152	C	T	0.000126583426925
152	C	A	0.000126583426925
152	C	S	0.000126583426925
544	V	L	0.000119713812172
544	V	R	0.000119713812172
544	V	Q	0.000119713812172
544	V	T	0.000119713812172
544	V	W	0.000119713812172
544	V	G	0.000119713812172
544	V	N	0.000119713812172
544	V	M	0.000119713812172
544	V	S	0.000119713812172
544	V	H	0.000119713812172
544	V	C	0.000119713812172
544	V	E	0.000119713812172
544	V	D	0.000119713812172
544	V	P	0.000119713812172
544	V	K	0.000119713812172
544	V	Y	0.000119713812172
336	N	L	0.000103801721549
336	N	G	0.000103801721549
336	N	A	0.000103801721549
336	N	Q	0.000103801721549
336	N	P	0.000103801721549
336	N	C	0.000103801721549
336	N	M	0.000103801721549
336	N	E	0.000103801721549
336	N	R	0.000103801721549
336	N	F	0.000103801721549
336	N	H	0.000103801721549
336	N	T	0.000103801721549
336	N	W	0.000103801721549
336	N	V	0.000103801721549
336	N	Y	0.000103801721549
336	N	I	0.000103801721549
508	E	F	0.00010306440967
508	E	I	0.00010306440967
508	E	H	0.00010306440967
508	E	C	0.00010306440967
508	E	A	0.00010306440967
508	E	N	0.00010306440967
508	E	P	0.00010306440967
508	E	Q	0.00010306440967
508	E	K	0.00010306440967
508	E	R	0.00010306440967
508	E	W	0.00010306440967
508	E	M	0.00010306440967
508	E	Y	0.00010306440967
110	G	P	7.14557638331e-05
110	G	C	7.14557638331e-05
110	G	L	7.14557638331e-05
110	G	K	7.14557638331e-05
110	G	A	7.14557638331e-05
110	G	H	7.14557638331e-05
110	G	F	7.14557638331e-05
110	G	E	7.14557638331e-05
110	G	D	7.14557638331e-05
110	G	I	7.14557638331e-05
110	G	Y	7.14557638331e-05
110	G	M	7.14557638331e-05
110	G	S	7.14557638331e-05
110	G	R	7.14557638331e-05
110	G	Q	7.14557638331e-05
110	G	N	7.14557638331e-05
110	G	T	7.14557638331e-05
110	G	W	7.14557638331e-05
50	L	E	5.40728185186e-05
50	L	K	5.40728185186e-05
50	L	G	5.40728185186e-05
50	L	F	5.40728185186e-05
50	L	H	5.40728185186e-05
50	L	C	5.40728185186e-05
50	L	A	5.40728185186e-05
50	L	P	5.40728185186e-05
50	L	M	5.40728185186e-05
50	L	D	5.40728185186e-05
50	L	Q	5.40728185186e-05
50	L	R	5.40728185186e-05
50	L	S	5.40728185186e-05
50	L	T	5.40728185186e-05
50	L	V	5.40728185186e-05
50	L	N	5.40728185186e-05
50	L	W	5.40728185186e-05
50	L	Y	5.40728185186e-05
468	Q	Y	5.34599624505e-05
468	Q	W	5.34599624505e-05
468	Q	S	5.34599624505e-05
468	Q	N	5.34599624505e-05
468	Q	L	5.34599624505e-05
468	Q	A	5.34599624505e-05
468	Q	F	5.34599624505e-05
468	Q	D	5.34599624505e-05
468	Q	E	5.34599624505e-05
468	Q	C	5.34599624505e-05
468	Q	G	5.34599624505e-05
468	Q	I	5.34599624505e-05
18	D	G	5.29410844807e-05
18	D	P	5.29410844807e-05
18	D	Q	5.29410844807e-05
18	D	R	5.29410844807e-05
18	D	S	5.29410844807e-05
18	D	T	5.29410844807e-05
18	D	W	5.29410844807e-05
18	D	N	5.29410844807e-05
18	D	L	5.29410844807e-05
18	D	I	5.29410844807e-05
18	D	F	5.29410844807e-05
18	D	C	5.29410844807e-05
18	D	H	5.29410844807e-05
18	D	M	5.29410844807e-05
18	D	K	5.29410844807e-05
392	T	G	5.16826589234e-05
392	T	N	5.16826589234e-05
392	T	Q	5.16826589234e-05
392	T	A	5.16826589234e-05
392	T	C	5.16826589234e-05
392	T	D	5.16826589234e-05
392	T	E	5.16826589234e-05
392	T	F	5.16826589234e-05
392	T	V	5.16826589234e-05
392	T	H	5.16826589234e-05
392	T	L	5.16826589234e-05
392	T	M	5.16826589234e-05
392	T	Y	5.16826589234e-05
392	T	W	5.16826589234e-05
392	T	S	5.16826589234e-05
392	T	P	5.16826589234e-05
392	T	I	5.16826589234e-05
132	E	Q	4.31792429319e-05
132	E	A	4.31792429319e-05
132	E	I	4.31792429319e-05
132	E	L	4.31792429319e-05
132	E	M	4.31792429319e-05
132	E	N	4.31792429319e-05
132	E	F	4.31792429319e-05
132	E	Y	4.31792429319e-05
132	E	R	4.31792429319e-05
132	E	H	4.31792429319e-05
132	E	T	4.31792429319e-05
132	E	V	4.31792429319e-05
132	E	W	4.31792429319e-05
132	E	C	4.31792429319e-05
132	E	S	4.31792429319e-05
437	Y	V	4.28277663822e-05
437	Y	L	4.28277663822e-05
437	Y	K	4.28277663822e-05
437	Y	I	4.28277663822e-05
437	Y	G	4.28277663822e-05
437	Y	F	4.28277663822e-05
437	Y	M	4.28277663822e-05
437	Y	N	4.28277663822e-05
437	Y	Q	4.28277663822e-05
437	Y	P	4.28277663822e-05
437	Y	W	4.28277663822e-05
437	Y	E	4.28277663822e-05
437	Y	S	4.28277663822e-05
437	Y	A	4.28277663822e-05
437	Y	R	4.28277663822e-05
36	I	S	3.97798468839e-05
36	I	N	3.97798468839e-05
36	I	P	3.97798468839e-05
36	I	D	3.97798468839e-05
36	I	Q	3.97798468839e-05
36	I	R	3.97798468839e-05
36	I	C	3.97798468839e-05
36	I	Y	3.97798468839e-05
36	I	E	3.97798468839e-05
36	I	L	3.97798468839e-05
36	I	K	3.97798468839e-05
36	I	H	3.97798468839e-05
36	I	A	3.97798468839e-05
36	I	F	3.97798468839e-05
36	I	G	3.97798468839e-05
36	I	W	3.97798468839e-05
385	Q	M	3.92056924619e-05
385	Q	C	3.92056924619e-05
385	Q	E	3.92056924619e-05
385	Q	T	3.92056924619e-05
385	Q	H	3.92056924619e-05
385	Q	I	3.92056924619e-05
385	Q	L	3.92056924619e-05
385	Q	V	3.92056924619e-05
385	Q	W	3.92056924619e-05
385	Q	G	3.92056924619e-05
385	Q	D	3.92056924619e-05
385	Q	F	3.92056924619e-05
385	Q	N	3.92056924619e-05
385	Q	Y	3.92056924619e-05
385	Q	P	3.92056924619e-05
385	Q	R	3.92056924619e-05
385	Q	A	3.92056924619e-05
385	Q	S	3.92056924619e-05
43	V	H	3.88307723283e-05
43	V	R	3.88307723283e-05
43	V	F	3.88307723283e-05
43	V	T	3.88307723283e-05
43	V	C	3.88307723283e-05
43	V	S	3.88307723283e-05
43	V	D	3.88307723283e-05
43	V	Y	3.88307723283e-05
43	V	K	3.88307723283e-05
43	V	P	3.88307723283e-05
43	V	Q	3.88307723283e-05
43	V	W	3.88307723283e-05
43	V	I	3.88307723283e-05
43	V	N	3.88307723283e-05
166	W	N	3.51135016022e-05
166	W	Y	3.51135016022e-05
166	W	V	3.51135016022e-05
166	W	T	3.51135016022e-05
166	W	D	3.51135016022e-05
166	W	A	3.51135016022e-05
166	W	K	3.51135016022e-05
166	W	L	3.51135016022e-05
166	W	M	3.51135016022e-05
166	W	E	3.51135016022e-05
166	W	P	3.51135016022e-05
166	W	Q	3.51135016022e-05
166	W	H	3.51135016022e-05
166	W	R	3.51135016022e-05
166	W	G	3.51135016022e-05
166	W	F	3.51135016022e-05
166	W	I	3.51135016022e-05
59	C	W	3.47093477389e-05
59	C	L	3.47093477389e-05
59	C	T	3.47093477389e-05
59	C	M	3.47093477389e-05
59	C	Q	3.47093477389e-05
59	C	N	3.47093477389e-05
59	C	V	3.47093477389e-05
59	C	P	3.47093477389e-05
59	C	R	3.47093477389e-05
59	C	K	3.47093477389e-05
59	C	I	3.47093477389e-05
59	C	H	3.47093477389e-05
59	C	G	3.47093477389e-05
59	C	F	3.47093477389e-05
59	C	D	3.47093477389e-05
59	C	A	3.47093477389e-05
59	C	Y	3.47093477389e-05
59	C	E	3.47093477389e-05
426	K	G	3.17782854307e-05
426	K	V	3.17782854307e-05
426	K	T	3.17782854307e-05
426	K	A	3.17782854307e-05
426	K	W	3.17782854307e-05
426	K	M	3.17782854307e-05
426	K	H	3.17782854307e-05
426	K	P	3.17782854307e-05
426	K	F	3.17782854307e-05
426	K	Y	3.17782854307e-05
426	K	D	3.17782854307e-05
426	K	C	3.17782854307e-05
426	K	I	3.17782854307e-05
426	K	Q	3.17782854307e-05
81	N	W	2.83214345741e-05
81	N	K	2.83214345741e-05
81	N	D	2.83214345741e-05
81	N	L	2.83214345741e-05
81	N	P	2.83214345741e-05
81	N	Q	2.83214345741e-05
81	N	R	2.83214345741e-05
81	N	T	2.83214345741e-05
81	N	V	2.83214345741e-05
81	N	A	2.83214345741e-05
81	N	M	2.83214345741e-05
81	N	Y	2.83214345741e-05
81	N	C	2.83214345741e-05
81	N	E	2.83214345741e-05
81	N	F	2.83214345741e-05
81	N	G	2.83214345741e-05
81	N	I	2.83214345741e-05
249	L	W	2.60036599414e-05
249	L	Q	2.60036599414e-05
249	L	P	2.60036599414e-05
249	L	N	2.60036599414e-05
249	L	C	2.60036599414e-05
249	L	M	2.60036599414e-05
249	L	R	2.60036599414e-05
249	L	T	2.60036599414e-05
249	L	V	2.60036599414e-05
249	L	E	2.60036599414e-05
249	L	Y	2.60036599414e-05
249	L	K	2.60036599414e-05
249	L	D	2.60036599414e-05
249	L	G	2.60036599414e-05
249	L	I	2.60036599414e-05
249	L	A	2.60036599414e-05
249	L	H	2.60036599414e-05
296	Q	F	2.4020775953e-05
296	Q	T	2.4020775953e-05
296	Q	I	2.4020775953e-05
296	Q	A	2.4020775953e-05
296	Q	G	2.4020775953e-05
296	Q	V	2.4020775953e-05
296	Q	D	2.4020775953e-05
296	Q	Y	2.4020775953e-05
296	Q	N	2.4020775953e-05
296	Q	E	2.4020775953e-05
296	Q	W	2.4020775953e-05
296	Q	C	2.4020775953e-05
296	Q	S	2.4020775953e-05
453	F	H	2.24083896766e-05
453	F	I	2.24083896766e-05
453	F	P	2.24083896766e-05
453	F	Q	2.24083896766e-05
453	F	R	2.24083896766e-05
453	F	T	2.24083896766e-05
453	F	V	2.24083896766e-05
453	F	W	2.24083896766e-05
453	F	A	2.24083896766e-05
453	F	N	2.24083896766e-05
453	F	G	2.24083896766e-05
453	F	K	2.24083896766e-05
453	F	E	2.24083896766e-05
453	F	D	2.24083896766e-05
453	F	C	2.24083896766e-05
453	F	M	2.24083896766e-05
108	Y	M	2.04664761632e-05
108	Y	D	2.04664761632e-05
108	Y	W	2.04664761632e-05
108	Y	V	2.04664761632e-05
108	Y	T	2.04664761632e-05
108	Y	S	2.04664761632e-05
108	Y	R	2.04664761632e-05
108	Y	Q	2.04664761632e-05
108	Y	P	2.04664761632e-05
108	Y	F	2.04664761632e-05
108	Y	L	2.04664761632e-05
108	Y	I	2.04664761632e-05
108	Y	G	2.04664761632e-05
108	Y	E	2.04664761632e-05
108	Y	N	2.04664761632e-05
108	Y	A	2.04664761632e-05
108	Y	K	2.04664761632e-05
49	L	T	1.85028186191e-05
49	L	I	1.85028186191e-05
49	L	H	1.85028186191e-05
49	L	R	1.85028186191e-05
49	L	P	1.85028186191e-05
49	L	N	1.85028186191e-05
49	L	G	1.85028186191e-05
49	L	S	1.85028186191e-05
49	L	Y	1.85028186191e-05
49	L	W	1.85028186191e-05
49	L	E	1.85028186191e-05
49	L	A	1.85028186191e-05
49	L	F	1.85028186191e-05
49	L	K	1.85028186191e-05
49	L	D	1.85028186191e-05
49	L	Q	1.85028186191e-05
49	L	C	1.85028186191e-05
49	L	V	1.85028186191e-05
328	L	T	1.56350881999e-05
328	L	R	1.56350881999e-05
328	L	I	1.56350881999e-05
328	L	N	1.56350881999e-05
328	L	C	1.56350881999e-05
328	L	Q	1.56350881999e-05
328	L	P	1.56350881999e-05
328	L	G	1.56350881999e-05
328	L	V	1.56350881999e-05
328	L	H	1.56350881999e-05
328	L	W	1.56350881999e-05
328	L	S	1.56350881999e-05
328	L	K	1.56350881999e-05
328	L	D	1.56350881999e-05
328	L	F	1.56350881999e-05
328	L	E	1.56350881999e-05
328	L	Y	1.56350881999e-05
328	L	A	1.56350881999e-05
362	D	L	9.40091039447e-06
362	D	F	9.40091039447e-06
362	D	E	9.40091039447e-06
362	D	R	9.40091039447e-06
362	D	A	9.40091039447e-06
362	D	G	9.40091039447e-06
362	D	H	9.40091039447e-06
362	D	I	9.40091039447e-06
362	D	K	9.40091039447e-06
362	D	M	9.40091039447e-06
362	D	P	9.40091039447e-06
362	D	Q	9.40091039447e-06
362	D	Y	9.40091039447e-06
362	D	W	9.40091039447e-06
362	D	S	9.40091039447e-06
362	D	C	9.40091039447e-06
362	D	T	9.40091039447e-06
362	D	V	9.40091039447e-06
97	V	F	9.38794763062e-06
97	V	P	9.38794763062e-06
97	V	N	9.38794763062e-06
97	V	M	9.38794763062e-06
97	V	S	9.38794763062e-06
97	V	K	9.38794763062e-06
97	V	Q	9.38794763062e-06
97	V	G	9.38794763062e-06
97	V	R	9.38794763062e-06
97	V	E	9.38794763062e-06
97	V	A	9.38794763062e-06
97	V	T	9.38794763062e-06
97	V	H	9.38794763062e-06
97	V	W	9.38794763062e-06
97	V	C	9.38794763062e-06
97	V	D	9.38794763062e-06
97	V	Y	9.38794763062e-06
193	W	K	7.27513608033e-06
193	W	P	7.27513608033e-06
193	W	L	7.27513608033e-06
193	W	V	7.27513608033e-06
193	W	Q	7.27513608033e-06
193	W	S	7.27513608033e-06
193	W	M	7.27513608033e-06
193	W	I	7.27513608033e-06
193	W	H	7.27513608033e-06
193	W	T	7.27513608033e-06
193	W	F	7.27513608033e-06
193	W	E	7.27513608033e-06
193	W	D	7.27513608033e-06
193	W	C	7.27513608033e-06
193	W	A	7.27513608033e-06
193	W	Y	7.27513608033e-06
193	W	G	7.27513608033e-06
193	W	N	7.27513608033e-06
338	P	Y	6.74903660315e-06
338	P	C	6.74903660315e-06
338	P	A	6.74903660315e-06
338	P	W	6.74903660315e-06
338	P	V	6.74903660315e-06
338	P	F	6.74903660315e-06
338	P	G	6.74903660315e-06
338	P	I	6.74903660315e-06
338	P	K	6.74903660315e-06
338	P	T	6.74903660315e-06
338	P	N	6.74903660315e-06
338	P	R	6.74903660315e-06
338	P	D	6.74903660315e-06
338	P	H	6.74903660315e-06
338	P	L	6.74903660315e-06
338	P	E	6.74903660315e-06
338	P	M	6.74903660315e-06
462	Y	S	6.14865126686e-06
462	Y	P	6.14865126686e-06
462	Y	I	6.14865126686e-06
462	Y	R	6.14865126686e-06
462	Y	F	6.14865126686e-06
462	Y	T	6.14865126686e-06
462	Y	V	6.14865126686e-06
462	Y	K	6.14865126686e-06
462	Y	G	6.14865126686e-06
462	Y	E	6.14865126686e-06
462	Y	L	6.14865126686e-06
462	Y	Q	6.14865126686e-06
462	Y	D	6.14865126686e-06
462	Y	W	6.14865126686e-06
462	Y	N	6.14865126686e-06
462	Y	M	6.14865126686e-06
462	Y	A	6.14865126686e-06
306	L	N	3.51057243264e-06
306	L	D	3.51057243264e-06
306	L	Y	3.51057243264e-06
306	L	S	3.51057243264e-06
306	L	W	3.51057243264e-06
306	L	Q	3.51057243264e-06
306	L	M	3.51057243264e-06
306	L	F	3.51057243264e-06
306	L	E	3.51057243264e-06
306	L	G	3.51057243264e-06
351	G	T	2.69986947056e-06
351	G	P	2.69986947056e-06
351	G	H	2.69986947056e-06
351	G	N	2.69986947056e-06
351	G	Q	2.69986947056e-06
351	G	R	2.69986947056e-06
351	G	S	2.69986947056e-06
351	G	E	2.69986947056e-06
351	G	W	2.69986947056e-06
351	G	K	2.69986947056e-06
351	G	C	2.69986947056e-06
351	G	A	2.69986947056e-06
351	G	M	2.69986947056e-06
351	G	L	2.69986947056e-06
351	G	I	2.69986947056e-06
351	G	Y	2.69986947056e-06
351	G	F	2.69986947056e-06
435	W	P	2.63523473871e-06
435	W	F	2.63523473871e-06
435	W	E	2.63523473871e-06
435	W	Y	2.63523473871e-06
435	W	I	2.63523473871e-06
435	W	K	2.63523473871e-06
435	W	L	2.63523473871e-06
435	W	M	2.63523473871e-06
435	W	N	2.63523473871e-06
435	W	A	2.63523473871e-06
435	W	Q	2.63523473871e-06
435	W	S	2.63523473871e-06
435	W	T	2.63523473871e-06
435	W	C	2.63523473871e-06
435	W	V	2.63523473871e-06
435	W	D	2.63523473871e-06
435	W	G	2.63523473871e-06
435	W	H	2.63523473871e-06
331	V	N	2.22094565081e-06
331	V	H	2.22094565081e-06
331	V	G	2.22094565081e-06
331	V	E	2.22094565081e-06
331	V	D	2.22094565081e-06
331	V	C	2.22094565081e-06
331	V	L	2.22094565081e-06
331	V	K	2.22094565081e-06
331	V	M	2.22094565081e-06
331	V	Q	2.22094565081e-06
331	V	R	2.22094565081e-06
331	V	S	2.22094565081e-06
331	V	T	2.22094565081e-06
331	V	Y	2.22094565081e-06
331	V	W	2.22094565081e-06
331	V	P	2.22094565081e-06
329	R	Y	1.76927626699e-06
329	R	I	1.76927626699e-06
329	R	L	1.76927626699e-06
329	R	N	1.76927626699e-06
329	R	Q	1.76927626699e-06
329	R	T	1.76927626699e-06
329	R	C	1.76927626699e-06
329	R	W	1.76927626699e-06
329	R	P	1.76927626699e-06
329	R	A	1.76927626699e-06
329	R	G	1.76927626699e-06
329	R	H	1.76927626699e-06
329	R	K	1.76927626699e-06
329	R	F	1.76927626699e-06
329	R	V	1.76927626699e-06
329	R	E	1.76927626699e-06
329	R	D	1.76927626699e-06
208	Y	N	3.20342650381e-16
163	N	F	3.20342650381e-16
208	Y	P	3.20342650381e-16
208	Y	Q	3.20342650381e-16
208	Y	R	3.20342650381e-16
208	Y	E	3.20342650381e-16
208	Y	I	3.20342650381e-16
222	Y	C	3.20342650381e-16
208	Y	A	3.20342650381e-16
163	N	K	3.20342650381e-16
163	N	G	3.20342650381e-16
163	N	H	3.20342650381e-16
163	N	I	3.20342650381e-16
163	N	L	3.20342650381e-16
163	N	M	3.20342650381e-16
163	N	E	3.20342650381e-16
208	Y	L	3.20342650381e-16
163	N	P	3.20342650381e-16
208	Y	M	3.20342650381e-16
222	Y	V	3.20342650381e-16
208	Y	K	3.20342650381e-16
222	Y	Q	3.20342650381e-16
163	N	S	3.20342650381e-16
222	Y	T	3.20342650381e-16
160	F	P	3.20342650381e-16
160	F	N	3.20342650381e-16
208	Y	D	3.20342650381e-16
222	Y	P	3.20342650381e-16
208	Y	W	3.20342650381e-16
222	Y	R	3.20342650381e-16
160	F	Q	3.20342650381e-16
222	Y	S	3.20342650381e-16
208	Y	V	3.20342650381e-16
208	Y	T	3.20342650381e-16
208	Y	S	3.20342650381e-16
208	Y	F	3.20342650381e-16
208	Y	G	3.20342650381e-16
208	Y	H	3.20342650381e-16
163	N	R	3.20342650381e-16
222	Y	A	3.20342650381e-16
163	N	T	3.20342650381e-16
160	F	K	3.20342650381e-16
222	Y	G	3.20342650381e-16
222	Y	F	3.20342650381e-16
222	Y	E	3.20342650381e-16
222	Y	L	3.20342650381e-16
160	F	M	3.20342650381e-16
222	Y	W	3.20342650381e-16
160	F	L	3.20342650381e-16
160	F	I	3.20342650381e-16
222	Y	I	3.20342650381e-16
160	F	H	3.20342650381e-16
160	F	G	3.20342650381e-16
160	F	E	3.20342650381e-16
160	F	D	3.20342650381e-16
160	F	C	3.20342650381e-16
163	N	V	3.20342650381e-16
160	F	A	3.20342650381e-16
222	Y	H	3.20342650381e-16
222	Y	D	3.20342650381e-16
222	Y	K	3.20342650381e-16
160	F	S	3.20342650381e-16
163	N	W	3.20342650381e-16
222	Y	M	3.20342650381e-16
163	N	Q	3.20342650381e-16
208	Y	C	3.20342650381e-16
163	N	D	3.20342650381e-16
163	N	A	3.20342650381e-16
160	F	R	3.20342650381e-16
163	N	Y	3.20342650381e-16
160	F	T	3.20342650381e-16
160	F	W	3.20342650381e-16
160	F	Y	3.20342650381e-16
222	Y	N	3.20342650381e-16
163	N	C	3.20342650381e-16
160	F	V	3.20342650381e-16
69	L	Q	0.0
69	L	G	0.0
69	L	H	0.0
69	L	K	0.0
69	L	W	0.0
69	L	M	0.0
69	L	N	0.0
69	L	P	0.0
69	L	S	0.0
69	L	R	0.0
69	L	T	0.0
69	L	V	0.0
377	Y	M	0.0
355	G	Q	0.0
247	W	V	0.0
380	D	Q	0.0
69	L	E	0.0
69	L	F	0.0
355	G	I	0.0
69	L	D	0.0
377	Y	Q	0.0
79	L	N	0.0
355	G	C	0.0
377	Y	W	0.0
377	Y	V	0.0
377	Y	T	0.0
377	Y	S	0.0
377	Y	R	0.0
377	Y	P	0.0
69	L	C	0.0
377	Y	N	0.0
380	D	M	0.0
380	D	N	0.0
69	L	Y	0.0
69	L	I	0.0
380	D	P	0.0
69	L	A	0.0
355	G	A	0.0
95	Y	R	0.0
355	G	D	0.0
79	L	K	0.0
233	R	C	0.0
247	W	L	0.0
233	R	D	0.0
247	W	M	0.0
247	W	N	0.0
247	W	P	0.0
79	L	M	0.0
247	W	Q	0.0
79	L	H	0.0
247	W	R	0.0
247	W	S	0.0
233	R	F	0.0
233	R	G	0.0
355	G	E	0.0
233	R	N	0.0
380	D	C	0.0
233	R	A	0.0
233	R	E	0.0
79	L	I	0.0
247	W	T	0.0
79	L	G	0.0
79	L	F	0.0
79	L	E	0.0
79	L	D	0.0
247	W	Y	0.0
233	R	H	0.0
233	R	M	0.0
233	R	L	0.0
380	D	R	0.0
355	G	K	0.0
79	L	C	0.0
79	L	A	0.0
233	R	K	0.0
355	G	F	0.0
233	R	I	0.0
380	D	A	0.0
79	L	T	0.0
380	D	E	0.0
233	R	Y	0.0
380	D	T	0.0
380	D	V	0.0
247	W	I	0.0
247	W	H	0.0
247	W	G	0.0
247	W	F	0.0
247	W	E	0.0
355	G	L	0.0
380	D	W	0.0
247	W	C	0.0
380	D	F	0.0
377	Y	L	0.0
380	D	Y	0.0
95	Y	F	0.0
355	G	R	0.0
247	W	K	0.0
233	R	W	0.0
377	Y	D	0.0
233	R	V	0.0
79	L	W	0.0
79	L	V	0.0
95	Y	V	0.0
79	L	Y	0.0
95	Y	W	0.0
95	Y	T	0.0
95	Y	S	0.0
79	L	S	0.0
377	Y	A	0.0
247	W	D	0.0
79	L	R	0.0
247	W	A	0.0
79	L	Q	0.0
233	R	Q	0.0
233	R	S	0.0
377	Y	C	0.0
95	Y	Q	0.0
377	Y	E	0.0
95	Y	L	0.0
355	G	N	0.0
377	Y	I	0.0
95	Y	N	0.0
377	Y	K	0.0
377	Y	F	0.0
355	G	M	0.0
233	R	P	0.0
233	R	T	0.0
79	L	P	0.0
355	G	H	0.0
380	D	L	0.0
380	D	K	0.0
380	D	I	0.0
380	D	H	0.0
380	D	G	0.0
95	Y	M	0.0
355	G	T	0.0
377	Y	H	0.0
95	Y	E	0.0
355	G	V	0.0
355	G	S	0.0
355	G	Y	0.0
355	G	P	0.0
95	Y	A	0.0
95	Y	C	0.0
95	Y	D	0.0
355	G	W	0.0
380	D	S	0.0
95	Y	P	0.0
95	Y	H	0.0
95	Y	I	0.0
95	Y	K	0.0
[truncated: 9,301 more rows]
