# Supplementary material for: Complete mapping of viral escape from neutralizing antibodies
Source: PLoS Pathog. 2017 Mar 13;13(3):e1006271. doi: 10.1371/journal.ppat.1006271 (PMC5363992; doi:10.1371/journal.ppat.1006271)
Supplement: S2 File — This ZIP archive contains the computer code to perform the data analysis described in this manuscript. The analysis is performed by the iPython notebook found in the ZIP archive. (ZIP) [file ppat.1006271.s008.zip › S2_File/differential_selections/L3_H17L7_vs_L3_mock_sitediffsel.txt]

site	abs_diffsel	positive_diffsel	negative_diffsel
91	85.3288228698	85.3288228698	0.0
90	69.2925325809	67.1682161045	-2.12431647637
89	51.1817264069	45.5383171222	-5.64340928465
175	27.4459458638	0.0	-27.4459458638
170	22.8475099462	8.10419750163	-14.7433124446
153	20.2729107725	0.0	-20.2729107725
232	19.3504233171	0.00835147286213	-19.3420718443
154	18.5734536727	0.563242839823	-18.0102108329
497	18.5101262444	0.0	-18.5101262444
210	17.2883777744	0.00942503337441	-17.278952741
176	17.0873946313	1.60376048619	-15.4836341451
390	15.8137794554	3.68872838629	-12.1250510691
220	15.1793259268	7.76753621618	-7.4117897106
155	14.0368626969	1.18753367951	-12.8493290174
158	13.8753405409	0.0	-13.8753405409
277	13.7107439133	6.29113575828	-7.41960815503
240	13.6360180395	2.85405718257	-10.7819608569
173	13.3616177877	3.33646170657	-10.0251560811
86	13.2783674743	7.11569590453	-6.16267156977
150	13.2189924236	0.0	-13.2189924236
231	13.1671019877	0.0	-13.1671019877
235	12.8980880387	0.0	-12.8980880387
412	12.6155672607	4.95640764689	-7.65915961385
556	12.5161998488	10.7679985331	-1.74820131566
237	12.4377487189	3.99138754427	-8.44636117467
499	12.1123046436	0.732413723636	-11.37989092
92	11.9513904197	9.7423377612	-2.20905265849
386	11.7175114592	3.68409568382	-8.03341577537
518	11.7048107114	0.0	-11.7048107114
53	11.6724705934	7.13057240096	-4.54189819246
157	11.4965093222	0.964580643508	-10.5319286787
251	11.3566888877	3.6914968955	-7.66519199222
278	11.1604374943	4.4938931367	-6.66654435764
294	10.989876241	4.78759416012	-6.20228208092
171	10.9546632605	4.51430682747	-6.44035643305
2	10.882508639	0.0	-10.882508639
524	10.8242464146	5.98798409988	-4.83626231474
221	10.6547656474	8.06767407682	-2.5870915706
148	10.5325147962	0.0	-10.5325147962
138	10.347344338	7.15355866473	-3.19378567324
113	10.1865738038	4.4974303756	-5.68914342815
474	9.95691800362	0.696146217944	-9.26077178567
411	9.58201612997	5.51816788825	-4.06384824172
490	9.55206072803	3.84276110239	-5.70929962565
274	9.50968156458	7.41466419243	-2.09501737214
337	9.48595002527	1.23572986659	-8.25022015868
209	9.47653474843	4.15190331318	-5.32463143526
146	8.75077373555	0.893891246206	-7.85688248935
105	8.69764374127	6.6337779957	-2.06386574557
404	8.68634872589	0.0	-8.68634872589
182	8.57436042877	0.897593162257	-7.67676726651
229	8.38022605343	0.0	-8.38022605343
515	8.25519877157	0.351081923102	-7.90411684847
299	8.23310254151	0.141351156564	-8.09175138495
213	8.04602265506	0.0	-8.04602265506
223	7.9720668005	0.0	-7.9720668005
205	7.95928355505	1.15414926359	-6.80513429146
211	7.9528472289	0.454873640213	-7.49797358869
555	7.89729318815	3.33428031499	-4.56301287316
501	7.66185039653	0.882259487624	-6.77959090891
159	7.61695935097	0.0	-7.61695935097
169	7.48280352888	0.342619982004	-7.14018354687
466	7.46548186246	5.66007187631	-1.80540998615
70	7.43893473602	6.27213981969	-1.16679491632
517	7.40828889678	0.0	-7.40828889678
509	7.3089923564	4.85745005911	-2.45154229729
212	7.29991783707	0.0	-7.29991783707
396	7.15459788474	6.2211337035	-0.933464181237
172	7.1310373895	3.5783686684	-3.5526687211
289	7.09142404345	1.22254440136	-5.86887964209
326	6.94980994697	0.0	-6.94980994697
135	6.87343050201	2.29704990047	-4.57638060154
236	6.75545777699	1.50407094871	-5.25138682828
227	6.7377461059	0.0	-6.7377461059
11	6.72929428065	0.0	-6.72929428065
425	6.62825878232	0.916499507565	-5.71175927475
64	6.60404069624	2.78508146322	-3.81895923303
143	6.57520098017	0.0	-6.57520098017
272	6.38003639644	1.03008106718	-5.34995532926
286	6.3362377519	0.0	-6.3362377519
177	6.28450949032	2.47783274056	-3.80667674977
504	6.27739340668	1.60477016257	-4.67262324411
167	6.25557638077	0.0	-6.25557638077
100	6.18809639094	0.0	-6.18809639094
361	6.16529139747	0.0	-6.16529139747
273	6.1591319846	4.51307887767	-1.64605310693
127	6.13398934717	0.832211406007	-5.30177794116
467	6.11415718487	0.0486391908625	-6.06551799401
476	6.10630322333	2.42820200549	-3.67810121784
468	6.07740322297	2.33303719496	-3.74436602801
206	6.06297876801	0.0	-6.06297876801
374	6.05585358271	5.18823213051	-0.867621452208
156	6.01712396553	0.651739422758	-5.36538454277
145	6.00563468002	0.0	-6.00563468002
512	5.82699114727	0.0	-5.82699114727
283	5.7764709458	0.0	-5.7764709458
125	5.7310070957	0.0	-5.7310070957
306	5.72378335659	2.11226587206	-3.61151748452
415	5.7059590751	0.0	-5.7059590751
101	5.64695355472	0.146991498455	-5.49996205626
13	5.6311930645	4.2620797161	-1.3691133484
180	5.61957265664	0.0	-5.61957265664
73	5.54783923966	4.87903382076	-0.668805418895
303	5.53223930799	0.106939429543	-5.42529987845
228	5.53113285042	0.0	-5.53113285042
506	5.5101809667	0.0	-5.5101809667
510	5.50420179351	0.839014597464	-4.66518719605
507	5.50112928312	0.316484895018	-5.1846443881
104	5.47612941415	0.0	-5.47612941415
554	5.43246481236	3.88159869705	-1.55086611531
37	5.42694951642	0.0	-5.42694951642
414	5.40949264854	0.0	-5.40949264854
553	5.35149452093	4.33648240958	-1.01501211135
493	5.33203218646	0.0	-5.33203218646
340	5.32833663535	0.0	-5.32833663535
60	5.32078819228	0.0	-5.32078819228
314	5.30072127698	0.0	-5.30072127698
347	5.25443407946	4.80950079854	-0.444933280922
424	5.17260914917	4.83446443975	-0.338144709423
218	5.16944607221	0.208328555307	-4.9611175169
264	5.09393623118	4.85981850298	-0.234117728205
257	5.05400161645	0.0	-5.05400161645
312	5.00106889074	0.0	-5.00106889074
201	5.00034661099	0.0	-5.00034661099
442	4.99275237958	4.47566598174	-0.517086397832
184	4.95356748048	0.0	-4.95356748048
305	4.9190671261	0.0	-4.9190671261
136	4.91485406505	0.521293994089	-4.39356007096
4	4.88857106147	0.0	-4.88857106147
339	4.80314815578	0.232670501285	-4.57047765449
285	4.76093651506	0.0	-4.76093651506
216	4.68147723877	0.0	-4.68147723877
7	4.61849600622	0.247219465232	-4.37127654099
88	4.61029719195	2.79286560305	-1.8174315889
463	4.55637692689	3.63322110997	-0.923155816918
540	4.53830683239	2.84094691996	-1.69735991243
253	4.47290375353	0.0	-4.47290375353
292	4.46580222332	0.0	-4.46580222332
455	4.45946220964	0.0	-4.45946220964
123	4.41440792382	0.0669442670561	-4.34746365677
427	4.40233846069	4.40233846069	0.0
10	4.37051262749	0.419728898711	-3.95078372878
408	4.36669766943	0.0	-4.36669766943
139	4.32509807754	0.0	-4.32509807754
99	4.23518375451	1.56600479045	-2.66917896406
318	4.21122386267	0.0	-4.21122386267
68	4.17441694431	0.356743629703	-3.81767331461
400	4.11603780971	0.142533476912	-3.9735043328
370	4.10730184532	1.00172333611	-3.10557850921
52	4.02691090409	0.0519685346669	-3.97494236942
75	4.00090904548	0.0	-4.00090904548
287	3.99309498638	3.31787306157	-0.675221924815
200	3.96832157599	0.0	-3.96832157599
168	3.93632087188	0.968798362251	-2.96752250963
470	3.92536032472	0.920249592292	-3.00511073242
65	3.89270396504	0.0	-3.89270396504
179	3.87970445356	0.499642684286	-3.38006176927
526	3.84097720833	0.0	-3.84097720833
550	3.83625623625	0.0	-3.83625623625
276	3.74912831541	0.0	-3.74912831541
479	3.71541653262	3.04763861527	-0.667777917355
149	3.68949249019	0.0606817873291	-3.62881070286
397	3.68331743572	0.503272614987	-3.18004482073
308	3.66453399775	0.0	-3.66453399775
71	3.65648127273	0.0	-3.65648127273
178	3.65468379188	0.0	-3.65468379188
456	3.64789759119	2.17939024604	-1.46850734515
51	3.64308010453	0.369777881423	-3.2733022231
452	3.63576763496	0.0	-3.63576763496
381	3.60930740632	0.0	-3.60930740632
19	3.57628696051	0.0	-3.57628696051
255	3.55050715389	0.0	-3.55050715389
288	3.53496512558	0.0	-3.53496512558
161	3.50963616307	3.07707534026	-0.432560822809
464	3.47633793144	2.9028544282	-0.573483503234
12	3.43567893993	0.00194836339048	-3.43373057654
15	3.43155017051	0.204782786878	-3.22676738363
188	3.41655820225	0.0	-3.41655820225
194	3.41009747549	0.0	-3.41009747549
321	3.4000498124	0.0	-3.4000498124
5	3.39929420655	0.0	-3.39929420655
405	3.38502908037	0.0	-3.38502908037
563	3.3678291029	3.07966582362	-0.288163279278
543	3.34641786982	0.424772245076	-2.92164562474
126	3.32299873389	0.0	-3.32299873389
388	3.28824683633	0.0	-3.28824683633
226	3.28360022052	0.0	-3.28360022052
62	3.280375731	0.0	-3.280375731
358	3.27440554978	0.0	-3.27440554978
562	3.25324192103	0.242075798258	-3.01116612277
28	3.24688785335	2.94176018691	-0.305127666438
290	3.23572334409	0.0	-3.23572334409
224	3.22731533727	0.0	-3.22731533727
202	3.20778737994	0.0	-3.20778737994
445	3.20272135531	0.0	-3.20272135531
494	3.15121865158	0.486644351011	-2.66457430057
197	3.15027346823	0.100283763241	-3.04998970499
112	3.11844944976	0.0	-3.11844944976
551	3.11308571942	0.0	-3.11308571942
513	3.10188676798	0.0	-3.10188676798
345	3.09969523824	0.541837127527	-2.55785811071
6	3.09096373594	0.0	-3.09096373594
234	3.07902928049	0.0	-3.07902928049
254	3.07737160569	0.0	-3.07737160569
549	3.0683281102	0.0	-3.0683281102
298	3.06488614433	0.184178051172	-2.88070809316
503	3.0460199145	0.0747729434268	-2.97124697107
301	3.03529083206	0.0	-3.03529083206
20	3.02594552046	2.41669546177	-0.609250058692
189	3.02035055195	0.0	-3.02035055195
486	3.01019166367	0.334985796778	-2.67520586689
508	3.00162971155	0.561901224709	-2.43972848684
115	2.99832316281	0.0	-2.99832316281
141	2.98651676437	0.0	-2.98651676437
26	2.97102136274	0.835158826393	-2.13586253635
187	2.96605386673	0.0	-2.96605386673
323	2.94813871077	0.0	-2.94813871077
48	2.93158855071	0.0	-2.93158855071
498	2.91725286947	0.0	-2.91725286947
542	2.91425400602	0.0	-2.91425400602
409	2.9031394692	0.0	-2.9031394692
393	2.88505460053	0.4059292706	-2.47912532993
207	2.87399980885	0.0	-2.87399980885
185	2.8657682698	0.151765092921	-2.71400317688
14	2.8605593879	0.87266802012	-1.98789136778
488	2.77550411306	0.173060379993	-2.60244373307
244	2.77543063515	0.207906799238	-2.56752383592
502	2.76837759918	0.0	-2.76837759918
315	2.73144519682	0.0	-2.73144519682
47	2.71897102679	0.0	-2.71897102679
552	2.70822776599	2.23317785683	-0.475049909161
541	2.67644908203	0.423117924384	-2.25333115765
364	2.67617777559	1.64642423334	-1.02975354225
344	2.65491136408	0.739527910644	-1.91538345344
484	2.6503834886	0.0981173232702	-2.55226616533
343	2.63835487681	0.701628535342	-1.93672634146
219	2.61515115948	0.352221802844	-2.26292935664
38	2.597430693	0.272006334573	-2.32542435843
25	2.59549582704	0.391171524074	-2.20432430296
54	2.5931820949	0.216305817755	-2.37687627715
544	2.58562395638	1.8654805789	-0.720143377472
85	2.5735284639	0.483433671976	-2.09009479193
514	2.56740384266	0.0973386301351	-2.47006521252
359	2.54858409406	0.0104439242157	-2.53814016984
268	2.54024550457	0.0787668333958	-2.46147867118
360	2.52411630099	0.0	-2.52411630099
1	2.52112437532	0.698688157472	-1.82243621785
199	2.51162974458	0.0339034901151	-2.47772625446
302	2.49156955943	0.0	-2.49156955943
561	2.48864795967	0.380214014504	-2.10843394517
322	2.48323763427	0.760778494827	-1.72245913945
525	2.45444707789	0.183110141112	-2.27133693678
324	2.43606903433	0.0	-2.43606903433
45	2.41193675782	0.624137526343	-1.78779923148
39	2.40332095415	0.163459771824	-2.23986118232
382	2.37564161039	0.37679537451	-1.99884623588
433	2.37215857694	0.797605720782	-1.57455285616
87	2.36488980748	0.0	-2.36488980748
483	2.35370432822	0.0	-2.35370432822
198	2.34024529536	0.320919720631	-2.01932557473
378	2.32813281892	0.0	-2.32813281892
279	2.2682773268	0.0	-2.2682773268
528	2.25414629133	0.231127493506	-2.02301879783
262	2.24755131408	0.0	-2.24755131408
31	2.2269301122	0.0	-2.2269301122
313	2.20834624451	0.0	-2.20834624451
527	2.19183729638	0.0	-2.19183729638
535	2.16662646439	0.0	-2.16662646439
137	2.16361528896	0.170350148192	-1.99326514077
372	2.15553769773	0.766351411953	-1.38918628578
103	2.15386433468	0.270882442973	-1.8829818917
460	2.14575520703	0.0	-2.14575520703
304	2.14309124013	0.0	-2.14309124013
67	2.13936949845	0.0	-2.13936949845
558	2.13828253077	0.200508482548	-1.93777404822
260	2.13786923792	0.0	-2.13786923792
410	2.12956227126	0.160642050643	-1.96892022062
450	2.1217195155	0.0	-2.1217195155
522	2.10836365943	0.0	-2.10836365943
57	2.10418208191	0.503721445094	-1.60046063681
261	2.09650329298	0.0	-2.09650329298
162	2.07709847598	0.0	-2.07709847598
192	2.07173767011	0.0863742056925	-1.98536346441
225	2.06820937463	0.0	-2.06820937463
307	2.06804842843	0.0	-2.06804842843
46	2.05521945781	0.0558353012371	-1.99938415657
407	2.03806577451	0.479441134407	-1.55862464011
269	2.02962578126	0.14974544156	-1.8798803397
183	2.02790025888	0.0	-2.02790025888
124	2.02597378371	0.0	-2.02597378371
416	2.01649280166	0.124184254516	-1.89230854714
111	2.00890859625	0.234798851204	-1.77410974505
346	1.99971867819	1.83716361886	-0.162555059333
373	1.99969413088	0.0	-1.99969413088
106	1.98709951424	0.125527682246	-1.861571832
523	1.98396205918	0.0	-1.98396205918
366	1.98109633982	0.0	-1.98109633982
3	1.98077827128	0.0	-1.98077827128
190	1.95626673074	0.853990547727	-1.10227618302
428	1.95437793784	1.45841845316	-0.495959484681
560	1.93861668475	0.0	-1.93861668475
191	1.88919588355	0.234297449707	-1.65489843384
391	1.88210682624	0.0	-1.88210682624
142	1.87522596554	0.0	-1.87522596554
118	1.86313235579	0.0	-1.86313235579
250	1.85988460591	0.0	-1.85988460591
119	1.85789041612	0.889264665497	-0.96862575062
32	1.84813361868	0.00670950335025	-1.84142411533
482	1.84754995115	0.0154728857221	-1.83207706542
291	1.84356398518	0.520006797441	-1.32355718774
401	1.82021519029	0.0	-1.82021519029
243	1.80720004751	0.394868528206	-1.4123315193
252	1.78878528583	0.0	-1.78878528583
444	1.77888240647	0.0	-1.77888240647
538	1.76869155952	0.689880870643	-1.07881068888
270	1.75160789726	0.0317188405647	-1.71988905669
56	1.75022763411	0.309099463286	-1.44112817083
311	1.73745590895	0.82353948444	-0.91391642451
395	1.72966206527	0.0	-1.72966206527
511	1.72937238023	0.215685022414	-1.51368735782
431	1.71831901635	0.0	-1.71831901635
133	1.71180323985	0.650074680037	-1.06172855981
422	1.70072797988	0.641937290612	-1.05879068926
309	1.67983882454	0.432061795021	-1.24777702952
520	1.67479746949	0.0	-1.67479746949
516	1.67370528539	1.56110747375	-0.112597811647
398	1.65986638912	0.0	-1.65986638912
114	1.65983385359	0.127093804244	-1.53274004935
335	1.647848265	0.0	-1.647848265
204	1.60563016953	0.0	-1.60563016953
241	1.59865454656	0.435590564433	-1.16306398213
420	1.59612199341	0.334593629253	-1.26152836416
42	1.59425869821	0.0894523077989	-1.50480639041
441	1.5841872775	0.0920227027099	-1.49216457479
519	1.5802776173	0.0	-1.5802776173
40	1.56440688874	0.0	-1.56440688874
27	1.56291601101	0.0	-1.56291601101
34	1.56167308249	0.0326428386642	-1.52903024383
256	1.54123165611	0.0	-1.54123165611
186	1.51640910528	0.0	-1.51640910528
9	1.51602092551	0.0	-1.51602092551
238	1.50777585453	0.0441282489291	-1.4636476056
266	1.50380734335	0.252189474861	-1.25161786849
293	1.49989472778	0.0	-1.49989472778
458	1.4927211646	0.0	-1.4927211646
489	1.48814571294	0.0	-1.48814571294
379	1.48348664865	0.1638854195	-1.31960122915
102	1.46862141998	0.0608955193215	-1.40772590066
492	1.45342242412	0.0	-1.45342242412
429	1.44125181244	0.551433818804	-0.889817993633
196	1.42202931784	0.0	-1.42202931784
267	1.42140367673	0.152544432462	-1.26885924426
529	1.4101990757	0.141975580642	-1.26822349506
532	1.40755378913	0.416993341204	-0.990560447928
443	1.40565260635	0.0284438777331	-1.37720872862
280	1.39537976025	0.0	-1.39537976025
282	1.39155347229	0.0	-1.39155347229
477	1.37728547525	0.0	-1.37728547525
384	1.35345324734	0.0	-1.35345324734
320	1.32201378306	0.0	-1.32201378306
402	1.31849091675	0.0	-1.31849091675
130	1.31301955978	0.0330631593231	-1.27995640045
214	1.30635302799	0.0681597678493	-1.23819326014
230	1.3043781727	0.0	-1.3043781727
363	1.28720574162	0.0	-1.28720574162
316	1.28134869235	0.0188633376965	-1.26248535466
74	1.27161153151	0.314132000711	-0.957479530797
239	1.26219131071	1.26219131071	0.0
263	1.25773231965	0.0	-1.25773231965
521	1.25485298819	0.0	-1.25485298819
394	1.24793974343	1.24793974343	0.0
296	1.24658370566	0.764650943542	-0.481932762115
333	1.23980077296	0.0	-1.23980077296
129	1.23362206846	0.223645516409	-1.00997655206
418	1.22378722922	0.540813543206	-0.682973686011
545	1.22172877234	0.0	-1.22172877234
215	1.21955400408	0.33839894117	-0.881155062914
78	1.21552909744	0.0	-1.21552909744
421	1.21497316259	0.0	-1.21497316259
353	1.21115590843	0.0	-1.21115590843
536	1.20766724759	0.0	-1.20766724759
461	1.20763373818	0.0	-1.20763373818
84	1.2013312976	0.390692310174	-0.810638987425
41	1.18321607278	1.15189897238	-0.0313171004007
383	1.1790109595	0.0394532844989	-1.139557675
530	1.17827398329	0.0	-1.17827398329
473	1.17488396712	0.0	-1.17488396712
430	1.17475874893	0.0	-1.17475874893
63	1.17338030009	0.0	-1.17338030009
348	1.17082097611	0.0	-1.17082097611
565	1.15964967346	0.104322224451	-1.05532744901
43	1.14938497096	0.762786621575	-0.386598349381
357	1.13397146707	0.458802462633	-0.675169004438
300	1.13063593654	0.0	-1.13063593654
531	1.12442453074	0.0	-1.12442453074
436	1.09435389086	0.506307197125	-0.588046693738
368	1.09211783051	0.0	-1.09211783051
117	1.09061537736	0.422452693837	-0.668162683524
249	1.08987135389	0.647922040583	-0.44194931331
548	1.085247626	0.0	-1.085247626
195	1.06257637428	0.0	-1.06257637428
248	1.0589562199	0.0	-1.0589562199
448	1.04474060317	0.0	-1.04474060317
485	1.04379027289	0.125252194098	-0.918538078796
132	1.04149210142	0.701064788742	-0.340427312683
406	1.03390440906	0.0	-1.03390440906
334	1.02613670182	0.0	-1.02613670182
174	1.01551452636	0.203056316606	-0.812458209753
432	1.01372827412	0.0	-1.01372827412
98	1.01117414209	0.109903394574	-0.901270747512
375	1.00131071465	0.0	-1.00131071465
417	0.999717861031	0.113319218858	-0.886398642173
120	0.994131487811	0.0	-0.994131487811
108	0.992159221487	0.499013966193	-0.493145255295
449	0.989458516125	0.0	-0.989458516125
471	0.987742412607	0.0619463671971	-0.92579604541
121	0.984456641087	0.0	-0.984456641087
440	0.983172006008	0.0	-0.983172006008
35	0.971846618831	0.0711425120763	-0.900704106755
351	0.971192804025	0.742090103917	-0.229102700108
457	0.969895771597	0.0956302020924	-0.874265569504
564	0.964168658127	0.166297680833	-0.797870977294
107	0.960183365489	0.262951088634	-0.697232276854
392	0.946669930001	0.646639631679	-0.300030298323
371	0.943671838686	0.000990773678435	-0.942681065008
310	0.942232133198	0.0	-0.942232133198
259	0.934012362018	0.0	-0.934012362018
354	0.933234917595	0.0	-0.933234917595
144	0.932000035986	0.0373739323985	-0.894626103587
297	0.922052322625	0.14096376983	-0.781088552795
533	0.917625875508	0.136491470731	-0.781134404777
61	0.916980765554	0.0	-0.916980765554
426	0.915249328973	0.641864856744	-0.27338447223
495	0.896476737726	0.0	-0.896476737726
246	0.889115447197	0.0	-0.889115447197
327	0.880697586937	0.0	-0.880697586937
275	0.87953394594	0.0	-0.87953394594
399	0.878113071881	0.0936374468688	-0.784475625012
325	0.864780897988	0.0	-0.864780897988
376	0.849468336085	0.0	-0.849468336085
76	0.846950737331	0.0	-0.846950737331
496	0.834521180824	0.0491505425752	-0.785370638249
389	0.834033192678	0.0	-0.834033192678
58	0.830120941467	0.0	-0.830120941467
349	0.813422069708	0.0924363012924	-0.720985768415
17	0.812466163362	0.0	-0.812466163362
480	0.806303691989	0.187227907308	-0.619075784681
217	0.800211797091	0.180818867928	-0.619392929163
82	0.797483683667	0.0306160586525	-0.766867625014
16	0.790081116105	0.0	-0.790081116105
447	0.785599828806	0.152667805715	-0.632932023091
83	0.7521417841	0.0	-0.7521417841
557	0.737917420739	0.0	-0.737917420739
140	0.729150718836	0.0	-0.729150718836
18	0.722401050688	0.494584799907	-0.227816250781
446	0.720292704886	0.0	-0.720292704886
72	0.716655541501	0.0	-0.716655541501
128	0.716202626349	0.0	-0.716202626349
94	0.711711547736	0.231961767434	-0.479749780302
96	0.707096406927	0.0106445150561	-0.696451891871
331	0.707032193083	0.175449585645	-0.531582607438
147	0.698408287549	0.0	-0.698408287549
500	0.689720357161	0.0488961789544	-0.640824178207
8	0.684394881492	0.0	-0.684394881492
369	0.673738518101	0.0	-0.673738518101
22	0.665846728913	0.0	-0.665846728913
336	0.660572889496	0.65156331628	-0.009009573216
453	0.660482517459	0.481598576617	-0.178883940842
437	0.660243082406	0.546456188699	-0.113786893707
30	0.652523191821	0.0	-0.652523191821
387	0.646906179192	0.359803778129	-0.287102401063
319	0.640511490427	0.144006864446	-0.496504625981
413	0.633265721935	0.142269768707	-0.490995953228
242	0.623794782583	0.0	-0.623794782583
341	0.604515313026	0.0	-0.604515313026
454	0.604355077854	0.088393930436	-0.515961147418
481	0.59870820158	0.200688030333	-0.398020171246
465	0.592812722291	0.0	-0.592812722291
33	0.592506322525	0.212717394009	-0.379788928516
281	0.590420734233	0.0697185073055	-0.520702226927
44	0.57964802794	0.0	-0.57964802794
152	0.572851661065	0.572851661065	0.0
559	0.569350439315	0.119280722732	-0.450069716583
21	0.567590640564	0.0840265897252	-0.483564050838
245	0.565552950843	0.0	-0.565552950843
116	0.548452812919	0.0	-0.548452812919
478	0.542770782612	0.0	-0.542770782612
332	0.526958525317	0.128497117784	-0.398461407533
110	0.51536752298	0.51536752298	0.0
434	0.503464714213	0.0	-0.503464714213
24	0.494945640896	0.0	-0.494945640896
329	0.488956900037	0.253689753581	-0.235267146456
203	0.488694091896	0.0	-0.488694091896
505	0.484817614805	0.126290706723	-0.358526908083
350	0.478962631118	0.0	-0.478962631118
165	0.477215139771	0.0	-0.477215139771
122	0.470641670467	0.0	-0.470641670467
537	0.461691820564	0.0	-0.461691820564
342	0.459698627027	0.0	-0.459698627027
459	0.447009537394	0.0	-0.447009537394
131	0.443923691349	0.0463662639913	-0.397557427357
295	0.437789393451	0.0	-0.437789393451
438	0.429733031399	0.0	-0.429733031399
80	0.429024554943	0.0845292649857	-0.344495289957
50	0.418789800385	0.418789800385	0.0
36	0.400361388682	0.371093312183	-0.0292680764988
109	0.391501223491	0.00535985387058	-0.386141369621
97	0.384913950805	0.19149789747	-0.193416053335
534	0.381633961553	0.0	-0.381633961553
439	0.374090066869	0.0	-0.374090066869
367	0.363616435754	0.0	-0.363616435754
385	0.361883545316	0.361883545316	0.0
403	0.360582657088	0.0	-0.360582657088
59	0.360047797849	0.360047797849	0.0
77	0.359753681833	0.0166015682529	-0.34315211358
23	0.351774495536	0.0	-0.351774495536
338	0.344213749476	0.206354136867	-0.13785961261
134	0.327342238471	0.0	-0.327342238471
419	0.326316545	0.0	-0.326316545
93	0.320782387062	0.0	-0.320782387062
284	0.315901088821	0.0	-0.315901088821
81	0.312985103641	0.312985103641	0.0
271	0.284183055411	0.0	-0.284183055411
166	0.278912230296	0.278912230296	0.0
487	0.245699024369	0.0	-0.245699024369
151	0.244068704122	0.0	-0.244068704122
546	0.239081375715	0.0	-0.239081375715
462	0.23092300893	0.130941675742	-0.0999813331883
55	0.225888378675	0.0	-0.225888378675
539	0.205526473409	0.0	-0.205526473409
475	0.205351763611	0.0	-0.205351763611
328	0.180672124446	0.180672124446	0.0
49	0.180150410334	0.180150410334	0.0
365	0.170097780347	0.0	-0.170097780347
423	0.167697439755	0.0144916885156	-0.153205751239
352	0.147492831024	0.0	-0.147492831024
547	0.146896638542	0.0121566448716	-0.134739993671
330	0.142901625409	0.0	-0.142901625409
258	0.138711681856	0.0	-0.138711681856
362	0.107147038785	0.107147038785	0.0
29	0.0909506897916	0.0	-0.0909506897916
193	0.0798231093198	0.0798231093198	0.0
469	0.0704449607284	0.0	-0.0704449607284
472	0.0635251785474	0.0	-0.0635251785474
491	0.0485120197247	0.0	-0.0485120197247
164	0.0366840654838	0.0	-0.0366840654838
66	0.0329782777145	0.0	-0.0329782777145
435	0.0306448782581	0.0306448782581	0.0
356	0.0219149615006	0.0	-0.0219149615006
265	0.0190215985556	0.0	-0.0190215985556
317	6.08651035725e-15	0.0	-6.08651035725e-15
181	6.08651035725e-15	0.0	-6.08651035725e-15
451	6.08651035725e-15	0.0	-6.08651035725e-15
163	6.08651035725e-15	6.08651035725e-15	0.0
222	6.08651035725e-15	6.08651035725e-15	0.0
160	6.08651035725e-15	6.08651035725e-15	0.0
208	6.08651035725e-15	6.08651035725e-15	0.0
69	0.0	0.0	0.0
95	0.0	0.0	0.0
247	0.0	0.0	0.0
377	0.0	0.0	0.0
355	0.0	0.0	0.0
79	0.0	0.0	0.0
233	0.0	0.0	0.0
380	0.0	0.0	0.0
566	NaN	NaN	NaN
