# Supplementary material for: Complete mapping of viral escape from neutralizing antibodies
Source: PLoS Pathog. 2017 Mar 13;13(3):e1006271. doi: 10.1371/journal.ppat.1006271 (PMC5363992; doi:10.1371/journal.ppat.1006271)
Supplement: S2 File — This ZIP archive contains the computer code to perform the data analysis described in this manuscript. The analysis is performed by the iPython notebook found in the ZIP archive. (ZIP) [file ppat.1006271.s008.zip › S2_File/differential_selections/L3_H18S415_vs_L3_mock_mutdiffsel.txt]

site	wt	mut	diffsel
89	P	E	7.45910706745
226	F	Q	7.23494343708
543	L	F	6.98189121652
318	E	Q	6.86134606871
89	P	D	6.70059858904
172	D	A	6.58353201903
399	I	L	6.5574144718
277	F	V	6.22556570089
106	A	T	5.82213078695
52	D	S	5.69427911332
318	E	K	5.66844071285
2	K	R	5.62050438784
89	P	T	5.38386151805
89	P	R	5.33227627339
509	S	T	5.17933177358
370	Q	I	4.95971578141
3	A	T	4.9402257003
52	D	T	4.76607134484
138	S	E	4.72961825948
345	L	V	4.65093402661
227	T	S	4.52010752388
556	N	K	4.43489223646
136	K	Y	4.41290880685
294	K	S	4.40014241651
468	Q	V	4.39349204813
540	L	I	4.3267028708
278	E	M	4.32229932548
551	F	T	4.31681944812
538	S	C	4.27770632606
86	S	L	4.23282258351
363	G	R	4.15668661251
155	R	F	4.03516273778
89	P	K	4.01245887174
386	N	S	3.98432888225
182	V	K	3.98066531785
155	R	L	3.97107357741
282	I	T	3.96375102647
53	S	E	3.92963267157
148	V	A	3.92956308661
60	K	N	3.89287186728
225	R	G	3.82615778734
520	K	H	3.79194842658
277	F	G	3.76259968994
168	T	G	3.62711639156
178	T	L	3.6129770425
414	N	G	3.61134750453
155	R	N	3.59981527432
361	I	K	3.56435625021
163	N	K	3.55496967706
167	L	Q	3.55154692485
494	S	A	3.54142917893
554	C	L	3.53673082944
460	N	S	3.43058873704
213	A	S	3.40006717812
508	E	V	3.35389927479
90	A	D	3.28638234842
513	R	L	3.18509628169
510	K	A	3.18271058064
231	A	N	3.17857864721
383	S	C	3.09707350965
89	P	H	3.07365908593
394	K	R	3.05593990495
182	V	F	2.98420137722
134	F	L	2.97970711566
125	V	A	2.95616876004
159	S	G	2.92623552844
111	D	A	2.90538429842
356	G	D	2.8409182115
141	P	M	2.82527021065
155	R	E	2.76590236764
314	V	A	2.72986157714
401	K	E	2.72302795794
315	T	G	2.65010034268
325	S	N	2.63724405766
186	G	R	2.63026228214
431	F	L	2.57730701205
386	N	R	2.56166630822
71	K	N	2.56005798543
406	F	L	2.54683045026
137	E	S	2.53330074437
206	S	G	2.46844148459
490	E	R	2.40182556692
19	T	R	2.38973934568
329	R	G	2.32904936694
506	S	H	2.32853043487
101	N	T	2.23807968854
501	D	C	2.19249055738
184	N	S	2.19118713447
155	R	G	2.15991629867
313	P	T	2.15030281328
65	A	G	2.101834451
484	Y	L	2.09750202766
332	T	A	2.03028292838
337	I	K	2.01905416727
560	Q	T	1.8974006951
454	H	L	1.88532999255
356	G	R	1.869141285
266	A	V	1.86242722241
177	L	V	1.83643938053
474	K	Y	1.8154533276
224	R	G	1.7482460178
278	E	P	1.73704267674
197	H	S	1.69489145627
499	T	L	1.68288959095
389	N	S	1.67727431195
75	T	S	1.66053544219
60	K	R	1.65812738515
411	K	Q	1.64312408675
6	L	I	1.62859750502
405	Q	L	1.61620025549
17	A	T	1.59749827171
237	R	N	1.56920452043
337	I	Q	1.49948291625
244	N	S	1.46373287302
285	N	A	1.45849158637
277	F	P	1.44399409531
425	K	E	1.40115730313
457	N	K	1.39372663725
289	H	N	1.38734729679
390	G	S	1.29524028957
390	G	T	1.29157701269
251	E	K	1.2851004276
518	G	E	1.2690363479
250	L	I	1.24302870348
162	R	G	1.230996925
105	G	E	1.20795470121
366	G	S	1.19494422098
476	I	T	1.17949166582
510	K	W	1.16342830283
136	K	N	1.14764618484
99	T	A	1.1365880894
374	G	E	1.13427194482
245	Y	H	1.0978680469
390	G	R	1.09742512089
510	K	F	1.05837728933
383	S	G	1.05227124189
561	C	V	1.00468607034
213	A	P	0.988135331799
128	L	F	0.967479105042
215	V	A	0.946944519053
155	R	T	0.933882756525
426	K	S	0.921450743112
155	R	Q	0.916582536509
409	V	A	0.914494047187
321	K	E	0.873480554102
460	N	I	0.872782226146
528	Q	G	0.863677544329
154	H	A	0.838826998407
183	N	D	0.835071458285
429	D	W	0.812991972665
153	S	N	0.807677424555
123	S	L	0.789169043154
20	I	M	0.769162972819
134	F	S	0.758301619277
465	V	A	0.72792168848
497	N	M	0.707333200422
500	Y	D	0.661472118739
136	K	R	0.656806365791
486	K	E	0.646619008703
182	V	L	0.643431299625
57	K	E	0.64233075142
99	T	E	0.636154881223
448	E	G	0.636017882115
393	N	S	0.634946389463
466	K	R	0.628178986783
428	D	M	0.617644282837
177	L	P	0.616639501825
429	D	M	0.615067973277
427	V	L	0.613260670025
427	V	S	0.606879584692
475	E	G	0.601662776321
556	N	S	0.591882407613
196	H	Y	0.589395357636
154	H	P	0.587004692163
516	I	R	0.586802165316
494	S	G	0.569230553504
172	D	N	0.536564972112
390	G	M	0.525475123855
551	F	Y	0.523112371589
197	H	L	0.520642672918
137	E	D	0.515311162432
237	R	I	0.513232278417
495	V	L	0.506062863506
554	C	R	0.490187520203
32	T	S	0.477660113267
197	H	R	0.477025736241
360	M	K	0.475698010952
56	G	A	0.470127040697
9	L	F	0.469604126917
498	G	A	0.464613876472
7	V	F	0.462562066516
216	S	P	0.455943969907
69	L	F	0.455695750386
217	V	A	0.453790196915
492	M	R	0.453739073172
51	E	G	0.451248590314
322	Y	H	0.450400326344
291	C	S	0.448947664283
446	E	K	0.440327600704
490	E	A	0.438996558051
450	T	N	0.435694941621
441	L	S	0.434682670536
153	S	L	0.432530122804
251	E	R	0.419872362917
491	C	S	0.417750926566
535	T	I	0.416376874309
1	M	R	0.411577947696
279	S	P	0.3898985999
387	A	T	0.369755094321
226	F	V	0.351907974463
274	S	H	0.349514942006
563	I	K	0.349080021507
508	E	K	0.348419459604
321	K	R	0.345363854414
465	V	L	0.340601764434
25	H	R	0.335500051321
88	L	W	0.334480562224
351	G	S	0.330329176642
230	I	M	0.329059542398
505	Y	C	0.3283090552
437	Y	D	0.3261581546
453	F	S	0.313906608165
428	D	Y	0.312530966331
492	M	K	0.309272331544
45	H	P	0.308484915531
271	F	Y	0.305917337316
369	H	R	0.305898264081
154	H	Q	0.304867674528
237	R	A	0.302780169847
390	G	A	0.301281310674
362	D	G	0.301091237664
36	I	R	0.300163617458
370	Q	R	0.294104998655
407	T	R	0.290414299509
390	G	L	0.281523711726
166	W	R	0.276710852278
501	D	E	0.264422098408
260	A	V	0.262660040444
476	I	V	0.257784979327
279	S	R	0.255200191669
323	V	I	0.245452382516
43	V	A	0.243373056257
428	D	N	0.242054644371
45	H	R	0.235050676341
339	S	T	0.225181808916
190	L	R	0.224094724609
516	I	T	0.22379346996
534	S	T	0.22300943514
464	K	E	0.221991064004
210	N	H	0.220533682394
424	N	K	0.219745613805
179	N	Y	0.207419465416
232	A	E	0.206145183366
410	G	Y	0.203078817167
110	G	R	0.200895693932
387	A	V	0.198853031808
39	K	T	0.197563843668
212	N	S	0.19535735788
181	Y	F	0.193332501134
18	D	E	0.19137546793
407	T	A	0.190950864516
533	Y	D	0.189793164211
16	D	A	0.187087065842
288	M	T	0.186146101114
311	I	L	0.183544733706
561	C	G	0.182717125896
386	N	I	0.181136137337
511	L	W	0.180556229015
542	L	F	0.177494498424
41	V	L	0.177074757053
537	A	T	0.17449620017
91	R	I	0.171966403038
460	N	V	0.170250031332
79	L	S	0.166339292841
319	C	R	0.165277391653
533	Y	H	0.160568890387
11	A	V	0.160500151039
544	V	A	0.148080029304
437	Y	H	0.144619781102
214	Y	C	0.143624664785
196	H	D	0.141259579135
268	W	R	0.140995096283
533	Y	N	0.139963213058
201	S	R	0.138102120371
523	S	I	0.137479319917
458	V	A	0.135941474685
210	N	K	0.13553174709
92	S	L	0.131470973382
36	I	M	0.131175624271
18	D	G	0.129508050666
417	E	A	0.129312075994
89	P	F	0.128313547932
89	P	Y	0.128313547932
89	P	I	0.128313547932
89	P	S	0.128313547932
89	P	W	0.128313547932
89	P	C	0.128313547932
341	Q	K	0.128082619044
35	T	P	0.127941125578
556	N	T	0.125568991013
101	N	S	0.125178646139
460	N	T	0.124459036619
119	R	M	0.124233974782
297	T	A	0.123199221569
89	P	M	0.122134733014
461	L	R	0.121527078125
565	I	V	0.120336432354
98	E	A	0.120166074054
340	I	K	0.114239655921
434	I	M	0.110767178254
21	C	R	0.107575706873
327	K	E	0.107298260782
256	I	M	0.106825101955
134	F	I	0.104741284289
306	L	I	0.102613638206
266	A	S	0.100399097008
302	I	L	0.0981545212411
528	Q	L	0.0968690392378
195	V	G	0.0964907072513
217	V	L	0.0959209042585
504	K	N	0.0940613211216
216	S	A	0.0936190565422
282	I	V	0.0854852675951
97	V	A	0.0849189120442
154	H	G	0.0848583203601
447	N	S	0.079064914321
269	Y	N	0.0751439181765
426	K	Q	0.0738163205359
431	F	S	0.0710270017652
563	I	M	0.0679182692154
41	V	M	0.067292066981
402	M	K	0.0665026111946
535	T	P	0.0662273363021
35	T	I	0.0661984087403
13	V	G	0.0658993180032
485	H	R	0.0653962587345
132	E	K	0.0623234678898
542	L	P	0.0610418796206
39	K	N	0.0607639176586
312	H	P	0.0594725146684
532	I	T	0.0589952070517
296	Q	H	0.0584202310614
131	F	S	0.0557374109289
92	S	P	0.0547892899171
284	S	L	0.0542780423479
225	R	S	0.0537831689148
439	A	T	0.0528789353508
98	E	V	0.0528540979991
37	L	P	0.0519185140631
282	I	A	0.0514205761391
260	A	G	0.0469439955029
446	E	D	0.0417290360255
241	G	E	0.0388931944668
160	F	L	0.0372064564419
371	N	H	0.0342678100117
87	L	P	0.0339715258862
81	N	S	0.0327359274509
96	I	L	0.0259230854121
359	G	R	0.0250159343356
318	E	F	0.0249518896536
318	E	V	0.0249518896536
318	E	I	0.0249518896536
318	E	Y	0.0249518896536
318	E	M	0.0249518896536
318	E	P	0.0249518896536
318	E	R	0.0249518896536
318	E	G	0.0249518896536
318	E	N	0.0249518896536
318	E	C	0.0249518896536
318	E	A	0.0249518896536
318	E	W	0.0249518896536
467	S	G	0.0232278194011
53	S	C	0.0226593512205
155	R	D	0.0220175857788
155	R	C	0.0220175857788
155	R	P	0.0220175857788
155	R	W	0.0220175857788
226	F	W	0.0218884876436
226	F	E	0.0218884876436
226	F	K	0.0218884876436
226	F	G	0.0218884876436
226	F	A	0.0218884876436
226	F	M	0.0218884876436
226	F	C	0.0218884876436
226	F	T	0.0218884876436
226	F	D	0.0218884876436
226	F	H	0.0218884876436
226	F	P	0.0218884876436
226	F	R	0.0218884876436
226	F	N	0.0218884876436
52	D	Q	0.0207388477829
52	D	W	0.0207388477829
52	D	K	0.0207388477829
52	D	L	0.0207388477829
52	D	C	0.0207388477829
52	D	M	0.0207388477829
52	D	I	0.0207388477829
52	D	P	0.0207388477829
52	D	H	0.0207388477829
52	D	F	0.0207388477829
543	L	K	0.0180868929007
543	L	T	0.0180868929007
543	L	V	0.0180868929007
543	L	D	0.0180868929007
543	L	E	0.0180868929007
543	L	H	0.0180868929007
543	L	Q	0.0180868929007
543	L	P	0.0180868929007
543	L	R	0.0180868929007
543	L	I	0.0180868929007
543	L	Y	0.0180868929007
543	L	N	0.0180868929007
543	L	W	0.0180868929007
361	I	E	0.0178699054358
361	I	Y	0.0178699054358
361	I	W	0.0178699054358
361	I	M	0.0178699054358
361	I	F	0.0178699054358
361	I	R	0.0178699054358
361	I	C	0.0178699054358
361	I	G	0.0178699054358
361	I	D	0.0178699054358
361	I	A	0.0178699054358
361	I	H	0.0178699054358
361	I	P	0.0178699054358
361	I	N	0.0178699054358
361	I	S	0.0178699054358
361	I	T	0.0178699054358
361	I	Q	0.0178699054358
543	L	G	0.0171512108092
2	K	H	0.0145297121407
2	K	P	0.0145297121407
2	K	M	0.0145297121407
2	K	I	0.0145297121407
2	K	D	0.0145297121407
2	K	Y	0.0145297121407
2	K	A	0.0145297121407
2	K	W	0.0145297121407
2	K	F	0.0145297121407
335	R	I	0.0139352281877
277	F	I	0.0114900684388
277	F	C	0.0114900684388
277	F	H	0.0114900684388
277	F	D	0.0114900684388
277	F	M	0.0114900684388
277	F	N	0.0114900684388
277	F	W	0.0114900684388
554	C	F	0.0113332082911
399	I	D	0.0109882866089
399	I	P	0.0109882866089
399	I	A	0.0109882866089
399	I	Y	0.0109882866089
399	I	W	0.0109882866089
399	I	S	0.0109882866089
399	I	C	0.0109882866089
399	I	N	0.0109882866089
399	I	G	0.0109882866089
399	I	E	0.0109882866089
399	I	K	0.0109882866089
399	I	H	0.0109882866089
399	I	F	0.0109882866089
399	I	R	0.0109882866089
399	I	Q	0.0109882866089
399	I	M	0.0109882866089
424	N	D	0.0109443136639
89	P	V	0.010931076228
172	D	P	0.0104710838614
172	D	C	0.0104710838614
172	D	F	0.0104710838614
172	D	I	0.0104710838614
172	D	L	0.0104710838614
172	D	H	0.0104710838614
172	D	K	0.0104710838614
172	D	V	0.0104710838614
172	D	M	0.0104710838614
172	D	S	0.0104710838614
172	D	R	0.0104710838614
172	D	W	0.0104710838614
172	D	Q	0.0104710838614
86	S	D	0.00980768171995
86	S	C	0.00980768171995
86	S	A	0.00980768171995
86	S	N	0.00980768171995
86	S	Q	0.00980768171995
86	S	M	0.00980768171995
86	S	V	0.00980768171995
86	S	G	0.00980768171995
86	S	K	0.00980768171995
86	S	R	0.00980768171995
223	N	S	0.00972185005476
520	K	N	0.00892019876964
460	N	G	0.00789380847636
510	K	M	0.00755894978817
60	K	M	0.00732538735662
60	K	C	0.00732538735662
60	K	P	0.00732538735662
60	K	Q	0.00732538735662
60	K	A	0.00732538735662
60	K	S	0.00732538735662
60	K	E	0.00732538735662
60	K	D	0.00732538735662
60	K	H	0.00732538735662
60	K	F	0.00732538735662
60	K	G	0.00732538735662
60	K	V	0.00732538735662
60	K	I	0.00732538735662
60	K	W	0.00732538735662
106	A	K	0.00598372155516
106	A	R	0.00598372155516
106	A	M	0.00598372155516
106	A	F	0.00598372155516
106	A	G	0.00598372155516
106	A	H	0.00598372155516
106	A	I	0.00598372155516
106	A	L	0.00598372155516
106	A	N	0.00598372155516
106	A	W	0.00598372155516
106	A	D	0.00598372155516
106	A	Y	0.00598372155516
106	A	C	0.00598372155516
414	N	I	0.00524924678734
414	N	P	0.00524924678734
414	N	M	0.00524924678734
414	N	L	0.00524924678734
414	N	H	0.00524924678734
414	N	C	0.00524924678734
414	N	D	0.00524924678734
414	N	Q	0.00524924678734
414	N	T	0.00524924678734
414	N	R	0.00524924678734
414	N	Y	0.00524924678734
414	N	W	0.00524924678734
414	N	V	0.00524924678734
414	N	F	0.00524924678734
414	N	E	0.00524924678734
487	C	R	0.00519611114462
509	S	C	0.00515116758108
509	S	D	0.00515116758108
509	S	Y	0.00515116758108
509	S	Q	0.00515116758108
509	S	H	0.00515116758108
509	S	L	0.00515116758108
509	S	R	0.00515116758108
509	S	G	0.00515116758108
509	S	F	0.00515116758108
509	S	E	0.00515116758108
509	S	W	0.00515116758108
509	S	K	0.00515116758108
509	S	N	0.00515116758108
556	N	P	0.0050130631501
556	N	E	0.0050130631501
556	N	Y	0.0050130631501
556	N	Q	0.0050130631501
556	N	M	0.0050130631501
556	N	W	0.0050130631501
556	N	F	0.0050130631501
556	N	G	0.0050130631501
556	N	I	0.0050130631501
556	N	C	0.0050130631501
556	N	A	0.0050130631501
556	N	H	0.0050130631501
556	N	R	0.0050130631501
345	L	C	0.00465242465801
345	L	K	0.00465242465801
345	L	M	0.00465242465801
345	L	E	0.00465242465801
345	L	G	0.00465242465801
345	L	H	0.00465242465801
345	L	A	0.00465242465801
345	L	D	0.00465242465801
345	L	N	0.00465242465801
345	L	R	0.00465242465801
345	L	T	0.00465242465801
345	L	Y	0.00465242465801
345	L	F	0.00465242465801
345	L	S	0.00465242465801
345	L	P	0.00465242465801
345	L	Q	0.00465242465801
345	L	W	0.00465242465801
3	A	I	0.00404864824636
3	A	F	0.00404864824636
3	A	D	0.00404864824636
3	A	C	0.00404864824636
3	A	L	0.00404864824636
3	A	W	0.00404864824636
3	A	M	0.00404864824636
3	A	R	0.00404864824636
3	A	Q	0.00404864824636
491	C	G	0.00404761693517
386	N	Y	0.00399272135452
386	N	K	0.00399272135452
386	N	C	0.00399272135452
386	N	W	0.00399272135452
386	N	D	0.00399272135452
386	N	P	0.00399272135452
386	N	F	0.00399272135452
468	Q	G	0.00390241376334
468	Q	P	0.00390241376334
468	Q	A	0.00390241376334
468	Q	C	0.00390241376334
468	Q	D	0.00390241376334
468	Q	E	0.00390241376334
468	Q	F	0.00390241376334
468	Q	H	0.00390241376334
468	Q	L	0.00390241376334
468	Q	N	0.00390241376334
468	Q	W	0.00390241376334
468	Q	Y	0.00390241376334
468	Q	S	0.00390241376334
468	Q	I	0.00390241376334
117	E	G	0.00386299481335
370	Q	T	0.00361174695274
370	Q	A	0.00361174695274
370	Q	N	0.00361174695274
370	Q	M	0.00361174695274
370	Q	D	0.00361174695274
370	Q	Y	0.00361174695274
370	Q	F	0.00361174695274
370	Q	W	0.00361174695274
370	Q	K	0.00361174695274
370	Q	G	0.00361174695274
370	Q	P	0.00361174695274
200	S	C	0.00344306489369
282	I	R	0.00344296386714
282	I	E	0.00344296386714
282	I	G	0.00344296386714
282	I	H	0.00344296386714
282	I	K	0.00344296386714
282	I	M	0.00344296386714
282	I	D	0.00344296386714
282	I	C	0.00344296386714
282	I	N	0.00344296386714
282	I	P	0.00344296386714
282	I	Q	0.00344296386714
282	I	S	0.00344296386714
282	I	W	0.00344296386714
282	I	Y	0.00344296386714
182	V	Y	0.00344104334268
182	V	C	0.00344104334268
182	V	P	0.00344104334268
182	V	G	0.00344104334268
182	V	N	0.00344104334268
182	V	D	0.00344104334268
182	V	H	0.00344104334268
182	V	E	0.00344104334268
540	L	E	0.00320323085701
540	L	C	0.00320323085701
540	L	H	0.00320323085701
540	L	K	0.00320323085701
540	L	N	0.00320323085701
540	L	A	0.00320323085701
540	L	Q	0.00320323085701
540	L	W	0.00320323085701
540	L	S	0.00320323085701
540	L	D	0.00320323085701
540	L	F	0.00320323085701
540	L	Y	0.00320323085701
540	L	P	0.00320323085701
540	L	R	0.00320323085701
540	L	G	0.00320323085701
508	E	N	0.00313794335236
508	E	M	0.00313794335236
508	E	R	0.00313794335236
508	E	P	0.00313794335236
508	E	W	0.00313794335236
508	E	I	0.00313794335236
508	E	Y	0.00313794335236
508	E	H	0.00313794335236
508	E	Q	0.00313794335236
508	E	C	0.00313794335236
508	E	A	0.00313794335236
508	E	F	0.00313794335236
266	A	G	0.0031318241148
390	G	F	0.00308689822774
390	G	W	0.00308689822774
390	G	P	0.00308689822774
390	G	N	0.00308689822774
390	G	D	0.00308689822774
390	G	C	0.00308689822774
390	G	Y	0.00308689822774
213	A	N	0.00295517951578
213	A	E	0.00295517951578
213	A	M	0.00295517951578
213	A	H	0.00295517951578
213	A	I	0.00295517951578
213	A	L	0.00295517951578
213	A	Q	0.00295517951578
213	A	W	0.00295517951578
213	A	F	0.00295517951578
213	A	Y	0.00295517951578
213	A	R	0.00295517951578
510	K	H	0.00285573023553
510	K	C	0.00285573023553
510	K	E	0.00285573023553
510	K	G	0.00285573023553
510	K	P	0.00285573023553
510	K	T	0.00285573023553
510	K	D	0.00285573023553
227	T	A	0.00273868566824
227	T	E	0.00273868566824
227	T	G	0.00273868566824
227	T	D	0.00273868566824
227	T	C	0.00273868566824
227	T	F	0.00273868566824
227	T	H	0.00273868566824
227	T	M	0.00273868566824
227	T	P	0.00273868566824
227	T	Q	0.00273868566824
227	T	R	0.00273868566824
227	T	W	0.00273868566824
227	T	Y	0.00273868566824
278	E	I	0.00268524943882
278	E	R	0.00268524943882
278	E	L	0.00268524943882
278	E	G	0.00268524943882
278	E	C	0.00268524943882
138	S	H	0.00267224261793
138	S	D	0.00267224261793
138	S	Q	0.00267224261793
138	S	L	0.00267224261793
138	S	K	0.00267224261793
138	S	R	0.00267224261793
138	S	W	0.00267224261793
138	S	F	0.00267224261793
138	S	P	0.00267224261793
138	S	C	0.00267224261793
138	S	Y	0.00267224261793
138	S	M	0.00267224261793
294	K	P	0.00247745331677
294	K	W	0.00247745331677
294	K	C	0.00247745331677
294	K	F	0.00247745331677
294	K	H	0.00247745331677
294	K	Y	0.00247745331677
294	K	G	0.00247745331677
538	S	P	0.0023539251494
538	S	H	0.0023539251494
538	S	N	0.0023539251494
538	S	L	0.0023539251494
538	S	Q	0.0023539251494
538	S	R	0.0023539251494
538	S	V	0.0023539251494
538	S	G	0.0023539251494
538	S	W	0.0023539251494
538	S	K	0.0023539251494
538	S	E	0.0023539251494
538	S	I	0.0023539251494
538	S	M	0.0023539251494
538	S	F	0.0023539251494
538	S	Y	0.0023539251494
538	S	D	0.0023539251494
216	S	C	0.0022345240489
363	G	L	0.00222919175105
363	G	T	0.00222919175105
363	G	A	0.00222919175105
363	G	C	0.00222919175105
363	G	S	0.00222919175105
363	G	P	0.00222919175105
363	G	N	0.00222919175105
363	G	M	0.00222919175105
363	G	Q	0.00222919175105
363	G	D	0.00222919175105
363	G	E	0.00222919175105
363	G	Y	0.00222919175105
363	G	F	0.00222919175105
363	G	W	0.00222919175105
363	G	H	0.00222919175105
363	G	I	0.00222919175105
363	G	K	0.00222919175105
136	K	F	0.00221133013639
136	K	M	0.00221133013639
136	K	Q	0.00221133013639
136	K	W	0.00221133013639
136	K	D	0.00221133013639
136	K	H	0.00221133013639
136	K	C	0.00221133013639
136	K	G	0.00221133013639
136	K	L	0.00221133013639
136	K	P	0.00221133013639
510	K	Y	0.00217024387628
551	F	S	0.00198040748952
551	F	H	0.00198040748952
551	F	E	0.00198040748952
551	F	K	0.00198040748952
551	F	W	0.00198040748952
551	F	V	0.00198040748952
551	F	D	0.00198040748952
551	F	R	0.00198040748952
551	F	M	0.00198040748952
551	F	G	0.00198040748952
551	F	Q	0.00198040748952
551	F	N	0.00198040748952
551	F	P	0.00198040748952
225	R	P	0.00189644072661
225	R	M	0.00189644072661
225	R	N	0.00189644072661
225	R	Y	0.00189644072661
225	R	W	0.00189644072661
225	R	T	0.00189644072661
225	R	H	0.00189644072661
225	R	D	0.00189644072661
225	R	E	0.00189644072661
225	R	F	0.00189644072661
225	R	Q	0.00189644072661
225	R	A	0.00189644072661
225	R	C	0.00189644072661
159	S	H	0.00178184367319
159	S	C	0.00178184367319
159	S	E	0.00178184367319
159	S	F	0.00178184367319
159	S	K	0.00178184367319
159	S	L	0.00178184367319
159	S	P	0.00178184367319
159	S	V	0.00178184367319
159	S	Y	0.00178184367319
159	S	M	0.00178184367319
159	S	W	0.00178184367319
554	C	K	0.00173169714476
554	C	D	0.00173169714476
554	C	P	0.00173169714476
554	C	A	0.00173169714476
554	C	E	0.00173169714476
554	C	G	0.00173169714476
554	C	H	0.00173169714476
554	C	N	0.00173169714476
554	C	Q	0.00173169714476
554	C	T	0.00173169714476
554	C	V	0.00173169714476
554	C	W	0.00173169714476
206	S	R	0.00160400915005
520	K	G	0.00159949441421
520	K	W	0.00159949441421
520	K	Y	0.00159949441421
520	K	M	0.00159949441421
520	K	A	0.00159949441421
520	K	C	0.00159949441421
520	K	D	0.00159949441421
520	K	I	0.00159949441421
520	K	F	0.00159949441421
520	K	P	0.00159949441421
520	K	Q	0.00159949441421
520	K	L	0.00159949441421
178	T	P	0.00151368035055
178	T	Y	0.00151368035055
178	T	W	0.00151368035055
178	T	V	0.00151368035055
178	T	R	0.00151368035055
178	T	Q	0.00151368035055
178	T	F	0.00151368035055
178	T	M	0.00151368035055
178	T	H	0.00151368035055
178	T	G	0.00151368035055
178	T	D	0.00151368035055
178	T	C	0.00151368035055
178	T	K	0.00151368035055
431	F	A	0.00140778817031
431	F	V	0.00140778817031
431	F	D	0.00140778817031
431	F	T	0.00140778817031
431	F	E	0.00140778817031
431	F	R	0.00140778817031
431	F	Q	0.00140778817031
431	F	N	0.00140778817031
431	F	K	0.00140778817031
431	F	M	0.00140778817031
431	F	G	0.00140778817031
431	F	W	0.00140778817031
431	F	P	0.00140778817031
431	F	Y	0.00140778817031
431	F	I	0.00140778817031
431	F	H	0.00140778817031
177	L	H	0.00136633115873
177	L	F	0.00136633115873
177	L	G	0.00136633115873
177	L	E	0.00136633115873
177	L	C	0.00136633115873
177	L	N	0.00136633115873
177	L	K	0.00136633115873
177	L	R	0.00136633115873
177	L	D	0.00136633115873
177	L	Q	0.00136633115873
177	L	S	0.00136633115873
177	L	W	0.00136633115873
177	L	Y	0.00136633115873
488	D	H	0.00133200425243
53	S	H	0.00130384947585
53	S	D	0.00130384947585
53	S	Y	0.00130384947585
53	S	W	0.00130384947585
53	S	V	0.00130384947585
53	S	P	0.00130384947585
53	S	A	0.00130384947585
163	N	I	0.00126604363281
163	N	C	0.00126604363281
163	N	A	0.00126604363281
163	N	H	0.00126604363281
163	N	S	0.00126604363281
163	N	T	0.00126604363281
163	N	P	0.00126604363281
163	N	M	0.00126604363281
163	N	L	0.00126604363281
163	N	E	0.00126604363281
163	N	G	0.00126604363281
163	N	V	0.00126604363281
163	N	F	0.00126604363281
163	N	R	0.00126604363281
163	N	W	0.00126604363281
163	N	Q	0.00126604363281
163	N	Y	0.00126604363281
163	N	D	0.00126604363281
481	F	C	0.00117645151962
71	K	G	0.00117442452749
71	K	M	0.00117442452749
71	K	Q	0.00117442452749
71	K	I	0.00117442452749
71	K	V	0.00117442452749
71	K	W	0.00117442452749
71	K	C	0.00117442452749
71	K	A	0.00117442452749
71	K	Y	0.00117442452749
71	K	H	0.00117442452749
383	S	Y	0.00114370528967
383	S	M	0.00114370528967
383	S	F	0.00114370528967
383	S	D	0.00114370528967
383	S	E	0.00114370528967
383	S	H	0.00114370528967
383	S	I	0.00114370528967
383	S	K	0.00114370528967
383	S	N	0.00114370528967
383	S	L	0.00114370528967
383	S	P	0.00114370528967
383	S	Q	0.00114370528967
383	S	R	0.00114370528967
383	S	V	0.00114370528967
383	S	W	0.00114370528967
427	V	Y	0.00114037098692
427	V	F	0.00114037098692
427	V	N	0.00114037098692
427	V	E	0.00114037098692
427	V	C	0.00114037098692
427	V	A	0.00114037098692
427	V	P	0.00114037098692
427	V	M	0.00114037098692
427	V	D	0.00114037098692
427	V	T	0.00114037098692
427	V	H	0.00114037098692
427	V	Q	0.00114037098692
427	V	R	0.00114037098692
427	V	I	0.00114037098692
427	V	W	0.00114037098692
427	V	G	0.00114037098692
460	N	W	0.00113859115232
460	N	R	0.00113859115232
460	N	P	0.00113859115232
460	N	Y	0.00113859115232
460	N	M	0.00113859115232
460	N	L	0.00113859115232
460	N	F	0.00113859115232
460	N	E	0.00113859115232
460	N	C	0.00113859115232
134	F	P	0.00108419312769
134	F	G	0.00108419312769
134	F	H	0.00108419312769
134	F	K	0.00108419312769
134	F	E	0.00108419312769
134	F	A	0.00108419312769
134	F	D	0.00108419312769
134	F	C	0.00108419312769
134	F	V	0.00108419312769
134	F	Q	0.00108419312769
134	F	T	0.00108419312769
134	F	Y	0.00108419312769
134	F	W	0.00108419312769
134	F	N	0.00108419312769
134	F	R	0.00108419312769
134	F	M	0.00108419312769
356	G	S	0.00106762358054
356	G	A	0.00106762358054
356	G	I	0.00106762358054
356	G	K	0.00106762358054
356	G	E	0.00106762358054
356	G	C	0.00106762358054
356	G	P	0.00106762358054
356	G	Q	0.00106762358054
356	G	N	0.00106762358054
356	G	T	0.00106762358054
356	G	Y	0.00106762358054
356	G	M	0.00106762358054
356	G	F	0.00106762358054
356	G	W	0.00106762358054
356	G	H	0.00106762358054
356	G	L	0.00106762358054
494	S	D	0.00104191569854
494	S	Y	0.00104191569854
494	S	H	0.00104191569854
494	S	K	0.00104191569854
494	S	W	0.00104191569854
494	S	L	0.00104191569854
494	S	V	0.00104191569854
494	S	C	0.00104191569854
494	S	P	0.00104191569854
494	S	F	0.00104191569854
506	S	Y	0.000986040272629
506	S	C	0.000986040272629
506	S	V	0.000986040272629
506	S	R	0.000986040272629
506	S	M	0.000986040272629
506	S	D	0.000986040272629
506	S	Q	0.000986040272629
506	S	G	0.000986040272629
125	V	M	0.000972688463341
125	V	D	0.000972688463341
125	V	C	0.000972688463341
125	V	R	0.000972688463341
125	V	G	0.000972688463341
125	V	H	0.000972688463341
125	V	K	0.000972688463341
125	V	N	0.000972688463341
125	V	P	0.000972688463341
125	V	Q	0.000972688463341
125	V	S	0.000972688463341
125	V	W	0.000972688463341
125	V	Y	0.000972688463341
125	V	F	0.000972688463341
125	V	E	0.000972688463341
337	I	E	0.000956323637066
337	I	F	0.000956323637066
337	I	G	0.000956323637066
337	I	C	0.000956323637066
337	I	Y	0.000956323637066
337	I	M	0.000956323637066
337	I	P	0.000956323637066
337	I	W	0.000956323637066
337	I	H	0.000956323637066
186	G	L	0.00094588563926
186	G	D	0.00094588563926
186	G	W	0.00094588563926
186	G	Y	0.00094588563926
186	G	Q	0.00094588563926
186	G	M	0.00094588563926
186	G	C	0.00094588563926
186	G	K	0.00094588563926
186	G	V	0.00094588563926
186	G	S	0.00094588563926
186	G	I	0.00094588563926
186	G	H	0.00094588563926
186	G	F	0.00094588563926
513	R	F	0.000914935576175
513	R	G	0.000914935576175
513	R	M	0.000914935576175
513	R	E	0.000914935576175
513	R	V	0.000914935576175
513	R	I	0.000914935576175
513	R	T	0.000914935576175
513	R	P	0.000914935576175
513	R	D	0.000914935576175
513	R	W	0.000914935576175
513	R	Y	0.000914935576175
513	R	C	0.000914935576175
394	K	Q	0.000874450847858
394	K	A	0.000874450847858
394	K	H	0.000874450847858
394	K	E	0.000874450847858
394	K	Y	0.000874450847858
394	K	W	0.000874450847858
394	K	D	0.000874450847858
394	K	T	0.000874450847858
394	K	S	0.000874450847858
394	K	C	0.000874450847858
394	K	P	0.000874450847858
394	K	M	0.000874450847858
394	K	L	0.000874450847858
394	K	I	0.000874450847858
394	K	V	0.000874450847858
394	K	F	0.000874450847858
394	K	G	0.000874450847858
394	K	N	0.000874450847858
168	T	C	0.000874310389575
168	T	V	0.000874310389575
168	T	R	0.000874310389575
168	T	Q	0.000874310389575
168	T	M	0.000874310389575
168	T	N	0.000874310389575
168	T	I	0.000874310389575
168	T	H	0.000874310389575
168	T	F	0.000874310389575
168	T	E	0.000874310389575
168	T	W	0.000874310389575
168	T	D	0.000874310389575
168	T	P	0.000874310389575
406	F	D	0.000806539642055
406	F	C	0.000806539642055
406	F	A	0.000806539642055
406	F	Y	0.000806539642055
406	F	T	0.000806539642055
406	F	R	0.000806539642055
406	F	Q	0.000806539642055
406	F	P	0.000806539642055
406	F	M	0.000806539642055
406	F	N	0.000806539642055
406	F	G	0.000806539642055
406	F	I	0.000806539642055
406	F	K	0.000806539642055
406	F	E	0.000806539642055
406	F	W	0.000806539642055
428	D	K	0.0007932904186
428	D	W	0.0007932904186
428	D	T	0.0007932904186
428	D	R	0.0007932904186
428	D	V	0.0007932904186
428	D	Q	0.0007932904186
428	D	P	0.0007932904186
428	D	S	0.0007932904186
428	D	I	0.0007932904186
428	D	H	0.0007932904186
428	D	F	0.0007932904186
428	D	E	0.0007932904186
428	D	C	0.0007932904186
428	D	A	0.0007932904186
314	V	E	0.000779432276626
314	V	W	0.000779432276626
314	V	T	0.000779432276626
314	V	P	0.000779432276626
314	V	M	0.000779432276626
314	V	C	0.000779432276626
314	V	K	0.000779432276626
314	V	D	0.000779432276626
314	V	G	0.000779432276626
315	T	M	0.000771621487238
315	T	D	0.000771621487238
315	T	E	0.000771621487238
315	T	Y	0.000771621487238
315	T	H	0.000771621487238
315	T	C	0.000771621487238
315	T	L	0.000771621487238
315	T	R	0.000771621487238
315	T	V	0.000771621487238
315	T	P	0.000771621487238
315	T	Q	0.000771621487238
315	T	I	0.000771621487238
315	T	F	0.000771621487238
315	T	W	0.000771621487238
315	T	N	0.000771621487238
490	E	V	0.00075794277995
490	E	H	0.00075794277995
490	E	D	0.00075794277995
490	E	Y	0.00075794277995
490	E	W	0.00075794277995
490	E	Q	0.00075794277995
490	E	C	0.00075794277995
490	E	L	0.00075794277995
490	E	M	0.00075794277995
490	E	F	0.00075794277995
490	E	P	0.00075794277995
429	D	P	0.00072863589316
429	D	K	0.00072863589316
429	D	I	0.00072863589316
429	D	A	0.00072863589316
429	D	H	0.00072863589316
429	D	E	0.00072863589316
429	D	L	0.00072863589316
429	D	S	0.00072863589316
429	D	Q	0.00072863589316
429	D	R	0.00072863589316
429	D	C	0.00072863589316
429	D	F	0.00072863589316
429	D	T	0.00072863589316
429	D	Y	0.00072863589316
250	L	K	0.000701318204971
250	L	W	0.000701318204971
250	L	Q	0.000701318204971
250	L	P	0.000701318204971
250	L	S	0.000701318204971
250	L	T	0.000701318204971
250	L	E	0.000701318204971
250	L	Y	0.000701318204971
250	L	M	0.000701318204971
250	L	G	0.000701318204971
250	L	H	0.000701318204971
250	L	D	0.000701318204971
250	L	C	0.000701318204971
250	L	A	0.000701318204971
250	L	N	0.000701318204971
250	L	R	0.000701318204971
250	L	F	0.000701318204971
111	D	L	0.000634963393759
111	D	M	0.000634963393759
111	D	P	0.000634963393759
111	D	T	0.000634963393759
111	D	W	0.000634963393759
111	D	C	0.000634963393759
111	D	H	0.000634963393759
111	D	F	0.000634963393759
111	D	E	0.000634963393759
111	D	I	0.000634963393759
111	D	K	0.000634963393759
137	E	P	0.000629079326154
137	E	K	0.000629079326154
137	E	C	0.000629079326154
137	E	F	0.000629079326154
137	E	H	0.000629079326154
137	E	I	0.000629079326154
137	E	L	0.000629079326154
137	E	M	0.000629079326154
137	E	W	0.000629079326154
137	E	N	0.000629079326154
137	E	Q	0.000629079326154
137	E	R	0.000629079326154
137	E	V	0.000629079326154
137	E	Y	0.000629079326154
401	K	D	0.000556247156915
401	K	W	0.000556247156915
401	K	Y	0.000556247156915
401	K	Q	0.000556247156915
401	K	T	0.000556247156915
401	K	P	0.000556247156915
401	K	C	0.000556247156915
401	K	A	0.000556247156915
401	K	F	0.000556247156915
401	K	L	0.000556247156915
401	K	G	0.000556247156915
401	K	I	0.000556247156915
401	K	H	0.000556247156915
401	K	M	0.000556247156915
325	S	L	0.000546198745205
325	S	E	0.000546198745205
325	S	W	0.000546198745205
325	S	D	0.000546198745205
325	S	Y	0.000546198745205
325	S	Q	0.000546198745205
325	S	P	0.000546198745205
325	S	M	0.000546198745205
325	S	F	0.000546198745205
325	S	K	0.000546198745205
325	S	C	0.000546198745205
325	S	A	0.000546198745205
325	S	R	0.000546198745205
325	S	T	0.000546198745205
325	S	V	0.000546198745205
325	S	H	0.000546198745205
325	S	G	0.000546198745205
329	R	H	0.000513762709839
329	R	K	0.000513762709839
329	R	I	0.000513762709839
329	R	E	0.000513762709839
329	R	F	0.000513762709839
329	R	D	0.000513762709839
329	R	T	0.000513762709839
329	R	C	0.000513762709839
329	R	L	0.000513762709839
329	R	W	0.000513762709839
329	R	A	0.000513762709839
329	R	V	0.000513762709839
329	R	M	0.000513762709839
329	R	N	0.000513762709839
329	R	P	0.000513762709839
329	R	Q	0.000513762709839
329	R	Y	0.000513762709839
19	T	E	0.000512312847085
19	T	P	0.000512312847085
19	T	Q	0.000512312847085
19	T	G	0.000512312847085
19	T	D	0.000512312847085
19	T	F	0.000512312847085
19	T	C	0.000512312847085
19	T	Y	0.000512312847085
19	T	W	0.000512312847085
90	A	N	0.000401870620525
90	A	L	0.000401870620525
90	A	G	0.000401870620525
90	A	H	0.000401870620525
90	A	K	0.000401870620525
90	A	P	0.000401870620525
90	A	W	0.000401870620525
90	A	C	0.000401870620525
90	A	Y	0.000401870620525
313	P	D	0.000389310577337
313	P	N	0.000389310577337
313	P	W	0.000389310577337
313	P	V	0.000389310577337
313	P	Y	0.000389310577337
313	P	A	0.000389310577337
313	P	C	0.000389310577337
313	P	H	0.000389310577337
313	P	E	0.000389310577337
313	P	G	0.000389310577337
313	P	L	0.000389310577337
313	P	M	0.000389310577337
313	P	Q	0.000389310577337
313	P	I	0.000389310577337
332	T	Y	0.000386586375909
332	T	P	0.000386586375909
332	T	Q	0.000386586375909
332	T	R	0.000386586375909
332	T	N	0.000386586375909
332	T	V	0.000386586375909
332	T	L	0.000386586375909
332	T	W	0.000386586375909
332	T	S	0.000386586375909
332	T	M	0.000386586375909
332	T	G	0.000386586375909
332	T	F	0.000386586375909
332	T	H	0.000386586375909
332	T	E	0.000386586375909
332	T	D	0.000386586375909
332	T	C	0.000386586375909
332	T	I	0.000386586375909
167	L	G	0.000367906279808
167	L	H	0.000367906279808
167	L	N	0.000367906279808
167	L	P	0.000367906279808
167	L	Y	0.000367906279808
167	L	T	0.000367906279808
167	L	W	0.000367906279808
167	L	K	0.000367906279808
167	L	R	0.000367906279808
167	L	F	0.000367906279808
167	L	S	0.000367906279808
167	L	D	0.000367906279808
167	L	C	0.000367906279808
167	L	A	0.000367906279808
167	L	E	0.000367906279808
141	P	W	0.000367679717473
141	P	Y	0.000367679717473
141	P	S	0.000367679717473
141	P	G	0.000367679717473
141	P	Q	0.000367679717473
141	P	L	0.000367679717473
141	P	K	0.000367679717473
141	P	I	0.000367679717473
141	P	F	0.000367679717473
141	P	E	0.000367679717473
141	P	D	0.000367679717473
141	P	C	0.000367679717473
141	P	A	0.000367679717473
141	P	R	0.000367679717473
266	A	N	0.000353239578444
266	A	W	0.000353239578444
266	A	Y	0.000353239578444
266	A	R	0.000353239578444
266	A	F	0.000353239578444
266	A	P	0.000353239578444
266	A	D	0.000353239578444
266	A	I	0.000353239578444
266	A	M	0.000353239578444
266	A	K	0.000353239578444
266	A	L	0.000353239578444
266	A	C	0.000353239578444
266	A	H	0.000353239578444
266	A	Q	0.000353239578444
454	H	A	0.000282782196822
454	H	G	0.000282782196822
454	H	E	0.000282782196822
454	H	F	0.000282782196822
454	H	V	0.000282782196822
454	H	I	0.000282782196822
454	H	W	0.000282782196822
454	H	D	0.000282782196822
454	H	K	0.000282782196822
454	H	M	0.000282782196822
454	H	N	0.000282782196822
454	H	P	0.000282782196822
454	H	R	0.000282782196822
454	H	S	0.000282782196822
454	H	T	0.000282782196822
454	H	C	0.000282782196822
245	Y	E	0.00024841766875
245	Y	N	0.00024841766875
245	Y	P	0.00024841766875
245	Y	W	0.00024841766875
245	Y	V	0.00024841766875
245	Y	T	0.00024841766875
245	Y	G	0.00024841766875
245	Y	I	0.00024841766875
245	Y	K	0.00024841766875
245	Y	M	0.00024841766875
245	Y	R	0.00024841766875
245	Y	L	0.00024841766875
245	Y	F	0.00024841766875
245	Y	D	0.00024841766875
245	Y	C	0.00024841766875
245	Y	A	0.00024841766875
245	Y	S	0.00024841766875
245	Y	Q	0.00024841766875
323	V	N	0.000227813530781
323	V	Q	0.000227813530781
323	V	K	0.000227813530781
323	V	H	0.000227813530781
323	V	G	0.000227813530781
323	V	F	0.000227813530781
323	V	E	0.000227813530781
323	V	C	0.000227813530781
323	V	P	0.000227813530781
323	V	A	0.000227813530781
323	V	S	0.000227813530781
323	V	T	0.000227813530781
323	V	W	0.000227813530781
323	V	L	0.000227813530781
323	V	Y	0.000227813530781
323	V	M	0.000227813530781
323	V	R	0.000227813530781
389	N	Q	0.000217263698368
389	N	M	0.000217263698368
389	N	P	0.000217263698368
389	N	Y	0.000217263698368
389	N	T	0.000217263698368
389	N	V	0.000217263698368
389	N	R	0.000217263698368
389	N	I	0.000217263698368
389	N	L	0.000217263698368
389	N	G	0.000217263698368
389	N	H	0.000217263698368
389	N	F	0.000217263698368
389	N	D	0.000217263698368
389	N	C	0.000217263698368
389	N	A	0.000217263698368
389	N	W	0.000217263698368
389	N	E	0.000217263698368
560	Q	I	0.000179859452582
560	Q	G	0.000179859452582
560	Q	V	0.000179859452582
560	Q	F	0.000179859452582
560	Q	C	0.000179859452582
560	Q	W	0.000179859452582
560	Q	D	0.000179859452582
560	Q	N	0.000179859452582
560	Q	P	0.000179859452582
560	Q	R	0.000179859452582
560	Q	Y	0.000179859452582
560	Q	A	0.000179859452582
184	N	C	0.000177207310061
184	N	H	0.000177207310061
184	N	W	0.000177207310061
184	N	Y	0.000177207310061
184	N	A	0.000177207310061
184	N	F	0.000177207310061
184	N	I	0.000177207310061
184	N	P	0.000177207310061
184	N	Q	0.000177207310061
457	N	Q	0.000169620195924
457	N	E	0.000169620195924
457	N	F	0.000169620195924
457	N	G	0.000169620195924
457	N	H	0.000169620195924
457	N	I	0.000169620195924
457	N	P	0.000169620195924
457	N	C	0.000169620195924
457	N	Y	0.000169620195924
457	N	R	0.000169620195924
457	N	V	0.000169620195924
457	N	W	0.000169620195924
457	N	L	0.000169620195924
457	N	A	0.000169620195924
457	N	M	0.000169620195924
17	A	P	0.000161483135125
17	A	L	0.000161483135125
17	A	N	0.000161483135125
17	A	W	0.000161483135125
17	A	R	0.000161483135125
17	A	Y	0.000161483135125
17	A	K	0.000161483135125
17	A	M	0.000161483135125
17	A	I	0.000161483135125
17	A	G	0.000161483135125
17	A	F	0.000161483135125
17	A	D	0.000161483135125
17	A	H	0.000161483135125
17	A	Q	0.000161483135125
465	V	W	0.000147218655908
465	V	F	0.000147218655908
465	V	C	0.000147218655908
465	V	D	0.000147218655908
465	V	Y	0.000147218655908
465	V	G	0.000147218655908
465	V	T	0.000147218655908
465	V	S	0.000147218655908
465	V	R	0.000147218655908
465	V	P	0.000147218655908
465	V	I	0.000147218655908
465	V	Q	0.000147218655908
465	V	H	0.000147218655908
465	V	E	0.000147218655908
465	V	K	0.000147218655908
465	V	M	0.000147218655908
465	V	N	0.000147218655908
374	G	P	0.000107257170844
374	G	C	0.000107257170844
374	G	A	0.000107257170844
374	G	Y	0.000107257170844
374	G	W	0.000107257170844
374	G	T	0.000107257170844
374	G	S	0.000107257170844
374	G	R	0.000107257170844
374	G	Q	0.000107257170844
374	G	D	0.000107257170844
374	G	N	0.000107257170844
374	G	M	0.000107257170844
374	G	K	0.000107257170844
374	G	I	0.000107257170844
374	G	H	0.000107257170844
374	G	F	0.000107257170844
374	G	L	0.000107257170844
426	K	N	9.15596024759e-05
426	K	I	9.15596024759e-05
426	K	C	9.15596024759e-05
426	K	D	9.15596024759e-05
426	K	E	9.15596024759e-05
426	K	F	9.15596024759e-05
426	K	H	9.15596024759e-05
426	K	M	9.15596024759e-05
426	K	T	9.15596024759e-05
426	K	P	9.15596024759e-05
426	K	V	9.15596024759e-05
426	K	W	9.15596024759e-05
426	K	A	9.15596024759e-05
426	K	Y	9.15596024759e-05
426	K	G	9.15596024759e-05
99	T	I	8.84462920516e-05
99	T	Y	8.84462920516e-05
99	T	F	8.84462920516e-05
99	T	G	8.84462920516e-05
99	T	L	8.84462920516e-05
99	T	M	8.84462920516e-05
99	T	Q	8.84462920516e-05
99	T	C	8.84462920516e-05
99	T	N	8.84462920516e-05
516	I	Q	8.44000389219e-05
516	I	A	8.44000389219e-05
516	I	C	8.44000389219e-05
516	I	Y	8.44000389219e-05
516	I	W	8.44000389219e-05
516	I	G	8.44000389219e-05
516	I	S	8.44000389219e-05
516	I	E	8.44000389219e-05
516	I	K	8.44000389219e-05
516	I	P	8.44000389219e-05
516	I	N	8.44000389219e-05
516	I	M	8.44000389219e-05
516	I	L	8.44000389219e-05
516	I	F	8.44000389219e-05
516	I	D	8.44000389219e-05
516	I	H	8.44000389219e-05
561	C	Q	7.49830827123e-05
561	C	E	7.49830827123e-05
561	C	K	7.49830827123e-05
561	C	M	7.49830827123e-05
561	C	N	7.49830827123e-05
561	C	P	7.49830827123e-05
561	C	H	7.49830827123e-05
561	C	T	7.49830827123e-05
561	C	Y	7.49830827123e-05
561	C	W	7.49830827123e-05
561	C	D	7.49830827123e-05
561	C	A	7.49830827123e-05
20	I	P	6.89410466657e-05
20	I	D	6.89410466657e-05
20	I	E	6.89410466657e-05
20	I	F	6.89410466657e-05
20	I	G	6.89410466657e-05
20	I	H	6.89410466657e-05
20	I	K	6.89410466657e-05
20	I	N	6.89410466657e-05
20	I	Q	6.89410466657e-05
20	I	Y	6.89410466657e-05
20	I	S	6.89410466657e-05
20	I	R	6.89410466657e-05
20	I	A	6.89410466657e-05
20	I	W	6.89410466657e-05
20	I	C	6.89410466657e-05
215	V	R	5.60473787554e-05
215	V	N	5.60473787554e-05
215	V	P	5.60473787554e-05
215	V	Q	5.60473787554e-05
215	V	M	5.60473787554e-05
215	V	K	5.60473787554e-05
215	V	H	5.60473787554e-05
215	V	G	5.60473787554e-05
215	V	W	5.60473787554e-05
215	V	D	5.60473787554e-05
215	V	C	5.60473787554e-05
215	V	S	5.60473787554e-05
215	V	Y	5.60473787554e-05
215	V	T	5.60473787554e-05
215	V	E	5.60473787554e-05
69	L	T	5.37900871937e-05
69	L	E	5.37900871937e-05
69	L	D	5.37900871937e-05
69	L	C	5.37900871937e-05
69	L	M	5.37900871937e-05
69	L	N	5.37900871937e-05
69	L	P	5.37900871937e-05
69	L	S	5.37900871937e-05
69	L	R	5.37900871937e-05
69	L	Y	5.37900871937e-05
69	L	V	5.37900871937e-05
69	L	W	5.37900871937e-05
69	L	H	5.37900871937e-05
69	L	A	5.37900871937e-05
69	L	Q	5.37900871937e-05
69	L	G	5.37900871937e-05
69	L	I	5.37900871937e-05
69	L	K	5.37900871937e-05
128	L	V	5.07092386999e-05
128	L	T	5.07092386999e-05
128	L	M	5.07092386999e-05
128	L	A	5.07092386999e-05
128	L	N	5.07092386999e-05
128	L	Q	5.07092386999e-05
128	L	R	5.07092386999e-05
128	L	C	5.07092386999e-05
128	L	P	5.07092386999e-05
128	L	W	5.07092386999e-05
128	L	Y	5.07092386999e-05
128	L	H	5.07092386999e-05
128	L	D	5.07092386999e-05
128	L	G	5.07092386999e-05
128	L	E	5.07092386999e-05
128	L	K	5.07092386999e-05
217	V	Y	4.91090036474e-05
217	V	G	4.91090036474e-05
217	V	D	4.91090036474e-05
217	V	E	4.91090036474e-05
217	V	F	4.91090036474e-05
217	V	H	4.91090036474e-05
217	V	Q	4.91090036474e-05
217	V	M	4.91090036474e-05
217	V	C	4.91090036474e-05
217	V	K	4.91090036474e-05
217	V	S	4.91090036474e-05
217	V	R	4.91090036474e-05
217	V	W	4.91090036474e-05
217	V	N	4.91090036474e-05
217	V	P	4.91090036474e-05
217	V	T	4.91090036474e-05
411	K	A	4.90191791058e-05
411	K	N	4.90191791058e-05
411	K	D	4.90191791058e-05
411	K	F	4.90191791058e-05
411	K	I	4.90191791058e-05
411	K	L	4.90191791058e-05
411	K	C	4.90191791058e-05
411	K	Y	4.90191791058e-05
411	K	W	4.90191791058e-05
411	K	V	4.90191791058e-05
411	K	S	4.90191791058e-05
411	K	R	4.90191791058e-05
411	K	P	4.90191791058e-05
411	K	M	4.90191791058e-05
448	E	M	4.63212243313e-05
448	E	D	4.63212243313e-05
448	E	C	4.63212243313e-05
448	E	A	4.63212243313e-05
448	E	H	4.63212243313e-05
448	E	F	4.63212243313e-05
448	E	I	4.63212243313e-05
448	E	L	4.63212243313e-05
448	E	T	4.63212243313e-05
448	E	N	4.63212243313e-05
448	E	P	4.63212243313e-05
448	E	R	4.63212243313e-05
448	E	Y	4.63212243313e-05
448	E	S	4.63212243313e-05
448	E	W	4.63212243313e-05
448	E	V	4.63212243313e-05
475	E	P	4.6088924736e-05
475	E	C	4.6088924736e-05
475	E	A	4.6088924736e-05
475	E	L	4.6088924736e-05
475	E	I	4.6088924736e-05
475	E	K	4.6088924736e-05
475	E	M	4.6088924736e-05
475	E	N	4.6088924736e-05
475	E	T	4.6088924736e-05
475	E	R	4.6088924736e-05
475	E	S	4.6088924736e-05
475	E	H	4.6088924736e-05
475	E	V	4.6088924736e-05
475	E	W	4.6088924736e-05
475	E	Y	4.6088924736e-05
475	E	F	4.6088924736e-05
437	Y	P	4.54638162134e-05
437	Y	G	4.54638162134e-05
437	Y	W	4.54638162134e-05
437	Y	V	4.54638162134e-05
437	Y	A	4.54638162134e-05
437	Y	S	4.54638162134e-05
437	Y	R	4.54638162134e-05
437	Y	Q	4.54638162134e-05
437	Y	N	4.54638162134e-05
437	Y	M	4.54638162134e-05
437	Y	L	4.54638162134e-05
437	Y	K	4.54638162134e-05
437	Y	I	4.54638162134e-05
437	Y	C	4.54638162134e-05
437	Y	E	4.54638162134e-05
437	Y	F	4.54638162134e-05
446	E	W	4.43975856569e-05
446	E	M	4.43975856569e-05
446	E	N	4.43975856569e-05
446	E	P	4.43975856569e-05
446	E	T	4.43975856569e-05
446	E	S	4.43975856569e-05
446	E	V	4.43975856569e-05
446	E	L	4.43975856569e-05
446	E	Y	4.43975856569e-05
446	E	R	4.43975856569e-05
446	E	H	4.43975856569e-05
446	E	C	4.43975856569e-05
446	E	F	4.43975856569e-05
446	E	A	4.43975856569e-05
446	E	I	4.43975856569e-05
491	C	V	4.13407413664e-05
491	C	L	4.13407413664e-05
491	C	Y	4.13407413664e-05
491	C	W	4.13407413664e-05
491	C	A	4.13407413664e-05
491	C	T	4.13407413664e-05
491	C	D	4.13407413664e-05
491	C	E	4.13407413664e-05
491	C	K	4.13407413664e-05
491	C	I	4.13407413664e-05
491	C	R	4.13407413664e-05
491	C	Q	4.13407413664e-05
491	C	P	4.13407413664e-05
491	C	N	4.13407413664e-05
491	C	M	4.13407413664e-05
491	C	H	4.13407413664e-05
409	V	C	3.33647072384e-05
409	V	D	3.33647072384e-05
409	V	E	3.33647072384e-05
409	V	G	3.33647072384e-05
409	V	H	3.33647072384e-05
409	V	I	3.33647072384e-05
409	V	P	3.33647072384e-05
409	V	R	3.33647072384e-05
409	V	Q	3.33647072384e-05
409	V	Y	3.33647072384e-05
409	V	K	3.33647072384e-05
409	V	N	3.33647072384e-05
409	V	S	3.33647072384e-05
409	V	W	3.33647072384e-05
362	D	K	2.41097507275e-05
362	D	M	2.41097507275e-05
362	D	A	2.41097507275e-05
362	D	C	2.41097507275e-05
362	D	E	2.41097507275e-05
362	D	F	2.41097507275e-05
362	D	H	2.41097507275e-05
362	D	I	2.41097507275e-05
362	D	L	2.41097507275e-05
362	D	Y	2.41097507275e-05
362	D	Q	2.41097507275e-05
362	D	S	2.41097507275e-05
362	D	T	2.41097507275e-05
362	D	V	2.41097507275e-05
362	D	W	2.41097507275e-05
362	D	P	2.41097507275e-05
362	D	R	2.41097507275e-05
244	N	Q	1.96655030891e-05
244	N	R	1.96655030891e-05
244	N	E	1.96655030891e-05
244	N	W	1.96655030891e-05
244	N	C	1.96655030891e-05
244	N	T	1.96655030891e-05
244	N	P	1.96655030891e-05
244	N	F	1.96655030891e-05
244	N	H	1.96655030891e-05
244	N	G	1.96655030891e-05
79	L	D	1.76360988595e-05
79	L	V	1.76360988595e-05
79	L	Y	1.76360988595e-05
79	L	W	1.76360988595e-05
79	L	E	1.76360988595e-05
79	L	R	1.76360988595e-05
79	L	P	1.76360988595e-05
79	L	A	1.76360988595e-05
79	L	C	1.76360988595e-05
79	L	H	1.76360988595e-05
79	L	Q	1.76360988595e-05
79	L	N	1.76360988595e-05
79	L	F	1.76360988595e-05
79	L	G	1.76360988595e-05
79	L	I	1.76360988595e-05
79	L	K	1.76360988595e-05
79	L	T	1.76360988595e-05
79	L	M	1.76360988595e-05
181	Y	K	1.67773273305e-05
181	Y	L	1.67773273305e-05
181	Y	I	1.67773273305e-05
181	Y	P	1.67773273305e-05
181	Y	Q	1.67773273305e-05
181	Y	S	1.67773273305e-05
181	Y	T	1.67773273305e-05
181	Y	H	1.67773273305e-05
181	Y	A	1.67773273305e-05
181	Y	V	1.67773273305e-05
181	Y	G	1.67773273305e-05
181	Y	M	1.67773273305e-05
181	Y	E	1.67773273305e-05
181	Y	D	1.67773273305e-05
181	Y	N	1.67773273305e-05
181	Y	C	1.67773273305e-05
181	Y	W	1.67773273305e-05
181	Y	R	1.67773273305e-05
36	I	D	1.33883186902e-05
36	I	Q	1.33883186902e-05
36	I	W	1.33883186902e-05
36	I	P	1.33883186902e-05
36	I	Y	1.33883186902e-05
36	I	S	1.33883186902e-05
36	I	L	1.33883186902e-05
36	I	F	1.33883186902e-05
36	I	N	1.33883186902e-05
36	I	C	1.33883186902e-05
36	I	A	1.33883186902e-05
36	I	G	1.33883186902e-05
36	I	H	1.33883186902e-05
36	I	E	1.33883186902e-05
36	I	K	1.33883186902e-05
500	Y	W	1.17547510903e-05
500	Y	E	1.17547510903e-05
500	Y	L	1.17547510903e-05
500	Y	F	1.17547510903e-05
500	Y	G	1.17547510903e-05
500	Y	R	1.17547510903e-05
500	Y	S	1.17547510903e-05
500	Y	A	1.17547510903e-05
500	Y	Q	1.17547510903e-05
500	Y	V	1.17547510903e-05
500	Y	I	1.17547510903e-05
500	Y	P	1.17547510903e-05
500	Y	H	1.17547510903e-05
500	Y	N	1.17547510903e-05
500	Y	K	1.17547510903e-05
500	Y	M	1.17547510903e-05
500	Y	T	1.17547510903e-05
424	N	R	1.0234162979e-05
424	N	A	1.0234162979e-05
424	N	L	1.0234162979e-05
424	N	C	1.0234162979e-05
424	N	E	1.0234162979e-05
424	N	I	1.0234162979e-05
424	N	M	1.0234162979e-05
424	N	Q	1.0234162979e-05
424	N	P	1.0234162979e-05
424	N	H	1.0234162979e-05
424	N	T	1.0234162979e-05
424	N	G	1.0234162979e-05
424	N	V	1.0234162979e-05
424	N	Y	1.0234162979e-05
424	N	W	1.0234162979e-05
424	N	F	1.0234162979e-05
271	F	P	7.04637047745e-06
271	F	K	7.04637047745e-06
271	F	G	7.04637047745e-06
271	F	E	7.04637047745e-06
271	F	L	7.04637047745e-06
271	F	T	7.04637047745e-06
271	F	N	7.04637047745e-06
271	F	I	7.04637047745e-06
271	F	M	7.04637047745e-06
271	F	Q	7.04637047745e-06
271	F	S	7.04637047745e-06
271	F	A	7.04637047745e-06
271	F	C	7.04637047745e-06
271	F	D	7.04637047745e-06
271	F	V	7.04637047745e-06
271	F	H	7.04637047745e-06
271	F	R	7.04637047745e-06
533	Y	P	5.05271024105e-06
533	Y	W	5.05271024105e-06
533	Y	V	5.05271024105e-06
533	Y	T	5.05271024105e-06
533	Y	R	5.05271024105e-06
533	Y	L	5.05271024105e-06
533	Y	M	5.05271024105e-06
533	Y	E	5.05271024105e-06
533	Y	F	5.05271024105e-06
533	Y	I	5.05271024105e-06
533	Y	K	5.05271024105e-06
533	Y	A	5.05271024105e-06
533	Y	Q	5.05271024105e-06
533	Y	G	5.05271024105e-06
81	N	C	3.29451162862e-06
81	N	M	3.29451162862e-06
81	N	L	3.29451162862e-06
81	N	K	3.29451162862e-06
81	N	I	3.29451162862e-06
81	N	H	3.29451162862e-06
81	N	G	3.29451162862e-06
81	N	F	3.29451162862e-06
81	N	E	3.29451162862e-06
81	N	D	3.29451162862e-06
81	N	Y	3.29451162862e-06
81	N	Q	3.29451162862e-06
81	N	P	3.29451162862e-06
81	N	R	3.29451162862e-06
81	N	T	3.29451162862e-06
81	N	V	3.29451162862e-06
81	N	W	3.29451162862e-06
81	N	A	3.29451162862e-06
160	F	I	3.07651935986e-06
160	F	Y	3.07651935986e-06
160	F	A	3.07651935986e-06
160	F	W	3.07651935986e-06
160	F	V	3.07651935986e-06
160	F	D	3.07651935986e-06
160	F	E	3.07651935986e-06
160	F	G	3.07651935986e-06
160	F	M	3.07651935986e-06
160	F	H	3.07651935986e-06
160	F	K	3.07651935986e-06
160	F	R	3.07651935986e-06
160	F	P	3.07651935986e-06
160	F	S	3.07651935986e-06
160	F	T	3.07651935986e-06
160	F	N	3.07651935986e-06
160	F	Q	3.07651935986e-06
160	F	C	3.07651935986e-06
487	C	M	5.87034761571e-07
487	C	E	5.87034761571e-07
487	C	D	5.87034761571e-07
487	C	F	5.87034761571e-07
487	C	Q	5.87034761571e-07
487	C	Y	5.87034761571e-07
487	C	H	5.87034761571e-07
487	C	I	5.87034761571e-07
487	C	L	5.87034761571e-07
487	C	K	5.87034761571e-07
487	C	N	5.87034761571e-07
487	C	P	5.87034761571e-07
487	C	T	5.87034761571e-07
487	C	S	5.87034761571e-07
487	C	G	5.87034761571e-07
487	C	V	5.87034761571e-07
487	C	W	5.87034761571e-07
487	C	A	5.87034761571e-07
233	R	N	3.20342650381e-16
208	Y	S	3.20342650381e-16
233	R	I	3.20342650381e-16
233	R	Q	3.20342650381e-16
233	R	L	3.20342650381e-16
233	R	M	3.20342650381e-16
233	R	P	3.20342650381e-16
435	W	T	3.20342650381e-16
435	W	V	3.20342650381e-16
435	W	Y	3.20342650381e-16
233	R	G	3.20342650381e-16
435	W	A	3.20342650381e-16
233	R	H	3.20342650381e-16
435	W	I	3.20342650381e-16
435	W	S	3.20342650381e-16
435	W	R	3.20342650381e-16
435	W	Q	3.20342650381e-16
435	W	P	3.20342650381e-16
435	W	N	3.20342650381e-16
247	W	D	3.20342650381e-16
247	W	E	3.20342650381e-16
435	W	M	3.20342650381e-16
208	Y	P	3.20342650381e-16
435	W	L	3.20342650381e-16
435	W	K	3.20342650381e-16
208	Y	E	3.20342650381e-16
435	W	H	3.20342650381e-16
247	W	V	3.20342650381e-16
208	Y	H	3.20342650381e-16
222	Y	R	3.20342650381e-16
222	Y	Q	3.20342650381e-16
435	W	F	3.20342650381e-16
233	R	S	3.20342650381e-16
247	W	F	3.20342650381e-16
222	Y	W	3.20342650381e-16
222	Y	V	3.20342650381e-16
222	Y	S	3.20342650381e-16
247	W	M	3.20342650381e-16
222	Y	T	3.20342650381e-16
233	R	V	3.20342650381e-16
247	W	H	3.20342650381e-16
208	Y	N	3.20342650381e-16
208	Y	M	3.20342650381e-16
208	Y	L	3.20342650381e-16
208	Y	K	3.20342650381e-16
208	Y	I	3.20342650381e-16
208	Y	G	3.20342650381e-16
208	Y	F	3.20342650381e-16
247	W	G	3.20342650381e-16
247	W	P	3.20342650381e-16
208	Y	D	3.20342650381e-16
208	Y	C	3.20342650381e-16
208	Y	A	3.20342650381e-16
247	W	N	3.20342650381e-16
247	W	Y	3.20342650381e-16
233	R	T	3.20342650381e-16
435	W	G	3.20342650381e-16
233	R	K	3.20342650381e-16
435	W	E	3.20342650381e-16
247	W	K	3.20342650381e-16
355	G	C	3.20342650381e-16
[truncated: 9,301 more rows]
