# Supplementary material for: Complete mapping of viral escape from neutralizing antibodies
Source: PLoS Pathog. 2017 Mar 13;13(3):e1006271. doi: 10.1371/journal.ppat.1006271 (PMC5363992; doi:10.1371/journal.ppat.1006271)
Supplement: S2 File — This ZIP archive contains the computer code to perform the data analysis described in this manuscript. The analysis is performed by the iPython notebook found in the ZIP archive. (ZIP) [file ppat.1006271.s008.zip › S2_File/differential_selections/L3_H18S415_vs_L3_mock_sitediffsel.txt]

site	abs_diffsel	positive_diffsel	negative_diffsel
89	38.2232693029	32.8649085024	-5.35836080045
175	27.9827469987	0.0	-27.9827469987
155	25.8919753259	18.470405892	-7.42156943388
277	19.9352570647	11.5125899652	-8.42266709946
153	17.9040786183	1.24020754736	-16.6638710709
497	17.3819712818	0.707333200422	-16.6746380814
154	16.7458048037	1.81555768546	-14.9302471183
170	16.7164840139	0.0	-16.7164840139
210	16.2615481144	0.356065429484	-15.9054826849
176	15.8696635233	0.0	-15.8696635233
318	15.7234113468	12.8292094574	-2.89420188935
232	15.1266677613	0.206145183366	-14.9205225779
231	15.0361252892	3.17857864721	-11.857546642
2	14.2030656693	5.7512717971	-8.45179387224
386	14.1730567782	6.75508037729	-7.41797640095
148	13.6594755595	3.92956308661	-9.72991247289
158	13.2335520693	0.0	-13.2335520693
52	13.0944438946	10.667738936	-2.42670495862
518	13.0050436935	1.2690363479	-11.7360073455
150	12.9503343309	0.0	-12.9503343309
499	12.8355278811	1.68288959095	-11.1526382901
240	12.3256757101	0.0	-12.3256757101
294	12.1994732414	4.41748458973	-7.78198865162
182	12.030471001	7.63582634144	-4.39464465961
235	11.6860169419	0.0	-11.6860169419
157	11.6709249408	0.0	-11.6709249408
278	11.6308643299	6.07276824942	-5.55809608051
213	11.3469294181	4.4207094846	-6.92621993349
173	11.1135422584	0.0	-11.1135422584
90	11.0954132599	3.28999918401	-7.80541407587
136	10.9891955063	6.23947465884	-4.74972084746
237	10.9886795205	2.3852169687	-8.60346255177
474	10.8790067486	1.8154533276	-9.06355342098
172	10.788864368	7.25622108134	-3.5326432867
515	10.7727803999	0.0	-10.7727803999
390	10.5353723229	4.814130857	-5.72124146593
227	10.2881318368	4.55571043756	-5.73242139927
146	10.1146351176	0.0	-10.1146351176
138	10.0333991094	4.76168517089	-5.27171393855
509	9.89613720609	5.24629695213	-4.64984025396
543	9.75415064949	7.23417203504	-2.51997861445
53	9.62567505567	3.96141896912	-5.66425608654
226	9.54650056644	7.87140175091	-1.67509881553
517	9.30968997903	0.0	-9.30968997903
86	9.22531221843	4.3308994007	-4.89441281773
106	8.92728185679	5.89991916717	-3.02736268962
223	8.78563372322	0.00972185005476	-8.77591187317
337	8.70153949634	3.52714399625	-5.17439550009
501	8.69545645292	2.45691265579	-6.23854379713
510	8.58549937163	5.43423547811	-3.15126389351
159	8.51386760781	2.94583580885	-5.56803179896
551	8.44223077687	4.86567711707	-3.5765536598
229	8.21321848324	0.0	-8.21321848324
468	8.16673846776	4.44812584082	-3.71861262694
370	8.08818861008	5.29354999654	-2.79463861354
178	7.97662245544	3.63265488705	-4.34396756839
404	7.83561443332	0.0	-7.83561443332
399	7.77842269118	6.73322705754	-1.04519563364
101	7.73481433331	2.36325833468	-5.37155599863
167	7.64046703523	3.55706551905	-4.08340151618
490	7.56695954404	2.84915949555	-4.71780004849
169	7.53167791056	0.0	-7.53167791056
60	7.49144947279	5.65355467543	-1.83789479736
197	7.47743372683	2.69255986543	-4.7848738614
299	7.44910899493	0.0	-7.44910899493
141	7.4093773352	2.83041772669	-4.5789596085
251	7.40469684252	1.70497279051	-5.69972405201
508	7.39949233199	3.73997405462	-3.65951827737
206	7.3271895479	2.47004549374	-4.85714405416
494	7.32680148138	4.12107888942	-3.20572259196
168	7.31917342097	3.63848242663	-3.68069099435
412	7.24868080357	0.0	-7.24868080357
220	7.24633698162	0.0	-7.24633698162
125	7.11697539549	2.97075908699	-4.1462163085
177	7.11679990039	2.47084118742	-4.64595871297
171	7.09215676904	0.0	-7.09215676904
326	6.98595643915	0.0	-6.98595643915
283	6.97600804316	0.0	-6.97600804316
211	6.92568327525	0.0	-6.92568327525
205	6.92549374856	0.0	-6.92549374856
513	6.90931384283	3.1960755086	-3.71323833423
212	6.85564963663	0.19535735788	-6.66029227875
425	6.84175978219	1.40115730313	-5.44060247907
91	6.83955546907	0.171966403038	-6.66758906603
314	6.75127630636	2.73687646763	-4.01439983872
3	6.73949598263	4.97666353451	-1.76283244811
100	6.7367262563	0.0	-6.7367262563
414	6.64493604013	3.69008620635	-2.95484983378
345	6.49024233808	4.7300252458	-1.76021709229
143	6.47534887873	0.0	-6.47534887873
506	6.39138222831	2.33641875705	-4.05496347126
460	6.35466217797	4.61622115998	-1.73844101799
540	6.30321606475	4.37475133365	-1.9284647311
556	6.27709058418	5.21751345604	-1.05957712814
184	6.26310523587	2.19278200026	-4.07032323561
113	6.21715058926	0.0	-6.21715058926
65	6.18754158506	2.101834451	-4.08570713406
225	6.07762947419	3.9045946857	-2.17303478849
303	6.05274240066	0.0	-6.05274240066
289	6.03689615394	1.38734729679	-4.64954885715
99	6.03420740616	1.77353898725	-4.26066841891
272	5.98598785233	0.0	-5.98598785233
476	5.95047118285	1.43727664515	-4.5131945377
145	5.91169160239	0.0	-5.91169160239
361	5.90576873027	3.85027473718	-2.05549399308
512	5.88201760424	0.0	-5.88201760424
286	5.82905876407	0.0	-5.82905876407
455	5.74332814932	0.0	-5.74332814932
493	5.68260099531	0.0	-5.68260099531
236	5.66417036779	0.0	-5.66417036779
123	5.58579294295	0.789169043154	-4.7966238998
71	5.54818341786	2.5718022307	-2.97638118716
507	5.50864466146	0.0	-5.50864466146
104	5.49810748682	0.0	-5.49810748682
356	5.44281023715	4.72714147379	-0.715668763364
524	5.42962774524	0.0	-5.42962774524
127	5.42363886718	0.0	-5.42363886718
19	5.41645289575	2.3943501613	-3.02210273445
538	5.39765536672	4.31536912845	-1.08228623827
156	5.32723511968	0.0	-5.32723511968
209	5.32160107465	0.0	-5.32160107465
11	5.29334147075	0.160500151039	-5.13284131971
415	5.27052298965	0.0	-5.27052298965
520	5.23731787589	3.82006255832	-1.41725531758
180	5.21278416637	0.0	-5.21278416637
75	5.20067775041	1.66053544219	-3.54014230822
554	5.17998175137	4.05903192367	-1.12094982769
285	5.14800274687	1.45849158637	-3.68951116049
37	5.13287580461	0.0519185140631	-5.08095729055
201	5.11467895355	0.138102120371	-4.97657683317
363	5.10019618028	4.19458287228	-0.905613308001
315	5.08886283645	2.66167466499	-2.42718817146
228	5.04541027434	0.0	-5.04541027434
504	5.04361353221	0.0940613211216	-4.94955221109
216	4.9427196183	0.551797550498	-4.3909220678
484	4.89164498369	2.09750202766	-2.79414295603
555	4.87167613126	0.0	-4.87167613126
383	4.82382743377	4.16650033089	-0.657327102881
137	4.81545309123	3.05741901737	-1.75803407386
218	4.76732565671	0.0	-4.76732565671
257	4.74246134123	0.0	-4.74246134123
405	4.74024210609	1.61620025549	-3.1240418506
282	4.7267923902	4.14885836434	-0.57793402586
339	4.67452153496	0.225181808916	-4.44933972604
411	4.67359053712	1.64381035525	-3.02978018186
224	4.63992102529	1.7482460178	-2.89167500749
194	4.63834358838	0.0	-4.63834358838
401	4.62057682004	2.73081541813	-1.88976140191
312	4.59791161201	0.0594725146684	-4.53843909735
135	4.50592458774	0.0	-4.50592458774
305	4.47580747043	0.0	-4.47580747043
550	4.44664099334	0.0	-4.44664099334
68	4.4415290666	0.0	-4.4415290666
408	4.40273123387	0.0	-4.40273123387
526	4.37617746136	0.0	-4.37617746136
4	4.29176022982	0.0	-4.29176022982
12	4.27310122885	0.0	-4.27310122885
111	4.2491630732	2.91236889575	-1.33679417746
467	4.21481092618	0.0232278194011	-4.19158310678
6	4.17915292457	1.62859750502	-2.55055541955
445	4.09209712173	0.0	-4.09209712173
253	4.046111589	0.0	-4.046111589
139	3.93370338481	0.0	-3.93370338481
498	3.90833940226	0.464613876472	-3.44372552578
313	3.88827937198	2.15575316136	-1.73252621062
134	3.86009710927	3.86009710927	0.0
186	3.83883425187	2.64255879545	-1.19627545641
15	3.82575207269	0.0	-3.82575207269
87	3.74920293646	0.0339715258862	-3.71523141057
560	3.73639833726	1.89955900853	-1.83683932873
244	3.72978614701	1.46392952805	-2.26585661896
325	3.72537858093	2.64652943633	-1.0788491446
10	3.71906106957	0.0	-3.71906106957
105	3.69601603231	1.20795470121	-2.4880613311
535	3.68965321041	0.482604210611	-3.20704899979
26	3.68807619236	0.0	-3.68807619236
400	3.68641678885	0.0	-3.68641678885
112	3.63421229118	0.0	-3.63421229118
486	3.62719418152	0.646619008703	-2.98057517282
340	3.62365013764	0.114239655921	-3.50941048172
276	3.59578146671	0.0	-3.59578146671
48	3.58681324315	0.0	-3.58681324315
149	3.57908363189	0.0	-3.57908363189
163	3.57775846245	3.57775846245	0.0
47	3.52650593472	0.0	-3.52650593472
179	3.41258003606	0.207419465416	-3.20516057064
406	3.40319633273	2.5589285449	-0.844267787838
202	3.36145049305	0.0	-3.36145049305
470	3.3507464704	0.0	-3.3507464704
51	3.34146804261	0.451248590314	-2.8902194523
541	3.33790704502	0.0	-3.33790704502
188	3.31729541364	0.0	-3.31729541364
321	3.31492420328	1.21884440852	-2.09607979476
274	3.26686033883	0.349514942006	-2.91734539683
288	3.26528773914	0.186146101114	-3.07914163802
268	3.24313720781	0.140995096283	-3.10214211153
126	3.24291668448	0.0	-3.24291668448
255	3.22694866147	0.0	-3.22694866147
292	3.20493369449	0.0	-3.20493369449
187	3.19942709824	0.0	-3.19942709824
115	3.19476964574	0.0	-3.19476964574
5	3.18493407997	0.0	-3.18493407997
381	3.16213585322	0.0	-3.16213585322
562	3.14457565043	0.0	-3.14457565043
162	3.13526791563	1.230996925	-1.90427099063
221	3.13150956983	0.0	-3.13150956983
436	3.12564639737	0.0	-3.12564639737
366	3.09019800495	1.19494422098	-1.89525378398
279	3.0863139538	0.645098791569	-2.44121516223
394	3.07168002021	3.07168002021	0.0
503	3.02172369194	0.0	-3.02172369194
358	3.00122308135	0.0	-3.00122308135
301	2.99654054378	0.0	-2.99654054378
64	2.98329275452	0.0	-2.98329275452
189	2.95957020901	0.0	-2.95957020901
393	2.93972881573	0.634946389463	-2.30478242626
62	2.93806564419	0.0	-2.93806564419
306	2.90874737296	0.102613638206	-2.80613373475
397	2.90194362363	0.0	-2.90194362363
85	2.89664813622	0.0	-2.89664813622
388	2.88137945832	0.0	-2.88137945832
548	2.86680990207	0.0	-2.86680990207
308	2.86525475828	0.0	-2.86525475828
199	2.86369124456	0.0	-2.86369124456
360	2.85229068633	0.475698010952	-2.37659267538
523	2.83632166989	0.137479319917	-2.69884234997
528	2.79661951019	0.960546583567	-1.83607292662
266	2.79021587663	1.97090349763	-0.819312379003
410	2.78952047938	0.203078817167	-2.58644166221
431	2.78345137619	2.67085862454	-0.112592751645
234	2.76761537177	0.0	-2.76761537177
198	2.76472579561	0.0	-2.76472579561
290	2.7427382137	0.0	-2.7427382137
542	2.73570462561	0.238536378045	-2.49716824756
452	2.73379147491	0.0	-2.73379147491
514	2.7178121161	0.0	-2.7178121161
561	2.7078772325	1.18830299323	-1.51957423927
378	2.69801760083	0.0	-2.69801760083
183	2.69012395044	0.835071458285	-1.85505249215
429	2.66970971384	1.43826084845	-1.2314488654
185	2.66281215276	0.0	-2.66281215276
466	2.6308229639	0.628178986783	-2.00264397712
254	2.62553173719	0.0	-2.62553173719
409	2.59017429837	0.914961153088	-1.67521314529
488	2.57509741294	0.00133200425243	-2.57376540869
7	2.57051437398	0.462562066516	-2.10795230746
444	2.55011402818	0.0	-2.55011402818
329	2.54669344884	2.33778333301	-0.208910115827
17	2.53762259047	1.5997590356	-0.937863554868
549	2.514781479	0.0	-2.514781479
207	2.49540424364	0.0	-2.49540424364
382	2.49133005666	0.0	-2.49133005666
433	2.48764791766	0.0	-2.48764791766
502	2.4842028818	0.0	-2.4842028818
200	2.45891474125	0.00344306489369	-2.45547167636
304	2.44222022483	0.0	-2.44222022483
38	2.39424912464	0.0	-2.39424912464
262	2.39381403693	0.0	-2.39381403693
31	2.38974791273	0.0	-2.38974791273
88	2.38946697106	0.334480562224	-2.05498640883
298	2.35642065906	0.0	-2.35642065906
219	2.35633640328	0.0	-2.35633640328
332	2.35586849938	2.03685489677	-0.319013602611
302	2.3541613994	0.0981545212411	-2.25600687816
351	2.34467458756	0.330329176642	-2.01434541092
359	2.33705695424	0.0250159343356	-2.31204101991
389	2.32764442546	1.68096779483	-0.646676630635
454	2.31585434944	1.8898545077	-0.425999841747
525	2.30838104045	0.0	-2.30838104045
482	2.3037699303	0.0	-2.3037699303
13	2.28125765273	0.0658993180032	-2.21535833473
46	2.28011836058	0.0	-2.28011836058
25	2.27651080447	0.335500051321	-1.94101075315
324	2.24777235576	0.0	-2.24777235576
54	2.24563798972	0.0	-2.24563798972
457	2.24018158608	1.39627094019	-0.843910645888
73	2.2247676004	0.0	-2.2247676004
527	2.21773449628	0.0	-2.21773449628
522	2.20544719957	0.0	-2.20544719957
456	2.2041454176	0.0	-2.2041454176
270	2.1795567707	0.0	-2.1795567707
293	2.16632235947	0.0	-2.16632235947
92	2.15845597532	0.186260263299	-1.97219571202
492	2.15640000407	0.763011404716	-1.39338859935
260	2.14415073878	0.309604035947	-1.83454670284
196	2.14385827714	0.730654936772	-1.41320334037
563	2.1397798253	0.416998290722	-1.72278153458
519	2.13869958648	0.0	-2.13869958648
243	2.1230330926	0.0	-2.1230330926
45	2.12214546796	0.543535591871	-1.57860987609
261	2.12147454524	0.0	-2.12147454524
34	2.11894198717	0.0	-2.11894198717
511	2.08610687581	0.180556229015	-1.90555064679
334	2.0751243646	0.0	-2.0751243646
114	2.07484289561	0.0	-2.07484289561
1	2.05292047851	0.411577947696	-1.64134253081
124	2.0476026609	0.0	-2.0476026609
57	2.0384057499	0.64233075142	-1.39607499848
67	2.03734193129	0.0	-2.03734193129
322	2.01850454609	0.450400326344	-1.56810421974
32	2.00791623905	0.477660113267	-1.53025612579
252	1.99774896027	0.0	-1.99774896027
344	1.96570965195	0.0	-1.96570965195
27	1.9517551692	0.0	-1.9517551692
142	1.93134983405	0.0	-1.93134983405
374	1.92980067831	1.13609531673	-0.793705361577
450	1.92656279185	0.435694941621	-1.49086785023
463	1.9228009452	0.0	-1.9228009452
307	1.88972929407	0.0	-1.88972929407
191	1.88447361378	0.0	-1.88447361378
357	1.87981024066	0.0	-1.87981024066
483	1.87598692796	0.0	-1.87598692796
407	1.87538586808	0.481365164025	-1.39402070405
192	1.86868279727	0.0	-1.86868279727
103	1.84865133481	0.0	-1.84865133481
396	1.84858986661	0.0	-1.84858986661
280	1.84588110278	0.0	-1.84588110278
373	1.83941074988	0.0	-1.83941074988
118	1.8337802706	0.0	-1.8337802706
441	1.80965354527	0.434682670536	-1.37497087473
428	1.80947634771	1.1833359594	-0.626140388308
9	1.79559953114	0.469604126917	-1.32599540422
343	1.78301573807	0.0	-1.78301573807
379	1.76344139942	0.0	-1.76344139942
39	1.76026816028	0.258327761326	-1.50194039896
391	1.75044231052	0.0	-1.75044231052
416	1.73956075579	0.0	-1.73956075579
56	1.7372069481	0.470127040697	-1.2670799074
14	1.73665968605	0.0	-1.73665968605
215	1.73228178434	0.947785229735	-0.784496554608
421	1.71957769359	0.0	-1.71957769359
267	1.71905421023	0.0	-1.71905421023
130	1.70188628612	0.0	-1.70188628612
204	1.69699512137	0.0	-1.69699512137
558	1.67591339971	0.0	-1.67591339971
300	1.67310942983	0.0	-1.67310942983
133	1.66210534574	0.0	-1.66210534574
291	1.65396535699	0.448947664283	-1.2050176927
458	1.63002796806	0.135941474685	-1.49408649337
565	1.62773430366	0.120336432354	-1.5073978713
269	1.5899899125	0.0751439181765	-1.51484599432
395	1.57717689902	0.0	-1.57717689902
230	1.56896459712	0.329059542398	-1.23990505472
107	1.54816662194	0.0	-1.54816662194
275	1.54734141389	0.0	-1.54734141389
461	1.54545333767	0.121527078125	-1.42392625955
128	1.54125742904	0.968290452861	-0.57296697618
140	1.52226798121	0.0	-1.52226798121
432	1.52034415448	0.0	-1.52034415448
398	1.51672631298	0.0	-1.51672631298
489	1.50338291261	0.0	-1.50338291261
544	1.50082317186	0.148080029304	-1.35274314255
309	1.49984686857	0.0	-1.49984686857
427	1.46740807535	1.23838619051	-0.229021884841
422	1.45742271414	0.0	-1.45742271414
553	1.45584981634	0.0	-1.45584981634
350	1.41060495081	0.0	-1.41060495081
250	1.39763780913	1.25495111296	-0.142686696167
477	1.39048124108	0.0	-1.39048124108
529	1.37030885048	0.0	-1.37030885048
165	1.36814844347	0.0	-1.36814844347
238	1.36223231078	0.0	-1.36223231078
273	1.35758364884	0.0	-1.35758364884
98	1.32771449693	0.173020172054	-1.15469432487
77	1.3238893306	0.0	-1.3238893306
76	1.32155871825	0.0	-1.32155871825
505	1.3194587661	0.3283090552	-0.991149710903
42	1.31611780735	0.0	-1.31611780735
485	1.31262849993	0.0653962587345	-1.24723224119
190	1.30863354825	0.224094724609	-1.08453882364
532	1.29977089738	0.0589952070517	-1.24077569033
131	1.29728161568	0.0557374109289	-1.24154420476
495	1.29341228992	0.506062863506	-0.787349426411
387	1.28003177654	0.568608126129	-0.711423650411
78	1.26632350322	0.0	-1.26632350322
430	1.26596836432	0.0	-1.26596836432
419	1.26464666445	0.0	-1.26464666445
384	1.26152293037	0.0	-1.26152293037
500	1.26028634753	0.661671949507	-0.598614398022
63	1.24869464138	0.0	-1.24869464138
426	1.24351493309	0.996640457685	-0.246874475405
336	1.24335567196	0.0	-1.24335567196
70	1.23977311936	0.0	-1.23977311936
214	1.23314187519	0.143624664785	-1.0895172104
263	1.22151481405	0.0	-1.22151481405
536	1.22025363849	0.0	-1.22025363849
102	1.20873229691	0.0	-1.20873229691
82	1.19875653937	0.0	-1.19875653937
320	1.19118162685	0.0	-1.19118162685
530	1.18946809762	0.0	-1.18946809762
521	1.17925961537	0.0	-1.17925961537
20	1.17078692918	0.770197088519	-0.400589840663
55	1.16610541531	0.0	-1.16610541531
40	1.15398386767	0.0	-1.15398386767
30	1.15355942403	0.0	-1.15355942403
531	1.15198131833	0.0	-1.15198131833
372	1.14671340723	0.0	-1.14671340723
316	1.1423555044	0.0	-1.1423555044
333	1.13788628369	0.0	-1.13788628369
443	1.13012696419	0.0	-1.13012696419
129	1.12868765646	0.0	-1.12868765646
311	1.12827405735	0.183544733706	-0.944729323641
479	1.12705834199	0.0	-1.12705834199
353	1.11184846886	0.0	-1.11184846886
245	1.10233956493	1.10233956493	0.0
242	1.08548313069	0.0	-1.08548313069
473	1.08294335035	0.0	-1.08294335035
297	1.07936391612	0.123199221569	-0.956164694548
119	1.07677358506	0.124233974782	-0.952539610274
465	1.07102617006	1.07102617006	0.0
564	1.06224373249	0.0	-1.06224373249
43	1.06208476235	0.243373056257	-0.818711706097
195	1.05339106685	0.0964907072513	-0.9569003596
241	1.04350946551	0.0388931944668	-1.00461627104
74	1.03360651598	0.0	-1.03360651598
109	1.03131584161	0.0	-1.03131584161
552	1.02258231283	0.0	-1.02258231283
354	1.01061457098	0.0	-1.01061457098
545	1.00843004596	0.0	-1.00843004596
348	1.00515453238	0.0	-1.00515453238
533	0.995066706243	0.4903960056	-0.504670700643
120	0.991474319607	0.0	-0.991474319607
28	0.987378524801	0.0	-0.987378524801
108	0.981122758629	0.0	-0.981122758629
368	0.979822310965	0.0	-0.979822310965
403	0.954064998766	0.0	-0.954064998766
121	0.951852303151	0.0	-0.951852303151
335	0.940437261791	0.0139352281877	-0.926502033603
16	0.93035646001	0.187087065842	-0.743269394168
166	0.926641367043	0.276710852278	-0.649930514765
21	0.924030216575	0.107575706873	-0.816454509702
41	0.922916420403	0.244366824034	-0.67854959637
449	0.91491045712	0.0	-0.91491045712
369	0.906163191363	0.305898264081	-0.600264927283
375	0.900047152624	0.0	-0.900047152624
440	0.898121217433	0.0	-0.898121217433
97	0.890615461713	0.0849189120442	-0.805696549669
281	0.886001613501	0.0	-0.886001613501
248	0.883538886633	0.0	-0.883538886633
331	0.882538167816	0.0	-0.882538167816
174	0.882196648208	0.0	-0.882196648208
376	0.882179128416	0.0	-0.882179128416
516	0.877037415119	0.811946035898	-0.0650913792211
8	0.876476055743	0.0	-0.876476055743
144	0.875144499821	0.0	-0.875144499821
402	0.874163238029	0.0665026111946	-0.807660626835
58	0.868427065969	0.0	-0.868427065969
80	0.86039967827	0.0	-0.86039967827
310	0.844072327703	0.0	-0.844072327703
418	0.832998247495	0.0	-0.832998247495
364	0.832833946239	0.0	-0.832833946239
537	0.830522024423	0.17449620017	-0.656025824252
448	0.823137842958	0.636759021705	-0.186378821253
96	0.820150664937	0.0259230854121	-0.794227579524
346	0.801111780035	0.0	-0.801111780035
35	0.799811003522	0.194139534318	-0.605671469204
496	0.79330213544	0.0	-0.79330213544
93	0.792100683626	0.0	-0.792100683626
61	0.791440233749	0.0	-0.791440233749
475	0.78713459161	0.602400199117	-0.184734392493
246	0.78632760083	0.0	-0.78632760083
420	0.782733158266	0.0	-0.782733158266
259	0.777874429184	0.0	-0.777874429184
417	0.774596572572	0.129312075994	-0.645284496578
464	0.774098988879	0.221991064004	-0.552107924874
371	0.773710004207	0.0342678100117	-0.739442194196
161	0.766071553126	0.0	-0.766071553126
84	0.760132091343	0.0	-0.760132091343
557	0.75336259936	0.0	-0.75336259936
18	0.749809310642	0.320883518596	-0.428925792045
36	0.748737620943	0.431540066509	-0.317197554433
110	0.740668262909	0.200895693932	-0.539772568977
256	0.712013796549	0.106825101955	-0.605188694595
447	0.699805549952	0.079064914321	-0.620740635631
453	0.695712959245	0.313906608165	-0.38180635108
349	0.687625609972	0.0	-0.687625609972
147	0.682018114249	0.0	-0.682018114249
469	0.663022780478	0.0	-0.663022780478
117	0.660293966055	0.00386299481335	-0.656430971242
471	0.653537334572	0.0	-0.653537334572
83	0.653320020448	0.0	-0.653320020448
446	0.647494244837	0.482722600514	-0.164771644323
217	0.642606142167	0.550496845232	-0.0921092969348
481	0.642102614513	0.00117645151962	-0.640926162993
434	0.639927050454	0.110767178254	-0.5291598722
72	0.63011984411	0.0	-0.63011984411
327	0.629131910562	0.107298260782	-0.52183364978
203	0.612845826577	0.0	-0.612845826577
319	0.611553381953	0.165277391653	-0.4462759903
287	0.606937837318	0.0	-0.606937837318
347	0.582121044927	0.0	-0.582121044927
392	0.577449219441	0.0	-0.577449219441
437	0.574267092994	0.471505356762	-0.102761736232
534	0.561510245014	0.22300943514	-0.338500809874
271	0.555313305101	0.306037125614	-0.249276179487
439	0.554851459204	0.0528789353508	-0.501972523853
478	0.549289790215	0.0	-0.549289790215
264	0.544761770174	0.0	-0.544761770174
22	0.539569305025	0.0	-0.539569305025
116	0.535849707219	0.0	-0.535849707219
296	0.525248981673	0.0584202310614	-0.466828750611
44	0.521063380849	0.0	-0.521063380849
559	0.511572148963	0.0	-0.511572148963
462	0.493931114993	0.0	-0.493931114993
491	0.471427418205	0.422459995363	-0.0489674228419
442	0.462452105934	0.0	-0.462452105934
94	0.459926569193	0.0	-0.459926569193
69	0.456663971955	0.456663971955	0.0
33	0.455403387042	0.0	-0.455403387042
413	0.44844910661	0.0	-0.44844910661
24	0.428553838785	0.0	-0.428553838785
151	0.427554484635	0.0	-0.427554484635
342	0.41029387681	0.0	-0.41029387681
459	0.407389520182	0.0	-0.407389520182
295	0.392876947834	0.0	-0.392876947834
438	0.39193980659	0.0	-0.39193980659
341	0.390859646374	0.128082619044	-0.262777027329
132	0.382916231827	0.0623234678898	-0.320592763937
362	0.369594273123	0.301501103427	-0.0680931696965
249	0.368285139571	0.0	-0.368285139571
323	0.365659649337	0.249325212539	-0.116334436798
480	0.360415996	0.0	-0.360415996
424	0.337610912788	0.230853674077	-0.106757238712
50	0.335454659103	0.0	-0.335454659103
284	0.332254010606	0.0542780423479	-0.277975968258
385	0.330632048662	0.0	-0.330632048662
367	0.3240177763	0.0	-0.3240177763
546	0.298469761066	0.0	-0.298469761066
122	0.238976962885	0.0	-0.238976962885
539	0.208278816544	0.0	-0.208278816544
423	0.198454027128	0.0	-0.198454027128
152	0.196290405217	0.0	-0.196290405217
181	0.193634493026	0.193634493026	0.0
79	0.16665674262	0.16665674262	0.0
23	0.15739444493	0.0	-0.15739444493
164	0.155710514503	0.0	-0.155710514503
365	0.151155438736	0.0	-0.151155438736
49	0.149973848515	0.0	-0.149973848515
547	0.136363731179	0.0	-0.136363731179
352	0.130964337865	0.0	-0.130964337865
330	0.126341933909	0.0	-0.126341933909
338	0.122448310556	0.0	-0.122448310556
258	0.12114566468	0.0	-0.12114566468
265	0.103447466459	0.0	-0.103447466459
29	0.0777781153326	0.0	-0.0777781153326
472	0.0572138045596	0.0	-0.0572138045596
160	0.0372618337903	0.0372618337903	0.0
81	0.0327952286602	0.0327952286602	0.0
66	0.028089482079	0.0	-0.028089482079
487	0.00520667777032	0.00520667777032	0.0
222	6.08651035725e-15	6.08651035725e-15	0.0
208	6.08651035725e-15	6.08651035725e-15	0.0
355	6.08651035725e-15	6.08651035725e-15	0.0
247	6.08651035725e-15	6.08651035725e-15	0.0
233	6.08651035725e-15	6.08651035725e-15	0.0
435	6.08651035725e-15	6.08651035725e-15	0.0
239	3.04325517862e-15	0.0	-3.04325517862e-15
451	0.0	0.0	0.0
317	0.0	0.0	0.0
59	0.0	0.0	0.0
95	0.0	0.0	0.0
380	0.0	0.0	0.0
377	0.0	0.0	0.0
193	0.0	0.0	0.0
328	0.0	0.0	0.0
566	NaN	NaN	NaN
