# Supplementary material for: Complete mapping of viral escape from neutralizing antibodies
Source: PLoS Pathog. 2017 Mar 13;13(3):e1006271. doi: 10.1371/journal.ppat.1006271 (PMC5363992; doi:10.1371/journal.ppat.1006271)
Supplement: S2 File — This ZIP archive contains the computer code to perform the data analysis described in this manuscript. The analysis is performed by the iPython notebook found in the ZIP archive. (ZIP) [file ppat.1006271.s008.zip › S2_File/err_counts.txt]

# POSITION WT AAA AAC AAG AAT ACA ACC ACG ACT AGA AGC AGG AGT ATA ATC ATG ATT CAA CAC CAG CAT CCA CCC CCG CCT CGA CGC CGG CGT CTA CTC CTG CTT GAA GAC GAG GAT GCA GCC GCG GCT GGA GGC GGG GGT GTA GTC GTG GTT TAA TAC TAG TAT TCA TCC TCG TCT TGA TGC TGG TGT TTA TTC TTG TTT
1 ATG 0 0 0 0 0 0 2 0 0 0 0 0 8 0 326919 14 0 0 0 0 0 0 0 0 0 0 0 0 0 0 0 0 0 0 0 0 0 0 0 0 0 0 0 0 0 0 6 0 0 0 0 0 0 0 0 0 0 0 0 0 0 0 0 0
2 AAG 16 20 326032 37 13 11 27 13 8 6 66 8 9 12 29 9 10 11 12 8 10 15 15 10 6 8 3 7 7 10 16 4 3 7 46 7 9 14 9 4 10 7 7 7 9 10 11 4 14 14 11 6 13 16 14 13 8 9 15 8 9 11 8 14
3 GCA 2 3 8 3 32 11 6 6 7 6 9 8 3 3 5 0 6 13 10 12 6 8 7 10 4 10 7 5 6 1 3 12 19 6 10 9 326041 9 6 9 14 3 5 5 34 9 9 6 8 4 8 3 23 5 6 8 4 11 7 10 6 9 3 6
4 AAA 326592 6 4 7 12 6 5 6 6 8 5 7 7 9 2 9 11 6 4 14 1 12 9 5 3 6 3 5 7 6 7 7 11 7 7 6 3 5 4 1 3 7 13 7 2 4 7 10 6 4 4 6 6 7 4 9 6 11 2 6 8 9 6 7
5 CTA 10 11 1 4 5 6 4 2 10 2 6 6 11 5 5 6 13 11 7 6 18 10 6 10 19 2 7 5 326370 7 9 7 5 5 1 9 1 9 3 0 2 3 4 5 9 4 5 10 6 5 6 9 2 9 2 5 10 8 2 6 12 4 4 0
6 CTG 5 8 5 5 6 9 4 7 4 7 1 3 2 3 12 4 4 5 7 8 8 6 13 1 4 7 12 5 10 13 326638 17 2 9 6 7 6 5 3 3 4 9 3 4 3 3 7 3 2 1 2 1 3 8 9 3 1 10 6 4 4 4 15 9
7 GTC 8 1 2 3 8 4 2 6 4 6 3 2 5 5 4 2 1 9 5 7 4 8 4 1 8 7 4 4 4 15 3 4 6 6 3 6 7 16 3 7 12 9 6 7 18 326107 21 12 9 8 5 5 4 3 3 9 6 5 6 2 6 17 7 2
8 CTG 4 6 11 9 10 13 13 11 9 9 15 11 7 7 24 9 6 10 24 6 4 11 115 11 6 13 12 14 64 17 326227 21 7 8 10 8 6 10 11 5 9 13 13 10 10 9 14 8 6 11 4 9 7 2 6 5 7 4 10 15 5 5 21 7
9 TTA 8 6 4 9 7 8 4 4 10 5 10 2 5 9 2 10 6 13 5 5 8 15 5 15 3 3 8 4 14 0 4 3 9 10 4 11 5 9 4 7 4 4 7 6 11 9 1 8 8 5 3 10 10 4 4 5 7 8 9 10 326564 4 16 7
10 TAT 8 11 6 10 6 6 13 1 13 10 7 2 8 5 7 6 5 5 7 5 5 9 10 6 1 8 4 2 5 9 4 6 13 10 10 6 2 5 3 2 6 3 9 3 10 6 7 2 7 20 8 326250 2 7 8 6 8 2 7 11 9 9 6 8
11 GCA 9 5 4 4 44 10 4 3 6 11 6 2 6 8 8 4 6 14 4 7 10 11 8 3 6 11 8 5 9 9 7 9 15 3 8 7 326312 9 10 5 19 4 8 6 55 3 7 6 6 8 7 3 14 5 3 3 5 6 3 9 10 4 5 2
12 TTT 16 7 9 4 3 6 2 1 10 8 9 3 5 4 9 2 2 8 2 5 2 5 3 1 10 7 8 2 8 10 4 7 11 14 6 9 7 2 4 0 5 15 14 6 9 7 12 4 7 10 9 1 0 2 1 154 3 5 5 0 3 12 2 326464
13 GTA 7 12 4 11 8 8 9 6 6 8 4 7 14 2 4 2 11 5 2 3 9 9 6 11 4 11 6 7 9 10 2 3 4 6 5 2 3 2 3 4 0 1 6 4 326481 2 68 4 6 10 7 7 10 7 5 4 5 2 4 2 7 5 2 3
14 GCT 0 2 1 0 1 5 2 18 0 0 0 5 0 1 2 2 3 0 3 2 4 5 1 2 4 1 4 3 2 1 0 2 0 1 1 7 5 25 1 326723 4 0 4 2 1 1 4 4 0 3 1 2 2 1 0 13 1 1 0 0 1 1 4 1
15 ACA 10 8 7 4 326430 15 104 16 7 2 5 2 27 2 3 4 9 6 6 4 7 8 3 1 6 5 3 6 1 6 8 8 6 4 1 2 0 1 0 0 3 3 2 1 2 1 0 1 4 3 6 3 0 8 4 2 6 3 6 3 4 9 6 3
16 GAT 0 1 2 162 1 1 1 1 2 0 1 0 2 1 0 0 3 0 3 1 11 7 11 3 0 2 7 3 2 1 2 0 3 3 11 325910 4 3 5 2 8 2 7 7 4 6 9 3 2 0 1 7 4 5 5 6 7 2 8 3 6 5 10 2
17 GCA 3 3 5 8 74 8 5 2 4 2 1 1 1 2 2 5 2 5 3 3 10 7 9 6 1 2 3 3 2 6 4 2 3 0 2 1 326224 7 114 8 1 2 1 1 54 3 0 0 2 1 2 6 20 5 4 3 4 1 1 1 1 4 1 3
18 GAC 1 14 3 0 0 2 1 0 1 8 5 2 2 6 6 5 6 8 4 4 1 1 3 0 3 10 4 7 15 5 5 3 7 326428 8 16 0 1 0 0 0 10 5 2 7 4 6 2 4 11 7 1 1 6 2 0 5 9 6 5 6 5 2 7
19 ACA 11 4 9 15 326292 13 44 6 11 0 9 4 12 4 9 8 9 5 10 11 10 14 10 7 13 2 18 11 11 6 8 13 6 11 6 9 7 6 5 4 7 3 12 8 3 7 6 6 10 12 17 3 6 8 9 5 7 0 10 11 5 5 12 12
20 ATA 10 6 7 10 12 3 6 3 10 3 2 3 325796 0 19 8 9 6 6 9 6 5 5 10 8 2 4 9 7 2 3 9 6 5 11 9 9 3 6 11 13 1 8 6 14 1 8 12 7 4 9 8 1 3 1 6 8 4 7 3 13 2 7 11
21 TGT 3 10 9 2 10 8 7 12 1 7 15 15 5 7 7 5 8 17 6 5 6 11 8 16 10 5 10 17 13 15 9 11 13 6 5 3 5 8 3 11 7 5 19 8 5 10 10 8 9 7 5 26 9 15 17 11 8 16 17 326226 7 6 15 17
22 ATA 11 11 12 17 19 10 5 4 11 10 7 5 326239 3 71 18 6 12 8 7 11 13 4 8 22 8 9 5 11 10 5 10 9 8 7 4 6 4 4 4 5 4 18 2 25 1 4 1 12 9 11 17 11 9 0 5 10 7 12 7 15 6 2 8
23 GGC 12 5 2 7 4 11 5 10 1 11 4 2 4 9 4 9 5 7 2 8 10 12 8 7 1 14 5 3 8 11 9 6 4 26 9 2 2 8 10 8 23 325510 19 18 2 25 10 3 8 5 1 9 10 5 3 12 3 41 8 3 8 10 4 8
24 TAC 5 7 2 5 17 8 10 2 6 4 8 4 4 12 5 8 4 26 11 6 9 12 15 9 5 8 10 7 9 5 9 9 3 15 4 8 5 7 3 3 16 7 18 11 12 9 14 7 11 326419 8 21 4 5 9 11 5 4 9 5 4 8 7 3
25 CAT 11 2 7 16 14 10 8 13 10 10 13 7 8 10 7 7 12 19 14 326259 18 14 8 13 3 19 9 37 18 8 15 11 5 6 7 10 9 4 13 13 6 8 13 5 8 8 15 6 6 6 2 35 6 15 21 16 2 7 12 9 7 7 8 10
26 GCG 9 8 6 9 5 7 33 9 6 5 7 4 9 8 4 3 11 7 7 6 8 23 11 8 10 18 7 6 5 6 7 7 10 10 17 6 37 25 325540 43 9 8 17 6 6 10 50 8 4 6 6 10 9 8 12 4 2 10 5 9 10 7 7 5
27 AAC 13 326197 13 28 9 15 14 6 10 14 10 10 12 8 8 8 8 12 8 9 14 27 17 4 13 14 6 5 9 12 10 8 6 20 8 8 9 16 13 11 10 6 19 11 8 5 13 14 9 15 3 8 7 12 7 2 11 7 15 7 10 12 7 11
28 AAC 30 326256 17 20 15 12 14 10 13 19 4 7 15 11 10 4 12 13 16 8 10 13 13 5 9 8 10 7 13 9 10 11 14 11 20 13 12 4 12 5 6 7 25 13 11 6 16 7 7 11 6 8 8 11 10 11 11 9 11 10 13 8 10 8
29 TCA 10 21 13 18 16 16 12 6 8 8 6 6 6 5 6 11 15 16 14 12 39 16 9 12 7 9 13 9 10 10 8 14 17 14 16 16 13 5 9 8 11 11 14 8 9 12 11 14 32 9 15 13 325199 14 28 13 18 5 17 11 13 9 11 11
30 ACC 13 18 8 10 32 325696 8 51 7 14 6 8 15 64 6 4 14 15 6 2 7 23 8 7 7 11 6 4 9 5 2 4 4 11 9 6 5 32 11 9 10 10 13 7 10 10 7 6 14 8 7 4 12 11 9 5 10 8 4 5 7 8 7 6
31 GAC 7 64 5 5 8 16 7 8 11 7 7 6 9 9 4 7 3 13 6 2 12 13 10 2 4 15 9 6 6 6 3 8 18 324352 16 20 10 6 7 6 8 8 10 7 8 9 8 3 2 26 7 4 9 6 7 5 10 9 3 4 5 5 11 7
32 ACT 13 5 5 11 11 11 5 326316 3 10 5 7 10 4 2 10 14 7 3 6 3 8 2 8 2 0 8 3 11 6 2 3 4 0 5 1 8 3 3 12 4 6 10 6 7 6 5 1 8 10 5 9 4 5 5 10 2 2 5 2 5 3 1 6
33 GTT 15 11 9 8 11 16 10 6 10 4 5 6 9 8 11 48 11 5 3 3 12 12 9 2 5 12 8 6 6 3 6 9 8 5 7 6 5 6 5 11 9 10 16 7 10 23 14 325861 16 9 8 2 4 8 12 9 3 6 8 4 4 5 6 15
34 GAC 14 11 8 3 5 6 4 2 6 4 3 1 8 1 2 1 6 6 2 2 7 3 8 3 7 2 3 5 4 6 1 3 12 326036 8 32 6 7 6 5 5 13 10 5 6 3 7 3 8 23 2 9 5 7 4 3 4 2 4 2 4 7 1 3
35 ACA 11 3 4 8 326371 14 39 17 11 4 6 6 18 6 2 2 6 3 4 1 10 9 4 7 4 2 5 2 1 3 4 4 5 0 5 10 11 7 8 8 6 4 7 13 2 7 4 3 7 3 3 12 8 5 6 3 7 4 13 2 2 9 2 12
36 ATA 16 9 12 12 13 9 9 5 12 5 3 4 325628 12 13 8 8 9 7 4 8 8 7 6 6 5 6 2 14 6 1 2 8 4 6 6 3 3 4 4 4 4 3 3 9 0 1 8 14 6 6 7 8 8 5 3 5 5 7 3 14 3 2 1
37 CTC 7 5 6 3 5 11 4 0 10 8 4 3 4 9 2 3 7 14 7 6 3 15 9 5 8 6 4 5 20 324807 6 25 2 8 5 2 2 4 1 1 5 5 4 7 11 6 2 4 7 3 1 7 3 2 2 2 10 2 3 4 2 24 2 5
38 GAG 4 0 20 1 6 3 6 0 1 6 2 2 4 8 4 5 4 6 11 2 6 8 5 6 7 3 2 4 7 3 2 2 25 6 324844 12 1 1 4 1 3 6 25 4 4 1 6 8 3 4 16 3 6 5 5 6 6 1 0 3 5 3 4 8
39 AAG 18 7 323536 19 6 10 5 0 1 0 15 0 3 7 9 0 13 3 1 4 1 7 7 7 0 2 4 1 5 3 8 4 3 5 3 1 5 6 1 2 6 4 3 1 2 1 4 2 3 6 6 3 0 4 5 4 4 2 2 1 5 4 5 1
40 AAT 3 6 2 325194 4 8 6 8 8 5 3 14 3 8 5 5 3 5 2 2 6 6 6 6 2 2 5 2 9 3 3 2 3 2 5 16 5 10 1 3 4 4 3 6 3 1 7 4 3 6 2 2 5 4 1 2 5 4 5 2 3 5 4 2
41 GTG 1 2 8 3 7 4 4 3 3 5 4 4 5 1 13 0 3 6 9 1 2 3 4 3 1 0 5 3 6 0 7 5 7 7 1 4 2 1 2 0 0 2 1 1 21 1 313064 24 7 4 1 3 5 5 4 4 2 2 5 4 1 4 15 3
42 GCA 0 4 2 3 25 1 1 1 0 2 2 1 0 0 0 0 1 2 2 2 5 1 1 0 0 0 0 0 1 1 0 0 13 5 1 0 313883 2 18 1 2 1 0 0 110 1 3 0 1 0 0 0 857 0 0 0 0 1 1 0 0 0 0 0
43 GTG 0 0 0 0 0 1 0 1 1 0 1 1 0 0 28 0 1 2 0 0 0 0 1 1 0 1 0 1 0 0 849 0 1 0 0 0 0 0 7 0 0 0 1 2 8 1 320063 40 1 0 0 0 0 0 0 0 0 0 0 1 1 1 6 2
44 ACA 9 10 3 6 323602 11 27 9 11 7 8 3 29 4 3 6 3 2 1 2 844 1 1 2 1 3 2 5 0 4 6 2 0 4 3 1 12 4 6 0 5 1 6 5 1 0 4 3 1 2 7 1 3 5 3 3 4 4 3 6 1 2 4 4
45 CAT 8 4 3 7 8 4 6 7 3 2 3 4 6 2 6 8 3 5 4 325669 6 3 6 2 3 7 1 4 6 6 7 1 4 4 1 8 3 3 4 8 4 2 2 3 3 2 6 4 6 2 1 10 4 9 0 12 5 2 2 3 7 1 4 3
46 TCT 4 1 2 4 1 6 2 1 0 0 2 0 2 0 2 0 3 1 0 2 3 0 2 15 1 0 1 0 0 2 2 1 2 0 4 1 0 6 1 4 2 2 5 1 4 2 1 1 0 3 4 20 5 40 1 323523 3 1 3 3 1 1 6 6
47 GTT 13 8 5 7 10 9 4 9 7 4 6 4 8 3 4 31 6 9 6 5 9 16 8 9 6 3 6 9 8 7 13 12 3 6 6 8 5 1 6 17 13 4 11 9 17 13 15 320534 11 8 12 7 7 10 8 10 7 4 5 8 5 10 10 16
48 AAC 19 324715 8 50 0 25 18 10 5 11 3 5 7 9 9 7 3 13 8 7 0 11 5 0 7 4 2 8 3 13 9 7 6 24 7 7 3 10 6 11 6 6 2 8 12 5 3 11 3 20 7 6 0 2 1 1 1 9 0 5 5 12 2 6
49 CTG 8 5 6 6 8 5 11 11 5 7 9 7 3 7 14 7 7 10 14 9 9 7 40 14 9 14 9 9 98 9 312181 21 6 2 9 6 9 6 3 5 7 12 11 9 7 7 11 6 8 6 7 4 10 5 6 5 6 17 11 3 10 4 14 6
50 CTC 13 11 9 3 9 10 5 7 10 5 9 8 14 29 8 10 6 16 4 13 9 19 7 10 21 7 8 10 33 320864 10 47 10 9 4 11 4 9 4 5 9 4 8 10 8 11 11 10 13 7 10 9 4 8 16 5 17 12 8 7 11 29 8 10
51 GAA 31 10 10 4 2 6 5 7 15 8 7 7 6 7 11 9 17 10 11 12 10 20 8 7 6 11 12 5 9 15 3 13 318687 15 27 15 11 17 7 6 14 10 14 4 14 6 24 2 27 14 10 13 10 19 11 19 10 2 10 9 12 10 7 14
52 GAC 16 26 4 5 16 11 9 9 6 4 4 7 16 11 6 9 13 22 7 9 11 19 8 9 11 4 5 8 10 10 4 6 24 315308 14 49 16 17 11 9 8 21 3 9 11 4 6 5 15 17 6 6 11 17 3 12 12 7 6 7 20 13 5 10
53 AGC 5 84 9 9 1 13 11 8 15 312517 18 129 9 32 8 7 3 5 14 6 6 7 5 8 4 24 9 8 5 4 10 7 7 8 6 7 5 8 12 4 6 65 10 10 6 7 11 6 7 5 10 10 5 12 6 2 6 6 11 4 11 7 9 3
54 CAC 13 28 12 8 9 5 1 5 5 6 1 8 9 14 5 7 17 318196 19 22 9 9 4 7 7 6 5 5 9 12 13 8 6 6 4 11 11 5 8 5 5 5 4 8 12 4 5 6 7 18 4 14 8 9 4 5 6 8 2 13 7 9 15 11
55 AAC 9 317293 15 76 5 11 8 6 10 17 7 6 9 11 5 8 7 13 8 3 6 11 3 5 4 4 9 8 14 6 9 4 9 52 3 8 9 9 4 5 9 6 7 5 14 4 11 5 5 7 4 10 14 12 5 4 10 7 10 7 10 3 5 2
56 GGG 5 7 5 8 10 3 7 3 6 6 30 4 2 3 3 3 4 5 3 2 1 3 5 2 7 3 29 3 7 4 3 13 3 5 33 4 5 4 7 2 28 10 321466 17 7 7 21 4 9 6 4 5 1 10 4 3 9 4 35 4 5 5 6 5
57 AAA 324496 14 9 7 9 7 6 6 8 4 6 6 11 5 7 6 1 6 2 5 4 8 4 2 3 1 4 3 5 2 1 5 22 1 14 5 9 3 3 3 12 6 9 3 6 4 5 1 10 6 5 7 9 4 2 8 4 7 2 0 6 11 5 4
58 CTA 14 12 12 21 8 7 5 12 3 3 9 4 22 6 6 6 11 12 7 13 34 10 4 5 16 4 5 2 318060 9 6 6 11 4 6 11 4 5 8 5 3 1 7 9 14 6 5 6 12 10 8 8 2 5 4 5 12 3 9 10 11 7 10 13
59 TGT 9 5 9 6 6 9 6 14 13 3 9 12 14 10 14 12 7 7 4 10 15 9 6 8 8 5 5 12 5 7 7 5 8 11 13 8 4 10 4 6 8 8 12 10 10 6 7 4 11 5 10 29 14 8 4 6 14 16 8 323768 12 11 15 15
60 AAA 325665 19 16 16 19 11 8 14 20 7 12 14 15 19 13 14 18 17 12 17 12 23 16 15 17 15 7 6 11 16 11 13 36 11 14 7 18 23 11 12 14 13 11 16 11 14 16 15 19 11 12 11 13 15 15 15 15 19 4 11 19 20 15 21
61 TTA 16 34 19 14 7 25 9 19 13 18 16 12 14 9 3 16 8 17 13 16 14 23 14 25 14 8 12 12 19 12 13 10 16 18 17 11 15 10 14 8 16 10 31 15 18 15 15 9 22 26 4 19 11 15 7 17 17 18 17 15 322940 22 19 26
62 AAA 321816 29 391 12 15 5 5 10 22 3 3 10 13 8 7 16 13 16 2 10 9 19 9 14 6 15 10 4 6 10 7 8 22 6 1 8 8 12 2 9 1 9 3 7 5 3 3 5 6 7 7 10 13 9 4 5 8 7 7 7 10 9 4 8
63 GGA 4 6 4 5 8 5 3 7 25 8 5 1 2 4 3 5 13 4 7 6 6 12 5 3 6 4 2 5 6 6 8 5 20 3 3 9 6 7 3 8 325470 5 9 6 15 6 2 4 5 8 0 4 4 1 1 3 29 5 7 3 5 10 5 4
64 ATA 8 8 1 7 4 9 4 5 9 5 4 3 324362 15 94 22 9 9 7 7 9 12 9 11 4 8 8 2 12 8 3 2 3 6 5 5 4 12 4 4 2 5 9 4 8 8 5 4 8 11 6 3 4 18 5 9 4 16 6 7 7 4 8 8
65 GCC 8 4 5 5 7 18 8 9 2 4 7 7 9 8 7 3 8 11 4 11 7 12 5 13 4 14 6 2 9 13 3 4 2 18 4 5 19 323245 14 22 6 10 8 8 4 28 5 1 5 6 5 5 4 20 5 9 6 12 4 10 6 5 8 7
66 CCA 12 9 5 5 51 8 4 6 3 7 4 2 8 8 4 1 43 9 6 5 322241 10 16 14 8 9 6 10 18 5 10 4 6 6 8 2 8 6 1 1 3 5 2 5 4 9 5 1 5 8 12 4 16 3 3 5 3 2 4 9 2 3 7 3
67 CTA 4 8 1 5 4 4 2 4 2 6 2 2 6 2 0 2 7 11 6 7 56 8 14 7 7 8 11 9 324193 14 17 10 6 4 2 8 6 5 3 6 6 7 6 2 10 9 4 7 5 6 7 10 5 1 4 2 4 4 4 3 10 1 4 1
68 CAA 18 13 5 6 7 13 2 12 9 10 3 10 15 9 5 6 323230 11 8 9 21 13 5 19 16 11 6 5 18 18 4 12 8 5 5 3 7 6 5 13 8 4 8 11 14 9 4 6 34 11 5 6 8 5 3 8 10 6 5 6 4 6 11 12
69 TTG 12 16 15 13 16 14 11 10 16 15 9 5 8 15 10 4 10 13 10 11 8 10 9 11 9 11 7 3 10 5 4 9 11 8 4 7 11 13 5 7 9 7 6 6 3 4 1 3 11 7 8 10 16 12 13 8 8 8 8 9 18 14 323396 27
70 GGG 21 24 19 16 24 19 25 12 19 14 30 17 13 13 10 10 19 15 23 11 15 19 17 17 9 23 25 20 21 10 13 23 7 19 57 7 15 20 24 13 47 25 324720 43 17 15 38 12 22 20 10 14 19 16 14 18 9 15 65 12 14 14 20 23
71 AAA 326130 3 6 2 9 0 0 4 10 3 0 3 6 2 0 6 1 6 1 2 4 0 5 2 1 4 2 3 0 4 2 4 13 5 1 3 2 1 1 2 3 2 3 2 2 4 1 1 4 3 3 2 4 4 4 7 0 4 4 2 3 5 2 5
72 TGT 9 16 6 17 15 15 9 11 7 7 7 9 13 7 9 14 10 26 10 10 20 28 15 21 8 14 6 12 13 13 17 9 8 10 13 10 11 8 5 11 9 11 20 17 4 8 10 9 15 18 6 28 14 11 7 14 12 34 17 325782 11 11 13 30
73 AAC 27 324461 11 28 23 18 9 8 8 32 6 8 11 6 10 7 18 24 13 17 20 16 11 11 8 4 10 10 16 14 15 10 5 79 9 8 10 4 9 14 8 9 7 4 13 9 7 12 13 26 5 4 11 15 12 6 16 7 6 10 9 7 7 11
74 ATC 10 12 6 17 16 21 6 12 20 12 11 6 26 323155 15 15 20 14 8 17 13 9 8 11 19 17 9 6 11 17 13 11 7 9 8 9 10 10 12 12 14 8 10 10 8 12 18 14 21 20 9 16 6 9 16 5 21 17 11 17 15 10 6 12
75 ACC 12 19 8 8 24 324746 10 76 13 12 14 10 6 35 9 8 12 19 14 7 8 16 11 14 17 14 21 15 14 17 12 10 11 21 13 13 8 33 11 16 17 3 20 13 14 11 13 7 9 10 13 6 8 21 11 11 14 17 14 18 9 13 11 15
76 GGA 6 6 5 6 10 10 8 6 40 4 3 9 6 12 6 6 8 9 6 10 11 16 9 3 7 2 4 9 6 11 5 18 24 9 6 8 16 12 9 10 325740 8 21 13 18 7 11 3 8 10 8 10 16 23 8 10 28 5 14 4 8 5 4 6
77 TGG 6 12 3 6 6 2 7 2 1 2 9 8 9 7 14 5 3 10 4 5 2 9 4 6 7 6 9 11 7 5 6 9 1 6 2 6 8 2 6 6 1 5 5 12 6 8 3 5 7 6 7 6 8 11 8 6 70 13 325481 14 4 2 14 5
78 CTC 11 4 5 4 3 5 6 8 8 8 3 5 11 16 3 2 4 10 6 1 7 17 5 16 13 5 13 12 29 324347 11 16 3 6 10 4 8 10 6 7 9 12 14 9 6 7 11 5 10 8 7 12 9 5 8 7 6 11 5 3 6 20 9 14
79 TTG 13 22 12 20 12 15 16 14 13 13 15 20 17 7 28 10 16 18 13 13 8 20 10 17 6 6 4 14 16 10 65 13 14 16 16 27 5 12 20 16 11 10 22 17 17 6 27 21 20 17 15 26 19 11 45 10 15 11 8 12 19 21 324476 34
80 GGA 14 10 11 16 7 4 8 12 17 3 12 12 9 15 6 8 13 14 7 16 24 13 7 15 19 3 11 18 13 16 20 16 29 7 9 14 24 9 5 13 325366 8 25 28 29 17 3 17 11 13 10 14 12 19 7 15 31 3 9 11 19 21 12 12
81 AAT 15 13 10 324842 12 21 14 27 10 8 7 9 14 12 12 17 11 14 6 15 13 21 7 22 5 11 10 10 22 18 16 20 3 13 7 9 6 7 7 9 12 12 11 10 17 10 10 9 12 9 15 15 12 12 10 12 10 2 20 17 25 18 13 20
82 CCA 12 22 15 26 26 29 12 19 6 13 15 15 15 16 16 17 27 25 16 19 325534 41 147 24 18 16 18 20 23 12 12 16 15 13 11 18 18 21 8 10 7 12 7 12 8 11 18 19 12 19 13 16 10 11 12 10 9 14 13 11 8 16 13 13
83 GAA 20 8 4 7 17 14 11 12 5 9 4 12 11 9 17 20 20 8 5 17 17 22 10 14 12 14 8 16 26 11 15 22 325595 13 15 15 18 18 7 14 14 10 13 17 17 19 13 16 31 17 15 14 20 11 10 18 19 11 13 19 24 28 10 26
84 TGC 10 5 4 5 9 16 2 7 6 7 6 9 4 6 4 5 7 5 8 9 10 19 8 6 7 12 5 6 5 11 15 14 5 9 1 4 3 12 12 2 1 16 10 6 5 12 5 7 7 15 7 3 8 20 2 8 20 325300 7 195 5 19 11 6
85 GAC 14 27 8 12 6 11 7 9 6 8 7 2 6 5 4 5 12 16 10 9 16 20 4 13 10 8 6 3 11 4 8 14 18 325789 17 21 8 10 9 10 10 22 12 8 16 8 10 18 17 40 11 13 17 20 7 14 9 10 4 12 14 8 12 12
86 TCA 14 14 6 13 10 9 6 5 7 9 5 1 5 3 4 3 9 13 9 8 18 17 3 8 6 8 4 2 7 9 3 3 21 11 8 1 7 11 6 5 3 7 12 3 9 7 0 9 24 10 3 16 324947 13 15 7 11 10 3 2 7 7 7 3
87 CTG 11 10 9 14 17 6 13 11 7 5 3 5 9 11 12 5 13 23 14 8 10 14 22 12 10 10 15 11 86 11 325996 19 6 4 4 6 7 7 3 5 10 4 6 6 2 9 5 12 4 6 10 9 8 16 5 11 1 6 6 8 9 4 26 7
88 CTT 13 20 19 7 16 16 11 4 7 7 14 11 13 8 13 18 17 13 16 9 18 18 13 20 4 10 15 15 16 28 17 325778 15 12 5 9 4 10 3 6 8 7 14 14 5 9 13 12 7 11 8 11 8 9 7 7 4 12 11 9 7 7 13 42
89 CCA 17 19 24 30 17 22 6 17 11 14 9 16 4 11 13 18 27 28 22 28 325711 27 76 30 21 18 13 9 27 9 9 16 11 17 2 14 14 15 7 16 13 11 11 11 14 8 17 15 19 13 24 9 30 10 12 13 7 8 18 12 9 12 11 11
90 GCG 26 14 8 25 15 12 19 20 9 4 11 8 6 10 6 9 16 13 9 12 12 24 18 15 17 9 12 12 10 11 3 5 15 15 24 15 33 21 325514 33 8 10 14 15 7 10 168 5 12 16 7 17 7 15 28 24 7 11 9 2 9 10 16 19
91 AGA 37 7 4 6 17 12 9 3 326432 8 6 6 25 11 2 5 6 6 4 4 4 5 2 11 13 13 3 7 9 8 10 10 7 5 7 10 11 7 7 5 11 5 10 12 2 10 5 10 4 12 8 12 5 7 3 5 6 5 4 6 13 8 7 2
92 TCA 5 5 2 4 5 11 6 5 6 2 7 4 7 8 4 8 2 7 4 10 15 11 10 4 7 3 7 4 6 6 9 6 4 2 7 5 10 5 6 8 7 5 6 4 6 5 9 6 21 3 4 8 326364 6 29 3 4 6 7 4 20 6 4 6
93 TGG 7 11 9 6 2 7 3 5 6 4 6 10 9 7 2 2 6 8 8 5 5 5 4 7 7 4 16 5 7 5 8 4 2 4 5 3 9 6 6 4 2 3 11 5 4 7 5 2 4 8 16 5 4 8 6 4 24 7 326261 12 3 6 33 8
94 TCC 16 14 12 11 11 18 12 8 9 8 3 4 13 10 9 11 29 16 13 11 13 20 12 7 8 13 3 6 9 7 7 5 11 9 12 5 16 9 12 8 7 10 10 5 6 9 5 7 10 28 6 18 53 325395 8 22 7 10 6 3 12 10 8 7
95 TAC 18 19 5 3 19 8 10 15 12 10 9 8 15 14 7 18 11 70 7 7 11 13 11 13 10 16 9 6 4 11 9 13 11 16 11 13 12 14 11 3 13 9 10 15 12 6 12 10 13 326043 13 25 10 11 10 14 10 44 15 13 15 10 11 3
96 ATT 12 11 8 13 9 19 8 15 13 18 16 6 10 28 23 393522 15 9 15 10 18 14 16 8 16 16 10 6 9 10 9 9 7 5 14 11 8 8 6 10 4 13 11 7 6 8 8 13 15 8 9 14 6 9 14 9 8 12 15 4 11 3 5 6
97 GTA 21 28 8 15 17 17 11 11 8 7 10 9 29 12 6 7 14 16 10 11 16 27 12 15 7 11 7 8 7 14 7 9 8 5 2 7 30 10 4 10 9 20 14 8 393199 13 56 13 14 20 5 12 8 8 8 10 10 5 7 8 15 13 5 9
98 GAA 17 14 9 9 8 14 4 3 8 13 5 9 6 4 10 3 24 22 12 7 7 12 7 16 3 17 3 4 8 10 6 6 393739 10 6 8 10 4 8 4 9 7 7 4 2 2 6 5 17 11 4 9 5 11 2 7 6 1 5 13 8 10 3 8
99 ACA 22 11 8 13 393555 14 20 11 15 6 10 9 75 8 9 7 10 7 5 8 1 3 2 1 5 11 8 5 6 9 10 12 5 7 5 7 10 9 10 4 1 7 14 12 6 5 8 4 10 9 5 3 5 8 8 7 7 10 10 7 10 6 5 6
100 CCA 8 17 13 9 18 10 5 10 7 10 6 8 4 7 5 8 22 20 10 11 393057 23 35 10 11 3 16 9 9 6 6 7 13 9 3 8 8 12 4 9 1 9 5 8 10 8 8 14 6 15 5 10 16 10 5 5 5 6 7 11 3 12 11 2
101 AAC 10 393844 5 35 9 6 6 4 2 3 7 2 9 10 0 6 3 7 4 3 4 7 5 4 5 3 4 3 6 6 5 4 7 8 5 4 4 7 9 2 1 4 8 8 6 6 4 1 6 6 4 0 5 5 2 5 2 2 6 0 9 7 7 1
102 TCT 5 11 5 5 9 11 13 11 4 6 6 6 6 7 10 4 9 9 7 5 5 8 5 12 5 15 5 4 13 5 7 7 13 2 21 9 7 5 4 6 12 8 5 5 9 7 7 8 10 10 7 21 10 99 10 392872 4 7 7 8 5 4 8 4
103 GAG 7 11 18 8 8 12 8 6 8 4 12 8 15 11 7 10 8 6 10 5 18 8 4 10 6 3 0 6 11 12 5 1 17 8 392797 23 9 6 12 5 8 11 115 14 12 4 16 11 7 13 34 15 14 10 8 11 11 6 3 3 10 10 6 10
104 AAT 25 11 15 393470 8 12 14 10 10 11 10 13 19 9 14 14 14 14 7 18 9 5 4 2 11 10 8 5 11 3 10 5 14 11 21 13 10 5 10 2 8 8 7 8 8 6 6 6 16 11 15 18 13 6 6 8 12 5 19 6 6 4 8 2
105 GGA 13 12 10 10 17 8 16 11 31 13 8 4 16 13 5 18 13 11 3 14 9 10 10 6 14 8 5 8 7 13 7 9 15 8 10 6 15 5 11 7 392850 10 40 6 29 15 13 8 5 11 19 13 14 15 12 6 38 14 5 5 8 10 5 5
106 GCA 3 11 3 2 69 7 7 4 5 6 4 2 6 2 5 3 6 6 11 5 11 15 4 3 6 8 8 6 13 3 10 6 14 5 6 5 393357 10 11 5 8 7 5 7 45 7 6 1 7 5 5 6 15 5 5 5 6 3 5 8 8 3 3 6
107 TGT 8 3 8 9 12 20 4 9 5 0 8 8 10 10 8 5 7 10 5 7 3 12 9 7 5 8 8 17 10 7 6 9 14 8 0 10 14 12 8 2 10 6 9 12 7 7 5 4 5 7 4 27 12 4 6 7 3 23 6 393147 7 9 7 20
108 TAT 14 3 4 14 10 7 5 6 14 6 11 4 18 5 12 8 9 17 9 16 13 12 5 7 6 9 10 7 12 5 5 17 9 6 12 10 12 4 10 2 12 9 7 13 8 8 4 13 7 6 8 393476 5 8 12 8 11 6 11 6 8 8 9 12
109 CCA 19 10 9 5 19 16 12 9 9 7 11 4 6 3 9 6 28 14 9 16 393012 16 79 21 3 10 9 6 36 7 9 2 11 11 8 4 15 13 15 3 7 8 17 10 6 6 13 5 12 12 9 7 16 11 7 6 3 9 8 4 4 6 5 6
110 GGA 3 5 7 9 11 19 1 8 30 3 3 9 6 8 3 5 16 16 6 6 14 16 6 7 8 15 5 9 11 6 8 16 16 16 7 3 18 10 10 6 393317 7 39 11 19 8 2 2 14 6 7 8 8 12 2 10 37 6 5 4 6 8 1 4
111 GAT 12 10 5 32 15 12 11 17 4 2 12 2 10 1 8 6 4 3 14 12 15 24 19 20 12 7 14 7 7 2 14 10 6 3 13 392910 10 10 11 7 7 6 26 6 13 1 9 12 3 6 5 26 18 6 4 11 4 4 7 5 10 4 7 3
112 CTC 4 0 7 6 12 7 8 6 7 3 6 2 4 12 6 5 10 13 3 4 12 81 6 8 7 6 5 8 17 391721 8 11 4 6 8 8 5 12 5 2 6 6 13 7 4 17 7 8 12 5 3 8 11 9 6 7 9 5 10 3 2 18 4 6
113 ATC 13 10 7 4 16 19 9 7 1 4 1 3 14 393245 5 87 11 15 2 8 16 25 0 8 8 9 0 4 7 17 1 5 10 9 9 1 7 7 5 7 7 4 5 5 2 21 7 4 8 12 3 5 6 6 3 7 4 13 0 1 7 10 6 6
114 GAC 12 25 7 10 18 17 11 15 14 13 7 4 14 11 8 6 5 15 9 15 21 14 10 4 7 15 8 9 10 8 5 5 19 393064 15 11 12 19 16 12 7 19 13 9 7 9 12 6 7 41 9 16 18 2 7 2 6 4 14 10 12 16 7 17
115 TAT 17 7 21 17 26 25 16 23 17 12 17 16 20 11 6 18 16 20 15 22 17 27 18 9 10 14 10 10 15 19 11 14 15 12 18 17 16 21 27 10 18 25 32 16 23 22 27 16 9 29 12 392613 33 11 11 16 14 12 15 17 17 15 15 15
116 GAG 12 8 15 14 17 11 10 13 7 10 5 4 9 13 13 4 8 13 13 8 9 30 13 14 5 7 9 5 5 9 12 5 40 20 392417 76 14 9 12 14 4 10 114 8 5 6 28 11 6 12 30 13 10 21 18 9 3 6 5 5 13 11 7 7
117 GAA 23 3 6 5 7 5 0 4 1 1 3 3 0 0 0 0 6 14 5 3 3 11 0 2 5 4 5 7 13 12 5 11 391410 7 13 12 10 8 2 4 10 7 13 4 8 7 2 4 22 15 4 12 1 1 1 4 4 5 2 6 7 4 1 4
118 CTG 19 18 23 17 12 10 11 12 16 9 8 5 6 7 17 4 18 22 17 13 29 19 54 13 7 18 13 13 24 18 392358 17 9 7 14 14 12 14 6 6 12 20 10 11 11 9 17 8 13 7 8 7 6 16 15 6 14 9 9 5 8 7 12 11
119 AGG 5 6 26 5 12 13 15 0 20 3 391667 37 6 17 55 7 17 20 9 10 16 18 13 7 7 6 11 13 8 4 10 10 3 10 7 8 13 8 6 7 8 1 94 4 7 4 17 3 8 7 8 5 11 15 11 9 5 7 15 2 8 12 14 11
120 GAG 4 11 21 8 4 4 5 3 4 5 3 1 4 2 4 4 6 7 6 1 2 13 18 6 3 10 3 4 1 6 5 6 73 8 391014 15 4 4 5 3 5 3 37 2 4 3 8 2 0 3 17 3 3 2 2 2 2 3 5 3 1 2 3 3
121 CAA 13 6 6 2 11 9 3 3 8 3 3 6 7 5 5 3 393074 18 6 7 20 25 7 10 13 11 16 8 9 11 8 5 5 4 5 4 1 6 7 7 5 4 8 4 2 3 5 3 216 7 2 1 7 4 2 2 3 4 4 6 5 4 5 2
122 TTG 4 12 2 10 8 7 5 5 9 2 8 6 7 4 7 6 5 4 4 12 14 3 7 7 7 4 9 5 8 1 2 4 8 4 4 11 3 3 2 1 14 11 11 13 4 4 6 10 6 5 7 6 9 1 12 6 8 5 10 12 6 2 392830 24
123 AGC 6 35 3 5 12 1 6 10 15 392637 8 16 11 16 9 5 11 6 6 7 5 0 1 5 5 4 6 7 10 2 3 5 1 3 5 3 7 5 7 3 13 13 14 7 2 6 8 8 8 6 11 5 5 0 12 3 8 8 8 1 6 3 7 8
124 TCA 10 9 10 11 11 7 6 3 6 9 5 8 6 2 7 4 8 11 4 9 28 17 5 5 1 5 6 4 11 5 8 9 15 14 16 9 10 12 7 7 13 12 9 10 7 3 13 4 17 11 11 16 391457 5 48 12 11 8 12 12 19 8 6 7
125 GTA 11 17 3 14 6 14 3 8 7 4 4 6 12 2 8 2 10 12 8 11 9 10 7 10 4 2 7 6 7 12 5 5 9 3 3 8 18 5 5 4 9 3 8 9 393032 7 9 3 9 11 5 9 11 12 5 9 4 8 6 10 13 5 6 5
126 TCA 6 8 2 7 6 8 6 3 8 1 3 7 5 8 5 7 5 6 8 7 12 14 3 12 2 2 1 3 5 6 5 6 10 12 9 3 6 4 7 6 2 5 3 3 6 6 6 4 20 4 2 9 393240 5 20 3 9 5 5 7 13 6 5 7
127 TCA 8 7 3 5 7 3 4 4 4 8 3 2 4 2 0 7 0 7 3 3 13 5 2 1 4 3 5 2 1 5 5 2 4 2 4 5 8 1 2 5 11 9 4 4 4 1 4 2 14 7 4 2 392944 7 7 2 2 1 3 2 5 2 1 6
128 TTA 9 5 3 9 7 9 2 1 2 2 3 6 7 8 2 1 8 4 1 6 5 2 7 10 1 9 6 4 9 8 4 3 10 7 7 7 5 5 2 1 12 6 9 8 9 6 8 2 7 9 3 13 13 6 4 3 7 4 7 8 392914 11 28 11
129 GAA 14 11 2 6 15 9 4 6 6 6 5 5 10 7 6 6 13 11 9 4 10 11 3 6 7 7 6 3 10 4 2 3 391369 10 11 5 11 8 10 7 19 10 10 4 5 2 5 8 16 7 4 4 10 6 5 10 9 2 4 5 5 10 7 5
130 AGA 34 12 9 0 9 18 2 5 392624 3 7 4 22 4 2 5 6 4 4 5 4 5 5 4 7 5 2 0 6 4 4 2 5 3 5 0 3 2 1 8 6 5 5 7 2 4 2 3 7 11 4 3 5 6 3 1 6 1 2 4 3 6 7 4
131 TTC 4 6 3 7 5 2 4 6 2 4 1 4 6 9 1 4 6 1 3 2 4 5 4 5 3 7 1 6 1 4 2 2 9 3 2 0 4 3 1 6 7 6 3 2 2 5 2 2 9 10 4 3 8 2 4 8 4 9 0 5 19 390435 4 16
132 GAA 22 8 2 1 8 7 1 7 1 3 2 0 2 1 1 4 7 7 3 1 2 9 6 5 3 5 2 4 3 7 1 2 393188 7 10 5 8 2 6 6 8 7 9 2 7 7 1 2 24 4 1 0 2 10 3 4 5 3 5 1 5 4 4 4
133 ATA 9 0 6 5 5 0 4 3 4 3 9 2 393295 1 17 6 6 3 2 4 2 3 2 3 6 2 0 7 6 5 0 2 5 1 4 3 2 1 6 5 2 3 2 3 6 0 3 4 3 3 2 7 6 7 1 0 3 0 1 2 5 1 1 1
134 TTT 6 7 1 5 7 5 0 5 7 2 6 3 5 5 0 4 9 13 6 1 11 5 4 7 0 6 1 8 4 3 1 7 6 4 6 1 3 5 3 1 7 3 10 6 2 3 4 8 2 7 2 4 6 3 0 2 8 2 9 5 8 9 4 392987
135 CCC 9 17 7 12 22 46 8 17 13 15 9 13 10 10 13 11 18 57 11 8 55 390910 22 29 14 32 15 18 17 27 13 10 12 17 7 5 17 10 14 7 10 1 14 9 12 12 7 8 19 19 9 7 14 30 7 8 15 17 5 8 12 6 5 7
136 AAG 37 18 390012 43 18 13 16 19 12 16 36 7 14 18 15 12 19 30 22 10 28 32 23 25 21 18 18 10 13 26 14 18 9 8 24 14 16 22 27 22 12 10 14 15 13 14 18 19 20 18 22 18 17 32 21 14 17 8 9 16 13 17 21 19
137 GAA 24 15 13 17 23 23 9 21 15 13 12 15 12 18 15 15 21 24 11 18 33 23 21 13 4 8 8 13 20 20 16 23 386694 17 14 13 18 3 13 10 16 5 12 7 19 20 7 19 37 23 12 19 27 25 13 15 13 16 9 13 16 17 14 11
138 AGT 15 12 10 43 15 26 13 22 12 14 17 387070 0 21 20 47 15 26 17 17 19 23 18 16 8 11 23 22 10 21 15 20 11 15 10 6 13 9 9 10 14 10 10 24 16 9 12 16 9 21 20 9 12 14 11 16 17 19 19 26 17 18 19 20
139 TCA 11 7 10 9 21 16 12 11 10 19 6 16 13 11 9 12 9 23 14 15 21 14 16 7 8 10 6 8 11 11 10 10 17 17 16 16 19 14 7 14 16 16 10 6 16 13 1 11 51 7 11 23 390502 24 56 20 17 10 7 11 28 9 4 8
140 TGG 8 11 12 9 13 14 5 14 7 15 16 13 6 7 11 9 15 11 10 12 15 14 18 10 12 9 23 6 9 12 15 6 3 12 10 10 13 21 13 11 8 11 15 10 6 9 10 8 16 15 27 9 8 10 13 7 37 22 373654 32 11 11 34 9
141 CCC 19 17 8 12 24 37 6 5 7 14 7 11 9 9 7 10 22 40 19 16 97 388783 21 54 13 26 9 12 18 27 13 26 11 14 10 11 14 29 13 14 12 17 11 11 10 10 9 18 12 13 9 15 9 70 9 6 11 5 12 14 13 10 10 11
142 AAC 14 390982 13 28 14 67 15 18 9 33 7 15 19 13 18 12 17 28 18 18 14 26 12 17 15 16 11 19 20 17 14 12 16 29 26 8 8 18 14 19 13 16 19 12 10 12 13 14 17 32 19 14 15 17 12 15 16 13 17 17 29 19 16 25
143 CAC 26 29 15 12 61 16 17 7 10 14 9 11 13 13 12 12 27 390491 18 40 21 27 22 12 9 13 12 15 22 21 19 15 11 16 12 12 10 7 12 13 12 13 8 6 8 13 6 9 14 59 7 9 20 13 9 14 5 9 8 12 19 14 0 1
144 ACA 36 10 14 15 387749 13 16 24 17 17 7 23 31 12 15 14 20 12 15 8 16 20 13 11 17 10 10 17 11 13 12 13 12 10 11 17 64 7 16 7 10 10 9 15 15 12 9 10 18 16 18 10 16 22 10 4 11 12 13 6 20 14 14 15
145 TTC 19 13 16 9 18 10 21 12 22 18 16 19 17 16 18 14 14 15 24 15 15 12 13 13 17 16 9 10 10 23 12 14 11 12 13 11 12 13 20 16 24 26 24 17 25 19 20 13 29 29 15 12 18 26 11 16 18 18 14 21 33 372157 25 24
146 AAC 27 381976 32 180 18 23 25 21 20 53 26 14 24 10 3 8 29 41 25 13 14 23 16 26 21 12 22 13 22 27 17 19 16 68 30 13 17 20 25 15 30 21 37 20 17 23 11 5 18 38 19 16 15 29 19 10 21 14 28 8 34 18 11 26
147 GGA 10 21 11 6 28 18 13 20 46 14 17 8 14 6 9 17 11 17 14 13 11 22 13 16 16 15 14 9 23 16 12 17 18 8 6 17 23 15 18 10 370126 15 35 15 30 18 8 10 14 24 9 11 19 21 10 15 46 21 14 7 19 18 15 20
148 GTA 10 10 11 7 16 23 14 13 13 7 14 6 65 10 6 12 17 20 16 15 15 23 17 23 19 10 17 10 22 16 13 14 12 11 20 10 8 12 9 9 27 7 17 18 372958 17 24 14 5 21 14 17 9 18 8 12 13 17 16 10 28 12 7 17
149 ACA 22 14 12 9 382146 10 49 17 10 7 9 2 41 3 4 12 10 13 9 12 12 12 14 6 12 8 8 7 7 11 4 6 6 8 6 2 16 10 7 9 2 11 8 6 13 2 2 5 9 11 10 11 5 7 6 9 6 6 7 0 13 7 7 9
150 GTA 10 10 6 11 8 8 4 14 5 6 6 9 33 5 9 9 12 13 7 18 11 13 8 9 4 9 4 12 12 11 3 7 8 5 8 4 12 8 3 7 6 6 6 12 370496 10 13 10 10 11 12 10 14 6 5 9 5 2 1 11 21 11 9 11
151 TCA 8 5 9 6 6 4 14 3 3 1 5 2 7 4 5 6 4 5 2 4 17 5 7 4 6 2 4 0 4 9 4 5 8 5 11 5 9 5 5 5 3 3 6 4 7 4 2 8 19 16 4 12 368295 10 70 10 9 5 8 3 22 3 5 6
152 TGC 14 11 10 4 7 4 2 8 5 12 12 2 8 9 10 13 6 7 4 5 7 6 1 8 4 11 4 7 5 10 1 6 9 4 4 4 9 9 6 5 8 13 13 7 3 7 7 4 9 71 8 6 6 9 8 4 18 376146 19 34 10 12 6 2
153 TCC 10 5 12 11 12 14 10 6 12 8 14 9 5 9 2 7 11 11 4 8 6 47 4 10 5 10 8 6 11 378 9 3 12 8 15 7 14 13 9 9 23 16 20 17 18 8 8 22 10 25 9 6 20 368002 12 21 4 10 18 10 11 25 12 8
154 CAT 12 10 5 39 17 13 4 14 8 8 6 4 34 9 5 5 11 13 18 384958 374 11 10 15 7 5 4 13 19 2 13 20 9 7 7 13 11 6 6 7 10 6 14 10 10 4 11 5 16 11 8 15 15 11 4 16 12 2 7 7 18 8 16 10
155 AGG 12 3 14 5 14 4 6 0 13 11 387315 40 7 7 47 11 8 4 6 7 10 2 7 5 9 2 13 8 2 9 7 6 4 9 7 2 10 7 3 4 7 5 127 4 7 8 3 7 5 7 364 8 8 4 7 7 8 12 30 14 11 9 6 10
156 GGA 5 12 4 7 16 5 1 8 39 1 9 3 5 3 2 6 6 8 4 6 6 12 6 9 5 9 6 3 6 10 4 5 39 5 6 6 13 9 3 6 387633 6 383 9 15 11 10 8 5 7 3 3 4 10 5 4 23 4 9 2 6 9 3 18
157 AAA 392007 8 8 9 8 10 5 11 7 8 4 10 12 7 10 12 9 12 3 4 6 6 7 5 5 12 1 4 9 7 7 3 9 6 3 4 3 5 1 1 1 4 5 9 3 9 2 5 18 4 8 7 5 8 1 3 4 5 5 6 5 11 6 13
158 AGC 5 39 0 7 4 7 3 2 10 388036 9 120 5 18 1 2 2 11 5 3 8 18 7 10 2 11 6 3 3 13 4 3 3 4 5 4 6 7 4 4 7 76 5 6 2 4 7 4 9 9 2 4 6 14 5 7 0 8 3 5 3 7 4 4
159 AGT 0 2 1 20 4 13 4 16 1 11 1 391458 0 5 4 16 4 9 13 8 24 14 3 12 11 8 8 14 9 11 7 6 5 4 3 4 8 4 8 5 6 3 15 36 6 5 9 9 4 11 3 2 3 11 6 10 10 8 7 12 9 9 5 6
160 TTT 7 8 3 6 13 8 10 14 3 5 6 12 7 5 7 16 8 6 9 6 14 14 10 12 6 11 5 5 4 9 9 12 7 7 8 2 11 9 13 8 8 6 16 10 8 6 12 7 6 14 8 12 6 13 6 10 6 6 10 8 7 5 7 392106
161 TAC 20 25 14 15 11 16 3 15 9 9 10 17 12 9 9 18 14 19 11 6 7 18 10 11 6 6 2 8 21 19 6 10 12 27 8 6 11 12 7 15 17 8 12 6 19 9 16 9 27 390425 16 65 13 25 15 13 15 14 15 5 16 11 14 8
162 AGA 16 11 3 12 13 20 8 11 390697 8 10 8 26 15 4 7 13 15 7 9 17 27 12 14 14 8 12 7 12 14 9 7 6 9 4 3 10 14 8 5 110 11 8 6 9 5 10 13 6 14 6 6 17 19 3 8 18 1 8 8 8 11 9 8
163 AAT 10 4 14 387015 4 13 3 17 4 7 10 9 5 12 10 11 8 13 7 18 14 18 11 18 9 9 4 4 13 14 19 11 4 5 9 12 7 6 1 4 11 13 11 9 4 2 6 7 9 3 7 20 9 7 7 12 6 10 6 13 15 7 11 9
164 TTG 6 6 12 8 17 9 6 14 5 9 21 8 6 5 10 17 16 19 4 6 11 23 5 10 8 7 4 4 12 5 3 13 6 7 14 10 8 12 2 10 11 11 16 12 4 11 23 5 11 6 16 10 5 10 13 12 14 8 14 14 28 12 391327 19
165 CTA 7 12 4 11 6 18 6 12 5 4 4 2 13 14 3 6 20 15 7 16 26 28 14 32 11 8 4 9 390813 18 17 8 12 1 2 3 10 9 4 8 2 2 4 2 13 5 6 7 7 7 5 7 8 14 4 9 5 5 6 6 86 2 4 7
166 TGG 19 13 7 15 15 18 10 8 3 9 5 6 12 6 10 12 23 21 7 8 16 17 13 29 6 3 17 8 6 23 9 9 5 9 11 11 10 6 8 9 5 9 13 8 5 7 9 3 16 15 18 19 16 26 7 15 53 15 392379 18 16 11 46 1
167 CTG 8 7 9 7 9 23 6 22 6 7 5 10 5 8 32 9 10 24 12 27 12 48 57 29 7 13 12 9 29 24 386968 32 4 12 3 6 7 17 8 9 0 10 2 6 4 5 8 5 6 14 4 10 9 13 6 9 7 8 8 7 7 7 54 12
168 ACG 5 16 15 5 25 18 389490 19 2 7 15 4 2 7 130 2 3 23 5 8 13 18 12 18 12 9 14 8 9 15 4 4 6 3 7 8 8 10 18 5 8 8 8 6 5 9 8 6 5 6 4 5 4 15 8 9 4 3 9 6 10 4 4 2
169 AAG 54 13 392126 19 19 17 20 21 3 3 34 5 9 12 22 3 18 23 9 11 2 16 16 24 15 12 8 20 21 11 11 21 12 11 17 8 9 13 5 6 6 12 11 1 9 18 15 14 12 15 8 15 21 25 8 14 5 9 4 14 10 26 11 15
170 AAG 22 18 392133 43 12 21 20 14 7 10 67 7 8 17 22 4 14 22 8 11 19 40 20 17 8 15 8 18 10 24 15 4 7 17 19 18 15 11 13 10 17 14 21 8 11 20 7 5 18 14 11 16 4 31 10 15 16 20 11 21 15 8 9 5
171 GGG 9 12 13 9 15 25 22 9 5 7 20 11 12 12 6 10 10 20 16 18 18 41 21 14 10 17 22 19 11 15 12 18 5 11 16 7 16 22 18 15 47 28 388985 32 11 11 62 12 9 14 15 14 15 21 15 9 10 14 37 8 17 8 13 13
172 GAT 12 7 15 58 6 12 6 5 8 11 18 14 12 14 15 8 9 23 17 27 18 42 15 25 11 17 15 20 21 17 18 13 15 15 21 391363 12 18 22 17 20 18 41 42 21 10 16 23 11 13 8 34 17 23 14 24 4 12 22 14 24 12 16 14
173 TCA 17 16 8 19 19 24 3 17 8 6 4 14 8 22 10 12 21 16 9 11 26 32 14 16 7 10 13 11 3 17 9 10 9 7 19 10 9 14 12 5 15 7 10 12 7 13 6 12 37 20 8 12 392032 19 95 22 12 10 10 10 45 17 7 10
174 TAC 14 6 9 6 11 15 12 8 8 11 5 10 17 9 9 12 7 23 6 11 11 12 6 22 3 9 4 4 12 16 9 6 11 8 5 7 6 5 8 2 4 8 9 4 8 9 7 8 29 391818 15 25 14 14 4 19 6 76 12 13 6 15 12 4
175 CCA 10 14 11 18 29 19 17 13 10 5 6 9 7 5 9 7 49 15 11 14 390255 43 15 24 13 14 7 15 15 17 11 14 6 11 14 10 12 7 9 12 10 11 10 12 5 6 7 3 6 11 10 11 20 22 2 13 10 7 10 8 14 13 12 15
176 AAG 30 18 392629 27 18 19 25 7 5 13 24 7 19 9 18 14 24 18 13 13 24 13 10 21 10 22 10 18 25 23 17 26 8 10 14 13 12 19 7 12 9 8 18 16 9 14 16 12 19 21 16 17 20 20 17 14 8 9 13 15 13 20 10 19
177 CTG 6 13 10 10 12 12 8 9 5 10 4 4 10 19 23 5 11 16 13 11 24 34 31 18 8 20 18 20 26 27 392529 35 6 2 11 9 14 8 8 8 15 5 24 5 5 8 21 14 8 15 5 11 7 8 8 7 13 10 5 8 6 11 24 8
178 ACC 2 16 4 5 24 392606 7 11 3 7 7 3 7 26 1 3 10 9 3 5 8 26 10 10 9 9 6 7 7 9 7 4 3 10 2 2 8 28 7 7 4 4 9 11 1 6 4 4 6 7 10 3 3 10 3 8 3 6 2 12 6 2 7 8
179 AAT 11 10 4 392158 6 12 10 5 2 3 7 14 13 4 7 7 5 7 7 12 8 9 12 16 3 10 8 8 12 6 2 8 5 6 3 12 7 8 7 4 8 4 9 6 12 3 13 8 12 11 8 11 3 12 15 4 3 5 6 7 7 4 12 3
180 TCC 20 18 8 10 2 11 7 7 8 6 8 6 6 13 11 11 13 8 12 5 5 20 19 3 9 1 12 12 11 7 9 4 15 16 11 8 8 8 17 7 21 8 7 8 15 8 12 14 12 35 9 4 33 391502 8 22 13 11 13 8 17 15 9 5
181 TAT 7 9 6 19 15 13 8 11 7 4 12 11 11 9 5 8 5 13 5 110 17 26 14 10 4 5 5 5 10 6 1 2 4 11 14 13 8 15 11 7 10 11 10 12 10 7 9 5 7 10 10 392299 14 12 6 9 10 11 15 23 11 10 12 5
182 GTG 13 16 8 17 8 10 8 8 5 5 8 4 16 2 24 12 12 9 5 12 14 6 1 8 7 6 5 8 12 8 8 8 7 8 6 6 10 6 13 4 12 8 17 18 19 11 392265 44 7 18 15 8 9 5 9 6 16 4 6 10 5 8 30 11
183 AAC 21 393295 8 20 5 11 3 6 2 17 5 8 7 4 1 6 3 10 3 4 10 14 6 7 4 11 4 7 13 7 5 7 7 18 9 5 6 4 5 3 7 3 18 12 4 2 6 6 4 12 6 7 4 5 3 2 3 4 7 3 7 10 5 11
184 AAT 12 9 7 392645 3 8 10 7 6 6 5 9 7 3 7 15 8 8 10 10 3 18 7 9 3 5 11 12 10 8 7 12 5 9 11 12 9 1 3 13 3 6 7 13 4 8 8 11 6 8 10 15 3 10 12 5 4 4 5 10 9 5 8 10
185 AAA 392832 24 61 12 9 10 4 6 52 5 6 7 10 8 4 11 7 12 5 3 2 17 4 7 4 6 8 12 12 7 4 14 64 4 5 6 6 11 8 3 7 7 11 7 12 8 6 9 13 15 5 7 10 13 9 10 9 6 5 9 7 10 12 17
186 GGG 2 5 2 10 8 8 8 4 3 9 16 8 1 1 1 6 4 13 10 3 4 3 7 4 7 2 6 4 4 1 3 5 2 3 33 1 12 4 7 3 21 10 393049 26 3 13 21 6 4 9 5 5 1 8 8 6 2 7 70 7 5 4 4 9
187 AAA 393465 21 54 11 12 1 3 1 13 1 4 4 12 4 3 8 9 4 5 7 0 9 3 7 6 9 6 11 6 5 7 4 20 1 5 8 4 4 4 7 2 6 11 6 7 7 10 3 10 9 5 4 8 8 4 7 5 3 13 7 8 9 7 11
188 GAA 25 8 4 12 11 14 5 7 7 6 5 10 9 12 8 7 11 5 3 5 10 9 8 7 4 8 4 6 9 9 8 7 393185 14 6 9 6 12 2 10 21 10 7 9 13 3 6 6 20 9 1 12 8 17 3 10 6 6 11 9 8 8 12 16
189 GTC 3 10 6 6 10 6 5 4 10 10 10 3 9 37 12 5 9 10 9 13 5 11 2 3 12 8 4 7 7 9 7 7 7 6 5 6 7 6 1 5 23 14 15 7 34 392959 13 10 7 3 7 8 7 6 6 6 7 10 4 5 8 22 7 5
190 CTT 11 5 11 7 13 9 17 10 7 6 14 8 12 7 19 36 9 10 11 27 7 6 14 85 5 16 12 17 11 20 15 392128 8 10 9 13 7 7 10 11 6 8 14 4 2 10 8 10 15 5 17 11 7 3 4 5 11 9 10 8 5 8 10 13
191 GTA 15 11 11 6 8 1 5 10 6 9 8 9 9 5 8 7 9 6 9 4 10 0 9 11 9 6 3 5 10 5 3 6 12 5 7 7 9 0 5 6 18 13 14 7 295319 11 23 14 13 1 11 12 5 0 6 5 6 6 3 10 11 2 6 6
192 CTA 18 6 11 6 3 10 4 4 3 5 7 7 14 0 8 3 14 7 6 11 27 10 8 9 7 8 4 7 295380 8 17 6 7 9 9 9 6 12 7 8 8 7 0 5 13 8 4 7 3 8 4 1 5 5 1 6 8 3 3 9 15 3 2 7
193 TGG 10 13 4 7 11 11 0 9 8 7 10 5 6 6 10 14 7 6 6 4 1 6 1 5 5 4 9 4 7 3 5 4 8 8 5 4 8 4 0 3 4 7 16 11 6 5 4 3 7 12 8 4 6 7 3 8 19 15 294387 21 5 9 30 12
194 GGT 8 6 4 7 9 13 11 8 3 3 4 23 8 8 7 6 12 9 5 4 6 24 7 8 4 8 4 6 8 8 6 7 3 6 2 13 10 6 10 8 3 7 6 294284 6 9 6 15 9 12 3 9 14 6 11 17 9 4 8 27 12 8 7 22
195 GTT 13 8 9 6 10 9 9 6 3 7 11 5 6 6 5 66 10 4 12 9 12 14 7 18 7 9 13 8 10 9 4 12 6 5 6 2 7 10 4 39 7 7 11 10 11 55 3 294651 13 7 5 9 10 9 10 7 5 7 8 9 8 8 8 33
196 CAT 6 7 8 16 2 11 3 6 2 6 2 4 9 6 6 12 9 25 4 294799 3 9 14 9 10 9 7 15 4 12 5 11 7 2 4 15 5 4 4 9 5 4 5 8 4 6 3 6 3 4 7 24 4 4 3 5 2 1 2 3 4 1 5 6
197 CAC 9 24 10 6 11 14 7 8 5 3 10 0 9 10 6 10 9 295288 0 22 7 20 5 7 1 5 3 8 5 11 8 12 9 9 6 6 4 10 6 10 6 6 9 6 8 9 6 7 11 33 6 7 5 9 8 7 10 7 8 8 9 3 6 8
198 CCG 2 5 3 3 1 0 16 0 0 0 1 1 1 0 0 2 2 0 42 1 54 8 295358 17 0 1 3 0 4 2 12 0 1 2 4 0 2 1 5 0 1 0 0 0 3 0 3 0 1 4 1 1 2 1 21 0 0 0 1 1 3 1 1 3
199 TCT 1 2 2 2 2 2 0 2 1 3 0 3 0 3 2 0 1 0 0 0 0 1 1 7 0 0 0 0 1 0 0 0 0 1 1 6 0 2 0 0 1 1 0 1 2 0 0 0 0 1 1 7 1 26 0 295683 0 0 1 2 4 2 0 5
200 AGC 0 9 0 3 2 0 0 1 6 294917 0 51 2 15 1 0 0 0 1 0 0 1 0 2 1 0 0 0 0 0 0 0 0 1 0 2 1 2 0 1 0 17 0 0 0 1 0 0 0 1 0 1 0 0 0 1 0 2 0 2 0 0 0 5
201 AGT 4 5 3 13 1 4 2 7 6 3 3 295234 5 5 9 11 5 4 1 1 1 7 1 3 6 0 1 2 4 5 6 4 2 4 2 4 2 1 1 2 1 0 2 29 4 2 1 1 4 10 9 0 8 7 0 1 3 0 3 0 7 1 4 5
202 GAT 12 8 10 19 4 8 4 11 6 13 17 8 9 9 7 9 2 9 7 13 13 15 4 10 8 5 1 2 9 18 7 13 6 23 5 295089 10 12 3 9 3 12 9 10 13 16 8 23 13 6 9 29 17 16 6 7 10 5 3 12 17 11 9 7
203 GAG 3 6 19 4 6 10 10 9 4 8 4 9 6 17 6 13 3 11 12 4 7 9 9 1 7 8 8 5 6 7 5 7 66 13 294430 12 8 5 12 6 6 6 47 8 10 9 21 8 8 7 31 12 10 9 13 8 6 11 7 12 12 9 10 11
204 CAA 18 6 3 4 6 10 4 6 2 2 1 5 4 2 5 5 295195 6 7 8 14 16 6 15 10 5 4 8 13 4 4 4 2 4 5 1 3 8 6 3 4 1 5 5 7 5 5 3 44 7 3 4 3 7 1 4 10 1 5 5 7 8 3 6
205 CAG 4 4 7 3 4 2 11 5 9 2 6 4 7 2 5 5 9 9 293999 12 9 5 15 1 3 4 79 2 4 4 8 8 8 1 6 7 2 3 1 7 3 4 6 6 1 0 6 2 6 3 31 7 8 4 2 6 1 1 3 8 7 5 1 3
206 AGT 3 4 3 13 2 8 7 7 4 5 8 294956 5 5 6 11 3 6 4 3 6 4 6 8 5 4 6 3 3 3 5 5 1 8 2 4 1 3 5 2 5 10 16 23 8 5 9 10 9 6 8 7 4 5 5 8 6 8 7 5 10 6 9 10
207 CTC 11 19 8 11 9 16 6 7 6 9 5 3 4 23 5 4 13 9 3 3 10 30 3 7 11 13 11 12 18 294801 6 7 11 6 10 6 4 10 2 6 11 6 10 7 5 9 13 10 5 8 7 7 5 13 7 5 9 6 9 12 3 12 4 8
208 TAT 11 7 7 10 11 10 8 5 3 5 10 11 2 6 8 10 9 6 5 43 13 22 12 11 5 2 0 6 4 5 8 15 7 2 10 8 11 8 11 8 4 6 8 4 4 8 12 8 5 9 7 294632 5 11 8 5 7 3 6 11 11 9 4 5
209 AGT 5 5 2 24 14 8 6 9 7 4 6 294897 6 5 5 14 7 5 6 6 10 12 4 6 3 5 3 8 10 13 9 5 8 4 3 7 7 6 8 1 6 5 2 30 8 4 2 4 8 7 6 4 6 7 11 3 11 9 2 9 6 6 8 5
210 AAT 6 16 5 293612 10 8 5 4 2 3 3 10 8 6 5 6 9 7 6 3 10 14 13 7 5 7 3 3 9 7 3 7 4 4 6 10 6 5 3 2 8 6 3 3 4 8 4 6 6 3 4 9 7 4 11 6 8 6 6 2 6 4 8 8
211 GGA 4 7 3 4 15 8 6 9 8 11 6 3 5 7 2 5 3 5 5 7 6 14 7 10 6 1 2 6 3 7 3 10 5 8 6 5 5 6 5 2 294388 5 10 11 19 7 4 9 3 7 6 4 6 6 5 6 23 10 1 12 3 10 11 7
212 AAT 7 9 8 294985 7 9 3 5 3 2 5 5 6 6 3 6 8 2 1 8 7 22 8 11 2 6 2 1 9 9 5 6 3 0 5 4 3 4 5 1 3 4 2 1 4 2 7 7 11 7 4 11 13 7 7 9 4 6 4 4 12 5 5 8
213 GCT 3 8 2 3 11 8 4 12 4 3 3 7 3 6 6 4 7 5 1 7 4 10 6 6 6 4 3 10 16 1 7 7 6 5 2 20 10 22 9 293815 6 2 8 10 7 1 9 17 5 0 5 9 5 6 5 26 10 6 5 8 11 3 15 8
214 TAT 6 3 4 5 2 4 3 6 2 6 2 3 2 6 2 6 4 5 4 52 6 2 5 2 3 0 4 1 3 2 5 4 1 5 3 6 2 3 4 4 6 6 6 5 3 4 3 5 8 12 8 295209 6 3 7 11 2 2 0 10 3 1 3 10
215 GTC 5 6 7 6 7 10 3 6 7 2 4 7 7 8 4 3 5 6 5 8 6 9 4 5 2 6 4 3 6 11 5 5 6 8 2 8 3 6 5 4 4 5 4 8 18 295261 17 8 6 5 2 5 1 13 9 5 6 10 3 4 8 15 10 11
216 TCT 6 6 8 8 9 7 6 14 7 4 5 5 4 5 8 4 5 3 1 1 11 6 9 25 2 6 5 3 11 7 4 7 11 13 5 9 9 9 4 4 11 8 5 13 6 2 8 4 9 8 5 21 9 69 10 295012 6 4 3 9 9 11 7 8
217 GTA 4 10 5 3 5 5 7 7 2 4 1 6 24 7 8 2 5 5 4 6 7 5 4 4 3 4 3 10 7 2 0 4 8 2 5 1 10 2 5 6 2 5 5 8 294786 5 29 11 4 10 7 1 7 6 2 4 3 7 3 12 9 8 6 3
218 GCG 1 10 5 1 5 4 8 6 4 7 8 4 2 5 7 1 7 8 7 5 5 27 14 5 6 10 9 0 3 3 5 7 2 1 12 3 31 11 290945 11 1 1 10 3 1 7 53 3 5 4 4 2 4 6 14 4 2 3 4 7 4 7 5 2
219 TCT 4 5 5 10 0 8 3 5 6 6 3 9 5 5 4 2 4 12 8 6 9 14 5 14 10 13 4 2 10 11 5 4 4 7 9 5 17 9 7 8 8 10 14 5 3 5 9 2 3 8 6 21 27 79 31 294350 6 10 4 12 0 2 4 19
220 TCA 6 5 6 9 9 11 3 3 9 5 6 7 5 5 3 2 7 9 5 9 59 10 6 9 10 11 2 4 2 7 4 4 5 8 5 9 7 8 3 8 6 7 3 10 7 3 4 2 21 8 4 15 294367 8 19 7 8 5 11 6 10 5 9 12
221 AAT 11 14 9 294622 2 8 5 9 3 5 4 5 9 7 11 7 8 10 2 9 10 17 9 12 2 6 8 8 8 5 7 3 8 3 3 12 11 5 11 4 3 2 6 3 10 10 4 4 7 4 4 6 7 10 8 2 0 5 4 5 6 9 7 5
222 TAT 17 13 15 26 22 15 13 15 21 5 21 17 14 15 12 14 25 7 8 27 14 2 10 17 10 0 11 15 17 1 11 13 15 10 15 23 14 15 16 11 12 6 20 12 10 17 14 14 15 13 21 293758 28 8 19 19 7 2 4 21 17 12 20 12
223 AAC 32 293859 22 49 28 22 7 19 17 27 11 11 31 18 22 8 24 42 20 11 11 35 9 19 13 18 15 16 25 13 13 19 16 37 15 11 17 16 11 19 7 14 7 9 17 18 7 16 23 29 15 19 18 26 16 13 12 13 8 11 27 21 14 25
224 AGG 13 20 22 7 12 11 16 10 9 3 289565 27 13 10 17 12 7 19 11 12 9 17 18 12 12 12 16 10 11 12 9 15 12 6 11 7 6 10 9 10 4 6 49 6 8 12 5 14 21 7 16 15 14 9 12 11 3 8 18 11 15 3 6 14
225 AGA 29 7 3 9 13 7 5 6 290488 3 9 5 20 11 1 2 9 17 7 7 5 15 7 8 5 8 5 5 3 9 3 4 9 5 6 2 7 1 2 4 33 2 5 2 4 3 4 2 10 3 4 6 5 9 3 1 9 3 4 3 3 6 1 2
226 TTC 11 7 7 11 15 8 6 12 8 12 13 7 16 18 15 9 11 20 13 9 11 22 8 10 4 9 5 7 4 16 11 13 7 6 9 9 10 13 10 6 11 8 17 9 11 7 13 8 15 15 8 13 8 18 5 13 14 14 9 13 33 292085 9 34
227 ACC 13 21 10 6 30 293732 15 31 13 11 5 8 7 25 4 5 2 8 10 10 9 37 6 8 7 11 10 3 3 4 8 8 4 13 5 4 8 61 5 7 10 9 7 6 4 6 9 5 7 11 3 4 7 15 4 2 6 16 9 5 6 8 2 6
228 CCG 12 8 13 12 16 30 45 16 8 10 14 13 9 6 11 9 16 22 33 20 59 42 293226 40 8 14 79 13 8 19 42 9 9 7 16 6 10 19 17 12 8 7 15 8 4 5 15 8 11 10 12 12 8 12 19 6 11 11 12 11 8 11 11 15
229 GAA 19 21 14 14 12 24 16 15 8 20 18 9 12 20 13 13 22 16 12 22 22 34 17 21 19 16 21 20 25 28 22 18 287715 16 20 19 11 17 20 22 13 11 25 14 10 12 10 20 35 32 12 12 26 27 15 20 15 10 17 18 21 29 18 32
230 ATA 11 16 9 12 14 15 8 18 17 9 9 17 294455 15 65 25 9 20 13 9 18 40 8 18 18 22 9 8 9 18 16 17 15 17 11 13 17 17 12 9 10 16 13 15 14 12 6 15 11 23 21 12 12 16 8 10 23 11 2 20 12 12 11 11
231 GCT 12 10 10 13 20 20 17 22 14 14 16 9 10 11 14 7 17 19 19 14 16 35 9 21 12 16 17 12 12 13 11 9 10 13 13 27 19 46 27 283837 18 12 21 16 7 13 13 29 17 17 8 10 10 23 3 19 12 15 12 19 13 16 7 13
232 GCA 16 28 14 20 128 13 13 16 11 13 12 13 17 19 11 21 19 22 10 27 24 11 3 26 20 17 17 11 12 17 20 11 19 17 15 10 291754 31 103 23 17 22 17 20 26 17 12 17 15 17 12 19 26 5 12 25 21 13 17 20 14 9 22 18
233 AGG 19 20 24 19 14 12 17 17 53 19 279976 29 15 17 69 23 14 19 16 14 8 14 20 6 15 19 26 19 4 14 15 12 7 8 12 16 16 12 15 12 15 21 96 20 7 5 25 22 21 15 19 16 15 12 15 14 20 16 21 15 21 12 7 18
234 CCC 2 7 0 8 9 26 16 3 2 3 6 5 6 3 2 6 11 27 5 6 33 291569 22 10 7 13 5 9 10 19 8 7 5 8 10 7 13 10 6 6 13 8 8 4 13 9 3 5 9 12 4 4 5 31 6 3 4 4 6 9 7 5 12 7
235 AAA 289649 17 14 9 14 10 7 8 12 2 3 6 11 13 2 4 17 9 5 1 7 18 12 11 6 13 7 7 11 8 9 10 33 13 6 8 11 10 5 17 5 5 4 7 8 10 7 7 10 14 8 9 12 18 6 12 10 10 13 14 10 11 10 13
236 GTA 12 4 7 14 12 20 6 13 6 6 4 12 27 12 4 13 17 17 11 19 16 28 19 15 11 14 8 8 9 14 8 12 10 14 8 9 15 10 7 13 7 12 16 8 292884 10 25 10 25 20 11 10 10 15 10 9 6 11 2 14 19 6 3 20
237 AGA 24 13 6 20 25 12 9 16 291572 4 30 15 20 22 8 16 12 19 11 4 17 18 11 11 16 9 7 11 11 13 12 7 10 11 27 10 8 11 10 5 37 12 7 6 11 7 7 8 16 11 11 5 6 22 8 11 11 7 8 5 13 10 10 16
238 GAT 6 9 3 17 15 12 5 10 7 5 6 3 4 38 3 1 15 15 5 10 12 20 3 12 6 8 6 2 9 11 5 6 6 11 3 285427 5 4 8 7 4 11 2 7 6 5 4 8 3 10 4 20 5 9 4 11 5 6 4 5 12 8 4 11
239 CAA 25 16 9 18 17 21 11 13 14 10 4 7 22 15 9 22 289359 13 58 8 25 18 11 23 63 7 15 10 23 14 14 17 16 10 10 9 19 11 8 9 19 11 4 15 16 13 12 10 19 8 13 9 11 10 7 16 12 12 15 13 13 11 14 26
240 CAT 5 3 4 15 6 4 4 4 7 5 3 6 6 5 1 5 4 8 3 271934 18 7 9 3 3 4 5 13 5 2 8 4 3 1 2 3 6 7 7 3 0 2 1 2 3 4 0 2 5 4 0 9 3 6 3 5 1 4 6 3 8 2 4 1
241 GGG 3 4 4 1 3 5 0 3 2 4 8 1 3 1 2 2 1 4 6 4 4 4 8 1 5 6 5 1 3 0 2 4 3 4 15 2 3 11 6 0 8 9 267578 24 2 4 26 4 5 4 1 2 2 4 4 5 3 4 24 3 1 7 3 3
242 AGG 11 9 46 2 11 6 12 5 8 10 271025 14 6 8 23 6 7 6 6 5 11 8 9 7 6 12 9 5 3 7 4 5 5 2 5 7 4 6 3 4 1 7 76 9 6 8 6 7 7 6 5 5 6 2 4 8 4 17 10 11 5 7 6 4
243 ATG 3 9 3 9 10 11 10 5 2 6 10 13 13 12 277185 36 9 14 9 8 6 15 9 5 8 14 9 6 8 3 4 11 1 4 7 6 6 4 7 5 1 4 4 10 5 2 9 7 9 10 7 11 8 7 12 2 5 9 11 9 4 6 9 6
244 AAC 23 282675 9 5 17 8 9 11 8 6 6 17 4 13 7 13 6 18 2 8 12 26 7 12 4 4 3 7 5 8 8 8 13 17 8 7 6 8 5 6 6 7 5 7 7 1 4 14 13 8 10 8 10 3 6 5 10 5 8 8 14 13 7 18
245 TAT 12 3 5 17 7 6 10 12 10 4 4 5 12 12 6 12 6 5 11 23 7 7 5 10 6 8 6 12 10 8 10 9 15 6 13 12 12 5 9 2 10 8 3 5 10 7 14 7 9 5 10 280330 13 8 7 7 9 10 9 13 20 4 10 14
246 TAC 8 28 16 9 11 7 11 11 19 7 17 16 14 10 15 14 12 18 7 17 7 11 12 9 7 11 13 8 16 12 8 7 24 17 14 13 15 10 13 15 23 12 12 3 20 13 11 13 20 286072 18 17 12 12 8 12 13 31 8 9 30 14 9 8
247 TGG 42 21 14 15 14 27 19 24 19 19 24 18 26 13 19 18 25 22 10 18 23 22 21 15 19 17 65 9 19 23 30 20 29 19 11 12 26 22 12 14 19 16 17 22 23 20 8 13 17 24 35 16 23 17 15 13 22 16 289250 24 30 23 27 21
248 ACC 18 23 13 13 17 272416 15 25 9 19 4 3 13 30 13 9 11 17 12 15 14 22 8 10 20 8 6 7 14 4 6 6 8 20 10 8 6 25 8 6 6 6 7 5 7 5 5 7 21 10 12 10 9 13 10 4 13 6 12 8 11 5 12 8
249 TTG 8 9 14 15 18 14 5 12 5 13 23 8 7 6 12 16 11 18 9 20 15 14 15 13 10 16 9 16 11 6 20 18 8 7 16 11 7 11 11 14 8 15 10 16 9 10 12 21 9 16 8 13 9 10 38 9 8 9 9 13 32 12 287220 23
250 CTA 11 18 11 15 7 12 4 7 6 9 9 7 20 14 8 4 13 9 10 23 15 11 9 9 12 9 9 13 278772 7 44 9 11 16 3 5 4 8 5 9 4 3 9 7 17 11 8 5 11 12 12 8 11 9 5 11 4 3 4 1 75 10 8 13
251 GAA 21 10 4 7 6 7 4 11 4 8 3 7 6 9 4 4 19 14 4 7 11 14 5 9 7 10 5 4 9 10 3 5 292015 16 12 13 11 9 5 7 11 2 8 1 15 8 5 8 35 13 5 6 6 14 4 10 4 12 13 6 8 13 3 10
252 CCC 1 6 4 5 3 14 10 9 5 7 7 5 3 1 5 8 6 18 9 15 36 284509 17 18 13 5 10 13 3 8 7 8 5 8 4 5 8 16 5 10 3 4 7 5 8 5 5 6 12 9 5 4 4 24 11 2 2 6 4 5 2 5 4 2
253 GGA 9 10 4 10 12 14 7 5 52 8 12 5 8 18 11 7 7 12 6 3 7 15 6 3 12 5 11 3 13 14 8 7 8 10 4 2 9 8 6 8 288651 23 54 15 25 10 12 12 4 10 6 1 6 8 9 6 24 11 9 0 6 8 18 7
254 GAC 5 10 6 1 10 14 7 4 5 6 3 0 4 4 6 1 12 28 7 9 9 43 12 11 4 20 10 1 8 17 12 6 15 288665 17 13 21 12 6 2 5 12 9 0 6 10 11 1 9 31 4 0 6 28 5 1 5 7 8 1 15 8 8 8
255 ACA 23 2 7 10 281247 19 25 16 10 15 15 14 12 4 7 12 15 16 10 12 16 25 9 12 11 16 15 5 10 14 7 16 13 6 9 4 12 5 12 3 8 12 8 8 7 8 4 4 10 16 3 12 8 15 4 4 9 8 12 13 9 2 0 3
256 ATA 11 14 18 12 25 6 13 12 19 8 23 8 291892 27 11 15 16 21 18 15 10 27 9 15 23 23 16 12 14 21 14 22 8 18 12 11 8 15 17 4 13 11 17 3 18 14 24 4 21 22 15 12 12 14 13 7 13 12 15 1 11 12 12 7
257 ATA 14 14 12 17 18 17 9 14 17 13 6 14 290514 20 22 17 17 15 16 23 8 21 13 11 14 19 15 9 16 10 14 15 13 13 10 14 12 8 11 9 11 11 14 20 17 10 6 13 12 19 16 19 13 18 9 12 9 14 15 15 18 11 11 19
258 TTT 14 7 10 5 10 16 6 8 7 10 13 10 9 10 12 20 4 14 4 14 2 13 10 9 5 12 5 8 9 9 5 9 7 10 10 16 7 11 13 8 8 12 17 18 5 4 15 14 10 7 15 8 15 7 8 11 13 6 10 12 17 20 3 291927
259 GAG 5 6 5 2 6 10 9 2 4 1 5 8 4 6 2 3 7 8 10 5 5 10 9 4 4 2 7 1 4 4 1 2 11 8 293684 31 8 6 9 1 8 2 82 6 3 6 19 5 6 5 17 1 7 9 7 8 5 4 3 1 10 3 4 6
260 GCA 2 4 1 7 50 1 4 4 2 1 3 3 1 2 4 4 3 5 5 7 9 13 3 8 7 6 9 9 5 9 5 5 17 4 1 6 287903 8 6 3 5 5 3 2 24 1 6 6 3 1 4 6 15 8 2 5 3 2 2 4 2 6 5 5
261 ACT 13 8 5 19 16 47 14 289190 10 3 13 8 10 9 3 8 15 11 10 16 18 26 12 12 7 13 8 10 7 7 5 0 8 6 6 7 10 11 5 10 10 7 14 4 6 2 6 1 14 17 11 5 6 18 10 9 6 2 11 6 5 7 6 9
262 GGT 11 7 9 1 7 4 7 11 6 9 7 19 3 3 2 1 4 14 6 8 12 18 11 11 9 10 10 15 4 12 5 5 9 3 7 31 11 17 9 11 5 26 25 293731 6 9 9 17 4 7 1 7 4 10 5 11 0 0 6 18 9 10 8 7
263 AAT 14 18 9 292411 7 7 8 4 4 5 10 9 16 4 10 8 14 16 9 20 6 5 11 2 9 10 7 14 17 12 4 4 8 5 5 14 5 0 3 1 6 7 0 5 5 7 4 3 10 13 11 19 26 12 8 7 7 1 4 13 17 6 11 13
264 CTA 11 13 10 15 11 8 12 9 15 2 8 5 17 7 4 5 10 13 9 13 63 26 9 16 13 2 10 8 292584 12 6 8 7 6 11 4 7 10 5 12 7 4 12 10 11 10 7 9 8 15 8 8 13 5 5 6 12 0 7 6 10 9 5 2
265 ATA 3 9 19 13 10 19 6 8 8 5 7 14 293286 21 52 22 6 15 6 8 10 9 8 12 10 9 6 7 8 7 7 12 10 12 11 6 10 14 3 13 7 4 15 7 14 9 12 10 12 5 8 10 6 13 7 13 9 14 17 14 7 8 10 11
266 GCA 3 7 4 3 24 9 4 3 3 3 7 4 3 11 1 5 7 7 2 7 9 8 10 10 5 6 9 3 3 7 9 5 13 5 4 4 293698 11 4 5 6 3 11 9 29 6 7 3 8 6 3 2 16 18 5 2 5 1 8 2 1 9 4 5
267 CCA 8 6 2 12 9 12 3 12 4 3 4 6 1 3 2 4 26 12 7 9 291431 27 7 13 7 6 5 7 8 2 4 8 9 8 6 5 6 7 9 3 5 4 23 10 2 3 0 6 5 9 3 10 7 10 2 4 4 6 5 8 2 3 1 6
268 TGG 9 9 11 8 8 11 7 6 4 6 6 6 4 5 5 9 5 9 2 9 8 5 12 10 5 7 9 2 8 2 3 11 2 5 8 6 7 8 6 5 5 6 14 7 6 4 1 5 5 4 16 11 10 6 5 7 16 4 292959 13 5 3 21 13
269 TAT 9 9 7 4 12 13 10 3 10 4 9 5 13 15 6 12 12 9 6 40 14 17 6 6 5 5 5 5 6 12 11 6 9 4 14 10 11 9 5 5 5 3 10 1 2 8 8 12 11 17 9 294060 10 9 14 7 5 7 5 12 20 8 8 10
270 GCT 15 16 9 6 9 17 14 28 5 10 6 6 9 11 8 7 15 26 7 8 13 28 16 17 5 11 11 10 5 8 10 8 7 9 8 12 8 31 24 293252 13 8 5 14 12 8 10 27 8 12 8 5 7 14 9 14 6 5 8 21 12 10 18 14
271 TTC 21 17 10 16 10 12 12 10 8 14 7 13 7 3 6 11 17 20 17 22 26 48 16 14 11 25 9 11 13 16 17 12 15 17 13 15 21 17 8 6 18 15 19 7 10 12 6 16 19 8 14 24 12 27 5 17 19 19 9 23 29 293513 16 51
272 GCA 7 14 7 12 55 11 6 7 8 8 10 8 10 6 3 11 9 14 9 9 22 27 10 10 11 11 8 7 9 11 7 8 22 13 6 8 293776 17 14 15 12 11 15 6 35 10 11 6 13 12 7 7 21 6 5 9 5 8 13 5 13 11 10 9
273 CTG 8 4 8 9 8 7 8 9 10 4 11 8 7 10 20 11 15 8 15 14 11 24 130 6 11 11 15 13 18 20 293496 28 5 9 5 6 5 5 3 9 5 4 2 10 10 12 9 9 9 9 3 7 10 9 6 9 10 5 6 8 3 5 9 8
274 AGT 11 20 13 25 9 26 13 14 8 20 9 293850 12 15 12 22 10 25 6 13 24 43 16 14 8 17 5 8 18 13 16 13 15 10 2 5 7 10 6 9 10 12 10 21 4 9 9 11 20 24 7 11 20 33 9 23 6 7 11 11 19 18 10 18
275 AGA 19 17 13 21 30 28 8 15 294130 16 39 21 45 22 17 20 13 24 13 13 12 32 18 19 17 14 17 13 19 25 22 17 22 14 10 19 13 12 9 6 18 8 12 7 14 13 11 15 19 14 18 26 15 36 8 10 16 18 15 17 29 14 18 25
276 GGG 12 12 11 8 24 17 8 12 4 16 16 7 16 13 14 8 16 15 12 15 10 38 26 11 4 21 13 8 16 10 10 16 5 14 19 9 18 18 12 5 19 16 294211 26 14 11 29 12 12 11 16 8 13 14 10 14 8 9 48 13 12 16 14 20
277 TTT 20 10 11 11 19 19 10 10 16 15 16 21 18 14 11 19 18 14 17 15 26 28 10 14 3 18 15 11 15 15 9 27 15 15 10 12 10 9 18 17 19 15 17 26 17 17 17 17 22 17 24 12 11 23 11 18 20 2 19 21 20 74 13 294178
278 GAG 18 21 21 10 17 17 12 12 9 5 11 12 21 6 4 13 22 11 18 13 8 22 13 10 9 10 9 9 10 13 11 12 37 16 294395 44 8 11 28 5 20 10 82 22 19 8 31 15 17 12 26 28 21 15 16 25 6 4 8 12 23 16 14 29
279 TCC 3 4 4 5 6 11 2 2 6 2 4 0 6 3 2 4 8 10 8 4 8 25 6 3 5 7 4 2 6 11 3 3 1 2 3 0 1 4 0 2 1 1 1 0 0 0 0 1 9 24 6 2 28 293640 8 67 4 7 3 2 2 12 1 4
280 GGC 13 17 5 11 11 17 8 8 6 79 5 11 7 4 9 8 14 16 10 13 18 28 11 10 7 14 6 11 5 10 7 9 5 69 8 3 7 12 9 10 12 293652 11 40 8 19 6 2 14 10 3 8 14 22 8 12 3 36 9 7 18 13 12 18
281 ATC 15 11 15 17 6 22 2 6 16 11 5 14 29 293813 12 32 11 11 6 10 11 17 7 7 8 15 5 8 20 10 10 12 11 2 14 14 6 6 4 15 12 8 16 12 11 14 11 15 18 6 14 15 5 6 4 12 24 9 7 12 5 12 12 20
282 ATC 4 6 3 8 4 15 2 6 15 7 9 4 21 293337 7 28 3 14 1 7 4 5 1 4 7 6 1 6 6 8 9 6 6 6 0 3 2 2 2 2 4 1 8 6 12 12 5 5 9 9 3 8 5 4 3 5 13 7 4 8 8 5 5 15
283 ACC 25 7 12 11 56 294356 27 38 9 9 17 17 15 17 16 11 23 3 13 18 15 9 17 17 23 3 8 16 12 16 9 31 7 0 8 14 15 11 10 10 9 0 21 19 10 4 8 20 30 2 17 19 16 11 9 11 16 19 16 20 22 17 13 22
284 TCA 28 23 23 38 20 11 11 16 11 8 6 14 18 14 13 29 15 21 19 23 81 10 15 16 5 14 2 15 14 12 17 29 28 16 22 31 14 9 6 9 2 13 13 15 28 16 31 25 45 29 16 41 292855 23 41 21 18 14 12 19 26 15 22 28
285 AAC 37 292735 19 103 15 15 12 14 22 15 13 17 23 23 10 20 22 29 18 7 7 19 13 16 11 6 10 15 23 4 21 12 18 17 13 9 11 12 8 12 15 9 17 10 19 12 15 23 22 27 10 19 15 19 8 4 7 4 7 10 31 9 20 30
286 GCG 15 10 12 13 9 9 36 7 4 7 4 9 17 10 7 20 14 11 13 8 4 17 14 9 7 6 7 11 12 12 8 15 10 9 30 12 88 14 375399 21 0 4 8 5 11 3 18 9 12 7 6 9 10 7 28 9 8 5 5 7 15 14 4 17
287 TCA 8 13 10 11 12 13 4 6 11 10 7 9 6 13 0 14 13 13 4 12 48 11 2 7 5 12 1 6 3 5 3 11 11 11 7 16 5 4 1 5 4 2 0 8 7 2 1 6 22 13 11 19 375551 15 17 16 10 11 4 11 22 9 2 12
288 ATG 5 11 15 5 9 11 16 3 9 11 14 8 91 17 375267 29 9 5 17 11 12 19 10 12 8 5 11 5 7 10 8 12 6 10 9 9 4 7 4 4 4 12 13 18 3 6 10 8 22 9 16 20 11 13 9 12 6 16 14 19 9 8 15 13
289 CAT 8 10 10 22 11 13 4 6 5 5 5 9 6 13 6 9 11 23 10 375418 17 9 9 20 5 10 7 27 22 7 15 17 9 6 5 9 11 11 4 11 6 9 6 15 11 7 9 8 15 9 4 72 15 6 10 4 12 11 7 7 6 4 4 1
290 GAG 9 15 15 11 17 18 17 6 11 7 2 8 8 12 7 11 7 11 11 10 11 31 9 5 3 7 1 6 15 10 7 13 23 13 374940 41 12 7 7 11 7 5 38 12 8 10 14 10 10 9 36 5 14 24 16 15 6 12 9 8 4 12 5 14
291 TGT 23 12 15 17 15 17 17 11 5 10 14 8 19 17 21 9 12 8 8 11 10 19 8 14 11 10 9 16 7 13 6 5 9 13 11 11 12 9 12 12 10 10 19 24 16 8 19 18 18 11 8 86 16 21 14 20 17 45 21 375075 18 25 12 22
292 AAC 33 374928 6 44 21 21 7 11 8 54 3 8 6 13 0 11 15 19 17 12 18 36 4 14 12 7 3 15 16 11 2 13 3 85 5 4 9 13 3 12 6 2 4 3 11 4 0 8 17 12 0 13 12 24 3 10 12 7 1 12 12 21 1 11
293 ACG 14 19 20 19 54 24 374849 33 13 11 11 16 13 7 45 9 13 14 9 11 26 21 13 16 9 13 14 13 13 8 10 14 7 12 6 13 10 12 13 7 10 8 11 13 9 13 14 15 13 12 10 19 11 15 16 12 8 9 12 16 16 18 12 21
294 AAG 40 22 375076 46 15 13 26 21 10 9 26 18 16 15 26 28 21 20 12 13 22 21 7 19 13 7 5 21 5 16 16 26 5 10 28 8 14 15 8 16 10 11 2 10 18 9 8 23 18 24 14 21 13 28 18 19 13 8 4 14 20 16 17 44
295 TGT 9 13 15 14 15 4 7 15 7 10 12 17 14 16 20 19 10 11 5 18 19 26 9 12 6 18 14 21 17 9 16 17 9 6 13 9 14 7 19 8 10 11 20 20 17 8 18 21 15 14 17 41 13 25 14 26 11 78 19 375157 16 16 24 54
296 CAA 40 0 7 8 10 7 9 6 3 5 14 7 15 3 8 4 375513 2 26 19 11 7 10 2 112 0 8 4 7 2 3 2 5 0 4 1 1 1 1 1 2 6 12 3 4 1 4 0 19 0 6 3 6 0 11 13 6 2 12 12 21 3 14 8
297 ACA 15 2 2 8 375217 5 12 11 14 5 2 13 57 10 3 13 4 13 6 8 13 13 7 11 5 4 5 3 11 2 4 6 9 6 5 3 48 6 8 2 8 1 7 8 12 6 7 6 14 3 4 10 9 14 5 5 3 2 6 6 7 2 4 4
298 CCC 3 13 2 9 12 18 3 6 4 7 2 2 14 5 7 7 7 28 7 4 37 375682 14 15 6 19 4 5 11 28 5 3 4 5 5 4 4 13 2 3 9 5 4 4 1 11 10 4 8 7 2 3 8 17 6 7 8 5 0 6 3 3 5 5
299 CAG 6 13 41 5 10 12 12 14 10 4 11 16 10 0 15 10 27 22 375176 38 15 24 17 13 12 13 106 16 8 4 22 17 4 9 10 20 8 17 7 17 5 6 8 9 13 7 10 11 10 2 30 13 11 9 10 5 10 5 23 16 11 1 13 18
300 GGA 16 5 13 6 11 13 7 3 22 7 5 8 0 6 5 3 8 14 16 5 13 17 24 12 26 15 6 9 11 13 20 8 10 7 11 12 19 13 7 8 374770 17 25 13 35 18 9 8 13 22 12 11 13 34 5 13 32 13 12 11 6 26 12 3
301 GCT 16 21 10 20 13 18 7 57 16 24 13 14 17 9 10 15 32 25 13 17 26 45 21 33 11 25 11 17 20 13 15 20 5 12 3 13 19 46 26 374919 15 15 9 6 12 11 21 62 11 18 10 15 13 24 16 33 27 19 18 23 21 13 11 18
302 ATA 18 8 17 13 20 7 12 17 6 1 20 6 374764 8 23 15 19 16 10 6 10 13 10 8 16 4 9 7 18 13 7 8 6 10 12 6 3 4 1 5 7 3 16 10 15 8 3 6 7 3 2 11 5 10 6 8 0 0 3 0 13 6 7 11
303 AAC 12 375301 21 72 7 16 8 10 5 13 8 9 14 6 9 6 3 12 6 5 5 19 4 7 9 6 8 6 5 7 7 5 1 12 8 7 4 18 9 2 9 10 17 9 9 6 15 10 13 15 13 8 14 13 10 4 6 8 15 8 18 9 14 8
304 AGC 8 69 1 1 3 6 4 4 12 375482 15 77 5 13 4 5 6 4 7 4 2 1 7 0 4 9 14 3 2 3 5 2 3 1 3 2 2 7 5 6 9 22 18 12 3 4 9 8 4 1 2 3 7 3 8 6 5 13 4 6 1 5 3 2
305 AAT 3 5 2 375880 2 1 1 4 6 1 1 5 4 2 3 8 1 0 0 4 2 0 0 6 5 3 2 4 2 3 2 4 0 1 3 9 2 0 0 7 8 10 7 11 10 5 0 9 1 0 2 3 5 1 0 6 6 5 5 3 6 2 0 3
306 CTC 13 8 6 3 5 3 6 3 3 6 11 6 8 22 4 4 4 10 9 7 6 62 5 6 12 9 7 9 15 375277 9 15 10 5 10 6 6 8 7 4 14 7 16 12 6 9 13 5 7 2 6 4 5 6 5 2 6 6 12 3 3 54 13 7
307 CCT 18 8 17 14 16 14 11 33 14 6 13 11 13 14 15 7 22 10 22 53 12 50 34 373875 16 14 19 18 11 10 15 24 14 12 15 7 21 8 12 19 13 8 19 19 15 11 15 18 9 6 12 9 9 3 7 19 11 15 13 12 24 9 19 13
308 TTC 13 13 8 12 10 12 13 11 13 12 14 18 26 17 8 14 11 16 10 14 15 17 9 13 12 12 20 13 8 22 12 9 11 22 28 12 12 12 14 13 16 16 21 22 10 16 22 11 7 18 9 13 11 27 6 4 19 19 22 15 20 375019 23 25
309 CAG 11 8 40 21 16 10 14 20 22 14 19 21 9 10 14 15 17 17 374145 25 15 12 21 10 15 11 129 16 12 13 30 23 7 19 10 17 16 12 19 12 10 28 20 17 13 7 14 13 18 17 22 12 19 10 14 14 15 8 24 15 19 15 13 14
310 AAT 14 15 5 375578 7 2 4 11 7 4 14 9 12 5 15 12 15 3 13 13 9 7 8 8 16 14 5 8 9 15 10 11 9 8 10 14 9 5 11 8 11 12 14 5 7 8 10 8 10 5 7 18 6 8 9 7 7 7 2 8 9 4 10 8
311 ATA 14 9 13 7 14 6 14 11 7 5 16 7 375334 12 43 16 11 7 9 7 8 10 4 11 12 4 17 4 9 12 11 3 9 7 12 11 10 6 14 8 8 11 20 19 18 9 9 9 10 7 4 13 7 12 6 6 18 10 15 13 10 9 5 13
312 CAC 11 19 6 7 7 8 12 6 13 11 23 4 5 10 8 9 20 375254 20 35 11 19 15 10 12 27 24 9 5 14 16 4 7 13 20 6 6 6 11 7 11 18 26 11 12 10 12 5 5 112 3 4 6 10 5 8 9 7 10 6 7 9 11 11
313 CCA 5 8 7 9 24 7 7 6 8 7 14 3 7 9 3 9 42 11 12 11 375499 15 37 11 14 9 8 7 24 7 11 7 10 5 9 6 12 7 16 7 16 6 25 15 7 11 12 7 13 15 10 5 11 4 1 7 9 9 14 7 5 2 8 2
314 GTC 20 15 14 16 19 17 11 10 12 21 10 8 13 31 9 11 18 21 14 18 14 25 19 15 15 22 19 12 13 23 11 10 17 21 17 8 5 27 10 15 26 12 29 22 39 373653 27 31 17 19 15 16 26 23 15 13 27 23 25 16 14 35 16 24
315 ACA 29 11 21 25 374944 27 68 32 27 17 12 19 22 13 14 18 11 18 14 17 16 20 6 16 22 25 12 12 12 25 21 21 14 12 11 17 8 17 18 11 6 12 17 18 20 16 10 18 21 11 14 24 22 12 3 6 13 16 13 22 17 16 20 28
316 ATA 16 16 6 19 22 11 7 12 16 14 11 15 374936 16 81 34 17 17 15 7 25 16 6 8 8 21 17 9 13 9 7 21 5 13 19 10 9 22 11 10 14 8 11 13 14 14 23 19 19 17 23 28 15 18 10 15 14 14 14 16 20 17 10 17
317 GGA 17 27 15 33 23 19 16 13 27 16 13 9 24 22 16 16 21 29 12 26 21 20 11 4 26 19 7 13 21 24 13 24 30 27 12 23 26 15 10 14 374132 20 92 21 35 25 24 25 30 42 12 20 28 26 13 18 57 16 7 16 34 38 25 13
318 GAG 22 19 28 28 19 32 20 24 18 14 19 15 30 27 23 28 23 18 22 16 19 30 24 19 16 12 15 15 17 23 18 22 54 15 372079 24 21 18 19 13 17 9 39 39 18 10 26 21 19 22 55 24 28 40 17 31 16 22 23 19 25 30 23 42
319 TGC 6 12 6 5 10 13 6 6 11 16 9 5 14 9 13 16 13 4 7 14 13 20 4 7 13 13 10 9 10 10 13 5 12 5 9 8 11 8 7 8 11 27 23 16 11 14 15 13 18 140 12 14 10 15 15 7 26 373266 31 77 16 33 15 10
320 CCA 20 9 7 8 31 14 4 11 11 4 6 8 5 7 6 6 46 5 12 13 374738 65 15 14 16 15 14 17 22 10 10 21 8 6 8 12 18 10 6 9 8 11 5 8 16 10 12 10 12 7 10 22 26 19 14 14 9 21 15 21 12 16 14 23
321 AAA 375246 15 16 19 18 9 8 11 17 8 4 11 8 18 10 25 16 13 4 11 8 16 6 13 12 12 11 12 13 16 7 25 16 12 8 10 11 9 11 11 3 7 9 11 11 15 7 12 25 13 10 8 22 22 14 14 6 9 4 9 15 22 0 44
322 TAT 14 13 10 24 12 14 12 5 14 7 15 12 9 9 15 17 19 13 8 18 10 12 12 11 8 7 7 6 21 12 12 8 10 14 10 16 15 10 9 6 10 8 6 13 19 12 9 11 24 17 19 369714 15 15 17 18 8 11 15 17 22 13 7 31
323 GTC 20 14 10 14 18 17 7 9 16 11 12 6 17 31 7 10 18 15 10 9 22 12 11 15 11 13 9 11 12 26 15 6 17 11 10 9 12 24 12 10 16 14 15 4 36 364676 11 54 28 23 8 7 19 19 20 10 16 10 11 12 18 32 11 9
324 AGG 15 17 21 25 22 26 18 5 17 20 369066 34 14 20 38 26 16 11 16 19 23 30 22 24 17 14 40 16 35 17 35 20 15 12 5 17 16 22 18 8 18 15 131 8 18 22 22 18 23 21 18 19 18 21 24 33 20 20 27 16 25 19 25 25
325 AGT 10 8 13 82 21 25 12 25 17 32 22 370965 16 22 20 32 22 21 24 20 16 20 19 25 17 19 23 29 23 25 31 13 11 15 14 9 11 18 12 16 12 21 22 35 18 21 15 31 31 27 26 17 23 17 14 16 14 11 29 50 28 23 32 36
326 ACC 5 10 3 6 24 374378 8 15 4 11 10 4 8 30 4 6 5 11 8 5 10 35 7 6 9 6 5 7 4 6 4 5 1 2 7 3 9 22 1 4 6 6 7 2 5 1 8 5 7 6 4 10 7 8 1 6 4 8 6 7 16 10 6 10
327 AAA 375012 9 14 12 13 11 5 13 7 6 15 6 4 10 13 8 17 11 6 2 11 15 4 18 7 16 5 5 17 8 4 7 32 6 7 5 11 14 12 9 10 5 19 12 5 12 12 14 19 11 6 11 5 6 3 7 14 13 10 7 10 16 6 16
328 TTG 19 14 11 23 17 7 13 14 19 12 19 13 9 10 14 10 10 16 15 5 20 20 7 16 7 14 8 9 12 9 9 13 13 31 9 16 17 10 21 8 21 13 45 18 6 15 15 12 12 16 35 23 20 12 13 11 18 27 24 22 19 19 366580 29
329 AGG 19 9 36 8 12 9 15 8 23 15 366698 24 6 4 78 14 11 15 10 10 12 10 8 3 9 12 14 15 8 9 7 12 5 14 11 10 8 8 11 9 14 20 84 16 6 6 13 10 13 9 10 7 6 2 9 4 23 11 22 14 5 13 18 11
330 ATG 1 8 20 14 12 5 12 7 6 5 21 13 48 10 367415 34 9 8 13 7 10 11 10 7 3 9 13 8 4 4 9 7 9 5 7 5 13 9 4 5 4 11 15 10 9 8 34 6 15 10 10 6 8 6 6 5 9 8 3 5 10 9 11 11
331 GTT 8 3 7 7 10 6 5 7 11 16 9 11 6 6 6 48 5 9 9 3 10 14 8 14 10 6 11 10 12 5 7 9 8 5 6 1 8 13 8 13 15 14 24 16 16 18 23 368991 13 5 12 9 1 4 7 6 12 9 8 7 11 8 10 18
332 ACA 29 11 10 7 371851 27 179 24 13 8 12 12 82 9 6 7 9 10 7 5 8 15 5 10 4 4 4 4 4 8 2 3 3 17 5 17 21 12 3 2 10 10 9 7 6 8 8 10 16 16 13 14 5 8 2 4 11 11 4 8 5 7 3 4
333 GGA 7 6 12 8 7 8 11 13 19 6 10 5 6 15 4 16 12 6 6 8 5 20 11 2 12 9 12 7 5 8 4 8 14 14 12 8 18 19 5 10 368623 13 27 11 34 11 7 8 16 8 4 12 8 9 8 9 65 11 11 8 3 10 9 12
334 CTA 13 9 12 11 13 4 5 12 11 8 13 10 22 7 5 18 18 11 9 17 30 15 9 14 20 7 13 11 371999 13 26 15 8 10 17 16 13 12 9 11 15 13 20 13 19 10 11 16 31 9 25 12 14 12 10 9 3 1 6 18 9 13 12 14
335 AGA 20 12 5 9 3 9 5 6 372715 11 5 10 7 11 4 6 3 5 2 7 4 6 7 5 3 9 6 6 5 13 4 4 25 4 10 5 4 2 7 6 29 9 9 7 1 3 3 8 6 7 8 7 5 6 2 9 8 0 6 7 2 7 4 11
336 AAC 19 349699 13 49 13 10 8 6 10 12 15 11 10 8 8 5 8 6 4 3 13 11 3 3 6 15 11 7 14 8 10 7 8 12 9 6 7 2 4 8 16 11 23 13 12 6 14 3 6 9 10 7 9 6 8 7 4 7 9 6 10 9 15 6
337 ATC 4 5 5 6 9 11 4 6 11 8 13 7 19 356657 9 32 9 8 11 5 8 9 4 5 11 11 9 1 7 6 7 4 8 4 10 5 7 9 5 1 7 11 11 15 7 9 7 6 14 6 10 7 14 2 3 4 13 11 12 6 6 5 11 6
338 CCA 12 11 10 10 33 9 4 11 11 8 11 8 9 5 5 7 31 5 9 7 349438 30 14 11 13 6 9 11 18 6 3 4 8 2 14 11 11 10 9 4 7 11 18 6 6 5 8 7 22 7 11 12 26 4 3 5 6 3 1 13 13 4 6 10
339 TCC 12 9 9 10 7 8 12 4 10 12 11 13 10 10 8 11 12 7 6 8 5 22 7 11 6 5 2 8 11 7 6 9 6 10 9 11 9 13 7 9 6 15 7 8 18 2 7 17 15 16 7 12 28 342923 5 24 13 10 12 15 7 19 8 6
340 ATT 8 3 6 9 3 2 3 16 4 6 7 18 14 19 9 354298 4 3 10 9 4 10 10 2 7 4 2 7 5 9 4 7 10 5 4 10 2 7 4 1 2 4 6 12 6 7 5 15 16 9 13 10 6 5 3 2 11 5 10 8 8 6 6 7
341 CAA 26 8 6 6 7 7 7 3 7 4 8 13 15 8 9 9 350281 9 9 5 8 13 3 13 36 9 4 7 19 12 2 9 10 4 5 8 6 6 5 6 9 2 7 8 7 5 4 11 23 8 6 7 5 8 7 5 7 5 13 11 14 7 1 11
342 TAC 16 14 6 4 10 11 11 6 16 5 14 9 20 15 7 8 7 11 5 10 7 7 6 8 7 8 6 12 9 11 8 14 17 14 15 12 8 5 5 8 13 6 14 10 13 5 4 15 25 334297 12 29 12 15 14 10 14 24 7 14 15 19 4 7
343 AGA 23 22 17 15 19 19 7 13 362218 18 59 19 31 28 0 19 13 20 29 9 12 27 12 15 21 16 15 17 18 24 9 16 12 10 9 7 15 16 9 9 51 14 19 14 25 18 4 18 28 17 9 13 26 14 18 16 27 16 12 8 20 25 11 17
344 GGT 9 11 8 12 12 6 6 11 10 3 19 36 11 14 8 12 12 9 10 10 7 11 6 13 14 8 7 17 12 3 12 5 11 8 9 17 12 13 9 11 18 8 16 365896 14 12 11 22 18 11 13 12 10 8 1 13 6 11 8 29 16 6 4 14
345 CTA 25 11 14 26 15 9 6 12 19 5 16 14 37 9 9 17 22 15 5 8 46 11 8 5 9 6 7 5 341042 10 12 12 13 5 8 12 7 9 2 8 10 2 13 5 17 3 11 10 24 7 17 15 9 9 6 7 11 9 13 7 25 6 11 11
346 TTT 21 8 17 9 13 10 13 12 9 5 12 7 19 11 7 20 6 8 10 11 8 8 5 11 10 8 6 8 13 11 10 8 9 8 5 10 9 15 6 8 8 4 8 18 13 10 18 16 34 8 15 8 15 13 12 12 9 2 10 12 20 16 10 371260
347 GGA 2 4 10 9 7 7 9 7 12 10 4 5 6 7 6 6 5 8 10 10 7 8 8 7 8 12 11 8 6 6 9 8 17 6 9 8 14 9 5 7 366927 16 81 18 26 13 3 5 3 19 10 6 5 17 4 7 39 6 8 7 11 16 9 7
348 GCC 8 6 10 6 5 30 6 8 8 11 5 8 9 6 6 2 12 6 11 7 8 15 2 6 5 7 5 6 8 8 5 6 12 10 7 6 38 324536 20 14 13 9 12 5 12 87 7 4 7 9 4 4 4 35 6 4 9 7 6 7 11 14 8 6
349 ATT 22 7 18 14 15 12 9 13 19 13 24 25 15 16 19 371284 20 14 11 16 24 17 20 7 17 17 23 14 18 3 17 8 15 5 18 11 13 9 19 16 11 9 15 16 22 4 12 13 24 16 13 16 10 11 11 7 12 14 21 10 12 14 17 11
350 GCT 14 14 20 14 26 32 14 126 18 19 16 10 9 25 19 18 27 26 21 23 39 71 30 40 16 41 22 27 20 45 27 27 16 23 15 19 39 70 35 373109 14 25 22 14 8 22 15 41 15 12 11 15 22 43 16 39 17 18 28 20 24 27 19 16
351 GGT 10 22 4 8 9 19 12 8 6 16 8 22 11 11 10 6 7 15 6 7 8 32 17 7 10 26 20 24 11 16 10 5 11 13 11 22 19 28 17 17 16 32 44 374267 8 15 12 22 10 12 13 7 14 13 10 11 10 10 7 28 12 12 12 2
352 TTT 30 17 34 27 26 34 25 27 23 16 34 15 20 26 22 26 32 42 27 17 13 41 25 26 23 15 27 16 24 26 16 24 36 25 21 12 21 31 21 20 29 21 34 24 25 25 24 31 41 21 25 17 23 3 24 21 13 19 28 17 27 28 22 371203
353 ATT 37 21 24 28 21 33 23 18 20 28 25 28 49 35 34 372963 44 29 26 35 24 36 24 28 30 26 43 21 33 23 29 33 21 26 22 17 17 28 25 17 19 18 29 17 20 13 18 28 26 20 19 20 35 28 24 18 28 14 20 13 15 19 20 27
354 GAG 22 15 35 13 9 21 13 12 11 17 14 13 7 13 12 15 8 12 16 9 0 14 2 6 7 14 9 17 5 12 10 15 51 31 374589 53 6 11 13 7 13 14 74 12 10 11 20 10 9 17 44 11 7 14 15 17 10 14 12 11 16 16 12 11
355 GGG 18 23 12 11 19 21 20 13 15 19 36 12 25 15 12 18 22 20 16 17 18 28 21 13 13 25 30 17 15 16 22 11 15 22 37 14 15 13 33 13 32 43 374377 73 17 24 34 22 14 14 8 15 17 17 13 7 16 13 51 25 19 14 17 12
356 GGA 23 13 19 17 27 25 18 25 80 15 15 12 16 9 10 16 15 10 14 26 24 46 24 26 23 23 18 11 11 17 19 23 57 6 16 15 26 30 32 18 372876 14 505 26 39 12 16 23 19 20 10 16 29 26 14 15 56 15 9 21 31 8 20 30
357 TGG 26 23 13 13 20 23 12 15 16 27 29 19 19 15 16 22 20 33 21 18 29 51 26 24 15 29 36 17 24 30 19 29 10 24 13 9 27 30 19 21 20 15 36 25 18 9 19 15 14 22 66 9 26 21 25 13 43 39 373985 58 15 18 13 10
358 ACT 32 24 20 32 4 105 19 363278 23 22 25 40 31 16 21 22 37 32 41 25 30 50 22 26 28 28 26 20 24 16 24 17 18 19 24 26 24 33 24 63 28 17 33 33 24 20 28 17 39 26 24 18 23 19 20 23 22 17 34 22 17 16 26 14
359 GGA 13 22 17 20 20 18 18 15 54 25 14 13 18 19 9 21 32 25 12 19 20 34 20 25 26 27 17 29 21 31 18 16 32 25 22 20 24 28 17 26 373072 46 51 26 58 26 20 16 20 26 13 12 20 15 11 14 44 13 16 16 12 13 11 6
360 ATG 35 23 31 19 19 21 26 11 30 21 33 23 47 44 372594 56 38 23 36 28 36 11 23 30 28 33 29 22 20 31 35 26 30 18 20 20 21 12 12 16 20 20 28 22 19 14 34 26 45 24 42 32 27 16 28 17 35 21 26 12 19 26 23 27
361 ATA 36 38 17 42 36 25 33 18 42 25 24 20 373123 47 116 37 29 34 20 25 25 51 23 14 30 31 14 29 21 31 20 17 24 19 26 23 18 20 24 14 26 26 26 21 33 16 15 28 42 32 18 18 30 21 17 26 23 20 26 25 23 39 26 19
362 GAT 6 3 8 14 6 2 3 1 3 3 8 2 7 4 4 9 11 18 9 17 16 11 15 12 13 17 8 11 9 19 11 11 7 4 12 374605 9 5 6 11 7 3 15 16 16 8 9 8 17 15 5 24 19 0 21 12 13 9 10 14 13 12 19 6
363 GGA 5 10 1 10 7 28 0 13 32 11 4 8 1 10 0 8 4 17 3 4 0 24 0 11 3 13 10 9 0 9 0 8 16 12 9 10 4 31 2 17 374725 22 54 13 6 8 0 9 6 18 3 12 2 17 0 16 21 13 5 8 0 11 0 13
364 TGG 14 11 7 14 12 11 11 13 5 15 6 7 5 8 17 17 10 13 13 14 17 21 16 16 4 7 11 11 14 17 15 16 7 9 10 9 10 7 6 4 6 11 16 11 11 12 7 19 12 20 62 13 19 8 19 9 40 5 372705 18 10 14 48 11
365 TAT 15 8 8 14 18 11 11 10 8 3 3 8 14 11 5 14 10 21 8 57 9 13 10 9 3 10 9 13 9 11 15 13 11 3 11 9 11 15 6 5 1 13 4 9 8 7 6 12 6 10 9 374401 17 9 8 12 1 8 3 15 16 10 14 11
366 GGT 10 3 12 1 9 1 6 0 9 5 11 8 1 0 6 4 5 2 12 1 8 4 11 1 9 6 12 8 15 1 8 3 1 7 7 14 7 7 14 3 12 23 24 375047 4 5 11 35 14 2 8 3 9 1 8 3 7 5 10 30 15 3 20 9
367 TAT 6 3 10 6 7 2 7 4 7 2 13 3 6 5 11 5 5 7 9 27 11 6 11 9 6 5 16 5 6 5 10 8 8 3 8 10 7 5 13 5 6 14 12 11 7 5 22 1 13 8 15 373977 3 7 7 16 11 10 17 14 7 10 11 9
368 CAT 16 5 18 16 5 2 13 12 12 8 9 9 20 6 14 16 11 23 16 374091 15 4 9 13 4 13 13 23 13 9 12 11 8 7 11 14 15 8 12 12 12 8 14 9 10 6 11 2 20 4 14 40 5 15 8 11 11 8 22 16 14 8 23 23
369 CAT 9 8 20 33 18 9 7 15 10 7 9 8 16 7 13 11 11 24 20 374811 13 14 9 18 3 8 14 9 10 7 7 12 13 6 4 14 13 9 14 9 6 12 16 7 17 17 7 6 17 6 8 21 13 9 11 8 8 8 15 10 19 11 6 7
370 CAG 10 1 23 15 20 1 13 15 9 15 10 16 19 20 20 19 10 16 374217 39 13 11 20 13 10 11 57 10 18 12 10 18 8 7 11 8 19 5 11 11 8 12 14 20 23 19 10 19 5 5 44 8 16 11 10 10 6 6 11 9 22 17 10 16
371 AAT 7 25 12 375260 12 9 9 11 16 13 15 16 18 8 19 6 4 3 11 6 1 5 6 3 16 7 9 2 6 9 8 5 8 11 16 22 10 15 22 4 13 23 21 8 15 11 12 7 12 9 18 18 13 22 12 2 8 12 12 10 18 10 12 19
372 GAA 16 10 5 4 10 12 14 12 10 4 14 13 8 10 12 9 11 10 3 5 13 13 8 8 7 3 15 12 4 12 8 10 375305 15 18 12 10 7 17 7 19 13 7 9 15 12 10 10 38 15 7 11 18 16 16 20 9 9 10 10 12 18 8 18
373 CAG 10 18 24 15 15 13 12 12 7 16 12 6 5 8 15 16 15 19 374581 56 9 24 26 11 15 12 142 8 12 21 12 17 12 11 13 3 10 12 22 6 14 4 20 13 7 12 19 10 10 11 120 5 18 12 13 7 3 9 12 11 10 8 14 8
374 GGA 11 12 17 27 4 15 7 6 55 12 7 9 14 15 7 31 17 16 15 16 10 15 8 15 21 13 12 20 11 26 7 13 29 22 10 8 18 20 8 12 374910 14 23 19 22 22 14 11 11 15 12 12 13 18 9 16 34 17 14 18 35 16 7 16
375 TCA 18 21 18 14 13 16 6 14 7 7 24 16 10 4 18 10 20 21 11 19 26 13 21 20 11 9 14 11 8 15 8 13 21 13 21 13 18 17 3 11 12 15 30 18 19 7 19 19 36 15 17 19 374535 10 215 22 19 14 13 18 70 4 20 18
376 GGC 16 12 14 6 8 20 12 5 11 17 11 6 9 2 9 15 20 12 8 12 16 19 11 11 12 7 17 8 20 9 0 6 7 46 12 12 16 27 5 2 33 375040 37 22 15 20 14 10 12 6 8 10 10 12 9 15 13 42 15 23 10 6 16 13
377 TAT 19 14 17 14 16 26 14 17 13 9 18 16 23 16 13 16 14 20 22 41 27 28 19 16 14 5 25 14 15 18 31 12 12 14 14 26 20 19 10 12 16 14 19 17 23 21 9 11 9 17 22 374742 16 10 29 18 12 7 11 19 17 8 12 14
378 GCA 19 18 11 32 52 23 14 14 22 19 13 21 18 21 13 11 19 18 16 24 35 34 20 28 15 17 22 23 11 28 8 29 25 25 15 21 373872 27 74 31 36 25 15 19 181 12 20 17 24 26 22 26 34 38 15 13 18 27 25 28 22 27 24 13
379 GCG 27 23 17 25 20 17 33 14 17 16 24 14 18 13 19 25 23 41 22 25 18 29 36 8 29 30 33 23 15 25 12 22 20 31 27 20 99 16 374138 46 14 21 29 16 19 12 201 14 33 27 22 23 17 20 36 12 20 31 10 23 17 29 19 23
380 GAT 6 4 8 28 12 12 8 13 7 3 5 18 12 6 11 13 8 13 12 19 6 14 10 11 8 5 16 19 10 15 15 11 10 33 17 374858 11 12 16 24 15 13 20 19 16 9 23 29 22 17 16 51 9 13 13 18 23 12 13 21 29 12 24 22
381 CAA 35 14 12 20 17 13 16 18 16 12 12 16 17 15 14 25 339517 21 18 20 11 22 25 21 42 13 12 14 27 13 15 17 15 8 12 17 13 24 12 15 14 11 17 29 17 10 25 25 20 17 19 11 15 17 17 10 17 13 19 31 13 12 20 26
382 AAA 339637 18 16 30 16 27 16 22 20 17 18 19 21 22 19 19 22 27 11 9 14 29 16 28 20 10 20 21 19 19 16 22 15 14 14 16 20 20 19 18 12 21 24 14 22 20 24 21 23 24 20 32 12 18 12 23 7 6 21 24 16 20 17 42
383 AGC 9 66 7 8 9 13 3 12 26 339442 12 113 10 31 15 4 17 18 16 13 10 13 11 10 8 12 11 18 5 15 16 10 6 19 7 11 9 11 12 10 10 94 18 12 11 5 14 9 14 14 5 5 15 13 8 6 8 17 15 14 11 14 13 13
384 ACA 27 9 12 13 339583 34 26 19 20 13 12 9 34 11 18 13 15 18 9 16 27 30 21 9 21 11 14 18 15 26 23 17 22 15 11 11 29 13 11 12 21 15 21 19 21 14 18 25 20 26 23 21 14 11 19 16 16 24 8 20 17 16 11 16
385 CAA 19 12 11 13 18 21 5 18 16 11 17 30 14 19 18 20 339643 21 12 25 25 17 23 16 28 21 22 25 31 24 16 21 18 7 13 12 23 22 14 12 14 21 17 20 27 15 27 12 26 13 6 10 20 16 6 14 17 26 20 16 17 11 8 20
386 AAT 16 10 18 339738 12 1 4 6 7 11 5 22 17 11 9 13 10 3 8 9 8 8 3 8 6 5 6 8 13 6 9 6 9 7 8 15 8 6 11 4 7 5 14 10 6 11 13 5 15 10 14 10 7 5 9 13 14 5 10 8 15 7 9 19
387 GCC 6 5 8 7 4 26 3 5 6 7 4 3 14 3 6 3 7 2 2 5 9 17 10 5 5 6 6 3 4 7 8 3 9 18 4 3 33 339227 10 12 10 12 10 11 4 72 6 9 11 5 3 7 3 26 8 3 6 11 8 7 13 10 8 7
388 ATT 17 6 14 9 8 10 9 8 11 15 12 22 10 6 12 340073 7 12 13 14 7 18 13 11 12 12 8 8 1 13 11 18 9 13 16 12 8 7 14 10 7 10 22 17 6 10 18 21 13 12 10 15 10 5 12 6 13 13 13 14 9 17 8 11
389 AAC 31 339110 8 95 14 17 13 13 15 17 15 15 21 11 14 16 6 13 13 8 13 23 9 10 19 18 12 14 16 15 21 19 18 19 4 16 13 16 12 8 12 14 10 14 21 11 13 9 16 18 10 17 16 18 4 15 21 15 9 6 27 21 10 27
390 GGG 11 3 14 10 12 3 12 8 8 8 25 11 12 7 9 13 1 10 4 6 8 7 7 4 12 8 17 17 10 12 3 7 4 9 15 11 1 8 14 10 27 15 339739 33 4 6 38 17 10 13 11 11 7 5 15 10 7 10 58 12 12 5 11 33
391 ATT 9 5 8 12 7 13 8 8 8 6 4 4 16 15 11 339545 15 7 7 11 6 15 11 5 9 7 11 8 6 8 7 9 8 8 5 9 9 9 9 11 10 11 13 10 10 9 10 19 15 10 10 10 4 5 9 7 10 6 11 11 9 12 9 14
392 ACA 21 13 10 17 339112 15 30 9 31 11 7 10 46 9 9 11 8 14 5 22 21 9 12 14 15 10 15 9 11 11 15 13 9 6 11 15 60 11 8 12 17 10 20 15 9 8 16 23 21 11 12 24 18 14 10 13 16 11 16 21 17 13 22 24
393 AAC 14 340140 15 16 5 8 5 5 4 7 11 9 4 10 9 6 9 13 15 7 13 12 6 4 10 5 8 7 8 4 5 14 7 11 3 7 6 6 4 6 7 4 6 5 2 7 9 7 6 9 16 4 11 15 4 8 10 12 13 9 12 12 7 14
394 AAG 28 16 339985 62 3 3 11 7 1 5 29 10 9 8 10 12 11 9 16 6 9 3 14 11 7 8 9 11 8 13 14 18 5 5 23 15 9 7 12 8 13 8 7 17 4 12 13 13 7 16 17 16 12 14 15 12 7 8 12 10 17 11 16 14
395 GTG 15 16 11 12 10 11 14 3 9 14 13 10 14 15 19 7 5 17 13 16 10 14 9 8 15 11 12 12 11 11 19 14 4 12 9 12 14 8 27 9 15 13 20 22 53 15 339406 38 14 19 11 10 12 13 14 7 17 15 18 20 19 14 26 21
396 AAC 13 340257 0 26 8 13 1 5 4 6 3 3 6 6 4 3 11 10 3 5 5 8 0 8 7 6 4 5 7 1 2 6 6 7 3 3 8 8 2 6 6 1 11 7 5 8 3 1 5 8 6 4 11 11 1 3 15 5 7 10 6 10 3 5
397 TCT 1 2 3 3 3 0 6 4 5 1 8 2 3 1 3 1 1 9 3 4 8 5 6 12 1 6 5 4 1 1 2 2 4 6 9 6 4 3 4 4 5 7 2 4 9 3 4 7 9 6 3 14 9 47 12 340192 9 5 4 13 5 4 1 6
398 GTT 5 4 3 3 9 5 7 5 7 7 8 7 5 8 6 25 7 11 2 12 11 3 4 10 4 3 6 7 6 3 4 10 8 6 11 5 6 6 7 8 10 10 28 16 12 11 11 338879 13 5 9 4 1 4 6 9 14 9 8 4 6 9 11 22
399 ATC 16 11 15 17 9 10 8 6 16 7 7 9 39 339746 13 56 4 12 9 7 8 12 15 5 7 11 15 10 8 15 10 7 14 5 11 5 12 9 11 10 16 14 11 16 7 11 16 9 10 14 12 13 11 9 8 4 13 10 18 14 10 9 20 8
400 GAG 7 3 41 10 3 7 11 12 4 9 11 3 0 0 0 1 5 6 13 7 9 14 11 11 11 9 9 12 2 3 3 1 25 9 339473 34 5 9 8 5 16 12 38 12 6 11 16 15 8 12 29 6 14 11 17 7 5 10 12 9 8 3 9 6
401 AAA 340114 7 9 5 9 9 5 2 3 7 12 3 10 2 5 5 6 9 8 4 7 9 6 10 3 10 6 6 10 4 9 4 12 8 14 4 6 10 11 6 11 7 16 4 6 10 22 10 12 7 4 3 3 11 5 5 4 1 6 1 7 0 11 12
402 ATG 6 6 10 15 8 7 8 14 6 4 27 12 26 12 339842 34 7 3 14 11 5 9 8 9 3 8 10 7 2 5 9 9 8 8 11 5 7 5 11 6 8 14 38 19 6 5 8 9 20 8 23 14 4 7 6 10 10 5 10 13 7 6 4 10
403 AAC 22 338004 13 54 5 5 6 9 17 14 14 4 8 6 7 3 9 4 5 7 7 12 9 7 5 11 13 7 6 6 3 11 7 35 10 12 10 11 22 8 13 12 20 14 17 7 19 7 10 9 12 8 7 6 5 7 7 8 14 10 20 10 9 15
404 ACT 12 12 13 24 17 43 11 339031 13 10 12 18 8 11 13 22 17 10 6 13 9 22 9 24 8 7 14 7 12 4 15 16 14 4 8 7 7 10 12 11 10 10 23 21 10 9 14 16 20 11 13 12 6 13 9 13 26 13 14 11 12 8 10 14
405 CAA 33 10 15 10 6 7 9 13 15 7 11 6 16 18 7 12 339570 14 18 11 10 11 10 8 61 7 13 5 18 13 12 13 15 15 14 12 6 6 15 3 16 6 26 16 15 12 10 13 35 5 16 11 7 8 16 16 19 9 18 11 13 14 19 14
406 TTC 11 8 14 8 8 9 13 2 7 9 21 13 8 6 11 9 7 4 10 6 4 3 3 12 10 10 10 8 2 8 10 7 9 7 6 10 6 6 3 9 17 10 23 21 19 17 7 14 13 15 11 10 4 9 5 9 22 8 12 17 36 336595 13 19
407 ACA 13 4 8 7 339715 21 94 12 5 6 2 5 70 11 2 2 9 2 12 7 13 5 14 5 6 7 9 9 3 5 3 3 10 8 4 3 18 5 4 2 4 3 5 0 2 3 3 2 5 6 4 2 3 5 8 0 0 1 0 0 2 2 0 2
408 GCT 7 8 7 7 2 4 6 24 6 13 5 5 4 7 10 3 4 3 9 7 5 8 5 7 4 6 12 10 8 8 7 4 9 11 8 33 16 38 21 337140 7 6 23 18 8 7 10 22 12 7 11 2 11 7 7 20 6 9 13 6 7 5 8 4
409 GTG 7 5 5 1 5 7 6 1 8 4 13 11 5 2 39 7 7 9 11 11 12 5 9 5 6 10 9 11 4 7 11 6 12 4 19 14 5 10 15 16 17 14 38 16 26 15 336237 104 18 3 11 7 11 5 11 3 11 10 20 11 5 10 38 6
410 GGT 9 6 12 5 6 5 4 6 3 5 11 16 9 7 2 6 1 3 9 8 6 11 10 5 6 4 13 4 10 2 3 4 8 8 6 67 8 7 13 9 17 32 39 338270 16 8 17 26 13 9 12 7 5 7 3 7 12 7 19 45 8 7 3 8
411 AAA 340022 20 38 15 13 5 6 7 26 8 14 2 9 8 13 16 7 7 9 6 15 17 19 12 7 3 15 1 3 7 6 10 13 2 8 12 15 17 13 7 10 9 22 7 10 4 10 10 11 5 13 6 12 5 11 6 7 3 3 0 8 8 9 15
412 GAA 15 4 4 2 13 5 5 5 4 9 12 9 8 5 9 6 14 4 8 4 6 3 9 10 5 7 11 7 12 10 9 4 338966 11 11 9 9 6 6 5 17 12 20 4 13 6 11 8 97 6 16 9 9 6 11 7 6 10 12 9 9 8 7 5
413 TTC 10 7 5 7 8 5 2 7 15 7 14 9 14 10 15 10 8 7 9 6 6 2 6 7 13 5 9 14 8 7 11 10 14 4 13 11 4 7 18 5 20 18 24 14 18 17 17 11 13 9 20 18 7 9 6 8 35 13 20 15 47 337549 21 19
414 AAC 16 339787 5 21 6 18 14 9 8 71 17 7 7 15 8 7 6 6 10 10 6 13 9 9 7 9 12 10 8 7 7 11 7 57 13 12 7 11 13 19 8 11 26 22 6 13 10 9 15 16 13 9 9 10 7 5 16 10 9 17 16 23 14 13
415 AAC 20 339791 12 12 8 10 10 9 6 21 8 11 12 9 15 12 9 10 12 4 7 11 11 4 10 7 20 15 14 14 5 3 15 11 12 17 13 10 9 10 14 13 14 20 16 9 17 7 14 13 14 14 20 13 14 15 26 16 12 17 20 11 14 12
416 TTA 8 9 3 9 2 6 5 5 6 4 8 7 11 3 4 6 2 2 5 3 3 4 8 8 1 3 7 8 6 5 1 7 5 5 2 13 9 6 10 7 5 9 8 12 16 9 6 6 11 9 3 11 18 3 6 1 8 7 5 10 338341 8 34 15
417 GAA 9 3 4 11 4 7 3 1 1 5 2 3 3 4 2 2 5 2 6 1 0 2 2 1 2 5 3 1 7 1 2 4 340009 8 3 7 3 6 3 5 8 6 8 5 3 4 7 8 41 5 5 1 4 6 4 6 4 1 2 2 6 3 3 9
418 AAA 340695 7 22 3 5 7 5 5 5 0 9 4 7 3 4 3 6 3 6 3 2 4 4 2 4 2 4 5 5 2 3 4 4 2 5 2 2 2 1 3 1 1 9 2 1 3 5 6 4 3 4 5 3 1 1 5 3 3 1 4 0 2 1 8
419 AGG 3 1 73 0 3 2 11 3 12 5 330138 14 2 2 165 4 2 3 2 3 0 1 3 0 2 1 19 4 1 3 6 7 3 2 6 3 2 3 2 5 3 4 341 3 2 3 8 2 5 3 10 3 3 0 3 2 8 1 7 4 1 4 5 3
420 ATG 2 2 4 2 6 2 6 1 3 0 12 2 21 4 332931 16 6 2 11 5 4 5 9 2 1 2 6 4 4 2 8 0 0 2 3 5 2 2 3 0 4 1 11 2 3 0 8 1 3 3 4 2 3 1 4 5 4 7 8 8 1 4 5 4
421 GAA 16 1 4 2 2 2 1 0 3 1 3 4 4 3 4 2 1 3 1 1 2 6 4 2 3 6 4 3 4 3 1 1 335853 1 2 6 0 0 5 3 11 6 9 10 6 6 1 3 16 0 2 0 1 5 2 2 1 2 3 2 2 1 3 2
422 AAT 6 12 6 335191 1 3 3 5 3 2 3 6 6 5 2 5 2 6 0 5 0 0 3 3 3 1 2 1 4 3 2 0 5 1 1 4 5 1 2 2 2 5 12 5 3 1 3 0 3 3 1 1 5 1 4 5 6 3 1 2 4 0 3 3
423 TTA 7 5 7 6 4 5 3 0 4 3 8 4 5 1 4 6 2 3 3 3 3 5 2 8 8 2 3 6 1 4 5 2 4 1 5 5 6 3 9 2 4 0 8 6 3 5 3 3 12 1 2 8 11 2 3 4 9 2 4 3 319532 6 12 2
424 AAT 1 9 10 338092 4 2 10 8 5 5 6 7 12 3 4 12 7 8 12 8 4 7 11 4 3 9 7 3 7 5 6 5 4 3 12 5 2 6 5 12 9 2 14 4 5 5 4 2 6 8 11 4 7 2 3 7 8 4 11 4 9 2 4 9
425 AAA 339542 15 6 12 8 21 8 15 9 7 1 8 13 12 6 14 16 15 6 12 11 16 6 9 8 12 6 6 19 12 10 24 6 6 6 5 4 8 9 5 10 10 8 8 4 6 4 9 18 10 18 5 9 16 19 12 12 9 5 6 10 8 10 12
426 AAA 340099 10 86 5 16 6 10 9 9 3 5 3 11 4 4 1 7 3 6 3 6 6 10 2 4 3 5 3 5 9 2 5 15 5 5 0 7 9 7 4 3 6 8 2 6 8 5 8 22 8 6 5 7 7 4 6 7 6 9 7 3 5 3 5
427 GTT 5 6 4 3 5 2 2 6 2 2 0 29 5 1 2 13 8 2 5 7 1 1 2 2 2 0 6 1 2 2 1 6 10 3 5 6 5 3 3 6 5 4 8 6 7 2 7 255847 5 3 9 3 6 4 8 4 0 0 2 3 5 7 61 10
428 GAT 6 9 6 11 5 8 14 10 2 8 3 3 12 10 80 5 4 11 5 11 2 6 2 4 9 7 3 3 4 15 8 4 8 4 7 329892 3 6 7 10 3 12 7 12 10 11 12 13 0 0 1 10 8 9 10 8 37 7 6 9 8 5 6 11
429 GAT 5 6 6 4 8 3 8 3 4 4 6 7 15 2 83 5 6 8 5 8 3 8 5 6 7 2 2 6 3 6 10 2 17 16 14 328231 7 9 7 5 3 2 11 25 9 7 10 4 10 4 5 22 9 2 6 8 37 5 4 3 6 5 4 5
430 GGG 15 7 9 7 6 5 4 7 5 8 10 9 5 9 1 6 7 8 13 4 6 4 4 5 4 3 11 1 4 10 10 2 4 2 26 3 5 10 6 4 34 10 277421 14 7 6 17 5 16 10 12 5 3 6 8 6 8 4 40 7 7 10 8 5
431 TTT 12 3 11 12 9 11 8 3 7 5 7 5 7 3 8 9 1 2 11 10 5 11 8 2 4 7 8 4 5 7 9 6 6 5 5 8 5 6 7 1 4 4 6 7 8 8 10 12 17 3 7 9 4 8 5 3 11 5 4 8 14 13 8 299403
432 CTG 7 8 9 6 11 7 13 13 5 5 9 11 2 7 14 7 7 9 15 13 8 18 81 4 6 13 15 7 19 7 302608 21 5 4 7 3 6 7 10 9 6 10 11 9 6 7 12 11 10 6 7 3 5 5 3 5 12 6 6 6 7 6 8 5
433 GAC 10 11 8 7 5 11 10 3 5 3 4 8 7 6 5 5 8 12 4 6 1 7 2 6 4 2 3 4 4 7 6 2 19 315100 11 21 13 9 13 9 7 36 14 17 7 14 12 9 11 18 13 6 4 8 6 7 11 4 10 7 7 7 5 10
434 ATT 10 14 5 9 14 5 5 14 3 15 11 17 12 20 6 317761 4 9 14 9 8 6 7 6 8 11 12 13 3 7 6 17 12 3 13 10 4 7 6 12 14 10 19 4 7 7 10 6 12 8 17 5 6 9 9 7 9 11 15 10 5 5 4 12
435 TGG 6 6 11 11 9 15 5 6 5 7 9 11 1 11 9 11 14 14 9 13 7 5 10 15 8 7 21 12 8 9 4 13 15 3 14 5 11 17 9 7 8 13 15 10 0 4 8 10 15 4 21 8 8 9 12 9 19 16 279177 33 10 4 47 13
436 ACA 23 8 4 4 323780 9 15 11 8 6 1 6 17 3 3 6 8 9 9 3 7 14 6 6 9 6 6 10 8 8 3 8 7 3 5 5 29 7 5 8 5 5 5 5 5 5 8 4 2 2 0 1 12 4 8 6 10 2 2 6 5 4 8 7
437 TAT 7 0 3 7 5 2 5 6 9 4 2 5 12 8 9 12 6 7 9 17 1 0 4 2 5 4 4 1 7 5 8 9 2 4 8 4 3 5 4 6 4 7 5 8 7 4 3 2 10 2 9 324983 6 5 6 6 9 10 5 20 10 3 8 11
438 AAT 12 8 12 331337 10 3 6 3 2 1 10 9 18 14 10 7 12 7 7 8 6 6 6 9 10 8 8 10 6 7 16 10 13 9 9 23 9 13 11 5 11 7 11 6 14 14 15 9 17 12 16 8 13 8 4 8 10 12 8 7 16 6 17 7
439 GCA 2 4 5 5 39 4 1 3 3 5 4 5 5 4 7 11 3 8 8 3 6 10 2 9 5 5 7 6 5 1 2 4 24 2 4 1 325453 18 28 10 5 5 5 9 57 3 4 8 5 9 6 6 9 3 4 9 9 20 8 9 5 9 8 2
440 GAA 18 7 11 7 8 7 6 4 17 2 7 5 6 10 7 10 9 4 2 9 5 2 7 1 5 2 7 5 3 10 7 10 337407 5 9 7 14 3 6 2 4 7 12 15 6 12 4 5 22 7 14 11 7 4 3 7 12 13 5 9 9 11 6 15
441 TTG 7 7 5 9 2 0 5 7 8 5 5 6 3 9 11 9 4 2 0 4 2 2 6 2 3 2 5 1 5 2 3 4 3 0 9 6 3 3 5 7 9 10 11 8 6 5 10 11 12 5 18 7 1 5 7 3 7 4 17 5 18 7 337186 16
442 TTA 7 5 5 6 3 8 2 4 2 1 8 9 9 6 5 4 2 1 4 4 1 2 2 7 5 5 2 3 7 4 2 4 4 7 3 1 3 0 7 4 2 2 5 12 9 2 2 7 11 7 5 9 2 3 2 5 2 6 10 8 338897 8 28 9
443 GTT 0 2 5 3 6 5 1 3 4 3 10 2 6 3 2 8 4 2 3 3 2 6 6 3 3 4 6 4 3 3 4 4 3 8 5 2 3 4 6 5 5 1 5 6 1 6 6 331049 5 4 7 2 6 4 4 2 0 3 7 9 1 3 3 18
444 CTA 21 8 6 10 8 11 9 8 19 7 20 11 27 13 10 7 21 9 7 9 28 7 4 9 19 7 9 11 333273 16 13 12 11 9 16 5 6 7 15 7 12 12 15 10 12 1 6 11 19 14 13 14 6 7 2 7 19 8 14 7 19 1 14 7
445 CTG 6 4 4 4 1 2 3 2 3 1 3 5 4 0 15 2 1 3 10 6 7 3 56 2 2 4 12 9 15 4 335036 16 3 2 11 4 4 3 1 3 1 11 9 6 5 6 9 5 8 1 6 2 3 7 7 5 4 3 3 3 5 4 13 3
446 GAA 12 4 3 1 2 7 3 7 1 4 9 5 8 3 6 2 0 3 3 2 4 2 5 4 3 7 6 5 5 2 6 3 339765 7 8 2 5 6 9 5 16 6 23 7 11 7 11 19 15 0 11 4 3 3 11 5 8 5 6 9 3 6 8 5
447 AAT 8 4 8 339330 0 4 5 5 7 3 8 9 3 0 7 2 4 3 8 4 1 4 9 6 3 5 6 2 4 5 7 5 5 5 2 7 10 6 7 1 4 10 10 4 4 3 15 4 5 6 11 9 5 3 10 2 2 6 7 6 4 8 9 10
448 GAA 15 3 5 5 4 1 2 3 2 6 2 1 3 3 4 8 1 0 1 7 1 4 2 2 4 1 2 0 0 3 2 2 338867 6 24 10 5 0 1 1 20 3 5 3 3 5 2 5 13 3 5 7 7 8 3 6 3 4 1 9 4 8 1 5
449 AGG 6 6 43 4 1 6 3 4 9 3 338683 14 2 8 34 6 2 1 10 6 1 2 0 3 3 4 29 3 1 4 13 5 7 3 6 5 3 2 5 6 3 5 85 5 4 1 9 5 9 4 9 10 8 1 7 7 11 6 12 3 7 5 7 5
450 ACT 5 4 7 19 9 7 8 338309 2 5 8 9 7 1 7 10 6 4 8 7 6 2 6 7 9 8 10 1 6 6 4 4 5 3 9 3 6 7 9 9 10 11 8 8 5 4 10 10 11 4 19 7 5 4 6 11 20 12 12 18 7 2 10 11
451 TTG 4 4 8 6 4 4 9 5 1 3 13 15 4 0 6 4 6 3 6 3 3 8 6 5 4 5 10 6 7 0 15 3 3 5 3 8 3 9 8 9 5 9 13 9 6 8 13 7 7 2 13 6 2 8 31 4 10 4 10 8 8 2 338772 25
452 GAT 2 0 1 6 4 3 1 4 3 6 8 4 2 0 3 1 8 1 1 3 5 0 4 3 3 4 4 3 6 4 2 3 1 8 7 338463 4 2 11 4 9 5 13 9 3 3 10 8 7 3 2 16 5 0 6 1 7 3 5 9 2 3 4 6
453 TTC 3 8 8 4 4 5 4 5 3 8 10 10 3 6 3 4 3 3 3 4 0 4 5 3 3 1 4 2 1 3 3 3 1 2 5 6 1 9 12 3 3 14 17 10 6 6 3 2 1 1 6 0 0 10 4 0 12 10 13 6 20 335793 6 12
454 CAT 2 3 1 45 5 3 2 2 0 4 8 8 8 6 9 10 2 9 7 338962 8 4 10 6 4 6 10 73 11 4 8 3 7 2 3 12 6 8 5 9 2 0 10 16 7 6 5 9 1 5 1 14 6 10 10 3 8 3 6 2 9 1 7 3
455 GAC 4 3 6 5 1 7 6 2 7 5 6 1 8 2 3 11 4 7 5 6 0 5 2 2 3 6 14 8 4 4 9 2 13 336853 7 12 4 8 4 9 7 15 23 18 7 9 14 10 11 49 14 0 2 4 11 8 5 4 8 8 5 7 7 6
456 TTA 10 3 1 6 6 8 3 10 8 9 9 3 8 3 7 4 0 7 3 0 6 5 6 10 2 8 11 8 13 3 10 2 4 7 5 6 6 9 9 10 10 10 10 22 5 13 10 3 12 4 10 9 28 1 6 4 7 6 0 11 337208 12 39 6
457 AAT 3 6 9 339687 13 9 4 6 5 7 6 9 4 7 3 7 5 3 7 10 10 8 5 7 7 5 8 10 3 10 8 3 4 2 4 18 8 3 5 6 6 11 12 5 7 6 8 8 10 10 18 9 4 9 12 6 7 11 11 3 8 4 11 8
458 GTG 9 9 5 8 6 1 3 1 7 3 5 8 5 4 21 0 2 0 3 3 0 1 5 5 3 2 9 2 3 0 8 3 6 7 13 8 5 2 17 4 6 11 21 14 25 6 338825 15 13 5 13 9 5 0 6 2 10 5 13 9 5 4 17 13
459 AAG 20 9 339638 24 4 1 12 6 4 5 33 6 9 8 14 6 4 4 8 1 2 7 10 5 6 7 10 6 6 5 20 11 6 1 40 9 6 9 6 5 9 4 12 9 6 2 16 8 2 4 9 4 7 3 8 9 9 5 6 3 8 8 5 11
460 AAT 7 6 5 338432 3 4 5 6 6 2 4 11 12 2 5 2 4 5 9 7 4 2 6 2 1 3 6 5 3 1 7 4 4 5 3 9 7 1 3 2 4 5 9 2 5 5 9 4 6 6 9 8 6 9 1 4 5 9 8 7 7 2 9 4
461 CTG 3 2 11 7 5 2 0 2 4 2 8 8 3 2 19 4 2 2 4 1 2 2 17 2 2 3 6 5 25 8 338774 9 6 2 4 7 1 4 3 0 2 2 3 6 6 2 10 1 2 1 7 2 1 0 3 1 8 1 3 4 5 3 8 1
462 TAC 8 11 6 8 4 10 4 6 9 5 8 11 21 3 8 8 3 13 7 10 4 6 7 4 10 3 6 6 14 3 7 8 12 3 4 8 6 7 8 0 13 13 13 9 13 6 10 5 16 339504 6 56 8 13 7 12 9 41 14 14 12 14 9 20
463 GAG 6 8 12 7 7 8 2 5 4 6 7 13 7 4 4 7 2 5 2 10 7 6 7 3 8 8 5 6 3 6 6 10 26 11 340158 35 5 7 9 7 7 6 20 10 9 3 6 12 11 10 30 12 9 6 17 1 10 8 6 14 14 15 11 13
464 AAA 339644 5 13 8 7 2 2 7 10 3 4 7 9 4 4 2 4 2 2 7 5 4 5 4 2 4 5 6 2 6 6 3 11 7 3 2 1 8 4 5 2 4 4 10 4 4 4 4 4 7 7 4 2 5 5 8 6 4 6 11 7 6 9 18
465 GTA 3 7 4 4 1 5 6 7 3 3 5 4 49 3 4 8 2 4 5 3 3 2 2 2 1 1 3 6 7 4 1 0 5 4 8 6 9 2 4 9 11 5 11 9 339852 13 12 13 4 6 6 8 4 3 2 8 4 5 2 4 5 7 3 8
466 AAA 340212 7 7 8 5 3 2 3 10 7 4 3 6 5 5 2 3 1 0 3 2 6 1 8 4 3 8 6 5 4 3 6 8 3 8 2 2 7 9 8 5 7 9 7 6 6 1 6 6 4 7 9 7 2 4 10 5 9 2 4 6 4 6 10
467 AGC 14 13 5 4 2 8 3 4 21 339622 11 76 3 24 4 4 6 3 14 5 2 6 5 1 3 14 1 8 4 4 8 6 4 3 3 4 4 5 7 3 6 11 8 4 7 6 10 6 11 5 12 10 2 2 6 7 8 8 8 7 5 6 5 11
468 CAA 40 6 8 6 8 9 5 7 4 6 9 8 6 8 8 10 339995 5 15 10 7 4 7 5 7 3 2 5 16 6 8 7 11 6 4 4 6 14 9 9 7 12 6 12 10 3 9 16 13 6 8 10 7 4 7 6 18 7 10 12 9 6 1 14
469 TTA 8 6 6 7 5 4 6 2 1 1 5 5 3 5 3 13 3 3 4 4 3 3 2 6 2 4 7 4 4 3 6 3 6 9 3 6 4 3 3 3 2 8 9 5 3 4 7 3 13 2 13 12 2 2 0 2 15 3 10 4 340202 10 19 6
470 AAG 16 4 340091 18 1 1 12 2 2 2 31 3 10 2 7 5 3 8 7 3 1 0 5 2 3 2 4 5 1 1 6 1 1 3 14 2 2 2 5 3 9 3 15 7 3 4 5 6 7 1 7 7 3 1 7 6 6 8 7 7 4 3 12 9
471 AAT 6 7 4 340024 7 6 3 10 2 6 7 4 10 7 6 5 4 6 8 6 6 3 5 5 1 4 5 7 2 1 6 9 4 7 7 14 10 6 6 6 12 11 15 11 9 8 9 5 11 5 18 5 4 4 6 4 11 1 10 11 7 6 7 7
472 AAT 7 10 10 339510 6 4 10 5 6 4 15 51 5 3 5 9 4 3 5 7 8 11 15 6 3 3 11 7 11 3 8 7 7 5 9 41 3 6 10 10 13 5 16 12 12 6 11 6 14 2 8 7 10 7 8 7 11 3 13 10 9 3 14 7
473 GCC 7 7 8 7 8 61 8 0 4 4 5 11 14 8 1 7 6 5 7 9 6 7 2 4 6 7 6 3 9 1 6 8 6 16 6 7 28 339824 10 11 10 12 12 18 10 22 15 15 13 4 16 4 6 20 6 7 21 9 8 11 3 10 11 7
474 AAA 339198 16 31 15 12 10 10 5 16 7 16 11 14 9 9 11 11 4 1 14 11 10 8 14 0 9 4 6 14 5 12 16 38 5 9 6 6 8 9 2 6 9 3 11 15 7 17 15 15 17 9 11 18 12 14 19 14 16 14 20 26 15 14 32
475 GAA 24 3 4 8 9 6 5 8 8 4 6 8 8 5 5 13 7 3 3 5 8 7 6 5 4 8 8 6 6 10 15 7 339805 10 7 11 8 4 4 6 8 7 10 14 15 3 9 13 36 8 13 14 8 11 9 9 11 7 15 14 12 18 11 14
476 ATC 6 7 5 6 6 7 5 8 7 2 5 10 21 320786 12 91 6 6 8 3 2 5 2 3 4 4 7 3 4 4 9 6 2 1 5 1 5 3 7 3 6 9 8 13 5 11 8 8 3 3 8 11 8 5 3 5 10 5 4 7 4 11 5 10
477 GGA 10 4 5 9 9 8 3 8 27 8 5 8 12 14 7 11 4 4 3 10 5 4 0 6 9 4 7 5 11 8 4 11 14 6 9 11 10 8 8 10 320058 16 22 16 25 11 12 10 5 10 7 9 9 5 8 15 50 8 7 12 6 14 10 14
478 AAT 24 1 9 320710 6 6 3 8 4 4 6 13 11 9 11 12 5 5 5 10 8 5 5 11 11 6 8 1 11 6 6 11 7 2 5 12 6 9 7 5 6 4 13 5 10 3 9 13 14 5 15 15 11 10 15 8 8 4 9 16 22 11 8 11
479 GGG 4 6 5 8 3 6 5 7 4 5 17 11 6 5 3 7 5 4 3 3 6 4 2 8 1 5 7 3 2 2 5 5 5 7 16 1 6 5 8 6 12 11 320493 12 4 16 14 7 6 6 7 7 7 2 13 6 6 5 51 13 6 11 11 10
480 TGT 6 3 7 6 3 5 3 2 5 3 8 12 5 2 2 7 4 6 5 3 3 6 4 3 4 3 2 8 9 5 5 7 10 7 6 9 8 6 7 2 11 12 12 10 6 7 6 10 14 7 7 61 4 11 12 7 5 15 9 320171 8 3 8 10
481 TTT 5 10 12 7 8 6 14 13 5 13 9 13 6 12 3 9 12 5 6 8 11 14 10 8 6 7 10 6 7 5 8 16 12 8 10 8 13 8 9 15 2 7 2 2 4 5 6 6 14 5 14 1 9 2 10 23 8 10 7 3 9 23 3 320722
482 GAG 2 4 13 6 6 7 9 9 6 2 12 1 4 4 7 8 6 5 11 8 4 5 2 6 13 5 9 6 5 6 9 2 20 5 320469 16 5 5 21 3 17 10 109 17 10 9 17 18 8 10 32 9 11 7 12 12 7 4 16 10 6 5 13 7
483 TTC 6 4 6 9 5 5 4 4 5 8 10 7 5 7 9 8 3 6 8 6 2 7 3 3 1 5 7 7 2 9 3 12 10 7 1 10 7 5 4 12 19 9 22 11 9 10 13 8 8 10 15 6 6 10 3 6 9 6 13 7 21 320521 7 37
484 TAC 5 7 5 5 6 2 4 7 6 5 12 6 8 8 12 11 7 62 8 6 7 15 9 7 4 10 14 6 8 10 8 11 11 13 16 10 6 3 12 12 15 14 49 22 20 11 19 15 22 320111 14 18 7 13 13 4 10 55 31 5 12 8 16 13
485 CAC 6 27 5 4 2 2 3 6 7 6 8 14 11 4 6 5 14 320479 8 9 5 8 6 5 1 4 5 5 8 5 8 5 4 7 18 7 6 8 11 8 12 15 25 13 6 3 15 18 6 11 7 5 3 2 7 1 7 5 15 15 11 4 10 10
486 AAG 8 5 320754 19 2 6 9 7 9 7 36 3 7 4 15 9 4 7 9 6 11 7 8 7 3 4 10 6 4 5 8 6 6 2 19 6 14 9 13 6 8 11 15 8 11 10 12 5 4 5 21 7 3 6 14 3 13 12 9 10 8 8 17 13
487 TGT 8 3 7 6 6 2 8 4 5 5 8 7 6 6 9 8 6 3 3 4 4 8 8 4 3 4 6 15 6 4 9 8 11 6 4 12 4 3 3 7 4 8 12 15 6 6 5 14 10 7 5 26 7 4 11 10 8 18 15 320588 11 6 14 27
488 GAC 4 14 4 7 1 2 6 3 5 6 8 6 8 4 6 9 5 3 3 5 3 2 2 1 3 5 3 4 11 7 7 4 23 320551 11 7 6 4 12 10 9 70 25 9 12 6 13 3 9 20 8 5 8 3 6 5 5 5 9 15 14 0 12 7
489 AAT 6 9 16 319694 3 7 6 6 6 1 7 14 6 8 5 14 6 6 8 8 7 8 10 12 5 5 16 5 9 6 6 9 7 2 5 20 5 3 13 5 12 9 16 6 12 7 19 17 10 3 14 15 6 5 7 0 12 5 19 8 17 6 11 19
490 GAA 9 3 6 6 6 8 0 8 4 7 12 5 10 3 9 3 5 4 4 12 8 5 5 3 11 5 9 10 7 3 3 8 320181 8 16 7 3 8 7 4 19 9 36 12 7 6 15 10 36 7 5 9 9 8 7 9 8 12 18 14 11 4 16 15
491 TGC 1 6 6 3 1 2 5 1 3 8 13 10 1 2 3 6 2 2 2 0 0 2 2 5 4 8 7 3 1 2 3 2 3 2 5 3 5 0 7 6 6 9 10 5 4 7 9 3 3 40 1 7 3 5 3 3 9 320553 12 81 4 17 6 4
492 ATG 4 2 3 10 4 5 17 3 3 2 10 2 26 9 320079 17 8 2 6 6 4 9 8 11 3 6 4 7 3 7 10 2 4 2 3 10 3 8 8 6 5 8 8 9 6 7 26 8 4 4 10 6 4 3 5 6 5 7 16 11 8 9 14 7
493 GAA 16 15 8 10 12 9 6 9 6 7 3 12 8 8 12 13 13 5 6 12 3 7 7 10 5 10 7 6 9 14 11 15 319026 8 6 11 7 13 10 9 24 4 10 13 16 7 12 16 32 7 9 7 8 7 8 17 13 13 23 25 15 7 18 23
494 AGT 7 5 3 12 0 3 7 4 10 7 16 318653 7 6 8 17 1 4 3 1 6 4 4 2 3 4 6 11 6 3 12 5 3 6 4 7 5 7 11 7 4 5 21 9 3 3 17 9 10 4 14 11 4 6 14 4 2 6 12 13 5 11 9 8
495 GTA 6 3 9 5 4 1 3 5 5 2 10 7 49 3 5 6 2 2 5 5 2 0 1 3 9 1 5 8 9 0 3 9 9 4 6 15 19 0 4 5 10 3 20 14 320180 11 64 16 7 5 8 9 6 3 4 7 8 6 8 8 20 8 11 19
496 AGA 29 7 4 12 2 5 6 4 320684 7 13 12 21 3 6 14 5 7 5 2 1 3 3 5 7 2 7 3 3 5 5 10 8 2 10 5 6 4 8 7 35 7 22 6 7 8 14 10 7 5 4 5 4 4 2 4 8 3 14 5 12 9 12 15
497 AAT 5 9 8 320797 3 7 7 3 1 5 5 19 7 2 4 6 7 3 8 18 4 7 6 8 4 9 12 8 11 5 4 10 12 4 6 3 11 6 5 4 6 7 8 7 16 5 20 14 10 6 15 10 7 8 8 8 12 3 16 6 20 8 9 17
498 GGG 6 4 2 7 6 0 4 3 6 0 17 3 7 3 6 2 0 0 4 4 4 2 4 2 1 5 9 2 2 6 5 7 5 4 15 7 10 3 13 8 18 13 320581 31 5 7 37 6 7 2 4 5 5 6 4 3 8 5 44 10 4 7 15 5
499 ACT 3 5 4 15 3 5 2 320525 2 5 6 7 1 4 5 13 1 1 1 7 2 0 8 5 6 3 4 5 4 1 3 4 4 2 0 3 1 3 3 6 5 3 7 10 9 5 5 5 6 3 10 3 3 3 3 4 3 4 7 5 2 1 2 9
500 TAT 2 2 4 2 2 3 2 4 3 3 10 2 7 1 4 7 4 2 7 50 4 5 1 5 1 2 8 3 5 3 5 6 6 2 10 5 3 2 7 5 5 7 24 9 12 5 10 7 6 6 12 320791 4 3 4 8 6 1 9 10 10 1 9 7
501 GAT 2 5 3 4 2 5 4 3 3 4 5 3 5 3 4 0 2 4 3 4 2 1 3 5 3 2 8 1 3 1 4 1 6 11 9 320135 3 0 1 7 5 7 16 13 2 3 6 6 3 2 5 21 2 4 3 6 2 6 10 7 2 2 4 10
502 TAT 3 3 6 0 3 2 5 2 5 3 4 2 5 2 5 8 2 4 4 14 3 5 1 6 2 7 5 5 0 4 2 9 2 3 16 8 3 4 7 8 2 7 16 9 10 3 6 12 4 19 4 320055 6 2 12 7 6 3 8 12 10 8 8 9
503 CCA 4 6 8 8 17 3 4 4 3 7 9 11 5 4 10 5 33 0 4 5 320166 18 11 9 5 5 9 5 7 3 12 4 9 5 6 10 9 5 9 9 8 6 14 7 10 4 17 5 5 2 10 4 7 4 0 0 4 6 9 8 3 8 5 11
504 AAA 320072 6 6 7 6 7 4 3 5 5 7 3 6 2 5 5 6 1 1 6 0 6 3 5 2 4 8 4 5 2 8 5 15 9 8 3 4 6 6 4 3 12 12 13 3 6 12 5 4 4 6 4 8 3 8 5 7 10 6 8 8 4 8 4
505 TAT 1 1 4 1 0 1 0 2 1 3 4 5 0 1 1 1 2 1 1 6 0 0 6 1 3 3 1 1 5 1 2 3 0 4 6 4 1 1 1 5 7 6 5 7 3 1 10 4 1 4 7 320809 2 4 2 5 0 2 4 5 0 1 4 2
506 TCA 4 3 4 1 4 5 3 1 1 0 2 5 0 4 6 2 4 9 1 3 9 4 2 2 4 1 4 4 3 1 2 2 1 1 7 4 0 0 3 4 3 6 7 8 2 4 11 2 42 5 6 8 319402 7 106 9 1 3 6 7 27 1 1 6
507 GAA 5 2 1 3 1 3 3 2 1 1 6 1 0 0 9 2 7 3 2 2 2 2 2 3 3 3 7 2 3 9 4 8 320470 3 10 3 4 2 4 3 26 14 13 6 2 3 2 4 33 0 5 2 8 7 3 5 3 4 7 6 6 2 5 6
508 GAA 25 3 3 9 3 1 5 4 2 10 4 6 9 4 8 3 10 7 5 4 6 10 4 3 6 9 4 7 3 8 9 11 319244 10 6 7 11 9 8 6 13 5 12 9 17 7 4 10 26 9 3 8 7 7 9 14 8 8 12 9 11 15 5 7
509 TCA 3 0 0 11 5 3 3 4 3 4 4 6 6 5 5 6 1 4 4 3 8 6 2 7 4 2 1 8 3 4 4 11 8 2 4 8 6 2 5 6 4 4 17 6 5 6 7 10 12 4 5 10 319622 7 32 13 8 10 11 16 13 9 8 10
510 AAG 17 9 320352 17 2 0 15 6 3 1 24 5 0 5 9 4 4 5 2 5 3 5 4 3 6 3 5 2 3 9 10 10 5 2 10 5 3 7 6 0 1 5 11 7 2 9 11 8 3 5 12 6 1 3 5 0 11 1 3 15 6 3 10 8
511 TTG 4 1 1 3 4 3 0 3 1 6 4 2 0 1 5 5 2 5 3 2 6 5 5 2 2 3 2 7 2 3 6 4 4 3 6 4 1 2 7 2 4 6 13 8 4 3 4 11 0 3 5 5 4 3 3 4 1 3 8 3 12 6 316391 32
512 AAC 22 319337 2 52 5 10 2 4 2 75 4 6 4 10 5 7 3 5 4 6 1 4 2 4 6 5 2 5 6 3 6 5 7 15 2 5 9 6 8 7 2 7 3 12 5 5 4 4 5 5 2 5 9 6 2 6 2 5 2 12 9 4 1 22
513 AGG 1 2 5 4 6 7 10 6 30 5 316220 19 3 8 40 13 4 0 6 9 5 6 2 8 6 6 21 6 7 7 7 13 6 3 2 11 3 9 6 7 1 3 71 11 7 5 9 8 17 13 6 9 8 10 5 4 7 11 12 13 8 11 4 19
514 GAA 19 3 1 6 1 4 4 1 0 1 2 1 2 3 3 3 6 2 4 5 7 1 5 9 2 12 6 7 9 7 7 12 314231 5 3 14 6 2 3 4 9 5 2 5 9 11 4 17 19 17 5 12 5 9 6 12 8 7 10 13 14 6 13 15
515 AAG 23 5 317562 12 1 2 12 6 4 1 90 12 4 5 10 5 3 4 5 5 6 0 1 8 7 4 3 8 1 6 5 7 3 0 10 6 4 7 7 3 4 10 13 11 6 4 8 9 3 6 11 5 3 1 1 10 5 8 12 12 5 8 12 10
516 ATA 4 5 2 10 7 4 4 4 12 1 5 5 319264 12 75 6 5 9 3 9 7 3 6 7 10 5 7 5 7 8 6 11 2 4 3 1 8 3 8 9 6 8 9 9 8 8 8 4 11 18 9 13 3 9 8 8 17 11 12 11 13 12 15 12
517 GAT 5 3 4 15 6 1 6 10 2 4 5 14 8 11 5 10 11 3 6 8 6 6 6 8 13 4 4 7 4 8 4 10 9 6 17 305180 5 3 6 9 2 3 9 20 10 11 9 11 13 9 6 7 17 13 10 10 5 9 11 7 22 11 5 10
518 GGA 7 13 9 8 6 12 6 5 29 12 7 12 3 13 3 10 7 8 3 10 7 11 3 4 12 11 7 7 7 9 7 8 9 5 7 7 10 3 7 4 308665 14 47 18 33 9 8 12 20 7 11 9 10 3 11 5 29 7 12 10 11 8 14 20
519 GTG 9 5 4 3 7 3 3 6 13 6 9 7 3 6 14 4 7 4 5 1 4 10 12 11 4 7 6 13 4 6 7 10 2 2 9 7 10 13 15 8 3 10 24 10 30 9 313680 28 7 7 6 7 4 6 8 8 7 7 9 12 4 5 23 16
520 AAA 318644 12 10 22 7 13 8 7 10 7 10 10 13 12 8 5 10 8 12 12 10 9 2 6 4 5 8 9 7 8 3 8 15 9 12 7 3 3 8 2 5 8 9 8 9 5 9 9 9 13 7 11 9 9 6 3 6 7 7 11 13 14 8 8
521 TTG 11 4 5 5 6 5 5 2 4 7 7 8 4 2 3 9 4 7 7 5 4 5 3 8 11 2 5 2 6 1 8 4 6 9 7 4 3 4 3 2 7 6 16 3 7 5 9 6 10 11 10 12 9 2 14 6 1 4 25 3 17 6 304818 22
522 GAA 15 5 7 35 4 3 1 5 5 4 1 4 4 3 6 8 5 2 3 4 6 5 4 7 6 7 2 7 8 3 1 3 303374 8 8 15 6 6 1 6 22 6 8 7 5 4 3 5 15 11 0 10 5 6 2 5 3 2 4 7 7 11 6 9
523 TCA 6 4 9 10 5 8 2 4 2 2 4 5 4 6 1 5 27 4 4 8 4 7 4 2 3 9 0 1 2 3 4 1 5 2 5 3 3 2 3 2 6 4 5 3 1 2 5 3 35 10 3 16 307668 11 22 9 3 3 3 3 10 2 4 4
524 ATG 7 7 15 5 4 8 19 6 5 5 10 8 10 4 304351 38 4 14 4 5 7 6 4 8 6 5 9 7 5 5 8 10 13 3 5 5 3 3 6 6 2 7 16 10 2 3 17 7 10 7 5 14 5 9 6 2 8 4 9 6 10 12 7 8
525 GGG 4 3 3 11 7 5 4 3 3 2 20 3 5 7 4 5 7 5 7 6 3 5 8 4 8 6 7 8 3 7 3 3 4 6 16 2 9 3 5 2 64 6 291222 35 4 7 44 7 6 4 3 4 1 3 2 3 9 4 23 12 11 6 12 5
526 GTG 4 5 7 6 8 2 7 8 6 8 10 8 4 7 32 14 8 4 9 6 2 5 8 5 5 2 3 3 7 4 9 11 9 5 12 11 6 6 18 5 6 7 14 10 79 14 285050 24 3 3 9 11 7 4 9 14 11 9 14 12 10 4 19 12
527 TAT 7 3 11 11 12 6 12 15 8 5 3 9 9 11 10 17 9 5 9 85 1 6 7 6 8 3 3 5 7 6 12 12 7 3 12 7 5 2 8 5 10 5 10 12 10 6 11 14 9 25 11 303989 9 5 9 8 9 4 7 10 6 8 10 12
528 CAG 4 6 15 10 5 6 6 9 2 1 0 1 3 4 6 8 8 6 298078 16 6 7 7 8 0 2 69 1 1 4 7 9 1 4 12 3 1 2 6 1 6 1 4 7 9 1 4 5 3 5 15 10 7 4 6 3 4 2 6 5 4 5 11 7
529 ATT 6 3 4 7 6 7 5 7 6 3 1 9 7 6 5 307874 4 9 2 3 3 7 4 6 5 0 3 2 7 5 6 6 1 2 5 3 2 0 4 3 5 2 3 2 5 5 6 7 2 9 7 6 1 3 4 7 3 5 3 2 6 2 2 2
530 CTG 10 6 6 3 4 21 11 8 3 10 18 4 5 10 21 8 4 18 12 6 18 53 43 13 2 11 14 5 7 21 315177 20 2 8 5 7 8 16 11 9 6 12 13 8 4 5 13 6 4 15 6 6 4 14 8 37 7 9 9 10 7 9 9 3
531 GCG 9 11 6 17 11 13 27 13 9 11 10 13 15 12 14 15 15 13 16 10 13 22 22 25 7 15 14 15 8 18 8 18 5 10 42 14 32 33 312305 49 15 24 41 21 12 5 110 15 16 8 8 13 10 17 21 18 11 20 16 18 23 23 12 19
532 ATC 0 2 1 2 0 3 0 0 1 2 0 0 8 311030 1 15 2 2 1 2 0 2 0 1 0 3 1 1 1 4 0 0 1 3 0 8 2 1 1 0 0 0 2 1 1 4 0 1 0 1 3 5 3 0 0 1 0 2 2 3 4 1 4 1
533 TAC 2 9 2 4 4 1 1 2 0 0 0 0 4 2 1 1 2 69 1 2 4 3 0 1 0 1 0 1 7 6 1 2 2 2 0 2 1 0 1 5 0 2 0 0 1 2 0 2 7 314664 1 19 0 4 1 4 0 2 0 3 3 3 2 3
534 TCA 2 0 0 1 7 0 0 0 0 1 0 2 0 1 0 1 3 1 2 1 21 1 0 0 3 0 1 0 2 1 0 2 0 0 0 3 1 2 3 1 1 2 1 1 0 2 2 0 24 2 0 1 311031 0 19 4 4 0 0 1 8 0 1 3
535 ACT 1 3 1 13 0 24 5 317554 1 2 2 5 2 1 3 26 2 0 1 1 1 2 0 2 3 1 2 2 1 0 2 4 2 1 0 1 1 2 2 8 0 1 5 2 0 4 0 0 5 3 1 2 0 4 1 3 4 3 1 0 3 2 2 5
536 GTC 19 1 12 9 10 5 9 14 4 0 12 6 13 49 7 16 16 7 14 8 18 5 13 9 8 5 10 11 10 2 6 6 11 4 13 12 10 8 8 15 15 9 22 10 37 315240 15 37 27 8 21 12 17 3 11 7 17 10 9 13 18 14 9 20
537 GCC 5 5 8 5 12 92 6 4 10 5 9 7 4 4 5 9 2 7 5 3 5 10 6 9 4 4 2 8 2 13 4 9 6 14 3 6 19 316085 12 24 12 15 8 10 12 16 7 8 11 9 6 13 10 30 3 5 8 6 13 11 14 6 3 21
538 AGT 7 8 7 29 6 5 10 11 14 10 10 316375 5 8 10 26 10 10 6 9 3 7 6 6 5 11 4 6 7 9 8 7 6 3 10 9 6 4 3 8 5 5 18 15 11 2 6 9 14 5 12 15 10 5 9 12 4 14 14 13 5 8 12 16
539 TCA 8 5 4 8 2 7 6 7 7 2 3 7 3 7 7 9 8 6 6 10 16 7 8 13 5 4 3 6 6 7 4 6 12 10 15 9 5 7 4 5 9 5 14 13 12 2 3 7 41 7 6 14 314014 15 7 10 2 3 2 10 22 6 4 6
540 CTG 10 10 13 11 9 8 11 6 14 4 9 18 9 11 25 9 3 15 13 16 9 14 42 20 2 10 21 24 28 15 316551 25 7 9 13 6 10 6 12 11 15 10 13 18 8 13 17 4 13 13 10 4 14 18 5 12 11 9 10 10 4 14 18 8
541 GTG 5 16 7 7 11 10 16 9 7 6 13 18 12 10 18 7 8 14 22 8 10 12 17 18 6 13 18 11 9 12 16 12 11 12 18 11 13 10 11 6 10 8 32 15 30 15 318843 24 8 10 16 11 10 12 19 11 20 16 14 12 5 9 16 9
542 CTT 12 12 17 13 10 11 11 13 14 7 18 16 17 16 9 29 11 16 19 13 10 12 10 63 13 11 7 14 18 17 23 315649 13 3 11 9 8 16 5 5 8 3 21 8 18 12 14 22 21 14 18 11 10 9 11 13 13 21 11 16 15 11 18 53
543 TTG 4 11 5 9 4 7 4 2 2 6 4 8 6 4 6 3 7 7 6 4 2 5 10 7 2 1 7 5 4 3 29 8 8 1 9 9 8 2 3 5 6 5 11 8 5 4 11 9 10 11 15 4 6 6 10 3 3 1 76 5 5 8 319837 29
544 GTC 4 2 3 6 6 8 3 4 5 3 7 2 2 8 5 3 5 7 6 5 4 18 3 6 2 8 8 5 10 10 7 5 4 8 4 3 8 30 7 5 5 6 21 11 34 316749 14 36 7 3 3 2 7 10 4 4 12 6 5 10 9 27 5 8
545 TCC 2 14 11 4 6 8 1 2 5 6 6 3 8 4 1 11 6 7 2 3 6 28 7 7 8 4 4 3 6 10 9 10 6 11 4 9 5 13 4 2 14 2 5 2 10 3 8 5 8 28 8 6 46 318810 8 16 9 12 9 11 10 12 8 8
546 CTG 10 14 12 14 18 11 8 6 10 9 13 16 12 10 56 14 7 5 13 8 13 19 97 11 6 13 11 10 30 23 316683 36 7 12 8 6 11 12 14 8 13 13 16 11 15 12 20 12 13 16 10 11 13 17 11 19 9 9 12 15 13 7 29 19
547 GGG 1 5 12 5 8 6 8 6 4 4 12 7 3 4 9 0 2 8 4 5 0 6 8 11 6 7 18 5 1 2 0 0 6 5 21 1 7 7 11 9 18 17 319471 28 1 7 39 0 8 11 7 10 1 6 3 12 10 10 37 9 13 10 6 1
548 GCA 7 6 11 5 124 3 3 4 8 7 5 11 10 6 3 21 7 1 1 8 15 10 7 10 8 6 7 3 14 10 17 10 28 8 3 11 319146 19 10 15 13 8 22 14 65 10 18 24 14 5 5 18 40 7 8 9 5 6 18 18 12 8 13 11
549 ATC 11 7 2 10 6 34 4 7 8 12 10 4 21 318140 7 26 8 6 3 4 6 3 4 4 2 4 2 5 11 12 1 4 6 7 5 9 4 3 3 2 7 7 7 7 5 6 3 4 12 11 6 12 6 5 7 6 12 8 7 8 9 16 8 13
550 AGT 4 4 1 12 2 9 7 10 4 5 7 320039 7 7 5 21 7 2 1 2 0 4 3 4 0 4 2 9 6 7 2 4 3 4 2 5 4 2 3 2 3 2 3 24 7 4 4 10 8 3 6 8 9 6 3 4 3 8 3 13 11 7 5 8
551 TTC 8 5 6 10 8 16 5 9 6 9 10 5 12 8 2 11 6 5 12 1 12 4 2 5 5 10 8 9 5 10 6 6 9 6 10 11 11 7 11 9 9 11 9 5 16 13 8 12 14 8 6 8 9 13 5 7 16 5 8 6 28 319753 10 23
552 TGG 15 13 8 13 17 10 12 11 10 11 5 8 9 4 1 14 11 8 12 13 16 3 13 7 10 8 38 12 19 14 7 20 8 1 6 7 19 19 14 8 12 2 16 14 17 7 5 18 4 9 16 7 3 10 8 8 21 16 319809 26 5 8 24 10
553 ATG 13 9 13 13 13 7 12 5 10 8 14 17 26 17 319501 29 10 16 15 6 8 8 19 12 6 11 12 11 7 12 15 14 12 6 11 3 10 6 7 5 11 6 5 9 7 5 22 12 9 11 13 13 7 10 9 9 7 8 18 9 11 11 7 9
554 TGT 3 5 7 11 7 1 3 2 2 1 4 8 5 1 8 8 6 2 6 6 3 8 0 4 3 3 1 12 6 3 9 7 7 4 8 7 3 5 10 2 8 2 8 11 10 7 7 8 2 4 3 36 6 6 1 8 4 9 5 319885 16 2 1 28
555 TCT 5 8 13 3 2 5 8 6 13 7 3 5 15 2 14 8 8 5 5 6 6 6 8 11 4 9 7 8 7 7 5 2 6 8 8 7 4 8 6 6 20 13 26 12 11 6 9 11 5 6 7 23 7 26 6 319325 5 8 7 13 9 6 6 11
556 AAT 2 10 5 320576 16 3 5 4 6 11 8 9 6 11 7 11 10 5 6 10 3 10 6 6 9 3 7 1 12 5 7 5 6 4 8 9 0 5 5 5 5 6 22 7 9 6 13 7 6 3 5 16 4 8 5 5 8 7 10 10 7 11 12 6
557 GGG 4 7 5 4 2 6 9 3 6 6 12 2 9 7 8 9 3 4 6 4 6 7 9 8 4 5 13 8 4 3 3 3 7 10 22 7 7 8 9 7 15 9 320156 20 4 12 40 4 7 6 8 4 6 3 10 5 2 16 52 11 12 6 6 9
558 TCT 9 7 9 5 5 3 4 5 8 0 10 3 5 7 8 3 5 3 7 1 4 3 5 9 3 5 7 2 1 7 4 8 14 5 10 14 13 15 8 7 12 7 19 8 18 5 15 12 6 5 8 28 12 13 6 319080 4 6 7 12 10 5 1 13
559 TTG 5 7 18 7 3 13 10 4 5 6 15 15 10 10 7 12 5 12 3 11 6 3 4 9 4 7 9 5 4 5 39 3 11 10 10 12 4 2 11 11 7 11 16 17 10 4 14 5 10 5 9 2 4 6 20 2 3 2 10 13 19 10 319643 23
560 CAG 6 6 19 6 6 5 5 2 0 9 6 2 4 3 2 9 29 7 320426 18 3 5 13 4 2 5 44 2 10 5 4 5 4 5 8 7 5 3 3 5 0 2 7 6 6 3 8 8 4 6 189 3 6 2 3 0 1 2 8 4 5 12 2 9
561 TGC 3 4 4 1 5 1 2 2 2 9 1 3 5 2 8 1 2 0 3 2 2 3 5 4 3 8 7 6 2 3 6 7 5 6 3 4 5 4 3 2 6 8 13 4 5 9 9 2 16 147 5 1 4 5 2 7 25 319727 6 37 8 18 6 3
562 AGA 16 4 7 6 9 2 2 7 320426 5 21 10 28 18 6 12 6 11 4 1 3 1 6 3 14 8 11 9 11 7 6 3 10 8 11 11 6 4 9 9 34 11 6 14 11 11 15 12 11 10 2 13 11 5 4 11 11 6 8 1 15 15 11 20
563 ATA 3 4 10 8 9 4 4 7 13 7 14 13 320984 3 16 8 8 3 8 9 3 1 4 3 4 2 6 5 10 5 5 7 4 3 6 5 0 1 5 2 8 3 18 10 5 1 8 2 8 0 7 10 4 0 4 1 5 2 2 5 9 3 5 3
564 TGC 3 4 5 2 2 5 2 2 5 6 4 3 5 0 4 2 1 1 2 3 1 3 4 2 0 13 8 5 0 2 6 2 3 4 4 3 6 10 4 4 2 11 16 4 3 3 2 6 0 43 1 4 2 1 4 1 12 320425 13 86 1 7 5 1
565 ATC 1 4 6 3 5 4 1 3 7 4 9 4 16 320189 3 3 8 3 5 5 5 4 8 5 4 6 4 8 3 4 7 3 9 0 4 3 4 2 6 3 7 7 15 12 4 1 8 5 2 4 2 3 3 3 3 2 7 3 10 8 3 1 1 7
566 TGA 0 0 0 0 0 0 0 0 2 0 0 0 0 0 0 0 0 0 0 0 0 0 0 0 91 0 0 0 0 0 0 0 0 0 0 0 0 0 0 0 1 0 0 0 0 0 0 0 1 0 0 0 0 0 0 0 320922 0 13 1 4 0 0 0
