# Supplementary material for: Complete mapping of viral escape from neutralizing antibodies
Source: PLoS Pathog. 2017 Mar 13;13(3):e1006271. doi: 10.1371/journal.ppat.1006271 (PMC5363992; doi:10.1371/journal.ppat.1006271)
Supplement: S2 File — This ZIP archive contains the computer code to perform the data analysis described in this manuscript. The analysis is performed by the iPython notebook found in the ZIP archive. (ZIP) [file ppat.1006271.s008.zip › S2_File/README.rst]

Performs analysis of data in the iPython notebook ``SequencingAnalysisAndFigures.ipynb``.

If you install the required Python modules / packages (listed at the beginning of notebook), you should be able to perform all analyses by running this notebook.

An HTML rendering of the notebook is in ``SequencingAnalysisAndFigures.html``.

Some of the smaller text output files from the analysis are also included, although the large FASTQ files and PDFs are not. However, those will be downloaded and/or re-generated by running the notebook.
