# Supplementary material for: Complete mapping of viral escape from neutralizing antibodies
Source: PLoS Pathog. 2017 Mar 13;13(3):e1006271. doi: 10.1371/journal.ppat.1006271 (PMC5363992; doi:10.1371/journal.ppat.1006271)
Supplement: S3 File — This ZIP archive contains text files giving the numerical mutation differential selection values for each antibody at each concentration tested. These values are the average across the replicate libraries for each condition (ZIP) [file ppat.1006271.s009.zip]

Archive with 7 entries (6 files):
- S3_File/
- S3_File/H17L10_average_mutdiffsel.txt
- S3_File/H17L19_0,5ugml_average_mutdiffsel.txt
- S3_File/H17L19_10ugml_average_mutdiffsel.txt
- S3_File/H17L19_1ugml_average_mutdiffsel.txt
- S3_File/H17L7_average_mutdiffsel.txt
- S3_File/H18S415_average_mutdiffsel.txt
